# Supplementary material for: Copolymers of NVAm and NVP for Efficient Gene Delivery
Source: ACS Polym Au. 2026 Jan 16;6(1):426–36. doi: 10.1021/acspolymersau.5c00167 (PMC12903468; doi:10.1021/acspolymersau.5c00167)
Supplement: Supplementary file 1 [file lg5c00167_si_001.zip]

Archive with 211 entries (184 files):
- raw_and_analyzed_data/
- raw_and_analyzed_data/data_and_analysis.opju
- raw_and_analyzed_data/KEY for sample codes.txt
- raw_and_analyzed_data/NMR_Data/
- raw_and_analyzed_data/NMR_Data/TF012/
- raw_and_analyzed_data/NMR_Data/TF012/TF012 raw/
- raw_and_analyzed_data/NMR_Data/TF012/TF012 raw/MAS400_2024-0229_tf_10.zip
- raw_and_analyzed_data/NMR_Data/TF012/TF012 raw/MAS400_2024-0229_tf_20.zip
- raw_and_analyzed_data/NMR_Data/TF012/TF012 raw/MAS400_2024-0229_tf_30.zip
- raw_and_analyzed_data/NMR_Data/TF012/TF012 raw/NEO400_2024-0301_tf_10.zip
- raw_and_analyzed_data/NMR_Data/TF012/TF012 raw/NEO400_2024-0301_tf_100.zip
- raw_and_analyzed_data/NMR_Data/TF012/TF012 raw/NEO400_2024-0301_tf_110.zip
- raw_and_analyzed_data/NMR_Data/TF012/TF012 raw/NEO400_2024-0301_tf_120.zip
- raw_and_analyzed_data/NMR_Data/TF012/TF012 raw/NEO400_2024-0301_tf_130.zip
- raw_and_analyzed_data/NMR_Data/TF012/TF012 raw/NEO400_2024-0301_tf_140.zip
- raw_and_analyzed_data/NMR_Data/TF012/TF012 raw/NEO400_2024-0301_tf_150.zip
- raw_and_analyzed_data/NMR_Data/TF012/TF012 raw/NEO400_2024-0301_tf_160.zip
- raw_and_analyzed_data/NMR_Data/TF012/TF012 raw/NEO400_2024-0301_tf_170.zip
- raw_and_analyzed_data/NMR_Data/TF012/TF012 raw/NEO400_2024-0301_tf_180.zip
- raw_and_analyzed_data/NMR_Data/TF012/TF012 raw/NEO400_2024-0301_tf_190.zip
- raw_and_analyzed_data/NMR_Data/TF012/TF012 raw/NEO400_2024-0301_tf_20.zip
- raw_and_analyzed_data/NMR_Data/TF012/TF012 raw/NEO400_2024-0301_tf_200.zip
- raw_and_analyzed_data/NMR_Data/TF012/TF012 raw/NEO400_2024-0301_tf_210.zip
- raw_and_analyzed_data/NMR_Data/TF012/TF012 raw/NEO400_2024-0301_tf_220.zip
- raw_and_analyzed_data/NMR_Data/TF012/TF012 raw/NEO400_2024-0301_tf_230.zip
- raw_and_analyzed_data/NMR_Data/TF012/TF012 raw/NEO400_2024-0301_tf_240.zip
- raw_and_analyzed_data/NMR_Data/TF012/TF012 raw/NEO400_2024-0301_tf_250.zip
- raw_and_analyzed_data/NMR_Data/TF012/TF012 raw/NEO400_2024-0301_tf_260.zip
- raw_and_analyzed_data/NMR_Data/TF012/TF012 raw/NEO400_2024-0301_tf_270.zip
- raw_and_analyzed_data/NMR_Data/TF012/TF012 raw/NEO400_2024-0301_tf_30.zip
- raw_and_analyzed_data/NMR_Data/TF012/TF012 raw/NEO400_2024-0301_tf_40.zip
- raw_and_analyzed_data/NMR_Data/TF012/TF012 raw/NEO400_2024-0301_tf_50.zip
- raw_and_analyzed_data/NMR_Data/TF012/TF012 raw/NEO400_2024-0301_tf_60.zip
- raw_and_analyzed_data/NMR_Data/TF012/TF012 raw/NEO400_2024-0301_tf_70.zip
- raw_and_analyzed_data/NMR_Data/TF012/TF012 raw/NEO400_2024-0301_tf_80.zip
- raw_and_analyzed_data/NMR_Data/TF012/TF012 raw/NEO400_2024-0301_tf_90.zip
- raw_and_analyzed_data/NMR_Data/TF012/TF012 raw/NEO400_2024-0301_tf_fast_1H_10.zip
- raw_and_analyzed_data/NMR_Data/TF012/TF012 raw/NEO400_2024-0301_tf_fast_1H_20.zip
- raw_and_analyzed_data/NMR_Data/TF012/TF012 raw/NEO400_2024-0301_tf_fast_1H_30.zip
- raw_and_analyzed_data/NMR_Data/TF012/TF012 raw/NEO400_2024-0304_tf_10.zip
- raw_and_analyzed_data/NMR_Data/TF012/TF012 raw/NEO400_2024-0304_tf_20.zip
- raw_and_analyzed_data/NMR_Data/TF012/TF012 raw/NEO400_2024-0304_tf_30.zip
- raw_and_analyzed_data/NMR_Data/TF012/TF012 raw/NEO400_2024-0304_tf_fast_1H_100.zip
- raw_and_analyzed_data/NMR_Data/TF012/TF012 raw/NEO400_2024-0304_tf_fast_1H_110.zip
- raw_and_analyzed_data/NMR_Data/TF012/TF012 raw/NEO400_2024-0304_tf_fast_1H_130.zip
- raw_and_analyzed_data/NMR_Data/TF012/TF012 raw/NEO400_2024-0304_tf_fast_1H_140.zip
- raw_and_analyzed_data/NMR_Data/TF012/TF012 raw/NEO400_2024-0304_tf_fast_1H_150.zip
- raw_and_analyzed_data/NMR_Data/TF012/TF012 raw/NEO400_2024-0304_tf_fast_1H_90.zip
- raw_and_analyzed_data/NMR_Data/TF012/TF012 raw/NEO400_2024-0319_tf_12.zip
- raw_and_analyzed_data/NMR_Data/TF012/TF012 raw/NEO400_2024-0319_tf_13.zip
- raw_and_analyzed_data/NMR_Data/TF012/TF012A.mnova
- raw_and_analyzed_data/NMR_Data/TF012/TF012B.mnova
- raw_and_analyzed_data/NMR_Data/TF012/TF012C.mnova
- raw_and_analyzed_data/NMR_Data/TF012/TF012_timepoints.txt
- raw_and_analyzed_data/NMR_Data/TF013/
- raw_and_analyzed_data/NMR_Data/TF013/TF013.mnova
- raw_and_analyzed_data/NMR_Data/TF013/TF013_raw/
- raw_and_analyzed_data/NMR_Data/TF013/TF013_raw/MAS400_2024-0229_tf_40.zip
- raw_and_analyzed_data/NMR_Data/TF013/TF013_raw/NEO400_2024-0301_tf_280.zip
- raw_and_analyzed_data/NMR_Data/TF013/TF013_raw/NEO400_2024-0301_tf_290.zip
- raw_and_analyzed_data/NMR_Data/TF013/TF013_raw/NEO400_2024-0301_tf_300.zip
- raw_and_analyzed_data/NMR_Data/TF013/TF013_raw/NEO400_2024-0301_tf_310.zip
- raw_and_analyzed_data/NMR_Data/TF013/TF013_raw/NEO400_2024-0301_tf_320.zip
- raw_and_analyzed_data/NMR_Data/TF013/TF013_raw/NEO400_2024-0301_tf_330.zip
- raw_and_analyzed_data/NMR_Data/TF013/TF013_raw/NEO400_2024-0301_tf_340.zip
- raw_and_analyzed_data/NMR_Data/TF013/TF013_raw/NEO400_2024-0301_tf_350.zip
- raw_and_analyzed_data/NMR_Data/TF013/TF013_raw/NEO400_2024-0301_tf_360.zip
- raw_and_analyzed_data/NMR_Data/TF013/TF013_raw/NEO400_2024-0301_tf_fast_1H_40.zip
- raw_and_analyzed_data/NMR_Data/TF013/TF013_raw/NEO400_2024-0304_tf_40.zip
- raw_and_analyzed_data/NMR_Data/TF013/TF013_raw/NEO400_2024-0304_tf_fast_1H_120.zip
- raw_and_analyzed_data/NMR_Data/TF013/TF013_raw/NEO400_2024-0304_tf_fast_1H_160.zip
- raw_and_analyzed_data/NMR_Data/TF013/TF013_timepoints.txt
- raw_and_analyzed_data/NMR_Data/TF014/
- raw_and_analyzed_data/NMR_Data/TF014/TF014A.mnova
- raw_and_analyzed_data/NMR_Data/TF014/TF014A_raw/
- raw_and_analyzed_data/NMR_Data/TF014/TF014A_raw/NEO400_2024-0312_tf_110.zip
- raw_and_analyzed_data/NMR_Data/TF014/TF014A_raw/NEO400_2024-0312_tf_130.zip
- raw_and_analyzed_data/NMR_Data/TF014/TF014A_raw/NEO400_2024-0312_tf_150.zip
- raw_and_analyzed_data/NMR_Data/TF014/TF014A_raw/NEO400_2024-0312_tf_170.zip
- raw_and_analyzed_data/NMR_Data/TF014/TF014A_raw/NEO400_2024-0312_tf_190.zip
- raw_and_analyzed_data/NMR_Data/TF014/TF014A_raw/NEO400_2024-0312_tf_210.zip
- raw_and_analyzed_data/NMR_Data/TF014/TF014A_raw/NEO400_2024-0312_tf_40.zip
- raw_and_analyzed_data/NMR_Data/TF014/TF014A_raw/NEO400_2024-0312_tf_50.zip
- raw_and_analyzed_data/NMR_Data/TF014/TF014A_raw/NEO400_2024-0312_tf_70.zip
- raw_and_analyzed_data/NMR_Data/TF014/TF014A_raw/NEO400_2024-0312_tf_90.zip
- raw_and_analyzed_data/NMR_Data/TF014/TF014A_raw/NEO400_2024-0312_tf_fast_1H_11.zip
- raw_and_analyzed_data/NMR_Data/TF014/TF014A_raw/NEO400_2024-0312_tf_fast_1H_120.zip
- raw_and_analyzed_data/NMR_Data/TF014/TF014A_raw/NEO400_2024-0312_tf_fast_1H_30.zip
- raw_and_analyzed_data/NMR_Data/TF014/TF014A_raw/NEO400_2024-0312_tf_fast_1H_60.zip
- raw_and_analyzed_data/NMR_Data/TF014/TF014A_raw/NEO400_2024-0312_tf_fast_1H_90.zip
- raw_and_analyzed_data/NMR_Data/TF014/TF014A_raw/NEO400_2024-0313_tf_10.zip
- raw_and_analyzed_data/NMR_Data/TF014/TF014A_raw/NEO400_2024-0313_tf_20.zip
- raw_and_analyzed_data/NMR_Data/TF014/TF014_timepoints.txt
- raw_and_analyzed_data/NMR_Data/TF015/
- raw_and_analyzed_data/NMR_Data/TF015/TF015A.mnova
- raw_and_analyzed_data/NMR_Data/TF015/TF015A_raw/
- raw_and_analyzed_data/NMR_Data/TF015/TF015A_raw/NEO400_2024-0307_tf_10.zip
- raw_and_analyzed_data/NMR_Data/TF015/TF015A_raw/NEO400_2024-0307_tf_120.zip
- raw_and_analyzed_data/NMR_Data/TF015/TF015A_raw/NEO400_2024-0307_tf_190.zip
- raw_and_analyzed_data/NMR_Data/TF015/TF015A_raw/NEO400_2024-0307_tf_210.zip
- raw_and_analyzed_data/NMR_Data/TF015/TF015A_raw/NEO400_2024-0307_tf_230.zip
- raw_and_analyzed_data/NMR_Data/TF015/TF015A_raw/NEO400_2024-0307_tf_240.zip
- raw_and_analyzed_data/NMR_Data/TF015/TF015A_raw/NEO400_2024-0307_tf_260.zip
- raw_and_analyzed_data/NMR_Data/TF015/TF015A_raw/NEO400_2024-0307_tf_280.zip
- raw_and_analyzed_data/NMR_Data/TF015/TF015A_raw/NEO400_2024-0307_tf_290.zip
- raw_and_analyzed_data/NMR_Data/TF015/TF015A_raw/NEO400_2024-0307_tf_40.zip
- raw_and_analyzed_data/NMR_Data/TF015/TF015A_raw/NEO400_2024-0307_tf_50.zip
- raw_and_analyzed_data/NMR_Data/TF015/TF015A_raw/NEO400_2024-0307_tf_70.zip
- raw_and_analyzed_data/NMR_Data/TF015/TF015A_raw/NEO400_2024-0307_tf_90.zip
- raw_and_analyzed_data/NMR_Data/TF015/TF015_timepoints.txt
- raw_and_analyzed_data/NMR_Data/TF022/
- raw_and_analyzed_data/NMR_Data/TF022/TF022 solid.mnova
- raw_and_analyzed_data/NMR_Data/TF022/TF022.mnova
- raw_and_analyzed_data/NMR_Data/TF022/TF022_raw/
- raw_and_analyzed_data/NMR_Data/TF022/TF022_raw/NEO400_2024-0409_tf_190.zip
- raw_and_analyzed_data/NMR_Data/TF022/TF022_raw/NEO400_2024-0409_tf_20.zip
- raw_and_analyzed_data/NMR_Data/TF022/TF022_raw/NEO400_2024-0409_tf_200.zip
- raw_and_analyzed_data/NMR_Data/TF022/TF022_raw/NEO400_2024-0409_tf_210.zip
- raw_and_analyzed_data/NMR_Data/TF022/TF022_raw/NEO400_2024-0409_tf_220.zip
- raw_and_analyzed_data/NMR_Data/TF022/TF022_raw/NEO400_2024-0409_tf_30.zip
- raw_and_analyzed_data/NMR_Data/TF022/TF022_raw/NEO400_2024-0409_tf_40.zip
- raw_and_analyzed_data/NMR_Data/TF022/TF022_raw/NEO400_2024-0409_tf_50.zip
- raw_and_analyzed_data/NMR_Data/TF022/TF022_raw/NEO400_2024-0422_tf_fast_1H_10.zip
- raw_and_analyzed_data/NMR_Data/TF022/TF022_raw/NEO400_2024-0422_tf_fast_1H_20.zip
- raw_and_analyzed_data/NMR_Data/TF022/TF022_raw/NEO400_2024-0422_tf_fast_1H_30.zip
- raw_and_analyzed_data/NMR_Data/TF022/TF022_raw/NEO400_2024-0422_tf_fast_1H_40.zip
- raw_and_analyzed_data/NMR_Data/TF025/
- raw_and_analyzed_data/NMR_Data/TF025/TF025 solid.mnova
- raw_and_analyzed_data/NMR_Data/TF025/TF025_raw/
- raw_and_analyzed_data/NMR_Data/TF025/TF025_raw/NEO400_2024-0423_tf_61.zip
- raw_and_analyzed_data/NMR_Data/TF025/TF025_raw/NEO400_2024-0423_tf_71.zip
- raw_and_analyzed_data/NMR_Data/TF025/TF025_raw/NEO400_2024-0423_tf_81.zip
- raw_and_analyzed_data/NMR_Data/TF025/TF025_raw/NEO400_2024-0423_tf_92.zip
- raw_and_analyzed_data/NMR_Data/TF028/
- raw_and_analyzed_data/NMR_Data/TF028/TF028.mnova
- raw_and_analyzed_data/NMR_Data/TF028/TF028_raw/
- raw_and_analyzed_data/NMR_Data/TF028/TF028_raw/MAS400_2024-0506_tf_10.zip
- raw_and_analyzed_data/NMR_Data/TF028/TF028_raw/MAS400_2024-0506_tf_20.zip
- raw_and_analyzed_data/NMR_Data/TF028/TF028_raw/MAS400_2024-0507_tf_70.zip
- raw_and_analyzed_data/NMR_Data/TF028/TF028_raw/MAS400_2024-0507_tf_80.zip
- raw_and_analyzed_data/NMR_Data/TF028/TF028_raw/NEO400_2025-1023_tf_fast_1H_10.zip
- raw_and_analyzed_data/NMR_Data/TF028/TF028_raw/NEO400_2025-1023_tf_fast_1H_20.zip
- raw_and_analyzed_data/NMR_Data/TF029/
- raw_and_analyzed_data/NMR_Data/TF029/TF029 solid.mnova
- raw_and_analyzed_data/NMR_Data/TF029/TF029.mnova
- raw_and_analyzed_data/NMR_Data/TF029/TF029_raw/
- raw_and_analyzed_data/NMR_Data/TF029/TF029_raw/MAS400_2024-0506_tf_30.zip
- raw_and_analyzed_data/NMR_Data/TF029/TF029_raw/MAS400_2024-0506_tf_40.zip
- raw_and_analyzed_data/NMR_Data/TF029/TF029_raw/MAS400_2024-0506_tf_50.zip
- raw_and_analyzed_data/NMR_Data/TF029/TF029_raw/MAS400_2024-0506_tf_60.zip
- raw_and_analyzed_data/NMR_Data/TF029/TF029_raw/MAS400_2024-0506_tf_70.zip
- raw_and_analyzed_data/NMR_Data/TF029/TF029_raw/MAS400_2024-0506_tf_80.zip
- raw_and_analyzed_data/NMR_Data/TF029/TF029_raw/MAS400_2024-0507_tf_10.zip
- raw_and_analyzed_data/NMR_Data/TF029/TF029_raw/MAS400_2024-0507_tf_20.zip
- raw_and_analyzed_data/NMR_Data/TF029/TF029_raw/MAS400_2024-0507_tf_30.zip
- raw_and_analyzed_data/NMR_Data/TF029/TF029_raw/MAS400_2024-0507_tf_40.zip
- raw_and_analyzed_data/NMR_Data/TF029/TF029_raw/MAS400_2024-0507_tf_50.zip
- raw_and_analyzed_data/NMR_Data/TF029/TF029_raw/MAS400_2024-0507_tf_60.zip
- raw_and_analyzed_data/NMR_Data/TF029/TF029_raw/MAS400_2024-0510_tf_10.zip
- raw_and_analyzed_data/NMR_Data/TF029/TF029_raw/MAS400_2024-0510_tf_20.zip
- raw_and_analyzed_data/NMR_Data/TF029/TF029_raw/MAS400_2024-0510_tf_30.zip
- raw_and_analyzed_data/NMR_Data/TF029/TF029_raw/MAS400_2024-0510_tf_40.zip
- raw_and_analyzed_data/NMR_Data/TF029/TF029_raw/NEO400_2024-0718_tf_fast_1H_10.zip
- raw_and_analyzed_data/NMR_Data/TF029/TF029_raw/NEO400_2024-0718_tf_fast_1H_20.zip
- raw_and_analyzed_data/NMR_Data/TF029/TF029_raw/NEO400_2024-0718_tf_fast_1H_30.zip
- raw_and_analyzed_data/NMR_Data/TF029/TF029_raw/NEO400_2024-0718_tf_fast_1H_40.zip
- raw_and_analyzed_data/NMR_Data/TF029/TF029_raw/NEO400_2024-0718_tf_fast_1H_50.zip
- raw_and_analyzed_data/NMR_Data/TF029/TF029_raw/NEO400_2024-0718_tf_fast_1H_60.zip
- raw_and_analyzed_data/NMR_Data/TF029/TF029_timepoints.txt
- raw_and_analyzed_data/NMR_Data/TF030/
- raw_and_analyzed_data/NMR_Data/TF030/TF030.mnova
- raw_and_analyzed_data/NMR_Data/TF030/TF030_raw/
- raw_and_analyzed_data/NMR_Data/TF030/TF030_raw/NEO400_2024-0513_tf_10.zip
- raw_and_analyzed_data/NMR_Data/TF030/TF030_raw/NEO400_2024-0513_tf_20.zip
- raw_and_analyzed_data/NMR_Data/TF039/
- raw_and_analyzed_data/NMR_Data/TF039/TF039.mnova
- raw_and_analyzed_data/NMR_Data/TF039/TF039_raw/
- raw_and_analyzed_data/NMR_Data/TF039/TF039_raw/NEO400_2024-0809_tf_fast_1H_20.zip
- raw_and_analyzed_data/NMR_Data/TF039/TF039_raw/NEO400_2024-0809_tf_fast_1H_30.zip
- raw_and_analyzed_data/NMR_Data/TF039/TF039_raw/NEO400_2024-0809_tf_fast_1H_40.zip
- raw_and_analyzed_data/NMR_Data/TF039/TF039_raw/NEO400_2024-0809_tf_fast_1H_50.zip
- raw_and_analyzed_data/NMR_Data/TF039/TF039_raw/NEO400_2024-0809_tf_fast_1H_60.zip
- raw_and_analyzed_data/NMR_Data/TF039/TF039_raw/NEO400_2024-0809_tf_fast_1H_70.zip
- raw_and_analyzed_data/NMR_Data/TF100/
- raw_and_analyzed_data/NMR_Data/TF100/TF100.mnova
- raw_and_analyzed_data/NMR_Data/TF100/TF100_raw/
- raw_and_analyzed_data/NMR_Data/TF100/TF100_raw/NEO400_2025-1018_tf_11.zip
- raw_and_analyzed_data/NMR_Data/TF100/TF100_raw/NEO400_2025-1019_tf_10.zip
- raw_and_analyzed_data/NMR_Data/TF100/TF100_raw/NEO400_2025-1019_tf_21.zip
- raw_and_analyzed_data/NMR_Data/TF100/TF100_raw/NEO400_2025-1020_tf_10.zip
- raw_and_analyzed_data/NMR_Data/TF100/TF100_raw/NEO400_2025-1020_tf_20.zip
- raw_and_analyzed_data/NMR_Data/TF101/
- raw_and_analyzed_data/NMR_Data/TF101/TF101.mnova
- raw_and_analyzed_data/NMR_Data/TF101/TF101_raw/
- raw_and_analyzed_data/NMR_Data/TF101/TF101_raw/NEO400_2025-1019_tf_30.zip
- raw_and_analyzed_data/NMR_Data/TF101/TF101_raw/NEO400_2025-1019_tf_40.zip
- raw_and_analyzed_data/NMR_Data/TF101/TF101_raw/NEO400_2025-1020_tf_30.zip
- raw_and_analyzed_data/NMR_Data/TF101/TF101_raw/NEO400_2025-1020_tf_40.zip
- raw_and_analyzed_data/SEC_Data/
- raw_and_analyzed_data/SEC_Data/TF025 60;40.TXT
- raw_and_analyzed_data/SEC_Data/TF025 70;30.TXT
- raw_and_analyzed_data/SEC_Data/TF025 80;20.TXT
- raw_and_analyzed_data/SEC_Data/TF025 90;10.TXT
- raw_and_analyzed_data/SEC_Data/TF030 40;60.TXT
- raw_and_analyzed_data/SEC_Data/TF030 50;50.TXT
- raw_and_analyzed_data/SEC_Data/TF039 40 60 - 1.TXT
- raw_and_analyzed_data/SEC_Data/TF039 50 50 - 1.TXT
- raw_and_analyzed_data/SEC_Data/tF039 60 40 - 1.TXT
- raw_and_analyzed_data/SEC_Data/TF039 70 30 - 1.TXT
- raw_and_analyzed_data/SEC_Data/TF039 80 20 - 1.TXT
- raw_and_analyzed_data/SEC_Data/tF039 90 10 - 1.TXT
