# Supplementary material for: Copolymers of NVAm and NVP for Efficient Gene Delivery
Source: ACS Polym Au. 2026 Jan 16;6(1):426–36. doi: 10.1021/acspolymersau.5c00167 (PMC12903468; doi:10.1021/acspolymersau.5c00167)
Supplement: Supplementary file 1 [file lg5c00167_si_001.zip › raw_and_analyzed_data/KEY for sample codes.txt]

KEY for sample codes

TF012 = kinetic analysis of NVF homopolymerization at 25 mW/cm^2 under variation of initial NVF concentration (A: [NVF]_0 = 2 M, B: [NVF]_0 = 3 M, [NVF]_0 = 4.5 M) 
TF013 = kinetic analysis of NVP/NVF (~50/50) copolymerization at [NVF]_0+[NVP]_0 = 2 mol/L, 25mW/cm^2
TF014A = kinetic analysis of NVF homopolymerization at 50 mW/cm^2 and [NVF]_0 = 2 M
TF015A = kinetic analysis of NVF homopolymerization at 125 mW/cm^2 and [NVF]_0 = 2 M
------
TF022 90/10 = precursor polymer to P82s before hydrolysis
TF022 80/20 = precursor polymer to P75s before hydrolysis
TF022 70/30 = precursor polymer to P68s before hydrolysis
TF022 60/40 = precursor polymer to P54s before hydrolysis
TF028 50/50 = precursor polymer to P50s before hydrolysis
TF028 40/60 = precursor polymer to P41s before hydrolysis
--
TF029 90/10 = precursor polymer to P85l before hydrolysis
TF029 80/20 = precursor polymer to P76l before hydrolysis
TF029 70/30 = precursor polymer to P67l before hydrolysis
TF029 60/40 = precursor polymer to P59l before hydrolysis
TF029 50/50 = precursor polymer to P49l before hydrolysis
TF029 40/60 = precursor polymer to P39l before hydrolysis
------
TF025 90/10 = P82s 
TF025 80/20 = P75s
TF025 70/30 = P68s
TF025 60/40 = P54s
TF030 50/50 = P50s
TF030 40/60 = P41s
--
TF039 90/10 = P85l
TF039 80/20 = P76l
TF039 70/30 = P67l
TF039 60/40 = P59l
TF039 50/50 = P49l
TF039 40/60 = P39l
------
TF100 = free radical polymerization of NVP
TF101 = hydrolysis trail of polyNVP produced via free radical polymerization (TF100) in 1M HCl ([PNVP]= 25 mg/mL) at 95 °C for 5 h
