# Supplementary material for: Copolymers of NVAm and NVP for Efficient Gene Delivery
Source: ACS Polym Au. 2026 Jan 16;6(1):426–36. doi: 10.1021/acspolymersau.5c00167 (PMC12903468; doi:10.1021/acspolymersau.5c00167)
Supplement: Supplementary file 1 [file lg5c00167_si_001.zip › raw_and_analyzed_data/NMR_Data/TF013/TF013_timepoints.txt]

TF013
t_1	905
t_2	1807
t_3	2702
t_4	3600
t_5	5400
t_6	7204
t_7	11103
t_8	15010
t_9	18121
t_10	21961
t_11	25211
t_12	28996
t_13	32400
