# Supplementary material for: Copolymers of NVAm and NVP for Efficient Gene Delivery
Source: ACS Polym Au. 2026 Jan 16;6(1):426–36. doi: 10.1021/acspolymersau.5c00167 (PMC12903468; doi:10.1021/acspolymersau.5c00167)
Supplement: Supplementary file 1 [file lg5c00167_si_001.zip › raw_and_analyzed_data/NMR_Data/TF014/TF014_timepoints.txt]

TF014
t_1	601
t_2	1201
t_3	1800
t_4	2702
t_5	3601
t_6	5404
t_7	7233
t_8	9001
t_9	10994
t_10	12695
t_11	14438
t_12	16245
t_13	18135
t_14	19845
t_15	21908
t_16	23501
