# Supplementary material for: Copolymers of NVAm and NVP for Efficient Gene Delivery
Source: ACS Polym Au. 2026 Jan 16;6(1):426–36. doi: 10.1021/acspolymersau.5c00167 (PMC12903468; doi:10.1021/acspolymersau.5c00167)
Supplement: Supplementary file 1 [file lg5c00167_si_001.zip › raw_and_analyzed_data/NMR_Data/TF015/TF015_timepoints.txt]

TF015
t_1	605
t_2	1290
t_3	1801
t_4	2706
t_5	3601
t_6	5402
t_7	7231
t_8	9095
t_9	11010
t_10	12603
t_11	14404
t_12	16432
