# Supplementary material for: Copolymers of NVAm and NVP for Efficient Gene Delivery
Source: ACS Polym Au. 2026 Jan 16;6(1):426–36. doi: 10.1021/acspolymersau.5c00167 (PMC12903468; doi:10.1021/acspolymersau.5c00167)
Supplement: Supplementary file 1 [file lg5c00167_si_001.zip › raw_and_analyzed_data/SEC_Data/TF025 60;40.TXT]

Sample :	Vial  35: TF025 60/40 - 1
Method settings :	C:\WINGPC_8#1\PSS.ChromPilot.Method.Instrument.1.xml
Sequence table :	C:\WINGPC_8#1\PSS.ChromPilot.Sequence.Instrument.1.xml
Inject date :	Tuesday      23.04.24   21:02:58
Inject volume :	100.000	ul
Concentration :	  1.110	g/l
Project :	C:\GPC Data\Projects\Messung_2024_05Jan
Calibration :	C:\GPC Data\Calibration\Calibration_PEG_050124_03formicacid01NaCl_pH2.CAL
Method :	C:\GPC Data\Methods\Standard_MET_050124_Dual Wavelength_A_B_2_PEG_2.MET
Export file :	C:\Users\AG B�ker\Desktop\Data\Tom\TF025 60;40.TXT

Operator :	AG B�ker
Account :	

Calibration MH-K :	 1.000000	ml/g	univ. Calibration MH-K :	 0.000000	ml/g
Calibration MH-A :	 0.000000	-	univ. Calibration MH-A :	 0.000000	-
Internal Standard Calibration :	 50.000	ml
Internal Standard Acquisition :	-------	ml
Data Interval :	  1.000	s

Eluent :	H2O + 0.1MNaCl + 0.3 % formic acid
Flow :	  1.000	ml/min

Column 1 :	PSS NOVEMA Max VS, 10�m	Temperature :	 40.000	C
Column 2 :	PSS NOVEMA Max 10�m, 1000A	Temperature :	 40.000	C
Column 3 :	PSS NOVEMA Max 10mm, 1000A	Temperature :	 40.000	C
Column 4 :	PSS NOVEMA Max, 10�m, 30A	Temperature :	 40.000	C

Detector 1 :	I1: VWD 1, Signal A	Delay :	  0.000	min
Detector 2 :	I1: VWD 1, Signal B	Delay :	  0.000	min
Detector 3 :	I1: RID 1, RI Signal	Delay :	  0.433	min
Detector 4 :	I1: IsoPump 1, Pressure	Delay :	  0.000	min
Detector 5 :	PSS SLD 7000/BI-MwA	Delay :	  0.183	min
Detector 6 :	PSS SLD 7000/BI-MwA	Delay :	  0.183	min
Detector 7 :	PSS SLD 7000/BI-MwA	Delay :	  0.183	min
Detector 8 :	PSS SLD 7000/BI-MwA	Delay :	  0.183	min
Detector 9 :	PSS SLD 7000/BI-MwA	Delay :	  0.183	min
Detector 10 :	PSS SLD 7000/BI-MwA	Delay :	  0.183	min
Detector 11 :	PSS SLD 7000/BI-MwA	Delay :	  0.183	min
Detector 12 :	PSS SLD 7000/BI-MwA	Delay :	  0.183	min

Baseline from :	 23.747	to :	 29.504	ml
Integration from :	 23.747	to :	 29.504	ml

	I1: RID 1, RI Signal
Mn:	 9.308E+3	g/mol
Mw:	 1.222E+4	g/mol
Mz:	 1.549E+4	g/mol
M(z+1):	 1.901E+4	g/mol
Mv:	 0.000E+0	g/mol
D:	 1.313E+0	
[n]:	 0.000E+0	ml/g
Vp:	 2.645E+1	ml
Mp:	 1.169E+4	g/mol
A:	 4.167E-2	ml*V
< 1410 :	      0.00	%
w% : 	    100.00	%
> 56308 :	      0.00	%

Calibration Coefficients:

Vol. min : 20.191330   
Vol. max : 29.979500   
R : 9.999796e-01
Fit : PSS Poly 5
Const.: -1.919650e+02
Coef.2: 3.971576e+01
Coef.3: -3.189716e+00
Coef.4: 1.283338e-01
Coef.5: -2.593103e-03
Coef.6: 2.097290e-05
Coef.7: 0.000000e+00
Coef.8: 0.000000e+00


Multi area report start :
Sample :	Vial  35: TF025 60/40 - 1
Calibration:	C:\GPC Data\Calibration\Calibration_PEG_050124_03formicacid01NaCl_pH2.CAL
Print Date:	Wednesday    24.04.24   20:47:25
Project:	C:\GPC Data\Projects\Messung_2024_05Jan
Method:	C:\GPC Data\Methods\Standard_MET_050124_Dual Wavelength_A_B_2_PEG_2
MAS Parameters:	

Area	Name	from	to	Unit

1				
2				
3				
4				
5				
6				
7				
8				

 	Set 1	Set 2	Set 3	Set 4	Set 5	Set 6	Set 7	Set 8

 	-	-	-	-	-	-	-	-
 	-	-	-	-	-	-	-	-
 	-	-	-	-	-	-	-	-
 	-	-	-	-	-	-	-	-
 	-	-	-	-	-	-	-	-
 	-	-	-	-	-	-	-	-
 	-	-	-	-	-	-	-	-
 	-	-	-	-	-	-	-	-

Multi area report end :

RAWstart :
Time	I1: RID 1, RI Signal	Time

 0.00000E+0	 2.29438E-3	 21:02:58:98	
 1.66667E-2	 2.29606E-3	 21:02:59:98	
 3.33333E-2	 2.29759E-3	 21:03:00:98	
 5.00000E-2	 2.29903E-3	 21:03:01:98	
 6.66667E-2	 2.30033E-3	 21:03:02:98	
 8.33333E-2	 2.30157E-3	 21:03:03:98	
 1.00000E-1	 2.30299E-3	 21:03:04:98	
 1.16667E-1	 2.30458E-3	 21:03:05:98	
 1.33333E-1	 2.30635E-3	 21:03:06:98	
 1.50000E-1	 2.30822E-3	 21:03:07:98	
 1.66667E-1	 2.31010E-3	 21:03:08:98	
 1.83333E-1	 2.31205E-3	 21:03:09:98	
 2.00000E-1	 2.31412E-3	 21:03:10:98	
 2.16667E-1	 2.31636E-3	 21:03:11:98	
 2.33333E-1	 2.31863E-3	 21:03:12:98	
 2.50000E-1	 2.32083E-3	 21:03:13:98	
 2.66667E-1	 2.32285E-3	 21:03:14:98	
 2.83333E-1	 2.32468E-3	 21:03:15:98	
 3.00000E-1	 2.32655E-3	 21:03:16:98	
 3.16667E-1	 2.32853E-3	 21:03:17:98	
 3.33333E-1	 2.33068E-3	 21:03:18:98	
 3.50000E-1	 2.33286E-3	 21:03:19:98	
 3.66667E-1	 2.33486E-3	 21:03:20:98	
 3.83333E-1	 2.33650E-3	 21:03:21:98	
 4.00000E-1	 2.33779E-3	 21:03:22:98	
 4.16667E-1	 2.33912E-3	 21:03:23:98	
 4.33333E-1	 2.34056E-3	 21:03:24:98	
 4.50000E-1	 2.34204E-3	 21:03:25:98	
 4.66667E-1	 2.34341E-3	 21:03:26:98	
 4.83333E-1	 2.34464E-3	 21:03:27:98	
 5.00000E-1	 2.34584E-3	 21:03:28:98	
 5.16667E-1	 2.34703E-3	 21:03:29:98	
 5.33333E-1	 2.34814E-3	 21:03:30:98	
 5.50000E-1	 2.34908E-3	 21:03:31:98	
 5.66667E-1	 2.34987E-3	 21:03:32:98	
 5.83333E-1	 2.35070E-3	 21:03:33:98	
 6.00000E-1	 2.35156E-3	 21:03:34:98	
 6.16667E-1	 2.35241E-3	 21:03:35:98	
 6.33333E-1	 2.35316E-3	 21:03:36:98	
 6.50000E-1	 2.35372E-3	 21:03:37:98	
 6.66667E-1	 2.35413E-3	 21:03:38:98	
 6.83333E-1	 2.35453E-3	 21:03:39:98	
 7.00000E-1	 2.35495E-3	 21:03:40:98	
 7.16667E-1	 2.35541E-3	 21:03:41:98	
 7.33333E-1	 2.35587E-3	 21:03:42:98	
 7.50000E-1	 2.35622E-3	 21:03:43:98	
 7.66667E-1	 2.35638E-3	 21:03:44:98	
 7.83333E-1	 2.35632E-3	 21:03:45:98	
 8.00000E-1	 2.35611E-3	 21:03:46:98	
 8.16667E-1	 2.35589E-3	 21:03:47:98	
 8.33333E-1	 2.35570E-3	 21:03:48:98	
 8.50000E-1	 2.35552E-3	 21:03:49:98	
 8.66667E-1	 2.35529E-3	 21:03:50:98	
 8.83333E-1	 2.35497E-3	 21:03:51:98	
 9.00000E-1	 2.35463E-3	 21:03:52:98	
 9.16667E-1	 2.35431E-3	 21:03:53:98	
 9.33333E-1	 2.35399E-3	 21:03:54:98	
 9.50000E-1	 2.35360E-3	 21:03:55:98	
 9.66667E-1	 2.35315E-3	 21:03:56:98	
 9.83333E-1	 2.35271E-3	 21:03:57:98	
 1.00000E+0	 2.35232E-3	 21:03:58:98	
 1.01667E+0	 2.35203E-3	 21:03:59:98	
 1.03333E+0	 2.35183E-3	 21:04:00:98	
 1.05000E+0	 2.35165E-3	 21:04:01:98	
 1.06667E+0	 2.35151E-3	 21:04:02:98	
 1.08333E+0	 2.35137E-3	 21:04:03:98	
 1.10000E+0	 2.35119E-3	 21:04:04:98	
 1.11667E+0	 2.35095E-3	 21:04:05:98	
 1.13333E+0	 2.35070E-3	 21:04:06:98	
 1.15000E+0	 2.35049E-3	 21:04:07:98	
 1.16667E+0	 2.35037E-3	 21:04:08:98	
 1.18333E+0	 2.35038E-3	 21:04:09:98	
 1.20000E+0	 2.35047E-3	 21:04:10:98	
 1.21667E+0	 2.35065E-3	 21:04:11:98	
 1.23333E+0	 2.35084E-3	 21:04:12:98	
 1.25000E+0	 2.35104E-3	 21:04:13:98	
 1.26667E+0	 2.35129E-3	 21:04:14:98	
 1.28333E+0	 2.35156E-3	 21:04:15:98	
 1.30000E+0	 2.35173E-3	 21:04:16:98	
 1.31667E+0	 2.35175E-3	 21:04:17:98	
 1.33333E+0	 2.35164E-3	 21:04:18:98	
 1.35000E+0	 2.35157E-3	 21:04:19:98	
 1.36667E+0	 2.35169E-3	 21:04:20:98	
 1.38333E+0	 2.35201E-3	 21:04:21:98	
 1.40000E+0	 2.35243E-3	 21:04:22:98	
 1.41667E+0	 2.35285E-3	 21:04:23:98	
 1.43333E+0	 2.35318E-3	 21:04:24:98	
 1.45000E+0	 2.35350E-3	 21:04:25:98	
 1.46667E+0	 2.35390E-3	 21:04:26:98	
 1.48333E+0	 2.35446E-3	 21:04:27:98	
 1.50000E+0	 2.35514E-3	 21:04:28:98	
 1.51667E+0	 2.35582E-3	 21:04:29:98	
 1.53333E+0	 2.35651E-3	 21:04:30:98	
 1.55000E+0	 2.35711E-3	 21:04:31:98	
 1.56667E+0	 2.35768E-3	 21:04:32:98	
 1.58333E+0	 2.35829E-3	 21:04:33:98	
 1.60000E+0	 2.35894E-3	 21:04:34:98	
 1.61667E+0	 2.35950E-3	 21:04:35:98	
 1.63333E+0	 2.35986E-3	 21:04:36:98	
 1.65000E+0	 2.36003E-3	 21:04:37:98	
 1.66667E+0	 2.36017E-3	 21:04:38:98	
 1.68333E+0	 2.36049E-3	 21:04:39:98	
 1.70000E+0	 2.36105E-3	 21:04:40:98	
 1.71667E+0	 2.36179E-3	 21:04:41:98	
 1.73333E+0	 2.36260E-3	 21:04:42:98	
 1.75000E+0	 2.36336E-3	 21:04:43:98	
 1.76667E+0	 2.36403E-3	 21:04:44:98	
 1.78333E+0	 2.36464E-3	 21:04:45:98	
 1.80000E+0	 2.36528E-3	 21:04:46:98	
 1.81667E+0	 2.36595E-3	 21:04:47:98	
 1.83333E+0	 2.36662E-3	 21:04:48:98	
 1.85000E+0	 2.36726E-3	 21:04:49:98	
 1.86667E+0	 2.36781E-3	 21:04:50:98	
 1.88333E+0	 2.36829E-3	 21:04:51:98	
 1.90000E+0	 2.36878E-3	 21:04:52:98	
 1.91667E+0	 2.36942E-3	 21:04:53:98	
 1.93333E+0	 2.37022E-3	 21:04:54:98	
 1.95000E+0	 2.37116E-3	 21:04:55:98	
 1.96667E+0	 2.37203E-3	 21:04:56:98	
 1.98333E+0	 2.37274E-3	 21:04:57:98	
 2.00000E+0	 2.37332E-3	 21:04:58:98	
 2.01667E+0	 2.37393E-3	 21:04:59:98	
 2.03333E+0	 2.37473E-3	 21:05:00:98	
 2.05000E+0	 2.37567E-3	 21:05:01:98	
 2.06667E+0	 2.37679E-3	 21:05:02:98	
 2.08333E+0	 2.37792E-3	 21:05:03:98	
 2.10000E+0	 2.37907E-3	 21:05:04:98	
 2.11667E+0	 2.38037E-3	 21:05:05:98	
 2.13333E+0	 2.38184E-3	 21:05:06:98	
 2.15000E+0	 2.38339E-3	 21:05:07:98	
 2.16667E+0	 2.38509E-3	 21:05:08:98	
 2.18333E+0	 2.38678E-3	 21:05:09:98	
 2.20000E+0	 2.38852E-3	 21:05:10:98	
 2.21667E+0	 2.39038E-3	 21:05:11:98	
 2.23333E+0	 2.39236E-3	 21:05:12:98	
 2.25000E+0	 2.39445E-3	 21:05:13:98	
 2.26667E+0	 2.39684E-3	 21:05:14:98	
 2.28333E+0	 2.39943E-3	 21:05:15:98	
 2.30000E+0	 2.40215E-3	 21:05:16:98	
 2.31667E+0	 2.40492E-3	 21:05:17:98	
 2.33333E+0	 2.40772E-3	 21:05:18:98	
 2.35000E+0	 2.41063E-3	 21:05:19:98	
 2.36667E+0	 2.41366E-3	 21:05:20:98	
 2.38333E+0	 2.41689E-3	 21:05:21:98	
 2.40000E+0	 2.42029E-3	 21:05:22:98	
 2.41667E+0	 2.42382E-3	 21:05:23:98	
 2.43333E+0	 2.42781E-3	 21:05:24:98	
 2.45000E+0	 2.43212E-3	 21:05:25:98	
 2.46667E+0	 2.43671E-3	 21:05:26:98	
 2.48333E+0	 2.44155E-3	 21:05:27:98	
 2.50000E+0	 2.44659E-3	 21:05:28:98	
 2.51667E+0	 2.45177E-3	 21:05:29:98	
 2.53333E+0	 2.45693E-3	 21:05:30:98	
 2.55000E+0	 2.46204E-3	 21:05:31:98	
 2.56667E+0	 2.46713E-3	 21:05:32:98	
 2.58333E+0	 2.47241E-3	 21:05:33:98	
 2.60000E+0	 2.47791E-3	 21:05:34:98	
 2.61667E+0	 2.48350E-3	 21:05:35:98	
 2.63333E+0	 2.48921E-3	 21:05:36:98	
 2.65000E+0	 2.49494E-3	 21:05:37:98	
 2.66667E+0	 2.50065E-3	 21:05:38:98	
 2.68333E+0	 2.50625E-3	 21:05:39:98	
 2.70000E+0	 2.51217E-3	 21:05:40:98	
 2.71667E+0	 2.51781E-3	 21:05:41:98	
 2.73333E+0	 2.52317E-3	 21:05:42:98	
 2.75000E+0	 2.52819E-3	 21:05:43:98	
 2.76667E+0	 2.53273E-3	 21:05:44:98	
 2.78333E+0	 2.53684E-3	 21:05:45:98	
 2.80000E+0	 2.54065E-3	 21:05:46:98	
 2.81667E+0	 2.54427E-3	 21:05:47:98	
 2.83333E+0	 2.54769E-3	 21:05:48:98	
 2.85000E+0	 2.55096E-3	 21:05:49:98	
 2.86667E+0	 2.55389E-3	 21:05:50:98	
 2.88333E+0	 2.55641E-3	 21:05:51:98	
 2.90000E+0	 2.55866E-3	 21:05:52:98	
 2.91667E+0	 2.56060E-3	 21:05:53:98	
 2.93333E+0	 2.56236E-3	 21:05:54:98	
 2.95000E+0	 2.56392E-3	 21:05:55:98	
 2.96667E+0	 2.56532E-3	 21:05:56:98	
 2.98333E+0	 2.56627E-3	 21:05:57:98	
 3.00000E+0	 2.56680E-3	 21:05:58:98	
 3.01667E+0	 2.56690E-3	 21:05:59:98	
 3.03333E+0	 2.56659E-3	 21:06:00:98	
 3.05000E+0	 2.56591E-3	 21:06:01:98	
 3.06667E+0	 2.56489E-3	 21:06:02:98	
 3.08333E+0	 2.56362E-3	 21:06:03:98	
 3.10000E+0	 2.56213E-3	 21:06:04:98	
 3.11667E+0	 2.56049E-3	 21:06:05:98	
 3.13333E+0	 2.55883E-3	 21:06:06:98	
 3.15000E+0	 2.55731E-3	 21:06:07:98	
 3.16667E+0	 2.55588E-3	 21:06:08:98	
 3.18333E+0	 2.55443E-3	 21:06:09:98	
 3.20000E+0	 2.55276E-3	 21:06:10:98	
 3.21667E+0	 2.55086E-3	 21:06:11:98	
 3.23333E+0	 2.54888E-3	 21:06:12:98	
 3.25000E+0	 2.54698E-3	 21:06:13:98	
 3.26667E+0	 2.54533E-3	 21:06:14:98	
 3.28333E+0	 2.54377E-3	 21:06:15:98	
 3.30000E+0	 2.54243E-3	 21:06:16:98	
 3.31667E+0	 2.54120E-3	 21:06:17:98	
 3.33333E+0	 2.53994E-3	 21:06:18:98	
 3.35000E+0	 2.53863E-3	 21:06:19:98	
 3.36667E+0	 2.53732E-3	 21:06:20:98	
 3.38333E+0	 2.53601E-3	 21:06:21:98	
 3.40000E+0	 2.53495E-3	 21:06:22:98	
 3.41667E+0	 2.53427E-3	 21:06:23:98	
 3.43333E+0	 2.53394E-3	 21:06:24:98	
 3.45000E+0	 2.53386E-3	 21:06:25:98	
 3.46667E+0	 2.53393E-3	 21:06:26:98	
 3.48333E+0	 2.53407E-3	 21:06:27:98	
 3.50000E+0	 2.53426E-3	 21:06:28:98	
 3.51667E+0	 2.53443E-3	 21:06:29:98	
 3.53333E+0	 2.53460E-3	 21:06:30:98	
 3.55000E+0	 2.53482E-3	 21:06:31:98	
 3.56667E+0	 2.53519E-3	 21:06:32:98	
 3.58333E+0	 2.53573E-3	 21:06:33:98	
 3.60000E+0	 2.53650E-3	 21:06:34:98	
 3.61667E+0	 2.53743E-3	 21:06:35:98	
 3.63333E+0	 2.53849E-3	 21:06:36:98	
 3.65000E+0	 2.53963E-3	 21:06:37:98	
 3.66667E+0	 2.54076E-3	 21:06:38:98	
 3.68333E+0	 2.54187E-3	 21:06:39:98	
 3.70000E+0	 2.54296E-3	 21:06:40:98	
 3.71667E+0	 2.54404E-3	 21:06:41:98	
 3.73333E+0	 2.54511E-3	 21:06:42:98	
 3.75000E+0	 2.54622E-3	 21:06:43:98	
 3.76667E+0	 2.54734E-3	 21:06:44:98	
 3.78333E+0	 2.54839E-3	 21:06:45:98	
 3.80000E+0	 2.54930E-3	 21:06:46:98	
 3.81667E+0	 2.55005E-3	 21:06:47:98	
 3.83333E+0	 2.55086E-3	 21:06:48:98	
 3.85000E+0	 2.55197E-3	 21:06:49:98	
 3.86667E+0	 2.55343E-3	 21:06:50:98	
 3.88333E+0	 2.55503E-3	 21:06:51:98	
 3.90000E+0	 2.55654E-3	 21:06:52:98	
 3.91667E+0	 2.55806E-3	 21:06:53:98	
 3.93333E+0	 2.55941E-3	 21:06:54:98	
 3.95000E+0	 2.56058E-3	 21:06:55:98	
 3.96667E+0	 2.56164E-3	 21:06:56:98	
 3.98333E+0	 2.56254E-3	 21:06:57:98	
 4.00000E+0	 2.56340E-3	 21:06:58:98	
 4.01667E+0	 2.56431E-3	 21:06:59:98	
 4.03333E+0	 2.56533E-3	 21:07:00:98	
 4.05000E+0	 2.56647E-3	 21:07:01:98	
 4.06667E+0	 2.56776E-3	 21:07:02:98	
 4.08333E+0	 2.56912E-3	 21:07:03:98	
 4.10000E+0	 2.57039E-3	 21:07:04:98	
 4.11667E+0	 2.57155E-3	 21:07:05:98	
 4.13333E+0	 2.57265E-3	 21:07:06:98	
 4.15000E+0	 2.57376E-3	 21:07:07:98	
 4.16667E+0	 2.57494E-3	 21:07:08:98	
 4.18333E+0	 2.57626E-3	 21:07:09:98	
 4.20000E+0	 2.57749E-3	 21:07:10:98	
 4.21667E+0	 2.57849E-3	 21:07:11:98	
 4.23333E+0	 2.57920E-3	 21:07:12:98	
 4.25000E+0	 2.57984E-3	 21:07:13:98	
 4.26667E+0	 2.58065E-3	 21:07:14:98	
 4.28333E+0	 2.58174E-3	 21:07:15:98	
 4.30000E+0	 2.58302E-3	 21:07:16:98	
 4.31667E+0	 2.58429E-3	 21:07:17:98	
 4.33333E+0	 2.58547E-3	 21:07:18:98	
 4.35000E+0	 2.58654E-3	 21:07:19:98	
 4.36667E+0	 2.58750E-3	 21:07:20:98	
 4.38333E+0	 2.58840E-3	 21:07:21:98	
 4.40000E+0	 2.58920E-3	 21:07:22:98	
 4.41667E+0	 2.58997E-3	 21:07:23:98	
 4.43333E+0	 2.59089E-3	 21:07:24:98	
 4.45000E+0	 2.59191E-3	 21:07:25:98	
 4.46667E+0	 2.59295E-3	 21:07:26:98	
 4.48333E+0	 2.59389E-3	 21:07:27:98	
 4.50000E+0	 2.59471E-3	 21:07:28:98	
 4.51667E+0	 2.59545E-3	 21:07:29:98	
 4.53333E+0	 2.59616E-3	 21:07:30:98	
 4.55000E+0	 2.59699E-3	 21:07:31:98	
 4.56667E+0	 2.59790E-3	 21:07:32:98	
 4.58333E+0	 2.59875E-3	 21:07:33:98	
 4.60000E+0	 2.59947E-3	 21:07:34:98	
 4.61667E+0	 2.60002E-3	 21:07:35:98	
 4.63333E+0	 2.60054E-3	 21:07:36:98	
 4.65000E+0	 2.60114E-3	 21:07:37:98	
 4.66667E+0	 2.60185E-3	 21:07:38:98	
 4.68333E+0	 2.60260E-3	 21:07:39:98	
 4.70000E+0	 2.60342E-3	 21:07:40:98	
 4.71667E+0	 2.60428E-3	 21:07:41:98	
 4.73333E+0	 2.60517E-3	 21:07:42:98	
 4.75000E+0	 2.60599E-3	 21:07:43:98	
 4.76667E+0	 2.60668E-3	 21:07:44:98	
 4.78333E+0	 2.60725E-3	 21:07:45:98	
 4.80000E+0	 2.60778E-3	 21:07:46:98	
 4.81667E+0	 2.60838E-3	 21:07:47:98	
 4.83333E+0	 2.60898E-3	 21:07:48:98	
 4.85000E+0	 2.60952E-3	 21:07:49:98	
 4.86667E+0	 2.60995E-3	 21:07:50:98	
 4.88333E+0	 2.61027E-3	 21:07:51:98	
 4.90000E+0	 2.61048E-3	 21:07:52:98	
 4.91667E+0	 2.61064E-3	 21:07:53:98	
 4.93333E+0	 2.61083E-3	 21:07:54:98	
 4.95000E+0	 2.61113E-3	 21:07:55:98	
 4.96667E+0	 2.61149E-3	 21:07:56:98	
 4.98333E+0	 2.61176E-3	 21:07:57:98	
 5.00000E+0	 2.61189E-3	 21:07:58:98	
 5.01667E+0	 2.61200E-3	 21:07:59:98	
 5.03333E+0	 2.61221E-3	 21:08:00:98	
 5.05000E+0	 2.61254E-3	 21:08:01:98	
 5.06667E+0	 2.61288E-3	 21:08:02:98	
 5.08333E+0	 2.61315E-3	 21:08:03:98	
 5.10000E+0	 2.61329E-3	 21:08:04:98	
 5.11667E+0	 2.61332E-3	 21:08:05:98	
 5.13333E+0	 2.61322E-3	 21:08:06:98	
 5.15000E+0	 2.61309E-3	 21:08:07:98	
 5.16667E+0	 2.61302E-3	 21:08:08:98	
 5.18333E+0	 2.61305E-3	 21:08:09:98	
 5.20000E+0	 2.61312E-3	 21:08:10:98	
 5.21667E+0	 2.61306E-3	 21:08:11:98	
 5.23333E+0	 2.61273E-3	 21:08:12:98	
 5.25000E+0	 2.61220E-3	 21:08:13:98	
 5.26667E+0	 2.61159E-3	 21:08:14:98	
 5.28333E+0	 2.61099E-3	 21:08:15:98	
 5.30000E+0	 2.61039E-3	 21:08:16:98	
 5.31667E+0	 2.60974E-3	 21:08:17:98	
 5.33333E+0	 2.60903E-3	 21:08:18:98	
 5.35000E+0	 2.60825E-3	 21:08:19:98	
 5.36667E+0	 2.60742E-3	 21:08:20:98	
 5.38333E+0	 2.60654E-3	 21:08:21:98	
 5.40000E+0	 2.60573E-3	 21:08:22:98	
 5.41667E+0	 2.60498E-3	 21:08:23:98	
 5.43333E+0	 2.60420E-3	 21:08:24:98	
 5.45000E+0	 2.60333E-3	 21:08:25:98	
 5.46667E+0	 2.60237E-3	 21:08:26:98	
 5.48333E+0	 2.60150E-3	 21:08:27:98	
 5.50000E+0	 2.60079E-3	 21:08:28:98	
 5.51667E+0	 2.60019E-3	 21:08:29:98	
 5.53333E+0	 2.59951E-3	 21:08:30:98	
 5.55000E+0	 2.59864E-3	 21:08:31:98	
 5.56667E+0	 2.59766E-3	 21:08:32:98	
 5.58333E+0	 2.59671E-3	 21:08:33:98	
 5.60000E+0	 2.59578E-3	 21:08:34:98	
 5.61667E+0	 2.59479E-3	 21:08:35:98	
 5.63333E+0	 2.59364E-3	 21:08:36:98	
 5.65000E+0	 2.59237E-3	 21:08:37:98	
 5.66667E+0	 2.59105E-3	 21:08:38:98	
 5.68333E+0	 2.58981E-3	 21:08:39:98	
 5.70000E+0	 2.58868E-3	 21:08:40:98	
 5.71667E+0	 2.58746E-3	 21:08:41:98	
 5.73333E+0	 2.58615E-3	 21:08:42:98	
 5.75000E+0	 2.58470E-3	 21:08:43:98	
 5.76667E+0	 2.58311E-3	 21:08:44:98	
 5.78333E+0	 2.58159E-3	 21:08:45:98	
 5.80000E+0	 2.58031E-3	 21:08:46:98	
 5.81667E+0	 2.57913E-3	 21:08:47:98	
 5.83333E+0	 2.57795E-3	 21:08:48:98	
 5.85000E+0	 2.57659E-3	 21:08:49:98	
 5.86667E+0	 2.57503E-3	 21:08:50:98	
 5.88333E+0	 2.57340E-3	 21:08:51:98	
 5.90000E+0	 2.57187E-3	 21:08:52:98	
 5.91667E+0	 2.57054E-3	 21:08:53:98	
 5.93333E+0	 2.56938E-3	 21:08:54:98	
 5.95000E+0	 2.56828E-3	 21:08:55:98	
 5.96667E+0	 2.56715E-3	 21:08:56:98	
 5.98333E+0	 2.56588E-3	 21:08:57:98	
 6.00000E+0	 2.56456E-3	 21:08:58:98	
 6.01667E+0	 2.56312E-3	 21:08:59:98	
 6.03333E+0	 2.56138E-3	 21:09:00:98	
 6.05000E+0	 2.55963E-3	 21:09:01:98	
 6.06667E+0	 2.55808E-3	 21:09:02:98	
 6.08333E+0	 2.55678E-3	 21:09:03:98	
 6.10000E+0	 2.55554E-3	 21:09:04:98	
 6.11667E+0	 2.55417E-3	 21:09:05:98	
 6.13333E+0	 2.55254E-3	 21:09:06:98	
 6.15000E+0	 2.55076E-3	 21:09:07:98	
 6.16667E+0	 2.54900E-3	 21:09:08:98	
 6.18333E+0	 2.54736E-3	 21:09:09:98	
 6.20000E+0	 2.54597E-3	 21:09:10:98	
 6.21667E+0	 2.54480E-3	 21:09:11:98	
 6.23333E+0	 2.54370E-3	 21:09:12:98	
 6.25000E+0	 2.54258E-3	 21:09:13:98	
 6.26667E+0	 2.54143E-3	 21:09:14:98	
 6.28333E+0	 2.54031E-3	 21:09:15:98	
 6.30000E+0	 2.53922E-3	 21:09:16:98	
 6.31667E+0	 2.53814E-3	 21:09:17:98	
 6.33333E+0	 2.53707E-3	 21:09:18:98	
 6.35000E+0	 2.53591E-3	 21:09:19:98	
 6.36667E+0	 2.53485E-3	 21:09:20:98	
 6.38333E+0	 2.53396E-3	 21:09:21:98	
 6.40000E+0	 2.53318E-3	 21:09:22:98	
 6.41667E+0	 2.53241E-3	 21:09:23:98	
 6.43333E+0	 2.53150E-3	 21:09:24:98	
 6.45000E+0	 2.53046E-3	 21:09:25:98	
 6.46667E+0	 2.52941E-3	 21:09:26:98	
 6.48333E+0	 2.52844E-3	 21:09:27:98	
 6.50000E+0	 2.52752E-3	 21:09:28:98	
 6.51667E+0	 2.52659E-3	 21:09:29:98	
 6.53333E+0	 2.52560E-3	 21:09:30:98	
 6.55000E+0	 2.52462E-3	 21:09:31:98	
 6.56667E+0	 2.52363E-3	 21:09:32:98	
 6.58333E+0	 2.52268E-3	 21:09:33:98	
 6.60000E+0	 2.52181E-3	 21:09:34:98	
 6.61667E+0	 2.52098E-3	 21:09:35:98	
 6.63333E+0	 2.52028E-3	 21:09:36:98	
 6.65000E+0	 2.51961E-3	 21:09:37:98	
 6.66667E+0	 2.51887E-3	 21:09:38:98	
 6.68333E+0	 2.51798E-3	 21:09:39:98	
 6.70000E+0	 2.51697E-3	 21:09:40:98	
 6.71667E+0	 2.51591E-3	 21:09:41:98	
 6.73333E+0	 2.51490E-3	 21:09:42:98	
 6.75000E+0	 2.51397E-3	 21:09:43:98	
 6.76667E+0	 2.51304E-3	 21:09:44:98	
 6.78333E+0	 2.51211E-3	 21:09:45:98	
 6.80000E+0	 2.51130E-3	 21:09:46:98	
 6.81667E+0	 2.51060E-3	 21:09:47:98	
 6.83333E+0	 2.50999E-3	 21:09:48:98	
 6.85000E+0	 2.50928E-3	 21:09:49:98	
 6.86667E+0	 2.50848E-3	 21:09:50:98	
 6.88333E+0	 2.50766E-3	 21:09:51:98	
 6.90000E+0	 2.50689E-3	 21:09:52:98	
 6.91667E+0	 2.50616E-3	 21:09:53:98	
 6.93333E+0	 2.50539E-3	 21:09:54:98	
 6.95000E+0	 2.50466E-3	 21:09:55:98	
 6.96667E+0	 2.50404E-3	 21:09:56:98	
 6.98333E+0	 2.50346E-3	 21:09:57:98	
 7.00000E+0	 2.50287E-3	 21:09:58:98	
 7.01667E+0	 2.50219E-3	 21:09:59:98	
 7.03333E+0	 2.50137E-3	 21:10:00:98	
 7.05000E+0	 2.50039E-3	 21:10:01:98	
 7.06667E+0	 2.49933E-3	 21:10:02:98	
 7.08333E+0	 2.49827E-3	 21:10:03:98	
 7.10000E+0	 2.49727E-3	 21:10:04:98	
 7.11667E+0	 2.49638E-3	 21:10:05:98	
 7.13333E+0	 2.49559E-3	 21:10:06:98	
 7.15000E+0	 2.49492E-3	 21:10:07:98	
 7.16667E+0	 2.49428E-3	 21:10:08:98	
 7.18333E+0	 2.49356E-3	 21:10:09:98	
 7.20000E+0	 2.49259E-3	 21:10:10:98	
 7.21667E+0	 2.49137E-3	 21:10:11:98	
 7.23333E+0	 2.49008E-3	 21:10:12:98	
 7.25000E+0	 2.48876E-3	 21:10:13:98	
 7.26667E+0	 2.48766E-3	 21:10:14:98	
 7.28333E+0	 2.48678E-3	 21:10:15:98	
 7.30000E+0	 2.48603E-3	 21:10:16:98	
 7.31667E+0	 2.48533E-3	 21:10:17:98	
 7.33333E+0	 2.48452E-3	 21:10:18:98	
 7.35000E+0	 2.48347E-3	 21:10:19:98	
 7.36667E+0	 2.48227E-3	 21:10:20:98	
 7.38333E+0	 2.48105E-3	 21:10:21:98	
 7.40000E+0	 2.48002E-3	 21:10:22:98	
 7.41667E+0	 2.47924E-3	 21:10:23:98	
 7.43333E+0	 2.47864E-3	 21:10:24:98	
 7.45000E+0	 2.47811E-3	 21:10:25:98	
 7.46667E+0	 2.47750E-3	 21:10:26:98	
 7.48333E+0	 2.47690E-3	 21:10:27:98	
 7.50000E+0	 2.47636E-3	 21:10:28:98	
 7.51667E+0	 2.47584E-3	 21:10:29:98	
 7.53333E+0	 2.47531E-3	 21:10:30:98	
 7.55000E+0	 2.47475E-3	 21:10:31:98	
 7.56667E+0	 2.47419E-3	 21:10:32:98	
 7.58333E+0	 2.47365E-3	 21:10:33:98	
 7.60000E+0	 2.47308E-3	 21:10:34:98	
 7.61667E+0	 2.47244E-3	 21:10:35:98	
 7.63333E+0	 2.47177E-3	 21:10:36:98	
 7.65000E+0	 2.47117E-3	 21:10:37:98	
 7.66667E+0	 2.47060E-3	 21:10:38:98	
 7.68333E+0	 2.46998E-3	 21:10:39:98	
 7.70000E+0	 2.46923E-3	 21:10:40:98	
 7.71667E+0	 2.46832E-3	 21:10:41:98	
 7.73333E+0	 2.46737E-3	 21:10:42:98	
 7.75000E+0	 2.46647E-3	 21:10:43:98	
 7.76667E+0	 2.46559E-3	 21:10:44:98	
 7.78333E+0	 2.46462E-3	 21:10:45:98	
 7.80000E+0	 2.46350E-3	 21:10:46:98	
 7.81667E+0	 2.46234E-3	 21:10:47:98	
 7.83333E+0	 2.46129E-3	 21:10:48:98	
 7.85000E+0	 2.46042E-3	 21:10:49:98	
 7.86667E+0	 2.45962E-3	 21:10:50:98	
 7.88333E+0	 2.45864E-3	 21:10:51:98	
 7.90000E+0	 2.45747E-3	 21:10:52:98	
 7.91667E+0	 2.45628E-3	 21:10:53:98	
 7.93333E+0	 2.45519E-3	 21:10:54:98	
 7.95000E+0	 2.45437E-3	 21:10:55:98	
 7.96667E+0	 2.45371E-3	 21:10:56:98	
 7.98333E+0	 2.45301E-3	 21:10:57:98	
 8.00000E+0	 2.45209E-3	 21:10:58:98	
 8.01667E+0	 2.45094E-3	 21:10:59:98	
 8.03333E+0	 2.44976E-3	 21:11:00:98	
 8.05000E+0	 2.44878E-3	 21:11:01:98	
 8.06667E+0	 2.44807E-3	 21:11:02:98	
 8.08333E+0	 2.44756E-3	 21:11:03:98	
 8.10000E+0	 2.44704E-3	 21:11:04:98	
 8.11667E+0	 2.44639E-3	 21:11:05:98	
 8.13333E+0	 2.44553E-3	 21:11:06:98	
 8.15000E+0	 2.44448E-3	 21:11:07:98	
 8.16667E+0	 2.44335E-3	 21:11:08:98	
 8.18333E+0	 2.44231E-3	 21:11:09:98	
 8.20000E+0	 2.44130E-3	 21:11:10:98	
 8.21667E+0	 2.44032E-3	 21:11:11:98	
 8.23333E+0	 2.43931E-3	 21:11:12:98	
 8.25000E+0	 2.43828E-3	 21:11:13:98	
 8.26667E+0	 2.43735E-3	 21:11:14:98	
 8.28333E+0	 2.43661E-3	 21:11:15:98	
 8.30000E+0	 2.43600E-3	 21:11:16:98	
 8.31667E+0	 2.43546E-3	 21:11:17:98	
 8.33333E+0	 2.43483E-3	 21:11:18:98	
 8.35000E+0	 2.43407E-3	 21:11:19:98	
 8.36667E+0	 2.43315E-3	 21:11:20:98	
 8.38333E+0	 2.43226E-3	 21:11:21:98	
 8.40000E+0	 2.43160E-3	 21:11:22:98	
 8.41667E+0	 2.43110E-3	 21:11:23:98	
 8.43333E+0	 2.43067E-3	 21:11:24:98	
 8.45000E+0	 2.43014E-3	 21:11:25:98	
 8.46667E+0	 2.42946E-3	 21:11:26:98	
 8.48333E+0	 2.42872E-3	 21:11:27:98	
 8.50000E+0	 2.42795E-3	 21:11:28:98	
 8.51667E+0	 2.42709E-3	 21:11:29:98	
 8.53333E+0	 2.42607E-3	 21:11:30:98	
 8.55000E+0	 2.42492E-3	 21:11:31:98	
 8.56667E+0	 2.42377E-3	 21:11:32:98	
 8.58333E+0	 2.42279E-3	 21:11:33:98	
 8.60000E+0	 2.42207E-3	 21:11:34:98	
 8.61667E+0	 2.42161E-3	 21:11:35:98	
 8.63333E+0	 2.42127E-3	 21:11:36:98	
 8.65000E+0	 2.42099E-3	 21:11:37:98	
 8.66667E+0	 2.42073E-3	 21:11:38:98	
 8.68333E+0	 2.42054E-3	 21:11:39:98	
 8.70000E+0	 2.42044E-3	 21:11:40:98	
 8.71667E+0	 2.42031E-3	 21:11:41:98	
 8.73333E+0	 2.42005E-3	 21:11:42:98	
 8.75000E+0	 2.41967E-3	 21:11:43:98	
 8.76667E+0	 2.41926E-3	 21:11:44:98	
 8.78333E+0	 2.41886E-3	 21:11:45:98	
 8.80000E+0	 2.41846E-3	 21:11:46:98	
 8.81667E+0	 2.41806E-3	 21:11:47:98	
 8.83333E+0	 2.41772E-3	 21:11:48:98	
 8.85000E+0	 2.41744E-3	 21:11:49:98	
 8.86667E+0	 2.41719E-3	 21:11:50:98	
 8.88333E+0	 2.41689E-3	 21:11:51:98	
 8.90000E+0	 2.41658E-3	 21:11:52:98	
 8.91667E+0	 2.41631E-3	 21:11:53:98	
 8.93333E+0	 2.41609E-3	 21:11:54:98	
 8.95000E+0	 2.41584E-3	 21:11:55:98	
 8.96667E+0	 2.41549E-3	 21:11:56:98	
 8.98333E+0	 2.41505E-3	 21:11:57:98	
 9.00000E+0	 2.41455E-3	 21:11:58:98	
 9.01667E+0	 2.41403E-3	 21:11:59:98	
 9.03333E+0	 2.41344E-3	 21:12:00:98	
 9.05000E+0	 2.41281E-3	 21:12:01:98	
 9.06667E+0	 2.41228E-3	 21:12:02:98	
 9.08333E+0	 2.41193E-3	 21:12:03:98	
 9.10000E+0	 2.41164E-3	 21:12:04:98	
 9.11667E+0	 2.41118E-3	 21:12:05:98	
 9.13333E+0	 2.41046E-3	 21:12:06:98	
 9.15000E+0	 2.40962E-3	 21:12:07:98	
 9.16667E+0	 2.40891E-3	 21:12:08:98	
 9.18333E+0	 2.40848E-3	 21:12:09:98	
 9.20000E+0	 2.40829E-3	 21:12:10:98	
 9.21667E+0	 2.40823E-3	 21:12:11:98	
 9.23333E+0	 2.40816E-3	 21:12:12:98	
 9.25000E+0	 2.40806E-3	 21:12:13:98	
 9.26667E+0	 2.40790E-3	 21:12:14:98	
 9.28333E+0	 2.40769E-3	 21:12:15:98	
 9.30000E+0	 2.40742E-3	 21:12:16:98	
 9.31667E+0	 2.40707E-3	 21:12:17:98	
 9.33333E+0	 2.40656E-3	 21:12:18:98	
 9.35000E+0	 2.40590E-3	 21:12:19:98	
 9.36667E+0	 2.40523E-3	 21:12:20:98	
 9.38333E+0	 2.40473E-3	 21:12:21:98	
 9.40000E+0	 2.40444E-3	 21:12:22:98	
 9.41667E+0	 2.40430E-3	 21:12:23:98	
 9.43333E+0	 2.40416E-3	 21:12:24:98	
 9.45000E+0	 2.40391E-3	 21:12:25:98	
 9.46667E+0	 2.40348E-3	 21:12:26:98	
 9.48333E+0	 2.40290E-3	 21:12:27:98	
 9.50000E+0	 2.40226E-3	 21:12:28:98	
 9.51667E+0	 2.40167E-3	 21:12:29:98	
 9.53333E+0	 2.40116E-3	 21:12:30:98	
 9.55000E+0	 2.40077E-3	 21:12:31:98	
 9.56667E+0	 2.40046E-3	 21:12:32:98	
 9.58333E+0	 2.40016E-3	 21:12:33:98	
 9.60000E+0	 2.39987E-3	 21:12:34:98	
 9.61667E+0	 2.39951E-3	 21:12:35:98	
 9.63333E+0	 2.39900E-3	 21:12:36:98	
 9.65000E+0	 2.39838E-3	 21:12:37:98	
 9.66667E+0	 2.39774E-3	 21:12:38:98	
 9.68333E+0	 2.39719E-3	 21:12:39:98	
 9.70000E+0	 2.39679E-3	 21:12:40:98	
 9.71667E+0	 2.39651E-3	 21:12:41:98	
 9.73333E+0	 2.39623E-3	 21:12:42:98	
 9.75000E+0	 2.39590E-3	 21:12:43:98	
 9.76667E+0	 2.39555E-3	 21:12:44:98	
 9.78333E+0	 2.39517E-3	 21:12:45:98	
 9.80000E+0	 2.39480E-3	 21:12:46:98	
 9.81667E+0	 2.39445E-3	 21:12:47:98	
 9.83333E+0	 2.39419E-3	 21:12:48:98	
 9.85000E+0	 2.39400E-3	 21:12:49:98	
 9.86667E+0	 2.39383E-3	 21:12:50:98	
 9.88333E+0	 2.39360E-3	 21:12:51:98	
 9.90000E+0	 2.39335E-3	 21:12:52:98	
 9.91667E+0	 2.39316E-3	 21:12:53:98	
 9.93333E+0	 2.39300E-3	 21:12:54:98	
 9.95000E+0	 2.39279E-3	 21:12:55:98	
 9.96667E+0	 2.39255E-3	 21:12:56:98	
 9.98333E+0	 2.39241E-3	 21:12:57:98	
 1.00000E+1	 2.39246E-3	 21:12:58:98	
 1.00167E+1	 2.39259E-3	 21:12:59:98	
 1.00333E+1	 2.39258E-3	 21:13:00:98	
 1.00500E+1	 2.39231E-3	 21:13:01:98	
 1.00667E+1	 2.39181E-3	 21:13:02:98	
 1.00833E+1	 2.39124E-3	 21:13:03:98	
 1.01000E+1	 2.39074E-3	 21:13:04:98	
 1.01167E+1	 2.39035E-3	 21:13:05:98	
 1.01333E+1	 2.39004E-3	 21:13:06:98	
 1.01500E+1	 2.38980E-3	 21:13:07:98	
 1.01667E+1	 2.38961E-3	 21:13:08:98	
 1.01833E+1	 2.38943E-3	 21:13:09:98	
 1.02000E+1	 2.38921E-3	 21:13:10:98	
 1.02167E+1	 2.38888E-3	 21:13:11:98	
 1.02333E+1	 2.38848E-3	 21:13:12:98	
 1.02500E+1	 2.38802E-3	 21:13:13:98	
 1.02667E+1	 2.38749E-3	 21:13:14:98	
 1.02833E+1	 2.38692E-3	 21:13:15:98	
 1.03000E+1	 2.38635E-3	 21:13:16:98	
 1.03167E+1	 2.38584E-3	 21:13:17:98	
 1.03333E+1	 2.38538E-3	 21:13:18:98	
 1.03500E+1	 2.38493E-3	 21:13:19:98	
 1.03667E+1	 2.38450E-3	 21:13:20:98	
 1.03833E+1	 2.38414E-3	 21:13:21:98	
 1.04000E+1	 2.38392E-3	 21:13:22:98	
 1.04167E+1	 2.38388E-3	 21:13:23:98	
 1.04333E+1	 2.38399E-3	 21:13:24:98	
 1.04500E+1	 2.38414E-3	 21:13:25:98	
 1.04667E+1	 2.38423E-3	 21:13:26:98	
 1.04833E+1	 2.38416E-3	 21:13:27:98	
 1.05000E+1	 2.38397E-3	 21:13:28:98	
 1.05167E+1	 2.38375E-3	 21:13:29:98	
 1.05333E+1	 2.38364E-3	 21:13:30:98	
 1.05500E+1	 2.38364E-3	 21:13:31:98	
 1.05667E+1	 2.38359E-3	 21:13:32:98	
 1.05833E+1	 2.38334E-3	 21:13:33:98	
 1.06000E+1	 2.38291E-3	 21:13:34:98	
 1.06167E+1	 2.38242E-3	 21:13:35:98	
 1.06333E+1	 2.38200E-3	 21:13:36:98	
 1.06500E+1	 2.38168E-3	 21:13:37:98	
 1.06667E+1	 2.38141E-3	 21:13:38:98	
 1.06833E+1	 2.38117E-3	 21:13:39:98	
 1.07000E+1	 2.38096E-3	 21:13:40:98	
 1.07167E+1	 2.38079E-3	 21:13:41:98	
 1.07333E+1	 2.38060E-3	 21:13:42:98	
 1.07500E+1	 2.38028E-3	 21:13:43:98	
 1.07667E+1	 2.37978E-3	 21:13:44:98	
 1.07833E+1	 2.37911E-3	 21:13:45:98	
 1.08000E+1	 2.37830E-3	 21:13:46:98	
 1.08167E+1	 2.37749E-3	 21:13:47:98	
 1.08333E+1	 2.37680E-3	 21:13:48:98	
 1.08500E+1	 2.37624E-3	 21:13:49:98	
 1.08667E+1	 2.37589E-3	 21:13:50:98	
 1.08833E+1	 2.37566E-3	 21:13:51:98	
 1.09000E+1	 2.37541E-3	 21:13:52:98	
 1.09167E+1	 2.37493E-3	 21:13:53:98	
 1.09333E+1	 2.37411E-3	 21:13:54:98	
 1.09500E+1	 2.37303E-3	 21:13:55:98	
 1.09667E+1	 2.37192E-3	 21:13:56:98	
 1.09833E+1	 2.37096E-3	 21:13:57:98	
 1.10000E+1	 2.37022E-3	 21:13:58:98	
 1.10167E+1	 2.36957E-3	 21:13:59:98	
 1.10333E+1	 2.36890E-3	 21:14:00:98	
 1.10500E+1	 2.36819E-3	 21:14:01:98	
 1.10667E+1	 2.36739E-3	 21:14:02:98	
 1.10833E+1	 2.36659E-3	 21:14:03:98	
 1.11000E+1	 2.36571E-3	 21:14:04:98	
 1.11167E+1	 2.36458E-3	 21:14:05:98	
 1.11333E+1	 2.36345E-3	 21:14:06:98	
 1.11500E+1	 2.36248E-3	 21:14:07:98	
 1.11667E+1	 2.36172E-3	 21:14:08:98	
 1.11833E+1	 2.36105E-3	 21:14:09:98	
 1.12000E+1	 2.36030E-3	 21:14:10:98	
 1.12167E+1	 2.35942E-3	 21:14:11:98	
 1.12333E+1	 2.35850E-3	 21:14:12:98	
 1.12500E+1	 2.35762E-3	 21:14:13:98	
 1.12667E+1	 2.35675E-3	 21:14:14:98	
 1.12833E+1	 2.35596E-3	 21:14:15:98	
 1.13000E+1	 2.35520E-3	 21:14:16:98	
 1.13167E+1	 2.35440E-3	 21:14:17:98	
 1.13333E+1	 2.35349E-3	 21:14:18:98	
 1.13500E+1	 2.35250E-3	 21:14:19:98	
 1.13667E+1	 2.35156E-3	 21:14:20:98	
 1.13833E+1	 2.35070E-3	 21:14:21:98	
 1.14000E+1	 2.34984E-3	 21:14:22:98	
 1.14167E+1	 2.34887E-3	 21:14:23:98	
 1.14333E+1	 2.34755E-3	 21:14:24:98	
 1.14500E+1	 2.34610E-3	 21:14:25:98	
 1.14667E+1	 2.34468E-3	 21:14:26:98	
 1.14833E+1	 2.34337E-3	 21:14:27:98	
 1.15000E+1	 2.34227E-3	 21:14:28:98	
 1.15167E+1	 2.34133E-3	 21:14:29:98	
 1.15333E+1	 2.34034E-3	 21:14:30:98	
 1.15500E+1	 2.33928E-3	 21:14:31:98	
 1.15667E+1	 2.33809E-3	 21:14:32:98	
 1.15833E+1	 2.33675E-3	 21:14:33:98	
 1.16000E+1	 2.33528E-3	 21:14:34:98	
 1.16167E+1	 2.33378E-3	 21:14:35:98	
 1.16333E+1	 2.33224E-3	 21:14:36:98	
 1.16500E+1	 2.33063E-3	 21:14:37:98	
 1.16667E+1	 2.32887E-3	 21:14:38:98	
 1.16833E+1	 2.32706E-3	 21:14:39:98	
 1.17000E+1	 2.32511E-3	 21:14:40:98	
 1.17167E+1	 2.32321E-3	 21:14:41:98	
 1.17333E+1	 2.32143E-3	 21:14:42:98	
 1.17500E+1	 2.31957E-3	 21:14:43:98	
 1.17667E+1	 2.31782E-3	 21:14:44:98	
 1.17833E+1	 2.31619E-3	 21:14:45:98	
 1.18000E+1	 2.31446E-3	 21:14:46:98	
 1.18167E+1	 2.31270E-3	 21:14:47:98	
 1.18333E+1	 2.31087E-3	 21:14:48:98	
 1.18500E+1	 2.30902E-3	 21:14:49:98	
 1.18667E+1	 2.30716E-3	 21:14:50:98	
 1.18833E+1	 2.30522E-3	 21:14:51:98	
 1.19000E+1	 2.30316E-3	 21:14:52:98	
 1.19167E+1	 2.30103E-3	 21:14:53:98	
 1.19333E+1	 2.29896E-3	 21:14:54:98	
 1.19500E+1	 2.29705E-3	 21:14:55:98	
 1.19667E+1	 2.29514E-3	 21:14:56:98	
 1.19833E+1	 2.29330E-3	 21:14:57:98	
 1.20000E+1	 2.29156E-3	 21:14:58:98	
 1.20167E+1	 2.28981E-3	 21:14:59:98	
 1.20333E+1	 2.28816E-3	 21:15:00:98	
 1.20500E+1	 2.28650E-3	 21:15:01:98	
 1.20667E+1	 2.28445E-3	 21:15:02:98	
 1.20833E+1	 2.28210E-3	 21:15:03:98	
 1.21000E+1	 2.27948E-3	 21:15:04:98	
 1.21167E+1	 2.27667E-3	 21:15:05:98	
 1.21333E+1	 2.27384E-3	 21:15:06:98	
 1.21500E+1	 2.27120E-3	 21:15:07:98	
 1.21667E+1	 2.26857E-3	 21:15:08:98	
 1.21833E+1	 2.26609E-3	 21:15:09:98	
 1.22000E+1	 2.26368E-3	 21:15:10:98	
 1.22167E+1	 2.26128E-3	 21:15:11:98	
 1.22333E+1	 2.25899E-3	 21:15:12:98	
 1.22500E+1	 2.25677E-3	 21:15:13:98	
 1.22667E+1	 2.25444E-3	 21:15:14:98	
 1.22833E+1	 2.25170E-3	 21:15:15:98	
 1.23000E+1	 2.24850E-3	 21:15:16:98	
 1.23167E+1	 2.24518E-3	 21:15:17:98	
 1.23333E+1	 2.24185E-3	 21:15:18:98	
 1.23500E+1	 2.23897E-3	 21:15:19:98	
 1.23667E+1	 2.23641E-3	 21:15:20:98	
 1.23833E+1	 2.23407E-3	 21:15:21:98	
 1.24000E+1	 2.23179E-3	 21:15:22:98	
 1.24167E+1	 2.22955E-3	 21:15:23:98	
 1.24333E+1	 2.22717E-3	 21:15:24:98	
 1.24500E+1	 2.22470E-3	 21:15:25:98	
 1.24667E+1	 2.22209E-3	 21:15:26:98	
 1.24833E+1	 2.21937E-3	 21:15:27:98	
 1.25000E+1	 2.21658E-3	 21:15:28:98	
 1.25167E+1	 2.21376E-3	 21:15:29:98	
 1.25333E+1	 2.21093E-3	 21:15:30:98	
 1.25500E+1	 2.20809E-3	 21:15:31:98	
 1.25667E+1	 2.20524E-3	 21:15:32:98	
 1.25833E+1	 2.20240E-3	 21:15:33:98	
 1.26000E+1	 2.19946E-3	 21:15:34:98	
 1.26167E+1	 2.19655E-3	 21:15:35:98	
 1.26333E+1	 2.19377E-3	 21:15:36:98	
 1.26500E+1	 2.19098E-3	 21:15:37:98	
 1.26667E+1	 2.18830E-3	 21:15:38:98	
 1.26833E+1	 2.18570E-3	 21:15:39:98	
 1.27000E+1	 2.18293E-3	 21:15:40:98	
 1.27167E+1	 2.18012E-3	 21:15:41:98	
 1.27333E+1	 2.17737E-3	 21:15:42:98	
 1.27500E+1	 2.17449E-3	 21:15:43:98	
 1.27667E+1	 2.17165E-3	 21:15:44:98	
 1.27833E+1	 2.16886E-3	 21:15:45:98	
 1.28000E+1	 2.16609E-3	 21:15:46:98	
 1.28167E+1	 2.16328E-3	 21:15:47:98	
 1.28333E+1	 2.16038E-3	 21:15:48:98	
 1.28500E+1	 2.15749E-3	 21:15:49:98	
 1.28667E+1	 2.15443E-3	 21:15:50:98	
 1.28833E+1	 2.15136E-3	 21:15:51:98	
 1.29000E+1	 2.14835E-3	 21:15:52:98	
 1.29167E+1	 2.14511E-3	 21:15:53:98	
 1.29333E+1	 2.14196E-3	 21:15:54:98	
 1.29500E+1	 2.13893E-3	 21:15:55:98	
 1.29667E+1	 2.13593E-3	 21:15:56:98	
 1.29833E+1	 2.13296E-3	 21:15:57:98	
 1.30000E+1	 2.13005E-3	 21:15:58:98	
 1.30167E+1	 2.12689E-3	 21:15:59:98	
 1.30333E+1	 2.12380E-3	 21:16:00:98	
 1.30500E+1	 2.12081E-3	 21:16:01:98	
 1.30667E+1	 2.11785E-3	 21:16:02:98	
 1.30833E+1	 2.11483E-3	 21:16:03:98	
 1.31000E+1	 2.11178E-3	 21:16:04:98	
 1.31167E+1	 2.10856E-3	 21:16:05:98	
 1.31333E+1	 2.10554E-3	 21:16:06:98	
 1.31500E+1	 2.10281E-3	 21:16:07:98	
 1.31667E+1	 2.10047E-3	 21:16:08:98	
 1.31833E+1	 2.09822E-3	 21:16:09:98	
 1.32000E+1	 2.09616E-3	 21:16:10:98	
 1.32167E+1	 2.09408E-3	 21:16:11:98	
 1.32333E+1	 2.09189E-3	 21:16:12:98	
 1.32500E+1	 2.08959E-3	 21:16:13:98	
 1.32667E+1	 2.08731E-3	 21:16:14:98	
 1.32833E+1	 2.08503E-3	 21:16:15:98	
 1.33000E+1	 2.08287E-3	 21:16:16:98	
 1.33167E+1	 2.08081E-3	 21:16:17:98	
 1.33333E+1	 2.07866E-3	 21:16:18:98	
 1.33500E+1	 2.07643E-3	 21:16:19:98	
 1.33667E+1	 2.07422E-3	 21:16:20:98	
 1.33833E+1	 2.07195E-3	 21:16:21:98	
 1.34000E+1	 2.06976E-3	 21:16:22:98	
 1.34167E+1	 2.06760E-3	 21:16:23:98	
 1.34333E+1	 2.06547E-3	 21:16:24:98	
 1.34500E+1	 2.06342E-3	 21:16:25:98	
 1.34667E+1	 2.06153E-3	 21:16:26:98	
 1.34833E+1	 2.05977E-3	 21:16:27:98	
 1.35000E+1	 2.05793E-3	 21:16:28:98	
 1.35167E+1	 2.05603E-3	 21:16:29:98	
 1.35333E+1	 2.05422E-3	 21:16:30:98	
 1.35500E+1	 2.05250E-3	 21:16:31:98	
 1.35667E+1	 2.05103E-3	 21:16:32:98	
 1.35833E+1	 2.04971E-3	 21:16:33:98	
 1.36000E+1	 2.04846E-3	 21:16:34:98	
 1.36167E+1	 2.04724E-3	 21:16:35:98	
 1.36333E+1	 2.04601E-3	 21:16:36:98	
 1.36500E+1	 2.04480E-3	 21:16:37:98	
 1.36667E+1	 2.04361E-3	 21:16:38:98	
 1.36833E+1	 2.04243E-3	 21:16:39:98	
 1.37000E+1	 2.04116E-3	 21:16:40:98	
 1.37167E+1	 2.03975E-3	 21:16:41:98	
 1.37333E+1	 2.03827E-3	 21:16:42:98	
 1.37500E+1	 2.03689E-3	 21:16:43:98	
 1.37667E+1	 2.03555E-3	 21:16:44:98	
 1.37833E+1	 2.03439E-3	 21:16:45:98	
 1.38000E+1	 2.03328E-3	 21:16:46:98	
 1.38167E+1	 2.03213E-3	 21:16:47:98	
 1.38333E+1	 2.03101E-3	 21:16:48:98	
 1.38500E+1	 2.02995E-3	 21:16:49:98	
 1.38667E+1	 2.02888E-3	 21:16:50:98	
 1.38833E+1	 2.02795E-3	 21:16:51:98	
 1.39000E+1	 2.02721E-3	 21:16:52:98	
 1.39167E+1	 2.02659E-3	 21:16:53:98	
 1.39333E+1	 2.02597E-3	 21:16:54:98	
 1.39500E+1	 2.02533E-3	 21:16:55:98	
 1.39667E+1	 2.02470E-3	 21:16:56:98	
 1.39833E+1	 2.02419E-3	 21:16:57:98	
 1.40000E+1	 2.02381E-3	 21:16:58:98	
 1.40167E+1	 2.02346E-3	 21:16:59:98	
 1.40333E+1	 2.02308E-3	 21:17:00:98	
 1.40500E+1	 2.02268E-3	 21:17:01:98	
 1.40667E+1	 2.02228E-3	 21:17:02:98	
 1.40833E+1	 2.02184E-3	 21:17:03:98	
 1.41000E+1	 2.02135E-3	 21:17:04:98	
 1.41167E+1	 2.02089E-3	 21:17:05:98	
 1.41333E+1	 2.02051E-3	 21:17:06:98	
 1.41500E+1	 2.02024E-3	 21:17:07:98	
 1.41667E+1	 2.02000E-3	 21:17:08:98	
 1.41833E+1	 2.01978E-3	 21:17:09:98	
 1.42000E+1	 2.01963E-3	 21:17:10:98	
 1.42167E+1	 2.01960E-3	 21:17:11:98	
 1.42333E+1	 2.01964E-3	 21:17:12:98	
 1.42500E+1	 2.01965E-3	 21:17:13:98	
 1.42667E+1	 2.01957E-3	 21:17:14:98	
 1.42833E+1	 2.01945E-3	 21:17:15:98	
 1.43000E+1	 2.01941E-3	 21:17:16:98	
 1.43167E+1	 2.01952E-3	 21:17:17:98	
 1.43333E+1	 2.01978E-3	 21:17:18:98	
 1.43500E+1	 2.02007E-3	 21:17:19:98	
 1.43667E+1	 2.02034E-3	 21:17:20:98	
 1.43833E+1	 2.02057E-3	 21:17:21:98	
 1.44000E+1	 2.02078E-3	 21:17:22:98	
 1.44167E+1	 2.02098E-3	 21:17:23:98	
 1.44333E+1	 2.02125E-3	 21:17:24:98	
 1.44500E+1	 2.02168E-3	 21:17:25:98	
 1.44667E+1	 2.02232E-3	 21:17:26:98	
 1.44833E+1	 2.02312E-3	 21:17:27:98	
 1.45000E+1	 2.02396E-3	 21:17:28:98	
 1.45167E+1	 2.02467E-3	 21:17:29:98	
 1.45333E+1	 2.02520E-3	 21:17:30:98	
 1.45500E+1	 2.02570E-3	 21:17:31:98	
 1.45667E+1	 2.02631E-3	 21:17:32:98	
 1.45833E+1	 2.02710E-3	 21:17:33:98	
 1.46000E+1	 2.02810E-3	 21:17:34:98	
 1.46167E+1	 2.02913E-3	 21:17:35:98	
 1.46333E+1	 2.03014E-3	 21:17:36:98	
 1.46500E+1	 2.03112E-3	 21:17:37:98	
 1.46667E+1	 2.03212E-3	 21:17:38:98	
 1.46833E+1	 2.03305E-3	 21:17:39:98	
 1.47000E+1	 2.03401E-3	 21:17:40:98	
 1.47167E+1	 2.03504E-3	 21:17:41:98	
 1.47333E+1	 2.03621E-3	 21:17:42:98	
 1.47500E+1	 2.03750E-3	 21:17:43:98	
 1.47667E+1	 2.03893E-3	 21:17:44:98	
 1.47833E+1	 2.04033E-3	 21:17:45:98	
 1.48000E+1	 2.04160E-3	 21:17:46:98	
 1.48167E+1	 2.04260E-3	 21:17:47:98	
 1.48333E+1	 2.04343E-3	 21:17:48:98	
 1.48500E+1	 2.04430E-3	 21:17:49:98	
 1.48667E+1	 2.04547E-3	 21:17:50:98	
 1.48833E+1	 2.04703E-3	 21:17:51:98	
 1.49000E+1	 2.04885E-3	 21:17:52:98	
 1.49167E+1	 2.05081E-3	 21:17:53:98	
 1.49333E+1	 2.05283E-3	 21:17:54:98	
 1.49500E+1	 2.05493E-3	 21:17:55:98	
 1.49667E+1	 2.05713E-3	 21:17:56:98	
 1.49833E+1	 2.05965E-3	 21:17:57:98	
 1.50000E+1	 2.06221E-3	 21:17:58:98	
 1.50167E+1	 2.06491E-3	 21:17:59:98	
 1.50333E+1	 2.06752E-3	 21:18:00:98	
 1.50500E+1	 2.06997E-3	 21:18:01:98	
 1.50667E+1	 2.07225E-3	 21:18:02:98	
 1.50833E+1	 2.07439E-3	 21:18:03:98	
 1.51000E+1	 2.07659E-3	 21:18:04:98	
 1.51167E+1	 2.07898E-3	 21:18:05:98	
 1.51333E+1	 2.08158E-3	 21:18:06:98	
 1.51500E+1	 2.08425E-3	 21:18:07:98	
 1.51667E+1	 2.08684E-3	 21:18:08:98	
 1.51833E+1	 2.08948E-3	 21:18:09:98	
 1.52000E+1	 2.09213E-3	 21:18:10:98	
 1.52167E+1	 2.09478E-3	 21:18:11:98	
 1.52333E+1	 2.09755E-3	 21:18:12:98	
 1.52500E+1	 2.10031E-3	 21:18:13:98	
 1.52667E+1	 2.10307E-3	 21:18:14:98	
 1.52833E+1	 2.10586E-3	 21:18:15:98	
 1.53000E+1	 2.10866E-3	 21:18:16:98	
 1.53167E+1	 2.11149E-3	 21:18:17:98	
 1.53333E+1	 2.11442E-3	 21:18:18:98	
 1.53500E+1	 2.11759E-3	 21:18:19:98	
 1.53667E+1	 2.12099E-3	 21:18:20:98	
 1.53833E+1	 2.12440E-3	 21:18:21:98	
 1.54000E+1	 2.12786E-3	 21:18:22:98	
 1.54167E+1	 2.13111E-3	 21:18:23:98	
 1.54333E+1	 2.13422E-3	 21:18:24:98	
 1.54500E+1	 2.13724E-3	 21:18:25:98	
 1.54667E+1	 2.14032E-3	 21:18:26:98	
 1.54833E+1	 2.14350E-3	 21:18:27:98	
 1.55000E+1	 2.14699E-3	 21:18:28:98	
 1.55167E+1	 2.15076E-3	 21:18:29:98	
 1.55333E+1	 2.15460E-3	 21:18:30:98	
 1.55500E+1	 2.15823E-3	 21:18:31:98	
 1.55667E+1	 2.16177E-3	 21:18:32:98	
 1.55833E+1	 2.16496E-3	 21:18:33:98	
 1.56000E+1	 2.16815E-3	 21:18:34:98	
 1.56167E+1	 2.17140E-3	 21:18:35:98	
 1.56333E+1	 2.17477E-3	 21:18:36:98	
 1.56500E+1	 2.17812E-3	 21:18:37:98	
 1.56667E+1	 2.18160E-3	 21:18:38:98	
 1.56833E+1	 2.18510E-3	 21:18:39:98	
 1.57000E+1	 2.18876E-3	 21:18:40:98	
 1.57167E+1	 2.19254E-3	 21:18:41:98	
 1.57333E+1	 2.19635E-3	 21:18:42:98	
 1.57500E+1	 2.20006E-3	 21:18:43:98	
 1.57667E+1	 2.20369E-3	 21:18:44:98	
 1.57833E+1	 2.20718E-3	 21:18:45:98	
 1.58000E+1	 2.21060E-3	 21:18:46:98	
 1.58167E+1	 2.21414E-3	 21:18:47:98	
 1.58333E+1	 2.21765E-3	 21:18:48:98	
 1.58500E+1	 2.22094E-3	 21:18:49:98	
 1.58667E+1	 2.22416E-3	 21:18:50:98	
 1.58833E+1	 2.22720E-3	 21:18:51:98	
 1.59000E+1	 2.23021E-3	 21:18:52:98	
 1.59167E+1	 2.23338E-3	 21:18:53:98	
 1.59333E+1	 2.23682E-3	 21:18:54:98	
 1.59500E+1	 2.24046E-3	 21:18:55:98	
 1.59667E+1	 2.24420E-3	 21:18:56:98	
 1.59833E+1	 2.24799E-3	 21:18:57:98	
 1.60000E+1	 2.25170E-3	 21:18:58:98	
 1.60167E+1	 2.25516E-3	 21:18:59:98	
 1.60333E+1	 2.25844E-3	 21:19:00:98	
 1.60500E+1	 2.26145E-3	 21:19:01:98	
 1.60667E+1	 2.26441E-3	 21:19:02:98	
 1.60833E+1	 2.26778E-3	 21:19:03:98	
 1.61000E+1	 2.27156E-3	 21:19:04:98	
 1.61167E+1	 2.27557E-3	 21:19:05:98	
 1.61333E+1	 2.27949E-3	 21:19:06:98	
 1.61500E+1	 2.28315E-3	 21:19:07:98	
 1.61667E+1	 2.28651E-3	 21:19:08:98	
 1.61833E+1	 2.28966E-3	 21:19:09:98	
 1.62000E+1	 2.29291E-3	 21:19:10:98	
 1.62167E+1	 2.29633E-3	 21:19:11:98	
 1.62333E+1	 2.29984E-3	 21:19:12:98	
 1.62500E+1	 2.30378E-3	 21:19:13:98	
 1.62667E+1	 2.30762E-3	 21:19:14:98	
 1.62833E+1	 2.31136E-3	 21:19:15:98	
 1.63000E+1	 2.31530E-3	 21:19:16:98	
 1.63167E+1	 2.31931E-3	 21:19:17:98	
 1.63333E+1	 2.32331E-3	 21:19:18:98	
 1.63500E+1	 2.32703E-3	 21:19:19:98	
 1.63667E+1	 2.33049E-3	 21:19:20:98	
 1.63833E+1	 2.33377E-3	 21:19:21:98	
 1.64000E+1	 2.33722E-3	 21:19:22:98	
 1.64167E+1	 2.34086E-3	 21:19:23:98	
 1.64333E+1	 2.34452E-3	 21:19:24:98	
 1.64500E+1	 2.34795E-3	 21:19:25:98	
 1.64667E+1	 2.35133E-3	 21:19:26:98	
 1.64833E+1	 2.35453E-3	 21:19:27:98	
 1.65000E+1	 2.35796E-3	 21:19:28:98	
 1.65167E+1	 2.36158E-3	 21:19:29:98	
 1.65333E+1	 2.36532E-3	 21:19:30:98	
 1.65500E+1	 2.36892E-3	 21:19:31:98	
 1.65667E+1	 2.37251E-3	 21:19:32:98	
 1.65833E+1	 2.37597E-3	 21:19:33:98	
 1.66000E+1	 2.37939E-3	 21:19:34:98	
 1.66167E+1	 2.38311E-3	 21:19:35:98	
 1.66333E+1	 2.38685E-3	 21:19:36:98	
 1.66500E+1	 2.39058E-3	 21:19:37:98	
 1.66667E+1	 2.39419E-3	 21:19:38:98	
 1.66833E+1	 2.39762E-3	 21:19:39:98	
 1.67000E+1	 2.40078E-3	 21:19:40:98	
 1.67167E+1	 2.40365E-3	 21:19:41:98	
 1.67333E+1	 2.40627E-3	 21:19:42:98	
 1.67500E+1	 2.40881E-3	 21:19:43:98	
 1.67667E+1	 2.41132E-3	 21:19:44:98	
 1.67833E+1	 2.41396E-3	 21:19:45:98	
 1.68000E+1	 2.41659E-3	 21:19:46:98	
 1.68167E+1	 2.41921E-3	 21:19:47:98	
 1.68333E+1	 2.42207E-3	 21:19:48:98	
 1.68500E+1	 2.42495E-3	 21:19:49:98	
 1.68667E+1	 2.42782E-3	 21:19:50:98	
 1.68833E+1	 2.43098E-3	 21:19:51:98	
 1.69000E+1	 2.43416E-3	 21:19:52:98	
 1.69167E+1	 2.43731E-3	 21:19:53:98	
 1.69333E+1	 2.44034E-3	 21:19:54:98	
 1.69500E+1	 2.44323E-3	 21:19:55:98	
 1.69667E+1	 2.44605E-3	 21:19:56:98	
 1.69833E+1	 2.44890E-3	 21:19:57:98	
 1.70000E+1	 2.45177E-3	 21:19:58:98	
 1.70167E+1	 2.45453E-3	 21:19:59:98	
 1.70333E+1	 2.45726E-3	 21:20:00:98	
 1.70500E+1	 2.45987E-3	 21:20:01:98	
 1.70667E+1	 2.46252E-3	 21:20:02:98	
 1.70833E+1	 2.46526E-3	 21:20:03:98	
 1.71000E+1	 2.46826E-3	 21:20:04:98	
 1.71167E+1	 2.47125E-3	 21:20:05:98	
 1.71333E+1	 2.47426E-3	 21:20:06:98	
 1.71500E+1	 2.47716E-3	 21:20:07:98	
 1.71667E+1	 2.48001E-3	 21:20:08:98	
 1.71833E+1	 2.48280E-3	 21:20:09:98	
 1.72000E+1	 2.48571E-3	 21:20:10:98	
 1.72167E+1	 2.48858E-3	 21:20:11:98	
 1.72333E+1	 2.49130E-3	 21:20:12:98	
 1.72500E+1	 2.49379E-3	 21:20:13:98	
 1.72667E+1	 2.49599E-3	 21:20:14:98	
 1.72833E+1	 2.49789E-3	 21:20:15:98	
 1.73000E+1	 2.49972E-3	 21:20:16:98	
 1.73167E+1	 2.50147E-3	 21:20:17:98	
 1.73333E+1	 2.50332E-3	 21:20:18:98	
 1.73500E+1	 2.50532E-3	 21:20:19:98	
 1.73667E+1	 2.50759E-3	 21:20:20:98	
 1.73833E+1	 2.50990E-3	 21:20:21:98	
 1.74000E+1	 2.51213E-3	 21:20:22:98	
 1.74167E+1	 2.51446E-3	 21:20:23:98	
 1.74333E+1	 2.51659E-3	 21:20:24:98	
 1.74500E+1	 2.51858E-3	 21:20:25:98	
 1.74667E+1	 2.52043E-3	 21:20:26:98	
 1.74833E+1	 2.52223E-3	 21:20:27:98	
 1.75000E+1	 2.52405E-3	 21:20:28:98	
 1.75167E+1	 2.52582E-3	 21:20:29:98	
 1.75333E+1	 2.52747E-3	 21:20:30:98	
 1.75500E+1	 2.52895E-3	 21:20:31:98	
 1.75667E+1	 2.53029E-3	 21:20:32:98	
 1.75833E+1	 2.53160E-3	 21:20:33:98	
 1.76000E+1	 2.53296E-3	 21:20:34:98	
 1.76167E+1	 2.53445E-3	 21:20:35:98	
 1.76333E+1	 2.53596E-3	 21:20:36:98	
 1.76500E+1	 2.53740E-3	 21:20:37:98	
 1.76667E+1	 2.53872E-3	 21:20:38:98	
 1.76833E+1	 2.54017E-3	 21:20:39:98	
 1.77000E+1	 2.54166E-3	 21:20:40:98	
 1.77167E+1	 2.54318E-3	 21:20:41:98	
 1.77333E+1	 2.54461E-3	 21:20:42:98	
 1.77500E+1	 2.54595E-3	 21:20:43:98	
 1.77667E+1	 2.54730E-3	 21:20:44:98	
 1.77833E+1	 2.54875E-3	 21:20:45:98	
 1.78000E+1	 2.55024E-3	 21:20:46:98	
 1.78167E+1	 2.55160E-3	 21:20:47:98	
 1.78333E+1	 2.55285E-3	 21:20:48:98	
 1.78500E+1	 2.55398E-3	 21:20:49:98	
 1.78667E+1	 2.55508E-3	 21:20:50:98	
 1.78833E+1	 2.55617E-3	 21:20:51:98	
 1.79000E+1	 2.55722E-3	 21:20:52:98	
 1.79167E+1	 2.55825E-3	 21:20:53:98	
 1.79333E+1	 2.55926E-3	 21:20:54:98	
 1.79500E+1	 2.56021E-3	 21:20:55:98	
 1.79667E+1	 2.56098E-3	 21:20:56:98	
 1.79833E+1	 2.56156E-3	 21:20:57:98	
 1.80000E+1	 2.56204E-3	 21:20:58:98	
 1.80167E+1	 2.56252E-3	 21:20:59:98	
 1.80333E+1	 2.56305E-3	 21:21:00:98	
 1.80500E+1	 2.56362E-3	 21:21:01:98	
 1.80667E+1	 2.56415E-3	 21:21:02:98	
 1.80833E+1	 2.56468E-3	 21:21:03:98	
 1.81000E+1	 2.56534E-3	 21:21:04:98	
 1.81167E+1	 2.56617E-3	 21:21:05:98	
 1.81333E+1	 2.56705E-3	 21:21:06:98	
 1.81500E+1	 2.56790E-3	 21:21:07:98	
 1.81667E+1	 2.56863E-3	 21:21:08:98	
 1.81833E+1	 2.56932E-3	 21:21:09:98	
 1.82000E+1	 2.56997E-3	 21:21:10:98	
 1.82167E+1	 2.57047E-3	 21:21:11:98	
 1.82333E+1	 2.57072E-3	 21:21:12:98	
 1.82500E+1	 2.57083E-3	 21:21:13:98	
 1.82667E+1	 2.57102E-3	 21:21:14:98	
 1.82833E+1	 2.57140E-3	 21:21:15:98	
 1.83000E+1	 2.57192E-3	 21:21:16:98	
 1.83167E+1	 2.57246E-3	 21:21:17:98	
 1.83333E+1	 2.57287E-3	 21:21:18:98	
 1.83500E+1	 2.57321E-3	 21:21:19:98	
 1.83667E+1	 2.57350E-3	 21:21:20:98	
 1.83833E+1	 2.57381E-3	 21:21:21:98	
 1.84000E+1	 2.57414E-3	 21:21:22:98	
 1.84167E+1	 2.57446E-3	 21:21:23:98	
 1.84333E+1	 2.57473E-3	 21:21:24:98	
 1.84500E+1	 2.57493E-3	 21:21:25:98	
 1.84667E+1	 2.57501E-3	 21:21:26:98	
 1.84833E+1	 2.57494E-3	 21:21:27:98	
 1.85000E+1	 2.57467E-3	 21:21:28:98	
 1.85167E+1	 2.57423E-3	 21:21:29:98	
 1.85333E+1	 2.57376E-3	 21:21:30:98	
 1.85500E+1	 2.57338E-3	 21:21:31:98	
 1.85667E+1	 2.57313E-3	 21:21:32:98	
 1.85833E+1	 2.57295E-3	 21:21:33:98	
 1.86000E+1	 2.57277E-3	 21:21:34:98	
 1.86167E+1	 2.57250E-3	 21:21:35:98	
 1.86333E+1	 2.57209E-3	 21:21:36:98	
 1.86500E+1	 2.57150E-3	 21:21:37:98	
 1.86667E+1	 2.57076E-3	 21:21:38:98	
 1.86833E+1	 2.56989E-3	 21:21:39:98	
 1.87000E+1	 2.56916E-3	 21:21:40:98	
 1.87167E+1	 2.56864E-3	 21:21:41:98	
 1.87333E+1	 2.56824E-3	 21:21:42:98	
 1.87500E+1	 2.56782E-3	 21:21:43:98	
 1.87667E+1	 2.56732E-3	 21:21:44:98	
 1.87833E+1	 2.56678E-3	 21:21:45:98	
 1.88000E+1	 2.56630E-3	 21:21:46:98	
 1.88167E+1	 2.56586E-3	 21:21:47:98	
 1.88333E+1	 2.56535E-3	 21:21:48:98	
 1.88500E+1	 2.56469E-3	 21:21:49:98	
 1.88667E+1	 2.56387E-3	 21:21:50:98	
 1.88833E+1	 2.56297E-3	 21:21:51:98	
 1.89000E+1	 2.56201E-3	 21:21:52:98	
 1.89167E+1	 2.56098E-3	 21:21:53:98	
 1.89333E+1	 2.55994E-3	 21:21:54:98	
 1.89500E+1	 2.55880E-3	 21:21:55:98	
 1.89667E+1	 2.55771E-3	 21:21:56:98	
 1.89833E+1	 2.55662E-3	 21:21:57:98	
 1.90000E+1	 2.55546E-3	 21:21:58:98	
 1.90167E+1	 2.55425E-3	 21:21:59:98	
 1.90333E+1	 2.55307E-3	 21:22:00:98	
 1.90500E+1	 2.55187E-3	 21:22:01:98	
 1.90667E+1	 2.55075E-3	 21:22:02:98	
 1.90833E+1	 2.54972E-3	 21:22:03:98	
 1.91000E+1	 2.54870E-3	 21:22:04:98	
 1.91167E+1	 2.54769E-3	 21:22:05:98	
 1.91333E+1	 2.54662E-3	 21:22:06:98	
 1.91500E+1	 2.54547E-3	 21:22:07:98	
 1.91667E+1	 2.54424E-3	 21:22:08:98	
 1.91833E+1	 2.54299E-3	 21:22:09:98	
 1.92000E+1	 2.54181E-3	 21:22:10:98	
 1.92167E+1	 2.54068E-3	 21:22:11:98	
 1.92333E+1	 2.53970E-3	 21:22:12:98	
 1.92500E+1	 2.53889E-3	 21:22:13:98	
 1.92667E+1	 2.53817E-3	 21:22:14:98	
 1.92833E+1	 2.53749E-3	 21:22:15:98	
 1.93000E+1	 2.53677E-3	 21:22:16:98	
 1.93167E+1	 2.53603E-3	 21:22:17:98	
 1.93333E+1	 2.53529E-3	 21:22:18:98	
 1.93500E+1	 2.53454E-3	 21:22:19:98	
 1.93667E+1	 2.53379E-3	 21:22:20:98	
 1.93833E+1	 2.53300E-3	 21:22:21:98	
 1.94000E+1	 2.53221E-3	 21:22:22:98	
 1.94167E+1	 2.53143E-3	 21:22:23:98	
 1.94333E+1	 2.53073E-3	 21:22:24:98	
 1.94500E+1	 2.53013E-3	 21:22:25:98	
 1.94667E+1	 2.52949E-3	 21:22:26:98	
 1.94833E+1	 2.52869E-3	 21:22:27:98	
 1.95000E+1	 2.52765E-3	 21:22:28:98	
 1.95167E+1	 2.52649E-3	 21:22:29:98	
 1.95333E+1	 2.52527E-3	 21:22:30:98	
 1.95500E+1	 2.52420E-3	 21:22:31:98	
 1.95667E+1	 2.52326E-3	 21:22:32:98	
 1.95833E+1	 2.52226E-3	 21:22:33:98	
 1.96000E+1	 2.52111E-3	 21:22:34:98	
 1.96167E+1	 2.51991E-3	 21:22:35:98	
 1.96333E+1	 2.51870E-3	 21:22:36:98	
 1.96500E+1	 2.51763E-3	 21:22:37:98	
 1.96667E+1	 2.51662E-3	 21:22:38:98	
 1.96833E+1	 2.51559E-3	 21:22:39:98	
 1.97000E+1	 2.51453E-3	 21:22:40:98	
 1.97167E+1	 2.51349E-3	 21:22:41:98	
 1.97333E+1	 2.51244E-3	 21:22:42:98	
 1.97500E+1	 2.51145E-3	 21:22:43:98	
 1.97667E+1	 2.51054E-3	 21:22:44:98	
 1.97833E+1	 2.50975E-3	 21:22:45:98	
 1.98000E+1	 2.50890E-3	 21:22:46:98	
 1.98167E+1	 2.50793E-3	 21:22:47:98	
 1.98333E+1	 2.50677E-3	 21:22:48:98	
 1.98500E+1	 2.50551E-3	 21:22:49:98	
 1.98667E+1	 2.50438E-3	 21:22:50:98	
 1.98833E+1	 2.50349E-3	 21:22:51:98	
 1.99000E+1	 2.50276E-3	 21:22:52:98	
 1.99167E+1	 2.50204E-3	 21:22:53:98	
 1.99333E+1	 2.50116E-3	 21:22:54:98	
 1.99500E+1	 2.49990E-3	 21:22:55:98	
 1.99667E+1	 2.49827E-3	 21:22:56:98	
 1.99833E+1	 2.49642E-3	 21:22:57:98	
 2.00000E+1	 2.49443E-3	 21:22:58:98	
 2.00167E+1	 2.49268E-3	 21:22:59:98	
 2.00333E+1	 2.49126E-3	 21:23:00:98	
 2.00500E+1	 2.49014E-3	 21:23:01:98	
 2.00667E+1	 2.48916E-3	 21:23:02:98	
 2.00833E+1	 2.48823E-3	 21:23:03:98	
 2.01000E+1	 2.48722E-3	 21:23:04:98	
 2.01167E+1	 2.48600E-3	 21:23:05:98	
 2.01333E+1	 2.48467E-3	 21:23:06:98	
 2.01500E+1	 2.48334E-3	 21:23:07:98	
 2.01667E+1	 2.48192E-3	 21:23:08:98	
 2.01833E+1	 2.48046E-3	 21:23:09:98	
 2.02000E+1	 2.47895E-3	 21:23:10:98	
 2.02167E+1	 2.47732E-3	 21:23:11:98	
 2.02333E+1	 2.47582E-3	 21:23:12:98	
 2.02500E+1	 2.47446E-3	 21:23:13:98	
 2.02667E+1	 2.47314E-3	 21:23:14:98	
 2.02833E+1	 2.47175E-3	 21:23:15:98	
 2.03000E+1	 2.47032E-3	 21:23:16:98	
 2.03167E+1	 2.46895E-3	 21:23:17:98	
 2.03333E+1	 2.46772E-3	 21:23:18:98	
 2.03500E+1	 2.46660E-3	 21:23:19:98	
 2.03667E+1	 2.46545E-3	 21:23:20:98	
 2.03833E+1	 2.46417E-3	 21:23:21:98	
 2.04000E+1	 2.46273E-3	 21:23:22:98	
 2.04167E+1	 2.46120E-3	 21:23:23:98	
 2.04333E+1	 2.45951E-3	 21:23:24:98	
 2.04500E+1	 2.45789E-3	 21:23:25:98	
 2.04667E+1	 2.45636E-3	 21:23:26:98	
 2.04833E+1	 2.45498E-3	 21:23:27:98	
 2.05000E+1	 2.45371E-3	 21:23:28:98	
 2.05167E+1	 2.45251E-3	 21:23:29:98	
 2.05333E+1	 2.45134E-3	 21:23:30:98	
 2.05500E+1	 2.45025E-3	 21:23:31:98	
 2.05667E+1	 2.44920E-3	 21:23:32:98	
 2.05833E+1	 2.44817E-3	 21:23:33:98	
 2.06000E+1	 2.44707E-3	 21:23:34:98	
 2.06167E+1	 2.44583E-3	 21:23:35:98	
 2.06333E+1	 2.44445E-3	 21:23:36:98	
 2.06500E+1	 2.44306E-3	 21:23:37:98	
 2.06667E+1	 2.44180E-3	 21:23:38:98	
 2.06833E+1	 2.44070E-3	 21:23:39:98	
 2.07000E+1	 2.43964E-3	 21:23:40:98	
 2.07167E+1	 2.43850E-3	 21:23:41:98	
 2.07333E+1	 2.43717E-3	 21:23:42:98	
 2.07500E+1	 2.43555E-3	 21:23:43:98	
 2.07667E+1	 2.43382E-3	 21:23:44:98	
 2.07833E+1	 2.43223E-3	 21:23:45:98	
 2.08000E+1	 2.43075E-3	 21:23:46:98	
 2.08167E+1	 2.42951E-3	 21:23:47:98	
 2.08333E+1	 2.42844E-3	 21:23:48:98	
 2.08500E+1	 2.42734E-3	 21:23:49:98	
 2.08667E+1	 2.42616E-3	 21:23:50:98	
 2.08833E+1	 2.42481E-3	 21:23:51:98	
 2.09000E+1	 2.42331E-3	 21:23:52:98	
 2.09167E+1	 2.42176E-3	 21:23:53:98	
 2.09333E+1	 2.42028E-3	 21:23:54:98	
 2.09500E+1	 2.41891E-3	 21:23:55:98	
 2.09667E+1	 2.41749E-3	 21:23:56:98	
 2.09833E+1	 2.41607E-3	 21:23:57:98	
 2.10000E+1	 2.41472E-3	 21:23:58:98	
 2.10167E+1	 2.41334E-3	 21:23:59:98	
 2.10333E+1	 2.41205E-3	 21:24:00:98	
 2.10500E+1	 2.41090E-3	 21:24:01:98	
 2.10667E+1	 2.40985E-3	 21:24:02:98	
 2.10833E+1	 2.40900E-3	 21:24:03:98	
 2.11000E+1	 2.40825E-3	 21:24:04:98	
 2.11167E+1	 2.40741E-3	 21:24:05:98	
 2.11333E+1	 2.40629E-3	 21:24:06:98	
 2.11500E+1	 2.40478E-3	 21:24:07:98	
 2.11667E+1	 2.40291E-3	 21:24:08:98	
 2.11833E+1	 2.40089E-3	 21:24:09:98	
 2.12000E+1	 2.39898E-3	 21:24:10:98	
 2.12167E+1	 2.39725E-3	 21:24:11:98	
 2.12333E+1	 2.39589E-3	 21:24:12:98	
 2.12500E+1	 2.39473E-3	 21:24:13:98	
 2.12667E+1	 2.39357E-3	 21:24:14:98	
 2.12833E+1	 2.39218E-3	 21:24:15:98	
 2.13000E+1	 2.39072E-3	 21:24:16:98	
 2.13167E+1	 2.38936E-3	 21:24:17:98	
 2.13333E+1	 2.38816E-3	 21:24:18:98	
 2.13500E+1	 2.38695E-3	 21:24:19:98	
 2.13667E+1	 2.38561E-3	 21:24:20:98	
 2.13833E+1	 2.38405E-3	 21:24:21:98	
 2.14000E+1	 2.38250E-3	 21:24:22:98	
 2.14167E+1	 2.38120E-3	 21:24:23:98	
 2.14333E+1	 2.38008E-3	 21:24:24:98	
 2.14500E+1	 2.37903E-3	 21:24:25:98	
 2.14667E+1	 2.37801E-3	 21:24:26:98	
 2.14833E+1	 2.37700E-3	 21:24:27:98	
 2.15000E+1	 2.37604E-3	 21:24:28:98	
 2.15167E+1	 2.37500E-3	 21:24:29:98	
 2.15333E+1	 2.37382E-3	 21:24:30:98	
 2.15500E+1	 2.37260E-3	 21:24:31:98	
 2.15667E+1	 2.37150E-3	 21:24:32:98	
 2.15833E+1	 2.37060E-3	 21:24:33:98	
 2.16000E+1	 2.36969E-3	 21:24:34:98	
 2.16167E+1	 2.36870E-3	 21:24:35:98	
 2.16333E+1	 2.36761E-3	 21:24:36:98	
 2.16500E+1	 2.36636E-3	 21:24:37:98	
 2.16667E+1	 2.36518E-3	 21:24:38:98	
 2.16833E+1	 2.36410E-3	 21:24:39:98	
 2.17000E+1	 2.36305E-3	 21:24:40:98	
 2.17167E+1	 2.36203E-3	 21:24:41:98	
 2.17333E+1	 2.36105E-3	 21:24:42:98	
 2.17500E+1	 2.36017E-3	 21:24:43:98	
 2.17667E+1	 2.35940E-3	 21:24:44:98	
 2.17833E+1	 2.35871E-3	 21:24:45:98	
 2.18000E+1	 2.35808E-3	 21:24:46:98	
 2.18167E+1	 2.35747E-3	 21:24:47:98	
 2.18333E+1	 2.35679E-3	 21:24:48:98	
 2.18500E+1	 2.35593E-3	 21:24:49:98	
 2.18667E+1	 2.35493E-3	 21:24:50:98	
 2.18833E+1	 2.35386E-3	 21:24:51:98	
 2.19000E+1	 2.35283E-3	 21:24:52:98	
 2.19167E+1	 2.35187E-3	 21:24:53:98	
 2.19333E+1	 2.35109E-3	 21:24:54:98	
 2.19500E+1	 2.35048E-3	 21:24:55:98	
 2.19667E+1	 2.34996E-3	 21:24:56:98	
 2.19833E+1	 2.34949E-3	 21:24:57:98	
 2.20000E+1	 2.34896E-3	 21:24:58:98	
 2.20167E+1	 2.34829E-3	 21:24:59:98	
 2.20333E+1	 2.34758E-3	 21:25:00:98	
 2.20500E+1	 2.34692E-3	 21:25:01:98	
 2.20667E+1	 2.34631E-3	 21:25:02:98	
 2.20833E+1	 2.34573E-3	 21:25:03:98	
 2.21000E+1	 2.34514E-3	 21:25:04:98	
 2.21167E+1	 2.34448E-3	 21:25:05:98	
 2.21333E+1	 2.34379E-3	 21:25:06:98	
 2.21500E+1	 2.34306E-3	 21:25:07:98	
 2.21667E+1	 2.34235E-3	 21:25:08:98	
 2.21833E+1	 2.34161E-3	 21:25:09:98	
 2.22000E+1	 2.34086E-3	 21:25:10:98	
 2.22167E+1	 2.34005E-3	 21:25:11:98	
 2.22333E+1	 2.33924E-3	 21:25:12:98	
 2.22500E+1	 2.33843E-3	 21:25:13:98	
 2.22667E+1	 2.33764E-3	 21:25:14:98	
 2.22833E+1	 2.33676E-3	 21:25:15:98	
 2.23000E+1	 2.33591E-3	 21:25:16:98	
 2.23167E+1	 2.33519E-3	 21:25:17:98	
 2.23333E+1	 2.33459E-3	 21:25:18:98	
 2.23500E+1	 2.33402E-3	 21:25:19:98	
 2.23667E+1	 2.33338E-3	 21:25:20:98	
 2.23833E+1	 2.33259E-3	 21:25:21:98	
 2.24000E+1	 2.33181E-3	 21:25:22:98	
 2.24167E+1	 2.33107E-3	 21:25:23:98	
 2.24333E+1	 2.33031E-3	 21:25:24:98	
 2.24500E+1	 2.32944E-3	 21:25:25:98	
 2.24667E+1	 2.32851E-3	 21:25:26:98	
 2.24833E+1	 2.32754E-3	 21:25:27:98	
 2.25000E+1	 2.32660E-3	 21:25:28:98	
 2.25167E+1	 2.32569E-3	 21:25:29:98	
 2.25333E+1	 2.32476E-3	 21:25:30:98	
 2.25500E+1	 2.32376E-3	 21:25:31:98	
 2.25667E+1	 2.32277E-3	 21:25:32:98	
 2.25833E+1	 2.32186E-3	 21:25:33:98	
 2.26000E+1	 2.32102E-3	 21:25:34:98	
 2.26167E+1	 2.32020E-3	 21:25:35:98	
 2.26333E+1	 2.31931E-3	 21:25:36:98	
 2.26500E+1	 2.31818E-3	 21:25:37:98	
 2.26667E+1	 2.31689E-3	 21:25:38:98	
 2.26833E+1	 2.31551E-3	 21:25:39:98	
 2.27000E+1	 2.31409E-3	 21:25:40:98	
 2.27167E+1	 2.31263E-3	 21:25:41:98	
 2.27333E+1	 2.31112E-3	 21:25:42:98	
 2.27500E+1	 2.30958E-3	 21:25:43:98	
 2.27667E+1	 2.30808E-3	 21:25:44:98	
 2.27833E+1	 2.30678E-3	 21:25:45:98	
 2.28000E+1	 2.30571E-3	 21:25:46:98	
 2.28167E+1	 2.30468E-3	 21:25:47:98	
 2.28333E+1	 2.30364E-3	 21:25:48:98	
 2.28500E+1	 2.30255E-3	 21:25:49:98	
 2.28667E+1	 2.30127E-3	 21:25:50:98	
 2.28833E+1	 2.29988E-3	 21:25:51:98	
 2.29000E+1	 2.29847E-3	 21:25:52:98	
 2.29167E+1	 2.29706E-3	 21:25:53:98	
 2.29333E+1	 2.29590E-3	 21:25:54:98	
 2.29500E+1	 2.29500E-3	 21:25:55:98	
 2.29667E+1	 2.29425E-3	 21:25:56:98	
 2.29833E+1	 2.29350E-3	 21:25:57:98	
 2.30000E+1	 2.29264E-3	 21:25:58:98	
 2.30167E+1	 2.29165E-3	 21:25:59:98	
 2.30333E+1	 2.29058E-3	 21:26:00:98	
 2.30500E+1	 2.28944E-3	 21:26:01:98	
 2.30667E+1	 2.28827E-3	 21:26:02:98	
 2.30833E+1	 2.28703E-3	 21:26:03:98	
 2.31000E+1	 2.28583E-3	 21:26:04:98	
 2.31167E+1	 2.28471E-3	 21:26:05:98	
 2.31333E+1	 2.28350E-3	 21:26:06:98	
 2.31500E+1	 2.28228E-3	 21:26:07:98	
 2.31667E+1	 2.28102E-3	 21:26:08:98	
 2.31833E+1	 2.27964E-3	 21:26:09:98	
 2.32000E+1	 2.27829E-3	 21:26:10:98	
 2.32167E+1	 2.27708E-3	 21:26:11:98	
 2.32333E+1	 2.27613E-3	 21:26:12:98	
 2.32500E+1	 2.27540E-3	 21:26:13:98	
 2.32667E+1	 2.27481E-3	 21:26:14:98	
 2.32833E+1	 2.27426E-3	 21:26:15:98	
 2.33000E+1	 2.27379E-3	 21:26:16:98	
 2.33167E+1	 2.27340E-3	 21:26:17:98	
 2.33333E+1	 2.27306E-3	 21:26:18:98	
 2.33500E+1	 2.27267E-3	 21:26:19:98	
 2.33667E+1	 2.27219E-3	 21:26:20:98	
 2.33833E+1	 2.27166E-3	 21:26:21:98	
 2.34000E+1	 2.27111E-3	 21:26:22:98	
 2.34167E+1	 2.27066E-3	 21:26:23:98	
 2.34333E+1	 2.27032E-3	 21:26:24:98	
 2.34500E+1	 2.27005E-3	 21:26:25:98	
 2.34667E+1	 2.26988E-3	 21:26:26:98	
 2.34833E+1	 2.26983E-3	 21:26:27:98	
 2.35000E+1	 2.26990E-3	 21:26:28:98	
 2.35167E+1	 2.27006E-3	 21:26:29:98	
 2.35333E+1	 2.27030E-3	 21:26:30:98	
 2.35500E+1	 2.27061E-3	 21:26:31:98	
 2.35667E+1	 2.27103E-3	 21:26:32:98	
 2.35833E+1	 2.27167E-3	 21:26:33:98	
 2.36000E+1	 2.27265E-3	 21:26:34:98	
 2.36167E+1	 2.27403E-3	 21:26:35:98	
 2.36333E+1	 2.27580E-3	 21:26:36:98	
 2.36500E+1	 2.27783E-3	 21:26:37:98	
 2.36667E+1	 2.28026E-3	 21:26:38:98	
 2.36833E+1	 2.28274E-3	 21:26:39:98	
 2.37000E+1	 2.28511E-3	 21:26:40:98	
 2.37167E+1	 2.28756E-3	 21:26:41:98	
 2.37333E+1	 2.28994E-3	 21:26:42:98	
 2.37500E+1	 2.29257E-3	 21:26:43:98	
 2.37667E+1	 2.29554E-3	 21:26:44:98	
 2.37833E+1	 2.29888E-3	 21:26:45:98	
 2.38000E+1	 2.30249E-3	 21:26:46:98	
 2.38167E+1	 2.30646E-3	 21:26:47:98	
 2.38333E+1	 2.31066E-3	 21:26:48:98	
 2.38500E+1	 2.31522E-3	 21:26:49:98	
 2.38667E+1	 2.32011E-3	 21:26:50:98	
 2.38833E+1	 2.32532E-3	 21:26:51:98	
 2.39000E+1	 2.33077E-3	 21:26:52:98	
 2.39167E+1	 2.33675E-3	 21:26:53:98	
 2.39333E+1	 2.34322E-3	 21:26:54:98	
 2.39500E+1	 2.35004E-3	 21:26:55:98	
 2.39667E+1	 2.35707E-3	 21:26:56:98	
 2.39833E+1	 2.36470E-3	 21:26:57:98	
 2.40000E+1	 2.37277E-3	 21:26:58:98	
 2.40167E+1	 2.38105E-3	 21:26:59:98	
 2.40333E+1	 2.39062E-3	 21:27:00:98	
 2.40500E+1	 2.40051E-3	 21:27:01:98	
 2.40667E+1	 2.41082E-3	 21:27:02:98	
 2.40833E+1	 2.42198E-3	 21:27:03:98	
 2.41000E+1	 2.43386E-3	 21:27:04:98	
 2.41167E+1	 2.44600E-3	 21:27:05:98	
 2.41333E+1	 2.45936E-3	 21:27:06:98	
 2.41500E+1	 2.47333E-3	 21:27:07:98	
 2.41667E+1	 2.48775E-3	 21:27:08:98	
 2.41833E+1	 2.50415E-3	 21:27:09:98	
 2.42000E+1	 2.52126E-3	 21:27:10:98	
 2.42167E+1	 2.53916E-3	 21:27:11:98	
 2.42333E+1	 2.55787E-3	 21:27:12:98	
 2.42500E+1	 2.57747E-3	 21:27:13:98	
 2.42667E+1	 2.59804E-3	 21:27:14:98	
 2.42833E+1	 2.61954E-3	 21:27:15:98	
 2.43000E+1	 2.64281E-3	 21:27:16:98	
 2.43167E+1	 2.66713E-3	 21:27:17:98	
 2.43333E+1	 2.69201E-3	 21:27:18:98	
 2.43500E+1	 2.71918E-3	 21:27:19:98	
 2.43667E+1	 2.74706E-3	 21:27:20:98	
 2.43833E+1	 2.77501E-3	 21:27:21:98	
 2.44000E+1	 2.80567E-3	 21:27:22:98	
 2.44167E+1	 2.83714E-3	 21:27:23:98	
 2.44333E+1	 2.86911E-3	 21:27:24:98	
 2.44500E+1	 2.90474E-3	 21:27:25:98	
 2.44667E+1	 2.94136E-3	 21:27:26:98	
 2.44833E+1	 2.97903E-3	 21:27:27:98	
 2.45000E+1	 3.01833E-3	 21:27:28:98	
 2.45167E+1	 3.05923E-3	 21:27:29:98	
 2.45333E+1	 3.10195E-3	 21:27:30:98	
 2.45500E+1	 3.14538E-3	 21:27:31:98	
 2.45667E+1	 3.19255E-3	 21:27:32:98	
 2.45833E+1	 3.24029E-3	 21:27:33:98	
 2.46000E+1	 3.29132E-3	 21:27:34:98	
 2.46167E+1	 3.34344E-3	 21:27:35:98	
 2.46333E+1	 3.39761E-3	 21:27:36:98	
 2.46500E+1	 3.45257E-3	 21:27:37:98	
 2.46667E+1	 3.51202E-3	 21:27:38:98	
 2.46833E+1	 3.57280E-3	 21:27:39:98	
 2.47000E+1	 3.63649E-3	 21:27:40:98	
 2.47167E+1	 3.70218E-3	 21:27:41:98	
 2.47333E+1	 3.77051E-3	 21:27:42:98	
 2.47500E+1	 3.84048E-3	 21:27:43:98	
 2.47667E+1	 3.91371E-3	 21:27:44:98	
 2.47833E+1	 3.98951E-3	 21:27:45:98	
 2.48000E+1	 4.06633E-3	 21:27:46:98	
 2.48167E+1	 4.14992E-3	 21:27:47:98	
 2.48333E+1	 4.23504E-3	 21:27:48:98	
 2.48500E+1	 4.32243E-3	 21:27:49:98	
 2.48667E+1	 4.41020E-3	 21:27:50:98	
 2.48833E+1	 4.50624E-3	 21:27:51:98	
 2.49000E+1	 4.60302E-3	 21:27:52:98	
 2.49167E+1	 4.70618E-3	 21:27:53:98	
 2.49333E+1	 4.81088E-3	 21:27:54:98	
 2.49500E+1	 4.91909E-3	 21:27:55:98	
 2.49667E+1	 5.02811E-3	 21:27:56:98	
 2.49833E+1	 5.14558E-3	 21:27:57:98	
 2.50000E+1	 5.26567E-3	 21:27:58:98	
 2.50167E+1	 5.38595E-3	 21:27:59:98	
 2.50333E+1	 5.51773E-3	 21:28:00:98	
 2.50500E+1	 5.65137E-3	 21:28:01:98	
 2.50667E+1	 5.78779E-3	 21:28:02:98	
 2.50833E+1	 5.92814E-3	 21:28:03:98	
 2.51000E+1	 6.07350E-3	 21:28:04:98	
 2.51167E+1	 6.22340E-3	 21:28:05:98	
 2.51333E+1	 6.37774E-3	 21:28:06:98	
 2.51500E+1	 6.53730E-3	 21:28:07:98	
 2.51667E+1	 6.70079E-3	 21:28:08:98	
 2.51833E+1	 6.86444E-3	 21:28:09:98	
 2.52000E+1	 7.04338E-3	 21:28:10:98	
 2.52167E+1	 7.22292E-3	 21:28:11:98	
 2.52333E+1	 7.40181E-3	 21:28:12:98	
 2.52500E+1	 7.59876E-3	 21:28:13:98	
 2.52667E+1	 7.79628E-3	 21:28:14:98	
 2.52833E+1	 7.99715E-3	 21:28:15:98	
 2.53000E+1	 8.20309E-3	 21:28:16:98	
 2.53167E+1	 8.41412E-3	 21:28:17:98	
 2.53333E+1	 8.63064E-3	 21:28:18:98	
 2.53500E+1	 8.85304E-3	 21:28:19:98	
 2.53667E+1	 9.07998E-3	 21:28:20:98	
 2.53833E+1	 9.31077E-3	 21:28:21:98	
 2.54000E+1	 9.55092E-3	 21:28:22:98	
 2.54167E+1	 9.79392E-3	 21:28:23:98	
 2.54333E+1	 1.00388E-2	 21:28:24:98	
 2.54500E+1	 1.02817E-2	 21:28:25:98	
 2.54667E+1	 1.05510E-2	 21:28:26:98	
 2.54833E+1	 1.08160E-2	 21:28:27:98	
 2.55000E+1	 1.10776E-2	 21:28:28:98	
 2.55167E+1	 1.13512E-2	 21:28:29:98	
 2.55333E+1	 1.16261E-2	 21:28:30:98	
 2.55500E+1	 1.18955E-2	 21:28:31:98	
 2.55667E+1	 1.21900E-2	 21:28:32:98	
 2.55833E+1	 1.24794E-2	 21:28:33:98	
 2.56000E+1	 1.27668E-2	 21:28:34:98	
 2.56167E+1	 1.30598E-2	 21:28:35:98	
 2.56333E+1	 1.33550E-2	 21:28:36:98	
 2.56500E+1	 1.36441E-2	 21:28:37:98	
 2.56667E+1	 1.39509E-2	 21:28:38:98	
 2.56833E+1	 1.42551E-2	 21:28:39:98	
 2.57000E+1	 1.45583E-2	 21:28:40:98	
 2.57167E+1	 1.48618E-2	 21:28:41:98	
 2.57333E+1	 1.51671E-2	 21:28:42:98	
 2.57500E+1	 1.54662E-2	 21:28:43:98	
 2.57667E+1	 1.57766E-2	 21:28:44:98	
 2.57833E+1	 1.60835E-2	 21:28:45:98	
 2.58000E+1	 1.63871E-2	 21:28:46:98	
 2.58167E+1	 1.66816E-2	 21:28:47:98	
 2.58333E+1	 1.69893E-2	 21:28:48:98	
 2.58500E+1	 1.72899E-2	 21:28:49:98	
 2.58667E+1	 1.75768E-2	 21:28:50:98	
 2.58833E+1	 1.78755E-2	 21:28:51:98	
 2.59000E+1	 1.81694E-2	 21:28:52:98	
 2.59167E+1	 1.84555E-2	 21:28:53:98	
 2.59333E+1	 1.87368E-2	 21:28:54:98	
 2.59500E+1	 1.90130E-2	 21:28:55:98	
 2.59667E+1	 1.92844E-2	 21:28:56:98	
 2.59833E+1	 1.95515E-2	 21:28:57:98	
 2.60000E+1	 1.98126E-2	 21:28:58:98	
 2.60167E+1	 2.00676E-2	 21:28:59:98	
 2.60333E+1	 2.03170E-2	 21:29:00:98	
 2.60500E+1	 2.05594E-2	 21:29:01:98	
 2.60667E+1	 2.07936E-2	 21:29:02:98	
 2.60833E+1	 2.10132E-2	 21:29:03:98	
 2.61000E+1	 2.12379E-2	 21:29:04:98	
 2.61167E+1	 2.14493E-2	 21:29:05:98	
 2.61333E+1	 2.16451E-2	 21:29:06:98	
 2.61500E+1	 2.18454E-2	 21:29:07:98	
 2.61667E+1	 2.20299E-2	 21:29:08:98	
 2.61833E+1	 2.22075E-2	 21:29:09:98	
 2.62000E+1	 2.23737E-2	 21:29:10:98	
 2.62167E+1	 2.25297E-2	 21:29:11:98	
 2.62333E+1	 2.26752E-2	 21:29:12:98	
 2.62500E+1	 2.28114E-2	 21:29:13:98	
 2.62667E+1	 2.29373E-2	 21:29:14:98	
 2.62833E+1	 2.30505E-2	 21:29:15:98	
 2.63000E+1	 2.31581E-2	 21:29:16:98	
 2.63167E+1	 2.32543E-2	 21:29:17:98	
 2.63333E+1	 2.33388E-2	 21:29:18:98	
 2.63500E+1	 2.34122E-2	 21:29:19:98	
 2.63667E+1	 2.34760E-2	 21:29:20:98	
 2.63833E+1	 2.35289E-2	 21:29:21:98	
 2.64000E+1	 2.35698E-2	 21:29:22:98	
 2.64167E+1	 2.36023E-2	 21:29:23:98	
 2.64333E+1	 2.36238E-2	 21:29:24:98	
 2.64500E+1	 2.36347E-2	 21:29:25:98	
 2.64667E+1	 2.36353E-2	 21:29:26:98	
 2.64833E+1	 2.36260E-2	 21:29:27:98	
 2.65000E+1	 2.36075E-2	 21:29:28:98	
 2.65167E+1	 2.35775E-2	 21:29:29:98	
 2.65333E+1	 2.35384E-2	 21:29:30:98	
 2.65500E+1	 2.34900E-2	 21:29:31:98	
 2.65667E+1	 2.34318E-2	 21:29:32:98	
 2.65833E+1	 2.33645E-2	 21:29:33:98	
 2.66000E+1	 2.32900E-2	 21:29:34:98	
 2.66167E+1	 2.32025E-2	 21:29:35:98	
 2.66333E+1	 2.31083E-2	 21:29:36:98	
 2.66500E+1	 2.30070E-2	 21:29:37:98	
 2.66667E+1	 2.29021E-2	 21:29:38:98	
 2.66833E+1	 2.27803E-2	 21:29:39:98	
 2.67000E+1	 2.26536E-2	 21:29:40:98	
 2.67167E+1	 2.25217E-2	 21:29:41:98	
 2.67333E+1	 2.23812E-2	 21:29:42:98	
 2.67500E+1	 2.22336E-2	 21:29:43:98	
 2.67667E+1	 2.20816E-2	 21:29:44:98	
 2.67833E+1	 2.19201E-2	 21:29:45:98	
 2.68000E+1	 2.17539E-2	 21:29:46:98	
 2.68167E+1	 2.15858E-2	 21:29:47:98	
 2.68333E+1	 2.14066E-2	 21:29:48:98	
 2.68500E+1	 2.12252E-2	 21:29:49:98	
 2.68667E+1	 2.10431E-2	 21:29:50:98	
 2.68833E+1	 2.08478E-2	 21:29:51:98	
 2.69000E+1	 2.06507E-2	 21:29:52:98	
 2.69167E+1	 2.04505E-2	 21:29:53:98	
 2.69333E+1	 2.02462E-2	 21:29:54:98	
 2.69500E+1	 2.00388E-2	 21:29:55:98	
 2.69667E+1	 1.98284E-2	 21:29:56:98	
 2.69833E+1	 1.96165E-2	 21:29:57:98	
 2.70000E+1	 1.93981E-2	 21:29:58:98	
 2.70167E+1	 1.91792E-2	 21:29:59:98	
 2.70333E+1	 1.89623E-2	 21:30:00:98	
 2.70500E+1	 1.87371E-2	 21:30:01:98	
 2.70667E+1	 1.85105E-2	 21:30:02:98	
 2.70833E+1	 1.82894E-2	 21:30:03:98	
 2.71000E+1	 1.80557E-2	 21:30:04:98	
 2.71167E+1	 1.78250E-2	 21:30:05:98	
 2.71333E+1	 1.76016E-2	 21:30:06:98	
 2.71500E+1	 1.73627E-2	 21:30:07:98	
 2.71667E+1	 1.71289E-2	 21:30:08:98	
 2.71833E+1	 1.68959E-2	 21:30:09:98	
 2.72000E+1	 1.66613E-2	 21:30:10:98	
 2.72167E+1	 1.64292E-2	 21:30:11:98	
 2.72333E+1	 1.61996E-2	 21:30:12:98	
 2.72500E+1	 1.59629E-2	 21:30:13:98	
 2.72667E+1	 1.57264E-2	 21:30:14:98	
 2.72833E+1	 1.54925E-2	 21:30:15:98	
 2.73000E+1	 1.52686E-2	 21:30:16:98	
 2.73167E+1	 1.50293E-2	 21:30:17:98	
 2.73333E+1	 1.47948E-2	 21:30:18:98	
 2.73500E+1	 1.45656E-2	 21:30:19:98	
 2.73667E+1	 1.43353E-2	 21:30:20:98	
 2.73833E+1	 1.41085E-2	 21:30:21:98	
 2.74000E+1	 1.38898E-2	 21:30:22:98	
 2.74167E+1	 1.36576E-2	 21:30:23:98	
 2.74333E+1	 1.34323E-2	 21:30:24:98	
 2.74500E+1	 1.32108E-2	 21:30:25:98	
 2.74667E+1	 1.29900E-2	 21:30:26:98	
 2.74833E+1	 1.27700E-2	 21:30:27:98	
 2.75000E+1	 1.25566E-2	 21:30:28:98	
 2.75167E+1	 1.23378E-2	 21:30:29:98	
 2.75333E+1	 1.21236E-2	 21:30:30:98	
 2.75500E+1	 1.19122E-2	 21:30:31:98	
 2.75667E+1	 1.17038E-2	 21:30:32:98	
 2.75833E+1	 1.14965E-2	 21:30:33:98	
 2.76000E+1	 1.12916E-2	 21:30:34:98	
 2.76167E+1	 1.10915E-2	 21:30:35:98	
 2.76333E+1	 1.08895E-2	 21:30:36:98	
 2.76500E+1	 1.06902E-2	 21:30:37:98	
 2.76667E+1	 1.04969E-2	 21:30:38:98	
 2.76833E+1	 1.03001E-2	 21:30:39:98	
 2.77000E+1	 1.01086E-2	 21:30:40:98	
 2.77167E+1	 9.92456E-3	 21:30:41:98	
 2.77333E+1	 9.73531E-3	 21:30:42:98	
 2.77500E+1	 9.55024E-3	 21:30:43:98	
 2.77667E+1	 9.37377E-3	 21:30:44:98	
 2.77833E+1	 9.19129E-3	 21:30:45:98	
 2.78000E+1	 9.01388E-3	 21:30:46:98	
 2.78167E+1	 8.84064E-3	 21:30:47:98	
 2.78333E+1	 8.67036E-3	 21:30:48:98	
 2.78500E+1	 8.50248E-3	 21:30:49:98	
 2.78667E+1	 8.33736E-3	 21:30:50:98	
 2.78833E+1	 8.17798E-3	 21:30:51:98	
 2.79000E+1	 8.01557E-3	 21:30:52:98	
 2.79167E+1	 7.85713E-3	 21:30:53:98	
 2.79333E+1	 7.70652E-3	 21:30:54:98	
 2.79500E+1	 7.55141E-3	 21:30:55:98	
 2.79667E+1	 7.40186E-3	 21:30:56:98	
 2.79833E+1	 7.25907E-3	 21:30:57:98	
 2.80000E+1	 7.10961E-3	 21:30:58:98	
 2.80167E+1	 6.96683E-3	 21:30:59:98	
 2.80333E+1	 6.82825E-3	 21:31:00:98	
 2.80500E+1	 6.69210E-3	 21:31:01:98	
 2.80667E+1	 6.55922E-3	 21:31:02:98	
 2.80833E+1	 6.43154E-3	 21:31:03:98	
 2.81000E+1	 6.30033E-3	 21:31:04:98	
 2.81167E+1	 6.17393E-3	 21:31:05:98	
 2.81333E+1	 6.05140E-3	 21:31:06:98	
 2.81500E+1	 5.93464E-3	 21:31:07:98	
 2.81667E+1	 5.81417E-3	 21:31:08:98	
 2.81833E+1	 5.69986E-3	 21:31:09:98	
 2.82000E+1	 5.58565E-3	 21:31:10:98	
 2.82167E+1	 5.47466E-3	 21:31:11:98	
 2.82333E+1	 5.36758E-3	 21:31:12:98	
 2.82500E+1	 5.26605E-3	 21:31:13:98	
 2.82667E+1	 5.16121E-3	 21:31:14:98	
 2.82833E+1	 5.06042E-3	 21:31:15:98	
 2.83000E+1	 4.96368E-3	 21:31:16:98	
 2.83167E+1	 4.86959E-3	 21:31:17:98	
 2.83333E+1	 4.77796E-3	 21:31:18:98	
 2.83500E+1	 4.69022E-3	 21:31:19:98	
 2.83667E+1	 4.60277E-3	 21:31:20:98	
 2.83833E+1	 4.51904E-3	 21:31:21:98	
 2.84000E+1	 4.43971E-3	 21:31:22:98	
 2.84167E+1	 4.36034E-3	 21:31:23:98	
 2.84333E+1	 4.28414E-3	 21:31:24:98	
 2.84500E+1	 4.21090E-3	 21:31:25:98	
 2.84667E+1	 4.14068E-3	 21:31:26:98	
 2.84833E+1	 4.07194E-3	 21:31:27:98	
 2.85000E+1	 4.00590E-3	 21:31:28:98	
 2.85167E+1	 3.94346E-3	 21:31:29:98	
 2.85333E+1	 3.88131E-3	 21:31:30:98	
 2.85500E+1	 3.82204E-3	 21:31:31:98	
 2.85667E+1	 3.76690E-3	 21:31:32:98	
 2.85833E+1	 3.71128E-3	 21:31:33:98	
 2.86000E+1	 3.65869E-3	 21:31:34:98	
 2.86167E+1	 3.61016E-3	 21:31:35:98	
 2.86333E+1	 3.56113E-3	 21:31:36:98	
 2.86500E+1	 3.51530E-3	 21:31:37:98	
 2.86667E+1	 3.47208E-3	 21:31:38:98	
 2.86833E+1	 3.43086E-3	 21:31:39:98	
 2.87000E+1	 3.39152E-3	 21:31:40:98	
 2.87167E+1	 3.35383E-3	 21:31:41:98	
 2.87333E+1	 3.31812E-3	 21:31:42:98	
 2.87500E+1	 3.28396E-3	 21:31:43:98	
 2.87667E+1	 3.25208E-3	 21:31:44:98	
 2.87833E+1	 3.22286E-3	 21:31:45:98	
 2.88000E+1	 3.19300E-3	 21:31:46:98	
 2.88167E+1	 3.16585E-3	 21:31:47:98	
 2.88333E+1	 3.14108E-3	 21:31:48:98	
 2.88500E+1	 3.11735E-3	 21:31:49:98	
 2.88667E+1	 3.09569E-3	 21:31:50:98	
 2.88833E+1	 3.07625E-3	 21:31:51:98	
 2.89000E+1	 3.05662E-3	 21:31:52:98	
 2.89167E+1	 3.03878E-3	 21:31:53:98	
 2.89333E+1	 3.02253E-3	 21:31:54:98	
 2.89500E+1	 3.00777E-3	 21:31:55:98	
 2.89667E+1	 2.99409E-3	 21:31:56:98	
 2.89833E+1	 2.98155E-3	 21:31:57:98	
 2.90000E+1	 2.96934E-3	 21:31:58:98	
 2.90167E+1	 2.95822E-3	 21:31:59:98	
 2.90333E+1	 2.94799E-3	 21:32:00:98	
 2.90500E+1	 2.93873E-3	 21:32:01:98	
 2.90667E+1	 2.92949E-3	 21:32:02:98	
 2.90833E+1	 2.92109E-3	 21:32:03:98	
 2.91000E+1	 2.91306E-3	 21:32:04:98	
 2.91167E+1	 2.90555E-3	 21:32:05:98	
 2.91333E+1	 2.89839E-3	 21:32:06:98	
 2.91500E+1	 2.89154E-3	 21:32:07:98	
 2.91667E+1	 2.88468E-3	 21:32:08:98	
 2.91833E+1	 2.87811E-3	 21:32:09:98	
 2.92000E+1	 2.87191E-3	 21:32:10:98	
 2.92167E+1	 2.86567E-3	 21:32:11:98	
 2.92333E+1	 2.85965E-3	 21:32:12:98	
 2.92500E+1	 2.85411E-3	 21:32:13:98	
 2.92667E+1	 2.84875E-3	 21:32:14:98	
 2.92833E+1	 2.84396E-3	 21:32:15:98	
 2.93000E+1	 2.83966E-3	 21:32:16:98	
 2.93167E+1	 2.83573E-3	 21:32:17:98	
 2.93333E+1	 2.83212E-3	 21:32:18:98	
 2.93500E+1	 2.82874E-3	 21:32:19:98	
 2.93667E+1	 2.82552E-3	 21:32:20:98	
 2.93833E+1	 2.82217E-3	 21:32:21:98	
 2.94000E+1	 2.81880E-3	 21:32:22:98	
 2.94167E+1	 2.81554E-3	 21:32:23:98	
 2.94333E+1	 2.81213E-3	 21:32:24:98	
 2.94500E+1	 2.80881E-3	 21:32:25:98	
 2.94667E+1	 2.80559E-3	 21:32:26:98	
 2.94833E+1	 2.80204E-3	 21:32:27:98	
 2.95000E+1	 2.79838E-3	 21:32:28:98	
 2.95167E+1	 2.79450E-3	 21:32:29:98	
 2.95333E+1	 2.79056E-3	 21:32:30:98	
 2.95500E+1	 2.78662E-3	 21:32:31:98	
 2.95667E+1	 2.78261E-3	 21:32:32:98	
 2.95833E+1	 2.77839E-3	 21:32:33:98	
 2.96000E+1	 2.77390E-3	 21:32:34:98	
 2.96167E+1	 2.76926E-3	 21:32:35:98	
 2.96333E+1	 2.76440E-3	 21:32:36:98	
 2.96500E+1	 2.75957E-3	 21:32:37:98	
 2.96667E+1	 2.75478E-3	 21:32:38:98	
 2.96833E+1	 2.75005E-3	 21:32:39:98	
 2.97000E+1	 2.74497E-3	 21:32:40:98	
 2.97167E+1	 2.73995E-3	 21:32:41:98	
 2.97333E+1	 2.73495E-3	 21:32:42:98	
 2.97500E+1	 2.73038E-3	 21:32:43:98	
 2.97667E+1	 2.72637E-3	 21:32:44:98	
 2.97833E+1	 2.72279E-3	 21:32:45:98	
 2.98000E+1	 2.71914E-3	 21:32:46:98	
 2.98167E+1	 2.71545E-3	 21:32:47:98	
 2.98333E+1	 2.71175E-3	 21:32:48:98	
 2.98500E+1	 2.70803E-3	 21:32:49:98	
 2.98667E+1	 2.70432E-3	 21:32:50:98	
 2.98833E+1	 2.70070E-3	 21:32:51:98	
 2.99000E+1	 2.69696E-3	 21:32:52:98	
 2.99167E+1	 2.69355E-3	 21:32:53:98	
 2.99333E+1	 2.69045E-3	 21:32:54:98	
 2.99500E+1	 2.68760E-3	 21:32:55:98	
 2.99667E+1	 2.68466E-3	 21:32:56:98	
 2.99833E+1	 2.68183E-3	 21:32:57:98	
 3.00000E+1	 2.67917E-3	 21:32:58:98	
 3.00167E+1	 2.67647E-3	 21:32:59:98	
 3.00333E+1	 2.67400E-3	 21:33:00:98	
 3.00500E+1	 2.67158E-3	 21:33:01:98	
 3.00667E+1	 2.66930E-3	 21:33:02:98	
 3.00833E+1	 2.66717E-3	 21:33:03:98	
 3.01000E+1	 2.66515E-3	 21:33:04:98	
 3.01167E+1	 2.66315E-3	 21:33:05:98	
 3.01333E+1	 2.66104E-3	 21:33:06:98	
 3.01500E+1	 2.65889E-3	 21:33:07:98	
 3.01667E+1	 2.65677E-3	 21:33:08:98	
 3.01833E+1	 2.65481E-3	 21:33:09:98	
 3.02000E+1	 2.65302E-3	 21:33:10:98	
 3.02167E+1	 2.65130E-3	 21:33:11:98	
 3.02333E+1	 2.64971E-3	 21:33:12:98	
 3.02500E+1	 2.64825E-3	 21:33:13:98	
 3.02667E+1	 2.64687E-3	 21:33:14:98	
 3.02833E+1	 2.64538E-3	 21:33:15:98	
 3.03000E+1	 2.64388E-3	 21:33:16:98	
 3.03167E+1	 2.64233E-3	 21:33:17:98	
 3.03333E+1	 2.64064E-3	 21:33:18:98	
 3.03500E+1	 2.63878E-3	 21:33:19:98	
 3.03667E+1	 2.63681E-3	 21:33:20:98	
 3.03833E+1	 2.63482E-3	 21:33:21:98	
 3.04000E+1	 2.63300E-3	 21:33:22:98	
 3.04167E+1	 2.63137E-3	 21:33:23:98	
 3.04333E+1	 2.62989E-3	 21:33:24:98	
 3.04500E+1	 2.62861E-3	 21:33:25:98	
 3.04667E+1	 2.62754E-3	 21:33:26:98	
 3.04833E+1	 2.62646E-3	 21:33:27:98	
 3.05000E+1	 2.62529E-3	 21:33:28:98	
 3.05167E+1	 2.62401E-3	 21:33:29:98	
 3.05333E+1	 2.62272E-3	 21:33:30:98	
 3.05500E+1	 2.62162E-3	 21:33:31:98	
 3.05667E+1	 2.62083E-3	 21:33:32:98	
 3.05833E+1	 2.62037E-3	 21:33:33:98	
 3.06000E+1	 2.62024E-3	 21:33:34:98	
 3.06167E+1	 2.62044E-3	 21:33:35:98	
 3.06333E+1	 2.62100E-3	 21:33:36:98	
 3.06500E+1	 2.62225E-3	 21:33:37:98	
 3.06667E+1	 2.62440E-3	 21:33:38:98	
 3.06833E+1	 2.62773E-3	 21:33:39:98	
 3.07000E+1	 2.63266E-3	 21:33:40:98	
 3.07167E+1	 2.63926E-3	 21:33:41:98	
 3.07333E+1	 2.64802E-3	 21:33:42:98	
 3.07500E+1	 2.66079E-3	 21:33:43:98	
 3.07667E+1	 2.67760E-3	 21:33:44:98	
 3.07833E+1	 2.69951E-3	 21:33:45:98	
 3.08000E+1	 2.72739E-3	 21:33:46:98	
 3.08167E+1	 2.76215E-3	 21:33:47:98	
 3.08333E+1	 2.80518E-3	 21:33:48:98	
 3.08500E+1	 2.85679E-3	 21:33:49:98	
 3.08667E+1	 2.92447E-3	 21:33:50:98	
 3.08833E+1	 3.00505E-3	 21:33:51:98	
 3.09000E+1	 3.09951E-3	 21:33:52:98	
 3.09167E+1	 3.22212E-3	 21:33:53:98	
 3.09333E+1	 3.36406E-3	 21:33:54:98	
 3.09500E+1	 3.52945E-3	 21:33:55:98	
 3.09667E+1	 3.72252E-3	 21:33:56:98	
 3.09833E+1	 3.94475E-3	 21:33:57:98	
 3.10000E+1	 4.19698E-3	 21:33:58:98	
 3.10167E+1	 4.48215E-3	 21:33:59:98	
 3.10333E+1	 4.79954E-3	 21:34:00:98	
 3.10500E+1	 5.14244E-3	 21:34:01:98	
 3.10667E+1	 5.52460E-3	 21:34:02:98	
 3.10833E+1	 5.93019E-3	 21:34:03:98	
 3.11000E+1	 6.34951E-3	 21:34:04:98	
 3.11167E+1	 6.79867E-3	 21:34:05:98	
 3.11333E+1	 7.25553E-3	 21:34:06:98	
 3.11500E+1	 7.70471E-3	 21:34:07:98	
 3.11667E+1	 8.16539E-3	 21:34:08:98	
 3.11833E+1	 8.60735E-3	 21:34:09:98	
 3.12000E+1	 9.02404E-3	 21:34:10:98	
 3.12167E+1	 9.40286E-3	 21:34:11:98	
 3.12333E+1	 9.74623E-3	 21:34:12:98	
 3.12500E+1	 1.00396E-2	 21:34:13:98	
 3.12667E+1	 1.02684E-2	 21:34:14:98	
 3.12833E+1	 1.04497E-2	 21:34:15:98	
 3.13000E+1	 1.05590E-2	 21:34:16:98	
 3.13167E+1	 1.05979E-2	 21:34:17:98	
 3.13333E+1	 1.05681E-2	 21:34:18:98	
 3.13500E+1	 1.04724E-2	 21:34:19:98	
 3.13667E+1	 1.03181E-2	 21:34:20:98	
 3.13833E+1	 1.00938E-2	 21:34:21:98	
 3.14000E+1	 9.82256E-3	 21:34:22:98	
 3.14167E+1	 9.50821E-3	 21:34:23:98	
 3.14333E+1	 9.15887E-3	 21:34:24:98	
 3.14500E+1	 8.78102E-3	 21:34:25:98	
 3.14667E+1	 8.38756E-3	 21:34:26:98	
 3.14833E+1	 7.97075E-3	 21:34:27:98	
 3.15000E+1	 7.55639E-3	 21:34:28:98	
 3.15167E+1	 7.14585E-3	 21:34:29:98	
 3.15333E+1	 6.75777E-3	 21:34:30:98	
 3.15500E+1	 6.36299E-3	 21:34:31:98	
 3.15667E+1	 5.99444E-3	 21:34:32:98	
 3.15833E+1	 5.64369E-3	 21:34:33:98	
 3.16000E+1	 5.31835E-3	 21:34:34:98	
 3.16167E+1	 5.01879E-3	 21:34:35:98	
 3.16333E+1	 4.74711E-3	 21:34:36:98	
 3.16500E+1	 4.49644E-3	 21:34:37:98	
 3.16667E+1	 4.27201E-3	 21:34:38:98	
 3.16833E+1	 4.07448E-3	 21:34:39:98	
 3.17000E+1	 3.89204E-3	 21:34:40:98	
 3.17167E+1	 3.73320E-3	 21:34:41:98	
 3.17333E+1	 3.59612E-3	 21:34:42:98	
 3.17500E+1	 3.47169E-3	 21:34:43:98	
 3.17667E+1	 3.36374E-3	 21:34:44:98	
 3.17833E+1	 3.27085E-3	 21:34:45:98	
 3.18000E+1	 3.19057E-3	 21:34:46:98	
 3.18167E+1	 3.11964E-3	 21:34:47:98	
 3.18333E+1	 3.05865E-3	 21:34:48:98	
 3.18500E+1	 3.00650E-3	 21:34:49:98	
 3.18667E+1	 2.96026E-3	 21:34:50:98	
 3.18833E+1	 2.92026E-3	 21:34:51:98	
 3.19000E+1	 2.88585E-3	 21:34:52:98	
 3.19167E+1	 2.85437E-3	 21:34:53:98	
 3.19333E+1	 2.82683E-3	 21:34:54:98	
 3.19500E+1	 2.80306E-3	 21:34:55:98	
 3.19667E+1	 2.78099E-3	 21:34:56:98	
 3.19833E+1	 2.76165E-3	 21:34:57:98	
 3.20000E+1	 2.74484E-3	 21:34:58:98	
 3.20167E+1	 2.72862E-3	 21:34:59:98	
 3.20333E+1	 2.71384E-3	 21:35:00:98	
 3.20500E+1	 2.70018E-3	 21:35:01:98	
 3.20667E+1	 2.68774E-3	 21:35:02:98	
 3.20833E+1	 2.67565E-3	 21:35:03:98	
 3.21000E+1	 2.66488E-3	 21:35:04:98	
 3.21167E+1	 2.65545E-3	 21:35:05:98	
 3.21333E+1	 2.64614E-3	 21:35:06:98	
 3.21500E+1	 2.63766E-3	 21:35:07:98	
 3.21667E+1	 2.62975E-3	 21:35:08:98	
 3.21833E+1	 2.62174E-3	 21:35:09:98	
 3.22000E+1	 2.61421E-3	 21:35:10:98	
 3.22167E+1	 2.60703E-3	 21:35:11:98	
 3.22333E+1	 2.60045E-3	 21:35:12:98	
 3.22500E+1	 2.59432E-3	 21:35:13:98	
 3.22667E+1	 2.58861E-3	 21:35:14:98	
 3.22833E+1	 2.58279E-3	 21:35:15:98	
 3.23000E+1	 2.57722E-3	 21:35:16:98	
 3.23167E+1	 2.57191E-3	 21:35:17:98	
 3.23333E+1	 2.56682E-3	 21:35:18:98	
 3.23500E+1	 2.56191E-3	 21:35:19:98	
 3.23667E+1	 2.55727E-3	 21:35:20:98	
 3.23833E+1	 2.55274E-3	 21:35:21:98	
 3.24000E+1	 2.54854E-3	 21:35:22:98	
 3.24167E+1	 2.54477E-3	 21:35:23:98	
 3.24333E+1	 2.54142E-3	 21:35:24:98	
 3.24500E+1	 2.53812E-3	 21:35:25:98	
 3.24667E+1	 2.53503E-3	 21:35:26:98	
 3.24833E+1	 2.53215E-3	 21:35:27:98	
 3.25000E+1	 2.52919E-3	 21:35:28:98	
 3.25167E+1	 2.52627E-3	 21:35:29:98	
 3.25333E+1	 2.52337E-3	 21:35:30:98	
 3.25500E+1	 2.52030E-3	 21:35:31:98	
 3.25667E+1	 2.51748E-3	 21:35:32:98	
 3.25833E+1	 2.51492E-3	 21:35:33:98	
 3.26000E+1	 2.51255E-3	 21:35:34:98	
 3.26167E+1	 2.51025E-3	 21:35:35:98	
 3.26333E+1	 2.50794E-3	 21:35:36:98	
 3.26500E+1	 2.50575E-3	 21:35:37:98	
 3.26667E+1	 2.50363E-3	 21:35:38:98	
 3.26833E+1	 2.50192E-3	 21:35:39:98	
 3.27000E+1	 2.50053E-3	 21:35:40:98	
 3.27167E+1	 2.49906E-3	 21:35:41:98	
 3.27333E+1	 2.49741E-3	 21:35:42:98	
 3.27500E+1	 2.49559E-3	 21:35:43:98	
 3.27667E+1	 2.49360E-3	 21:35:44:98	
 3.27833E+1	 2.49182E-3	 21:35:45:98	
 3.28000E+1	 2.49024E-3	 21:35:46:98	
 3.28167E+1	 2.48875E-3	 21:35:47:98	
 3.28333E+1	 2.48721E-3	 21:35:48:98	
 3.28500E+1	 2.48559E-3	 21:35:49:98	
 3.28667E+1	 2.48392E-3	 21:35:50:98	
 3.28833E+1	 2.48233E-3	 21:35:51:98	
 3.29000E+1	 2.48087E-3	 21:35:52:98	
 3.29167E+1	 2.47950E-3	 21:35:53:98	
 3.29333E+1	 2.47836E-3	 21:35:54:98	
 3.29500E+1	 2.47751E-3	 21:35:55:98	
 3.29667E+1	 2.47693E-3	 21:35:56:98	
 3.29833E+1	 2.47642E-3	 21:35:57:98	
 3.30000E+1	 2.47583E-3	 21:35:58:98	
 3.30167E+1	 2.47504E-3	 21:35:59:98	
 3.30333E+1	 2.47414E-3	 21:36:00:98	
 3.30500E+1	 2.47317E-3	 21:36:01:98	
 3.30667E+1	 2.47220E-3	 21:36:02:98	
 3.30833E+1	 2.47119E-3	 21:36:03:98	
 3.31000E+1	 2.47018E-3	 21:36:04:98	
 3.31167E+1	 2.46915E-3	 21:36:05:98	
 3.31333E+1	 2.46806E-3	 21:36:06:98	
 3.31500E+1	 2.46691E-3	 21:36:07:98	
 3.31667E+1	 2.46575E-3	 21:36:08:98	
 3.31833E+1	 2.46447E-3	 21:36:09:98	
 3.32000E+1	 2.46311E-3	 21:36:10:98	
 3.32167E+1	 2.46164E-3	 21:36:11:98	
 3.32333E+1	 2.46007E-3	 21:36:12:98	
 3.32500E+1	 2.45842E-3	 21:36:13:98	
 3.32667E+1	 2.45662E-3	 21:36:14:98	
 3.32833E+1	 2.45457E-3	 21:36:15:98	
 3.33000E+1	 2.45196E-3	 21:36:16:98	
 3.33167E+1	 2.44913E-3	 21:36:17:98	
 3.33333E+1	 2.44608E-3	 21:36:18:98	
 3.33500E+1	 2.44237E-3	 21:36:19:98	
 3.33667E+1	 2.43812E-3	 21:36:20:98	
 3.33833E+1	 2.43306E-3	 21:36:21:98	
 3.34000E+1	 2.42710E-3	 21:36:22:98	
 3.34167E+1	 2.42018E-3	 21:36:23:98	
 3.34333E+1	 2.41223E-3	 21:36:24:98	
 3.34500E+1	 2.40288E-3	 21:36:25:98	
 3.34667E+1	 2.39187E-3	 21:36:26:98	
 3.34833E+1	 2.37927E-3	 21:36:27:98	
 3.35000E+1	 2.36432E-3	 21:36:28:98	
 3.35167E+1	 2.34747E-3	 21:36:29:98	
 3.35333E+1	 2.32882E-3	 21:36:30:98	
 3.35500E+1	 2.30811E-3	 21:36:31:98	
 3.35667E+1	 2.28284E-3	 21:36:32:98	
 3.35833E+1	 2.25583E-3	 21:36:33:98	
 3.36000E+1	 2.22696E-3	 21:36:34:98	
 3.36167E+1	 2.19527E-3	 21:36:35:98	
 3.36333E+1	 2.16163E-3	 21:36:36:98	
 3.36500E+1	 2.12671E-3	 21:36:37:98	
 3.36667E+1	 2.08949E-3	 21:36:38:98	
 3.36833E+1	 2.05158E-3	 21:36:39:98	
 3.37000E+1	 2.01407E-3	 21:36:40:98	
 3.37167E+1	 1.97378E-3	 21:36:41:98	
 3.37333E+1	 1.93491E-3	 21:36:42:98	
 3.37500E+1	 1.89787E-3	 21:36:43:98	
 3.37667E+1	 1.86152E-3	 21:36:44:98	
 3.37833E+1	 1.82750E-3	 21:36:45:98	
 3.38000E+1	 1.79643E-3	 21:36:46:98	
 3.38167E+1	 1.76876E-3	 21:36:47:98	
 3.38333E+1	 1.74519E-3	 21:36:48:98	
 3.38500E+1	 1.72641E-3	 21:36:49:98	
 3.38667E+1	 1.71269E-3	 21:36:50:98	
 3.38833E+1	 1.70320E-3	 21:36:51:98	
 3.39000E+1	 1.69938E-3	 21:36:52:98	
 3.39167E+1	 1.70078E-3	 21:36:53:98	
 3.39333E+1	 1.70734E-3	 21:36:54:98	
 3.39500E+1	 1.71845E-3	 21:36:55:98	
 3.39667E+1	 1.73433E-3	 21:36:56:98	
 3.39833E+1	 1.75407E-3	 21:36:57:98	
 3.40000E+1	 1.77742E-3	 21:36:58:98	
 3.40167E+1	 1.80334E-3	 21:36:59:98	
 3.40333E+1	 1.83303E-3	 21:37:00:98	
 3.40500E+1	 1.86444E-3	 21:37:01:98	
 3.40667E+1	 1.89698E-3	 21:37:02:98	
 3.40833E+1	 1.93023E-3	 21:37:03:98	
 3.41000E+1	 1.96368E-3	 21:37:04:98	
 3.41167E+1	 1.99711E-3	 21:37:05:98	
 3.41333E+1	 2.02994E-3	 21:37:06:98	
 3.41500E+1	 2.06198E-3	 21:37:07:98	
 3.41667E+1	 2.09298E-3	 21:37:08:98	
 3.41833E+1	 2.12181E-3	 21:37:09:98	
 3.42000E+1	 2.15047E-3	 21:37:10:98	
 3.42167E+1	 2.17686E-3	 21:37:11:98	
 3.42333E+1	 2.20053E-3	 21:37:12:98	
 3.42500E+1	 2.22365E-3	 21:37:13:98	
 3.42667E+1	 2.24434E-3	 21:37:14:98	
 3.42833E+1	 2.26248E-3	 21:37:15:98	
 3.43000E+1	 2.27984E-3	 21:37:16:98	
 3.43167E+1	 2.29488E-3	 21:37:17:98	
 3.43333E+1	 2.30804E-3	 21:37:18:98	
 3.43500E+1	 2.31977E-3	 21:37:19:98	
 3.43667E+1	 2.33012E-3	 21:37:20:98	
 3.43833E+1	 2.33912E-3	 21:37:21:98	
 3.44000E+1	 2.34688E-3	 21:37:22:98	
 3.44167E+1	 2.35359E-3	 21:37:23:98	
 3.44333E+1	 2.35951E-3	 21:37:24:98	
 3.44500E+1	 2.36447E-3	 21:37:25:98	
 3.44667E+1	 2.36888E-3	 21:37:26:98	
 3.44833E+1	 2.37237E-3	 21:37:27:98	
 3.45000E+1	 2.37510E-3	 21:37:28:98	
 3.45167E+1	 2.37732E-3	 21:37:29:98	
 3.45333E+1	 2.37877E-3	 21:37:30:98	
 3.45500E+1	 2.37954E-3	 21:37:31:98	
 3.45667E+1	 2.37989E-3	 21:37:32:98	
 3.45833E+1	 2.38000E-3	 21:37:33:98	
 3.46000E+1	 2.37999E-3	 21:37:34:98	
 3.46167E+1	 2.37986E-3	 21:37:35:98	
 3.46333E+1	 2.37954E-3	 21:37:36:98	
 3.46500E+1	 2.37899E-3	 21:37:37:98	
 3.46667E+1	 2.37814E-3	 21:37:38:98	
 3.46833E+1	 2.37690E-3	 21:37:39:98	
 3.47000E+1	 2.37519E-3	 21:37:40:98	
 3.47167E+1	 2.37307E-3	 21:37:41:98	
 3.47333E+1	 2.37070E-3	 21:37:42:98	
 3.47500E+1	 2.36836E-3	 21:37:43:98	
 3.47667E+1	 2.36619E-3	 21:37:44:98	
 3.47833E+1	 2.36386E-3	 21:37:45:98	
 3.48000E+1	 2.36159E-3	 21:37:46:98	
 3.48167E+1	 2.35943E-3	 21:37:47:98	
 3.48333E+1	 2.35731E-3	 21:37:48:98	
 3.48500E+1	 2.35539E-3	 21:37:49:98	
 3.48667E+1	 2.35355E-3	 21:37:50:98	
 3.48833E+1	 2.35183E-3	 21:37:51:98	
 3.49000E+1	 2.35025E-3	 21:37:52:98	
 3.49167E+1	 2.34891E-3	 21:37:53:98	
 3.49333E+1	 2.34772E-3	 21:37:54:98	
 3.49500E+1	 2.34672E-3	 21:37:55:98	
 3.49667E+1	 2.34587E-3	 21:37:56:98	
 3.49833E+1	 2.34520E-3	 21:37:57:98	
 3.50000E+1	 2.34471E-3	 21:37:58:98	
 3.50167E+1	 2.34439E-3	 21:37:59:98	
 3.50333E+1	 2.34419E-3	 21:38:00:98	
 3.50500E+1	 2.34417E-3	 21:38:01:98	
 3.50667E+1	 2.34438E-3	 21:38:02:98	
 3.50833E+1	 2.34478E-3	 21:38:03:98	
 3.51000E+1	 2.34537E-3	 21:38:04:98	
 3.51167E+1	 2.34604E-3	 21:38:05:98	
 3.51333E+1	 2.34678E-3	 21:38:06:98	
 3.51500E+1	 2.34766E-3	 21:38:07:98	
 3.51667E+1	 2.34858E-3	 21:38:08:98	
 3.51833E+1	 2.34957E-3	 21:38:09:98	
 3.52000E+1	 2.35071E-3	 21:38:10:98	
 3.52167E+1	 2.35190E-3	 21:38:11:98	
 3.52333E+1	 2.35310E-3	 21:38:12:98	
 3.52500E+1	 2.35422E-3	 21:38:13:98	
 3.52667E+1	 2.35519E-3	 21:38:14:98	
 3.52833E+1	 2.35606E-3	 21:38:15:98	
 3.53000E+1	 2.35692E-3	 21:38:16:98	
 3.53167E+1	 2.35782E-3	 21:38:17:98	
 3.53333E+1	 2.35874E-3	 21:38:18:98	
 3.53500E+1	 2.35958E-3	 21:38:19:98	
 3.53667E+1	 2.36034E-3	 21:38:20:98	
 3.53833E+1	 2.36099E-3	 21:38:21:98	
 3.54000E+1	 2.36154E-3	 21:38:22:98	
 3.54167E+1	 2.36206E-3	 21:38:23:98	
 3.54333E+1	 2.36247E-3	 21:38:24:98	
 3.54500E+1	 2.36280E-3	 21:38:25:98	
 3.54667E+1	 2.36315E-3	 21:38:26:98	
 3.54833E+1	 2.36356E-3	 21:38:27:98	
 3.55000E+1	 2.36404E-3	 21:38:28:98	
 3.55167E+1	 2.36452E-3	 21:38:29:98	
 3.55333E+1	 2.36496E-3	 21:38:30:98	
 3.55500E+1	 2.36532E-3	 21:38:31:98	
 3.55667E+1	 2.36550E-3	 21:38:32:98	
 3.55833E+1	 2.36540E-3	 21:38:33:98	
 3.56000E+1	 2.36514E-3	 21:38:34:98	
 3.56167E+1	 2.36494E-3	 21:38:35:98	
 3.56333E+1	 2.36492E-3	 21:38:36:98	
 3.56500E+1	 2.36500E-3	 21:38:37:98	
 3.56667E+1	 2.36496E-3	 21:38:38:98	
 3.56833E+1	 2.36464E-3	 21:38:39:98	
 3.57000E+1	 2.36417E-3	 21:38:40:98	
 3.57167E+1	 2.36375E-3	 21:38:41:98	
 3.57333E+1	 2.36349E-3	 21:38:42:98	
 3.57500E+1	 2.36332E-3	 21:38:43:98	
 3.57667E+1	 2.36308E-3	 21:38:44:98	
 3.57833E+1	 2.36267E-3	 21:38:45:98	
 3.58000E+1	 2.36216E-3	 21:38:46:98	
 3.58167E+1	 2.36155E-3	 21:38:47:98	
 3.58333E+1	 2.36084E-3	 21:38:48:98	
 3.58500E+1	 2.36006E-3	 21:38:49:98	
 3.58667E+1	 2.35936E-3	 21:38:50:98	
 3.58833E+1	 2.35882E-3	 21:38:51:98	
 3.59000E+1	 2.35841E-3	 21:38:52:98	
 3.59167E+1	 2.35801E-3	 21:38:53:98	
 3.59333E+1	 2.35749E-3	 21:38:54:98	
 3.59500E+1	 2.35685E-3	 21:38:55:98	
 3.59667E+1	 2.35616E-3	 21:38:56:98	
 3.59833E+1	 2.35555E-3	 21:38:57:98	
 3.60000E+1	 2.35497E-3	 21:38:58:98	
 3.60167E+1	 2.35442E-3	 21:38:59:98	
 3.60333E+1	 2.35378E-3	 21:39:00:98	
 3.60500E+1	 2.35294E-3	 21:39:01:98	
 3.60667E+1	 2.35203E-3	 21:39:02:98	
 3.60833E+1	 2.35115E-3	 21:39:03:98	
 3.61000E+1	 2.35039E-3	 21:39:04:98	
 3.61167E+1	 2.34976E-3	 21:39:05:98	
 3.61333E+1	 2.34916E-3	 21:39:06:98	
 3.61500E+1	 2.34847E-3	 21:39:07:98	
 3.61667E+1	 2.34766E-3	 21:39:08:98	
 3.61833E+1	 2.34676E-3	 21:39:09:98	
 3.62000E+1	 2.34592E-3	 21:39:10:98	
 3.62167E+1	 2.34526E-3	 21:39:11:98	
 3.62333E+1	 2.34487E-3	 21:39:12:98	
 3.62500E+1	 2.34474E-3	 21:39:13:98	
 3.62667E+1	 2.34491E-3	 21:39:14:98	
 3.62833E+1	 2.34543E-3	 21:39:15:98	
 3.63000E+1	 2.34633E-3	 21:39:16:98	
RAWstop :

ELUstart :
Volume	Molar mass	I1: RID 1, RI Signal	Integral[%]

 2.37469E+1	 5.63083E+4	 0.00000E+0	 1.00000E+2	
 2.37635E+1	 5.58374E+4	 1.43031E-6	 1.00000E+2	
 2.37800E+1	 5.53697E+4	 3.22520E-6	 9.99999E+1	
 2.37965E+1	 5.49051E+4	 5.30868E-6	 9.99997E+1	
 2.38131E+1	 5.44435E+4	 7.70984E-6	 9.99995E+1	
 2.38296E+1	 5.39850E+4	 1.03847E-5	 9.99991E+1	
 2.38462E+1	 5.35295E+4	 1.33744E-5	 9.99986E+1	
 2.38627E+1	 5.30770E+4	 1.67006E-5	 9.99980E+1	
 2.38793E+1	 5.26276E+4	 2.03436E-5	 9.99973E+1	
 2.38958E+1	 5.21811E+4	 2.42462E-5	 9.99964E+1	
 2.39123E+1	 5.17377E+4	 2.85778E-5	 9.99954E+1	
 2.39289E+1	 5.12972E+4	 3.34258E-5	 9.99941E+1	
 2.39454E+1	 5.08597E+4	 3.86563E-5	 9.99927E+1	
 2.39620E+1	 5.04251E+4	 4.41309E-5	 9.99910E+1	
 2.39785E+1	 4.99935E+4	 5.00510E-5	 9.99892E+1	
 2.39951E+1	 4.95649E+4	 5.64933E-5	 9.99871E+1	
 2.40116E+1	 4.91391E+4	 6.32115E-5	 9.99847E+1	
 2.40281E+1	 4.87163E+4	 7.07909E-5	 9.99820E+1	
 2.40447E+1	 4.82963E+4	 7.91374E-5	 9.99791E+1	
 2.40612E+1	 4.78793E+4	 8.77578E-5	 9.99757E+1	
 2.40778E+1	 4.74651E+4	 9.70805E-5	 9.99721E+1	
 2.40943E+1	 4.70538E+4	 1.07190E-4	 9.99680E+1	
 2.41109E+1	 4.66453E+4	 1.17728E-4	 9.99635E+1	
 2.41274E+1	 4.62397E+4	 1.29031E-4	 9.99587E+1	
 2.41439E+1	 4.58370E+4	 1.41288E-4	 9.99533E+1	
 2.41605E+1	 4.54370E+4	 1.53985E-4	 9.99474E+1	
 2.41770E+1	 4.50398E+4	 1.67951E-4	 9.99410E+1	
 2.41936E+1	 4.46455E+4	 1.83342E-4	 9.99341E+1	
 2.42101E+1	 4.42539E+4	 1.99313E-4	 9.99265E+1	
 2.42267E+1	 4.38651E+4	 2.16118E-4	 9.99182E+1	
 2.42432E+1	 4.34790E+4	 2.33755E-4	 9.99093E+1	
 2.42597E+1	 4.30957E+4	 2.52315E-4	 9.98996E+1	
 2.42763E+1	 4.27151E+4	 2.71824E-4	 9.98892E+1	
 2.42928E+1	 4.23372E+4	 2.92633E-4	 9.98780E+1	
 2.43094E+1	 4.19621E+4	 3.14948E-4	 9.98660E+1	
 2.43259E+1	 4.15896E+4	 3.37974E-4	 9.98530E+1	
 2.43425E+1	 4.12198E+4	 3.62293E-4	 9.98391E+1	
 2.43590E+1	 4.08527E+4	 3.88387E-4	 9.98242E+1	
 2.43755E+1	 4.04883E+4	 4.14662E-4	 9.98083E+1	
 2.43921E+1	 4.01265E+4	 4.42097E-4	 9.97913E+1	
 2.44086E+1	 3.97673E+4	 4.71757E-4	 9.97731E+1	
 2.44252E+1	 3.94108E+4	 5.01770E-4	 9.97538E+1	
 2.44417E+1	 3.90568E+4	 5.33547E-4	 9.97332E+1	
 2.44582E+1	 3.87055E+4	 5.68314E-4	 9.97114E+1	
 2.44748E+1	 3.83567E+4	 6.03630E-4	 9.96881E+1	
 2.44913E+1	 3.80105E+4	 6.40300E-4	 9.96634E+1	
 2.45079E+1	 3.76669E+4	 6.78619E-4	 9.96372E+1	
 2.45244E+1	 3.73258E+4	 7.18581E-4	 9.96095E+1	
 2.45410E+1	 3.69872E+4	 7.59995E-4	 9.95801E+1	
 2.45575E+1	 3.66512E+4	 8.02937E-4	 9.95491E+1	
 2.45740E+1	 3.63177E+4	 8.49024E-4	 9.95163E+1	
 2.45906E+1	 3.59866E+4	 8.95943E-4	 9.94817E+1	
 2.46071E+1	 3.56581E+4	 9.45975E-4	 9.94451E+1	
 2.46237E+1	 3.53320E+4	 9.96916E-4	 9.94065E+1	
 2.46402E+1	 3.50084E+4	 1.04976E-3	 9.93659E+1	
 2.46568E+1	 3.46872E+4	 1.10414E-3	 9.93231E+1	
 2.46733E+1	 3.43684E+4	 1.16276E-3	 9.92781E+1	
 2.46898E+1	 3.40521E+4	 1.22244E-3	 9.92308E+1	
 2.47064E+1	 3.37382E+4	 1.28516E-3	 9.91810E+1	
 2.47229E+1	 3.34267E+4	 1.34977E-3	 9.91287E+1	
 2.47395E+1	 3.31175E+4	 1.41691E-3	 9.90738E+1	
 2.47560E+1	 3.28107E+4	 1.48582E-3	 9.90162E+1	
 2.47726E+1	 3.25063E+4	 1.55811E-3	 9.89557E+1	
 2.47891E+1	 3.22042E+4	 1.63243E-3	 9.88924E+1	
 2.48056E+1	 3.19045E+4	 1.70864E-3	 9.88261E+1	
 2.48222E+1	 3.16070E+4	 1.79161E-3	 9.87566E+1	
 2.48387E+1	 3.13119E+4	 1.87505E-3	 9.86838E+1	
 2.48553E+1	 3.10191E+4	 1.96082E-3	 9.86077E+1	
 2.48718E+1	 3.07285E+4	 2.04775E-3	 9.85281E+1	
 2.48884E+1	 3.04402E+4	 2.14328E-3	 9.84449E+1	
 2.49049E+1	 3.01542E+4	 2.23857E-3	 9.83579E+1	
 2.49214E+1	 2.98704E+4	 2.34096E-3	 9.82670E+1	
 2.49380E+1	 2.95888E+4	 2.44388E-3	 9.81720E+1	
 2.49545E+1	 2.93095E+4	 2.55059E-3	 9.80729E+1	
 2.49711E+1	 2.90324E+4	 2.65822E-3	 9.79695E+1	
 2.49876E+1	 2.87574E+4	 2.77528E-3	 9.78616E+1	
 2.50042E+1	 2.84846E+4	 2.89319E-3	 9.77491E+1	
 2.50207E+1	 2.82140E+4	 3.01200E-3	 9.76318E+1	
 2.50372E+1	 2.79456E+4	 3.14380E-3	 9.75096E+1	
 2.50538E+1	 2.76793E+4	 3.27501E-3	 9.73822E+1	
 2.50703E+1	 2.74151E+4	 3.40976E-3	 9.72495E+1	
 2.50869E+1	 2.71531E+4	 3.54849E-3	 9.71114E+1	
 2.51034E+1	 2.68931E+4	 3.69237E-3	 9.69676E+1	
 2.51200E+1	 2.66353E+4	 3.84056E-3	 9.68181E+1	
 2.51365E+1	 2.63795E+4	 3.99315E-3	 9.66626E+1	
 2.51530E+1	 2.61258E+4	 4.15103E-3	 9.65009E+1	
 2.51696E+1	 2.58742E+4	 4.31250E-3	 9.63329E+1	
 2.51861E+1	 2.56246E+4	 4.47338E-3	 9.61585E+1	
 2.52027E+1	 2.53770E+4	 4.65265E-3	 9.59773E+1	
 2.52192E+1	 2.51315E+4	 4.82887E-3	 9.57891E+1	
 2.52358E+1	 2.48879E+4	 5.00496E-3	 9.55939E+1	
 2.52523E+1	 2.46464E+4	 5.20216E-3	 9.53913E+1	
 2.52688E+1	 2.44068E+4	 5.39620E-3	 9.51809E+1	
 2.52854E+1	 2.41692E+4	 5.59476E-3	 9.49627E+1	
 2.53019E+1	 2.39336E+4	 5.79833E-3	 9.47365E+1	
 2.53185E+1	 2.36999E+4	 6.00692E-3	 9.45022E+1	
 2.53350E+1	 2.34682E+4	 6.22096E-3	 9.42594E+1	
 2.53515E+1	 2.32384E+4	 6.44086E-3	 9.40081E+1	
 2.53681E+1	 2.30105E+4	 6.66503E-3	 9.37479E+1	
 2.53846E+1	 2.27845E+4	 6.89297E-3	 9.34788E+1	
 2.54012E+1	 2.25603E+4	 7.13070E-3	 9.32004E+1	
 2.54177E+1	 2.23381E+4	 7.37051E-3	 9.29125E+1	
 2.54343E+1	 2.21177E+4	 7.61228E-3	 9.26151E+1	
 2.54508E+1	 2.18992E+4	 7.85170E-3	 9.23081E+1	
 2.54673E+1	 2.16825E+4	 8.11908E-3	 9.19911E+1	
 2.54839E+1	 2.14677E+4	 8.38018E-3	 9.16635E+1	
 2.55004E+1	 2.12547E+4	 8.63834E-3	 9.13257E+1	
 2.55170E+1	 2.10434E+4	 8.90885E-3	 9.09774E+1	
 2.55335E+1	 2.08340E+4	 9.18024E-3	 9.06183E+1	
 2.55501E+1	 2.06264E+4	 9.44611E-3	 9.02485E+1	
 2.55666E+1	 2.04205E+4	 9.73704E-3	 8.98677E+1	
 2.55831E+1	 2.02164E+4	 1.00229E-2	 8.94754E+1	
 2.55997E+1	 2.00140E+4	 1.03067E-2	 8.90719E+1	
 2.56162E+1	 1.98134E+4	 1.05959E-2	 8.86569E+1	
 2.56328E+1	 1.96145E+4	 1.08875E-2	 8.82304E+1	
 2.56493E+1	 1.94173E+4	 1.11732E-2	 8.77925E+1	
 2.56659E+1	 1.92219E+4	 1.14753E-2	 8.73429E+1	
 2.56824E+1	 1.90281E+4	 1.17761E-2	 8.68813E+1	
 2.56989E+1	 1.88360E+4	 1.20756E-2	 8.64078E+1	
 2.57155E+1	 1.86456E+4	 1.23753E-2	 8.59225E+1	
 2.57320E+1	 1.84568E+4	 1.26768E-2	 8.54251E+1	
 2.57486E+1	 1.82697E+4	 1.29729E-2	 8.49160E+1	
 2.57651E+1	 1.80842E+4	 1.32782E-2	 8.43948E+1	
 2.57817E+1	 1.79003E+4	 1.35820E-2	 8.38616E+1	
 2.57982E+1	 1.77181E+4	 1.38821E-2	 8.33164E+1	
 2.58147E+1	 1.75375E+4	 1.41742E-2	 8.27595E+1	
 2.58313E+1	 1.73584E+4	 1.44760E-2	 8.21907E+1	
 2.58478E+1	 1.71810E+4	 1.47745E-2	 8.16101E+1	
 2.58644E+1	 1.70051E+4	 1.50596E-2	 8.10178E+1	
 2.58809E+1	 1.68308E+4	 1.53522E-2	 8.04141E+1	
 2.58975E+1	 1.66580E+4	 1.56439E-2	 7.97988E+1	
 2.59140E+1	 1.64868E+4	 1.59275E-2	 7.91721E+1	
 2.59305E+1	 1.63171E+4	 1.62060E-2	 7.85342E+1	
 2.59471E+1	 1.61489E+4	 1.64796E-2	 7.78853E+1	
 2.59636E+1	 1.59822E+4	 1.67483E-2	 7.72257E+1	
 2.59802E+1	 1.58170E+4	 1.70128E-2	 7.65555E+1	
 2.59967E+1	 1.56533E+4	 1.72717E-2	 7.58749E+1	
 2.60133E+1	 1.54911E+4	 1.75245E-2	 7.51841E+1	
 2.60298E+1	 1.53304E+4	 1.77717E-2	 7.44835E+1	
 2.60463E+1	 1.51711E+4	 1.80124E-2	 7.37731E+1	
 2.60629E+1	 1.50133E+4	 1.82453E-2	 7.30533E+1	
 2.60794E+1	 1.48569E+4	 1.84655E-2	 7.23246E+1	
 2.60960E+1	 1.47019E+4	 1.86848E-2	 7.15871E+1	
 2.61125E+1	 1.45483E+4	 1.88976E-2	 7.08410E+1	
 2.61291E+1	 1.43962E+4	 1.90943E-2	 7.00868E+1	
 2.61456E+1	 1.42454E+4	 1.92893E-2	 6.93249E+1	
 2.61621E+1	 1.40960E+4	 1.94767E-2	 6.85553E+1	
 2.61787E+1	 1.39480E+4	 1.96525E-2	 6.77786E+1	
 2.61952E+1	 1.38014E+4	 1.98197E-2	 6.69950E+1	
 2.62118E+1	 1.36561E+4	 1.99758E-2	 6.62050E+1	
 2.62283E+1	 1.35121E+4	 2.01219E-2	 6.54090E+1	
 2.62449E+1	 1.33695E+4	 2.02584E-2	 6.46074E+1	
 2.62614E+1	 1.32283E+4	 2.03852E-2	 6.38006E+1	
 2.62779E+1	 1.30883E+4	 2.05003E-2	 6.29889E+1	
 2.62945E+1	 1.29497E+4	 2.06069E-2	 6.21729E+1	
 2.63110E+1	 1.28123E+4	 2.07052E-2	 6.13528E+1	
 2.63276E+1	 1.26762E+4	 2.07916E-2	 6.05290E+1	
 2.63441E+1	 1.25414E+4	 2.08668E-2	 5.97020E+1	
 2.63606E+1	 1.24079E+4	 2.09320E-2	 5.88723E+1	
 2.63772E+1	 1.22757E+4	 2.09871E-2	 5.80401E+1	
 2.63937E+1	 1.21446E+4	 2.10308E-2	 5.72060E+1	
 2.64103E+1	 1.20149E+4	 2.10644E-2	 5.63704E+1	
 2.64268E+1	 1.18863E+4	 2.10889E-2	 5.55336E+1	
 2.64434E+1	 1.17590E+4	 2.11022E-2	 5.46960E+1	
 2.64599E+1	 1.16329E+4	 2.11055E-2	 5.38581E+1	
 2.64764E+1	 1.15080E+4	 2.10988E-2	 5.30203E+1	
 2.64930E+1	 1.13843E+4	 2.10828E-2	 5.21830E+1	
 2.65095E+1	 1.12617E+4	 2.10566E-2	 5.13464E+1	
 2.65261E+1	 1.11404E+4	 2.10200E-2	 5.05112E+1	
 2.65426E+1	 1.10202E+4	 2.09747E-2	 4.96775E+1	
 2.65592E+1	 1.09012E+4	 2.09198E-2	 4.88459E+1	
 2.65757E+1	 1.07833E+4	 2.08556E-2	 4.80166E+1	
 2.65922E+1	 1.06665E+4	 2.07834E-2	 4.71900E+1	
 2.66088E+1	 1.05509E+4	 2.07018E-2	 4.63664E+1	
 2.66253E+1	 1.04364E+4	 2.06092E-2	 4.55464E+1	
 2.66419E+1	 1.03231E+4	 2.05108E-2	 4.47301E+1	
 2.66584E+1	 1.02108E+4	 2.04065E-2	 4.39178E+1	
 2.66750E+1	 1.00996E+4	 2.02941E-2	 4.31098E+1	
 2.66915E+1	 9.98952E+3	 2.01677E-2	 4.23066E+1	
 2.67080E+1	 9.88050E+3	 2.00384E-2	 4.15085E+1	
 2.67246E+1	 9.77256E+3	 1.99023E-2	 4.07156E+1	
 2.67411E+1	 9.66568E+3	 1.97578E-2	 3.99283E+1	
 2.67577E+1	 9.55985E+3	 1.96076E-2	 3.91468E+1	
 2.67742E+1	 9.45507E+3	 1.94516E-2	 3.83715E+1	
 2.67908E+1	 9.35132E+3	 1.92871E-2	 3.76024E+1	
 2.68073E+1	 9.24860E+3	 1.91197E-2	 3.68400E+1	
 2.68238E+1	 9.14690E+3	 1.89478E-2	 3.60843E+1	
 2.68404E+1	 9.04622E+3	 1.87661E-2	 3.53356E+1	
 2.68569E+1	 8.94653E+3	 1.85845E-2	 3.45942E+1	
 2.68735E+1	 8.84784E+3	 1.83985E-2	 3.38600E+1	
 2.68900E+1	 8.75014E+3	 1.82006E-2	 3.31335E+1	
 2.69066E+1	 8.65341E+3	 1.80029E-2	 3.24148E+1	
 2.69231E+1	 8.55766E+3	 1.78011E-2	 3.17040E+1	
 2.69396E+1	 8.46287E+3	 1.75957E-2	 3.10014E+1	
 2.69562E+1	 8.36903E+3	 1.73873E-2	 3.03069E+1	
 2.69727E+1	 8.27614E+3	 1.71762E-2	 2.96208E+1	
 2.69893E+1	 8.18419E+3	 1.69629E-2	 2.89431E+1	
 2.70058E+1	 8.09318E+3	 1.67434E-2	 2.82739E+1	
 2.70224E+1	 8.00308E+3	 1.65252E-2	 2.76135E+1	
 2.70389E+1	 7.91390E+3	 1.63073E-2	 2.69618E+1	
 2.70554E+1	 7.82563E+3	 1.60805E-2	 2.63188E+1	
 2.70720E+1	 7.73826E+3	 1.58552E-2	 2.56848E+1	
 2.70885E+1	 7.65178E+3	 1.56332E-2	 2.50598E+1	
 2.71051E+1	 7.56619E+3	 1.53977E-2	 2.44438E+1	
 2.71216E+1	 7.48148E+3	 1.51695E-2	 2.38370E+1	
 2.71382E+1	 7.39763E+3	 1.49453E-2	 2.32391E+1	
 2.71547E+1	 7.31465E+3	 1.47042E-2	 2.26506E+1	
 2.71712E+1	 7.23253E+3	 1.44725E-2	 2.20714E+1	
 2.71878E+1	 7.15125E+3	 1.42393E-2	 2.15014E+1	
 2.72043E+1	 7.07082E+3	 1.40050E-2	 2.09407E+1	
 2.72209E+1	 6.99122E+3	 1.37740E-2	 2.03892E+1	
 2.72374E+1	 6.91244E+3	 1.35444E-2	 1.98469E+1	
 2.72539E+1	 6.83449E+3	 1.33065E-2	 1.93139E+1	
 2.72705E+1	 6.75735E+3	 1.30709E-2	 1.87903E+1	
 2.72870E+1	 6.68101E+3	 1.28382E-2	 1.82760E+1	
 2.73036E+1	 6.60547E+3	 1.26159E-2	 1.77707E+1	
 2.73201E+1	 6.53073E+3	 1.23734E-2	 1.72746E+1	
 2.73367E+1	 6.45676E+3	 1.21412E-2	 1.67879E+1	
 2.73532E+1	 6.38358E+3	 1.19129E-2	 1.63104E+1	
 2.73697E+1	 6.31117E+3	 1.16824E-2	 1.58420E+1	
 2.73863E+1	 6.23952E+3	 1.14568E-2	 1.53827E+1	
 2.74028E+1	 6.16863E+3	 1.12398E-2	 1.49321E+1	
 2.74194E+1	 6.09848E+3	 1.10048E-2	 1.44905E+1	
 2.74359E+1	 6.02909E+3	 1.07817E-2	 1.40581E+1	
 2.74525E+1	 5.96042E+3	 1.05607E-2	 1.36344E+1	
 2.74690E+1	 5.89249E+3	 1.03402E-2	 1.32195E+1	
 2.74855E+1	 5.82529E+3	 1.01205E-2	 1.28133E+1	
 2.75021E+1	 5.75880E+3	 9.90823E-3	 1.24157E+1	
 2.75186E+1	 5.69302E+3	 9.68854E-3	 1.20267E+1	
 2.75352E+1	 5.62795E+3	 9.47539E-3	 1.16462E+1	
 2.75517E+1	 5.56357E+3	 9.26431E-3	 1.12742E+1	
 2.75683E+1	 5.49989E+3	 9.05638E-3	 1.09105E+1	
 2.75848E+1	 5.43689E+3	 8.84923E-3	 1.05551E+1	
 2.76013E+1	 5.37458E+3	 8.64458E-3	 1.02078E+1	
 2.76179E+1	 5.31293E+3	 8.44501E-3	 9.86857E+0	
 2.76344E+1	 5.25195E+3	 8.24278E-3	 9.53730E+0	
 2.76510E+1	 5.19164E+3	 8.04379E-3	 9.21399E+0	
 2.76675E+1	 5.13198E+3	 7.85084E-3	 8.89846E+0	
 2.76841E+1	 5.07296E+3	 7.65375E-3	 8.59067E+0	
 2.77006E+1	 5.01459E+3	 7.46248E-3	 8.29059E+0	
 2.77171E+1	 4.95686E+3	 7.27867E-3	 7.99796E+0	
 2.77337E+1	 4.89976E+3	 7.08916E-3	 7.71274E+0	
 2.77502E+1	 4.84328E+3	 6.90415E-3	 7.43495E+0	
 2.77668E+1	 4.78742E+3	 6.72765E-3	 7.16434E+0	
 2.77833E+1	 4.73218E+3	 6.54502E-3	 6.90086E+0	
 2.77999E+1	 4.67754E+3	 6.36746E-3	 6.64453E+0	
 2.78164E+1	 4.62350E+3	 6.19403E-3	 6.39517E+0	
 2.78329E+1	 4.57006E+3	 6.02351E-3	 6.15264E+0	
 2.78495E+1	 4.51722E+3	 5.85537E-3	 5.91682E+0	
 2.78660E+1	 4.46495E+3	 5.68994E-3	 5.68763E+0	
 2.78826E+1	 4.41327E+3	 5.53004E-3	 5.46490E+0	
 2.78991E+1	 4.36216E+3	 5.36762E-3	 5.24857E+0	
 2.79157E+1	 4.31161E+3	 5.20858E-3	 5.03862E+0	
 2.79322E+1	 4.26163E+3	 5.05713E-3	 4.83483E+0	
 2.79487E+1	 4.21221E+3	 4.90223E-3	 4.63712E+0	
 2.79653E+1	 4.16334E+3	 4.75169E-3	 4.44548E+0	
 2.79818E+1	 4.11502E+3	 4.60798E-3	 4.25968E+0	
 2.79984E+1	 4.06724E+3	 4.45905E-3	 4.07969E+0	
 2.80149E+1	 4.01999E+3	 4.31487E-3	 3.90551E+0	
 2.80315E+1	 3.97328E+3	 4.17556E-3	 3.73696E+0	
 2.80480E+1	 3.92709E+3	 4.03870E-3	 3.57390E+0	
 2.80645E+1	 3.88142E+3	 3.90494E-3	 3.41621E+0	
 2.80811E+1	 3.83627E+3	 3.77603E-3	 3.26373E+0	
 2.80976E+1	 3.79163E+3	 3.64510E-3	 3.11641E+0	
 2.81142E+1	 3.74749E+3	 3.51717E-3	 2.97423E+0	
 2.81307E+1	 3.70385E+3	 3.39363E-3	 2.83704E+0	
 2.81473E+1	 3.66071E+3	 3.27527E-3	 2.70466E+0	
 2.81638E+1	 3.61806E+3	 3.15523E-3	 2.57700E+0	
 2.81803E+1	 3.57590E+3	 3.03878E-3	 2.45404E+0	
 2.81969E+1	 3.53422E+3	 2.92430E-3	 2.33567E+0	
 2.82134E+1	 3.49301E+3	 2.81187E-3	 2.22180E+0	
 2.82300E+1	 3.45228E+3	 2.70339E-3	 2.11231E+0	
 2.82465E+1	 3.41201E+3	 2.59995E-3	 2.00703E+0	
 2.82630E+1	 3.37220E+3	 2.49557E-3	 1.90588E+0	
 2.82796E+1	 3.33285E+3	 2.39274E-3	 1.80884E+0	
 2.82961E+1	 3.29396E+3	 2.29445E-3	 1.71579E+0	
 2.83127E+1	 3.25551E+3	 2.19904E-3	 1.62659E+0	
 2.83292E+1	 3.21751E+3	 2.10605E-3	 1.54113E+0	
 2.83458E+1	 3.17994E+3	 2.01646E-3	 1.45929E+0	
 2.83623E+1	 3.14281E+3	 1.92836E-3	 1.38098E+0	
 2.83788E+1	 3.10611E+3	 1.84257E-3	 1.30612E+0	
 2.83954E+1	 3.06984E+3	 1.76121E-3	 1.23458E+0	
 2.84119E+1	 3.03398E+3	 1.68126E-3	 1.16625E+0	
 2.84285E+1	 2.99855E+3	 1.60300E-3	 1.10105E+0	
 2.84450E+1	 2.96353E+3	 1.52806E-3	 1.03889E+0	
 2.84616E+1	 2.92891E+3	 1.45599E-3	 9.79656E-1	
 2.84781E+1	 2.89470E+3	 1.38595E-3	 9.23239E-1	
 2.84946E+1	 2.86089E+3	 1.31800E-3	 8.69562E-1	
 2.85112E+1	 2.82748E+3	 1.25337E-3	 8.18517E-1	
 2.85277E+1	 2.79446E+3	 1.19038E-3	 7.70005E-1	
 2.85443E+1	 2.76183E+3	 1.12888E-3	 7.23965E-1	
 2.85608E+1	 2.72958E+3	 1.07123E-3	 6.80290E-1	
 2.85774E+1	 2.69771E+3	 1.01511E-3	 6.38873E-1	
 2.85939E+1	 2.66621E+3	 9.60010E-4	 5.99664E-1	
 2.86104E+1	 2.63509E+3	 9.08898E-4	 5.62564E-1	
 2.86270E+1	 2.60434E+3	 8.59340E-4	 5.27462E-1	
 2.86435E+1	 2.57395E+3	 8.10784E-4	 4.94308E-1	
 2.86601E+1	 2.54392E+3	 7.65552E-4	 4.63015E-1	
 2.86766E+1	 2.51424E+3	 7.22412E-4	 4.33477E-1	
 2.86932E+1	 2.48492E+3	 6.81158E-4	 4.05615E-1	
 2.87097E+1	 2.45595E+3	 6.41637E-4	 3.79355E-1	
 2.87262E+1	 2.42732E+3	 6.03874E-4	 3.54630E-1	
 2.87428E+1	 2.39904E+3	 5.67903E-4	 3.31369E-1	
 2.87593E+1	 2.37109E+3	 5.33744E-4	 3.09500E-1	
 2.87759E+1	 2.34348E+3	 5.02092E-4	 2.88937E-1	
 2.87924E+1	 2.31620E+3	 4.71619E-4	 2.69608E-1	
 2.88090E+1	 2.28924E+3	 4.41574E-4	 2.51479E-1	
 2.88255E+1	 2.26261E+3	 4.14555E-4	 2.34484E-1	
 2.88420E+1	 2.23630E+3	 3.89167E-4	 2.18529E-1	
 2.88586E+1	 2.21030E+3	 3.65091E-4	 2.03556E-1	
 2.88751E+1	 2.18462E+3	 3.43281E-4	 1.89494E-1	
 2.88917E+1	 2.15925E+3	 3.22694E-4	 1.76273E-1	
 2.89082E+1	 2.13419E+3	 3.02361E-4	 1.63865E-1	
 2.89248E+1	 2.10942E+3	 2.84056E-4	 1.52224E-1	
 2.89413E+1	 2.08496E+3	 2.67174E-4	 1.41281E-1	
 2.89578E+1	 2.06079E+3	 2.51623E-4	 1.30983E-1	
 2.89744E+1	 2.03692E+3	 2.37104E-4	 1.21281E-1	
 2.89909E+1	 2.01334E+3	 2.23457E-4	 1.12138E-1	
 2.90075E+1	 1.99004E+3	 2.10252E-4	 1.03528E-1	
 2.90240E+1	 1.96703E+3	 1.98206E-4	 9.54198E-2	
 2.90406E+1	 1.94430E+3	 1.86999E-4	 8.77730E-2	
 2.90571E+1	 1.92184E+3	 1.76485E-4	 8.05574E-2	
 2.90736E+1	 1.89966E+3	 1.66082E-4	 7.37569E-2	
 2.90902E+1	 1.87776E+3	 1.56529E-4	 6.73527E-2	
 2.91067E+1	 1.85612E+3	 1.47275E-4	 6.13218E-2	
 2.91233E+1	 1.83474E+3	 1.38539E-4	 5.56480E-2	
 2.91398E+1	 1.81363E+3	 1.30104E-4	 5.03150E-2	
 2.91563E+1	 1.79278E+3	 1.21889E-4	 4.53126E-2	
 2.91729E+1	 1.77218E+3	 1.13684E-4	 4.06362E-2	
 2.91894E+1	 1.75184E+3	 1.05844E-4	 3.62783E-2	
 2.92060E+1	 1.73174E+3	 9.82893E-5	 3.22260E-2	
 2.92225E+1	 1.71190E+3	 9.06675E-5	 2.84749E-2	
 2.92391E+1	 1.69230E+3	 8.33791E-5	 2.50199E-2	
 2.92556E+1	 1.67295E+3	 7.65338E-5	 2.18454E-2	
 2.92721E+1	 1.65383E+3	 6.98836E-5	 1.89388E-2	
 2.92887E+1	 1.63495E+3	 6.38562E-5	 1.62839E-2	
 2.93052E+1	 1.61630E+3	 5.82655E-5	 1.38596E-2	
 2.93218E+1	 1.59789E+3	 5.30075E-5	 1.16507E-2	
 2.93383E+1	 1.57971E+3	 4.80610E-5	 9.64433E-3	
 2.93549E+1	 1.56175E+3	 4.33062E-5	 7.83056E-3	
 2.93714E+1	 1.54401E+3	 3.86634E-5	 6.20336E-3	
 2.93879E+1	 1.52650E+3	 3.38521E-5	 4.76383E-3	
 2.94045E+1	 1.50921E+3	 2.90740E-5	 3.51466E-3	
 2.94210E+1	 1.49213E+3	 2.43922E-5	 2.45328E-3	
 2.94376E+1	 1.47526E+3	 1.95295E-5	 1.58138E-3	
 2.94541E+1	 1.45861E+3	 1.48092E-5	 8.99708E-4	
 2.94707E+1	 1.44217E+3	 1.01553E-5	 4.04131E-4	
 2.94872E+1	 1.42593E+3	 5.10131E-6	 1.01268E-4	
 2.95037E+1	 1.40990E+3	 0.00000E+0	 0.00000E+0	
ELUstop :

MWDstart :
Molar mass	I1: RID 1, RI Signal	Integral[%]

 1.40990E+3	 0.00000E+0	 0.00000E+0	
 1.42491E+3	 3.86220E-4	 1.77726E-4	
 1.44009E+3	 7.67606E-4	 5.30954E-4	
 1.45543E+3	 1.12176E-3	 1.04715E-3	
 1.47094E+3	 1.47364E-3	 1.72528E-3	
 1.48660E+3	 1.83344E-3	 2.56897E-3	
 1.50244E+3	 2.18721E-3	 3.57545E-3	
 1.51844E+3	 2.53744E-3	 4.74311E-3	
 1.53462E+3	 2.89215E-3	 6.07398E-3	
 1.55097E+3	 3.24247E-3	 7.56607E-3	
 1.56749E+3	 3.58448E-3	 9.21553E-3	
 1.58418E+3	 3.93608E-3	 1.10268E-2	
 1.60106E+3	 4.30058E-3	 1.30058E-2	
 1.61811E+3	 4.68717E-3	 1.51627E-2	
 1.63535E+3	 5.09644E-3	 1.75079E-2	
 1.65277E+3	 5.53478E-3	 2.00548E-2	
 1.67038E+3	 6.01381E-3	 2.28222E-2	
 1.68817E+3	 6.50815E-3	 2.58171E-2	
 1.70615E+3	 7.02594E-3	 2.90502E-2	
 1.72432E+3	 7.56866E-3	 3.25330E-2	
 1.74269E+3	 8.11707E-3	 3.62683E-2	
 1.76126E+3	 8.66638E-3	 4.02563E-2	
 1.78002E+3	 9.23942E-3	 4.45079E-2	
 1.79898E+3	 9.83174E-3	 4.90322E-2	
 1.81814E+3	 1.04181E-2	 5.38263E-2	
 1.83751E+3	 1.10247E-2	 5.88995E-2	
 1.85708E+3	 1.16502E-2	 6.42605E-2	
 1.87686E+3	 1.23103E-2	 6.99253E-2	
 1.89686E+3	 1.29887E-2	 7.59023E-2	
 1.91706E+3	 1.37159E-2	 8.22140E-2	
 1.93748E+3	 1.44658E-2	 8.88707E-2	
 1.95812E+3	 1.52353E-2	 9.58815E-2	
 1.97898E+3	 1.60634E-2	 1.03273E-1	
 2.00006E+3	 1.69476E-2	 1.11072E-1	
 2.02136E+3	 1.79078E-2	 1.19313E-1	
 2.04289E+3	 1.88751E-2	 1.27998E-1	
 2.06466E+3	 1.99215E-2	 1.37166E-1	
 2.08665E+3	 2.10299E-2	 1.46843E-1	
 2.10888E+3	 2.22262E-2	 1.57071E-1	
 2.13134E+3	 2.35121E-2	 1.67890E-1	
 2.15404E+3	 2.49201E-2	 1.79358E-1	
 2.17699E+3	 2.63840E-2	 1.91499E-1	
 2.20018E+3	 2.78642E-2	 2.04321E-1	
 2.22361E+3	 2.94820E-2	 2.17888E-1	
 2.24730E+3	 3.12365E-2	 2.32262E-1	
 2.27124E+3	 3.30413E-2	 2.47466E-1	
 2.29543E+3	 3.49884E-2	 2.63567E-1	
 2.31988E+3	 3.71550E-2	 2.80665E-1	
 2.34459E+3	 3.92850E-2	 2.98742E-1	
 2.36957E+3	 4.15085E-2	 3.17843E-1	
 2.39481E+3	 4.38892E-2	 3.38040E-1	
 2.42032E+3	 4.63925E-2	 3.59388E-1	
 2.44610E+3	 4.89969E-2	 3.81935E-1	
 2.47216E+3	 5.17217E-2	 4.05736E-1	
 2.49849E+3	 5.45459E-2	 4.30836E-1	
 2.52511E+3	 5.74916E-2	 4.57292E-1	
 2.55200E+3	 6.05649E-2	 4.85162E-1	
 2.57919E+3	 6.37748E-2	 5.14509E-1	
 2.60666E+3	 6.72209E-2	 5.45442E-1	
 2.63443E+3	 7.06902E-2	 5.77971E-1	
 2.66249E+3	 7.42515E-2	 6.12140E-1	
 2.69085E+3	 7.80618E-2	 6.48061E-1	
 2.71951E+3	 8.20260E-2	 6.85807E-1	
 2.74848E+3	 8.59479E-2	 7.25358E-1	
 2.77776E+3	 9.01306E-2	 7.66833E-1	
 2.80735E+3	 9.45633E-2	 8.10348E-1	
 2.83725E+3	 9.89672E-2	 8.55890E-1	
 2.86748E+3	 1.03569E-1	 9.03549E-1	
 2.89802E+3	 1.08371E-1	 9.53418E-1	
 2.92889E+3	 1.13288E-1	 1.00555E+0	
 2.96009E+3	 1.18334E-1	 1.06000E+0	
 2.99162E+3	 1.23563E-1	 1.11686E+0	
 3.02349E+3	 1.28981E-1	 1.17622E+0	
 3.05569E+3	 1.34624E-1	 1.23817E+0	
 3.08824E+3	 1.40206E-1	 1.30268E+0	
 3.12114E+3	 1.46080E-1	 1.36991E+0	
 3.15439E+3	 1.52243E-1	 1.43996E+0	
 3.18799E+3	 1.58433E-1	 1.51287E+0	
 3.22195E+3	 1.64794E-1	 1.58870E+0	
 3.25627E+3	 1.71358E-1	 1.66756E+0	
 3.29095E+3	 1.78078E-1	 1.74950E+0	
 3.32601E+3	 1.84974E-1	 1.83462E+0	
 3.36144E+3	 1.92122E-1	 1.92303E+0	
 3.39724E+3	 1.99632E-1	 2.01489E+0	
 3.43343E+3	 2.06786E-1	 2.11005E+0	
 3.47000E+3	 2.14323E-1	 2.20868E+0	
 3.50697E+3	 2.22115E-1	 2.31089E+0	
 3.54432E+3	 2.30176E-1	 2.41681E+0	
 3.58208E+3	 2.38270E-1	 2.52645E+0	
 3.62023E+3	 2.46593E-1	 2.63992E+0	
 3.65880E+3	 2.55127E-1	 2.75733E+0	
 3.69777E+3	 2.63492E-1	 2.87858E+0	
 3.73716E+3	 2.72236E-1	 3.00385E+0	
 3.77697E+3	 2.81189E-1	 3.13325E+0	
 3.81720E+3	 2.90646E-1	 3.26699E+0	
 3.85786E+3	 2.99777E-1	 3.40494E+0	
 3.89896E+3	 3.09174E-1	 3.54721E+0	
 3.94049E+3	 3.18834E-1	 3.69393E+0	
 3.98246E+3	 3.28680E-1	 3.84518E+0	
 4.02489E+3	 3.38702E-1	 4.00104E+0	
 4.06776E+3	 3.49084E-1	 4.16168E+0	
 4.11109E+3	 3.59829E-1	 4.32726E+0	
 4.15488E+3	 3.70103E-1	 4.49757E+0	
 4.19914E+3	 3.80800E-1	 4.67280E+0	
 4.24387E+3	 3.92101E-1	 4.85323E+0	
 4.28907E+3	 4.02970E-1	 5.03867E+0	
 4.33476E+3	 4.14246E-1	 5.22929E+0	
 4.38094E+3	 4.25953E-1	 5.42530E+0	
 4.42760E+3	 4.37621E-1	 5.62668E+0	
 4.47477E+3	 4.49350E-1	 5.83346E+0	
 4.52243E+3	 4.61419E-1	 6.04579E+0	
 4.57060E+3	 4.73680E-1	 6.26376E+0	
 4.61929E+3	 4.86115E-1	 6.48745E+0	
 4.66850E+3	 4.98756E-1	 6.71697E+0	
 4.71823E+3	 5.11650E-1	 6.95241E+0	
 4.76848E+3	 5.25110E-1	 7.19405E+0	
 4.81928E+3	 5.38098E-1	 7.44167E+0	
 4.87061E+3	 5.51449E-1	 7.69543E+0	
 4.92250E+3	 5.65309E-1	 7.95556E+0	
 4.97493E+3	 5.79093E-1	 8.22204E+0	
 5.02793E+3	 5.92842E-1	 8.49485E+0	
 5.08148E+3	 6.07110E-1	 8.77423E+0	
 5.13561E+3	 6.21702E-1	 9.06031E+0	
 5.19032E+3	 6.36051E-1	 9.35300E+0	
 5.24560E+3	 6.50844E-1	 9.65250E+0	
 5.30148E+3	 6.65965E-1	 9.95896E+0	
 5.35795E+3	 6.80883E-1	 1.02723E+1	
 5.41503E+3	 6.96129E-1	 1.05926E+1	
 5.47271E+3	 7.11623E-1	 1.09201E+1	
 5.53100E+3	 7.27234E-1	 1.12547E+1	
 5.58992E+3	 7.43023E-1	 1.15967E+1	
 5.64946E+3	 7.59018E-1	 1.19459E+1	
 5.70964E+3	 7.75308E-1	 1.23027E+1	
 5.77046E+3	 7.91845E-1	 1.26671E+1	
 5.83193E+3	 8.08057E-1	 1.30389E+1	
 5.89405E+3	 8.24793E-1	 1.34185E+1	
 5.95684E+3	 8.41630E-1	 1.38058E+1	
 6.02029E+3	 8.58543E-1	 1.42008E+1	
 6.08442E+3	 8.75626E-1	 1.46038E+1	
 6.14923E+3	 8.93503E-1	 1.50149E+1	
 6.21473E+3	 9.10640E-1	 1.54340E+1	
 6.28093E+3	 9.27837E-1	 1.58609E+1	
 6.34784E+3	 9.45514E-1	 1.62960E+1	
 6.41546E+3	 9.63327E-1	 1.67393E+1	
 6.48379E+3	 9.81208E-1	 1.71909E+1	
 6.55286E+3	 9.99558E-1	 1.76508E+1	
 6.62266E+3	 1.01818E+0	 1.81194E+1	
 6.69321E+3	 1.03571E+0	 1.85960E+1	
 6.76450E+3	 1.05405E+0	 1.90810E+1	
 6.83656E+3	 1.07263E+0	 1.95746E+1	
 6.90938E+3	 1.09144E+0	 2.00768E+1	
 6.98298E+3	 1.10969E+0	 2.05875E+1	
 7.05737E+3	 1.12806E+0	 2.11066E+1	
 7.13254E+3	 1.14670E+0	 2.16343E+1	
 7.20852E+3	 1.16539E+0	 2.21705E+1	
 7.28530E+3	 1.18403E+0	 2.27154E+1	
 7.36291E+3	 1.20309E+0	 2.32690E+1	
 7.44134E+3	 1.22192E+0	 2.38313E+1	
 7.52060E+3	 1.24014E+0	 2.44020E+1	
 7.60071E+3	 1.25894E+0	 2.49813E+1	
 7.68168E+3	 1.27789E+0	 2.55693E+1	
 7.76350E+3	 1.29600E+0	 2.61657E+1	
 7.84620E+3	 1.31458E+0	 2.67706E+1	
 7.92978E+3	 1.33325E+0	 2.73842E+1	
 8.01425E+3	 1.35119E+0	 2.80059E+1	
 8.09962E+3	 1.36934E+0	 2.86361E+1	
 8.18589E+3	 1.38765E+0	 2.92746E+1	
 8.27309E+3	 1.40553E+0	 2.99214E+1	
 8.36122E+3	 1.42329E+0	 3.05764E+1	
 8.45028E+3	 1.44093E+0	 3.12394E+1	
 8.54029E+3	 1.45841E+0	 3.19105E+1	
 8.63127E+3	 1.47569E+0	 3.25896E+1	
 8.72321E+3	 1.49273E+0	 3.32765E+1	
 8.81613E+3	 1.50973E+0	 3.39712E+1	
 8.91004E+3	 1.52632E+0	 3.46736E+1	
 9.00495E+3	 1.54221E+0	 3.53833E+1	
 9.10087E+3	 1.55812E+0	 3.61003E+1	
 9.19781E+3	 1.57384E+0	 3.68245E+1	
 9.29579E+3	 1.58881E+0	 3.75556E+1	
 9.39481E+3	 1.60370E+0	 3.82936E+1	
 9.49488E+3	 1.61832E+0	 3.90383E+1	
 9.59602E+3	 1.63223E+0	 3.97894E+1	
 9.69824E+3	 1.64588E+0	 4.05468E+1	
 9.80155E+3	 1.65908E+0	 4.13103E+1	
 9.90596E+3	 1.67160E+0	 4.20795E+1	
 1.00115E+4	 1.68372E+0	 4.28543E+1	
 1.01181E+4	 1.69573E+0	 4.36346E+1	
 1.02259E+4	 1.70642E+0	 4.44198E+1	
 1.03348E+4	 1.71673E+0	 4.52098E+1	
 1.04449E+4	 1.72657E+0	 4.60043E+1	
 1.05562E+4	 1.73601E+0	 4.68032E+1	
 1.06686E+4	 1.74458E+0	 4.76060E+1	
 1.07823E+4	 1.75246E+0	 4.84124E+1	
 1.08971E+4	 1.75974E+0	 4.92222E+1	
 1.10132E+4	 1.76629E+0	 5.00350E+1	
 1.11305E+4	 1.77212E+0	 5.08505E+1	
 1.12491E+4	 1.77726E+0	 5.16683E+1	
 1.13689E+4	 1.78161E+0	 5.24881E+1	
 1.14900E+4	 1.78513E+0	 5.33096E+1	
 1.16124E+4	 1.78792E+0	 5.41324E+1	
 1.17361E+4	 1.78992E+0	 5.49560E+1	
 1.18611E+4	 1.79110E+0	 5.57802E+1	
 1.19874E+4	 1.79141E+0	 5.66046E+1	
 1.21151E+4	 1.79089E+0	 5.74287E+1	
 1.22442E+4	 1.78963E+0	 5.82522E+1	
 1.23746E+4	 1.78740E+0	 5.90747E+1	
 1.25064E+4	 1.78429E+0	 5.98958E+1	
 1.26397E+4	 1.78036E+0	 6.07151E+1	
 1.27743E+4	 1.77550E+0	 6.15321E+1	
 1.29104E+4	 1.76965E+0	 6.23464E+1	
 1.30479E+4	 1.76287E+0	 6.31577E+1	
 1.31869E+4	 1.75556E+0	 6.39655E+1	
 1.33273E+4	 1.74717E+0	 6.47695E+1	
 1.34693E+4	 1.73789E+0	 6.55692E+1	
 1.36128E+4	 1.72778E+0	 6.63643E+1	
 1.37578E+4	 1.71676E+0	 6.71543E+1	
 1.39043E+4	 1.70481E+0	 6.79388E+1	
 1.40524E+4	 1.69184E+0	 6.87173E+1	
 1.42021E+4	 1.67826E+0	 6.94896E+1	
 1.43534E+4	 1.66320E+0	 7.02550E+1	
 1.45063E+4	 1.64853E+0	 7.10136E+1	
 1.46608E+4	 1.63244E+0	 7.17648E+1	
 1.48170E+4	 1.61508E+0	 7.25080E+1	
 1.49748E+4	 1.59815E+0	 7.32434E+1	
 1.51343E+4	 1.57984E+0	 7.39704E+1	
 1.52956E+4	 1.56075E+0	 7.46886E+1	
 1.54585E+4	 1.54096E+0	 7.53977E+1	
 1.56232E+4	 1.52059E+0	 7.60974E+1	
 1.57896E+4	 1.49959E+0	 7.67875E+1	
 1.59578E+4	 1.47798E+0	 7.74676E+1	
 1.61277E+4	 1.45588E+0	 7.81375E+1	
 1.62995E+4	 1.43326E+0	 7.87971E+1	
 1.64732E+4	 1.41009E+0	 7.94460E+1	
 1.66486E+4	 1.38636E+0	 8.00839E+1	
 1.68260E+4	 1.36179E+0	 8.07106E+1	
 1.70052E+4	 1.33699E+0	 8.13258E+1	
 1.71864E+4	 1.31276E+0	 8.19299E+1	
 1.73694E+4	 1.28718E+0	 8.25222E+1	
 1.75544E+4	 1.26137E+0	 8.31027E+1	
 1.77414E+4	 1.23611E+0	 8.36715E+1	
 1.79304E+4	 1.21007E+0	 8.42283E+1	
 1.81214E+4	 1.18348E+0	 8.47729E+1	
 1.83145E+4	 1.15709E+0	 8.53054E+1	
 1.85095E+4	 1.13093E+0	 8.58258E+1	
 1.87067E+4	 1.10441E+0	 8.63340E+1	
 1.89060E+4	 1.07788E+0	 8.68300E+1	
 1.91074E+4	 1.05129E+0	 8.73138E+1	
 1.93109E+4	 1.02407E+0	 8.77850E+1	
 1.95166E+4	 9.98004E-1	 8.82443E+1	
 1.97245E+4	 9.71951E-1	 8.86916E+1	
 1.99346E+4	 9.45680E-1	 8.91267E+1	
 2.01469E+4	 9.19832E-1	 8.95500E+1	
 2.03615E+4	 8.94028E-1	 8.99614E+1	
 2.05784E+4	 8.66972E-1	 9.03604E+1	
 2.07976E+4	 8.42578E-1	 9.07481E+1	
 2.10192E+4	 8.17611E-1	 9.11243E+1	
 2.12431E+4	 7.92505E-1	 9.14890E+1	
 2.14694E+4	 7.68575E-1	 9.18427E+1	
 2.16981E+4	 7.44174E-1	 9.21851E+1	
 2.19292E+4	 7.19505E-1	 9.25162E+1	
 2.21628E+4	 6.97028E-1	 9.28370E+1	
 2.23989E+4	 6.74319E-1	 9.31473E+1	
 2.26375E+4	 6.51680E-1	 9.34472E+1	
 2.28786E+4	 6.29507E-1	 9.37368E+1	
 2.31223E+4	 6.07971E-1	 9.40166E+1	
 2.33686E+4	 5.86757E-1	 9.42866E+1	
 2.36175E+4	 5.66006E-1	 9.45471E+1	
 2.38691E+4	 5.45760E-1	 9.47982E+1	
 2.41233E+4	 5.25973E-1	 9.50403E+1	
 2.43803E+4	 5.06637E-1	 9.52734E+1	
 2.46400E+4	 4.87739E-1	 9.54978E+1	
 2.49025E+4	 4.68555E-1	 9.57135E+1	
 2.51677E+4	 4.51317E-1	 9.59211E+1	
 2.54358E+4	 4.33908E-1	 9.61208E+1	
 2.57068E+4	 4.16753E-1	 9.63126E+1	
 2.59806E+4	 4.00808E-1	 9.64970E+1	
 2.62574E+4	 3.84921E-1	 9.66742E+1	
 2.65371E+4	 3.69460E-1	 9.68442E+1	
 2.68197E+4	 3.54464E-1	 9.70073E+1	
 2.71054E+4	 3.39888E-1	 9.71637E+1	
 2.73941E+4	 3.25807E-1	 9.73136E+1	
 2.76860E+4	 3.12135E-1	 9.74572E+1	
 2.79809E+4	 2.98795E-1	 9.75947E+1	
 2.82789E+4	 2.85552E-1	 9.77261E+1	
 2.85801E+4	 2.73484E-1	 9.78520E+1	
 2.88846E+4	 2.61392E-1	 9.79723E+1	
 2.91923E+4	 2.49787E-1	 9.80872E+1	
 2.95032E+4	 2.38738E-1	 9.81971E+1	
 2.98175E+4	 2.27924E-1	 9.83020E+1	
 3.01351E+4	 2.17229E-1	 9.84019E+1	
 3.04561E+4	 2.07211E-1	 9.84973E+1	
 3.07805E+4	 1.97192E-1	 9.85880E+1	
 3.11084E+4	 1.88160E-1	 9.86746E+1	
 3.14398E+4	 1.79143E-1	 9.87570E+1	
 3.17747E+4	 1.70305E-1	 9.88354E+1	
 3.21132E+4	 1.61849E-1	 9.89099E+1	
 3.24552E+4	 1.53864E-1	 9.89807E+1	
 3.28009E+4	 1.46049E-1	 9.90479E+1	
 3.31503E+4	 1.38601E-1	 9.91117E+1	
 3.35035E+4	 1.31345E-1	 9.91721E+1	
 3.38603E+4	 1.24394E-1	 9.92294E+1	
 3.42210E+4	 1.17671E-1	 9.92835E+1	
 3.45856E+4	 1.11212E-1	 9.93347E+1	
 3.49540E+4	 1.05066E-1	 9.93830E+1	
 3.53263E+4	 9.92100E-2	 9.94287E+1	
 3.57026E+4	 9.35496E-2	 9.94717E+1	
 3.60829E+4	 8.79786E-2	 9.95122E+1	
 3.64673E+4	 8.28277E-2	 9.95503E+1	
 3.68557E+4	 7.77699E-2	 9.95861E+1	
 3.72483E+4	 7.30717E-2	 9.96197E+1	
 3.76451E+4	 6.84987E-2	 9.96513E+1	
 3.80461E+4	 6.41247E-2	 9.96808E+1	
 3.84513E+4	 5.99489E-2	 9.97084E+1	
 3.88609E+4	 5.59242E-2	 9.97341E+1	
 3.92749E+4	 5.20347E-2	 9.97580E+1	
 3.96932E+4	 4.85349E-2	 9.97804E+1	
 4.01161E+4	 4.50712E-2	 9.98011E+1	
 4.05434E+4	 4.18704E-2	 9.98204E+1	
 4.09753E+4	 3.87805E-2	 9.98382E+1	
 4.14117E+4	 3.57434E-2	 9.98547E+1	
 4.18528E+4	 3.29891E-2	 9.98699E+1	
 4.22987E+4	 3.03071E-2	 9.98838E+1	
 4.27492E+4	 2.78081E-2	 9.98966E+1	
 4.32046E+4	 2.54753E-2	 9.99083E+1	
 4.36648E+4	 2.32736E-2	 9.99190E+1	
 4.41299E+4	 2.11955E-2	 9.99288E+1	
 4.46000E+4	 1.92246E-2	 9.99376E+1	
 4.50751E+4	 1.73342E-2	 9.99456E+1	
 4.55553E+4	 1.56558E-2	 9.99528E+1	
 4.60405E+4	 1.41052E-2	 9.99593E+1	
 4.65309E+4	 1.26407E-2	 9.99651E+1	
 4.70266E+4	 1.13203E-2	 9.99703E+1	
 4.75275E+4	 1.00529E-2	 9.99750E+1	
 4.80338E+4	 8.90122E-3	 9.99791E+1	
 4.85455E+4	 7.83307E-3	 9.99827E+1	
 4.90626E+4	 6.82013E-3	 9.99858E+1	
 4.95852E+4	 5.95863E-3	 9.99885E+1	
 5.01134E+4	 5.13597E-3	 9.99909E+1	
 5.06472E+4	 4.39874E-3	 9.99929E+1	
 5.11867E+4	 3.70486E-3	 9.99946E+1	
 5.17319E+4	 3.06439E-3	 9.99960E+1	
 5.22830E+4	 2.50237E-3	 9.99972E+1	
 5.28399E+4	 1.99448E-3	 9.99981E+1	
 5.34028E+4	 1.53567E-3	 9.99988E+1	
 5.39716E+4	 1.12999E-3	 9.99993E+1	
 5.45465E+4	 7.72653E-4	 9.99997E+1	
 5.51276E+4	 4.62807E-4	 9.99999E+1	
 5.57148E+4	 1.99722E-4	 1.00000E+2	
 5.63083E+4	 0.00000E+0	 1.00000E+2	
MWDstop :
