# Supplementary material for: Copolymers of NVAm and NVP for Efficient Gene Delivery
Source: ACS Polym Au. 2026 Jan 16;6(1):426–36. doi: 10.1021/acspolymersau.5c00167 (PMC12903468; doi:10.1021/acspolymersau.5c00167)
Supplement: Supplementary file 1 [file lg5c00167_si_001.zip › raw_and_analyzed_data/SEC_Data/TF025 70;30.TXT]

Sample :	Vial  34: TF025 70/30 - 1
Method settings :	C:\WINGPC_8#1\PSS.ChromPilot.Method.Instrument.1.xml
Sequence table :	C:\WINGPC_8#1\PSS.ChromPilot.Sequence.Instrument.1.xml
Inject date :	Tuesday      23.04.24   20:21:15
Inject volume :	100.000	ul
Concentration :	  1.110	g/l
Project :	C:\GPC Data\Projects\Messung_2024_05Jan
Calibration :	C:\GPC Data\Calibration\Calibration_PEG_050124_03formicacid01NaCl_pH2.CAL
Method :	C:\GPC Data\Methods\Standard_MET_050124_Dual Wavelength_A_B_2_PEG_2.MET
Export file :	C:\Users\AG B�ker\Desktop\Data\Tom\TF025 70;30.TXT

Operator :	AG B�ker
Account :	

Calibration MH-K :	 1.000000	ml/g	univ. Calibration MH-K :	 0.000000	ml/g
Calibration MH-A :	 0.000000	-	univ. Calibration MH-A :	 0.000000	-
Internal Standard Calibration :	 50.000	ml
Internal Standard Acquisition :	-------	ml
Data Interval :	  1.000	s

Eluent :	H2O + 0.1MNaCl + 0.3 % formic acid
Flow :	  1.000	ml/min

Column 1 :	PSS NOVEMA Max VS, 10�m	Temperature :	 40.000	C
Column 2 :	PSS NOVEMA Max 10�m, 1000A	Temperature :	 40.000	C
Column 3 :	PSS NOVEMA Max 10mm, 1000A	Temperature :	 40.000	C
Column 4 :	PSS NOVEMA Max, 10�m, 30A	Temperature :	 40.000	C

Detector 1 :	I1: VWD 1, Signal A	Delay :	  0.000	min
Detector 2 :	I1: VWD 1, Signal B	Delay :	  0.000	min
Detector 3 :	I1: RID 1, RI Signal	Delay :	  0.433	min
Detector 4 :	I1: IsoPump 1, Pressure	Delay :	  0.000	min
Detector 5 :	PSS SLD 7000/BI-MwA	Delay :	  0.183	min
Detector 6 :	PSS SLD 7000/BI-MwA	Delay :	  0.183	min
Detector 7 :	PSS SLD 7000/BI-MwA	Delay :	  0.183	min
Detector 8 :	PSS SLD 7000/BI-MwA	Delay :	  0.183	min
Detector 9 :	PSS SLD 7000/BI-MwA	Delay :	  0.183	min
Detector 10 :	PSS SLD 7000/BI-MwA	Delay :	  0.183	min
Detector 11 :	PSS SLD 7000/BI-MwA	Delay :	  0.183	min
Detector 12 :	PSS SLD 7000/BI-MwA	Delay :	  0.183	min

Baseline from :	 24.187	to :	 30.543	ml
Integration from :	 24.187	to :	 29.144	ml

	I1: RID 1, RI Signal
Mn:	 8.274E+3	g/mol
Mw:	 1.071E+4	g/mol
Mz:	 1.327E+4	g/mol
M(z+1):	 1.586E+4	g/mol
Mv:	 0.000E+0	g/mol
D:	 1.294E+0	
[n]:	 0.000E+0	ml/g
Vp:	 2.659E+1	ml
Mp:	 1.067E+4	g/mol
A:	 2.479E-2	ml*V
< 1808 :	      0.00	%
w% : 	    100.00	%
> 44810 :	      0.00	%

Calibration Coefficients:

Vol. min : 20.191330   
Vol. max : 29.979500   
R : 9.999796e-01
Fit : PSS Poly 5
Const.: -1.919650e+02
Coef.2: 3.971576e+01
Coef.3: -3.189716e+00
Coef.4: 1.283338e-01
Coef.5: -2.593103e-03
Coef.6: 2.097290e-05
Coef.7: 0.000000e+00
Coef.8: 0.000000e+00


Multi area report start :
Sample :	Vial  34: TF025 70/30 - 1
Calibration:	C:\GPC Data\Calibration\Calibration_PEG_050124_03formicacid01NaCl_pH2.CAL
Print Date:	Wednesday    24.04.24   20:46:03
Project:	C:\GPC Data\Projects\Messung_2024_05Jan
Method:	C:\GPC Data\Methods\Standard_MET_050124_Dual Wavelength_A_B_2_PEG_2
MAS Parameters:	

Area	Name	from	to	Unit

1				
2				
3				
4				
5				
6				
7				
8				

 	Set 1	Set 2	Set 3	Set 4	Set 5	Set 6	Set 7	Set 8

 	-	-	-	-	-	-	-	-
 	-	-	-	-	-	-	-	-
 	-	-	-	-	-	-	-	-
 	-	-	-	-	-	-	-	-
 	-	-	-	-	-	-	-	-
 	-	-	-	-	-	-	-	-
 	-	-	-	-	-	-	-	-
 	-	-	-	-	-	-	-	-

Multi area report end :

RAWstart :
Time	I1: RID 1, RI Signal	Time

 0.00000E+0	 2.53806E-3	 20:21:15:64	
 1.66667E-2	 2.53906E-3	 20:21:16:64	
 3.33333E-2	 2.54020E-3	 20:21:17:64	
 5.00000E-2	 2.54153E-3	 20:21:18:64	
 6.66667E-2	 2.54293E-3	 20:21:19:64	
 8.33333E-2	 2.54445E-3	 20:21:20:64	
 1.00000E-1	 2.54624E-3	 20:21:21:64	
 1.16667E-1	 2.54804E-3	 20:21:22:64	
 1.33333E-1	 2.54964E-3	 20:21:23:64	
 1.50000E-1	 2.55112E-3	 20:21:24:64	
 1.66667E-1	 2.55235E-3	 20:21:25:64	
 1.83333E-1	 2.55359E-3	 20:21:26:64	
 2.00000E-1	 2.55517E-3	 20:21:27:64	
 2.16667E-1	 2.55684E-3	 20:21:28:64	
 2.33333E-1	 2.55855E-3	 20:21:29:64	
 2.50000E-1	 2.56037E-3	 20:21:30:64	
 2.66667E-1	 2.56216E-3	 20:21:31:64	
 2.83333E-1	 2.56389E-3	 20:21:32:64	
 3.00000E-1	 2.56573E-3	 20:21:33:64	
 3.16667E-1	 2.56769E-3	 20:21:34:64	
 3.33333E-1	 2.56944E-3	 20:21:35:64	
 3.50000E-1	 2.57099E-3	 20:21:36:64	
 3.66667E-1	 2.57276E-3	 20:21:37:64	
 3.83333E-1	 2.57454E-3	 20:21:38:64	
 4.00000E-1	 2.57619E-3	 20:21:39:64	
 4.16667E-1	 2.57795E-3	 20:21:40:64	
 4.33333E-1	 2.57964E-3	 20:21:41:64	
 4.50000E-1	 2.58127E-3	 20:21:42:64	
 4.66667E-1	 2.58317E-3	 20:21:43:64	
 4.83333E-1	 2.58505E-3	 20:21:44:64	
 5.00000E-1	 2.58668E-3	 20:21:45:64	
 5.16667E-1	 2.58828E-3	 20:21:46:64	
 5.33333E-1	 2.58971E-3	 20:21:47:64	
 5.50000E-1	 2.59097E-3	 20:21:48:64	
 5.66667E-1	 2.59239E-3	 20:21:49:64	
 5.83333E-1	 2.59388E-3	 20:21:50:64	
 6.00000E-1	 2.59523E-3	 20:21:51:64	
 6.16667E-1	 2.59656E-3	 20:21:52:64	
 6.33333E-1	 2.59783E-3	 20:21:53:64	
 6.50000E-1	 2.59887E-3	 20:21:54:64	
 6.66667E-1	 2.59976E-3	 20:21:55:64	
 6.83333E-1	 2.60061E-3	 20:21:56:64	
 7.00000E-1	 2.60119E-3	 20:21:57:64	
 7.16667E-1	 2.60117E-3	 20:21:58:64	
 7.33333E-1	 2.60014E-3	 20:21:59:64	
 7.50000E-1	 2.59831E-3	 20:22:00:64	
 7.66667E-1	 2.59649E-3	 20:22:01:64	
 7.83333E-1	 2.59562E-3	 20:22:02:64	
 8.00000E-1	 2.59621E-3	 20:22:03:64	
 8.16667E-1	 2.59776E-3	 20:22:04:64	
 8.33333E-1	 2.59950E-3	 20:22:05:64	
 8.50000E-1	 2.60101E-3	 20:22:06:64	
 8.66667E-1	 2.60230E-3	 20:22:07:64	
 8.83333E-1	 2.60365E-3	 20:22:08:64	
 9.00000E-1	 2.60502E-3	 20:22:09:64	
 9.16667E-1	 2.60608E-3	 20:22:10:64	
 9.33333E-1	 2.60681E-3	 20:22:11:64	
 9.50000E-1	 2.60742E-3	 20:22:12:64	
 9.66667E-1	 2.60789E-3	 20:22:13:64	
 9.83333E-1	 2.60832E-3	 20:22:14:64	
 1.00000E+0	 2.60881E-3	 20:22:15:64	
 1.01667E+0	 2.60937E-3	 20:22:16:64	
 1.03333E+0	 2.61001E-3	 20:22:17:64	
 1.05000E+0	 2.61068E-3	 20:22:18:64	
 1.06667E+0	 2.61120E-3	 20:22:19:64	
 1.08333E+0	 2.61158E-3	 20:22:20:64	
 1.10000E+0	 2.61203E-3	 20:22:21:64	
 1.11667E+0	 2.61263E-3	 20:22:22:64	
 1.13333E+0	 2.61331E-3	 20:22:23:64	
 1.15000E+0	 2.61392E-3	 20:22:24:64	
 1.16667E+0	 2.61440E-3	 20:22:25:64	
 1.18333E+0	 2.61481E-3	 20:22:26:64	
 1.20000E+0	 2.61533E-3	 20:22:27:64	
 1.21667E+0	 2.61599E-3	 20:22:28:64	
 1.23333E+0	 2.61663E-3	 20:22:29:64	
 1.25000E+0	 2.61712E-3	 20:22:30:64	
 1.26667E+0	 2.61749E-3	 20:22:31:64	
 1.28333E+0	 2.61779E-3	 20:22:32:64	
 1.30000E+0	 2.61814E-3	 20:22:33:64	
 1.31667E+0	 2.61864E-3	 20:22:34:64	
 1.33333E+0	 2.61922E-3	 20:22:35:64	
 1.35000E+0	 2.61981E-3	 20:22:36:64	
 1.36667E+0	 2.62046E-3	 20:22:37:64	
 1.38333E+0	 2.62108E-3	 20:22:38:64	
 1.40000E+0	 2.62160E-3	 20:22:39:64	
 1.41667E+0	 2.62212E-3	 20:22:40:64	
 1.43333E+0	 2.62259E-3	 20:22:41:64	
 1.45000E+0	 2.62308E-3	 20:22:42:64	
 1.46667E+0	 2.62370E-3	 20:22:43:64	
 1.48333E+0	 2.62438E-3	 20:22:44:64	
 1.50000E+0	 2.62493E-3	 20:22:45:64	
 1.51667E+0	 2.62525E-3	 20:22:46:64	
 1.53333E+0	 2.62538E-3	 20:22:47:64	
 1.55000E+0	 2.62541E-3	 20:22:48:64	
 1.56667E+0	 2.62546E-3	 20:22:49:64	
 1.58333E+0	 2.62554E-3	 20:22:50:64	
 1.60000E+0	 2.62555E-3	 20:22:51:64	
 1.61667E+0	 2.62536E-3	 20:22:52:64	
 1.63333E+0	 2.62498E-3	 20:22:53:64	
 1.65000E+0	 2.62455E-3	 20:22:54:64	
 1.66667E+0	 2.62420E-3	 20:22:55:64	
 1.68333E+0	 2.62396E-3	 20:22:56:64	
 1.70000E+0	 2.62389E-3	 20:22:57:64	
 1.71667E+0	 2.62389E-3	 20:22:58:64	
 1.73333E+0	 2.62373E-3	 20:22:59:64	
 1.75000E+0	 2.62318E-3	 20:23:00:64	
 1.76667E+0	 2.62220E-3	 20:23:01:64	
 1.78333E+0	 2.62090E-3	 20:23:02:64	
 1.80000E+0	 2.61957E-3	 20:23:03:64	
 1.81667E+0	 2.61858E-3	 20:23:04:64	
 1.83333E+0	 2.61792E-3	 20:23:05:64	
 1.85000E+0	 2.61732E-3	 20:23:06:64	
 1.86667E+0	 2.61667E-3	 20:23:07:64	
 1.88333E+0	 2.61587E-3	 20:23:08:64	
 1.90000E+0	 2.61488E-3	 20:23:09:64	
 1.91667E+0	 2.61390E-3	 20:23:10:64	
 1.93333E+0	 2.61306E-3	 20:23:11:64	
 1.95000E+0	 2.61225E-3	 20:23:12:64	
 1.96667E+0	 2.61162E-3	 20:23:13:64	
 1.98333E+0	 2.61119E-3	 20:23:14:64	
 2.00000E+0	 2.61074E-3	 20:23:15:64	
 2.01667E+0	 2.61019E-3	 20:23:16:64	
 2.03333E+0	 2.60955E-3	 20:23:17:64	
 2.05000E+0	 2.60888E-3	 20:23:18:64	
 2.06667E+0	 2.60846E-3	 20:23:19:64	
 2.08333E+0	 2.60839E-3	 20:23:20:64	
 2.10000E+0	 2.60855E-3	 20:23:21:64	
 2.11667E+0	 2.60883E-3	 20:23:22:64	
 2.13333E+0	 2.60910E-3	 20:23:23:64	
 2.15000E+0	 2.60925E-3	 20:23:24:64	
 2.16667E+0	 2.60914E-3	 20:23:25:64	
 2.18333E+0	 2.60865E-3	 20:23:26:64	
 2.20000E+0	 2.60773E-3	 20:23:27:64	
 2.21667E+0	 2.60651E-3	 20:23:28:64	
 2.23333E+0	 2.60548E-3	 20:23:29:64	
 2.25000E+0	 2.60515E-3	 20:23:30:64	
 2.26667E+0	 2.60571E-3	 20:23:31:64	
 2.28333E+0	 2.60701E-3	 20:23:32:64	
 2.30000E+0	 2.60888E-3	 20:23:33:64	
 2.31667E+0	 2.61124E-3	 20:23:34:64	
 2.33333E+0	 2.61359E-3	 20:23:35:64	
 2.35000E+0	 2.61531E-3	 20:23:36:64	
 2.36667E+0	 2.61642E-3	 20:23:37:64	
 2.38333E+0	 2.61703E-3	 20:23:38:64	
 2.40000E+0	 2.61736E-3	 20:23:39:64	
 2.41667E+0	 2.61790E-3	 20:23:40:64	
 2.43333E+0	 2.61890E-3	 20:23:41:64	
 2.45000E+0	 2.62024E-3	 20:23:42:64	
 2.46667E+0	 2.62190E-3	 20:23:43:64	
 2.48333E+0	 2.62385E-3	 20:23:44:64	
 2.50000E+0	 2.62582E-3	 20:23:45:64	
 2.51667E+0	 2.62776E-3	 20:23:46:64	
 2.53333E+0	 2.62985E-3	 20:23:47:64	
 2.55000E+0	 2.63185E-3	 20:23:48:64	
 2.56667E+0	 2.63379E-3	 20:23:49:64	
 2.58333E+0	 2.63615E-3	 20:23:50:64	
 2.60000E+0	 2.63873E-3	 20:23:51:64	
 2.61667E+0	 2.64144E-3	 20:23:52:64	
 2.63333E+0	 2.64473E-3	 20:23:53:64	
 2.65000E+0	 2.64807E-3	 20:23:54:64	
 2.66667E+0	 2.65097E-3	 20:23:55:64	
 2.68333E+0	 2.65394E-3	 20:23:56:64	
 2.70000E+0	 2.65708E-3	 20:23:57:64	
 2.71667E+0	 2.66012E-3	 20:23:58:64	
 2.73333E+0	 2.66320E-3	 20:23:59:64	
 2.75000E+0	 2.66658E-3	 20:24:00:64	
 2.76667E+0	 2.66977E-3	 20:24:01:64	
 2.78333E+0	 2.67277E-3	 20:24:02:64	
 2.80000E+0	 2.67643E-3	 20:24:03:64	
 2.81667E+0	 2.68017E-3	 20:24:04:64	
 2.83333E+0	 2.68342E-3	 20:24:05:64	
 2.85000E+0	 2.68651E-3	 20:24:06:64	
 2.86667E+0	 2.68910E-3	 20:24:07:64	
 2.88333E+0	 2.69136E-3	 20:24:08:64	
 2.90000E+0	 2.69375E-3	 20:24:09:64	
 2.91667E+0	 2.69611E-3	 20:24:10:64	
 2.93333E+0	 2.69830E-3	 20:24:11:64	
 2.95000E+0	 2.70067E-3	 20:24:12:64	
 2.96667E+0	 2.70286E-3	 20:24:13:64	
 2.98333E+0	 2.70455E-3	 20:24:14:64	
 3.00000E+0	 2.70605E-3	 20:24:15:64	
 3.01667E+0	 2.70738E-3	 20:24:16:64	
 3.03333E+0	 2.70836E-3	 20:24:17:64	
 3.05000E+0	 2.70900E-3	 20:24:18:64	
 3.06667E+0	 2.70946E-3	 20:24:19:64	
 3.08333E+0	 2.70959E-3	 20:24:20:64	
 3.10000E+0	 2.70915E-3	 20:24:21:64	
 3.11667E+0	 2.70808E-3	 20:24:22:64	
 3.13333E+0	 2.70657E-3	 20:24:23:64	
 3.15000E+0	 2.70482E-3	 20:24:24:64	
 3.16667E+0	 2.70274E-3	 20:24:25:64	
 3.18333E+0	 2.70066E-3	 20:24:26:64	
 3.20000E+0	 2.69862E-3	 20:24:27:64	
 3.21667E+0	 2.69614E-3	 20:24:28:64	
 3.23333E+0	 2.69346E-3	 20:24:29:64	
 3.25000E+0	 2.69061E-3	 20:24:30:64	
 3.26667E+0	 2.68758E-3	 20:24:31:64	
 3.28333E+0	 2.68490E-3	 20:24:32:64	
 3.30000E+0	 2.68251E-3	 20:24:33:64	
 3.31667E+0	 2.68001E-3	 20:24:34:64	
 3.33333E+0	 2.67696E-3	 20:24:35:64	
 3.35000E+0	 2.67364E-3	 20:24:36:64	
 3.36667E+0	 2.67018E-3	 20:24:37:64	
 3.38333E+0	 2.66621E-3	 20:24:38:64	
 3.40000E+0	 2.66233E-3	 20:24:39:64	
 3.41667E+0	 2.65875E-3	 20:24:40:64	
 3.43333E+0	 2.65516E-3	 20:24:41:64	
 3.45000E+0	 2.65186E-3	 20:24:42:64	
 3.46667E+0	 2.64887E-3	 20:24:43:64	
 3.48333E+0	 2.64566E-3	 20:24:44:64	
 3.50000E+0	 2.64234E-3	 20:24:45:64	
 3.51667E+0	 2.63900E-3	 20:24:46:64	
 3.53333E+0	 2.63552E-3	 20:24:47:64	
 3.55000E+0	 2.63226E-3	 20:24:48:64	
 3.56667E+0	 2.62932E-3	 20:24:49:64	
 3.58333E+0	 2.62634E-3	 20:24:50:64	
 3.60000E+0	 2.62329E-3	 20:24:51:64	
 3.61667E+0	 2.62059E-3	 20:24:52:64	
 3.63333E+0	 2.61814E-3	 20:24:53:64	
 3.65000E+0	 2.61537E-3	 20:24:54:64	
 3.66667E+0	 2.61262E-3	 20:24:55:64	
 3.68333E+0	 2.60982E-3	 20:24:56:64	
 3.70000E+0	 2.60694E-3	 20:24:57:64	
 3.71667E+0	 2.60461E-3	 20:24:58:64	
 3.73333E+0	 2.60257E-3	 20:24:59:64	
 3.75000E+0	 2.60054E-3	 20:25:00:64	
 3.76667E+0	 2.59865E-3	 20:25:01:64	
 3.78333E+0	 2.59687E-3	 20:25:02:64	
 3.80000E+0	 2.59494E-3	 20:25:03:64	
 3.81667E+0	 2.59305E-3	 20:25:04:64	
 3.83333E+0	 2.59124E-3	 20:25:05:64	
 3.85000E+0	 2.58932E-3	 20:25:06:64	
 3.86667E+0	 2.58749E-3	 20:25:07:64	
 3.88333E+0	 2.58577E-3	 20:25:08:64	
 3.90000E+0	 2.58401E-3	 20:25:09:64	
 3.91667E+0	 2.58233E-3	 20:25:10:64	
 3.93333E+0	 2.58084E-3	 20:25:11:64	
 3.95000E+0	 2.57952E-3	 20:25:12:64	
 3.96667E+0	 2.57819E-3	 20:25:13:64	
 3.98333E+0	 2.57694E-3	 20:25:14:64	
 4.00000E+0	 2.57583E-3	 20:25:15:64	
 4.01667E+0	 2.57474E-3	 20:25:16:64	
 4.03333E+0	 2.57368E-3	 20:25:17:64	
 4.05000E+0	 2.57263E-3	 20:25:18:64	
 4.06667E+0	 2.57144E-3	 20:25:19:64	
 4.08333E+0	 2.57027E-3	 20:25:20:64	
 4.10000E+0	 2.56924E-3	 20:25:21:64	
 4.11667E+0	 2.56817E-3	 20:25:22:64	
 4.13333E+0	 2.56719E-3	 20:25:23:64	
 4.15000E+0	 2.56631E-3	 20:25:24:64	
 4.16667E+0	 2.56549E-3	 20:25:25:64	
 4.18333E+0	 2.56485E-3	 20:25:26:64	
 4.20000E+0	 2.56432E-3	 20:25:27:64	
 4.21667E+0	 2.56378E-3	 20:25:28:64	
 4.23333E+0	 2.56313E-3	 20:25:29:64	
 4.25000E+0	 2.56249E-3	 20:25:30:64	
 4.26667E+0	 2.56187E-3	 20:25:31:64	
 4.28333E+0	 2.56117E-3	 20:25:32:64	
 4.30000E+0	 2.56047E-3	 20:25:33:64	
 4.31667E+0	 2.55971E-3	 20:25:34:64	
 4.33333E+0	 2.55889E-3	 20:25:35:64	
 4.35000E+0	 2.55817E-3	 20:25:36:64	
 4.36667E+0	 2.55752E-3	 20:25:37:64	
 4.38333E+0	 2.55692E-3	 20:25:38:64	
 4.40000E+0	 2.55643E-3	 20:25:39:64	
 4.41667E+0	 2.55606E-3	 20:25:40:64	
 4.43333E+0	 2.55567E-3	 20:25:41:64	
 4.45000E+0	 2.55519E-3	 20:25:42:64	
 4.46667E+0	 2.55461E-3	 20:25:43:64	
 4.48333E+0	 2.55395E-3	 20:25:44:64	
 4.50000E+0	 2.55325E-3	 20:25:45:64	
 4.51667E+0	 2.55267E-3	 20:25:46:64	
 4.53333E+0	 2.55217E-3	 20:25:47:64	
 4.55000E+0	 2.55162E-3	 20:25:48:64	
 4.56667E+0	 2.55107E-3	 20:25:49:64	
 4.58333E+0	 2.55050E-3	 20:25:50:64	
 4.60000E+0	 2.54993E-3	 20:25:51:64	
 4.61667E+0	 2.54948E-3	 20:25:52:64	
 4.63333E+0	 2.54918E-3	 20:25:53:64	
 4.65000E+0	 2.54900E-3	 20:25:54:64	
 4.66667E+0	 2.54895E-3	 20:25:55:64	
 4.68333E+0	 2.54903E-3	 20:25:56:64	
 4.70000E+0	 2.54918E-3	 20:25:57:64	
 4.71667E+0	 2.54928E-3	 20:25:58:64	
 4.73333E+0	 2.54926E-3	 20:25:59:64	
 4.75000E+0	 2.54910E-3	 20:26:00:64	
 4.76667E+0	 2.54888E-3	 20:26:01:64	
 4.78333E+0	 2.54870E-3	 20:26:02:64	
 4.80000E+0	 2.54867E-3	 20:26:03:64	
 4.81667E+0	 2.54885E-3	 20:26:04:64	
 4.83333E+0	 2.54915E-3	 20:26:05:64	
 4.85000E+0	 2.54938E-3	 20:26:06:64	
 4.86667E+0	 2.54945E-3	 20:26:07:64	
 4.88333E+0	 2.54934E-3	 20:26:08:64	
 4.90000E+0	 2.54907E-3	 20:26:09:64	
 4.91667E+0	 2.54872E-3	 20:26:10:64	
 4.93333E+0	 2.54846E-3	 20:26:11:64	
 4.95000E+0	 2.54838E-3	 20:26:12:64	
 4.96667E+0	 2.54845E-3	 20:26:13:64	
 4.98333E+0	 2.54859E-3	 20:26:14:64	
 5.00000E+0	 2.54869E-3	 20:26:15:64	
 5.01667E+0	 2.54869E-3	 20:26:16:64	
 5.03333E+0	 2.54861E-3	 20:26:17:64	
 5.05000E+0	 2.54849E-3	 20:26:18:64	
 5.06667E+0	 2.54837E-3	 20:26:19:64	
 5.08333E+0	 2.54827E-3	 20:26:20:64	
 5.10000E+0	 2.54819E-3	 20:26:21:64	
 5.11667E+0	 2.54810E-3	 20:26:22:64	
 5.13333E+0	 2.54797E-3	 20:26:23:64	
 5.15000E+0	 2.54790E-3	 20:26:24:64	
 5.16667E+0	 2.54798E-3	 20:26:25:64	
 5.18333E+0	 2.54823E-3	 20:26:26:64	
 5.20000E+0	 2.54848E-3	 20:26:27:64	
 5.21667E+0	 2.54851E-3	 20:26:28:64	
 5.23333E+0	 2.54824E-3	 20:26:29:64	
 5.25000E+0	 2.54785E-3	 20:26:30:64	
 5.26667E+0	 2.54762E-3	 20:26:31:64	
 5.28333E+0	 2.54773E-3	 20:26:32:64	
 5.30000E+0	 2.54810E-3	 20:26:33:64	
 5.31667E+0	 2.54849E-3	 20:26:34:64	
 5.33333E+0	 2.54865E-3	 20:26:35:64	
 5.35000E+0	 2.54846E-3	 20:26:36:64	
 5.36667E+0	 2.54808E-3	 20:26:37:64	
 5.38333E+0	 2.54784E-3	 20:26:38:64	
 5.40000E+0	 2.54792E-3	 20:26:39:64	
 5.41667E+0	 2.54825E-3	 20:26:40:64	
 5.43333E+0	 2.54865E-3	 20:26:41:64	
 5.45000E+0	 2.54897E-3	 20:26:42:64	
 5.46667E+0	 2.54916E-3	 20:26:43:64	
 5.48333E+0	 2.54922E-3	 20:26:44:64	
 5.50000E+0	 2.54916E-3	 20:26:45:64	
 5.51667E+0	 2.54897E-3	 20:26:46:64	
 5.53333E+0	 2.54870E-3	 20:26:47:64	
 5.55000E+0	 2.54846E-3	 20:26:48:64	
 5.56667E+0	 2.54837E-3	 20:26:49:64	
 5.58333E+0	 2.54843E-3	 20:26:50:64	
 5.60000E+0	 2.54847E-3	 20:26:51:64	
 5.61667E+0	 2.54842E-3	 20:26:52:64	
 5.63333E+0	 2.54833E-3	 20:26:53:64	
 5.65000E+0	 2.54829E-3	 20:26:54:64	
 5.66667E+0	 2.54832E-3	 20:26:55:64	
 5.68333E+0	 2.54836E-3	 20:26:56:64	
 5.70000E+0	 2.54828E-3	 20:26:57:64	
 5.71667E+0	 2.54803E-3	 20:26:58:64	
 5.73333E+0	 2.54767E-3	 20:26:59:64	
 5.75000E+0	 2.54732E-3	 20:27:00:64	
 5.76667E+0	 2.54718E-3	 20:27:01:64	
 5.78333E+0	 2.54734E-3	 20:27:02:64	
 5.80000E+0	 2.54767E-3	 20:27:03:64	
 5.81667E+0	 2.54804E-3	 20:27:04:64	
 5.83333E+0	 2.54830E-3	 20:27:05:64	
 5.85000E+0	 2.54839E-3	 20:27:06:64	
 5.86667E+0	 2.54833E-3	 20:27:07:64	
 5.88333E+0	 2.54810E-3	 20:27:08:64	
 5.90000E+0	 2.54778E-3	 20:27:09:64	
 5.91667E+0	 2.54743E-3	 20:27:10:64	
 5.93333E+0	 2.54716E-3	 20:27:11:64	
 5.95000E+0	 2.54704E-3	 20:27:12:64	
 5.96667E+0	 2.54703E-3	 20:27:13:64	
 5.98333E+0	 2.54711E-3	 20:27:14:64	
 6.00000E+0	 2.54726E-3	 20:27:15:64	
 6.01667E+0	 2.54746E-3	 20:27:16:64	
 6.03333E+0	 2.54766E-3	 20:27:17:64	
 6.05000E+0	 2.54782E-3	 20:27:18:64	
 6.06667E+0	 2.54793E-3	 20:27:19:64	
 6.08333E+0	 2.54801E-3	 20:27:20:64	
 6.10000E+0	 2.54803E-3	 20:27:21:64	
 6.11667E+0	 2.54796E-3	 20:27:22:64	
 6.13333E+0	 2.54778E-3	 20:27:23:64	
 6.15000E+0	 2.54759E-3	 20:27:24:64	
 6.16667E+0	 2.54747E-3	 20:27:25:64	
 6.18333E+0	 2.54746E-3	 20:27:26:64	
 6.20000E+0	 2.54748E-3	 20:27:27:64	
 6.21667E+0	 2.54737E-3	 20:27:28:64	
 6.23333E+0	 2.54703E-3	 20:27:29:64	
 6.25000E+0	 2.54658E-3	 20:27:30:64	
 6.26667E+0	 2.54623E-3	 20:27:31:64	
 6.28333E+0	 2.54609E-3	 20:27:32:64	
 6.30000E+0	 2.54612E-3	 20:27:33:64	
 6.31667E+0	 2.54616E-3	 20:27:34:64	
 6.33333E+0	 2.54607E-3	 20:27:35:64	
 6.35000E+0	 2.54586E-3	 20:27:36:64	
 6.36667E+0	 2.54561E-3	 20:27:37:64	
 6.38333E+0	 2.54538E-3	 20:27:38:64	
 6.40000E+0	 2.54519E-3	 20:27:39:64	
 6.41667E+0	 2.54509E-3	 20:27:40:64	
 6.43333E+0	 2.54514E-3	 20:27:41:64	
 6.45000E+0	 2.54537E-3	 20:27:42:64	
 6.46667E+0	 2.54573E-3	 20:27:43:64	
 6.48333E+0	 2.54616E-3	 20:27:44:64	
 6.50000E+0	 2.54670E-3	 20:27:45:64	
 6.51667E+0	 2.54733E-3	 20:27:46:64	
 6.53333E+0	 2.54807E-3	 20:27:47:64	
 6.55000E+0	 2.54905E-3	 20:27:48:64	
 6.56667E+0	 2.55009E-3	 20:27:49:64	
 6.58333E+0	 2.55100E-3	 20:27:50:64	
 6.60000E+0	 2.55194E-3	 20:27:51:64	
 6.61667E+0	 2.55308E-3	 20:27:52:64	
 6.63333E+0	 2.55444E-3	 20:27:53:64	
 6.65000E+0	 2.55596E-3	 20:27:54:64	
 6.66667E+0	 2.55763E-3	 20:27:55:64	
 6.68333E+0	 2.55934E-3	 20:27:56:64	
 6.70000E+0	 2.56118E-3	 20:27:57:64	
 6.71667E+0	 2.56364E-3	 20:27:58:64	
 6.73333E+0	 2.56628E-3	 20:27:59:64	
 6.75000E+0	 2.56871E-3	 20:28:00:64	
 6.76667E+0	 2.57138E-3	 20:28:01:64	
 6.78333E+0	 2.57406E-3	 20:28:02:64	
 6.80000E+0	 2.57673E-3	 20:28:03:64	
 6.81667E+0	 2.57973E-3	 20:28:04:64	
 6.83333E+0	 2.58266E-3	 20:28:05:64	
 6.85000E+0	 2.58554E-3	 20:28:06:64	
 6.86667E+0	 2.58860E-3	 20:28:07:64	
 6.88333E+0	 2.59144E-3	 20:28:08:64	
 6.90000E+0	 2.59416E-3	 20:28:09:64	
 6.91667E+0	 2.59716E-3	 20:28:10:64	
 6.93333E+0	 2.60057E-3	 20:28:11:64	
 6.95000E+0	 2.60404E-3	 20:28:12:64	
 6.96667E+0	 2.60763E-3	 20:28:13:64	
 6.98333E+0	 2.61160E-3	 20:28:14:64	
 7.00000E+0	 2.61549E-3	 20:28:15:64	
 7.01667E+0	 2.61926E-3	 20:28:16:64	
 7.03333E+0	 2.62326E-3	 20:28:17:64	
 7.05000E+0	 2.62701E-3	 20:28:18:64	
 7.06667E+0	 2.63042E-3	 20:28:19:64	
 7.08333E+0	 2.63405E-3	 20:28:20:64	
 7.10000E+0	 2.63771E-3	 20:28:21:64	
 7.11667E+0	 2.64122E-3	 20:28:22:64	
 7.13333E+0	 2.64474E-3	 20:28:23:64	
 7.15000E+0	 2.64803E-3	 20:28:24:64	
 7.16667E+0	 2.65087E-3	 20:28:25:64	
 7.18333E+0	 2.65362E-3	 20:28:26:64	
 7.20000E+0	 2.65651E-3	 20:28:27:64	
 7.21667E+0	 2.65931E-3	 20:28:28:64	
 7.23333E+0	 2.66205E-3	 20:28:29:64	
 7.25000E+0	 2.66494E-3	 20:28:30:64	
 7.26667E+0	 2.66768E-3	 20:28:31:64	
 7.28333E+0	 2.67009E-3	 20:28:32:64	
 7.30000E+0	 2.67239E-3	 20:28:33:64	
 7.31667E+0	 2.67454E-3	 20:28:34:64	
 7.33333E+0	 2.67653E-3	 20:28:35:64	
 7.35000E+0	 2.67865E-3	 20:28:36:64	
 7.36667E+0	 2.68080E-3	 20:28:37:64	
 7.38333E+0	 2.68278E-3	 20:28:38:64	
 7.40000E+0	 2.68473E-3	 20:28:39:64	
 7.41667E+0	 2.68646E-3	 20:28:40:64	
 7.43333E+0	 2.68783E-3	 20:28:41:64	
 7.45000E+0	 2.68899E-3	 20:28:42:64	
 7.46667E+0	 2.68983E-3	 20:28:43:64	
 7.48333E+0	 2.69035E-3	 20:28:44:64	
 7.50000E+0	 2.69090E-3	 20:28:45:64	
 7.51667E+0	 2.69170E-3	 20:28:46:64	
 7.53333E+0	 2.69266E-3	 20:28:47:64	
 7.55000E+0	 2.69380E-3	 20:28:48:64	
 7.56667E+0	 2.69502E-3	 20:28:49:64	
 7.58333E+0	 2.69594E-3	 20:28:50:64	
 7.60000E+0	 2.69654E-3	 20:28:51:64	
 7.61667E+0	 2.69695E-3	 20:28:52:64	
 7.63333E+0	 2.69722E-3	 20:28:53:64	
 7.65000E+0	 2.69739E-3	 20:28:54:64	
 7.66667E+0	 2.69745E-3	 20:28:55:64	
 7.68333E+0	 2.69736E-3	 20:28:56:64	
 7.70000E+0	 2.69720E-3	 20:28:57:64	
 7.71667E+0	 2.69718E-3	 20:28:58:64	
 7.73333E+0	 2.69739E-3	 20:28:59:64	
 7.75000E+0	 2.69780E-3	 20:29:00:64	
 7.76667E+0	 2.69831E-3	 20:29:01:64	
 7.78333E+0	 2.69871E-3	 20:29:02:64	
 7.80000E+0	 2.69884E-3	 20:29:03:64	
 7.81667E+0	 2.69866E-3	 20:29:04:64	
 7.83333E+0	 2.69821E-3	 20:29:05:64	
 7.85000E+0	 2.69769E-3	 20:29:06:64	
 7.86667E+0	 2.69708E-3	 20:29:07:64	
 7.88333E+0	 2.69628E-3	 20:29:08:64	
 7.90000E+0	 2.69535E-3	 20:29:09:64	
 7.91667E+0	 2.69427E-3	 20:29:10:64	
 7.93333E+0	 2.69306E-3	 20:29:11:64	
 7.95000E+0	 2.69190E-3	 20:29:12:64	
 7.96667E+0	 2.69084E-3	 20:29:13:64	
 7.98333E+0	 2.68971E-3	 20:29:14:64	
 8.00000E+0	 2.68856E-3	 20:29:15:64	
 8.01667E+0	 2.68733E-3	 20:29:16:64	
 8.03333E+0	 2.68576E-3	 20:29:17:64	
 8.05000E+0	 2.68415E-3	 20:29:18:64	
 8.06667E+0	 2.68280E-3	 20:29:19:64	
 8.08333E+0	 2.68146E-3	 20:29:20:64	
 8.10000E+0	 2.67994E-3	 20:29:21:64	
 8.11667E+0	 2.67834E-3	 20:29:22:64	
 8.13333E+0	 2.67650E-3	 20:29:23:64	
 8.15000E+0	 2.67447E-3	 20:29:24:64	
 8.16667E+0	 2.67274E-3	 20:29:25:64	
 8.18333E+0	 2.67113E-3	 20:29:26:64	
 8.20000E+0	 2.66935E-3	 20:29:27:64	
 8.21667E+0	 2.66748E-3	 20:29:28:64	
 8.23333E+0	 2.66572E-3	 20:29:29:64	
 8.25000E+0	 2.66412E-3	 20:29:30:64	
 8.26667E+0	 2.66277E-3	 20:29:31:64	
 8.28333E+0	 2.66146E-3	 20:29:32:64	
 8.30000E+0	 2.65988E-3	 20:29:33:64	
 8.31667E+0	 2.65821E-3	 20:29:34:64	
 8.33333E+0	 2.65654E-3	 20:29:35:64	
 8.35000E+0	 2.65486E-3	 20:29:36:64	
 8.36667E+0	 2.65342E-3	 20:29:37:64	
 8.38333E+0	 2.65218E-3	 20:29:38:64	
 8.40000E+0	 2.65090E-3	 20:29:39:64	
 8.41667E+0	 2.64931E-3	 20:29:40:64	
 8.43333E+0	 2.64766E-3	 20:29:41:64	
 8.45000E+0	 2.64616E-3	 20:29:42:64	
 8.46667E+0	 2.64469E-3	 20:29:43:64	
 8.48333E+0	 2.64339E-3	 20:29:44:64	
 8.50000E+0	 2.64215E-3	 20:29:45:64	
 8.51667E+0	 2.64074E-3	 20:29:46:64	
 8.53333E+0	 2.63934E-3	 20:29:47:64	
 8.55000E+0	 2.63804E-3	 20:29:48:64	
 8.56667E+0	 2.63668E-3	 20:29:49:64	
 8.58333E+0	 2.63534E-3	 20:29:50:64	
 8.60000E+0	 2.63412E-3	 20:29:51:64	
 8.61667E+0	 2.63293E-3	 20:29:52:64	
 8.63333E+0	 2.63188E-3	 20:29:53:64	
 8.65000E+0	 2.63097E-3	 20:29:54:64	
 8.66667E+0	 2.63009E-3	 20:29:55:64	
 8.68333E+0	 2.62925E-3	 20:29:56:64	
 8.70000E+0	 2.62840E-3	 20:29:57:64	
 8.71667E+0	 2.62735E-3	 20:29:58:64	
 8.73333E+0	 2.62603E-3	 20:29:59:64	
 8.75000E+0	 2.62465E-3	 20:30:00:64	
 8.76667E+0	 2.62330E-3	 20:30:01:64	
 8.78333E+0	 2.62190E-3	 20:30:02:64	
 8.80000E+0	 2.62067E-3	 20:30:03:64	
 8.81667E+0	 2.61962E-3	 20:30:04:64	
 8.83333E+0	 2.61843E-3	 20:30:05:64	
 8.85000E+0	 2.61729E-3	 20:30:06:64	
 8.86667E+0	 2.61623E-3	 20:30:07:64	
 8.88333E+0	 2.61501E-3	 20:30:08:64	
 8.90000E+0	 2.61376E-3	 20:30:09:64	
 8.91667E+0	 2.61261E-3	 20:30:10:64	
 8.93333E+0	 2.61153E-3	 20:30:11:64	
 8.95000E+0	 2.61052E-3	 20:30:12:64	
 8.96667E+0	 2.60957E-3	 20:30:13:64	
 8.98333E+0	 2.60842E-3	 20:30:14:64	
 9.00000E+0	 2.60697E-3	 20:30:15:64	
 9.01667E+0	 2.60552E-3	 20:30:16:64	
 9.03333E+0	 2.60422E-3	 20:30:17:64	
 9.05000E+0	 2.60302E-3	 20:30:18:64	
 9.06667E+0	 2.60209E-3	 20:30:19:64	
 9.08333E+0	 2.60135E-3	 20:30:20:64	
 9.10000E+0	 2.60043E-3	 20:30:21:64	
 9.11667E+0	 2.59939E-3	 20:30:22:64	
 9.13333E+0	 2.59824E-3	 20:30:23:64	
 9.15000E+0	 2.59707E-3	 20:30:24:64	
 9.16667E+0	 2.59617E-3	 20:30:25:64	
 9.18333E+0	 2.59543E-3	 20:30:26:64	
 9.20000E+0	 2.59465E-3	 20:30:27:64	
 9.21667E+0	 2.59386E-3	 20:30:28:64	
 9.23333E+0	 2.59297E-3	 20:30:29:64	
 9.25000E+0	 2.59194E-3	 20:30:30:64	
 9.26667E+0	 2.59095E-3	 20:30:31:64	
 9.28333E+0	 2.59009E-3	 20:30:32:64	
 9.30000E+0	 2.58935E-3	 20:30:33:64	
 9.31667E+0	 2.58871E-3	 20:30:34:64	
 9.33333E+0	 2.58813E-3	 20:30:35:64	
 9.35000E+0	 2.58746E-3	 20:30:36:64	
 9.36667E+0	 2.58654E-3	 20:30:37:64	
 9.38333E+0	 2.58544E-3	 20:30:38:64	
 9.40000E+0	 2.58424E-3	 20:30:39:64	
 9.41667E+0	 2.58296E-3	 20:30:40:64	
 9.43333E+0	 2.58175E-3	 20:30:41:64	
 9.45000E+0	 2.58058E-3	 20:30:42:64	
 9.46667E+0	 2.57929E-3	 20:30:43:64	
 9.48333E+0	 2.57798E-3	 20:30:44:64	
 9.50000E+0	 2.57665E-3	 20:30:45:64	
 9.51667E+0	 2.57510E-3	 20:30:46:64	
 9.53333E+0	 2.57360E-3	 20:30:47:64	
 9.55000E+0	 2.57226E-3	 20:30:48:64	
 9.56667E+0	 2.57110E-3	 20:30:49:64	
 9.58333E+0	 2.57028E-3	 20:30:50:64	
 9.60000E+0	 2.56962E-3	 20:30:51:64	
 9.61667E+0	 2.56882E-3	 20:30:52:64	
 9.63333E+0	 2.56769E-3	 20:30:53:64	
 9.65000E+0	 2.56634E-3	 20:30:54:64	
 9.66667E+0	 2.56481E-3	 20:30:55:64	
 9.68333E+0	 2.56313E-3	 20:30:56:64	
 9.70000E+0	 2.56164E-3	 20:30:57:64	
 9.71667E+0	 2.56047E-3	 20:30:58:64	
 9.73333E+0	 2.55936E-3	 20:30:59:64	
 9.75000E+0	 2.55831E-3	 20:31:00:64	
 9.76667E+0	 2.55729E-3	 20:31:01:64	
 9.78333E+0	 2.55624E-3	 20:31:02:64	
 9.80000E+0	 2.55529E-3	 20:31:03:64	
 9.81667E+0	 2.55449E-3	 20:31:04:64	
 9.83333E+0	 2.55354E-3	 20:31:05:64	
 9.85000E+0	 2.55239E-3	 20:31:06:64	
 9.86667E+0	 2.55118E-3	 20:31:07:64	
 9.88333E+0	 2.54987E-3	 20:31:08:64	
 9.90000E+0	 2.54860E-3	 20:31:09:64	
 9.91667E+0	 2.54756E-3	 20:31:10:64	
 9.93333E+0	 2.54670E-3	 20:31:11:64	
 9.95000E+0	 2.54580E-3	 20:31:12:64	
 9.96667E+0	 2.54484E-3	 20:31:13:64	
 9.98333E+0	 2.54389E-3	 20:31:14:64	
 1.00000E+1	 2.54291E-3	 20:31:15:64	
 1.00167E+1	 2.54192E-3	 20:31:16:64	
 1.00333E+1	 2.54087E-3	 20:31:17:64	
 1.00500E+1	 2.53968E-3	 20:31:18:64	
 1.00667E+1	 2.53847E-3	 20:31:19:64	
 1.00833E+1	 2.53734E-3	 20:31:20:64	
 1.01000E+1	 2.53621E-3	 20:31:21:64	
 1.01167E+1	 2.53515E-3	 20:31:22:64	
 1.01333E+1	 2.53424E-3	 20:31:23:64	
 1.01500E+1	 2.53336E-3	 20:31:24:64	
 1.01667E+1	 2.53254E-3	 20:31:25:64	
 1.01833E+1	 2.53184E-3	 20:31:26:64	
 1.02000E+1	 2.53114E-3	 20:31:27:64	
 1.02167E+1	 2.53043E-3	 20:31:28:64	
 1.02333E+1	 2.52977E-3	 20:31:29:64	
 1.02500E+1	 2.52917E-3	 20:31:30:64	
 1.02667E+1	 2.52850E-3	 20:31:31:64	
 1.02833E+1	 2.52782E-3	 20:31:32:64	
 1.03000E+1	 2.52725E-3	 20:31:33:64	
 1.03167E+1	 2.52681E-3	 20:31:34:64	
 1.03333E+1	 2.52647E-3	 20:31:35:64	
 1.03500E+1	 2.52611E-3	 20:31:36:64	
 1.03667E+1	 2.52563E-3	 20:31:37:64	
 1.03833E+1	 2.52508E-3	 20:31:38:64	
 1.04000E+1	 2.52452E-3	 20:31:39:64	
 1.04167E+1	 2.52393E-3	 20:31:40:64	
 1.04333E+1	 2.52339E-3	 20:31:41:64	
 1.04500E+1	 2.52295E-3	 20:31:42:64	
 1.04667E+1	 2.52262E-3	 20:31:43:64	
 1.04833E+1	 2.52245E-3	 20:31:44:64	
 1.05000E+1	 2.52237E-3	 20:31:45:64	
 1.05167E+1	 2.52222E-3	 20:31:46:64	
 1.05333E+1	 2.52199E-3	 20:31:47:64	
 1.05500E+1	 2.52179E-3	 20:31:48:64	
 1.05667E+1	 2.52171E-3	 20:31:49:64	
 1.05833E+1	 2.52177E-3	 20:31:50:64	
 1.06000E+1	 2.52188E-3	 20:31:51:64	
 1.06167E+1	 2.52196E-3	 20:31:52:64	
 1.06333E+1	 2.52198E-3	 20:31:53:64	
 1.06500E+1	 2.52193E-3	 20:31:54:64	
 1.06667E+1	 2.52182E-3	 20:31:55:64	
 1.06833E+1	 2.52172E-3	 20:31:56:64	
 1.07000E+1	 2.52178E-3	 20:31:57:64	
 1.07167E+1	 2.52206E-3	 20:31:58:64	
 1.07333E+1	 2.52243E-3	 20:31:59:64	
 1.07500E+1	 2.52269E-3	 20:32:00:64	
 1.07667E+1	 2.52275E-3	 20:32:01:64	
 1.07833E+1	 2.52264E-3	 20:32:02:64	
 1.08000E+1	 2.52244E-3	 20:32:03:64	
 1.08167E+1	 2.52228E-3	 20:32:04:64	
 1.08333E+1	 2.52223E-3	 20:32:05:64	
 1.08500E+1	 2.52231E-3	 20:32:06:64	
 1.08667E+1	 2.52243E-3	 20:32:07:64	
 1.08833E+1	 2.52247E-3	 20:32:08:64	
 1.09000E+1	 2.52238E-3	 20:32:09:64	
 1.09167E+1	 2.52220E-3	 20:32:10:64	
 1.09333E+1	 2.52198E-3	 20:32:11:64	
 1.09500E+1	 2.52171E-3	 20:32:12:64	
 1.09667E+1	 2.52139E-3	 20:32:13:64	
 1.09833E+1	 2.52099E-3	 20:32:14:64	
 1.10000E+1	 2.52043E-3	 20:32:15:64	
 1.10167E+1	 2.51966E-3	 20:32:16:64	
 1.10333E+1	 2.51864E-3	 20:32:17:64	
 1.10500E+1	 2.51736E-3	 20:32:18:64	
 1.10667E+1	 2.51610E-3	 20:32:19:64	
 1.10833E+1	 2.51504E-3	 20:32:20:64	
 1.11000E+1	 2.51400E-3	 20:32:21:64	
 1.11167E+1	 2.51278E-3	 20:32:22:64	
 1.11333E+1	 2.51142E-3	 20:32:23:64	
 1.11500E+1	 2.50990E-3	 20:32:24:64	
 1.11667E+1	 2.50819E-3	 20:32:25:64	
 1.11833E+1	 2.50650E-3	 20:32:26:64	
 1.12000E+1	 2.50477E-3	 20:32:27:64	
 1.12167E+1	 2.50275E-3	 20:32:28:64	
 1.12333E+1	 2.50078E-3	 20:32:29:64	
 1.12500E+1	 2.49894E-3	 20:32:30:64	
 1.12667E+1	 2.49669E-3	 20:32:31:64	
 1.12833E+1	 2.49420E-3	 20:32:32:64	
 1.13000E+1	 2.49156E-3	 20:32:33:64	
 1.13167E+1	 2.48849E-3	 20:32:34:64	
 1.13333E+1	 2.48547E-3	 20:32:35:64	
 1.13500E+1	 2.48259E-3	 20:32:36:64	
 1.13667E+1	 2.47942E-3	 20:32:37:64	
 1.13833E+1	 2.47621E-3	 20:32:38:64	
 1.14000E+1	 2.47319E-3	 20:32:39:64	
 1.14167E+1	 2.46972E-3	 20:32:40:64	
 1.14333E+1	 2.46578E-3	 20:32:41:64	
 1.14500E+1	 2.46190E-3	 20:32:42:64	
 1.14667E+1	 2.45752E-3	 20:32:43:64	
 1.14833E+1	 2.45219E-3	 20:32:44:64	
 1.15000E+1	 2.44677E-3	 20:32:45:64	
 1.15167E+1	 2.44105E-3	 20:32:46:64	
 1.15333E+1	 2.43469E-3	 20:32:47:64	
 1.15500E+1	 2.42870E-3	 20:32:48:64	
 1.15667E+1	 2.42268E-3	 20:32:49:64	
 1.15833E+1	 2.41585E-3	 20:32:50:64	
 1.16000E+1	 2.40861E-3	 20:32:51:64	
 1.16167E+1	 2.40143E-3	 20:32:52:64	
 1.16333E+1	 2.39376E-3	 20:32:53:64	
 1.16500E+1	 2.38596E-3	 20:32:54:64	
 1.16667E+1	 2.37851E-3	 20:32:55:64	
 1.16833E+1	 2.36977E-3	 20:32:56:64	
 1.17000E+1	 2.36004E-3	 20:32:57:64	
 1.17167E+1	 2.35114E-3	 20:32:58:64	
 1.17333E+1	 2.34215E-3	 20:32:59:64	
 1.17500E+1	 2.33227E-3	 20:33:00:64	
 1.17667E+1	 2.32266E-3	 20:33:01:64	
 1.17833E+1	 2.31345E-3	 20:33:02:64	
 1.18000E+1	 2.30357E-3	 20:33:03:64	
 1.18167E+1	 2.29411E-3	 20:33:04:64	
 1.18333E+1	 2.28510E-3	 20:33:05:64	
 1.18500E+1	 2.27512E-3	 20:33:06:64	
 1.18667E+1	 2.26469E-3	 20:33:07:64	
 1.18833E+1	 2.25430E-3	 20:33:08:64	
 1.19000E+1	 2.24342E-3	 20:33:09:64	
 1.19167E+1	 2.23284E-3	 20:33:10:64	
 1.19333E+1	 2.22273E-3	 20:33:11:64	
 1.19500E+1	 2.21191E-3	 20:33:12:64	
 1.19667E+1	 2.20129E-3	 20:33:13:64	
 1.19833E+1	 2.19160E-3	 20:33:14:64	
 1.20000E+1	 2.18181E-3	 20:33:15:64	
 1.20167E+1	 2.17139E-3	 20:33:16:64	
 1.20333E+1	 2.16167E-3	 20:33:17:64	
 1.20500E+1	 2.15170E-3	 20:33:18:64	
 1.20667E+1	 2.14068E-3	 20:33:19:64	
 1.20833E+1	 2.13064E-3	 20:33:20:64	
 1.21000E+1	 2.12104E-3	 20:33:21:64	
 1.21167E+1	 2.11128E-3	 20:33:22:64	
 1.21333E+1	 2.10236E-3	 20:33:23:64	
 1.21500E+1	 2.09407E-3	 20:33:24:64	
 1.21667E+1	 2.08520E-3	 20:33:25:64	
 1.21833E+1	 2.07645E-3	 20:33:26:64	
 1.22000E+1	 2.06801E-3	 20:33:27:64	
 1.22167E+1	 2.05889E-3	 20:33:28:64	
 1.22333E+1	 2.04992E-3	 20:33:29:64	
 1.22500E+1	 2.04196E-3	 20:33:30:64	
 1.22667E+1	 2.03422E-3	 20:33:31:64	
 1.22833E+1	 2.02691E-3	 20:33:32:64	
 1.23000E+1	 2.02044E-3	 20:33:33:64	
 1.23167E+1	 2.01332E-3	 20:33:34:64	
 1.23333E+1	 2.00571E-3	 20:33:35:64	
 1.23500E+1	 1.99925E-3	 20:33:36:64	
 1.23667E+1	 1.99347E-3	 20:33:37:64	
 1.23833E+1	 1.98758E-3	 20:33:38:64	
 1.24000E+1	 1.98185E-3	 20:33:39:64	
 1.24167E+1	 1.97654E-3	 20:33:40:64	
 1.24333E+1	 1.97120E-3	 20:33:41:64	
 1.24500E+1	 1.96625E-3	 20:33:42:64	
 1.24667E+1	 1.96187E-3	 20:33:43:64	
 1.24833E+1	 1.95726E-3	 20:33:44:64	
 1.25000E+1	 1.95290E-3	 20:33:45:64	
 1.25167E+1	 1.94906E-3	 20:33:46:64	
 1.25333E+1	 1.94496E-3	 20:33:47:64	
 1.25500E+1	 1.94116E-3	 20:33:48:64	
 1.25667E+1	 1.93780E-3	 20:33:49:64	
 1.25833E+1	 1.93467E-3	 20:33:50:64	
 1.26000E+1	 1.93189E-3	 20:33:51:64	
 1.26167E+1	 1.92948E-3	 20:33:52:64	
 1.26333E+1	 1.92732E-3	 20:33:53:64	
 1.26500E+1	 1.92523E-3	 20:33:54:64	
 1.26667E+1	 1.92343E-3	 20:33:55:64	
 1.26833E+1	 1.92193E-3	 20:33:56:64	
 1.27000E+1	 1.92054E-3	 20:33:57:64	
 1.27167E+1	 1.91940E-3	 20:33:58:64	
 1.27333E+1	 1.91844E-3	 20:33:59:64	
 1.27500E+1	 1.91745E-3	 20:34:00:64	
 1.27667E+1	 1.91658E-3	 20:34:01:64	
 1.27833E+1	 1.91603E-3	 20:34:02:64	
 1.28000E+1	 1.91584E-3	 20:34:03:64	
 1.28167E+1	 1.91602E-3	 20:34:04:64	
 1.28333E+1	 1.91647E-3	 20:34:05:64	
 1.28500E+1	 1.91710E-3	 20:34:06:64	
 1.28667E+1	 1.91784E-3	 20:34:07:64	
 1.28833E+1	 1.91866E-3	 20:34:08:64	
 1.29000E+1	 1.91964E-3	 20:34:09:64	
 1.29167E+1	 1.92085E-3	 20:34:10:64	
 1.29333E+1	 1.92215E-3	 20:34:11:64	
 1.29500E+1	 1.92361E-3	 20:34:12:64	
 1.29667E+1	 1.92548E-3	 20:34:13:64	
 1.29833E+1	 1.92753E-3	 20:34:14:64	
 1.30000E+1	 1.92991E-3	 20:34:15:64	
 1.30167E+1	 1.93276E-3	 20:34:16:64	
 1.30333E+1	 1.93554E-3	 20:34:17:64	
 1.30500E+1	 1.93828E-3	 20:34:18:64	
 1.30667E+1	 1.94130E-3	 20:34:19:64	
 1.30833E+1	 1.94452E-3	 20:34:20:64	
 1.31000E+1	 1.94785E-3	 20:34:21:64	
 1.31167E+1	 1.95159E-3	 20:34:22:64	
 1.31333E+1	 1.95547E-3	 20:34:23:64	
 1.31500E+1	 1.95927E-3	 20:34:24:64	
 1.31667E+1	 1.96361E-3	 20:34:25:64	
 1.31833E+1	 1.96795E-3	 20:34:26:64	
 1.32000E+1	 1.97168E-3	 20:34:27:64	
 1.32167E+1	 1.97546E-3	 20:34:28:64	
 1.32333E+1	 1.97951E-3	 20:34:29:64	
 1.32500E+1	 1.98335E-3	 20:34:30:64	
 1.32667E+1	 1.98738E-3	 20:34:31:64	
 1.32833E+1	 1.99206E-3	 20:34:32:64	
 1.33000E+1	 1.99661E-3	 20:34:33:64	
 1.33167E+1	 2.00124E-3	 20:34:34:64	
 1.33333E+1	 2.00623E-3	 20:34:35:64	
 1.33500E+1	 2.01101E-3	 20:34:36:64	
 1.33667E+1	 2.01603E-3	 20:34:37:64	
 1.33833E+1	 2.02172E-3	 20:34:38:64	
 1.34000E+1	 2.02701E-3	 20:34:39:64	
 1.34167E+1	 2.03198E-3	 20:34:40:64	
 1.34333E+1	 2.03695E-3	 20:34:41:64	
 1.34500E+1	 2.04150E-3	 20:34:42:64	
 1.34667E+1	 2.04562E-3	 20:34:43:64	
 1.34833E+1	 2.05012E-3	 20:34:44:64	
 1.35000E+1	 2.05532E-3	 20:34:45:64	
 1.35167E+1	 2.06056E-3	 20:34:46:64	
 1.35333E+1	 2.06577E-3	 20:34:47:64	
 1.35500E+1	 2.07132E-3	 20:34:48:64	
 1.35667E+1	 2.07639E-3	 20:34:49:64	
 1.35833E+1	 2.08101E-3	 20:34:50:64	
 1.36000E+1	 2.08631E-3	 20:34:51:64	
 1.36167E+1	 2.09152E-3	 20:34:52:64	
 1.36333E+1	 2.09617E-3	 20:34:53:64	
 1.36500E+1	 2.10097E-3	 20:34:54:64	
 1.36667E+1	 2.10547E-3	 20:34:55:64	
 1.36833E+1	 2.10977E-3	 20:34:56:64	
 1.37000E+1	 2.11446E-3	 20:34:57:64	
 1.37167E+1	 2.11919E-3	 20:34:58:64	
 1.37333E+1	 2.12385E-3	 20:34:59:64	
 1.37500E+1	 2.12896E-3	 20:35:00:64	
 1.37667E+1	 2.13381E-3	 20:35:01:64	
 1.37833E+1	 2.13790E-3	 20:35:02:64	
 1.38000E+1	 2.14226E-3	 20:35:03:64	
 1.38167E+1	 2.14693E-3	 20:35:04:64	
 1.38333E+1	 2.15109E-3	 20:35:05:64	
 1.38500E+1	 2.15511E-3	 20:35:06:64	
 1.38667E+1	 2.15936E-3	 20:35:07:64	
 1.38833E+1	 2.16349E-3	 20:35:08:64	
 1.39000E+1	 2.16731E-3	 20:35:09:64	
 1.39167E+1	 2.17112E-3	 20:35:10:64	
 1.39333E+1	 2.17481E-3	 20:35:11:64	
 1.39500E+1	 2.17840E-3	 20:35:12:64	
 1.39667E+1	 2.18271E-3	 20:35:13:64	
 1.39833E+1	 2.18706E-3	 20:35:14:64	
 1.40000E+1	 2.19087E-3	 20:35:15:64	
 1.40167E+1	 2.19477E-3	 20:35:16:64	
 1.40333E+1	 2.19835E-3	 20:35:17:64	
 1.40500E+1	 2.20182E-3	 20:35:18:64	
 1.40667E+1	 2.20557E-3	 20:35:19:64	
 1.40833E+1	 2.20914E-3	 20:35:20:64	
 1.41000E+1	 2.21252E-3	 20:35:21:64	
 1.41167E+1	 2.21605E-3	 20:35:22:64	
 1.41333E+1	 2.21988E-3	 20:35:23:64	
 1.41500E+1	 2.22355E-3	 20:35:24:64	
 1.41667E+1	 2.22673E-3	 20:35:25:64	
 1.41833E+1	 2.22975E-3	 20:35:26:64	
 1.42000E+1	 2.23260E-3	 20:35:27:64	
 1.42167E+1	 2.23543E-3	 20:35:28:64	
 1.42333E+1	 2.23899E-3	 20:35:29:64	
 1.42500E+1	 2.24268E-3	 20:35:30:64	
 1.42667E+1	 2.24597E-3	 20:35:31:64	
 1.42833E+1	 2.24940E-3	 20:35:32:64	
 1.43000E+1	 2.25262E-3	 20:35:33:64	
 1.43167E+1	 2.25557E-3	 20:35:34:64	
 1.43333E+1	 2.25871E-3	 20:35:35:64	
 1.43500E+1	 2.26183E-3	 20:35:36:64	
 1.43667E+1	 2.26465E-3	 20:35:37:64	
 1.43833E+1	 2.26758E-3	 20:35:38:64	
 1.44000E+1	 2.27080E-3	 20:35:39:64	
 1.44167E+1	 2.27396E-3	 20:35:40:64	
 1.44333E+1	 2.27711E-3	 20:35:41:64	
 1.44500E+1	 2.28048E-3	 20:35:42:64	
 1.44667E+1	 2.28370E-3	 20:35:43:64	
 1.44833E+1	 2.28678E-3	 20:35:44:64	
 1.45000E+1	 2.29004E-3	 20:35:45:64	
 1.45167E+1	 2.29312E-3	 20:35:46:64	
 1.45333E+1	 2.29613E-3	 20:35:47:64	
 1.45500E+1	 2.29967E-3	 20:35:48:64	
 1.45667E+1	 2.30329E-3	 20:35:49:64	
 1.45833E+1	 2.30715E-3	 20:35:50:64	
 1.46000E+1	 2.31150E-3	 20:35:51:64	
 1.46167E+1	 2.31558E-3	 20:35:52:64	
 1.46333E+1	 2.31953E-3	 20:35:53:64	
 1.46500E+1	 2.32368E-3	 20:35:54:64	
 1.46667E+1	 2.32766E-3	 20:35:55:64	
 1.46833E+1	 2.33125E-3	 20:35:56:64	
 1.47000E+1	 2.33497E-3	 20:35:57:64	
 1.47167E+1	 2.33910E-3	 20:35:58:64	
 1.47333E+1	 2.34331E-3	 20:35:59:64	
 1.47500E+1	 2.34740E-3	 20:36:00:64	
 1.47667E+1	 2.35163E-3	 20:36:01:64	
 1.47833E+1	 2.35579E-3	 20:36:02:64	
 1.48000E+1	 2.35992E-3	 20:36:03:64	
 1.48167E+1	 2.36450E-3	 20:36:04:64	
 1.48333E+1	 2.36913E-3	 20:36:05:64	
 1.48500E+1	 2.37333E-3	 20:36:06:64	
 1.48667E+1	 2.37735E-3	 20:36:07:64	
 1.48833E+1	 2.38106E-3	 20:36:08:64	
 1.49000E+1	 2.38449E-3	 20:36:09:64	
 1.49167E+1	 2.38853E-3	 20:36:10:64	
 1.49333E+1	 2.39264E-3	 20:36:11:64	
 1.49500E+1	 2.39629E-3	 20:36:12:64	
 1.49667E+1	 2.40017E-3	 20:36:13:64	
 1.49833E+1	 2.40383E-3	 20:36:14:64	
 1.50000E+1	 2.40719E-3	 20:36:15:64	
 1.50167E+1	 2.41049E-3	 20:36:16:64	
 1.50333E+1	 2.41358E-3	 20:36:17:64	
 1.50500E+1	 2.41637E-3	 20:36:18:64	
 1.50667E+1	 2.41893E-3	 20:36:19:64	
 1.50833E+1	 2.42189E-3	 20:36:20:64	
 1.51000E+1	 2.42486E-3	 20:36:21:64	
 1.51167E+1	 2.42760E-3	 20:36:22:64	
 1.51333E+1	 2.43054E-3	 20:36:23:64	
 1.51500E+1	 2.43332E-3	 20:36:24:64	
 1.51667E+1	 2.43587E-3	 20:36:25:64	
 1.51833E+1	 2.43841E-3	 20:36:26:64	
 1.52000E+1	 2.44070E-3	 20:36:27:64	
 1.52167E+1	 2.44277E-3	 20:36:28:64	
 1.52333E+1	 2.44500E-3	 20:36:29:64	
 1.52500E+1	 2.44724E-3	 20:36:30:64	
 1.52667E+1	 2.44937E-3	 20:36:31:64	
 1.52833E+1	 2.45164E-3	 20:36:32:64	
 1.53000E+1	 2.45429E-3	 20:36:33:64	
 1.53167E+1	 2.45681E-3	 20:36:34:64	
 1.53333E+1	 2.45887E-3	 20:36:35:64	
 1.53500E+1	 2.46081E-3	 20:36:36:64	
 1.53667E+1	 2.46244E-3	 20:36:37:64	
 1.53833E+1	 2.46385E-3	 20:36:38:64	
 1.54000E+1	 2.46532E-3	 20:36:39:64	
 1.54167E+1	 2.46673E-3	 20:36:40:64	
 1.54333E+1	 2.46813E-3	 20:36:41:64	
 1.54500E+1	 2.46971E-3	 20:36:42:64	
 1.54667E+1	 2.47120E-3	 20:36:43:64	
 1.54833E+1	 2.47250E-3	 20:36:44:64	
 1.55000E+1	 2.47373E-3	 20:36:45:64	
 1.55167E+1	 2.47485E-3	 20:36:46:64	
 1.55333E+1	 2.47610E-3	 20:36:47:64	
 1.55500E+1	 2.47761E-3	 20:36:48:64	
 1.55667E+1	 2.47912E-3	 20:36:49:64	
 1.55833E+1	 2.48044E-3	 20:36:50:64	
 1.56000E+1	 2.48186E-3	 20:36:51:64	
 1.56167E+1	 2.48333E-3	 20:36:52:64	
 1.56333E+1	 2.48454E-3	 20:36:53:64	
 1.56500E+1	 2.48568E-3	 20:36:54:64	
 1.56667E+1	 2.48701E-3	 20:36:55:64	
 1.56833E+1	 2.48844E-3	 20:36:56:64	
 1.57000E+1	 2.48979E-3	 20:36:57:64	
 1.57167E+1	 2.49104E-3	 20:36:58:64	
 1.57333E+1	 2.49213E-3	 20:36:59:64	
 1.57500E+1	 2.49312E-3	 20:37:00:64	
 1.57667E+1	 2.49425E-3	 20:37:01:64	
 1.57833E+1	 2.49533E-3	 20:37:02:64	
 1.58000E+1	 2.49619E-3	 20:37:03:64	
 1.58167E+1	 2.49702E-3	 20:37:04:64	
 1.58333E+1	 2.49773E-3	 20:37:05:64	
 1.58500E+1	 2.49835E-3	 20:37:06:64	
 1.58667E+1	 2.49906E-3	 20:37:07:64	
 1.58833E+1	 2.49982E-3	 20:37:08:64	
 1.59000E+1	 2.50061E-3	 20:37:09:64	
 1.59167E+1	 2.50132E-3	 20:37:10:64	
 1.59333E+1	 2.50187E-3	 20:37:11:64	
 1.59500E+1	 2.50225E-3	 20:37:12:64	
 1.59667E+1	 2.50256E-3	 20:37:13:64	
 1.59833E+1	 2.50291E-3	 20:37:14:64	
 1.60000E+1	 2.50321E-3	 20:37:15:64	
 1.60167E+1	 2.50335E-3	 20:37:16:64	
 1.60333E+1	 2.50331E-3	 20:37:17:64	
 1.60500E+1	 2.50311E-3	 20:37:18:64	
 1.60667E+1	 2.50288E-3	 20:37:19:64	
 1.60833E+1	 2.50271E-3	 20:37:20:64	
 1.61000E+1	 2.50264E-3	 20:37:21:64	
 1.61167E+1	 2.50254E-3	 20:37:22:64	
 1.61333E+1	 2.50226E-3	 20:37:23:64	
 1.61500E+1	 2.50178E-3	 20:37:24:64	
 1.61667E+1	 2.50120E-3	 20:37:25:64	
 1.61833E+1	 2.50058E-3	 20:37:26:64	
 1.62000E+1	 2.49993E-3	 20:37:27:64	
 1.62167E+1	 2.49933E-3	 20:37:28:64	
 1.62333E+1	 2.49881E-3	 20:37:29:64	
 1.62500E+1	 2.49827E-3	 20:37:30:64	
 1.62667E+1	 2.49774E-3	 20:37:31:64	
 1.62833E+1	 2.49713E-3	 20:37:32:64	
 1.63000E+1	 2.49626E-3	 20:37:33:64	
 1.63167E+1	 2.49510E-3	 20:37:34:64	
 1.63333E+1	 2.49364E-3	 20:37:35:64	
 1.63500E+1	 2.49186E-3	 20:37:36:64	
 1.63667E+1	 2.49007E-3	 20:37:37:64	
 1.63833E+1	 2.48836E-3	 20:37:38:64	
 1.64000E+1	 2.48654E-3	 20:37:39:64	
 1.64167E+1	 2.48469E-3	 20:37:40:64	
 1.64333E+1	 2.48295E-3	 20:37:41:64	
 1.64500E+1	 2.48122E-3	 20:37:42:64	
 1.64667E+1	 2.47950E-3	 20:37:43:64	
 1.64833E+1	 2.47794E-3	 20:37:44:64	
 1.65000E+1	 2.47631E-3	 20:37:45:64	
 1.65167E+1	 2.47472E-3	 20:37:46:64	
 1.65333E+1	 2.47342E-3	 20:37:47:64	
 1.65500E+1	 2.47201E-3	 20:37:48:64	
 1.65667E+1	 2.47006E-3	 20:37:49:64	
 1.65833E+1	 2.46762E-3	 20:37:50:64	
 1.66000E+1	 2.46494E-3	 20:37:51:64	
 1.66167E+1	 2.46214E-3	 20:37:52:64	
 1.66333E+1	 2.45955E-3	 20:37:53:64	
 1.66500E+1	 2.45716E-3	 20:37:54:64	
 1.66667E+1	 2.45432E-3	 20:37:55:64	
 1.66833E+1	 2.45137E-3	 20:37:56:64	
 1.67000E+1	 2.44865E-3	 20:37:57:64	
 1.67167E+1	 2.44572E-3	 20:37:58:64	
 1.67333E+1	 2.44294E-3	 20:37:59:64	
 1.67500E+1	 2.44041E-3	 20:38:00:64	
 1.67667E+1	 2.43762E-3	 20:38:01:64	
 1.67833E+1	 2.43466E-3	 20:38:02:64	
 1.68000E+1	 2.43181E-3	 20:38:03:64	
 1.68167E+1	 2.42889E-3	 20:38:04:64	
 1.68333E+1	 2.42576E-3	 20:38:05:64	
 1.68500E+1	 2.42284E-3	 20:38:06:64	
 1.68667E+1	 2.42013E-3	 20:38:07:64	
 1.68833E+1	 2.41738E-3	 20:38:08:64	
 1.69000E+1	 2.41495E-3	 20:38:09:64	
 1.69167E+1	 2.41292E-3	 20:38:10:64	
 1.69333E+1	 2.41093E-3	 20:38:11:64	
 1.69500E+1	 2.40923E-3	 20:38:12:64	
 1.69667E+1	 2.40784E-3	 20:38:13:64	
 1.69833E+1	 2.40637E-3	 20:38:14:64	
 1.70000E+1	 2.40494E-3	 20:38:15:64	
 1.70167E+1	 2.40366E-3	 20:38:16:64	
 1.70333E+1	 2.40240E-3	 20:38:17:64	
 1.70500E+1	 2.40140E-3	 20:38:18:64	
 1.70667E+1	 2.40072E-3	 20:38:19:64	
 1.70833E+1	 2.40015E-3	 20:38:20:64	
 1.71000E+1	 2.39963E-3	 20:38:21:64	
 1.71167E+1	 2.39922E-3	 20:38:22:64	
 1.71333E+1	 2.39903E-3	 20:38:23:64	
 1.71500E+1	 2.39908E-3	 20:38:24:64	
 1.71667E+1	 2.39936E-3	 20:38:25:64	
 1.71833E+1	 2.39989E-3	 20:38:26:64	
 1.72000E+1	 2.40059E-3	 20:38:27:64	
 1.72167E+1	 2.40127E-3	 20:38:28:64	
 1.72333E+1	 2.40195E-3	 20:38:29:64	
 1.72500E+1	 2.40277E-3	 20:38:30:64	
 1.72667E+1	 2.40376E-3	 20:38:31:64	
 1.72833E+1	 2.40501E-3	 20:38:32:64	
 1.73000E+1	 2.40646E-3	 20:38:33:64	
 1.73167E+1	 2.40775E-3	 20:38:34:64	
 1.73333E+1	 2.40890E-3	 20:38:35:64	
 1.73500E+1	 2.41010E-3	 20:38:36:64	
 1.73667E+1	 2.41128E-3	 20:38:37:64	
 1.73833E+1	 2.41244E-3	 20:38:38:64	
 1.74000E+1	 2.41370E-3	 20:38:39:64	
 1.74167E+1	 2.41509E-3	 20:38:40:64	
 1.74333E+1	 2.41656E-3	 20:38:41:64	
 1.74500E+1	 2.41810E-3	 20:38:42:64	
 1.74667E+1	 2.41993E-3	 20:38:43:64	
 1.74833E+1	 2.42163E-3	 20:38:44:64	
 1.75000E+1	 2.42294E-3	 20:38:45:64	
 1.75167E+1	 2.42426E-3	 20:38:46:64	
 1.75333E+1	 2.42553E-3	 20:38:47:64	
 1.75500E+1	 2.42675E-3	 20:38:48:64	
 1.75667E+1	 2.42805E-3	 20:38:49:64	
 1.75833E+1	 2.42927E-3	 20:38:50:64	
 1.76000E+1	 2.43028E-3	 20:38:51:64	
 1.76167E+1	 2.43129E-3	 20:38:52:64	
 1.76333E+1	 2.43229E-3	 20:38:53:64	
 1.76500E+1	 2.43328E-3	 20:38:54:64	
 1.76667E+1	 2.43432E-3	 20:38:55:64	
 1.76833E+1	 2.43521E-3	 20:38:56:64	
 1.77000E+1	 2.43583E-3	 20:38:57:64	
 1.77167E+1	 2.43632E-3	 20:38:58:64	
 1.77333E+1	 2.43687E-3	 20:38:59:64	
 1.77500E+1	 2.43754E-3	 20:39:00:64	
 1.77667E+1	 2.43830E-3	 20:39:01:64	
 1.77833E+1	 2.43915E-3	 20:39:02:64	
 1.78000E+1	 2.44001E-3	 20:39:03:64	
 1.78167E+1	 2.44092E-3	 20:39:04:64	
 1.78333E+1	 2.44197E-3	 20:39:05:64	
 1.78500E+1	 2.44294E-3	 20:39:06:64	
 1.78667E+1	 2.44372E-3	 20:39:07:64	
 1.78833E+1	 2.44438E-3	 20:39:08:64	
 1.79000E+1	 2.44487E-3	 20:39:09:64	
 1.79167E+1	 2.44529E-3	 20:39:10:64	
 1.79333E+1	 2.44584E-3	 20:39:11:64	
 1.79500E+1	 2.44662E-3	 20:39:12:64	
 1.79667E+1	 2.44758E-3	 20:39:13:64	
 1.79833E+1	 2.44877E-3	 20:39:14:64	
 1.80000E+1	 2.45027E-3	 20:39:15:64	
 1.80167E+1	 2.45187E-3	 20:39:16:64	
 1.80333E+1	 2.45352E-3	 20:39:17:64	
 1.80500E+1	 2.45545E-3	 20:39:18:64	
 1.80667E+1	 2.45734E-3	 20:39:19:64	
 1.80833E+1	 2.45908E-3	 20:39:20:64	
 1.81000E+1	 2.46110E-3	 20:39:21:64	
 1.81167E+1	 2.46320E-3	 20:39:22:64	
 1.81333E+1	 2.46532E-3	 20:39:23:64	
 1.81500E+1	 2.46795E-3	 20:39:24:64	
 1.81667E+1	 2.47072E-3	 20:39:25:64	
 1.81833E+1	 2.47329E-3	 20:39:26:64	
 1.82000E+1	 2.47604E-3	 20:39:27:64	
 1.82167E+1	 2.47877E-3	 20:39:28:64	
 1.82333E+1	 2.48164E-3	 20:39:29:64	
 1.82500E+1	 2.48521E-3	 20:39:30:64	
 1.82667E+1	 2.48925E-3	 20:39:31:64	
 1.82833E+1	 2.49313E-3	 20:39:32:64	
 1.83000E+1	 2.49681E-3	 20:39:33:64	
 1.83167E+1	 2.50051E-3	 20:39:34:64	
 1.83333E+1	 2.50389E-3	 20:39:35:64	
 1.83500E+1	 2.50750E-3	 20:39:36:64	
 1.83667E+1	 2.51171E-3	 20:39:37:64	
 1.83833E+1	 2.51580E-3	 20:39:38:64	
 1.84000E+1	 2.51996E-3	 20:39:39:64	
 1.84167E+1	 2.52446E-3	 20:39:40:64	
 1.84333E+1	 2.52873E-3	 20:39:41:64	
 1.84500E+1	 2.53266E-3	 20:39:42:64	
 1.84667E+1	 2.53673E-3	 20:39:43:64	
 1.84833E+1	 2.54055E-3	 20:39:44:64	
 1.85000E+1	 2.54408E-3	 20:39:45:64	
 1.85167E+1	 2.54793E-3	 20:39:46:64	
 1.85333E+1	 2.55168E-3	 20:39:47:64	
 1.85500E+1	 2.55560E-3	 20:39:48:64	
 1.85667E+1	 2.56012E-3	 20:39:49:64	
 1.85833E+1	 2.56456E-3	 20:39:50:64	
 1.86000E+1	 2.56884E-3	 20:39:51:64	
 1.86167E+1	 2.57319E-3	 20:39:52:64	
 1.86333E+1	 2.57760E-3	 20:39:53:64	
 1.86500E+1	 2.58160E-3	 20:39:54:64	
 1.86667E+1	 2.58541E-3	 20:39:55:64	
 1.86833E+1	 2.58956E-3	 20:39:56:64	
 1.87000E+1	 2.59357E-3	 20:39:57:64	
 1.87167E+1	 2.59739E-3	 20:39:58:64	
 1.87333E+1	 2.60162E-3	 20:39:59:64	
 1.87500E+1	 2.60568E-3	 20:40:00:64	
 1.87667E+1	 2.60967E-3	 20:40:01:64	
 1.87833E+1	 2.61386E-3	 20:40:02:64	
 1.88000E+1	 2.61749E-3	 20:40:03:64	
 1.88167E+1	 2.62082E-3	 20:40:04:64	
 1.88333E+1	 2.62432E-3	 20:40:05:64	
 1.88500E+1	 2.62779E-3	 20:40:06:64	
 1.88667E+1	 2.63100E-3	 20:40:07:64	
 1.88833E+1	 2.63426E-3	 20:40:08:64	
 1.89000E+1	 2.63792E-3	 20:40:09:64	
 1.89167E+1	 2.64134E-3	 20:40:10:64	
 1.89333E+1	 2.64431E-3	 20:40:11:64	
 1.89500E+1	 2.64750E-3	 20:40:12:64	
 1.89667E+1	 2.65048E-3	 20:40:13:64	
 1.89833E+1	 2.65334E-3	 20:40:14:64	
 1.90000E+1	 2.65622E-3	 20:40:15:64	
 1.90167E+1	 2.65853E-3	 20:40:16:64	
 1.90333E+1	 2.66061E-3	 20:40:17:64	
 1.90500E+1	 2.66296E-3	 20:40:18:64	
 1.90667E+1	 2.66548E-3	 20:40:19:64	
 1.90833E+1	 2.66794E-3	 20:40:20:64	
 1.91000E+1	 2.67039E-3	 20:40:21:64	
 1.91167E+1	 2.67263E-3	 20:40:22:64	
 1.91333E+1	 2.67457E-3	 20:40:23:64	
 1.91500E+1	 2.67662E-3	 20:40:24:64	
 1.91667E+1	 2.67855E-3	 20:40:25:64	
 1.91833E+1	 2.68012E-3	 20:40:26:64	
 1.92000E+1	 2.68173E-3	 20:40:27:64	
 1.92167E+1	 2.68350E-3	 20:40:28:64	
 1.92333E+1	 2.68529E-3	 20:40:29:64	
 1.92500E+1	 2.68713E-3	 20:40:30:64	
 1.92667E+1	 2.68926E-3	 20:40:31:64	
 1.92833E+1	 2.69127E-3	 20:40:32:64	
 1.93000E+1	 2.69305E-3	 20:40:33:64	
 1.93167E+1	 2.69461E-3	 20:40:34:64	
 1.93333E+1	 2.69571E-3	 20:40:35:64	
 1.93500E+1	 2.69665E-3	 20:40:36:64	
 1.93667E+1	 2.69771E-3	 20:40:37:64	
 1.93833E+1	 2.69881E-3	 20:40:38:64	
 1.94000E+1	 2.69991E-3	 20:40:39:64	
 1.94167E+1	 2.70105E-3	 20:40:40:64	
 1.94333E+1	 2.70214E-3	 20:40:41:64	
 1.94500E+1	 2.70315E-3	 20:40:42:64	
 1.94667E+1	 2.70426E-3	 20:40:43:64	
 1.94833E+1	 2.70540E-3	 20:40:44:64	
 1.95000E+1	 2.70639E-3	 20:40:45:64	
 1.95167E+1	 2.70722E-3	 20:40:46:64	
 1.95333E+1	 2.70788E-3	 20:40:47:64	
 1.95500E+1	 2.70833E-3	 20:40:48:64	
 1.95667E+1	 2.70865E-3	 20:40:49:64	
 1.95833E+1	 2.70893E-3	 20:40:50:64	
 1.96000E+1	 2.70909E-3	 20:40:51:64	
 1.96167E+1	 2.70913E-3	 20:40:52:64	
 1.96333E+1	 2.70911E-3	 20:40:53:64	
 1.96500E+1	 2.70908E-3	 20:40:54:64	
 1.96667E+1	 2.70911E-3	 20:40:55:64	
 1.96833E+1	 2.70919E-3	 20:40:56:64	
 1.97000E+1	 2.70928E-3	 20:40:57:64	
 1.97167E+1	 2.70936E-3	 20:40:58:64	
 1.97333E+1	 2.70940E-3	 20:40:59:64	
 1.97500E+1	 2.70942E-3	 20:41:00:64	
 1.97667E+1	 2.70947E-3	 20:41:01:64	
 1.97833E+1	 2.70953E-3	 20:41:02:64	
 1.98000E+1	 2.70951E-3	 20:41:03:64	
 1.98167E+1	 2.70937E-3	 20:41:04:64	
 1.98333E+1	 2.70914E-3	 20:41:05:64	
 1.98500E+1	 2.70892E-3	 20:41:06:64	
 1.98667E+1	 2.70880E-3	 20:41:07:64	
 1.98833E+1	 2.70873E-3	 20:41:08:64	
 1.99000E+1	 2.70860E-3	 20:41:09:64	
 1.99167E+1	 2.70843E-3	 20:41:10:64	
 1.99333E+1	 2.70825E-3	 20:41:11:64	
 1.99500E+1	 2.70807E-3	 20:41:12:64	
 1.99667E+1	 2.70784E-3	 20:41:13:64	
 1.99833E+1	 2.70752E-3	 20:41:14:64	
 2.00000E+1	 2.70710E-3	 20:41:15:64	
 2.00167E+1	 2.70672E-3	 20:41:16:64	
 2.00333E+1	 2.70648E-3	 20:41:17:64	
 2.00500E+1	 2.70633E-3	 20:41:18:64	
 2.00667E+1	 2.70621E-3	 20:41:19:64	
 2.00833E+1	 2.70605E-3	 20:41:20:64	
 2.01000E+1	 2.70579E-3	 20:41:21:64	
 2.01167E+1	 2.70540E-3	 20:41:22:64	
 2.01333E+1	 2.70501E-3	 20:41:23:64	
 2.01500E+1	 2.70472E-3	 20:41:24:64	
 2.01667E+1	 2.70458E-3	 20:41:25:64	
 2.01833E+1	 2.70452E-3	 20:41:26:64	
 2.02000E+1	 2.70435E-3	 20:41:27:64	
 2.02167E+1	 2.70389E-3	 20:41:28:64	
 2.02333E+1	 2.70325E-3	 20:41:29:64	
 2.02500E+1	 2.70257E-3	 20:41:30:64	
 2.02667E+1	 2.70190E-3	 20:41:31:64	
 2.02833E+1	 2.70128E-3	 20:41:32:64	
 2.03000E+1	 2.70066E-3	 20:41:33:64	
 2.03167E+1	 2.69992E-3	 20:41:34:64	
 2.03333E+1	 2.69911E-3	 20:41:35:64	
 2.03500E+1	 2.69820E-3	 20:41:36:64	
 2.03667E+1	 2.69715E-3	 20:41:37:64	
 2.03833E+1	 2.69618E-3	 20:41:38:64	
 2.04000E+1	 2.69549E-3	 20:41:39:64	
 2.04167E+1	 2.69495E-3	 20:41:40:64	
 2.04333E+1	 2.69436E-3	 20:41:41:64	
 2.04500E+1	 2.69357E-3	 20:41:42:64	
 2.04667E+1	 2.69258E-3	 20:41:43:64	
 2.04833E+1	 2.69146E-3	 20:41:44:64	
 2.05000E+1	 2.69037E-3	 20:41:45:64	
 2.05167E+1	 2.68935E-3	 20:41:46:64	
 2.05333E+1	 2.68832E-3	 20:41:47:64	
 2.05500E+1	 2.68741E-3	 20:41:48:64	
 2.05667E+1	 2.68655E-3	 20:41:49:64	
 2.05833E+1	 2.68550E-3	 20:41:50:64	
 2.06000E+1	 2.68436E-3	 20:41:51:64	
 2.06167E+1	 2.68331E-3	 20:41:52:64	
 2.06333E+1	 2.68219E-3	 20:41:53:64	
 2.06500E+1	 2.68107E-3	 20:41:54:64	
 2.06667E+1	 2.67986E-3	 20:41:55:64	
 2.06833E+1	 2.67844E-3	 20:41:56:64	
 2.07000E+1	 2.67688E-3	 20:41:57:64	
 2.07167E+1	 2.67536E-3	 20:41:58:64	
 2.07333E+1	 2.67399E-3	 20:41:59:64	
 2.07500E+1	 2.67253E-3	 20:42:00:64	
 2.07667E+1	 2.67115E-3	 20:42:01:64	
 2.07833E+1	 2.66994E-3	 20:42:02:64	
 2.08000E+1	 2.66866E-3	 20:42:03:64	
 2.08167E+1	 2.66746E-3	 20:42:04:64	
 2.08333E+1	 2.66631E-3	 20:42:05:64	
 2.08500E+1	 2.66489E-3	 20:42:06:64	
 2.08667E+1	 2.66343E-3	 20:42:07:64	
 2.08833E+1	 2.66212E-3	 20:42:08:64	
 2.09000E+1	 2.66076E-3	 20:42:09:64	
 2.09167E+1	 2.65952E-3	 20:42:10:64	
 2.09333E+1	 2.65844E-3	 20:42:11:64	
 2.09500E+1	 2.65743E-3	 20:42:12:64	
 2.09667E+1	 2.65658E-3	 20:42:13:64	
 2.09833E+1	 2.65589E-3	 20:42:14:64	
 2.10000E+1	 2.65513E-3	 20:42:15:64	
 2.10167E+1	 2.65413E-3	 20:42:16:64	
 2.10333E+1	 2.65293E-3	 20:42:17:64	
 2.10500E+1	 2.65165E-3	 20:42:18:64	
 2.10667E+1	 2.65032E-3	 20:42:19:64	
 2.10833E+1	 2.64904E-3	 20:42:20:64	
 2.11000E+1	 2.64783E-3	 20:42:21:64	
 2.11167E+1	 2.64661E-3	 20:42:22:64	
 2.11333E+1	 2.64553E-3	 20:42:23:64	
 2.11500E+1	 2.64455E-3	 20:42:24:64	
 2.11667E+1	 2.64344E-3	 20:42:25:64	
 2.11833E+1	 2.64228E-3	 20:42:26:64	
 2.12000E+1	 2.64115E-3	 20:42:27:64	
 2.12167E+1	 2.64002E-3	 20:42:28:64	
 2.12333E+1	 2.63903E-3	 20:42:29:64	
 2.12500E+1	 2.63819E-3	 20:42:30:64	
 2.12667E+1	 2.63737E-3	 20:42:31:64	
 2.12833E+1	 2.63658E-3	 20:42:32:64	
 2.13000E+1	 2.63588E-3	 20:42:33:64	
 2.13167E+1	 2.63510E-3	 20:42:34:64	
 2.13333E+1	 2.63420E-3	 20:42:35:64	
 2.13500E+1	 2.63333E-3	 20:42:36:64	
 2.13667E+1	 2.63250E-3	 20:42:37:64	
 2.13833E+1	 2.63154E-3	 20:42:38:64	
 2.14000E+1	 2.63046E-3	 20:42:39:64	
 2.14167E+1	 2.62939E-3	 20:42:40:64	
 2.14333E+1	 2.62842E-3	 20:42:41:64	
 2.14500E+1	 2.62762E-3	 20:42:42:64	
 2.14667E+1	 2.62692E-3	 20:42:43:64	
 2.14833E+1	 2.62601E-3	 20:42:44:64	
 2.15000E+1	 2.62498E-3	 20:42:45:64	
 2.15167E+1	 2.62400E-3	 20:42:46:64	
 2.15333E+1	 2.62300E-3	 20:42:47:64	
 2.15500E+1	 2.62207E-3	 20:42:48:64	
 2.15667E+1	 2.62116E-3	 20:42:49:64	
 2.15833E+1	 2.62018E-3	 20:42:50:64	
 2.16000E+1	 2.61921E-3	 20:42:51:64	
 2.16167E+1	 2.61836E-3	 20:42:52:64	
 2.16333E+1	 2.61768E-3	 20:42:53:64	
 2.16500E+1	 2.61697E-3	 20:42:54:64	
 2.16667E+1	 2.61625E-3	 20:42:55:64	
 2.16833E+1	 2.61545E-3	 20:42:56:64	
 2.17000E+1	 2.61443E-3	 20:42:57:64	
 2.17167E+1	 2.61332E-3	 20:42:58:64	
 2.17333E+1	 2.61220E-3	 20:42:59:64	
 2.17500E+1	 2.61110E-3	 20:43:00:64	
 2.17667E+1	 2.61024E-3	 20:43:01:64	
 2.17833E+1	 2.60967E-3	 20:43:02:64	
 2.18000E+1	 2.60916E-3	 20:43:03:64	
 2.18167E+1	 2.60858E-3	 20:43:04:64	
 2.18333E+1	 2.60788E-3	 20:43:05:64	
 2.18500E+1	 2.60705E-3	 20:43:06:64	
 2.18667E+1	 2.60624E-3	 20:43:07:64	
 2.18833E+1	 2.60560E-3	 20:43:08:64	
 2.19000E+1	 2.60507E-3	 20:43:09:64	
 2.19167E+1	 2.60458E-3	 20:43:10:64	
 2.19333E+1	 2.60412E-3	 20:43:11:64	
 2.19500E+1	 2.60367E-3	 20:43:12:64	
 2.19667E+1	 2.60320E-3	 20:43:13:64	
 2.19833E+1	 2.60277E-3	 20:43:14:64	
 2.20000E+1	 2.60230E-3	 20:43:15:64	
 2.20167E+1	 2.60170E-3	 20:43:16:64	
 2.20333E+1	 2.60110E-3	 20:43:17:64	
 2.20500E+1	 2.60060E-3	 20:43:18:64	
 2.20667E+1	 2.60011E-3	 20:43:19:64	
 2.20833E+1	 2.59967E-3	 20:43:20:64	
 2.21000E+1	 2.59924E-3	 20:43:21:64	
 2.21167E+1	 2.59880E-3	 20:43:22:64	
 2.21333E+1	 2.59848E-3	 20:43:23:64	
 2.21500E+1	 2.59823E-3	 20:43:24:64	
 2.21667E+1	 2.59800E-3	 20:43:25:64	
 2.21833E+1	 2.59772E-3	 20:43:26:64	
 2.22000E+1	 2.59736E-3	 20:43:27:64	
 2.22167E+1	 2.59684E-3	 20:43:28:64	
 2.22333E+1	 2.59624E-3	 20:43:29:64	
 2.22500E+1	 2.59582E-3	 20:43:30:64	
 2.22667E+1	 2.59560E-3	 20:43:31:64	
 2.22833E+1	 2.59550E-3	 20:43:32:64	
 2.23000E+1	 2.59539E-3	 20:43:33:64	
 2.23167E+1	 2.59522E-3	 20:43:34:64	
 2.23333E+1	 2.59499E-3	 20:43:35:64	
 2.23500E+1	 2.59474E-3	 20:43:36:64	
 2.23667E+1	 2.59450E-3	 20:43:37:64	
 2.23833E+1	 2.59422E-3	 20:43:38:64	
 2.24000E+1	 2.59392E-3	 20:43:39:64	
 2.24167E+1	 2.59362E-3	 20:43:40:64	
 2.24333E+1	 2.59328E-3	 20:43:41:64	
 2.24500E+1	 2.59292E-3	 20:43:42:64	
 2.24667E+1	 2.59256E-3	 20:43:43:64	
 2.24833E+1	 2.59216E-3	 20:43:44:64	
 2.25000E+1	 2.59166E-3	 20:43:45:64	
 2.25167E+1	 2.59118E-3	 20:43:46:64	
 2.25333E+1	 2.59078E-3	 20:43:47:64	
 2.25500E+1	 2.59036E-3	 20:43:48:64	
 2.25667E+1	 2.58996E-3	 20:43:49:64	
 2.25833E+1	 2.58960E-3	 20:43:50:64	
 2.26000E+1	 2.58915E-3	 20:43:51:64	
 2.26167E+1	 2.58862E-3	 20:43:52:64	
 2.26333E+1	 2.58791E-3	 20:43:53:64	
 2.26500E+1	 2.58688E-3	 20:43:54:64	
 2.26667E+1	 2.58569E-3	 20:43:55:64	
 2.26833E+1	 2.58449E-3	 20:43:56:64	
 2.27000E+1	 2.58325E-3	 20:43:57:64	
 2.27167E+1	 2.58211E-3	 20:43:58:64	
 2.27333E+1	 2.58099E-3	 20:43:59:64	
 2.27500E+1	 2.57971E-3	 20:44:00:64	
 2.27667E+1	 2.57838E-3	 20:44:01:64	
 2.27833E+1	 2.57718E-3	 20:44:02:64	
 2.28000E+1	 2.57594E-3	 20:44:03:64	
 2.28167E+1	 2.57449E-3	 20:44:04:64	
 2.28333E+1	 2.57287E-3	 20:44:05:64	
 2.28500E+1	 2.57113E-3	 20:44:06:64	
 2.28667E+1	 2.56931E-3	 20:44:07:64	
 2.28833E+1	 2.56771E-3	 20:44:08:64	
 2.29000E+1	 2.56635E-3	 20:44:09:64	
 2.29167E+1	 2.56490E-3	 20:44:10:64	
 2.29333E+1	 2.56327E-3	 20:44:11:64	
 2.29500E+1	 2.56134E-3	 20:44:12:64	
 2.29667E+1	 2.55899E-3	 20:44:13:64	
 2.29833E+1	 2.55662E-3	 20:44:14:64	
 2.30000E+1	 2.55425E-3	 20:44:15:64	
 2.30167E+1	 2.55171E-3	 20:44:16:64	
 2.30333E+1	 2.54933E-3	 20:44:17:64	
 2.30500E+1	 2.54697E-3	 20:44:18:64	
 2.30667E+1	 2.54443E-3	 20:44:19:64	
 2.30833E+1	 2.54208E-3	 20:44:20:64	
 2.31000E+1	 2.54015E-3	 20:44:21:64	
 2.31167E+1	 2.53825E-3	 20:44:22:64	
 2.31333E+1	 2.53598E-3	 20:44:23:64	
 2.31500E+1	 2.53359E-3	 20:44:24:64	
 2.31667E+1	 2.53121E-3	 20:44:25:64	
 2.31833E+1	 2.52843E-3	 20:44:26:64	
 2.32000E+1	 2.52566E-3	 20:44:27:64	
 2.32167E+1	 2.52291E-3	 20:44:28:64	
 2.32333E+1	 2.52011E-3	 20:44:29:64	
 2.32500E+1	 2.51771E-3	 20:44:30:64	
 2.32667E+1	 2.51539E-3	 20:44:31:64	
 2.32833E+1	 2.51283E-3	 20:44:32:64	
 2.33000E+1	 2.51029E-3	 20:44:33:64	
 2.33167E+1	 2.50783E-3	 20:44:34:64	
 2.33333E+1	 2.50498E-3	 20:44:35:64	
 2.33500E+1	 2.50215E-3	 20:44:36:64	
 2.33667E+1	 2.49973E-3	 20:44:37:64	
 2.33833E+1	 2.49722E-3	 20:44:38:64	
 2.34000E+1	 2.49451E-3	 20:44:39:64	
 2.34167E+1	 2.49197E-3	 20:44:40:64	
 2.34333E+1	 2.48933E-3	 20:44:41:64	
 2.34500E+1	 2.48638E-3	 20:44:42:64	
 2.34667E+1	 2.48366E-3	 20:44:43:64	
 2.34833E+1	 2.48098E-3	 20:44:44:64	
 2.35000E+1	 2.47821E-3	 20:44:45:64	
 2.35167E+1	 2.47570E-3	 20:44:46:64	
 2.35333E+1	 2.47343E-3	 20:44:47:64	
 2.35500E+1	 2.47109E-3	 20:44:48:64	
 2.35667E+1	 2.46881E-3	 20:44:49:64	
 2.35833E+1	 2.46648E-3	 20:44:50:64	
 2.36000E+1	 2.46367E-3	 20:44:51:64	
 2.36167E+1	 2.46077E-3	 20:44:52:64	
 2.36333E+1	 2.45802E-3	 20:44:53:64	
 2.36500E+1	 2.45505E-3	 20:44:54:64	
 2.36667E+1	 2.45211E-3	 20:44:55:64	
 2.36833E+1	 2.44953E-3	 20:44:56:64	
 2.37000E+1	 2.44701E-3	 20:44:57:64	
 2.37167E+1	 2.44435E-3	 20:44:58:64	
 2.37333E+1	 2.44184E-3	 20:44:59:64	
 2.37500E+1	 2.43947E-3	 20:45:00:64	
 2.37667E+1	 2.43691E-3	 20:45:01:64	
 2.37833E+1	 2.43439E-3	 20:45:02:64	
 2.38000E+1	 2.43186E-3	 20:45:03:64	
 2.38167E+1	 2.42894E-3	 20:45:04:64	
 2.38333E+1	 2.42610E-3	 20:45:05:64	
 2.38500E+1	 2.42352E-3	 20:45:06:64	
 2.38667E+1	 2.42064E-3	 20:45:07:64	
 2.38833E+1	 2.41792E-3	 20:45:08:64	
 2.39000E+1	 2.41567E-3	 20:45:09:64	
 2.39167E+1	 2.41341E-3	 20:45:10:64	
 2.39333E+1	 2.41137E-3	 20:45:11:64	
 2.39500E+1	 2.40956E-3	 20:45:12:64	
 2.39667E+1	 2.40770E-3	 20:45:13:64	
 2.39833E+1	 2.40587E-3	 20:45:14:64	
 2.40000E+1	 2.40432E-3	 20:45:15:64	
 2.40167E+1	 2.40302E-3	 20:45:16:64	
 2.40333E+1	 2.40184E-3	 20:45:17:64	
 2.40500E+1	 2.40081E-3	 20:45:18:64	
 2.40667E+1	 2.39984E-3	 20:45:19:64	
 2.40833E+1	 2.39868E-3	 20:45:20:64	
 2.41000E+1	 2.39757E-3	 20:45:21:64	
 2.41167E+1	 2.39669E-3	 20:45:22:64	
 2.41333E+1	 2.39592E-3	 20:45:23:64	
 2.41500E+1	 2.39536E-3	 20:45:24:64	
 2.41667E+1	 2.39504E-3	 20:45:25:64	
 2.41833E+1	 2.39494E-3	 20:45:26:64	
 2.42000E+1	 2.39518E-3	 20:45:27:64	
 2.42167E+1	 2.39580E-3	 20:45:28:64	
 2.42333E+1	 2.39676E-3	 20:45:29:64	
 2.42500E+1	 2.39789E-3	 20:45:30:64	
 2.42667E+1	 2.39906E-3	 20:45:31:64	
 2.42833E+1	 2.40060E-3	 20:45:32:64	
 2.43000E+1	 2.40249E-3	 20:45:33:64	
 2.43167E+1	 2.40440E-3	 20:45:34:64	
 2.43333E+1	 2.40651E-3	 20:45:35:64	
 2.43500E+1	 2.40907E-3	 20:45:36:64	
 2.43667E+1	 2.41192E-3	 20:45:37:64	
 2.43833E+1	 2.41532E-3	 20:45:38:64	
 2.44000E+1	 2.41985E-3	 20:45:39:64	
 2.44167E+1	 2.42488E-3	 20:45:40:64	
 2.44333E+1	 2.43012E-3	 20:45:41:64	
 2.44500E+1	 2.43629E-3	 20:45:42:64	
 2.44667E+1	 2.44290E-3	 20:45:43:64	
 2.44833E+1	 2.44959E-3	 20:45:44:64	
 2.45000E+1	 2.45709E-3	 20:45:45:64	
 2.45167E+1	 2.46506E-3	 20:45:46:64	
 2.45333E+1	 2.47347E-3	 20:45:47:64	
 2.45500E+1	 2.48330E-3	 20:45:48:64	
 2.45667E+1	 2.49377E-3	 20:45:49:64	
 2.45833E+1	 2.50416E-3	 20:45:50:64	
 2.46000E+1	 2.51563E-3	 20:45:51:64	
 2.46167E+1	 2.52927E-3	 20:45:52:64	
 2.46333E+1	 2.54396E-3	 20:45:53:64	
 2.46500E+1	 2.55879E-3	 20:45:54:64	
 2.46667E+1	 2.57474E-3	 20:45:55:64	
 2.46833E+1	 2.59106E-3	 20:45:56:64	
 2.47000E+1	 2.60797E-3	 20:45:57:64	
 2.47167E+1	 2.62718E-3	 20:45:58:64	
 2.47333E+1	 2.64681E-3	 20:45:59:64	
 2.47500E+1	 2.66680E-3	 20:46:00:64	
 2.47667E+1	 2.68976E-3	 20:46:01:64	
 2.47833E+1	 2.71325E-3	 20:46:02:64	
 2.48000E+1	 2.73652E-3	 20:46:03:64	
 2.48167E+1	 2.76327E-3	 20:46:04:64	
 2.48333E+1	 2.79175E-3	 20:46:05:64	
 2.48500E+1	 2.81992E-3	 20:46:06:64	
 2.48667E+1	 2.85027E-3	 20:46:07:64	
 2.48833E+1	 2.88128E-3	 20:46:08:64	
 2.49000E+1	 2.91056E-3	 20:46:09:64	
 2.49167E+1	 2.94492E-3	 20:46:10:64	
 2.49333E+1	 2.98395E-3	 20:46:11:64	
 2.49500E+1	 3.02035E-3	 20:46:12:64	
 2.49667E+1	 3.05779E-3	 20:46:13:64	
 2.49833E+1	 3.10088E-3	 20:46:14:64	
 2.50000E+1	 3.14383E-3	 20:46:15:64	
 2.50167E+1	 3.18946E-3	 20:46:16:64	
 2.50333E+1	 3.24114E-3	 20:46:17:64	
 2.50500E+1	 3.28988E-3	 20:46:18:64	
 2.50667E+1	 3.33890E-3	 20:46:19:64	
 2.50833E+1	 3.39427E-3	 20:46:20:64	
 2.51000E+1	 3.44994E-3	 20:46:21:64	
 2.51167E+1	 3.50952E-3	 20:46:22:64	
 2.51333E+1	 3.57687E-3	 20:46:23:64	
 2.51500E+1	 3.64064E-3	 20:46:24:64	
 2.51667E+1	 3.70161E-3	 20:46:25:64	
 2.51833E+1	 3.76732E-3	 20:46:26:64	
 2.52000E+1	 3.84687E-3	 20:46:27:64	
 2.52167E+1	 3.92769E-3	 20:46:28:64	
 2.52333E+1	 4.00435E-3	 20:46:29:64	
 2.52500E+1	 4.08936E-3	 20:46:30:64	
 2.52667E+1	 4.17411E-3	 20:46:31:64	
 2.52833E+1	 4.25993E-3	 20:46:32:64	
 2.53000E+1	 4.35580E-3	 20:46:33:64	
 2.53167E+1	 4.45189E-3	 20:46:34:64	
 2.53333E+1	 4.54662E-3	 20:46:35:64	
 2.53500E+1	 4.65359E-3	 20:46:36:64	
 2.53667E+1	 4.76125E-3	 20:46:37:64	
 2.53833E+1	 4.86555E-3	 20:46:38:64	
 2.54000E+1	 4.98934E-3	 20:46:39:64	
 2.54167E+1	 5.11587E-3	 20:46:40:64	
 2.54333E+1	 5.23446E-3	 20:46:41:64	
 2.54500E+1	 5.36549E-3	 20:46:42:64	
 2.54667E+1	 5.49700E-3	 20:46:43:64	
 2.54833E+1	 5.62237E-3	 20:46:44:64	
 2.55000E+1	 5.75456E-3	 20:46:45:64	
 2.55167E+1	 5.90110E-3	 20:46:46:64	
 2.55333E+1	 6.04498E-3	 20:46:47:64	
 2.55500E+1	 6.18336E-3	 20:46:48:64	
 2.55667E+1	 6.35091E-3	 20:46:49:64	
 2.55833E+1	 6.52093E-3	 20:46:50:64	
 2.56000E+1	 6.67552E-3	 20:46:51:64	
 2.56167E+1	 6.84607E-3	 20:46:52:64	
 2.56333E+1	 7.01553E-3	 20:46:53:64	
 2.56500E+1	 7.18058E-3	 20:46:54:64	
 2.56667E+1	 7.36402E-3	 20:46:55:64	
 2.56833E+1	 7.54452E-3	 20:46:56:64	
 2.57000E+1	 7.71668E-3	 20:46:57:64	
 2.57167E+1	 7.91074E-3	 20:46:58:64	
 2.57333E+1	 8.11251E-3	 20:46:59:64	
 2.57500E+1	 8.30640E-3	 20:47:00:64	
 2.57667E+1	 8.50673E-3	 20:47:01:64	
 2.57833E+1	 8.70228E-3	 20:47:02:64	
 2.58000E+1	 8.88252E-3	 20:47:03:64	
 2.58167E+1	 9.06960E-3	 20:47:04:64	
 2.58333E+1	 9.27804E-3	 20:47:05:64	
 2.58500E+1	 9.49210E-3	 20:47:06:64	
 2.58667E+1	 9.69814E-3	 20:47:07:64	
 2.58833E+1	 9.90812E-3	 20:47:08:64	
 2.59000E+1	 1.01108E-2	 20:47:09:64	
 2.59167E+1	 1.03044E-2	 20:47:10:64	
 2.59333E+1	 1.05151E-2	 20:47:11:64	
 2.59500E+1	 1.07192E-2	 20:47:12:64	
 2.59667E+1	 1.09094E-2	 20:47:13:64	
 2.59833E+1	 1.11294E-2	 20:47:14:64	
 2.60000E+1	 1.13445E-2	 20:47:15:64	
 2.60167E+1	 1.15324E-2	 20:47:16:64	
 2.60333E+1	 1.17335E-2	 20:47:17:64	
 2.60500E+1	 1.19273E-2	 20:47:18:64	
 2.60667E+1	 1.21126E-2	 20:47:19:64	
 2.60833E+1	 1.23042E-2	 20:47:20:64	
 2.61000E+1	 1.24946E-2	 20:47:21:64	
 2.61167E+1	 1.26723E-2	 20:47:22:64	
 2.61333E+1	 1.28388E-2	 20:47:23:64	
 2.61500E+1	 1.30192E-2	 20:47:24:64	
 2.61667E+1	 1.31999E-2	 20:47:25:64	
 2.61833E+1	 1.33689E-2	 20:47:26:64	
 2.62000E+1	 1.35347E-2	 20:47:27:64	
 2.62167E+1	 1.36892E-2	 20:47:28:64	
 2.62333E+1	 1.38331E-2	 20:47:29:64	
 2.62500E+1	 1.39818E-2	 20:47:30:64	
 2.62667E+1	 1.41210E-2	 20:47:31:64	
 2.62833E+1	 1.42470E-2	 20:47:32:64	
 2.63000E+1	 1.43770E-2	 20:47:33:64	
 2.63167E+1	 1.44976E-2	 20:47:34:64	
 2.63333E+1	 1.46036E-2	 20:47:35:64	
 2.63500E+1	 1.47139E-2	 20:47:36:64	
 2.63667E+1	 1.48157E-2	 20:47:37:64	
 2.63833E+1	 1.49057E-2	 20:47:38:64	
 2.64000E+1	 1.49947E-2	 20:47:39:64	
 2.64167E+1	 1.50765E-2	 20:47:40:64	
 2.64333E+1	 1.51471E-2	 20:47:41:64	
 2.64500E+1	 1.52089E-2	 20:47:42:64	
 2.64667E+1	 1.52695E-2	 20:47:43:64	
 2.64833E+1	 1.53207E-2	 20:47:44:64	
 2.65000E+1	 1.53651E-2	 20:47:45:64	
 2.65167E+1	 1.54061E-2	 20:47:46:64	
 2.65333E+1	 1.54362E-2	 20:47:47:64	
 2.65500E+1	 1.54581E-2	 20:47:48:64	
 2.65667E+1	 1.54749E-2	 20:47:49:64	
 2.65833E+1	 1.54850E-2	 20:47:50:64	
 2.66000E+1	 1.54878E-2	 20:47:51:64	
 2.66167E+1	 1.54844E-2	 20:47:52:64	
 2.66333E+1	 1.54742E-2	 20:47:53:64	
 2.66500E+1	 1.54574E-2	 20:47:54:64	
 2.66667E+1	 1.54336E-2	 20:47:55:64	
 2.66833E+1	 1.54047E-2	 20:47:56:64	
 2.67000E+1	 1.53726E-2	 20:47:57:64	
 2.67167E+1	 1.53337E-2	 20:47:58:64	
 2.67333E+1	 1.52853E-2	 20:47:59:64	
 2.67500E+1	 1.52341E-2	 20:48:00:64	
 2.67667E+1	 1.51809E-2	 20:48:01:64	
 2.67833E+1	 1.51139E-2	 20:48:02:64	
 2.68000E+1	 1.50426E-2	 20:48:03:64	
 2.68167E+1	 1.49740E-2	 20:48:04:64	
 2.68333E+1	 1.48956E-2	 20:48:05:64	
 2.68500E+1	 1.48157E-2	 20:48:06:64	
 2.68667E+1	 1.47365E-2	 20:48:07:64	
 2.68833E+1	 1.46397E-2	 20:48:08:64	
 2.69000E+1	 1.45388E-2	 20:48:09:64	
 2.69167E+1	 1.44454E-2	 20:48:10:64	
 2.69333E+1	 1.43413E-2	 20:48:11:64	
 2.69500E+1	 1.42367E-2	 20:48:12:64	
 2.69667E+1	 1.41402E-2	 20:48:13:64	
 2.69833E+1	 1.40274E-2	 20:48:14:64	
 2.70000E+1	 1.39015E-2	 20:48:15:64	
 2.70167E+1	 1.37885E-2	 20:48:16:64	
 2.70333E+1	 1.36770E-2	 20:48:17:64	
 2.70500E+1	 1.35519E-2	 20:48:18:64	
 2.70667E+1	 1.34214E-2	 20:48:19:64	
 2.70833E+1	 1.32940E-2	 20:48:20:64	
 2.71000E+1	 1.31626E-2	 20:48:21:64	
 2.71167E+1	 1.30346E-2	 20:48:22:64	
 2.71333E+1	 1.29101E-2	 20:48:23:64	
 2.71500E+1	 1.27717E-2	 20:48:24:64	
 2.71667E+1	 1.26368E-2	 20:48:25:64	
 2.71833E+1	 1.24995E-2	 20:48:26:64	
 2.72000E+1	 1.23493E-2	 20:48:27:64	
 2.72167E+1	 1.22108E-2	 20:48:28:64	
 2.72333E+1	 1.20765E-2	 20:48:29:64	
 2.72500E+1	 1.19320E-2	 20:48:30:64	
 2.72667E+1	 1.17904E-2	 20:48:31:64	
 2.72833E+1	 1.16593E-2	 20:48:32:64	
 2.73000E+1	 1.15228E-2	 20:48:33:64	
 2.73167E+1	 1.13750E-2	 20:48:34:64	
 2.73333E+1	 1.12334E-2	 20:48:35:64	
 2.73500E+1	 1.10974E-2	 20:48:36:64	
 2.73667E+1	 1.09492E-2	 20:48:37:64	
 2.73833E+1	 1.08072E-2	 20:48:38:64	
 2.74000E+1	 1.06726E-2	 20:48:39:64	
 2.74167E+1	 1.05234E-2	 20:48:40:64	
 2.74333E+1	 1.03713E-2	 20:48:41:64	
 2.74500E+1	 1.02283E-2	 20:48:42:64	
 2.74667E+1	 1.00840E-2	 20:48:43:64	
 2.74833E+1	 9.94477E-3	 20:48:44:64	
 2.75000E+1	 9.81305E-3	 20:48:45:64	
 2.75167E+1	 9.66880E-3	 20:48:46:64	
 2.75333E+1	 9.52795E-3	 20:48:47:64	
 2.75500E+1	 9.38988E-3	 20:48:48:64	
 2.75667E+1	 9.24114E-3	 20:48:49:64	
 2.75833E+1	 9.10451E-3	 20:48:50:64	
 2.76000E+1	 8.98061E-3	 20:48:51:64	
 2.76167E+1	 8.85410E-3	 20:48:52:64	
 2.76333E+1	 8.71404E-3	 20:48:53:64	
 2.76500E+1	 8.57199E-3	 20:48:54:64	
 2.76667E+1	 8.43717E-3	 20:48:55:64	
 2.76833E+1	 8.30177E-3	 20:48:56:64	
 2.77000E+1	 8.17414E-3	 20:48:57:64	
 2.77167E+1	 8.05374E-3	 20:48:58:64	
 2.77333E+1	 7.91392E-3	 20:48:59:64	
 2.77500E+1	 7.77621E-3	 20:49:00:64	
 2.77667E+1	 7.65469E-3	 20:49:01:64	
 2.77833E+1	 7.52567E-3	 20:49:02:64	
 2.78000E+1	 7.40127E-3	 20:49:03:64	
 2.78167E+1	 7.28343E-3	 20:49:04:64	
 2.78333E+1	 7.15843E-3	 20:49:05:64	
 2.78500E+1	 7.03878E-3	 20:49:06:64	
 2.78667E+1	 6.93355E-3	 20:49:07:64	
 2.78833E+1	 6.81587E-3	 20:49:08:64	
 2.79000E+1	 6.68785E-3	 20:49:09:64	
 2.79167E+1	 6.57677E-3	 20:49:10:64	
 2.79333E+1	 6.47134E-3	 20:49:11:64	
 2.79500E+1	 6.35679E-3	 20:49:12:64	
 2.79667E+1	 6.24108E-3	 20:49:13:64	
 2.79833E+1	 6.13151E-3	 20:49:14:64	
 2.80000E+1	 6.02255E-3	 20:49:15:64	
 2.80167E+1	 5.91973E-3	 20:49:16:64	
 2.80333E+1	 5.82362E-3	 20:49:17:64	
 2.80500E+1	 5.71448E-3	 20:49:18:64	
 2.80667E+1	 5.60781E-3	 20:49:19:64	
 2.80833E+1	 5.51495E-3	 20:49:20:64	
 2.81000E+1	 5.41691E-3	 20:49:21:64	
 2.81167E+1	 5.32365E-3	 20:49:22:64	
 2.81333E+1	 5.23164E-3	 20:49:23:64	
 2.81500E+1	 5.13369E-3	 20:49:24:64	
 2.81667E+1	 5.04558E-3	 20:49:25:64	
 2.81833E+1	 4.96703E-3	 20:49:26:64	
 2.82000E+1	 4.88833E-3	 20:49:27:64	
 2.82167E+1	 4.80302E-3	 20:49:28:64	
 2.82333E+1	 4.72227E-3	 20:49:29:64	
 2.82500E+1	 4.64201E-3	 20:49:30:64	
 2.82667E+1	 4.55727E-3	 20:49:31:64	
 2.82833E+1	 4.48380E-3	 20:49:32:64	
 2.83000E+1	 4.41453E-3	 20:49:33:64	
 2.83167E+1	 4.34225E-3	 20:49:34:64	
 2.83333E+1	 4.27418E-3	 20:49:35:64	
 2.83500E+1	 4.21118E-3	 20:49:36:64	
 2.83667E+1	 4.14555E-3	 20:49:37:64	
 2.83833E+1	 4.08349E-3	 20:49:38:64	
 2.84000E+1	 4.02669E-3	 20:49:39:64	
 2.84167E+1	 3.96680E-3	 20:49:40:64	
 2.84333E+1	 3.91003E-3	 20:49:41:64	
 2.84500E+1	 3.85917E-3	 20:49:42:64	
 2.84667E+1	 3.80543E-3	 20:49:43:64	
 2.84833E+1	 3.75237E-3	 20:49:44:64	
 2.85000E+1	 3.70588E-3	 20:49:45:64	
 2.85167E+1	 3.66206E-3	 20:49:46:64	
 2.85333E+1	 3.61667E-3	 20:49:47:64	
 2.85500E+1	 3.57512E-3	 20:49:48:64	
 2.85667E+1	 3.53461E-3	 20:49:49:64	
 2.85833E+1	 3.49230E-3	 20:49:50:64	
 2.86000E+1	 3.45578E-3	 20:49:51:64	
 2.86167E+1	 3.42204E-3	 20:49:52:64	
 2.86333E+1	 3.38698E-3	 20:49:53:64	
 2.86500E+1	 3.35451E-3	 20:49:54:64	
 2.86667E+1	 3.32317E-3	 20:49:55:64	
 2.86833E+1	 3.29061E-3	 20:49:56:64	
 2.87000E+1	 3.26264E-3	 20:49:57:64	
 2.87167E+1	 3.23719E-3	 20:49:58:64	
 2.87333E+1	 3.21114E-3	 20:49:59:64	
 2.87500E+1	 3.18699E-3	 20:50:00:64	
 2.87667E+1	 3.16608E-3	 20:50:01:64	
 2.87833E+1	 3.14547E-3	 20:50:02:64	
 2.88000E+1	 3.12430E-3	 20:50:03:64	
 2.88167E+1	 3.10555E-3	 20:50:04:64	
 2.88333E+1	 3.08906E-3	 20:50:05:64	
 2.88500E+1	 3.07159E-3	 20:50:06:64	
 2.88667E+1	 3.05469E-3	 20:50:07:64	
 2.88833E+1	 3.03979E-3	 20:50:08:64	
 2.89000E+1	 3.02567E-3	 20:50:09:64	
 2.89167E+1	 3.01299E-3	 20:50:10:64	
 2.89333E+1	 3.00178E-3	 20:50:11:64	
 2.89500E+1	 2.98957E-3	 20:50:12:64	
 2.89667E+1	 2.97806E-3	 20:50:13:64	
 2.89833E+1	 2.96850E-3	 20:50:14:64	
 2.90000E+1	 2.95898E-3	 20:50:15:64	
 2.90167E+1	 2.95032E-3	 20:50:16:64	
 2.90333E+1	 2.94256E-3	 20:50:17:64	
 2.90500E+1	 2.93432E-3	 20:50:18:64	
 2.90667E+1	 2.92605E-3	 20:50:19:64	
 2.90833E+1	 2.91882E-3	 20:50:20:64	
 2.91000E+1	 2.91203E-3	 20:50:21:64	
 2.91167E+1	 2.90520E-3	 20:50:22:64	
 2.91333E+1	 2.89908E-3	 20:50:23:64	
 2.91500E+1	 2.89353E-3	 20:50:24:64	
 2.91667E+1	 2.88764E-3	 20:50:25:64	
 2.91833E+1	 2.88174E-3	 20:50:26:64	
 2.92000E+1	 2.87631E-3	 20:50:27:64	
 2.92167E+1	 2.87089E-3	 20:50:28:64	
 2.92333E+1	 2.86572E-3	 20:50:29:64	
 2.92500E+1	 2.86080E-3	 20:50:30:64	
 2.92667E+1	 2.85533E-3	 20:50:31:64	
 2.92833E+1	 2.85023E-3	 20:50:32:64	
 2.93000E+1	 2.84570E-3	 20:50:33:64	
 2.93167E+1	 2.84131E-3	 20:50:34:64	
 2.93333E+1	 2.83771E-3	 20:50:35:64	
 2.93500E+1	 2.83444E-3	 20:50:36:64	
 2.93667E+1	 2.83087E-3	 20:50:37:64	
 2.93833E+1	 2.82722E-3	 20:50:38:64	
 2.94000E+1	 2.82376E-3	 20:50:39:64	
 2.94167E+1	 2.82027E-3	 20:50:40:64	
 2.94333E+1	 2.81669E-3	 20:50:41:64	
 2.94500E+1	 2.81339E-3	 20:50:42:64	
 2.94667E+1	 2.81013E-3	 20:50:43:64	
 2.94833E+1	 2.80625E-3	 20:50:44:64	
 2.95000E+1	 2.80230E-3	 20:50:45:64	
 2.95167E+1	 2.79848E-3	 20:50:46:64	
 2.95333E+1	 2.79398E-3	 20:50:47:64	
 2.95500E+1	 2.78952E-3	 20:50:48:64	
 2.95667E+1	 2.78549E-3	 20:50:49:64	
 2.95833E+1	 2.78113E-3	 20:50:50:64	
 2.96000E+1	 2.77690E-3	 20:50:51:64	
 2.96167E+1	 2.77288E-3	 20:50:52:64	
 2.96333E+1	 2.76853E-3	 20:50:53:64	
 2.96500E+1	 2.76421E-3	 20:50:54:64	
 2.96667E+1	 2.76017E-3	 20:50:55:64	
 2.96833E+1	 2.75590E-3	 20:50:56:64	
 2.97000E+1	 2.75120E-3	 20:50:57:64	
 2.97167E+1	 2.74648E-3	 20:50:58:64	
 2.97333E+1	 2.74204E-3	 20:50:59:64	
 2.97500E+1	 2.73756E-3	 20:51:00:64	
 2.97667E+1	 2.73328E-3	 20:51:01:64	
 2.97833E+1	 2.72924E-3	 20:51:02:64	
 2.98000E+1	 2.72468E-3	 20:51:03:64	
 2.98167E+1	 2.72037E-3	 20:51:04:64	
 2.98333E+1	 2.71673E-3	 20:51:05:64	
 2.98500E+1	 2.71293E-3	 20:51:06:64	
 2.98667E+1	 2.70931E-3	 20:51:07:64	
 2.98833E+1	 2.70565E-3	 20:51:08:64	
 2.99000E+1	 2.70166E-3	 20:51:09:64	
 2.99167E+1	 2.69799E-3	 20:51:10:64	
 2.99333E+1	 2.69454E-3	 20:51:11:64	
 2.99500E+1	 2.69087E-3	 20:51:12:64	
 2.99667E+1	 2.68723E-3	 20:51:13:64	
 2.99833E+1	 2.68409E-3	 20:51:14:64	
 3.00000E+1	 2.68118E-3	 20:51:15:64	
 3.00167E+1	 2.67814E-3	 20:51:16:64	
 3.00333E+1	 2.67523E-3	 20:51:17:64	
 3.00500E+1	 2.67243E-3	 20:51:18:64	
 3.00667E+1	 2.66916E-3	 20:51:19:64	
 3.00833E+1	 2.66596E-3	 20:51:20:64	
 3.01000E+1	 2.66324E-3	 20:51:21:64	
 3.01167E+1	 2.66048E-3	 20:51:22:64	
 3.01333E+1	 2.65796E-3	 20:51:23:64	
 3.01500E+1	 2.65566E-3	 20:51:24:64	
 3.01667E+1	 2.65323E-3	 20:51:25:64	
 3.01833E+1	 2.65099E-3	 20:51:26:64	
 3.02000E+1	 2.64904E-3	 20:51:27:64	
 3.02167E+1	 2.64701E-3	 20:51:28:64	
 3.02333E+1	 2.64511E-3	 20:51:29:64	
 3.02500E+1	 2.64318E-3	 20:51:30:64	
 3.02667E+1	 2.64095E-3	 20:51:31:64	
 3.02833E+1	 2.63875E-3	 20:51:32:64	
 3.03000E+1	 2.63659E-3	 20:51:33:64	
 3.03167E+1	 2.63431E-3	 20:51:34:64	
 3.03333E+1	 2.63199E-3	 20:51:35:64	
 3.03500E+1	 2.62999E-3	 20:51:36:64	
 3.03667E+1	 2.62830E-3	 20:51:37:64	
 3.03833E+1	 2.62654E-3	 20:51:38:64	
 3.04000E+1	 2.62480E-3	 20:51:39:64	
 3.04167E+1	 2.62302E-3	 20:51:40:64	
 3.04333E+1	 2.62098E-3	 20:51:41:64	
 3.04500E+1	 2.61909E-3	 20:51:42:64	
 3.04667E+1	 2.61741E-3	 20:51:43:64	
 3.04833E+1	 2.61577E-3	 20:51:44:64	
 3.05000E+1	 2.61434E-3	 20:51:45:64	
 3.05167E+1	 2.61302E-3	 20:51:46:64	
 3.05333E+1	 2.61171E-3	 20:51:47:64	
 3.05500E+1	 2.61059E-3	 20:51:48:64	
 3.05667E+1	 2.60975E-3	 20:51:49:64	
 3.05833E+1	 2.60912E-3	 20:51:50:64	
 3.06000E+1	 2.60871E-3	 20:51:51:64	
 3.06167E+1	 2.60862E-3	 20:51:52:64	
 3.06333E+1	 2.60895E-3	 20:51:53:64	
 3.06500E+1	 2.60969E-3	 20:51:54:64	
 3.06667E+1	 2.61084E-3	 20:51:55:64	
 3.06833E+1	 2.61275E-3	 20:51:56:64	
 3.07000E+1	 2.61600E-3	 20:51:57:64	
 3.07167E+1	 2.62051E-3	 20:51:58:64	
 3.07333E+1	 2.62722E-3	 20:51:59:64	
 3.07500E+1	 2.63672E-3	 20:52:00:64	
 3.07667E+1	 2.64800E-3	 20:52:01:64	
 3.07833E+1	 2.66220E-3	 20:52:02:64	
 3.08000E+1	 2.68191E-3	 20:52:03:64	
 3.08167E+1	 2.70592E-3	 20:52:04:64	
 3.08333E+1	 2.73752E-3	 20:52:05:64	
 3.08500E+1	 2.78018E-3	 20:52:06:64	
 3.08667E+1	 2.82875E-3	 20:52:07:64	
 3.08833E+1	 2.88277E-3	 20:52:08:64	
 3.09000E+1	 2.95027E-3	 20:52:09:64	
 3.09167E+1	 3.04030E-3	 20:52:10:64	
 3.09333E+1	 3.14913E-3	 20:52:11:64	
 3.09500E+1	 3.27389E-3	 20:52:12:64	
 3.09667E+1	 3.42154E-3	 20:52:13:64	
 3.09833E+1	 3.58461E-3	 20:52:14:64	
 3.10000E+1	 3.76882E-3	 20:52:15:64	
 3.10167E+1	 3.99141E-3	 20:52:16:64	
 3.10333E+1	 4.22789E-3	 20:52:17:64	
 3.10500E+1	 4.47866E-3	 20:52:18:64	
 3.10667E+1	 4.77382E-3	 20:52:19:64	
 3.10833E+1	 5.07700E-3	 20:52:20:64	
 3.11000E+1	 5.37851E-3	 20:52:21:64	
 3.11167E+1	 5.72714E-3	 20:52:22:64	
 3.11333E+1	 6.09321E-3	 20:52:23:64	
 3.11500E+1	 6.44038E-3	 20:52:24:64	
 3.11667E+1	 6.79132E-3	 20:52:25:64	
 3.11833E+1	 7.12256E-3	 20:52:26:64	
 3.12000E+1	 7.41299E-3	 20:52:27:64	
 3.12167E+1	 7.69071E-3	 20:52:28:64	
 3.12333E+1	 7.95559E-3	 20:52:29:64	
 3.12500E+1	 8.17397E-3	 20:52:30:64	
 3.12667E+1	 8.34159E-3	 20:52:31:64	
 3.12833E+1	 8.47839E-3	 20:52:32:64	
 3.13000E+1	 8.56442E-3	 20:52:33:64	
 3.13167E+1	 8.59297E-3	 20:52:34:64	
 3.13333E+1	 8.57288E-3	 20:52:35:64	
 3.13500E+1	 8.50822E-3	 20:52:36:64	
 3.13667E+1	 8.38806E-3	 20:52:37:64	
 3.13833E+1	 8.21130E-3	 20:52:38:64	
 3.14000E+1	 8.01141E-3	 20:52:39:64	
 3.14167E+1	 7.78573E-3	 20:52:40:64	
 3.14333E+1	 7.51864E-3	 20:52:41:64	
 3.14500E+1	 7.24115E-3	 20:52:42:64	
 3.14667E+1	 6.97530E-3	 20:52:43:64	
 3.14833E+1	 6.66661E-3	 20:52:44:64	
 3.15000E+1	 6.32928E-3	 20:52:45:64	
 3.15167E+1	 6.03322E-3	 20:52:46:64	
 3.15333E+1	 5.75134E-3	 20:52:47:64	
 3.15500E+1	 5.45156E-3	 20:52:48:64	
 3.15667E+1	 5.17612E-3	 20:52:49:64	
 3.15833E+1	 4.91502E-3	 20:52:50:64	
 3.16000E+1	 4.64854E-3	 20:52:51:64	
 3.16167E+1	 4.42472E-3	 20:52:52:64	
 3.16333E+1	 4.22866E-3	 20:52:53:64	
 3.16500E+1	 4.03635E-3	 20:52:54:64	
 3.16667E+1	 3.86701E-3	 20:52:55:64	
 3.16833E+1	 3.72621E-3	 20:52:56:64	
 3.17000E+1	 3.57992E-3	 20:52:57:64	
 3.17167E+1	 3.44853E-3	 20:52:58:64	
 3.17333E+1	 3.34885E-3	 20:52:59:64	
 3.17500E+1	 3.25392E-3	 20:53:00:64	
 3.17667E+1	 3.17192E-3	 20:53:01:64	
 3.17833E+1	 3.10341E-3	 20:53:02:64	
 3.18000E+1	 3.03984E-3	 20:53:03:64	
 3.18167E+1	 2.98401E-3	 20:53:04:64	
 3.18333E+1	 2.93748E-3	 20:53:05:64	
 3.18500E+1	 2.89924E-3	 20:53:06:64	
 3.18667E+1	 2.85980E-3	 20:53:07:64	
 3.18833E+1	 2.82532E-3	 20:53:08:64	
 3.19000E+1	 2.79943E-3	 20:53:09:64	
 3.19167E+1	 2.77474E-3	 20:53:10:64	
 3.19333E+1	 2.75308E-3	 20:53:11:64	
 3.19500E+1	 2.73439E-3	 20:53:12:64	
 3.19667E+1	 2.71514E-3	 20:53:13:64	
 3.19833E+1	 2.69792E-3	 20:53:14:64	
 3.20000E+1	 2.68262E-3	 20:53:15:64	
 3.20167E+1	 2.66761E-3	 20:53:16:64	
 3.20333E+1	 2.65543E-3	 20:53:17:64	
 3.20500E+1	 2.64503E-3	 20:53:18:64	
 3.20667E+1	 2.63473E-3	 20:53:19:64	
 3.20833E+1	 2.62525E-3	 20:53:20:64	
 3.21000E+1	 2.61700E-3	 20:53:21:64	
 3.21167E+1	 2.60890E-3	 20:53:22:64	
 3.21333E+1	 2.60053E-3	 20:53:23:64	
 3.21500E+1	 2.59299E-3	 20:53:24:64	
 3.21667E+1	 2.58630E-3	 20:53:25:64	
 3.21833E+1	 2.57920E-3	 20:53:26:64	
 3.22000E+1	 2.57265E-3	 20:53:27:64	
 3.22167E+1	 2.56691E-3	 20:53:28:64	
 3.22333E+1	 2.56082E-3	 20:53:29:64	
 3.22500E+1	 2.55484E-3	 20:53:30:64	
 3.22667E+1	 2.54946E-3	 20:53:31:64	
 3.22833E+1	 2.54421E-3	 20:53:32:64	
 3.23000E+1	 2.53946E-3	 20:53:33:64	
 3.23167E+1	 2.53531E-3	 20:53:34:64	
 3.23333E+1	 2.53125E-3	 20:53:35:64	
 3.23500E+1	 2.52755E-3	 20:53:36:64	
 3.23667E+1	 2.52426E-3	 20:53:37:64	
 3.23833E+1	 2.52085E-3	 20:53:38:64	
 3.24000E+1	 2.51708E-3	 20:53:39:64	
 3.24167E+1	 2.51331E-3	 20:53:40:64	
 3.24333E+1	 2.50987E-3	 20:53:41:64	
 3.24500E+1	 2.50667E-3	 20:53:42:64	
 3.24667E+1	 2.50383E-3	 20:53:43:64	
 3.24833E+1	 2.50127E-3	 20:53:44:64	
 3.25000E+1	 2.49860E-3	 20:53:45:64	
 3.25167E+1	 2.49612E-3	 20:53:46:64	
 3.25333E+1	 2.49367E-3	 20:53:47:64	
 3.25500E+1	 2.49103E-3	 20:53:48:64	
 3.25667E+1	 2.48868E-3	 20:53:49:64	
 3.25833E+1	 2.48647E-3	 20:53:50:64	
 3.26000E+1	 2.48407E-3	 20:53:51:64	
 3.26167E+1	 2.48171E-3	 20:53:52:64	
 3.26333E+1	 2.47944E-3	 20:53:53:64	
 3.26500E+1	 2.47724E-3	 20:53:54:64	
 3.26667E+1	 2.47552E-3	 20:53:55:64	
 3.26833E+1	 2.47412E-3	 20:53:56:64	
 3.27000E+1	 2.47277E-3	 20:53:57:64	
 3.27167E+1	 2.47121E-3	 20:53:58:64	
 3.27333E+1	 2.46975E-3	 20:53:59:64	
 3.27500E+1	 2.46845E-3	 20:54:00:64	
 3.27667E+1	 2.46683E-3	 20:54:01:64	
 3.27833E+1	 2.46499E-3	 20:54:02:64	
 3.28000E+1	 2.46302E-3	 20:54:03:64	
 3.28167E+1	 2.46088E-3	 20:54:04:64	
 3.28333E+1	 2.45900E-3	 20:54:05:64	
 3.28500E+1	 2.45742E-3	 20:54:06:64	
 3.28667E+1	 2.45561E-3	 20:54:07:64	
 3.28833E+1	 2.45375E-3	 20:54:08:64	
 3.29000E+1	 2.45197E-3	 20:54:09:64	
 3.29167E+1	 2.45000E-3	 20:54:10:64	
 3.29333E+1	 2.44806E-3	 20:54:11:64	
 3.29500E+1	 2.44623E-3	 20:54:12:64	
 3.29667E+1	 2.44430E-3	 20:54:13:64	
 3.29833E+1	 2.44248E-3	 20:54:14:64	
 3.30000E+1	 2.44089E-3	 20:54:15:64	
 3.30167E+1	 2.43934E-3	 20:54:16:64	
 3.30333E+1	 2.43770E-3	 20:54:17:64	
 3.30500E+1	 2.43607E-3	 20:54:18:64	
 3.30667E+1	 2.43420E-3	 20:54:19:64	
 3.30833E+1	 2.43200E-3	 20:54:20:64	
 3.31000E+1	 2.42995E-3	 20:54:21:64	
 3.31167E+1	 2.42801E-3	 20:54:22:64	
 3.31333E+1	 2.42602E-3	 20:54:23:64	
 3.31500E+1	 2.42411E-3	 20:54:24:64	
 3.31667E+1	 2.42222E-3	 20:54:25:64	
 3.31833E+1	 2.42012E-3	 20:54:26:64	
 3.32000E+1	 2.41807E-3	 20:54:27:64	
 3.32167E+1	 2.41615E-3	 20:54:28:64	
 3.32333E+1	 2.41407E-3	 20:54:29:64	
 3.32500E+1	 2.41195E-3	 20:54:30:64	
 3.32667E+1	 2.40974E-3	 20:54:31:64	
 3.32833E+1	 2.40720E-3	 20:54:32:64	
 3.33000E+1	 2.40439E-3	 20:54:33:64	
 3.33167E+1	 2.40137E-3	 20:54:34:64	
 3.33333E+1	 2.39792E-3	 20:54:35:64	
 3.33500E+1	 2.39353E-3	 20:54:36:64	
 3.33667E+1	 2.38881E-3	 20:54:37:64	
 3.33833E+1	 2.38311E-3	 20:54:38:64	
 3.34000E+1	 2.37595E-3	 20:54:39:64	
 3.34167E+1	 2.36853E-3	 20:54:40:64	
 3.34333E+1	 2.36051E-3	 20:54:41:64	
 3.34500E+1	 2.35085E-3	 20:54:42:64	
 3.34667E+1	 2.34034E-3	 20:54:43:64	
 3.34833E+1	 2.32787E-3	 20:54:44:64	
 3.35000E+1	 2.31227E-3	 20:54:45:64	
 3.35167E+1	 2.29589E-3	 20:54:46:64	
 3.35333E+1	 2.27812E-3	 20:54:47:64	
 3.35500E+1	 2.25650E-3	 20:54:48:64	
 3.35667E+1	 2.23187E-3	 20:54:49:64	
 3.35833E+1	 2.20685E-3	 20:54:50:64	
 3.36000E+1	 2.17975E-3	 20:54:51:64	
 3.36167E+1	 2.14828E-3	 20:54:52:64	
 3.36333E+1	 2.11637E-3	 20:54:53:64	
 3.36500E+1	 2.08387E-3	 20:54:54:64	
 3.36667E+1	 2.04637E-3	 20:54:55:64	
 3.36833E+1	 2.00957E-3	 20:54:56:64	
 3.37000E+1	 1.97443E-3	 20:54:57:64	
 3.37167E+1	 1.93290E-3	 20:54:58:64	
 3.37333E+1	 1.89185E-3	 20:54:59:64	
 3.37500E+1	 1.85580E-3	 20:55:00:64	
 3.37667E+1	 1.81876E-3	 20:55:01:64	
 3.37833E+1	 1.78491E-3	 20:55:02:64	
 3.38000E+1	 1.75517E-3	 20:55:03:64	
 3.38167E+1	 1.72674E-3	 20:55:04:64	
 3.38333E+1	 1.70277E-3	 20:55:05:64	
 3.38500E+1	 1.68440E-3	 20:55:06:64	
 3.38667E+1	 1.66930E-3	 20:55:07:64	
 3.38833E+1	 1.65908E-3	 20:55:08:64	
 3.39000E+1	 1.65445E-3	 20:55:09:64	
 3.39167E+1	 1.65438E-3	 20:55:10:64	
 3.39333E+1	 1.65922E-3	 20:55:11:64	
 3.39500E+1	 1.66805E-3	 20:55:12:64	
 3.39667E+1	 1.68218E-3	 20:55:13:64	
 3.39833E+1	 1.70163E-3	 20:55:14:64	
 3.40000E+1	 1.72280E-3	 20:55:15:64	
 3.40167E+1	 1.74686E-3	 20:55:16:64	
 3.40333E+1	 1.77518E-3	 20:55:17:64	
 3.40500E+1	 1.80453E-3	 20:55:18:64	
 3.40667E+1	 1.83439E-3	 20:55:19:64	
 3.40833E+1	 1.86710E-3	 20:55:20:64	
 3.41000E+1	 1.89869E-3	 20:55:21:64	
 3.41167E+1	 1.93064E-3	 20:55:22:64	
 3.41333E+1	 1.96496E-3	 20:55:23:64	
 3.41500E+1	 1.99564E-3	 20:55:24:64	
 3.41667E+1	 2.02244E-3	 20:55:25:64	
 3.41833E+1	 2.04894E-3	 20:55:26:64	
 3.42000E+1	 2.07676E-3	 20:55:27:64	
 3.42167E+1	 2.10159E-3	 20:55:28:64	
 3.42333E+1	 2.12504E-3	 20:55:29:64	
 3.42500E+1	 2.14881E-3	 20:55:30:64	
 3.42667E+1	 2.16805E-3	 20:55:31:64	
 3.42833E+1	 2.18482E-3	 20:55:32:64	
 3.43000E+1	 2.20153E-3	 20:55:33:64	
 3.43167E+1	 2.21689E-3	 20:55:34:64	
 3.43333E+1	 2.22970E-3	 20:55:35:64	
 3.43500E+1	 2.24106E-3	 20:55:36:64	
 3.43667E+1	 2.25071E-3	 20:55:37:64	
 3.43833E+1	 2.25866E-3	 20:55:38:64	
 3.44000E+1	 2.26676E-3	 20:55:39:64	
 3.44167E+1	 2.27383E-3	 20:55:40:64	
 3.44333E+1	 2.27900E-3	 20:55:41:64	
 3.44500E+1	 2.28356E-3	 20:55:42:64	
 3.44667E+1	 2.28706E-3	 20:55:43:64	
 3.44833E+1	 2.28937E-3	 20:55:44:64	
 3.45000E+1	 2.29111E-3	 20:55:45:64	
 3.45167E+1	 2.29258E-3	 20:55:46:64	
 3.45333E+1	 2.29359E-3	 20:55:47:64	
 3.45500E+1	 2.29399E-3	 20:55:48:64	
 3.45667E+1	 2.29407E-3	 20:55:49:64	
 3.45833E+1	 2.29392E-3	 20:55:50:64	
 3.46000E+1	 2.29358E-3	 20:55:51:64	
 3.46167E+1	 2.29300E-3	 20:55:52:64	
 3.46333E+1	 2.29215E-3	 20:55:53:64	
 3.46500E+1	 2.29108E-3	 20:55:54:64	
 3.46667E+1	 2.28961E-3	 20:55:55:64	
 3.46833E+1	 2.28804E-3	 20:55:56:64	
 3.47000E+1	 2.28655E-3	 20:55:57:64	
 3.47167E+1	 2.28476E-3	 20:55:58:64	
 3.47333E+1	 2.28279E-3	 20:55:59:64	
 3.47500E+1	 2.28067E-3	 20:56:00:64	
 3.47667E+1	 2.27823E-3	 20:56:01:64	
 3.47833E+1	 2.27572E-3	 20:56:02:64	
 3.48000E+1	 2.27338E-3	 20:56:03:64	
 3.48167E+1	 2.27088E-3	 20:56:04:64	
 3.48333E+1	 2.26808E-3	 20:56:05:64	
 3.48500E+1	 2.26557E-3	 20:56:06:64	
 3.48667E+1	 2.26335E-3	 20:56:07:64	
 3.48833E+1	 2.26123E-3	 20:56:08:64	
 3.49000E+1	 2.25947E-3	 20:56:09:64	
 3.49167E+1	 2.25775E-3	 20:56:10:64	
 3.49333E+1	 2.25595E-3	 20:56:11:64	
 3.49500E+1	 2.25437E-3	 20:56:12:64	
 3.49667E+1	 2.25318E-3	 20:56:13:64	
 3.49833E+1	 2.25217E-3	 20:56:14:64	
 3.50000E+1	 2.25140E-3	 20:56:15:64	
 3.50167E+1	 2.25088E-3	 20:56:16:64	
 3.50333E+1	 2.25049E-3	 20:56:17:64	
 3.50500E+1	 2.25025E-3	 20:56:18:64	
 3.50667E+1	 2.25011E-3	 20:56:19:64	
 3.50833E+1	 2.24996E-3	 20:56:20:64	
 3.51000E+1	 2.24981E-3	 20:56:21:64	
 3.51167E+1	 2.24977E-3	 20:56:22:64	
 3.51333E+1	 2.24997E-3	 20:56:23:64	
 3.51500E+1	 2.25035E-3	 20:56:24:64	
 3.51667E+1	 2.25075E-3	 20:56:25:64	
 3.51833E+1	 2.25113E-3	 20:56:26:64	
 3.52000E+1	 2.25153E-3	 20:56:27:64	
 3.52167E+1	 2.25193E-3	 20:56:28:64	
 3.52333E+1	 2.25228E-3	 20:56:29:64	
 3.52500E+1	 2.25251E-3	 20:56:30:64	
 3.52667E+1	 2.25253E-3	 20:56:31:64	
 3.52833E+1	 2.25234E-3	 20:56:32:64	
 3.53000E+1	 2.25203E-3	 20:56:33:64	
 3.53167E+1	 2.25181E-3	 20:56:34:64	
 3.53333E+1	 2.25177E-3	 20:56:35:64	
 3.53500E+1	 2.25175E-3	 20:56:36:64	
 3.53667E+1	 2.25168E-3	 20:56:37:64	
 3.53833E+1	 2.25154E-3	 20:56:38:64	
 3.54000E+1	 2.25137E-3	 20:56:39:64	
 3.54167E+1	 2.25118E-3	 20:56:40:64	
 3.54333E+1	 2.25095E-3	 20:56:41:64	
 3.54500E+1	 2.25054E-3	 20:56:42:64	
 3.54667E+1	 2.24985E-3	 20:56:43:64	
 3.54833E+1	 2.24898E-3	 20:56:44:64	
 3.55000E+1	 2.24796E-3	 20:56:45:64	
 3.55167E+1	 2.24687E-3	 20:56:46:64	
 3.55333E+1	 2.24592E-3	 20:56:47:64	
 3.55500E+1	 2.24507E-3	 20:56:48:64	
 3.55667E+1	 2.24413E-3	 20:56:49:64	
 3.55833E+1	 2.24318E-3	 20:56:50:64	
 3.56000E+1	 2.24225E-3	 20:56:51:64	
 3.56167E+1	 2.24124E-3	 20:56:52:64	
 3.56333E+1	 2.24025E-3	 20:56:53:64	
 3.56500E+1	 2.23926E-3	 20:56:54:64	
 3.56667E+1	 2.23813E-3	 20:56:55:64	
 3.56833E+1	 2.23700E-3	 20:56:56:64	
 3.57000E+1	 2.23609E-3	 20:56:57:64	
 3.57167E+1	 2.23533E-3	 20:56:58:64	
 3.57333E+1	 2.23462E-3	 20:56:59:64	
 3.57500E+1	 2.23391E-3	 20:57:00:64	
 3.57667E+1	 2.23312E-3	 20:57:01:64	
 3.57833E+1	 2.23213E-3	 20:57:02:64	
 3.58000E+1	 2.23113E-3	 20:57:03:64	
 3.58167E+1	 2.23029E-3	 20:57:04:64	
 3.58333E+1	 2.22951E-3	 20:57:05:64	
 3.58500E+1	 2.22891E-3	 20:57:06:64	
 3.58667E+1	 2.22837E-3	 20:57:07:64	
 3.58833E+1	 2.22770E-3	 20:57:08:64	
 3.59000E+1	 2.22691E-3	 20:57:09:64	
 3.59167E+1	 2.22597E-3	 20:57:10:64	
 3.59333E+1	 2.22480E-3	 20:57:11:64	
 3.59500E+1	 2.22357E-3	 20:57:12:64	
 3.59667E+1	 2.22242E-3	 20:57:13:64	
 3.59833E+1	 2.22134E-3	 20:57:14:64	
 3.60000E+1	 2.22040E-3	 20:57:15:64	
 3.60167E+1	 2.21947E-3	 20:57:16:64	
 3.60333E+1	 2.21841E-3	 20:57:17:64	
 3.60500E+1	 2.21707E-3	 20:57:18:64	
 3.60667E+1	 2.21570E-3	 20:57:19:64	
 3.60833E+1	 2.21454E-3	 20:57:20:64	
 3.61000E+1	 2.21344E-3	 20:57:21:64	
 3.61167E+1	 2.21232E-3	 20:57:22:64	
 3.61333E+1	 2.21121E-3	 20:57:23:64	
 3.61500E+1	 2.21011E-3	 20:57:24:64	
 3.61667E+1	 2.20919E-3	 20:57:25:64	
 3.61833E+1	 2.20852E-3	 20:57:26:64	
 3.62000E+1	 2.20787E-3	 20:57:27:64	
 3.62167E+1	 2.20721E-3	 20:57:28:64	
 3.62333E+1	 2.20659E-3	 20:57:29:64	
 3.62500E+1	 2.20603E-3	 20:57:30:64	
 3.62667E+1	 2.20576E-3	 20:57:31:64	
 3.62833E+1	 2.20592E-3	 20:57:32:64	
 3.63000E+1	 2.20648E-3	 20:57:33:64	
RAWstop :

ELUstart :
Volume	Molar mass	I1: RID 1, RI Signal	Integral[%]

 2.41867E+1	 4.48095E+4	 0.00000E+0	 1.00000E+2	
 2.42032E+1	 4.44165E+4	 0.00000E+0	 1.00000E+2	
 2.42198E+1	 4.40262E+4	 0.00000E+0	 1.00000E+2	
 2.42363E+1	 4.36388E+4	 3.37130E-7	 1.00000E+2	
 2.42529E+1	 4.32541E+4	 8.89901E-7	 9.99999E+1	
 2.42694E+1	 4.28721E+4	 1.50170E-6	 9.99999E+1	
 2.42860E+1	 4.24929E+4	 2.57247E-6	 9.99997E+1	
 2.43025E+1	 4.21164E+4	 3.89671E-6	 9.99995E+1	
 2.43191E+1	 4.17425E+4	 5.22563E-6	 9.99992E+1	
 2.43357E+1	 4.13714E+4	 6.82830E-6	 9.99988E+1	
 2.43522E+1	 4.10030E+4	 8.86666E-6	 9.99983E+1	
 2.43688E+1	 4.06372E+4	 1.11439E-5	 9.99976E+1	
 2.43853E+1	 4.02741E+4	 1.40824E-5	 9.99968E+1	
 2.44019E+1	 3.99136E+4	 1.81642E-5	 9.99957E+1	
 2.44184E+1	 3.95558E+4	 2.25615E-5	 9.99943E+1	
 2.44350E+1	 3.92005E+4	 2.72897E-5	 9.99927E+1	
 2.44515E+1	 3.88479E+4	 3.29499E-5	 9.99907E+1	
 2.44681E+1	 3.84978E+4	 3.89344E-5	 9.99883E+1	
 2.44846E+1	 3.81504E+4	 4.50518E-5	 9.99855E+1	
 2.45012E+1	 3.78055E+4	 5.20348E-5	 9.99822E+1	
 2.45177E+1	 3.74632E+4	 5.93611E-5	 9.99785E+1	
 2.45343E+1	 3.71234E+4	 6.72300E-5	 9.99743E+1	
 2.45508E+1	 3.67861E+4	 7.65149E-5	 9.99695E+1	
 2.45674E+1	 3.64513E+4	 8.63311E-5	 9.99640E+1	
 2.45840E+1	 3.61191E+4	 9.61034E-5	 9.99579E+1	
 2.46005E+1	 3.57893E+4	 1.06998E-4	 9.99511E+1	
 2.46171E+1	 3.54620E+4	 1.20043E-4	 9.99436E+1	
 2.46336E+1	 3.51372E+4	 1.34063E-4	 9.99351E+1	
 2.46502E+1	 3.48149E+4	 1.48238E-4	 9.99257E+1	
 2.46667E+1	 3.44949E+4	 1.63536E-4	 9.99152E+1	
 2.46833E+1	 3.41774E+4	 1.79175E-4	 9.99038E+1	
 2.46998E+1	 3.38623E+4	 1.95395E-4	 9.98913E+1	
 2.47164E+1	 3.35497E+4	 2.13879E-4	 9.98776E+1	
 2.47329E+1	 3.32394E+4	 2.32848E-4	 9.98627E+1	
 2.47495E+1	 3.29315E+4	 2.52075E-4	 9.98465E+1	
 2.47660E+1	 3.26259E+4	 2.74194E-4	 9.98289E+1	
 2.47826E+1	 3.23227E+4	 2.97072E-4	 9.98098E+1	
 2.47991E+1	 3.20218E+4	 3.19497E-4	 9.97893E+1	
 2.48157E+1	 3.17233E+4	 3.45264E-4	 9.97671E+1	
 2.48323E+1	 3.14271E+4	 3.73063E-4	 9.97431E+1	
 2.48488E+1	 3.11332E+4	 4.00432E-4	 9.97172E+1	
 2.48654E+1	 3.08415E+4	 4.29726E-4	 9.96895E+1	
 2.48819E+1	 3.05522E+4	 4.60183E-4	 9.96598E+1	
 2.48985E+1	 3.02651E+4	 4.88767E-4	 9.96281E+1	
 2.49150E+1	 2.99802E+4	 5.21243E-4	 9.95944E+1	
 2.49316E+1	 2.96976E+4	 5.59712E-4	 9.95583E+1	
 2.49481E+1	 2.94172E+4	 5.95592E-4	 9.95197E+1	
 2.49647E+1	 2.91391E+4	 6.31637E-4	 9.94787E+1	
 2.49812E+1	 2.88631E+4	 6.73088E-4	 9.94351E+1	
 2.49978E+1	 2.85893E+4	 7.16106E-4	 9.93887E+1	
 2.50143E+1	 2.83177E+4	 7.59061E-4	 9.93395E+1	
 2.50309E+1	 2.80483E+4	 8.10079E-4	 9.92871E+1	
 2.50474E+1	 2.77810E+4	 8.58551E-4	 9.92313E+1	
 2.50640E+1	 2.75158E+4	 9.05873E-4	 9.91724E+1	
 2.50806E+1	 2.72528E+4	 9.59052E-4	 9.91101E+1	
 2.50971E+1	 2.69919E+4	 1.01510E-3	 9.90442E+1	
 2.51137E+1	 2.67330E+4	 1.07078E-3	 9.89745E+1	
 2.51302E+1	 2.64763E+4	 1.13743E-3	 9.89008E+1	
 2.51468E+1	 2.62217E+4	 1.20127E-3	 9.88227E+1	
 2.51633E+1	 2.59691E+4	 1.26121E-3	 9.87404E+1	
 2.51799E+1	 2.57186E+4	 1.32395E-3	 9.86541E+1	
 2.51964E+1	 2.54701E+4	 1.39852E-3	 9.85632E+1	
 2.52130E+1	 2.52236E+4	 1.48199E-3	 9.84670E+1	
 2.52295E+1	 2.49791E+4	 1.55530E-3	 9.83656E+1	
 2.52461E+1	 2.47367E+4	 1.63767E-3	 9.82589E+1	
 2.52626E+1	 2.44962E+4	 1.72308E-3	 9.81467E+1	
 2.52792E+1	 2.42578E+4	 1.80521E-3	 9.80289E+1	
 2.52958E+1	 2.40213E+4	 1.89742E-3	 9.79052E+1	
 2.53123E+1	 2.37867E+4	 1.99491E-3	 9.77752E+1	
 2.53289E+1	 2.35541E+4	 2.08628E-3	 9.76389E+1	
 2.53454E+1	 2.33234E+4	 2.18742E-3	 9.74962E+1	
 2.53620E+1	 2.30947E+4	 2.29842E-3	 9.73464E+1	
 2.53785E+1	 2.28678E+4	 2.39830E-3	 9.71895E+1	
 2.53951E+1	 2.26428E+4	 2.51230E-3	 9.70255E+1	
 2.54116E+1	 2.24198E+4	 2.64499E-3	 9.68533E+1	
 2.54282E+1	 2.21986E+4	 2.75889E-3	 9.66728E+1	
 2.54447E+1	 2.19792E+4	 2.88403E-3	 9.64844E+1	
 2.54613E+1	 2.17617E+4	 3.01868E-3	 9.62872E+1	
 2.54778E+1	 2.15461E+4	 3.14172E-3	 9.60815E+1	
 2.54944E+1	 2.13323E+4	 3.26872E-3	 9.58674E+1	
 2.55109E+1	 2.11202E+4	 3.40767E-3	 9.56444E+1	
 2.55275E+1	 2.09100E+4	 3.55858E-3	 9.54118E+1	
 2.55441E+1	 2.07016E+4	 3.69004E-3	 9.51697E+1	
 2.55606E+1	 2.04950E+4	 3.83998E-3	 9.49182E+1	
 2.55772E+1	 2.02901E+4	 4.02394E-3	 9.46556E+1	
 2.55937E+1	 2.00870E+4	 4.17167E-3	 9.43819E+1	
 2.56103E+1	 1.98856E+4	 4.33361E-3	 9.40979E+1	
 2.56268E+1	 1.96859E+4	 4.50984E-3	 9.38025E+1	
 2.56434E+1	 1.94880E+4	 4.66748E-3	 9.34960E+1	
 2.56599E+1	 1.92918E+4	 4.84004E-3	 9.31785E+1	
 2.56765E+1	 1.90973E+4	 5.03124E-3	 9.28488E+1	
 2.56930E+1	 1.89045E+4	 5.19512E-3	 9.25073E+1	
 2.57096E+1	 1.87133E+4	 5.37528E-3	 9.21543E+1	
 2.57261E+1	 1.85238E+4	 5.58146E-3	 9.17884E+1	
 2.57427E+1	 1.83360E+4	 5.77363E-3	 9.14092E+1	
 2.57592E+1	 1.81498E+4	 5.96593E-3	 9.10171E+1	
 2.57758E+1	 1.79653E+4	 6.17077E-3	 9.06118E+1	
 2.57924E+1	 1.77824E+4	 6.35147E-3	 9.01936E+1	
 2.58089E+1	 1.76011E+4	 6.52765E-3	 8.97635E+1	
 2.58255E+1	 1.74213E+4	 6.72321E-3	 8.93209E+1	
 2.58420E+1	 1.72432E+4	 6.94165E-3	 8.88646E+1	
 2.58586E+1	 1.70667E+4	 7.14674E-3	 8.83941E+1	
 2.58751E+1	 1.68917E+4	 7.34974E-3	 8.79099E+1	
 2.58917E+1	 1.67183E+4	 7.56303E-3	 8.74119E+1	
 2.59082E+1	 1.65464E+4	 7.75048E-3	 8.69005E+1	
 2.59248E+1	 1.63760E+4	 7.94713E-3	 8.63762E+1	
 2.59413E+1	 1.62072E+4	 8.16784E-3	 8.58380E+1	
 2.59579E+1	 1.60399E+4	 8.35069E-3	 8.52864E+1	
 2.59744E+1	 1.58741E+4	 8.54593E-3	 8.47221E+1	
 2.59910E+1	 1.57098E+4	 8.78538E-3	 8.41433E+1	
 2.60075E+1	 1.55470E+4	 8.97078E-3	 8.35503E+1	
 2.60241E+1	 1.53856E+4	 9.16084E-3	 8.29448E+1	
 2.60407E+1	 1.52257E+4	 9.36791E-3	 8.23260E+1	
 2.60572E+1	 1.50673E+4	 9.54486E-3	 8.16943E+1	
 2.60738E+1	 1.49103E+4	 9.73659E-3	 8.10504E+1	
 2.60903E+1	 1.47547E+4	 9.92322E-3	 8.03938E+1	
 2.61069E+1	 1.46006E+4	 1.01140E-2	 7.97247E+1	
 2.61234E+1	 1.44478E+4	 1.02766E-2	 7.90437E+1	
 2.61400E+1	 1.42965E+4	 1.04464E-2	 7.83516E+1	
 2.61565E+1	 1.41465E+4	 1.06311E-2	 7.76477E+1	
 2.61731E+1	 1.39980E+4	 1.08037E-2	 7.69318E+1	
 2.61896E+1	 1.38508E+4	 1.09683E-2	 7.62047E+1	
 2.62062E+1	 1.37049E+4	 1.11328E-2	 7.54666E+1	
 2.62227E+1	 1.35605E+4	 1.12768E-2	 7.47182E+1	
 2.62393E+1	 1.34173E+4	 1.14206E-2	 7.39602E+1	
 2.62558E+1	 1.32755E+4	 1.15697E-2	 7.31924E+1	
 2.62724E+1	 1.31350E+4	 1.16985E-2	 7.24153E+1	
 2.62890E+1	 1.29958E+4	 1.18231E-2	 7.16298E+1	
 2.63055E+1	 1.28580E+4	 1.19543E-2	 7.08357E+1	
 2.63221E+1	 1.27214E+4	 1.20645E-2	 7.00336E+1	
 2.63386E+1	 1.25861E+4	 1.21690E-2	 6.92242E+1	
 2.63552E+1	 1.24520E+4	 1.22810E-2	 6.84077E+1	
 2.63717E+1	 1.23193E+4	 1.23730E-2	 6.75843E+1	
 2.63883E+1	 1.21878E+4	 1.24635E-2	 6.67549E+1	
 2.64048E+1	 1.20575E+4	 1.25489E-2	 6.59196E+1	
 2.64214E+1	 1.19285E+4	 1.26279E-2	 6.50787E+1	
 2.64379E+1	 1.18007E+4	 1.26927E-2	 6.42331E+1	
 2.64545E+1	 1.16741E+4	 1.27536E-2	 6.33833E+1	
 2.64710E+1	 1.15487E+4	 1.28125E-2	 6.25295E+1	
 2.64876E+1	 1.14245E+4	 1.28585E-2	 6.16722E+1	
 2.65041E+1	 1.13015E+4	 1.29029E-2	 6.08118E+1	
 2.65207E+1	 1.11797E+4	 1.29404E-2	 5.99487E+1	
 2.65373E+1	 1.10590E+4	 1.29672E-2	 5.90835E+1	
 2.65538E+1	 1.09396E+4	 1.29871E-2	 5.82167E+1	
 2.65704E+1	 1.08212E+4	 1.30021E-2	 5.73488E+1	
 2.65869E+1	 1.07040E+4	 1.30097E-2	 5.64801E+1	
 2.66035E+1	 1.05880E+4	 1.30107E-2	 5.56111E+1	
 2.66200E+1	 1.04731E+4	 1.30054E-2	 5.47422E+1	
 2.66366E+1	 1.03593E+4	 1.29933E-2	 5.38740E+1	
 2.66531E+1	 1.02466E+4	 1.29748E-2	 5.30067E+1	
 2.66697E+1	 1.01350E+4	 1.29492E-2	 5.21410E+1	
 2.66862E+1	 1.00244E+4	 1.29195E-2	 5.12770E+1	
 2.67028E+1	 9.91502E+3	 1.28864E-2	 5.04152E+1	
 2.67193E+1	 9.80667E+3	 1.28456E-2	 4.95558E+1	
 2.67359E+1	 9.69938E+3	 1.27956E-2	 4.86995E+1	
 2.67524E+1	 9.59315E+3	 1.27447E-2	 4.78466E+1	
 2.67690E+1	 9.48797E+3	 1.26902E-2	 4.69971E+1	
 2.67856E+1	 9.38383E+3	 1.26203E-2	 4.61518E+1	
 2.68021E+1	 9.28073E+3	 1.25507E-2	 4.53112E+1	
 2.68187E+1	 9.17864E+3	 1.24809E-2	 4.44752E+1	
 2.68352E+1	 9.07757E+3	 1.24011E-2	 4.36443E+1	
 2.68518E+1	 8.97751E+3	 1.23221E-2	 4.28186E+1	
 2.68683E+1	 8.87844E+3	 1.22421E-2	 4.19982E+1	
 2.68849E+1	 8.78037E+3	 1.21428E-2	 4.11839E+1	
 2.69014E+1	 8.68328E+3	 1.20439E-2	 4.03761E+1	
 2.69180E+1	 8.58716E+3	 1.19500E-2	 3.95748E+1	
 2.69345E+1	 8.49201E+3	 1.18450E-2	 3.87801E+1	
 2.69511E+1	 8.39782E+3	 1.17415E-2	 3.79924E+1	
 2.69676E+1	 8.30458E+3	 1.16452E-2	 3.72114E+1	
 2.69842E+1	 8.21229E+3	 1.15306E-2	 3.64374E+1	
 2.70007E+1	 8.12092E+3	 1.14055E-2	 3.56714E+1	
 2.70173E+1	 8.03049E+3	 1.12933E-2	 3.49133E+1	
 2.70339E+1	 7.94097E+3	 1.11816E-2	 3.41628E+1	
 2.70504E+1	 7.85237E+3	 1.10563E-2	 3.34201E+1	
 2.70670E+1	 7.76467E+3	 1.09263E-2	 3.26859E+1	
 2.70835E+1	 7.67786E+3	 1.07992E-2	 3.19604E+1	
 2.71001E+1	 7.59195E+3	 1.06681E-2	 3.12435E+1	
 2.71166E+1	 7.50692E+3	 1.05404E-2	 3.05352E+1	
 2.71332E+1	 7.42276E+3	 1.04163E-2	 2.98353E+1	
 2.71497E+1	 7.33946E+3	 1.02784E-2	 2.91442E+1	
 2.71663E+1	 7.25703E+3	 1.01434E-2	 2.84621E+1	
 2.71828E+1	 7.17545E+3	 1.00073E-2	 2.77892E+1	
 2.71994E+1	 7.09471E+3	 9.85733E-3	 2.71258E+1	
 2.72159E+1	 7.01481E+3	 9.71856E-3	 2.64720E+1	
 2.72325E+1	 6.93574E+3	 9.58499E-3	 2.58273E+1	
 2.72490E+1	 6.85749E+3	 9.44153E-3	 2.51919E+1	
 2.72656E+1	 6.78006E+3	 9.29920E-3	 2.45660E+1	
 2.72822E+1	 6.70344E+3	 9.16841E-3	 2.39493E+1	
 2.72987E+1	 6.62761E+3	 9.03314E-3	 2.33414E+1	
 2.73153E+1	 6.55259E+3	 8.88664E-3	 2.27429E+1	
 2.73318E+1	 6.47835E+3	 8.74339E-3	 2.21542E+1	
 2.73484E+1	 6.40489E+3	 8.60904E-3	 2.15746E+1	
 2.73649E+1	 6.33220E+3	 8.46234E-3	 2.10045E+1	
 2.73815E+1	 6.26028E+3	 8.31811E-3	 2.04441E+1	
 2.73980E+1	 6.18913E+3	 8.18515E-3	 1.98930E+1	
 2.74146E+1	 6.11872E+3	 8.03859E-3	 1.93511E+1	
 2.74311E+1	 6.04906E+3	 7.88524E-3	 1.88193E+1	
 2.74477E+1	 5.98015E+3	 7.74205E-3	 1.82974E+1	
 2.74642E+1	 5.91196E+3	 7.59920E-3	 1.77851E+1	
 2.74808E+1	 5.84450E+3	 7.45760E-3	 1.72822E+1	
 2.74973E+1	 5.77777E+3	 7.32690E-3	 1.67885E+1	
 2.75139E+1	 5.71174E+3	 7.18653E-3	 1.63038E+1	
 2.75305E+1	 5.64643E+3	 7.04097E-3	 1.58286E+1	
 2.75470E+1	 5.58181E+3	 6.90801E-3	 1.53628E+1	
 2.75636E+1	 5.51789E+3	 6.75846E-3	 1.49064E+1	
 2.75801E+1	 5.45466E+3	 6.61882E-3	 1.44596E+1	
 2.75967E+1	 5.39211E+3	 6.49376E-3	 1.40217E+1	
 2.76132E+1	 5.33024E+3	 6.37027E-3	 1.35921E+1	
 2.76298E+1	 5.26903E+3	 6.23348E-3	 1.31712E+1	
 2.76463E+1	 5.20849E+3	 6.08952E-3	 1.27596E+1	
 2.76629E+1	 5.14861E+3	 5.95426E-3	 1.23574E+1	
 2.76794E+1	 5.08938E+3	 5.82038E-3	 1.19642E+1	
 2.76960E+1	 5.03079E+3	 5.68792E-3	 1.15798E+1	
 2.77125E+1	 4.97284E+3	 5.56983E-3	 1.12039E+1	
 2.77291E+1	 4.91553E+3	 5.43825E-3	 1.08362E+1	
 2.77457E+1	 4.85884E+3	 5.29105E-3	 1.04779E+1	
 2.77622E+1	 4.80278E+3	 5.17185E-3	 1.01285E+1	
 2.77788E+1	 4.74733E+3	 5.04510E-3	 9.78728E+0	
 2.77953E+1	 4.69249E+3	 4.91612E-3	 9.45461E+0	
 2.78119E+1	 4.63825E+3	 4.80002E-3	 9.13013E+0	
 2.78284E+1	 4.58462E+3	 4.67800E-3	 8.81359E+0	
 2.78450E+1	 4.53157E+3	 4.55229E-3	 8.50533E+0	
 2.78615E+1	 4.47912E+3	 4.44504E-3	 8.20485E+0	
 2.78781E+1	 4.42724E+3	 4.33809E-3	 7.91153E+0	
 2.78946E+1	 4.37594E+3	 4.20565E-3	 7.62620E+0	
 2.79112E+1	 4.32521E+3	 4.08849E-3	 7.34920E+0	
 2.79277E+1	 4.27505E+3	 3.98623E-3	 7.07953E+0	
 2.79443E+1	 4.22545E+3	 3.87501E-3	 6.81699E+0	
 2.79608E+1	 4.17640E+3	 3.75692E-3	 6.56211E+0	
 2.79774E+1	 4.12790E+3	 3.64590E-3	 6.31489E+0	
 2.79940E+1	 4.07994E+3	 3.53846E-3	 6.07495E+0	
 2.80105E+1	 4.03252E+3	 3.42961E-3	 5.84224E+0	
 2.80271E+1	 3.98563E+3	 3.33516E-3	 5.61632E+0	
 2.80436E+1	 3.93928E+3	 3.23479E-3	 5.39691E+0	
 2.80602E+1	 3.89344E+3	 3.11683E-3	 5.18479E+0	
 2.80767E+1	 3.84812E+3	 3.02533E-3	 4.97966E+0	
 2.80933E+1	 3.80332E+3	 2.93030E-3	 4.78076E+0	
 2.81098E+1	 3.75902E+3	 2.82986E-3	 4.58839E+0	
 2.81264E+1	 3.71523E+3	 2.74482E-3	 4.40222E+0	
 2.81429E+1	 3.67193E+3	 2.64457E-3	 4.22223E+0	
 2.81595E+1	 3.62912E+3	 2.55038E-3	 4.04874E+0	
 2.81760E+1	 3.58681E+3	 2.46989E-3	 3.88108E+0	
 2.81926E+1	 3.54497E+3	 2.39339E-3	 3.71866E+0	
 2.82091E+1	 3.50362E+3	 2.31181E-3	 3.56152E+0	
 2.82257E+1	 3.46273E+3	 2.22263E-3	 3.41009E+0	
 2.82423E+1	 3.42232E+3	 2.15115E-3	 3.26402E+0	
 2.82588E+1	 3.38237E+3	 2.06113E-3	 3.12334E+0	
 2.82754E+1	 3.34288E+3	 1.98225E-3	 2.98831E+0	
 2.82919E+1	 3.30384E+3	 1.91453E-3	 2.85817E+0	
 2.83085E+1	 3.26526E+3	 1.84341E-3	 2.73266E+0	
 2.83250E+1	 3.22711E+3	 1.76979E-3	 2.61200E+0	
 2.83416E+1	 3.18941E+3	 1.70734E-3	 2.49587E+0	
 2.83581E+1	 3.15215E+3	 1.64327E-3	 2.38397E+0	
 2.83747E+1	 3.11532E+3	 1.57586E-3	 2.27647E+0	
 2.83912E+1	 3.07891E+3	 1.51898E-3	 2.17311E+0	
 2.84078E+1	 3.04293E+3	 1.46149E-3	 2.07357E+0	
 2.84243E+1	 3.00737E+3	 1.39901E-3	 1.97804E+0	
 2.84409E+1	 2.97222E+3	 1.34762E-3	 1.88631E+0	
 2.84574E+1	 2.93748E+3	 1.29615E-3	 1.79802E+0	
 2.84740E+1	 2.90315E+3	 1.23997E-3	 1.71332E+0	
 2.84906E+1	 2.86922E+3	 1.18972E-3	 1.63218E+0	
 2.85071E+1	 2.83569E+3	 1.14566E-3	 1.55418E+0	
 2.85237E+1	 2.80255E+3	 1.10107E-3	 1.47915E+0	
 2.85402E+1	 2.76980E+3	 1.05461E-3	 1.40716E+0	
 2.85568E+1	 2.73743E+3	 1.01692E-3	 1.33798E+0	
 2.85733E+1	 2.70545E+3	 9.72592E-4	 1.27153E+0	
 2.85899E+1	 2.67385E+3	 9.32277E-4	 1.20792E+0	
 2.86064E+1	 2.64261E+3	 8.97728E-4	 1.14680E+0	
 2.86230E+1	 2.61175E+3	 8.63432E-4	 1.08799E+0	
 2.86395E+1	 2.58125E+3	 8.27255E-4	 1.03152E+0	
 2.86561E+1	 2.55112E+3	 7.97277E-4	 9.77268E-1	
 2.86726E+1	 2.52134E+3	 7.63415E-4	 9.25147E-1	
 2.86892E+1	 2.49192E+3	 7.31914E-4	 8.75208E-1	
 2.87057E+1	 2.46284E+3	 7.05420E-4	 8.27206E-1	
 2.87223E+1	 2.43411E+3	 6.79411E-4	 7.80957E-1	
 2.87389E+1	 2.40573E+3	 6.52741E-4	 7.36468E-1	
 2.87554E+1	 2.37768E+3	 6.29732E-4	 6.93638E-1	
 2.87720E+1	 2.34998E+3	 6.08939E-4	 6.52270E-1	
 2.87885E+1	 2.32260E+3	 5.87538E-4	 6.12312E-1	
 2.88051E+1	 2.29555E+3	 5.65968E-4	 5.73789E-1	
 2.88216E+1	 2.26882E+3	 5.48274E-4	 5.36577E-1	
 2.88382E+1	 2.24242E+3	 5.31138E-4	 5.00528E-1	
 2.88547E+1	 2.21633E+3	 5.12847E-4	 4.65663E-1	
 2.88713E+1	 2.19056E+3	 4.96234E-4	 4.31963E-1	
 2.88878E+1	 2.16510E+3	 4.81235E-4	 3.99319E-1	
 2.89044E+1	 2.13995E+3	 4.66697E-4	 3.67661E-1	
 2.89209E+1	 2.11510E+3	 4.54274E-4	 3.36904E-1	
 2.89375E+1	 2.09056E+3	 4.42575E-4	 3.06952E-1	
 2.89540E+1	 2.06631E+3	 4.29375E-4	 2.77832E-1	
 2.89706E+1	 2.04235E+3	 4.18273E-4	 2.49524E-1	
 2.89872E+1	 2.01869E+3	 4.08225E-4	 2.21921E-1	
 2.90037E+1	 1.99531E+3	 3.98218E-4	 1.94989E-1	
 2.90203E+1	 1.97222E+3	 3.89426E-4	 1.68684E-1	
 2.90368E+1	 1.94941E+3	 3.81158E-4	 1.42950E-1	
 2.90534E+1	 1.92688E+3	 3.72202E-4	 1.17790E-1	
 2.90699E+1	 1.90462E+3	 3.63633E-4	 9.32156E-2	
 2.90865E+1	 1.88264E+3	 3.56096E-4	 6.91791E-2	
 2.91030E+1	 1.86093E+3	 3.48738E-4	 4.56401E-2	
 2.91196E+1	 1.83948E+3	 3.41437E-4	 2.25906E-2	
 2.91361E+1	 1.81829E+3	 3.34998E-4	 0.00000E+0	
 2.91527E+1	            	 3.28912E-4	
 2.91692E+1	            	 3.22405E-4	
 2.91858E+1	            	 3.16078E-4	
 2.92023E+1	            	 3.10156E-4	
 2.92189E+1	            	 3.04177E-4	
 2.92355E+1	            	 2.98591E-4	
 2.92520E+1	            	 2.93088E-4	
 2.92686E+1	            	 2.87010E-4	
 2.92851E+1	            	 2.81549E-4	
 2.93017E+1	            	 2.76449E-4	
 2.93182E+1	            	 2.71594E-4	
 2.93348E+1	            	 2.67532E-4	
 2.93513E+1	            	 2.63708E-4	
 2.93679E+1	            	 2.59558E-4	
 2.93844E+1	            	 2.55392E-4	
 2.94010E+1	            	 2.51407E-4	
 2.94175E+1	            	 2.47368E-4	
 2.94341E+1	            	 2.43244E-4	
 2.94506E+1	            	 2.39430E-4	
 2.94672E+1	            	 2.35614E-4	
 2.94838E+1	            	 2.31177E-4	
 2.95003E+1	            	 2.26701E-4	
 2.95169E+1	            	 2.22340E-4	
 2.95334E+1	            	 2.17301E-4	
 2.95500E+1	            	 2.12305E-4	
 2.95665E+1	            	 2.07743E-4	
 2.95831E+1	            	 2.02853E-4	
 2.95996E+1	            	 1.98077E-4	
 2.96162E+1	            	 1.93528E-4	
 2.96327E+1	            	 1.88667E-4	
 2.96493E+1	            	 1.83786E-4	
 2.96658E+1	            	 1.79211E-4	
 2.96824E+1	            	 1.74440E-4	
 2.96989E+1	            	 1.69232E-4	
 2.97155E+1	            	 1.63950E-4	
 2.97321E+1	            	 1.58964E-4	
 2.97486E+1	            	 1.53977E-4	
 2.97652E+1	            	 1.49096E-4	
 2.97817E+1	            	 1.44551E-4	
 2.97983E+1	            	 1.39539E-4	
 2.98148E+1	            	 1.34551E-4	
 2.98314E+1	            	 1.30383E-4	
 2.98479E+1	            	 1.26077E-4	
 2.98645E+1	            	 1.21834E-4	
 2.98810E+1	            	 1.17746E-4	
 2.98976E+1	            	 1.13190E-4	
 2.99141E+1	            	 1.08914E-4	
 2.99307E+1	            	 1.04932E-4	
 2.99473E+1	            	 1.00785E-4	
 2.99638E+1	            	 9.65280E-5	
 2.99804E+1	            	 9.27620E-5	
 2.99969E+1	            	 8.93187E-5	
 3.00135E+1	            	 8.57732E-5	
 3.00300E+1	            	 8.22336E-5	
 3.00466E+1	            	 7.89374E-5	
 3.00631E+1	            	 7.52779E-5	
 3.00797E+1	            	 7.13301E-5	
 3.00962E+1	            	 6.80779E-5	
 3.01128E+1	            	 6.47785E-5	
 3.01293E+1	            	 6.15972E-5	
 3.01459E+1	            	 5.87687E-5	
 3.01624E+1	            	 5.58336E-5	
 3.01790E+1	            	 5.29067E-5	
 3.01956E+1	            	 5.03968E-5	
 3.02121E+1	            	 4.78688E-5	
 3.02287E+1	            	 4.52925E-5	
 3.02452E+1	            	 4.29661E-5	
 3.02618E+1	            	 4.02108E-5	
 3.02783E+1	            	 3.74227E-5	
 3.02949E+1	            	 3.47355E-5	
 3.03114E+1	            	 3.19582E-5	
 3.03280E+1	            	 2.90594E-5	
 3.03445E+1	            	 2.63297E-5	
 3.03611E+1	            	 2.40815E-5	
 3.03776E+1	            	 2.18167E-5	
 3.03942E+1	            	 1.94620E-5	
 3.04107E+1	            	 1.72345E-5	
 3.04273E+1	            	 1.47277E-5	
 3.04439E+1	            	 1.20776E-5	
 3.04604E+1	            	 9.91560E-6	
 3.04770E+1	            	 7.62973E-6	
 3.04935E+1	            	 5.56785E-6	
 3.05101E+1	            	 3.70043E-6	
 3.05266E+1	            	 1.81749E-6	
 3.05432E+1	            	 0.00000E+0	
ELUstop :

MWDstart :
Molar mass	I1: RID 1, RI Signal	Integral[%]

 1.80839E+3	 4.41306E-2	 2.05044E-2	
 1.82784E+3	 4.48383E-2	 4.13377E-2	
 1.84751E+3	 4.56599E-2	 6.25527E-2	
 1.86738E+3	 4.65306E-2	 8.41723E-2	
 1.88747E+3	 4.73904E-2	 1.06191E-1	
 1.90777E+3	 4.83023E-2	 1.28634E-1	
 1.92830E+3	 4.93282E-2	 1.51553E-1	
 1.94904E+3	 5.03868E-2	 1.74965E-1	
 1.97001E+3	 5.13618E-2	 1.98829E-1	
 1.99120E+3	 5.23653E-2	 2.23160E-1	
 2.01262E+3	 5.35484E-2	 2.48040E-1	
 2.03427E+3	 5.47357E-2	 2.73472E-1	
 2.05615E+3	 5.59260E-2	 2.99457E-1	
 2.07827E+3	 5.74921E-2	 3.26169E-1	
 2.10063E+3	 5.89405E-2	 3.53555E-1	
 2.12322E+3	 6.03248E-2	 3.81584E-1	
 2.14606E+3	 6.18929E-2	 4.10341E-1	
 2.16915E+3	 6.36218E-2	 4.39902E-1	
 2.19249E+3	 6.54173E-2	 4.70297E-1	
 2.21607E+3	 6.73925E-2	 5.01609E-1	
 2.23991E+3	 6.95779E-2	 5.33937E-1	
 2.26401E+3	 7.16242E-2	 5.67216E-1	
 2.28836E+3	 7.35937E-2	 6.01410E-1	
 2.31298E+3	 7.61209E-2	 6.36778E-1	
 2.33786E+3	 7.86882E-2	 6.73339E-1	
 2.36301E+3	 8.11522E-2	 7.11045E-1	
 2.38843E+3	 8.37048E-2	 7.49937E-1	
 2.41412E+3	 8.66271E-2	 7.90186E-1	
 2.44009E+3	 8.97732E-2	 8.31898E-1	
 2.46634E+3	 9.28511E-2	 8.75039E-1	
 2.49287E+3	 9.60280E-2	 9.19657E-1	
 2.51969E+3	 9.97481E-2	 9.66003E-1	
 2.54679E+3	 1.03872E-1	 1.01427E+0	
 2.57419E+3	 1.07294E-1	 1.06412E+0	
 2.60188E+3	 1.11543E-1	 1.11594E+0	
 2.62987E+3	 1.15675E-1	 1.16969E+0	
 2.65816E+3	 1.19709E-1	 1.22531E+0	
 2.68676E+3	 1.24132E-1	 1.28299E+0	
 2.71566E+3	 1.29170E-1	 1.34300E+0	
 2.74487E+3	 1.34163E-1	 1.40534E+0	
 2.77440E+3	 1.38841E-1	 1.46985E+0	
 2.80425E+3	 1.44348E-1	 1.53692E+0	
 2.83441E+3	 1.49655E-1	 1.60645E+0	
 2.86490E+3	 1.54831E-1	 1.67839E+0	
 2.89572E+3	 1.60712E-1	 1.75306E+0	
 2.92687E+3	 1.67320E-1	 1.83080E+0	
 2.95836E+3	 1.73608E-1	 1.91147E+0	
 2.99018E+3	 1.79680E-1	 1.99495E+0	
 3.02235E+3	 1.86481E-1	 2.08160E+0	
 3.05486E+3	 1.93698E-1	 2.17160E+0	
 3.08772E+3	 2.00520E-1	 2.26476E+0	
 3.12094E+3	 2.07535E-1	 2.36119E+0	
 3.15451E+3	 2.15552E-1	 2.46134E+0	
 3.18845E+3	 2.23210E-1	 2.56505E+0	
 3.22275E+3	 2.30650E-1	 2.67222E+0	
 3.25741E+3	 2.39312E-1	 2.78341E+0	
 3.29246E+3	 2.47888E-1	 2.89859E+0	
 3.32787E+3	 2.56129E-1	 3.01759E+0	
 3.36367E+3	 2.65017E-1	 3.14073E+0	
 3.39986E+3	 2.75109E-1	 3.26855E+0	
 3.43643E+3	 2.85085E-1	 3.40101E+0	
 3.47340E+3	 2.94219E-1	 3.53772E+0	
 3.51076E+3	 3.04824E-1	 3.67935E+0	
 3.54853E+3	 3.14576E-1	 3.82551E+0	
 3.58670E+3	 3.23773E-1	 3.97594E+0	
 3.62529E+3	 3.33475E-1	 4.13089E+0	
 3.66428E+3	 3.44656E-1	 4.29102E+0	
 3.70370E+3	 3.56615E-1	 4.45672E+0	
 3.74355E+3	 3.67488E-1	 4.62747E+0	
 3.78382E+3	 3.78802E-1	 4.80347E+0	
 3.82452E+3	 3.90733E-1	 4.98502E+0	
 3.86566E+3	 4.02061E-1	 5.17183E+0	
 3.90725E+3	 4.13962E-1	 5.36416E+0	
 3.94928E+3	 4.28241E-1	 5.56314E+0	
 3.99176E+3	 4.40177E-1	 5.76766E+0	
 4.03470E+3	 4.51644E-1	 5.97751E+0	
 4.07811E+3	 4.64996E-1	 6.19356E+0	
 4.12198E+3	 4.78140E-1	 6.41572E+0	
 4.16632E+3	 4.91632E-1	 6.64414E+0	
 4.21114E+3	 5.05864E-1	 6.87918E+0	
 4.25644E+3	 5.19864E-1	 7.12073E+0	
 4.30223E+3	 5.32899E-1	 7.36833E+0	
 4.34851E+3	 5.46116E-1	 7.62207E+0	
 4.39528E+3	 5.61319E-1	 7.88288E+0	
 4.44257E+3	 5.77326E-1	 8.15112E+0	
 4.49036E+3	 5.89931E-1	 8.42522E+0	
 4.53866E+3	 6.03375E-1	 8.70557E+0	
 4.58749E+3	 6.19275E-1	 8.99330E+0	
 4.63684E+3	 6.34373E-1	 9.28805E+0	
 4.68672E+3	 6.48855E-1	 9.58953E+0	
 4.73713E+3	 6.64626E-1	 9.89834E+0	
 4.78809E+3	 6.80626E-1	 1.02146E+1	
 4.83960E+3	 6.95830E-1	 1.05379E+1	
 4.89166E+3	 7.12390E-1	 1.08689E+1	
 4.94428E+3	 7.30686E-1	 1.12084E+1	
 4.99747E+3	 7.46135E-1	 1.15551E+1	
 5.05123E+3	 7.61112E-1	 1.19087E+1	
 5.10557E+3	 7.78436E-1	 1.22704E+1	
 5.16049E+3	 7.95200E-1	 1.26399E+1	
 5.21600E+3	 8.12408E-1	 1.30173E+1	
 5.27211E+3	 8.30790E-1	 1.34033E+1	
 5.32883E+3	 8.48123E-1	 1.37974E+1	
 5.38615E+3	 8.63984E-1	 1.41988E+1	
 5.44409E+3	 8.79887E-1	 1.46077E+1	
 5.50266E+3	 8.97302E-1	 1.50246E+1	
 5.56185E+3	 9.16194E-1	 1.54503E+1	
 5.62168E+3	 9.34494E-1	 1.58845E+1	
 5.68216E+3	 9.51602E-1	 1.63266E+1	
 5.74328E+3	 9.71063E-1	 1.67778E+1	
 5.80507E+3	 9.88343E-1	 1.72370E+1	
 5.86751E+3	 1.00520E+0	 1.77040E+1	
 5.93063E+3	 1.02437E+0	 1.81800E+1	
 5.99443E+3	 1.04274E+0	 1.86645E+1	
 6.05891E+3	 1.06155E+0	 1.91577E+1	
 6.12409E+3	 1.08180E+0	 1.96604E+1	
 6.18997E+3	 1.10090E+0	 2.01719E+1	
 6.25656E+3	 1.11849E+0	 2.06916E+1	
 6.32386E+3	 1.13728E+0	 2.12200E+1	
 6.39189E+3	 1.15688E+0	 2.17575E+1	
 6.46065E+3	 1.17514E+0	 2.23035E+1	
 6.53015E+3	 1.19338E+0	 2.28580E+1	
 6.60040E+3	 1.21334E+0	 2.34217E+1	
 6.67140E+3	 1.23215E+0	 2.39942E+1	
 6.74317E+3	 1.24973E+0	 2.45749E+1	
 6.81571E+3	 1.26759E+0	 2.51639E+1	
 6.88903E+3	 1.28784E+0	 2.57622E+1	
 6.96314E+3	 1.30665E+0	 2.63693E+1	
 7.03804E+3	 1.32450E+0	 2.69847E+1	
 7.11375E+3	 1.34401E+0	 2.76092E+1	
 7.19028E+3	 1.36468E+0	 2.82433E+1	
 7.26763E+3	 1.38270E+0	 2.88857E+1	
 7.34581E+3	 1.40169E+0	 2.95370E+1	
 7.42483E+3	 1.42062E+0	 3.01971E+1	
 7.50470E+3	 1.43796E+0	 3.08652E+1	
 7.58543E+3	 1.45570E+0	 3.15415E+1	
 7.66703E+3	 1.47419E+0	 3.22265E+1	
 7.74951E+3	 1.49204E+0	 3.29197E+1	
 7.83287E+3	 1.51025E+0	 3.36215E+1	
 7.91713E+3	 1.52852E+0	 3.43317E+1	
 8.00230E+3	 1.54507E+0	 3.50495E+1	
 8.08839E+3	 1.56059E+0	 3.57746E+1	
 8.17540E+3	 1.57791E+0	 3.65078E+1	
 8.26334E+3	 1.59659E+0	 3.72496E+1	
 8.35223E+3	 1.61072E+0	 3.79980E+1	
 8.44208E+3	 1.62515E+0	 3.87531E+1	
 8.53290E+3	 1.64131E+0	 3.95157E+1	
 8.62469E+3	 1.65610E+0	 4.02852E+1	
 8.71747E+3	 1.66984E+0	 4.10610E+1	
 8.81125E+3	 1.68569E+0	 4.18443E+1	
 8.90603E+3	 1.69952E+0	 4.26339E+1	
 9.00184E+3	 1.71167E+0	 4.34292E+1	
 9.09867E+3	 1.72429E+0	 4.42304E+1	
 9.19655E+3	 1.73650E+0	 4.50372E+1	
 9.29548E+3	 1.74752E+0	 4.58491E+1	
 9.39548E+3	 1.75897E+0	 4.66664E+1	
 9.49655E+3	 1.77002E+0	 4.74888E+1	
 9.59871E+3	 1.77922E+0	 4.83155E+1	
 9.70196E+3	 1.78805E+0	 4.91463E+1	
 9.80633E+3	 1.79678E+0	 4.99811E+1	
 9.91182E+3	 1.80432E+0	 5.08195E+1	
 1.00184E+4	 1.81084E+0	 5.16608E+1	
 1.01262E+4	 1.81692E+0	 5.25050E+1	
 1.02352E+4	 1.82255E+0	 5.33518E+1	
 1.03453E+4	 1.82723E+0	 5.42008E+1	
 1.04565E+4	 1.83108E+0	 5.50516E+1	
 1.05690E+4	 1.83403E+0	 5.59038E+1	
 1.06827E+4	 1.83612E+0	 5.67569E+1	
 1.07976E+4	 1.83740E+0	 5.76106E+1	
 1.09138E+4	 1.83758E+0	 5.84644E+1	
 1.10312E+4	 1.83710E+0	 5.93180E+1	
 1.11499E+4	 1.83587E+0	 6.01710E+1	
 1.12698E+4	 1.83315E+0	 6.10227E+1	
 1.13910E+4	 1.82894E+0	 6.18725E+1	
 1.15136E+4	 1.82524E+0	 6.27205E+1	
 1.16374E+4	 1.81926E+0	 6.35658E+1	
 1.17626E+4	 1.81284E+0	 6.44081E+1	
 1.18892E+4	 1.80641E+0	 6.52474E+1	
 1.20171E+4	 1.79773E+0	 6.60827E+1	
 1.21463E+4	 1.78810E+0	 6.69135E+1	
 1.22770E+4	 1.77730E+0	 6.77393E+1	
 1.24091E+4	 1.76708E+0	 6.85604E+1	
 1.25426E+4	 1.75337E+0	 6.93750E+1	
 1.26775E+4	 1.74036E+0	 7.01837E+1	
 1.28139E+4	 1.72743E+0	 7.09863E+1	
 1.29517E+4	 1.71095E+0	 7.17812E+1	
 1.30910E+4	 1.69489E+0	 7.25687E+1	
 1.32319E+4	 1.67896E+0	 7.33488E+1	
 1.33742E+4	 1.65976E+0	 7.41200E+1	
 1.35181E+4	 1.64068E+0	 7.48823E+1	
 1.36635E+4	 1.62218E+0	 7.56360E+1	
 1.38105E+4	 1.60059E+0	 7.63797E+1	
 1.39590E+4	 1.57858E+0	 7.71132E+1	
 1.41092E+4	 1.55560E+0	 7.78359E+1	
 1.42610E+4	 1.53033E+0	 7.85470E+1	
 1.44144E+4	 1.50669E+0	 7.92470E+1	
 1.45694E+4	 1.48485E+0	 7.99369E+1	
 1.47262E+4	 1.45874E+0	 8.06147E+1	
 1.48846E+4	 1.43283E+0	 8.12805E+1	
 1.50447E+4	 1.40583E+0	 8.19337E+1	
 1.52065E+4	 1.38139E+0	 8.25755E+1	
 1.53701E+4	 1.35204E+0	 8.32037E+1	
 1.55355E+4	 1.32501E+0	 8.38193E+1	
 1.57026E+4	 1.29912E+0	 8.44229E+1	
 1.58715E+4	 1.26439E+0	 8.50104E+1	
 1.60422E+4	 1.23640E+0	 8.55849E+1	
 1.62148E+4	 1.20991E+0	 8.61470E+1	
 1.63893E+4	 1.17804E+0	 8.66944E+1	
 1.65656E+4	 1.14962E+0	 8.72285E+1	
 1.67438E+4	 1.12176E+0	 8.77498E+1	
 1.69239E+4	 1.09066E+0	 8.82565E+1	
 1.71059E+4	 1.06066E+0	 8.87493E+1	
 1.72900E+4	 1.02975E+0	 8.92278E+1	
 1.74759E+4	 9.98187E-1	 8.96916E+1	
 1.76639E+4	 9.70039E-1	 9.01423E+1	
 1.78540E+4	 9.43577E-1	 9.05807E+1	
 1.80460E+4	 9.14974E-1	 9.10058E+1	
 1.82401E+4	 8.84809E-1	 9.14169E+1	
 1.84364E+4	 8.55721E-1	 9.18145E+1	
 1.86347E+4	 8.25279E-1	 9.21980E+1	
 1.88352E+4	 7.96058E-1	 9.25678E+1	
 1.90378E+4	 7.70221E-1	 9.29257E+1	
 1.92426E+4	 7.42147E-1	 9.32705E+1	
 1.94496E+4	 7.14692E-1	 9.36026E+1	
 1.96588E+4	 6.89949E-1	 9.39232E+1	
 1.98703E+4	 6.62943E-1	 9.42312E+1	
 2.00840E+4	 6.37503E-1	 9.45274E+1	
 2.03001E+4	 6.14436E-1	 9.48129E+1	
 2.05185E+4	 5.85003E-1	 9.50847E+1	
 2.07392E+4	 5.62317E-1	 9.53460E+1	
 2.09623E+4	 5.41467E-1	 9.55976E+1	
 2.11878E+4	 5.17418E-1	 9.58380E+1	
 2.14157E+4	 4.96094E-1	 9.60685E+1	
 2.16461E+4	 4.76226E-1	 9.62897E+1	
 2.18789E+4	 4.55745E-1	 9.65015E+1	
 2.21143E+4	 4.34619E-1	 9.67034E+1	
 2.23522E+4	 4.15637E-1	 9.68965E+1	
 2.25926E+4	 3.95160E-1	 9.70801E+1	
 2.28357E+4	 3.75673E-1	 9.72547E+1	
 2.30813E+4	 3.59191E-1	 9.74216E+1	
 2.33296E+4	 3.41066E-1	 9.75801E+1	
 2.35806E+4	 3.24541E-1	 9.77308E+1	
 2.38343E+4	 3.09654E-1	 9.78747E+1	
 2.40907E+4	 2.93226E-1	 9.80110E+1	
 2.43498E+4	 2.78496E-1	 9.81404E+1	
 2.46117E+4	 2.64934E-1	 9.82635E+1	
 2.48765E+4	 2.50633E-1	 9.83799E+1	
 2.51441E+4	 2.37706E-1	 9.84904E+1	
 2.54146E+4	 2.24387E-1	 9.85946E+1	
 2.56880E+4	 2.11174E-1	 9.86927E+1	
 2.59643E+4	 2.00397E-1	 9.87858E+1	
 2.62436E+4	 1.90200E-1	 9.88742E+1	
 2.65259E+4	 1.79160E-1	 9.89575E+1	
 2.68113E+4	 1.67613E-1	 9.90353E+1	
 2.70997E+4	 1.58759E-1	 9.91091E+1	
 2.73912E+4	 1.48880E-1	 9.91783E+1	
 2.76859E+4	 1.40319E-1	 9.92435E+1	
 2.79837E+4	 1.32077E-1	 9.93048E+1	
 2.82848E+4	 1.23177E-1	 9.93621E+1	
 2.85890E+4	 1.15460E-1	 9.94157E+1	
 2.88966E+4	 1.07815E-1	 9.94658E+1	
 2.92074E+4	 1.00632E-1	 9.95126E+1	
 2.95216E+4	 9.44636E-2	 9.95565E+1	
 2.98392E+4	 8.78239E-2	 9.95973E+1	
 3.01602E+4	 8.11821E-2	 9.96350E+1	
 3.04846E+4	 7.60892E-2	 9.96703E+1	
 3.08126E+4	 7.06611E-2	 9.97032E+1	
 3.11440E+4	 6.53159E-2	 9.97335E+1	
 3.14791E+4	 6.03391E-2	 9.97616E+1	
 3.18177E+4	 5.51959E-2	 9.97872E+1	
 3.21600E+4	 5.07421E-2	 9.98108E+1	
 3.25059E+4	 4.67363E-2	 9.98325E+1	
 3.28556E+4	 4.24400E-2	 9.98522E+1	
 3.32090E+4	 3.87938E-2	 9.98702E+1	
 3.35663E+4	 3.52546E-2	 9.98866E+1	
 3.39274E+4	 3.18277E-2	 9.99014E+1	
 3.42923E+4	 2.88801E-2	 9.99148E+1	
 3.46612E+4	 2.58533E-2	 9.99268E+1	
 3.50341E+4	 2.31120E-2	 9.99376E+1	
 3.54110E+4	 2.04445E-2	 9.99471E+1	
 3.57919E+4	 1.79096E-2	 9.99554E+1	
 3.61769E+4	 1.58415E-2	 9.99627E+1	
 3.65661E+4	 1.39604E-2	 9.99692E+1	
 3.69595E+4	 1.20265E-2	 9.99748E+1	
 3.73570E+4	 1.03980E-2	 9.99797E+1	
 3.77589E+4	 8.97469E-3	 9.99838E+1	
 3.81651E+4	 7.59009E-3	 9.99874E+1	
 3.85757E+4	 6.38851E-3	 9.99903E+1	
 3.89906E+4	 5.18514E-3	 9.99927E+1	
 3.94101E+4	 4.14463E-3	 9.99947E+1	
 3.98340E+4	 3.27651E-3	 9.99962E+1	
 4.02625E+4	 2.42865E-3	 9.99973E+1	
 4.06956E+4	 1.84739E-3	 9.99982E+1	
 4.11334E+4	 1.38922E-3	 9.99988E+1	
 4.15759E+4	 1.00787E-3	 9.99993E+1	
 4.20232E+4	 7.29494E-4	 9.99996E+1	
 4.24752E+4	 4.55364E-4	 9.99998E+1	
 4.29321E+4	 2.42927E-4	 9.99999E+1	
 4.33940E+4	 1.17998E-4	 1.00000E+2	
 4.38608E+4	 8.00152E-6	 1.00000E+2	
 4.43326E+4	 0.00000E+0	 1.00000E+2	
 4.48095E+4	 0.00000E+0	 1.00000E+2	
MWDstop :
