# Supplementary material for: Copolymers of NVAm and NVP for Efficient Gene Delivery
Source: ACS Polym Au. 2026 Jan 16;6(1):426–36. doi: 10.1021/acspolymersau.5c00167 (PMC12903468; doi:10.1021/acspolymersau.5c00167)
Supplement: Supplementary file 1 [file lg5c00167_si_001.zip › raw_and_analyzed_data/SEC_Data/TF025 80;20.TXT]

Sample :	Vial  33: TF025 80/20 - 1
Method settings :	C:\WINGPC_8#1\PSS.ChromPilot.Method.Instrument.1.xml
Sequence table :	C:\WINGPC_8#1\PSS.ChromPilot.Sequence.Instrument.1.xml
Inject date :	Tuesday      23.04.24   19:39:32
Inject volume :	100.000	ul
Concentration :	  1.110	g/l
Project :	C:\GPC Data\Projects\Messung_2024_05Jan
Calibration :	C:\GPC Data\Calibration\Calibration_PEG_050124_03formicacid01NaCl_pH2.CAL
Method :	C:\GPC Data\Methods\Standard_MET_050124_Dual Wavelength_A_B_2_PEG_2.MET
Export file :	C:\Users\AG B�ker\Desktop\Data\Tom\TF025 80;20.TXT

Operator :	AG B�ker
Account :	

Calibration MH-K :	 1.000000	ml/g	univ. Calibration MH-K :	 0.000000	ml/g
Calibration MH-A :	 0.000000	-	univ. Calibration MH-A :	 0.000000	-
Internal Standard Calibration :	 50.000	ml
Internal Standard Acquisition :	-------	ml
Data Interval :	  1.000	s

Eluent :	H2O + 0.1MNaCl + 0.3 % formic acid
Flow :	  1.000	ml/min

Column 1 :	PSS NOVEMA Max VS, 10�m	Temperature :	 40.000	C
Column 2 :	PSS NOVEMA Max 10�m, 1000A	Temperature :	 40.000	C
Column 3 :	PSS NOVEMA Max 10mm, 1000A	Temperature :	 40.000	C
Column 4 :	PSS NOVEMA Max, 10�m, 30A	Temperature :	 40.000	C

Detector 1 :	I1: VWD 1, Signal A	Delay :	  0.000	min
Detector 2 :	I1: VWD 1, Signal B	Delay :	  0.000	min
Detector 3 :	I1: RID 1, RI Signal	Delay :	  0.433	min
Detector 4 :	I1: IsoPump 1, Pressure	Delay :	  0.000	min
Detector 5 :	PSS SLD 7000/BI-MwA	Delay :	  0.183	min
Detector 6 :	PSS SLD 7000/BI-MwA	Delay :	  0.183	min
Detector 7 :	PSS SLD 7000/BI-MwA	Delay :	  0.183	min
Detector 8 :	PSS SLD 7000/BI-MwA	Delay :	  0.183	min
Detector 9 :	PSS SLD 7000/BI-MwA	Delay :	  0.183	min
Detector 10 :	PSS SLD 7000/BI-MwA	Delay :	  0.183	min
Detector 11 :	PSS SLD 7000/BI-MwA	Delay :	  0.183	min
Detector 12 :	PSS SLD 7000/BI-MwA	Delay :	  0.183	min

Baseline from :	 24.146	to :	 30.465	ml
Integration from :	 24.146	to :	 30.465	ml

	I1: RID 1, RI Signal
Mn:	 7.416E+3	g/mol
Mw:	 9.993E+3	g/mol
Mz:	 1.257E+4	g/mol
M(z+1):	 1.517E+4	g/mol
Mv:	 0.000E+0	g/mol
D:	 1.347E+0	
[n]:	 0.000E+0	ml/g
Vp:	 2.665E+1	ml
Mp:	 1.024E+4	g/mol
A:	 5.130E-2	ml*V
< 750 :	      0.00	%
w% : 	    100.00	%
> 45778 :	      0.00	%

Calibration Coefficients:

Vol. min : 20.191330   
Vol. max : 29.979500   
R : 9.999796e-01
Fit : PSS Poly 5
Const.: -1.919650e+02
Coef.2: 3.971576e+01
Coef.3: -3.189716e+00
Coef.4: 1.283338e-01
Coef.5: -2.593103e-03
Coef.6: 2.097290e-05
Coef.7: 0.000000e+00
Coef.8: 0.000000e+00


Multi area report start :
Sample :	Vial  33: TF025 80/20 - 1
Calibration:	C:\GPC Data\Calibration\Calibration_PEG_050124_03formicacid01NaCl_pH2.CAL
Print Date:	Wednesday    24.04.24   20:45:45
Project:	C:\GPC Data\Projects\Messung_2024_05Jan
Method:	C:\GPC Data\Methods\Standard_MET_050124_Dual Wavelength_A_B_2_PEG_2
MAS Parameters:	

Area	Name	from	to	Unit

1				
2				
3				
4				
5				
6				
7				
8				

 	Set 1	Set 2	Set 3	Set 4	Set 5	Set 6	Set 7	Set 8

 	-	-	-	-	-	-	-	-
 	-	-	-	-	-	-	-	-
 	-	-	-	-	-	-	-	-
 	-	-	-	-	-	-	-	-
 	-	-	-	-	-	-	-	-
 	-	-	-	-	-	-	-	-
 	-	-	-	-	-	-	-	-
 	-	-	-	-	-	-	-	-

Multi area report end :

RAWstart :
Time	I1: RID 1, RI Signal	Time

 0.00000E+0	 2.08084E-3	 19:39:32:89	
 1.66667E-2	 2.08418E-3	 19:39:33:89	
 3.33333E-2	 2.08751E-3	 19:39:34:89	
 5.00000E-2	 2.09112E-3	 19:39:35:89	
 6.66667E-2	 2.09475E-3	 19:39:36:89	
 8.33333E-2	 2.09812E-3	 19:39:37:89	
 1.00000E-1	 2.10148E-3	 19:39:38:89	
 1.16667E-1	 2.10478E-3	 19:39:39:89	
 1.33333E-1	 2.10819E-3	 19:39:40:89	
 1.50000E-1	 2.11223E-3	 19:39:41:89	
 1.66667E-1	 2.11669E-3	 19:39:42:89	
 1.83333E-1	 2.12138E-3	 19:39:43:89	
 2.00000E-1	 2.12611E-3	 19:39:44:89	
 2.16667E-1	 2.13074E-3	 19:39:45:89	
 2.33333E-1	 2.13528E-3	 19:39:46:89	
 2.50000E-1	 2.13984E-3	 19:39:47:89	
 2.66667E-1	 2.14466E-3	 19:39:48:89	
 2.83333E-1	 2.14969E-3	 19:39:49:89	
 3.00000E-1	 2.15462E-3	 19:39:50:89	
 3.16667E-1	 2.15976E-3	 19:39:51:89	
 3.33333E-1	 2.16471E-3	 19:39:52:89	
 3.50000E-1	 2.16952E-3	 19:39:53:89	
 3.66667E-1	 2.17454E-3	 19:39:54:89	
 3.83333E-1	 2.17967E-3	 19:39:55:89	
 4.00000E-1	 2.18471E-3	 19:39:56:89	
 4.16667E-1	 2.19021E-3	 19:39:57:89	
 4.33333E-1	 2.19574E-3	 19:39:58:89	
 4.50000E-1	 2.20119E-3	 19:39:59:89	
 4.66667E-1	 2.20658E-3	 19:40:00:89	
 4.83333E-1	 2.21179E-3	 19:40:01:89	
 5.00000E-1	 2.21683E-3	 19:40:02:89	
 5.16667E-1	 2.22169E-3	 19:40:03:89	
 5.33333E-1	 2.22644E-3	 19:40:04:89	
 5.50000E-1	 2.23114E-3	 19:40:05:89	
 5.66667E-1	 2.23614E-3	 19:40:06:89	
 5.83333E-1	 2.24135E-3	 19:40:07:89	
 6.00000E-1	 2.24669E-3	 19:40:08:89	
 6.16667E-1	 2.25190E-3	 19:40:09:89	
 6.33333E-1	 2.25716E-3	 19:40:10:89	
 6.50000E-1	 2.26223E-3	 19:40:11:89	
 6.66667E-1	 2.26716E-3	 19:40:12:89	
 6.83333E-1	 2.27255E-3	 19:40:13:89	
 7.00000E-1	 2.27793E-3	 19:40:14:89	
 7.16667E-1	 2.28321E-3	 19:40:15:89	
 7.33333E-1	 2.28814E-3	 19:40:16:89	
 7.50000E-1	 2.29271E-3	 19:40:17:89	
 7.66667E-1	 2.29715E-3	 19:40:18:89	
 7.83333E-1	 2.30165E-3	 19:40:19:89	
 8.00000E-1	 2.30629E-3	 19:40:20:89	
 8.16667E-1	 2.31096E-3	 19:40:21:89	
 8.33333E-1	 2.31560E-3	 19:40:22:89	
 8.50000E-1	 2.32014E-3	 19:40:23:89	
 8.66667E-1	 2.32445E-3	 19:40:24:89	
 8.83333E-1	 2.32876E-3	 19:40:25:89	
 9.00000E-1	 2.33312E-3	 19:40:26:89	
 9.16667E-1	 2.33756E-3	 19:40:27:89	
 9.33333E-1	 2.34227E-3	 19:40:28:89	
 9.50000E-1	 2.34690E-3	 19:40:29:89	
 9.66667E-1	 2.35121E-3	 19:40:30:89	
 9.83333E-1	 2.35526E-3	 19:40:31:89	
 1.00000E+0	 2.35935E-3	 19:40:32:89	
 1.01667E+0	 2.36361E-3	 19:40:33:89	
 1.03333E+0	 2.36801E-3	 19:40:34:89	
 1.05000E+0	 2.37268E-3	 19:40:35:89	
 1.06667E+0	 2.37732E-3	 19:40:36:89	
 1.08333E+0	 2.38171E-3	 19:40:37:89	
 1.10000E+0	 2.38620E-3	 19:40:38:89	
 1.11667E+0	 2.39066E-3	 19:40:39:89	
 1.13333E+0	 2.39515E-3	 19:40:40:89	
 1.15000E+0	 2.39969E-3	 19:40:41:89	
 1.16667E+0	 2.40418E-3	 19:40:42:89	
 1.18333E+0	 2.40845E-3	 19:40:43:89	
 1.20000E+0	 2.41270E-3	 19:40:44:89	
 1.21667E+0	 2.41689E-3	 19:40:45:89	
 1.23333E+0	 2.42122E-3	 19:40:46:89	
 1.25000E+0	 2.42566E-3	 19:40:47:89	
 1.26667E+0	 2.43043E-3	 19:40:48:89	
 1.28333E+0	 2.43510E-3	 19:40:49:89	
 1.30000E+0	 2.43971E-3	 19:40:50:89	
 1.31667E+0	 2.44423E-3	 19:40:51:89	
 1.33333E+0	 2.44874E-3	 19:40:52:89	
 1.35000E+0	 2.45319E-3	 19:40:53:89	
 1.36667E+0	 2.45773E-3	 19:40:54:89	
 1.38333E+0	 2.46209E-3	 19:40:55:89	
 1.40000E+0	 2.46634E-3	 19:40:56:89	
 1.41667E+0	 2.47059E-3	 19:40:57:89	
 1.43333E+0	 2.47500E-3	 19:40:58:89	
 1.45000E+0	 2.47956E-3	 19:40:59:89	
 1.46667E+0	 2.48433E-3	 19:41:00:89	
 1.48333E+0	 2.48902E-3	 19:41:01:89	
 1.50000E+0	 2.49348E-3	 19:41:02:89	
 1.51667E+0	 2.49774E-3	 19:41:03:89	
 1.53333E+0	 2.50192E-3	 19:41:04:89	
 1.55000E+0	 2.50605E-3	 19:41:05:89	
 1.56667E+0	 2.51013E-3	 19:41:06:89	
 1.58333E+0	 2.51432E-3	 19:41:07:89	
 1.60000E+0	 2.51837E-3	 19:41:08:89	
 1.61667E+0	 2.52209E-3	 19:41:09:89	
 1.63333E+0	 2.52571E-3	 19:41:10:89	
 1.65000E+0	 2.52919E-3	 19:41:11:89	
 1.66667E+0	 2.53254E-3	 19:41:12:89	
 1.68333E+0	 2.53603E-3	 19:41:13:89	
 1.70000E+0	 2.53952E-3	 19:41:14:89	
 1.71667E+0	 2.54303E-3	 19:41:15:89	
 1.73333E+0	 2.54658E-3	 19:41:16:89	
 1.75000E+0	 2.55007E-3	 19:41:17:89	
 1.76667E+0	 2.55334E-3	 19:41:18:89	
 1.78333E+0	 2.55629E-3	 19:41:19:89	
 1.80000E+0	 2.55895E-3	 19:41:20:89	
 1.81667E+0	 2.56141E-3	 19:41:21:89	
 1.83333E+0	 2.56374E-3	 19:41:22:89	
 1.85000E+0	 2.56610E-3	 19:41:23:89	
 1.86667E+0	 2.56844E-3	 19:41:24:89	
 1.88333E+0	 2.57071E-3	 19:41:25:89	
 1.90000E+0	 2.57305E-3	 19:41:26:89	
 1.91667E+0	 2.57538E-3	 19:41:27:89	
 1.93333E+0	 2.57767E-3	 19:41:28:89	
 1.95000E+0	 2.58011E-3	 19:41:29:89	
 1.96667E+0	 2.58249E-3	 19:41:30:89	
 1.98333E+0	 2.58469E-3	 19:41:31:89	
 2.00000E+0	 2.58678E-3	 19:41:32:89	
 2.01667E+0	 2.58887E-3	 19:41:33:89	
 2.03333E+0	 2.59099E-3	 19:41:34:89	
 2.05000E+0	 2.59323E-3	 19:41:35:89	
 2.06667E+0	 2.59535E-3	 19:41:36:89	
 2.08333E+0	 2.59731E-3	 19:41:37:89	
 2.10000E+0	 2.59915E-3	 19:41:38:89	
 2.11667E+0	 2.60123E-3	 19:41:39:89	
 2.13333E+0	 2.60356E-3	 19:41:40:89	
 2.15000E+0	 2.60612E-3	 19:41:41:89	
 2.16667E+0	 2.60885E-3	 19:41:42:89	
 2.18333E+0	 2.61154E-3	 19:41:43:89	
 2.20000E+0	 2.61402E-3	 19:41:44:89	
 2.21667E+0	 2.61646E-3	 19:41:45:89	
 2.23333E+0	 2.61873E-3	 19:41:46:89	
 2.25000E+0	 2.62086E-3	 19:41:47:89	
 2.26667E+0	 2.62313E-3	 19:41:48:89	
 2.28333E+0	 2.62570E-3	 19:41:49:89	
 2.30000E+0	 2.62870E-3	 19:41:50:89	
 2.31667E+0	 2.63204E-3	 19:41:51:89	
 2.33333E+0	 2.63546E-3	 19:41:52:89	
 2.35000E+0	 2.63878E-3	 19:41:53:89	
 2.36667E+0	 2.64200E-3	 19:41:54:89	
 2.38333E+0	 2.64533E-3	 19:41:55:89	
 2.40000E+0	 2.64887E-3	 19:41:56:89	
 2.41667E+0	 2.65250E-3	 19:41:57:89	
 2.43333E+0	 2.65651E-3	 19:41:58:89	
 2.45000E+0	 2.66075E-3	 19:41:59:89	
 2.46667E+0	 2.66518E-3	 19:42:00:89	
 2.48333E+0	 2.67028E-3	 19:42:01:89	
 2.50000E+0	 2.67570E-3	 19:42:02:89	
 2.51667E+0	 2.68126E-3	 19:42:03:89	
 2.53333E+0	 2.68751E-3	 19:42:04:89	
 2.55000E+0	 2.69397E-3	 19:42:05:89	
 2.56667E+0	 2.70076E-3	 19:42:06:89	
 2.58333E+0	 2.70800E-3	 19:42:07:89	
 2.60000E+0	 2.71568E-3	 19:42:08:89	
 2.61667E+0	 2.72375E-3	 19:42:09:89	
 2.63333E+0	 2.73216E-3	 19:42:10:89	
 2.65000E+0	 2.74073E-3	 19:42:11:89	
 2.66667E+0	 2.74934E-3	 19:42:12:89	
 2.68333E+0	 2.75811E-3	 19:42:13:89	
 2.70000E+0	 2.76699E-3	 19:42:14:89	
 2.71667E+0	 2.77593E-3	 19:42:15:89	
 2.73333E+0	 2.78491E-3	 19:42:16:89	
 2.75000E+0	 2.79467E-3	 19:42:17:89	
 2.76667E+0	 2.80437E-3	 19:42:18:89	
 2.78333E+0	 2.81397E-3	 19:42:19:89	
 2.80000E+0	 2.82345E-3	 19:42:20:89	
 2.81667E+0	 2.83274E-3	 19:42:21:89	
 2.83333E+0	 2.84165E-3	 19:42:22:89	
 2.85000E+0	 2.85071E-3	 19:42:23:89	
 2.86667E+0	 2.85962E-3	 19:42:24:89	
 2.88333E+0	 2.86819E-3	 19:42:25:89	
 2.90000E+0	 2.87625E-3	 19:42:26:89	
 2.91667E+0	 2.88363E-3	 19:42:27:89	
 2.93333E+0	 2.89006E-3	 19:42:28:89	
 2.95000E+0	 2.89592E-3	 19:42:29:89	
 2.96667E+0	 2.90115E-3	 19:42:30:89	
 2.98333E+0	 2.90575E-3	 19:42:31:89	
 3.00000E+0	 2.90958E-3	 19:42:32:89	
 3.01667E+0	 2.91259E-3	 19:42:33:89	
 3.03333E+0	 2.91444E-3	 19:42:34:89	
 3.05000E+0	 2.91529E-3	 19:42:35:89	
 3.06667E+0	 2.91551E-3	 19:42:36:89	
 3.08333E+0	 2.91522E-3	 19:42:37:89	
 3.10000E+0	 2.91435E-3	 19:42:38:89	
 3.11667E+0	 2.91266E-3	 19:42:39:89	
 3.13333E+0	 2.91012E-3	 19:42:40:89	
 3.15000E+0	 2.90692E-3	 19:42:41:89	
 3.16667E+0	 2.90293E-3	 19:42:42:89	
 3.18333E+0	 2.89841E-3	 19:42:43:89	
 3.20000E+0	 2.89328E-3	 19:42:44:89	
 3.21667E+0	 2.88756E-3	 19:42:45:89	
 3.23333E+0	 2.88131E-3	 19:42:46:89	
 3.25000E+0	 2.87453E-3	 19:42:47:89	
 3.26667E+0	 2.86733E-3	 19:42:48:89	
 3.28333E+0	 2.85975E-3	 19:42:49:89	
 3.30000E+0	 2.85202E-3	 19:42:50:89	
 3.31667E+0	 2.84456E-3	 19:42:51:89	
 3.33333E+0	 2.83678E-3	 19:42:52:89	
 3.35000E+0	 2.82904E-3	 19:42:53:89	
 3.36667E+0	 2.82135E-3	 19:42:54:89	
 3.38333E+0	 2.81292E-3	 19:42:55:89	
 3.40000E+0	 2.80442E-3	 19:42:56:89	
 3.41667E+0	 2.79599E-3	 19:42:57:89	
 3.43333E+0	 2.78770E-3	 19:42:58:89	
 3.45000E+0	 2.77968E-3	 19:42:59:89	
 3.46667E+0	 2.77210E-3	 19:43:00:89	
 3.48333E+0	 2.76477E-3	 19:43:01:89	
 3.50000E+0	 2.75749E-3	 19:43:02:89	
 3.51667E+0	 2.75016E-3	 19:43:03:89	
 3.53333E+0	 2.74263E-3	 19:43:04:89	
 3.55000E+0	 2.73521E-3	 19:43:05:89	
 3.56667E+0	 2.72824E-3	 19:43:06:89	
 3.58333E+0	 2.72157E-3	 19:43:07:89	
 3.60000E+0	 2.71524E-3	 19:43:08:89	
 3.61667E+0	 2.70899E-3	 19:43:09:89	
 3.63333E+0	 2.70271E-3	 19:43:10:89	
 3.65000E+0	 2.69627E-3	 19:43:11:89	
 3.66667E+0	 2.69012E-3	 19:43:12:89	
 3.68333E+0	 2.68457E-3	 19:43:13:89	
 3.70000E+0	 2.67905E-3	 19:43:14:89	
 3.71667E+0	 2.67385E-3	 19:43:15:89	
 3.73333E+0	 2.66899E-3	 19:43:16:89	
 3.75000E+0	 2.66440E-3	 19:43:17:89	
 3.76667E+0	 2.66017E-3	 19:43:18:89	
 3.78333E+0	 2.65627E-3	 19:43:19:89	
 3.80000E+0	 2.65223E-3	 19:43:20:89	
 3.81667E+0	 2.64822E-3	 19:43:21:89	
 3.83333E+0	 2.64416E-3	 19:43:22:89	
 3.85000E+0	 2.64004E-3	 19:43:23:89	
 3.86667E+0	 2.63601E-3	 19:43:24:89	
 3.88333E+0	 2.63232E-3	 19:43:25:89	
 3.90000E+0	 2.62879E-3	 19:43:26:89	
 3.91667E+0	 2.62549E-3	 19:43:27:89	
 3.93333E+0	 2.62216E-3	 19:43:28:89	
 3.95000E+0	 2.61880E-3	 19:43:29:89	
 3.96667E+0	 2.61533E-3	 19:43:30:89	
 3.98333E+0	 2.61209E-3	 19:43:31:89	
 4.00000E+0	 2.60921E-3	 19:43:32:89	
 4.01667E+0	 2.60638E-3	 19:43:33:89	
 4.03333E+0	 2.60367E-3	 19:43:34:89	
 4.05000E+0	 2.60104E-3	 19:43:35:89	
 4.06667E+0	 2.59845E-3	 19:43:36:89	
 4.08333E+0	 2.59601E-3	 19:43:37:89	
 4.10000E+0	 2.59379E-3	 19:43:38:89	
 4.11667E+0	 2.59179E-3	 19:43:39:89	
 4.13333E+0	 2.58994E-3	 19:43:40:89	
 4.15000E+0	 2.58812E-3	 19:43:41:89	
 4.16667E+0	 2.58618E-3	 19:43:42:89	
 4.18333E+0	 2.58411E-3	 19:43:43:89	
 4.20000E+0	 2.58198E-3	 19:43:44:89	
 4.21667E+0	 2.57993E-3	 19:43:45:89	
 4.23333E+0	 2.57792E-3	 19:43:46:89	
 4.25000E+0	 2.57617E-3	 19:43:47:89	
 4.26667E+0	 2.57455E-3	 19:43:48:89	
 4.28333E+0	 2.57284E-3	 19:43:49:89	
 4.30000E+0	 2.57101E-3	 19:43:50:89	
 4.31667E+0	 2.56915E-3	 19:43:51:89	
 4.33333E+0	 2.56734E-3	 19:43:52:89	
 4.35000E+0	 2.56560E-3	 19:43:53:89	
 4.36667E+0	 2.56390E-3	 19:43:54:89	
 4.38333E+0	 2.56213E-3	 19:43:55:89	
 4.40000E+0	 2.56036E-3	 19:43:56:89	
 4.41667E+0	 2.55865E-3	 19:43:57:89	
 4.43333E+0	 2.55691E-3	 19:43:58:89	
 4.45000E+0	 2.55517E-3	 19:43:59:89	
 4.46667E+0	 2.55331E-3	 19:44:00:89	
 4.48333E+0	 2.55124E-3	 19:44:01:89	
 4.50000E+0	 2.54904E-3	 19:44:02:89	
 4.51667E+0	 2.54682E-3	 19:44:03:89	
 4.53333E+0	 2.54478E-3	 19:44:04:89	
 4.55000E+0	 2.54296E-3	 19:44:05:89	
 4.56667E+0	 2.54148E-3	 19:44:06:89	
 4.58333E+0	 2.54029E-3	 19:44:07:89	
 4.60000E+0	 2.53914E-3	 19:44:08:89	
 4.61667E+0	 2.53791E-3	 19:44:09:89	
 4.63333E+0	 2.53645E-3	 19:44:10:89	
 4.65000E+0	 2.53476E-3	 19:44:11:89	
 4.66667E+0	 2.53306E-3	 19:44:12:89	
 4.68333E+0	 2.53154E-3	 19:44:13:89	
 4.70000E+0	 2.53010E-3	 19:44:14:89	
 4.71667E+0	 2.52873E-3	 19:44:15:89	
 4.73333E+0	 2.52730E-3	 19:44:16:89	
 4.75000E+0	 2.52572E-3	 19:44:17:89	
 4.76667E+0	 2.52402E-3	 19:44:18:89	
 4.78333E+0	 2.52227E-3	 19:44:19:89	
 4.80000E+0	 2.52055E-3	 19:44:20:89	
 4.81667E+0	 2.51882E-3	 19:44:21:89	
 4.83333E+0	 2.51708E-3	 19:44:22:89	
 4.85000E+0	 2.51538E-3	 19:44:23:89	
 4.86667E+0	 2.51372E-3	 19:44:24:89	
 4.88333E+0	 2.51219E-3	 19:44:25:89	
 4.90000E+0	 2.51075E-3	 19:44:26:89	
 4.91667E+0	 2.50914E-3	 19:44:27:89	
 4.93333E+0	 2.50736E-3	 19:44:28:89	
 4.95000E+0	 2.50545E-3	 19:44:29:89	
 4.96667E+0	 2.50356E-3	 19:44:30:89	
 4.98333E+0	 2.50181E-3	 19:44:31:89	
 5.00000E+0	 2.50022E-3	 19:44:32:89	
 5.01667E+0	 2.49875E-3	 19:44:33:89	
 5.03333E+0	 2.49730E-3	 19:44:34:89	
 5.05000E+0	 2.49580E-3	 19:44:35:89	
 5.06667E+0	 2.49417E-3	 19:44:36:89	
 5.08333E+0	 2.49241E-3	 19:44:37:89	
 5.10000E+0	 2.49059E-3	 19:44:38:89	
 5.11667E+0	 2.48880E-3	 19:44:39:89	
 5.13333E+0	 2.48694E-3	 19:44:40:89	
 5.15000E+0	 2.48519E-3	 19:44:41:89	
 5.16667E+0	 2.48345E-3	 19:44:42:89	
 5.18333E+0	 2.48166E-3	 19:44:43:89	
 5.20000E+0	 2.47990E-3	 19:44:44:89	
 5.21667E+0	 2.47830E-3	 19:44:45:89	
 5.23333E+0	 2.47687E-3	 19:44:46:89	
 5.25000E+0	 2.47553E-3	 19:44:47:89	
 5.26667E+0	 2.47416E-3	 19:44:48:89	
 5.28333E+0	 2.47265E-3	 19:44:49:89	
 5.30000E+0	 2.47109E-3	 19:44:50:89	
 5.31667E+0	 2.46955E-3	 19:44:51:89	
 5.33333E+0	 2.46799E-3	 19:44:52:89	
 5.35000E+0	 2.46636E-3	 19:44:53:89	
 5.36667E+0	 2.46468E-3	 19:44:54:89	
 5.38333E+0	 2.46293E-3	 19:44:55:89	
 5.40000E+0	 2.46112E-3	 19:44:56:89	
 5.41667E+0	 2.45924E-3	 19:44:57:89	
 5.43333E+0	 2.45734E-3	 19:44:58:89	
 5.45000E+0	 2.45544E-3	 19:44:59:89	
 5.46667E+0	 2.45368E-3	 19:45:00:89	
 5.48333E+0	 2.45203E-3	 19:45:01:89	
 5.50000E+0	 2.45022E-3	 19:45:02:89	
 5.51667E+0	 2.44831E-3	 19:45:03:89	
 5.53333E+0	 2.44644E-3	 19:45:04:89	
 5.55000E+0	 2.44459E-3	 19:45:05:89	
 5.56667E+0	 2.44288E-3	 19:45:06:89	
 5.58333E+0	 2.44129E-3	 19:45:07:89	
 5.60000E+0	 2.43973E-3	 19:45:08:89	
 5.61667E+0	 2.43809E-3	 19:45:09:89	
 5.63333E+0	 2.43640E-3	 19:45:10:89	
 5.65000E+0	 2.43466E-3	 19:45:11:89	
 5.66667E+0	 2.43290E-3	 19:45:12:89	
 5.68333E+0	 2.43110E-3	 19:45:13:89	
 5.70000E+0	 2.42922E-3	 19:45:14:89	
 5.71667E+0	 2.42710E-3	 19:45:15:89	
 5.73333E+0	 2.42501E-3	 19:45:16:89	
 5.75000E+0	 2.42307E-3	 19:45:17:89	
 5.76667E+0	 2.42121E-3	 19:45:18:89	
 5.78333E+0	 2.41940E-3	 19:45:19:89	
 5.80000E+0	 2.41759E-3	 19:45:20:89	
 5.81667E+0	 2.41575E-3	 19:45:21:89	
 5.83333E+0	 2.41398E-3	 19:45:22:89	
 5.85000E+0	 2.41234E-3	 19:45:23:89	
 5.86667E+0	 2.41065E-3	 19:45:24:89	
 5.88333E+0	 2.40899E-3	 19:45:25:89	
 5.90000E+0	 2.40743E-3	 19:45:26:89	
 5.91667E+0	 2.40587E-3	 19:45:27:89	
 5.93333E+0	 2.40430E-3	 19:45:28:89	
 5.95000E+0	 2.40258E-3	 19:45:29:89	
 5.96667E+0	 2.40067E-3	 19:45:30:89	
 5.98333E+0	 2.39861E-3	 19:45:31:89	
 6.00000E+0	 2.39648E-3	 19:45:32:89	
 6.01667E+0	 2.39440E-3	 19:45:33:89	
 6.03333E+0	 2.39229E-3	 19:45:34:89	
 6.05000E+0	 2.39025E-3	 19:45:35:89	
 6.06667E+0	 2.38831E-3	 19:45:36:89	
 6.08333E+0	 2.38626E-3	 19:45:37:89	
 6.10000E+0	 2.38414E-3	 19:45:38:89	
 6.11667E+0	 2.38200E-3	 19:45:39:89	
 6.13333E+0	 2.37963E-3	 19:45:40:89	
 6.15000E+0	 2.37726E-3	 19:45:41:89	
 6.16667E+0	 2.37492E-3	 19:45:42:89	
 6.18333E+0	 2.37258E-3	 19:45:43:89	
 6.20000E+0	 2.37031E-3	 19:45:44:89	
 6.21667E+0	 2.36817E-3	 19:45:45:89	
 6.23333E+0	 2.36595E-3	 19:45:46:89	
 6.25000E+0	 2.36369E-3	 19:45:47:89	
 6.26667E+0	 2.36140E-3	 19:45:48:89	
 6.28333E+0	 2.35914E-3	 19:45:49:89	
 6.30000E+0	 2.35703E-3	 19:45:50:89	
 6.31667E+0	 2.35512E-3	 19:45:51:89	
 6.33333E+0	 2.35338E-3	 19:45:52:89	
 6.35000E+0	 2.35177E-3	 19:45:53:89	
 6.36667E+0	 2.35022E-3	 19:45:54:89	
 6.38333E+0	 2.34862E-3	 19:45:55:89	
 6.40000E+0	 2.34672E-3	 19:45:56:89	
 6.41667E+0	 2.34464E-3	 19:45:57:89	
 6.43333E+0	 2.34264E-3	 19:45:58:89	
 6.45000E+0	 2.34068E-3	 19:45:59:89	
 6.46667E+0	 2.33893E-3	 19:46:00:89	
 6.48333E+0	 2.33724E-3	 19:46:01:89	
 6.50000E+0	 2.33545E-3	 19:46:02:89	
 6.51667E+0	 2.33351E-3	 19:46:03:89	
 6.53333E+0	 2.33147E-3	 19:46:04:89	
 6.55000E+0	 2.32940E-3	 19:46:05:89	
 6.56667E+0	 2.32737E-3	 19:46:06:89	
 6.58333E+0	 2.32543E-3	 19:46:07:89	
 6.60000E+0	 2.32358E-3	 19:46:08:89	
 6.61667E+0	 2.32164E-3	 19:46:09:89	
 6.63333E+0	 2.31977E-3	 19:46:10:89	
 6.65000E+0	 2.31792E-3	 19:46:11:89	
 6.66667E+0	 2.31599E-3	 19:46:12:89	
 6.68333E+0	 2.31399E-3	 19:46:13:89	
 6.70000E+0	 2.31194E-3	 19:46:14:89	
 6.71667E+0	 2.30982E-3	 19:46:15:89	
 6.73333E+0	 2.30765E-3	 19:46:16:89	
 6.75000E+0	 2.30547E-3	 19:46:17:89	
 6.76667E+0	 2.30324E-3	 19:46:18:89	
 6.78333E+0	 2.30109E-3	 19:46:19:89	
 6.80000E+0	 2.29909E-3	 19:46:20:89	
 6.81667E+0	 2.29710E-3	 19:46:21:89	
 6.83333E+0	 2.29519E-3	 19:46:22:89	
 6.85000E+0	 2.29339E-3	 19:46:23:89	
 6.86667E+0	 2.29165E-3	 19:46:24:89	
 6.88333E+0	 2.28990E-3	 19:46:25:89	
 6.90000E+0	 2.28804E-3	 19:46:26:89	
 6.91667E+0	 2.28608E-3	 19:46:27:89	
 6.93333E+0	 2.28391E-3	 19:46:28:89	
 6.95000E+0	 2.28178E-3	 19:46:29:89	
 6.96667E+0	 2.27967E-3	 19:46:30:89	
 6.98333E+0	 2.27748E-3	 19:46:31:89	
 7.00000E+0	 2.27523E-3	 19:46:32:89	
 7.01667E+0	 2.27296E-3	 19:46:33:89	
 7.03333E+0	 2.27066E-3	 19:46:34:89	
 7.05000E+0	 2.26841E-3	 19:46:35:89	
 7.06667E+0	 2.26622E-3	 19:46:36:89	
 7.08333E+0	 2.26389E-3	 19:46:37:89	
 7.10000E+0	 2.26147E-3	 19:46:38:89	
 7.11667E+0	 2.25895E-3	 19:46:39:89	
 7.13333E+0	 2.25637E-3	 19:46:40:89	
 7.15000E+0	 2.25380E-3	 19:46:41:89	
 7.16667E+0	 2.25131E-3	 19:46:42:89	
 7.18333E+0	 2.24884E-3	 19:46:43:89	
 7.20000E+0	 2.24654E-3	 19:46:44:89	
 7.21667E+0	 2.24441E-3	 19:46:45:89	
 7.23333E+0	 2.24242E-3	 19:46:46:89	
 7.25000E+0	 2.24041E-3	 19:46:47:89	
 7.26667E+0	 2.23842E-3	 19:46:48:89	
 7.28333E+0	 2.23639E-3	 19:46:49:89	
 7.30000E+0	 2.23438E-3	 19:46:50:89	
 7.31667E+0	 2.23246E-3	 19:46:51:89	
 7.33333E+0	 2.23076E-3	 19:46:52:89	
 7.35000E+0	 2.22918E-3	 19:46:53:89	
 7.36667E+0	 2.22764E-3	 19:46:54:89	
 7.38333E+0	 2.22599E-3	 19:46:55:89	
 7.40000E+0	 2.22423E-3	 19:46:56:89	
 7.41667E+0	 2.22242E-3	 19:46:57:89	
 7.43333E+0	 2.22064E-3	 19:46:58:89	
 7.45000E+0	 2.21883E-3	 19:46:59:89	
 7.46667E+0	 2.21702E-3	 19:47:00:89	
 7.48333E+0	 2.21527E-3	 19:47:01:89	
 7.50000E+0	 2.21362E-3	 19:47:02:89	
 7.51667E+0	 2.21209E-3	 19:47:03:89	
 7.53333E+0	 2.21063E-3	 19:47:04:89	
 7.55000E+0	 2.20916E-3	 19:47:05:89	
 7.56667E+0	 2.20744E-3	 19:47:06:89	
 7.58333E+0	 2.20556E-3	 19:47:07:89	
 7.60000E+0	 2.20370E-3	 19:47:08:89	
 7.61667E+0	 2.20183E-3	 19:47:09:89	
 7.63333E+0	 2.20013E-3	 19:47:10:89	
 7.65000E+0	 2.19850E-3	 19:47:11:89	
 7.66667E+0	 2.19681E-3	 19:47:12:89	
 7.68333E+0	 2.19503E-3	 19:47:13:89	
 7.70000E+0	 2.19324E-3	 19:47:14:89	
 7.71667E+0	 2.19147E-3	 19:47:15:89	
 7.73333E+0	 2.18979E-3	 19:47:16:89	
 7.75000E+0	 2.18813E-3	 19:47:17:89	
 7.76667E+0	 2.18634E-3	 19:47:18:89	
 7.78333E+0	 2.18439E-3	 19:47:19:89	
 7.80000E+0	 2.18230E-3	 19:47:20:89	
 7.81667E+0	 2.18017E-3	 19:47:21:89	
 7.83333E+0	 2.17800E-3	 19:47:22:89	
 7.85000E+0	 2.17588E-3	 19:47:23:89	
 7.86667E+0	 2.17393E-3	 19:47:24:89	
 7.88333E+0	 2.17204E-3	 19:47:25:89	
 7.90000E+0	 2.17030E-3	 19:47:26:89	
 7.91667E+0	 2.16871E-3	 19:47:27:89	
 7.93333E+0	 2.16712E-3	 19:47:28:89	
 7.95000E+0	 2.16548E-3	 19:47:29:89	
 7.96667E+0	 2.16363E-3	 19:47:30:89	
 7.98333E+0	 2.16137E-3	 19:47:31:89	
 8.00000E+0	 2.15884E-3	 19:47:32:89	
 8.01667E+0	 2.15634E-3	 19:47:33:89	
 8.03333E+0	 2.15394E-3	 19:47:34:89	
 8.05000E+0	 2.15182E-3	 19:47:35:89	
 8.06667E+0	 2.14992E-3	 19:47:36:89	
 8.08333E+0	 2.14814E-3	 19:47:37:89	
 8.10000E+0	 2.14641E-3	 19:47:38:89	
 8.11667E+0	 2.14470E-3	 19:47:39:89	
 8.13333E+0	 2.14301E-3	 19:47:40:89	
 8.15000E+0	 2.14128E-3	 19:47:41:89	
 8.16667E+0	 2.13949E-3	 19:47:42:89	
 8.18333E+0	 2.13771E-3	 19:47:43:89	
 8.20000E+0	 2.13582E-3	 19:47:44:89	
 8.21667E+0	 2.13391E-3	 19:47:45:89	
 8.23333E+0	 2.13198E-3	 19:47:46:89	
 8.25000E+0	 2.12999E-3	 19:47:47:89	
 8.26667E+0	 2.12795E-3	 19:47:48:89	
 8.28333E+0	 2.12591E-3	 19:47:49:89	
 8.30000E+0	 2.12377E-3	 19:47:50:89	
 8.31667E+0	 2.12171E-3	 19:47:51:89	
 8.33333E+0	 2.11980E-3	 19:47:52:89	
 8.35000E+0	 2.11801E-3	 19:47:53:89	
 8.36667E+0	 2.11633E-3	 19:47:54:89	
 8.38333E+0	 2.11471E-3	 19:47:55:89	
 8.40000E+0	 2.11319E-3	 19:47:56:89	
 8.41667E+0	 2.11159E-3	 19:47:57:89	
 8.43333E+0	 2.11004E-3	 19:47:58:89	
 8.45000E+0	 2.10858E-3	 19:47:59:89	
 8.46667E+0	 2.10727E-3	 19:48:00:89	
 8.48333E+0	 2.10612E-3	 19:48:01:89	
 8.50000E+0	 2.10502E-3	 19:48:02:89	
 8.51667E+0	 2.10386E-3	 19:48:03:89	
 8.53333E+0	 2.10260E-3	 19:48:04:89	
 8.55000E+0	 2.10124E-3	 19:48:05:89	
 8.56667E+0	 2.09976E-3	 19:48:06:89	
 8.58333E+0	 2.09819E-3	 19:48:07:89	
 8.60000E+0	 2.09653E-3	 19:48:08:89	
 8.61667E+0	 2.09476E-3	 19:48:09:89	
 8.63333E+0	 2.09290E-3	 19:48:10:89	
 8.65000E+0	 2.09109E-3	 19:48:11:89	
 8.66667E+0	 2.08929E-3	 19:48:12:89	
 8.68333E+0	 2.08766E-3	 19:48:13:89	
 8.70000E+0	 2.08627E-3	 19:48:14:89	
 8.71667E+0	 2.08502E-3	 19:48:15:89	
 8.73333E+0	 2.08377E-3	 19:48:16:89	
 8.75000E+0	 2.08241E-3	 19:48:17:89	
 8.76667E+0	 2.08095E-3	 19:48:18:89	
 8.78333E+0	 2.07939E-3	 19:48:19:89	
 8.80000E+0	 2.07793E-3	 19:48:20:89	
 8.81667E+0	 2.07653E-3	 19:48:21:89	
 8.83333E+0	 2.07508E-3	 19:48:22:89	
 8.85000E+0	 2.07344E-3	 19:48:23:89	
 8.86667E+0	 2.07156E-3	 19:48:24:89	
 8.88333E+0	 2.06950E-3	 19:48:25:89	
 8.90000E+0	 2.06746E-3	 19:48:26:89	
 8.91667E+0	 2.06560E-3	 19:48:27:89	
 8.93333E+0	 2.06395E-3	 19:48:28:89	
 8.95000E+0	 2.06244E-3	 19:48:29:89	
 8.96667E+0	 2.06098E-3	 19:48:30:89	
 8.98333E+0	 2.05947E-3	 19:48:31:89	
 9.00000E+0	 2.05794E-3	 19:48:32:89	
 9.01667E+0	 2.05648E-3	 19:48:33:89	
 9.03333E+0	 2.05517E-3	 19:48:34:89	
 9.05000E+0	 2.05388E-3	 19:48:35:89	
 9.06667E+0	 2.05266E-3	 19:48:36:89	
 9.08333E+0	 2.05140E-3	 19:48:37:89	
 9.10000E+0	 2.05012E-3	 19:48:38:89	
 9.11667E+0	 2.04886E-3	 19:48:39:89	
 9.13333E+0	 2.04772E-3	 19:48:40:89	
 9.15000E+0	 2.04667E-3	 19:48:41:89	
 9.16667E+0	 2.04573E-3	 19:48:42:89	
 9.18333E+0	 2.04483E-3	 19:48:43:89	
 9.20000E+0	 2.04391E-3	 19:48:44:89	
 9.21667E+0	 2.04292E-3	 19:48:45:89	
 9.23333E+0	 2.04183E-3	 19:48:46:89	
 9.25000E+0	 2.04063E-3	 19:48:47:89	
 9.26667E+0	 2.03943E-3	 19:48:48:89	
 9.28333E+0	 2.03833E-3	 19:48:49:89	
 9.30000E+0	 2.03735E-3	 19:48:50:89	
 9.31667E+0	 2.03642E-3	 19:48:51:89	
 9.33333E+0	 2.03553E-3	 19:48:52:89	
 9.35000E+0	 2.03470E-3	 19:48:53:89	
 9.36667E+0	 2.03388E-3	 19:48:54:89	
 9.38333E+0	 2.03312E-3	 19:48:55:89	
 9.40000E+0	 2.03241E-3	 19:48:56:89	
 9.41667E+0	 2.03169E-3	 19:48:57:89	
 9.43333E+0	 2.03098E-3	 19:48:58:89	
 9.45000E+0	 2.03023E-3	 19:48:59:89	
 9.46667E+0	 2.02942E-3	 19:49:00:89	
 9.48333E+0	 2.02858E-3	 19:49:01:89	
 9.50000E+0	 2.02778E-3	 19:49:02:89	
 9.51667E+0	 2.02703E-3	 19:49:03:89	
 9.53333E+0	 2.02628E-3	 19:49:04:89	
 9.55000E+0	 2.02544E-3	 19:49:05:89	
 9.56667E+0	 2.02453E-3	 19:49:06:89	
 9.58333E+0	 2.02372E-3	 19:49:07:89	
 9.60000E+0	 2.02311E-3	 19:49:08:89	
 9.61667E+0	 2.02262E-3	 19:49:09:89	
 9.63333E+0	 2.02202E-3	 19:49:10:89	
 9.65000E+0	 2.02130E-3	 19:49:11:89	
 9.66667E+0	 2.02050E-3	 19:49:12:89	
 9.68333E+0	 2.01966E-3	 19:49:13:89	
 9.70000E+0	 2.01870E-3	 19:49:14:89	
 9.71667E+0	 2.01753E-3	 19:49:15:89	
 9.73333E+0	 2.01619E-3	 19:49:16:89	
 9.75000E+0	 2.01495E-3	 19:49:17:89	
 9.76667E+0	 2.01410E-3	 19:49:18:89	
 9.78333E+0	 2.01361E-3	 19:49:19:89	
 9.80000E+0	 2.01332E-3	 19:49:20:89	
 9.81667E+0	 2.01299E-3	 19:49:21:89	
 9.83333E+0	 2.01254E-3	 19:49:22:89	
 9.85000E+0	 2.01201E-3	 19:49:23:89	
 9.86667E+0	 2.01149E-3	 19:49:24:89	
 9.88333E+0	 2.01101E-3	 19:49:25:89	
 9.90000E+0	 2.01055E-3	 19:49:26:89	
 9.91667E+0	 2.01003E-3	 19:49:27:89	
 9.93333E+0	 2.00941E-3	 19:49:28:89	
 9.95000E+0	 2.00870E-3	 19:49:29:89	
 9.96667E+0	 2.00813E-3	 19:49:30:89	
 9.98333E+0	 2.00780E-3	 19:49:31:89	
 1.00000E+1	 2.00765E-3	 19:49:32:89	
 1.00167E+1	 2.00752E-3	 19:49:33:89	
 1.00333E+1	 2.00731E-3	 19:49:34:89	
 1.00500E+1	 2.00700E-3	 19:49:35:89	
 1.00667E+1	 2.00666E-3	 19:49:36:89	
 1.00833E+1	 2.00635E-3	 19:49:37:89	
 1.01000E+1	 2.00608E-3	 19:49:38:89	
 1.01167E+1	 2.00585E-3	 19:49:39:89	
 1.01333E+1	 2.00561E-3	 19:49:40:89	
 1.01500E+1	 2.00533E-3	 19:49:41:89	
 1.01667E+1	 2.00507E-3	 19:49:42:89	
 1.01833E+1	 2.00496E-3	 19:49:43:89	
 1.02000E+1	 2.00504E-3	 19:49:44:89	
 1.02167E+1	 2.00523E-3	 19:49:45:89	
 1.02333E+1	 2.00539E-3	 19:49:46:89	
 1.02500E+1	 2.00542E-3	 19:49:47:89	
 1.02667E+1	 2.00532E-3	 19:49:48:89	
 1.02833E+1	 2.00518E-3	 19:49:49:89	
 1.03000E+1	 2.00513E-3	 19:49:50:89	
 1.03167E+1	 2.00514E-3	 19:49:51:89	
 1.03333E+1	 2.00517E-3	 19:49:52:89	
 1.03500E+1	 2.00521E-3	 19:49:53:89	
 1.03667E+1	 2.00535E-3	 19:49:54:89	
 1.03833E+1	 2.00558E-3	 19:49:55:89	
 1.04000E+1	 2.00579E-3	 19:49:56:89	
 1.04167E+1	 2.00591E-3	 19:49:57:89	
 1.04333E+1	 2.00602E-3	 19:49:58:89	
 1.04500E+1	 2.00631E-3	 19:49:59:89	
 1.04667E+1	 2.00677E-3	 19:50:00:89	
 1.04833E+1	 2.00724E-3	 19:50:01:89	
 1.05000E+1	 2.00754E-3	 19:50:02:89	
 1.05167E+1	 2.00772E-3	 19:50:03:89	
 1.05333E+1	 2.00795E-3	 19:50:04:89	
 1.05500E+1	 2.00832E-3	 19:50:05:89	
 1.05667E+1	 2.00875E-3	 19:50:06:89	
 1.05833E+1	 2.00918E-3	 19:50:07:89	
 1.06000E+1	 2.00957E-3	 19:50:08:89	
 1.06167E+1	 2.00997E-3	 19:50:09:89	
 1.06333E+1	 2.01042E-3	 19:50:10:89	
 1.06500E+1	 2.01088E-3	 19:50:11:89	
 1.06667E+1	 2.01129E-3	 19:50:12:89	
 1.06833E+1	 2.01166E-3	 19:50:13:89	
 1.07000E+1	 2.01209E-3	 19:50:14:89	
 1.07167E+1	 2.01265E-3	 19:50:15:89	
 1.07333E+1	 2.01329E-3	 19:50:16:89	
 1.07500E+1	 2.01388E-3	 19:50:17:89	
 1.07667E+1	 2.01431E-3	 19:50:18:89	
 1.07833E+1	 2.01468E-3	 19:50:19:89	
 1.08000E+1	 2.01515E-3	 19:50:20:89	
 1.08167E+1	 2.01579E-3	 19:50:21:89	
 1.08333E+1	 2.01651E-3	 19:50:22:89	
 1.08500E+1	 2.01720E-3	 19:50:23:89	
 1.08667E+1	 2.01784E-3	 19:50:24:89	
 1.08833E+1	 2.01848E-3	 19:50:25:89	
 1.09000E+1	 2.01920E-3	 19:50:26:89	
 1.09167E+1	 2.01996E-3	 19:50:27:89	
 1.09333E+1	 2.02076E-3	 19:50:28:89	
 1.09500E+1	 2.02165E-3	 19:50:29:89	
 1.09667E+1	 2.02274E-3	 19:50:30:89	
 1.09833E+1	 2.02398E-3	 19:50:31:89	
 1.10000E+1	 2.02531E-3	 19:50:32:89	
 1.10167E+1	 2.02657E-3	 19:50:33:89	
 1.10333E+1	 2.02769E-3	 19:50:34:89	
 1.10500E+1	 2.02878E-3	 19:50:35:89	
 1.10667E+1	 2.02994E-3	 19:50:36:89	
 1.10833E+1	 2.03118E-3	 19:50:37:89	
 1.11000E+1	 2.03242E-3	 19:50:38:89	
 1.11167E+1	 2.03370E-3	 19:50:39:89	
 1.11333E+1	 2.03488E-3	 19:50:40:89	
 1.11500E+1	 2.03604E-3	 19:50:41:89	
 1.11667E+1	 2.03735E-3	 19:50:42:89	
 1.11833E+1	 2.03881E-3	 19:50:43:89	
 1.12000E+1	 2.04031E-3	 19:50:44:89	
 1.12167E+1	 2.04190E-3	 19:50:45:89	
 1.12333E+1	 2.04346E-3	 19:50:46:89	
 1.12500E+1	 2.04497E-3	 19:50:47:89	
 1.12667E+1	 2.04639E-3	 19:50:48:89	
 1.12833E+1	 2.04774E-3	 19:50:49:89	
 1.13000E+1	 2.04914E-3	 19:50:50:89	
 1.13167E+1	 2.05069E-3	 19:50:51:89	
 1.13333E+1	 2.05247E-3	 19:50:52:89	
 1.13500E+1	 2.05444E-3	 19:50:53:89	
 1.13667E+1	 2.05650E-3	 19:50:54:89	
 1.13833E+1	 2.05856E-3	 19:50:55:89	
 1.14000E+1	 2.06056E-3	 19:50:56:89	
 1.14167E+1	 2.06251E-3	 19:50:57:89	
 1.14333E+1	 2.06463E-3	 19:50:58:89	
 1.14500E+1	 2.06667E-3	 19:50:59:89	
 1.14667E+1	 2.06862E-3	 19:51:00:89	
 1.14833E+1	 2.07055E-3	 19:51:01:89	
 1.15000E+1	 2.07252E-3	 19:51:02:89	
 1.15167E+1	 2.07454E-3	 19:51:03:89	
 1.15333E+1	 2.07661E-3	 19:51:04:89	
 1.15500E+1	 2.07869E-3	 19:51:05:89	
 1.15667E+1	 2.08080E-3	 19:51:06:89	
 1.15833E+1	 2.08303E-3	 19:51:07:89	
 1.16000E+1	 2.08537E-3	 19:51:08:89	
 1.16167E+1	 2.08773E-3	 19:51:09:89	
 1.16333E+1	 2.09028E-3	 19:51:10:89	
 1.16500E+1	 2.09295E-3	 19:51:11:89	
 1.16667E+1	 2.09570E-3	 19:51:12:89	
 1.16833E+1	 2.09845E-3	 19:51:13:89	
 1.17000E+1	 2.10101E-3	 19:51:14:89	
 1.17167E+1	 2.10335E-3	 19:51:15:89	
 1.17333E+1	 2.10554E-3	 19:51:16:89	
 1.17500E+1	 2.10797E-3	 19:51:17:89	
 1.17667E+1	 2.11058E-3	 19:51:18:89	
 1.17833E+1	 2.11336E-3	 19:51:19:89	
 1.18000E+1	 2.11638E-3	 19:51:20:89	
 1.18167E+1	 2.11952E-3	 19:51:21:89	
 1.18333E+1	 2.12263E-3	 19:51:22:89	
 1.18500E+1	 2.12580E-3	 19:51:23:89	
 1.18667E+1	 2.12881E-3	 19:51:24:89	
 1.18833E+1	 2.13173E-3	 19:51:25:89	
 1.19000E+1	 2.13478E-3	 19:51:26:89	
 1.19167E+1	 2.13800E-3	 19:51:27:89	
 1.19333E+1	 2.14118E-3	 19:51:28:89	
 1.19500E+1	 2.14443E-3	 19:51:29:89	
 1.19667E+1	 2.14745E-3	 19:51:30:89	
 1.19833E+1	 2.15022E-3	 19:51:31:89	
 1.20000E+1	 2.15277E-3	 19:51:32:89	
 1.20167E+1	 2.15543E-3	 19:51:33:89	
 1.20333E+1	 2.15804E-3	 19:51:34:89	
 1.20500E+1	 2.16067E-3	 19:51:35:89	
 1.20667E+1	 2.16332E-3	 19:51:36:89	
 1.20833E+1	 2.16603E-3	 19:51:37:89	
 1.21000E+1	 2.16873E-3	 19:51:38:89	
 1.21167E+1	 2.17151E-3	 19:51:39:89	
 1.21333E+1	 2.17418E-3	 19:51:40:89	
 1.21500E+1	 2.17682E-3	 19:51:41:89	
 1.21667E+1	 2.17992E-3	 19:51:42:89	
 1.21833E+1	 2.18339E-3	 19:51:43:89	
 1.22000E+1	 2.18704E-3	 19:51:44:89	
 1.22167E+1	 2.19065E-3	 19:51:45:89	
 1.22333E+1	 2.19403E-3	 19:51:46:89	
 1.22500E+1	 2.19716E-3	 19:51:47:89	
 1.22667E+1	 2.20018E-3	 19:51:48:89	
 1.22833E+1	 2.20308E-3	 19:51:49:89	
 1.23000E+1	 2.20589E-3	 19:51:50:89	
 1.23167E+1	 2.20864E-3	 19:51:51:89	
 1.23333E+1	 2.21164E-3	 19:51:52:89	
 1.23500E+1	 2.21463E-3	 19:51:53:89	
 1.23667E+1	 2.21770E-3	 19:51:54:89	
 1.23833E+1	 2.22073E-3	 19:51:55:89	
 1.24000E+1	 2.22364E-3	 19:51:56:89	
 1.24167E+1	 2.22633E-3	 19:51:57:89	
 1.24333E+1	 2.22883E-3	 19:51:58:89	
 1.24500E+1	 2.23111E-3	 19:51:59:89	
 1.24667E+1	 2.23329E-3	 19:52:00:89	
 1.24833E+1	 2.23577E-3	 19:52:01:89	
 1.25000E+1	 2.23847E-3	 19:52:02:89	
 1.25167E+1	 2.24135E-3	 19:52:03:89	
 1.25333E+1	 2.24441E-3	 19:52:04:89	
 1.25500E+1	 2.24758E-3	 19:52:05:89	
 1.25667E+1	 2.25068E-3	 19:52:06:89	
 1.25833E+1	 2.25355E-3	 19:52:07:89	
 1.26000E+1	 2.25616E-3	 19:52:08:89	
 1.26167E+1	 2.25857E-3	 19:52:09:89	
 1.26333E+1	 2.26077E-3	 19:52:10:89	
 1.26500E+1	 2.26288E-3	 19:52:11:89	
 1.26667E+1	 2.26474E-3	 19:52:12:89	
 1.26833E+1	 2.26665E-3	 19:52:13:89	
 1.27000E+1	 2.26882E-3	 19:52:14:89	
 1.27167E+1	 2.27128E-3	 19:52:15:89	
 1.27333E+1	 2.27381E-3	 19:52:16:89	
 1.27500E+1	 2.27629E-3	 19:52:17:89	
 1.27667E+1	 2.27853E-3	 19:52:18:89	
 1.27833E+1	 2.28051E-3	 19:52:19:89	
 1.28000E+1	 2.28232E-3	 19:52:20:89	
 1.28167E+1	 2.28403E-3	 19:52:21:89	
 1.28333E+1	 2.28568E-3	 19:52:22:89	
 1.28500E+1	 2.28740E-3	 19:52:23:89	
 1.28667E+1	 2.28922E-3	 19:52:24:89	
 1.28833E+1	 2.29110E-3	 19:52:25:89	
 1.29000E+1	 2.29289E-3	 19:52:26:89	
 1.29167E+1	 2.29449E-3	 19:52:27:89	
 1.29333E+1	 2.29586E-3	 19:52:28:89	
 1.29500E+1	 2.29718E-3	 19:52:29:89	
 1.29667E+1	 2.29880E-3	 19:52:30:89	
 1.29833E+1	 2.30061E-3	 19:52:31:89	
 1.30000E+1	 2.30247E-3	 19:52:32:89	
 1.30167E+1	 2.30428E-3	 19:52:33:89	
 1.30333E+1	 2.30599E-3	 19:52:34:89	
 1.30500E+1	 2.30765E-3	 19:52:35:89	
 1.30667E+1	 2.30948E-3	 19:52:36:89	
 1.30833E+1	 2.31132E-3	 19:52:37:89	
 1.31000E+1	 2.31300E-3	 19:52:38:89	
 1.31167E+1	 2.31451E-3	 19:52:39:89	
 1.31333E+1	 2.31583E-3	 19:52:40:89	
 1.31500E+1	 2.31701E-3	 19:52:41:89	
 1.31667E+1	 2.31826E-3	 19:52:42:89	
 1.31833E+1	 2.31959E-3	 19:52:43:89	
 1.32000E+1	 2.32100E-3	 19:52:44:89	
 1.32167E+1	 2.32242E-3	 19:52:45:89	
 1.32333E+1	 2.32384E-3	 19:52:46:89	
 1.32500E+1	 2.32514E-3	 19:52:47:89	
 1.32667E+1	 2.32631E-3	 19:52:48:89	
 1.32833E+1	 2.32753E-3	 19:52:49:89	
 1.33000E+1	 2.32877E-3	 19:52:50:89	
 1.33167E+1	 2.33004E-3	 19:52:51:89	
 1.33333E+1	 2.33153E-3	 19:52:52:89	
 1.33500E+1	 2.33314E-3	 19:52:53:89	
 1.33667E+1	 2.33483E-3	 19:52:54:89	
 1.33833E+1	 2.33649E-3	 19:52:55:89	
 1.34000E+1	 2.33807E-3	 19:52:56:89	
 1.34167E+1	 2.33957E-3	 19:52:57:89	
 1.34333E+1	 2.34101E-3	 19:52:58:89	
 1.34500E+1	 2.34238E-3	 19:52:59:89	
 1.34667E+1	 2.34366E-3	 19:53:00:89	
 1.34833E+1	 2.34493E-3	 19:53:01:89	
 1.35000E+1	 2.34626E-3	 19:53:02:89	
 1.35167E+1	 2.34764E-3	 19:53:03:89	
 1.35333E+1	 2.34909E-3	 19:53:04:89	
 1.35500E+1	 2.35053E-3	 19:53:05:89	
 1.35667E+1	 2.35199E-3	 19:53:06:89	
 1.35833E+1	 2.35354E-3	 19:53:07:89	
 1.36000E+1	 2.35521E-3	 19:53:08:89	
 1.36167E+1	 2.35689E-3	 19:53:09:89	
 1.36333E+1	 2.35849E-3	 19:53:10:89	
 1.36500E+1	 2.35997E-3	 19:53:11:89	
 1.36667E+1	 2.36133E-3	 19:53:12:89	
 1.36833E+1	 2.36265E-3	 19:53:13:89	
 1.37000E+1	 2.36415E-3	 19:53:14:89	
 1.37167E+1	 2.36574E-3	 19:53:15:89	
 1.37333E+1	 2.36731E-3	 19:53:16:89	
 1.37500E+1	 2.36877E-3	 19:53:17:89	
 1.37667E+1	 2.37020E-3	 19:53:18:89	
 1.37833E+1	 2.37172E-3	 19:53:19:89	
 1.38000E+1	 2.37353E-3	 19:53:20:89	
 1.38167E+1	 2.37543E-3	 19:53:21:89	
 1.38333E+1	 2.37721E-3	 19:53:22:89	
 1.38500E+1	 2.37875E-3	 19:53:23:89	
 1.38667E+1	 2.38026E-3	 19:53:24:89	
 1.38833E+1	 2.38173E-3	 19:53:25:89	
 1.39000E+1	 2.38324E-3	 19:53:26:89	
 1.39167E+1	 2.38472E-3	 19:53:27:89	
 1.39333E+1	 2.38613E-3	 19:53:28:89	
 1.39500E+1	 2.38752E-3	 19:53:29:89	
 1.39667E+1	 2.38908E-3	 19:53:30:89	
 1.39833E+1	 2.39067E-3	 19:53:31:89	
 1.40000E+1	 2.39220E-3	 19:53:32:89	
 1.40167E+1	 2.39362E-3	 19:53:33:89	
 1.40333E+1	 2.39488E-3	 19:53:34:89	
 1.40500E+1	 2.39596E-3	 19:53:35:89	
 1.40667E+1	 2.39689E-3	 19:53:36:89	
 1.40833E+1	 2.39778E-3	 19:53:37:89	
 1.41000E+1	 2.39874E-3	 19:53:38:89	
 1.41167E+1	 2.39993E-3	 19:53:39:89	
 1.41333E+1	 2.40126E-3	 19:53:40:89	
 1.41500E+1	 2.40255E-3	 19:53:41:89	
 1.41667E+1	 2.40372E-3	 19:53:42:89	
 1.41833E+1	 2.40488E-3	 19:53:43:89	
 1.42000E+1	 2.40596E-3	 19:53:44:89	
 1.42167E+1	 2.40699E-3	 19:53:45:89	
 1.42333E+1	 2.40797E-3	 19:53:46:89	
 1.42500E+1	 2.40888E-3	 19:53:47:89	
 1.42667E+1	 2.40974E-3	 19:53:48:89	
 1.42833E+1	 2.41055E-3	 19:53:49:89	
 1.43000E+1	 2.41127E-3	 19:53:50:89	
 1.43167E+1	 2.41186E-3	 19:53:51:89	
 1.43333E+1	 2.41240E-3	 19:53:52:89	
 1.43500E+1	 2.41288E-3	 19:53:53:89	
 1.43667E+1	 2.41332E-3	 19:53:54:89	
 1.43833E+1	 2.41380E-3	 19:53:55:89	
 1.44000E+1	 2.41428E-3	 19:53:56:89	
 1.44167E+1	 2.41480E-3	 19:53:57:89	
 1.44333E+1	 2.41541E-3	 19:53:58:89	
 1.44500E+1	 2.41620E-3	 19:53:59:89	
 1.44667E+1	 2.41719E-3	 19:54:00:89	
 1.44833E+1	 2.41820E-3	 19:54:01:89	
 1.45000E+1	 2.41915E-3	 19:54:02:89	
 1.45167E+1	 2.41988E-3	 19:54:03:89	
 1.45333E+1	 2.42041E-3	 19:54:04:89	
 1.45500E+1	 2.42092E-3	 19:54:05:89	
 1.45667E+1	 2.42146E-3	 19:54:06:89	
 1.45833E+1	 2.42201E-3	 19:54:07:89	
 1.46000E+1	 2.42256E-3	 19:54:08:89	
 1.46167E+1	 2.42305E-3	 19:54:09:89	
 1.46333E+1	 2.42353E-3	 19:54:10:89	
 1.46500E+1	 2.42409E-3	 19:54:11:89	
 1.46667E+1	 2.42478E-3	 19:54:12:89	
 1.46833E+1	 2.42559E-3	 19:54:13:89	
 1.47000E+1	 2.42641E-3	 19:54:14:89	
 1.47167E+1	 2.42730E-3	 19:54:15:89	
 1.47333E+1	 2.42819E-3	 19:54:16:89	
 1.47500E+1	 2.42906E-3	 19:54:17:89	
 1.47667E+1	 2.42991E-3	 19:54:18:89	
 1.47833E+1	 2.43067E-3	 19:54:19:89	
 1.48000E+1	 2.43135E-3	 19:54:20:89	
 1.48167E+1	 2.43204E-3	 19:54:21:89	
 1.48333E+1	 2.43270E-3	 19:54:22:89	
 1.48500E+1	 2.43331E-3	 19:54:23:89	
 1.48667E+1	 2.43389E-3	 19:54:24:89	
 1.48833E+1	 2.43440E-3	 19:54:25:89	
 1.49000E+1	 2.43485E-3	 19:54:26:89	
 1.49167E+1	 2.43527E-3	 19:54:27:89	
 1.49333E+1	 2.43563E-3	 19:54:28:89	
 1.49500E+1	 2.43586E-3	 19:54:29:89	
 1.49667E+1	 2.43593E-3	 19:54:30:89	
 1.49833E+1	 2.43594E-3	 19:54:31:89	
 1.50000E+1	 2.43603E-3	 19:54:32:89	
 1.50167E+1	 2.43628E-3	 19:54:33:89	
 1.50333E+1	 2.43662E-3	 19:54:34:89	
 1.50500E+1	 2.43698E-3	 19:54:35:89	
 1.50667E+1	 2.43731E-3	 19:54:36:89	
 1.50833E+1	 2.43761E-3	 19:54:37:89	
 1.51000E+1	 2.43783E-3	 19:54:38:89	
 1.51167E+1	 2.43792E-3	 19:54:39:89	
 1.51333E+1	 2.43785E-3	 19:54:40:89	
 1.51500E+1	 2.43772E-3	 19:54:41:89	
 1.51667E+1	 2.43760E-3	 19:54:42:89	
 1.51833E+1	 2.43757E-3	 19:54:43:89	
 1.52000E+1	 2.43765E-3	 19:54:44:89	
 1.52167E+1	 2.43781E-3	 19:54:45:89	
 1.52333E+1	 2.43799E-3	 19:54:46:89	
 1.52500E+1	 2.43816E-3	 19:54:47:89	
 1.52667E+1	 2.43824E-3	 19:54:48:89	
 1.52833E+1	 2.43819E-3	 19:54:49:89	
 1.53000E+1	 2.43798E-3	 19:54:50:89	
 1.53167E+1	 2.43764E-3	 19:54:51:89	
 1.53333E+1	 2.43727E-3	 19:54:52:89	
 1.53500E+1	 2.43694E-3	 19:54:53:89	
 1.53667E+1	 2.43669E-3	 19:54:54:89	
 1.53833E+1	 2.43648E-3	 19:54:55:89	
 1.54000E+1	 2.43623E-3	 19:54:56:89	
 1.54167E+1	 2.43590E-3	 19:54:57:89	
 1.54333E+1	 2.43550E-3	 19:54:58:89	
 1.54500E+1	 2.43507E-3	 19:54:59:89	
 1.54667E+1	 2.43473E-3	 19:55:00:89	
 1.54833E+1	 2.43455E-3	 19:55:01:89	
 1.55000E+1	 2.43455E-3	 19:55:02:89	
 1.55167E+1	 2.43463E-3	 19:55:03:89	
 1.55333E+1	 2.43460E-3	 19:55:04:89	
 1.55500E+1	 2.43439E-3	 19:55:05:89	
 1.55667E+1	 2.43403E-3	 19:55:06:89	
 1.55833E+1	 2.43362E-3	 19:55:07:89	
 1.56000E+1	 2.43331E-3	 19:55:08:89	
 1.56167E+1	 2.43314E-3	 19:55:09:89	
 1.56333E+1	 2.43312E-3	 19:55:10:89	
 1.56500E+1	 2.43313E-3	 19:55:11:89	
 1.56667E+1	 2.43294E-3	 19:55:12:89	
 1.56833E+1	 2.43247E-3	 19:55:13:89	
 1.57000E+1	 2.43179E-3	 19:55:14:89	
 1.57167E+1	 2.43114E-3	 19:55:15:89	
 1.57333E+1	 2.43070E-3	 19:55:16:89	
 1.57500E+1	 2.43047E-3	 19:55:17:89	
 1.57667E+1	 2.43031E-3	 19:55:18:89	
 1.57833E+1	 2.43011E-3	 19:55:19:89	
 1.58000E+1	 2.42981E-3	 19:55:20:89	
 1.58167E+1	 2.42943E-3	 19:55:21:89	
 1.58333E+1	 2.42897E-3	 19:55:22:89	
 1.58500E+1	 2.42843E-3	 19:55:23:89	
 1.58667E+1	 2.42785E-3	 19:55:24:89	
 1.58833E+1	 2.42729E-3	 19:55:25:89	
 1.59000E+1	 2.42678E-3	 19:55:26:89	
 1.59167E+1	 2.42628E-3	 19:55:27:89	
 1.59333E+1	 2.42577E-3	 19:55:28:89	
 1.59500E+1	 2.42539E-3	 19:55:29:89	
 1.59667E+1	 2.42520E-3	 19:55:30:89	
 1.59833E+1	 2.42510E-3	 19:55:31:89	
 1.60000E+1	 2.42494E-3	 19:55:32:89	
 1.60167E+1	 2.42468E-3	 19:55:33:89	
 1.60333E+1	 2.42444E-3	 19:55:34:89	
 1.60500E+1	 2.42438E-3	 19:55:35:89	
 1.60667E+1	 2.42445E-3	 19:55:36:89	
 1.60833E+1	 2.42443E-3	 19:55:37:89	
 1.61000E+1	 2.42416E-3	 19:55:38:89	
 1.61167E+1	 2.42377E-3	 19:55:39:89	
 1.61333E+1	 2.42344E-3	 19:55:40:89	
 1.61500E+1	 2.42333E-3	 19:55:41:89	
 1.61667E+1	 2.42343E-3	 19:55:42:89	
 1.61833E+1	 2.42366E-3	 19:55:43:89	
 1.62000E+1	 2.42389E-3	 19:55:44:89	
 1.62167E+1	 2.42401E-3	 19:55:45:89	
 1.62333E+1	 2.42396E-3	 19:55:46:89	
 1.62500E+1	 2.42378E-3	 19:55:47:89	
 1.62667E+1	 2.42355E-3	 19:55:48:89	
 1.62833E+1	 2.42339E-3	 19:55:49:89	
 1.63000E+1	 2.42336E-3	 19:55:50:89	
 1.63167E+1	 2.42351E-3	 19:55:51:89	
 1.63333E+1	 2.42384E-3	 19:55:52:89	
 1.63500E+1	 2.42422E-3	 19:55:53:89	
 1.63667E+1	 2.42445E-3	 19:55:54:89	
 1.63833E+1	 2.42439E-3	 19:55:55:89	
 1.64000E+1	 2.42407E-3	 19:55:56:89	
 1.64167E+1	 2.42364E-3	 19:55:57:89	
 1.64333E+1	 2.42321E-3	 19:55:58:89	
 1.64500E+1	 2.42289E-3	 19:55:59:89	
 1.64667E+1	 2.42289E-3	 19:56:00:89	
 1.64833E+1	 2.42340E-3	 19:56:01:89	
 1.65000E+1	 2.42425E-3	 19:56:02:89	
 1.65167E+1	 2.42520E-3	 19:56:03:89	
 1.65333E+1	 2.42584E-3	 19:56:04:89	
 1.65500E+1	 2.42619E-3	 19:56:05:89	
 1.65667E+1	 2.42654E-3	 19:56:06:89	
 1.65833E+1	 2.42719E-3	 19:56:07:89	
 1.66000E+1	 2.42820E-3	 19:56:08:89	
 1.66167E+1	 2.42957E-3	 19:56:09:89	
 1.66333E+1	 2.43100E-3	 19:56:10:89	
 1.66500E+1	 2.43231E-3	 19:56:11:89	
 1.66667E+1	 2.43352E-3	 19:56:12:89	
 1.66833E+1	 2.43465E-3	 19:56:13:89	
 1.67000E+1	 2.43577E-3	 19:56:14:89	
 1.67167E+1	 2.43691E-3	 19:56:15:89	
 1.67333E+1	 2.43810E-3	 19:56:16:89	
 1.67500E+1	 2.43938E-3	 19:56:17:89	
 1.67667E+1	 2.44079E-3	 19:56:18:89	
 1.67833E+1	 2.44233E-3	 19:56:19:89	
 1.68000E+1	 2.44402E-3	 19:56:20:89	
 1.68167E+1	 2.44589E-3	 19:56:21:89	
 1.68333E+1	 2.44800E-3	 19:56:22:89	
 1.68500E+1	 2.45021E-3	 19:56:23:89	
 1.68667E+1	 2.45233E-3	 19:56:24:89	
 1.68833E+1	 2.45448E-3	 19:56:25:89	
 1.69000E+1	 2.45656E-3	 19:56:26:89	
 1.69167E+1	 2.45853E-3	 19:56:27:89	
 1.69333E+1	 2.46064E-3	 19:56:28:89	
 1.69500E+1	 2.46282E-3	 19:56:29:89	
 1.69667E+1	 2.46508E-3	 19:56:30:89	
 1.69833E+1	 2.46745E-3	 19:56:31:89	
 1.70000E+1	 2.46990E-3	 19:56:32:89	
 1.70167E+1	 2.47247E-3	 19:56:33:89	
 1.70333E+1	 2.47523E-3	 19:56:34:89	
 1.70500E+1	 2.47823E-3	 19:56:35:89	
 1.70667E+1	 2.48133E-3	 19:56:36:89	
 1.70833E+1	 2.48455E-3	 19:56:37:89	
 1.71000E+1	 2.48771E-3	 19:56:38:89	
 1.71167E+1	 2.49081E-3	 19:56:39:89	
 1.71333E+1	 2.49413E-3	 19:56:40:89	
 1.71500E+1	 2.49758E-3	 19:56:41:89	
 1.71667E+1	 2.50094E-3	 19:56:42:89	
 1.71833E+1	 2.50412E-3	 19:56:43:89	
 1.72000E+1	 2.50726E-3	 19:56:44:89	
 1.72167E+1	 2.51057E-3	 19:56:45:89	
 1.72333E+1	 2.51412E-3	 19:56:46:89	
 1.72500E+1	 2.51798E-3	 19:56:47:89	
 1.72667E+1	 2.52177E-3	 19:56:48:89	
 1.72833E+1	 2.52522E-3	 19:56:49:89	
 1.73000E+1	 2.52850E-3	 19:56:50:89	
 1.73167E+1	 2.53168E-3	 19:56:51:89	
 1.73333E+1	 2.53487E-3	 19:56:52:89	
 1.73500E+1	 2.53846E-3	 19:56:53:89	
 1.73667E+1	 2.54234E-3	 19:56:54:89	
 1.73833E+1	 2.54641E-3	 19:56:55:89	
 1.74000E+1	 2.55045E-3	 19:56:56:89	
 1.74167E+1	 2.55472E-3	 19:56:57:89	
 1.74333E+1	 2.55883E-3	 19:56:58:89	
 1.74500E+1	 2.56273E-3	 19:56:59:89	
 1.74667E+1	 2.56672E-3	 19:57:00:89	
 1.74833E+1	 2.57079E-3	 19:57:01:89	
 1.75000E+1	 2.57478E-3	 19:57:02:89	
 1.75167E+1	 2.57901E-3	 19:57:03:89	
 1.75333E+1	 2.58305E-3	 19:57:04:89	
 1.75500E+1	 2.58683E-3	 19:57:05:89	
 1.75667E+1	 2.59045E-3	 19:57:06:89	
 1.75833E+1	 2.59399E-3	 19:57:07:89	
 1.76000E+1	 2.59757E-3	 19:57:08:89	
 1.76167E+1	 2.60164E-3	 19:57:09:89	
 1.76333E+1	 2.60612E-3	 19:57:10:89	
 1.76500E+1	 2.61104E-3	 19:57:11:89	
 1.76667E+1	 2.61620E-3	 19:57:12:89	
 1.76833E+1	 2.62138E-3	 19:57:13:89	
 1.77000E+1	 2.62635E-3	 19:57:14:89	
 1.77167E+1	 2.63155E-3	 19:57:15:89	
 1.77333E+1	 2.63699E-3	 19:57:16:89	
 1.77500E+1	 2.64269E-3	 19:57:17:89	
 1.77667E+1	 2.64842E-3	 19:57:18:89	
 1.77833E+1	 2.65414E-3	 19:57:19:89	
 1.78000E+1	 2.65972E-3	 19:57:20:89	
 1.78167E+1	 2.66536E-3	 19:57:21:89	
 1.78333E+1	 2.67164E-3	 19:57:22:89	
 1.78500E+1	 2.67844E-3	 19:57:23:89	
 1.78667E+1	 2.68544E-3	 19:57:24:89	
 1.78833E+1	 2.69303E-3	 19:57:25:89	
 1.79000E+1	 2.70060E-3	 19:57:26:89	
 1.79167E+1	 2.70817E-3	 19:57:27:89	
 1.79333E+1	 2.71567E-3	 19:57:28:89	
 1.79500E+1	 2.72308E-3	 19:57:29:89	
 1.79667E+1	 2.73055E-3	 19:57:30:89	
 1.79833E+1	 2.73819E-3	 19:57:31:89	
 1.80000E+1	 2.74618E-3	 19:57:32:89	
 1.80167E+1	 2.75432E-3	 19:57:33:89	
 1.80333E+1	 2.76218E-3	 19:57:34:89	
 1.80500E+1	 2.77045E-3	 19:57:35:89	
 1.80667E+1	 2.77854E-3	 19:57:36:89	
 1.80833E+1	 2.78660E-3	 19:57:37:89	
 1.81000E+1	 2.79492E-3	 19:57:38:89	
 1.81167E+1	 2.80344E-3	 19:57:39:89	
 1.81333E+1	 2.81185E-3	 19:57:40:89	
 1.81500E+1	 2.82020E-3	 19:57:41:89	
 1.81667E+1	 2.82841E-3	 19:57:42:89	
 1.81833E+1	 2.83658E-3	 19:57:43:89	
 1.82000E+1	 2.84524E-3	 19:57:44:89	
 1.82167E+1	 2.85396E-3	 19:57:45:89	
 1.82333E+1	 2.86236E-3	 19:57:46:89	
 1.82500E+1	 2.87085E-3	 19:57:47:89	
 1.82667E+1	 2.87914E-3	 19:57:48:89	
 1.82833E+1	 2.88717E-3	 19:57:49:89	
 1.83000E+1	 2.89481E-3	 19:57:50:89	
 1.83167E+1	 2.90255E-3	 19:57:51:89	
 1.83333E+1	 2.91012E-3	 19:57:52:89	
 1.83500E+1	 2.91738E-3	 19:57:53:89	
 1.83667E+1	 2.92498E-3	 19:57:54:89	
 1.83833E+1	 2.93217E-3	 19:57:55:89	
 1.84000E+1	 2.93892E-3	 19:57:56:89	
 1.84167E+1	 2.94568E-3	 19:57:57:89	
 1.84333E+1	 2.95233E-3	 19:57:58:89	
 1.84500E+1	 2.95865E-3	 19:57:59:89	
 1.84667E+1	 2.96535E-3	 19:58:00:89	
 1.84833E+1	 2.97198E-3	 19:58:01:89	
 1.85000E+1	 2.97839E-3	 19:58:02:89	
 1.85167E+1	 2.98464E-3	 19:58:03:89	
 1.85333E+1	 2.99059E-3	 19:58:04:89	
 1.85500E+1	 2.99616E-3	 19:58:05:89	
 1.85667E+1	 3.00179E-3	 19:58:06:89	
 1.85833E+1	 3.00733E-3	 19:58:07:89	
 1.86000E+1	 3.01284E-3	 19:58:08:89	
 1.86167E+1	 3.01811E-3	 19:58:09:89	
 1.86333E+1	 3.02346E-3	 19:58:10:89	
 1.86500E+1	 3.02864E-3	 19:58:11:89	
 1.86667E+1	 3.03357E-3	 19:58:12:89	
 1.86833E+1	 3.03875E-3	 19:58:13:89	
 1.87000E+1	 3.04384E-3	 19:58:14:89	
 1.87167E+1	 3.04858E-3	 19:58:15:89	
 1.87333E+1	 3.05332E-3	 19:58:16:89	
 1.87500E+1	 3.05775E-3	 19:58:17:89	
 1.87667E+1	 3.06203E-3	 19:58:18:89	
 1.87833E+1	 3.06623E-3	 19:58:19:89	
 1.88000E+1	 3.07032E-3	 19:58:20:89	
 1.88167E+1	 3.07419E-3	 19:58:21:89	
 1.88333E+1	 3.07777E-3	 19:58:22:89	
 1.88500E+1	 3.08117E-3	 19:58:23:89	
 1.88667E+1	 3.08449E-3	 19:58:24:89	
 1.88833E+1	 3.08780E-3	 19:58:25:89	
 1.89000E+1	 3.09110E-3	 19:58:26:89	
 1.89167E+1	 3.09437E-3	 19:58:27:89	
 1.89333E+1	 3.09760E-3	 19:58:28:89	
 1.89500E+1	 3.10111E-3	 19:58:29:89	
 1.89667E+1	 3.10453E-3	 19:58:30:89	
 1.89833E+1	 3.10768E-3	 19:58:31:89	
 1.90000E+1	 3.11068E-3	 19:58:32:89	
 1.90167E+1	 3.11330E-3	 19:58:33:89	
 1.90333E+1	 3.11545E-3	 19:58:34:89	
 1.90500E+1	 3.11736E-3	 19:58:35:89	
 1.90667E+1	 3.11919E-3	 19:58:36:89	
 1.90833E+1	 3.12107E-3	 19:58:37:89	
 1.91000E+1	 3.12326E-3	 19:58:38:89	
 1.91167E+1	 3.12556E-3	 19:58:39:89	
 1.91333E+1	 3.12777E-3	 19:58:40:89	
 1.91500E+1	 3.12972E-3	 19:58:41:89	
 1.91667E+1	 3.13142E-3	 19:58:42:89	
 1.91833E+1	 3.13298E-3	 19:58:43:89	
 1.92000E+1	 3.13447E-3	 19:58:44:89	
 1.92167E+1	 3.13607E-3	 19:58:45:89	
 1.92333E+1	 3.13757E-3	 19:58:46:89	
 1.92500E+1	 3.13890E-3	 19:58:47:89	
 1.92667E+1	 3.14012E-3	 19:58:48:89	
 1.92833E+1	 3.14119E-3	 19:58:49:89	
 1.93000E+1	 3.14215E-3	 19:58:50:89	
 1.93167E+1	 3.14320E-3	 19:58:51:89	
 1.93333E+1	 3.14436E-3	 19:58:52:89	
 1.93500E+1	 3.14571E-3	 19:58:53:89	
 1.93667E+1	 3.14738E-3	 19:58:54:89	
 1.93833E+1	 3.14931E-3	 19:58:55:89	
 1.94000E+1	 3.15135E-3	 19:58:56:89	
 1.94167E+1	 3.15354E-3	 19:58:57:89	
 1.94333E+1	 3.15563E-3	 19:58:58:89	
 1.94500E+1	 3.15752E-3	 19:58:59:89	
 1.94667E+1	 3.15931E-3	 19:59:00:89	
 1.94833E+1	 3.16116E-3	 19:59:01:89	
 1.95000E+1	 3.16326E-3	 19:59:02:89	
 1.95167E+1	 3.16561E-3	 19:59:03:89	
 1.95333E+1	 3.16816E-3	 19:59:04:89	
 1.95500E+1	 3.17070E-3	 19:59:05:89	
 1.95667E+1	 3.17319E-3	 19:59:06:89	
 1.95833E+1	 3.17592E-3	 19:59:07:89	
 1.96000E+1	 3.17887E-3	 19:59:08:89	
 1.96167E+1	 3.18205E-3	 19:59:09:89	
 1.96333E+1	 3.18566E-3	 19:59:10:89	
 1.96500E+1	 3.18926E-3	 19:59:11:89	
 1.96667E+1	 3.19258E-3	 19:59:12:89	
 1.96833E+1	 3.19594E-3	 19:59:13:89	
 1.97000E+1	 3.19924E-3	 19:59:14:89	
 1.97167E+1	 3.20268E-3	 19:59:15:89	
 1.97333E+1	 3.20642E-3	 19:59:16:89	
 1.97500E+1	 3.21040E-3	 19:59:17:89	
 1.97667E+1	 3.21459E-3	 19:59:18:89	
 1.97833E+1	 3.21891E-3	 19:59:19:89	
 1.98000E+1	 3.22335E-3	 19:59:20:89	
 1.98167E+1	 3.22780E-3	 19:59:21:89	
 1.98333E+1	 3.23218E-3	 19:59:22:89	
 1.98500E+1	 3.23684E-3	 19:59:23:89	
 1.98667E+1	 3.24140E-3	 19:59:24:89	
 1.98833E+1	 3.24605E-3	 19:59:25:89	
 1.99000E+1	 3.25072E-3	 19:59:26:89	
 1.99167E+1	 3.25540E-3	 19:59:27:89	
 1.99333E+1	 3.26004E-3	 19:59:28:89	
 1.99500E+1	 3.26469E-3	 19:59:29:89	
 1.99667E+1	 3.26925E-3	 19:59:30:89	
 1.99833E+1	 3.27363E-3	 19:59:31:89	
 2.00000E+1	 3.27805E-3	 19:59:32:89	
 2.00167E+1	 3.28237E-3	 19:59:33:89	
 2.00333E+1	 3.28653E-3	 19:59:34:89	
 2.00500E+1	 3.29077E-3	 19:59:35:89	
 2.00667E+1	 3.29491E-3	 19:59:36:89	
 2.00833E+1	 3.29892E-3	 19:59:37:89	
 2.01000E+1	 3.30256E-3	 19:59:38:89	
 2.01167E+1	 3.30614E-3	 19:59:39:89	
 2.01333E+1	 3.30934E-3	 19:59:40:89	
 2.01500E+1	 3.31230E-3	 19:59:41:89	
 2.01667E+1	 3.31511E-3	 19:59:42:89	
 2.01833E+1	 3.31783E-3	 19:59:43:89	
 2.02000E+1	 3.32039E-3	 19:59:44:89	
 2.02167E+1	 3.32301E-3	 19:59:45:89	
 2.02333E+1	 3.32551E-3	 19:59:46:89	
 2.02500E+1	 3.32784E-3	 19:59:47:89	
 2.02667E+1	 3.33003E-3	 19:59:48:89	
 2.02833E+1	 3.33204E-3	 19:59:49:89	
 2.03000E+1	 3.33379E-3	 19:59:50:89	
 2.03167E+1	 3.33537E-3	 19:59:51:89	
 2.03333E+1	 3.33671E-3	 19:59:52:89	
 2.03500E+1	 3.33793E-3	 19:59:53:89	
 2.03667E+1	 3.33917E-3	 19:59:54:89	
 2.03833E+1	 3.34045E-3	 19:59:55:89	
 2.04000E+1	 3.34170E-3	 19:59:56:89	
 2.04167E+1	 3.34275E-3	 19:59:57:89	
 2.04333E+1	 3.34353E-3	 19:59:58:89	
 2.04500E+1	 3.34386E-3	 19:59:59:89	
 2.04667E+1	 3.34385E-3	 20:00:00:89	
 2.04833E+1	 3.34377E-3	 20:00:01:89	
 2.05000E+1	 3.34380E-3	 20:00:02:89	
 2.05167E+1	 3.34401E-3	 20:00:03:89	
 2.05333E+1	 3.34431E-3	 20:00:04:89	
 2.05500E+1	 3.34457E-3	 20:00:05:89	
 2.05667E+1	 3.34474E-3	 20:00:06:89	
 2.05833E+1	 3.34481E-3	 20:00:07:89	
 2.06000E+1	 3.34469E-3	 20:00:08:89	
 2.06167E+1	 3.34436E-3	 20:00:09:89	
 2.06333E+1	 3.34379E-3	 20:00:10:89	
 2.06500E+1	 3.34302E-3	 20:00:11:89	
 2.06667E+1	 3.34204E-3	 20:00:12:89	
 2.06833E+1	 3.34086E-3	 20:00:13:89	
 2.07000E+1	 3.33962E-3	 20:00:14:89	
 2.07167E+1	 3.33842E-3	 20:00:15:89	
 2.07333E+1	 3.33735E-3	 20:00:16:89	
 2.07500E+1	 3.33628E-3	 20:00:17:89	
 2.07667E+1	 3.33515E-3	 20:00:18:89	
 2.07833E+1	 3.33393E-3	 20:00:19:89	
 2.08000E+1	 3.33262E-3	 20:00:20:89	
 2.08167E+1	 3.33135E-3	 20:00:21:89	
 2.08333E+1	 3.33011E-3	 20:00:22:89	
 2.08500E+1	 3.32871E-3	 20:00:23:89	
 2.08667E+1	 3.32718E-3	 20:00:24:89	
 2.08833E+1	 3.32574E-3	 20:00:25:89	
 2.09000E+1	 3.32439E-3	 20:00:26:89	
 2.09167E+1	 3.32320E-3	 20:00:27:89	
 2.09333E+1	 3.32196E-3	 20:00:28:89	
 2.09500E+1	 3.32047E-3	 20:00:29:89	
 2.09667E+1	 3.31874E-3	 20:00:30:89	
 2.09833E+1	 3.31701E-3	 20:00:31:89	
 2.10000E+1	 3.31533E-3	 20:00:32:89	
 2.10167E+1	 3.31378E-3	 20:00:33:89	
 2.10333E+1	 3.31228E-3	 20:00:34:89	
 2.10500E+1	 3.31078E-3	 20:00:35:89	
 2.10667E+1	 3.30913E-3	 20:00:36:89	
 2.10833E+1	 3.30750E-3	 20:00:37:89	
 2.11000E+1	 3.30597E-3	 20:00:38:89	
 2.11167E+1	 3.30437E-3	 20:00:39:89	
 2.11333E+1	 3.30284E-3	 20:00:40:89	
 2.11500E+1	 3.30149E-3	 20:00:41:89	
 2.11667E+1	 3.30027E-3	 20:00:42:89	
 2.11833E+1	 3.29925E-3	 20:00:43:89	
 2.12000E+1	 3.29837E-3	 20:00:44:89	
 2.12167E+1	 3.29747E-3	 20:00:45:89	
 2.12333E+1	 3.29648E-3	 20:00:46:89	
 2.12500E+1	 3.29545E-3	 20:00:47:89	
 2.12667E+1	 3.29441E-3	 20:00:48:89	
 2.12833E+1	 3.29339E-3	 20:00:49:89	
 2.13000E+1	 3.29236E-3	 20:00:50:89	
 2.13167E+1	 3.29132E-3	 20:00:51:89	
 2.13333E+1	 3.29040E-3	 20:00:52:89	
 2.13500E+1	 3.28973E-3	 20:00:53:89	
 2.13667E+1	 3.28930E-3	 20:00:54:89	
 2.13833E+1	 3.28900E-3	 20:00:55:89	
 2.14000E+1	 3.28871E-3	 20:00:56:89	
 2.14167E+1	 3.28840E-3	 20:00:57:89	
 2.14333E+1	 3.28814E-3	 20:00:58:89	
 2.14500E+1	 3.28809E-3	 20:00:59:89	
 2.14667E+1	 3.28828E-3	 20:01:00:89	
 2.14833E+1	 3.28873E-3	 20:01:01:89	
 2.15000E+1	 3.28938E-3	 20:01:02:89	
 2.15167E+1	 3.29022E-3	 20:01:03:89	
 2.15333E+1	 3.29126E-3	 20:01:04:89	
 2.15500E+1	 3.29235E-3	 20:01:05:89	
 2.15667E+1	 3.29343E-3	 20:01:06:89	
 2.15833E+1	 3.29452E-3	 20:01:07:89	
 2.16000E+1	 3.29568E-3	 20:01:08:89	
 2.16167E+1	 3.29686E-3	 20:01:09:89	
 2.16333E+1	 3.29804E-3	 20:01:10:89	
 2.16500E+1	 3.29929E-3	 20:01:11:89	
 2.16667E+1	 3.30055E-3	 20:01:12:89	
 2.16833E+1	 3.30195E-3	 20:01:13:89	
 2.17000E+1	 3.30353E-3	 20:01:14:89	
 2.17167E+1	 3.30528E-3	 20:01:15:89	
 2.17333E+1	 3.30713E-3	 20:01:16:89	
 2.17500E+1	 3.30902E-3	 20:01:17:89	
 2.17667E+1	 3.31087E-3	 20:01:18:89	
 2.17833E+1	 3.31263E-3	 20:01:19:89	
 2.18000E+1	 3.31443E-3	 20:01:20:89	
 2.18167E+1	 3.31629E-3	 20:01:21:89	
 2.18333E+1	 3.31822E-3	 20:01:22:89	
 2.18500E+1	 3.32013E-3	 20:01:23:89	
 2.18667E+1	 3.32199E-3	 20:01:24:89	
 2.18833E+1	 3.32379E-3	 20:01:25:89	
 2.19000E+1	 3.32565E-3	 20:01:26:89	
 2.19167E+1	 3.32782E-3	 20:01:27:89	
 2.19333E+1	 3.33010E-3	 20:01:28:89	
 2.19500E+1	 3.33236E-3	 20:01:29:89	
 2.19667E+1	 3.33465E-3	 20:01:30:89	
 2.19833E+1	 3.33692E-3	 20:01:31:89	
 2.20000E+1	 3.33922E-3	 20:01:32:89	
 2.20167E+1	 3.34188E-3	 20:01:33:89	
 2.20333E+1	 3.34479E-3	 20:01:34:89	
 2.20500E+1	 3.34798E-3	 20:01:35:89	
 2.20667E+1	 3.35148E-3	 20:01:36:89	
 2.20833E+1	 3.35514E-3	 20:01:37:89	
 2.21000E+1	 3.35873E-3	 20:01:38:89	
 2.21167E+1	 3.36257E-3	 20:01:39:89	
 2.21333E+1	 3.36653E-3	 20:01:40:89	
 2.21500E+1	 3.37059E-3	 20:01:41:89	
 2.21667E+1	 3.37480E-3	 20:01:42:89	
 2.21833E+1	 3.37898E-3	 20:01:43:89	
 2.22000E+1	 3.38295E-3	 20:01:44:89	
 2.22167E+1	 3.38708E-3	 20:01:45:89	
 2.22333E+1	 3.39146E-3	 20:01:46:89	
 2.22500E+1	 3.39613E-3	 20:01:47:89	
 2.22667E+1	 3.40092E-3	 20:01:48:89	
 2.22833E+1	 3.40594E-3	 20:01:49:89	
 2.23000E+1	 3.41085E-3	 20:01:50:89	
 2.23167E+1	 3.41542E-3	 20:01:51:89	
 2.23333E+1	 3.42001E-3	 20:01:52:89	
 2.23500E+1	 3.42443E-3	 20:01:53:89	
 2.23667E+1	 3.42864E-3	 20:01:54:89	
 2.23833E+1	 3.43298E-3	 20:01:55:89	
 2.24000E+1	 3.43709E-3	 20:01:56:89	
 2.24167E+1	 3.44092E-3	 20:01:57:89	
 2.24333E+1	 3.44458E-3	 20:01:58:89	
 2.24500E+1	 3.44810E-3	 20:01:59:89	
 2.24667E+1	 3.45143E-3	 20:02:00:89	
 2.24833E+1	 3.45448E-3	 20:02:01:89	
 2.25000E+1	 3.45717E-3	 20:02:02:89	
 2.25167E+1	 3.45950E-3	 20:02:03:89	
 2.25333E+1	 3.46142E-3	 20:02:04:89	
 2.25500E+1	 3.46293E-3	 20:02:05:89	
 2.25667E+1	 3.46371E-3	 20:02:06:89	
 2.25833E+1	 3.46365E-3	 20:02:07:89	
 2.26000E+1	 3.46271E-3	 20:02:08:89	
 2.26167E+1	 3.46103E-3	 20:02:09:89	
 2.26333E+1	 3.45877E-3	 20:02:10:89	
 2.26500E+1	 3.45612E-3	 20:02:11:89	
 2.26667E+1	 3.45323E-3	 20:02:12:89	
 2.26833E+1	 3.45011E-3	 20:02:13:89	
 2.27000E+1	 3.44650E-3	 20:02:14:89	
 2.27167E+1	 3.44217E-3	 20:02:15:89	
 2.27333E+1	 3.43708E-3	 20:02:16:89	
 2.27500E+1	 3.43093E-3	 20:02:17:89	
 2.27667E+1	 3.42411E-3	 20:02:18:89	
 2.27833E+1	 3.41668E-3	 20:02:19:89	
 2.28000E+1	 3.40883E-3	 20:02:20:89	
 2.28167E+1	 3.39994E-3	 20:02:21:89	
 2.28333E+1	 3.39051E-3	 20:02:22:89	
 2.28500E+1	 3.38067E-3	 20:02:23:89	
 2.28667E+1	 3.36944E-3	 20:02:24:89	
 2.28833E+1	 3.35802E-3	 20:02:25:89	
 2.29000E+1	 3.34662E-3	 20:02:26:89	
 2.29167E+1	 3.33476E-3	 20:02:27:89	
 2.29333E+1	 3.32270E-3	 20:02:28:89	
 2.29500E+1	 3.31070E-3	 20:02:29:89	
 2.29667E+1	 3.29737E-3	 20:02:30:89	
 2.29833E+1	 3.28386E-3	 20:02:31:89	
 2.30000E+1	 3.27039E-3	 20:02:32:89	
 2.30167E+1	 3.25659E-3	 20:02:33:89	
 2.30333E+1	 3.24245E-3	 20:02:34:89	
 2.30500E+1	 3.22795E-3	 20:02:35:89	
 2.30667E+1	 3.21320E-3	 20:02:36:89	
 2.30833E+1	 3.19822E-3	 20:02:37:89	
 2.31000E+1	 3.18312E-3	 20:02:38:89	
 2.31167E+1	 3.16828E-3	 20:02:39:89	
 2.31333E+1	 3.15279E-3	 20:02:40:89	
 2.31500E+1	 3.13744E-3	 20:02:41:89	
 2.31667E+1	 3.12268E-3	 20:02:42:89	
 2.31833E+1	 3.10702E-3	 20:02:43:89	
 2.32000E+1	 3.09162E-3	 20:02:44:89	
 2.32167E+1	 3.07673E-3	 20:02:45:89	
 2.32333E+1	 3.06099E-3	 20:02:46:89	
 2.32500E+1	 3.04568E-3	 20:02:47:89	
 2.32667E+1	 3.03093E-3	 20:02:48:89	
 2.32833E+1	 3.01646E-3	 20:02:49:89	
 2.33000E+1	 3.00211E-3	 20:02:50:89	
 2.33167E+1	 2.98786E-3	 20:02:51:89	
 2.33333E+1	 2.97374E-3	 20:02:52:89	
 2.33500E+1	 2.95986E-3	 20:02:53:89	
 2.33667E+1	 2.94629E-3	 20:02:54:89	
 2.33833E+1	 2.93295E-3	 20:02:55:89	
 2.34000E+1	 2.91992E-3	 20:02:56:89	
 2.34167E+1	 2.90741E-3	 20:02:57:89	
 2.34333E+1	 2.89567E-3	 20:02:58:89	
 2.34500E+1	 2.88356E-3	 20:02:59:89	
 2.34667E+1	 2.87190E-3	 20:03:00:89	
 2.34833E+1	 2.86087E-3	 20:03:01:89	
 2.35000E+1	 2.84932E-3	 20:03:02:89	
 2.35167E+1	 2.83834E-3	 20:03:03:89	
 2.35333E+1	 2.82827E-3	 20:03:04:89	
 2.35500E+1	 2.81822E-3	 20:03:05:89	
 2.35667E+1	 2.80847E-3	 20:03:06:89	
 2.35833E+1	 2.79934E-3	 20:03:07:89	
 2.36000E+1	 2.79010E-3	 20:03:08:89	
 2.36167E+1	 2.78125E-3	 20:03:09:89	
 2.36333E+1	 2.77276E-3	 20:03:10:89	
 2.36500E+1	 2.76455E-3	 20:03:11:89	
 2.36667E+1	 2.75673E-3	 20:03:12:89	
 2.36833E+1	 2.74941E-3	 20:03:13:89	
 2.37000E+1	 2.74266E-3	 20:03:14:89	
 2.37167E+1	 2.73574E-3	 20:03:15:89	
 2.37333E+1	 2.72947E-3	 20:03:16:89	
 2.37500E+1	 2.72395E-3	 20:03:17:89	
 2.37667E+1	 2.71873E-3	 20:03:18:89	
 2.37833E+1	 2.71410E-3	 20:03:19:89	
 2.38000E+1	 2.70981E-3	 20:03:20:89	
 2.38167E+1	 2.70587E-3	 20:03:21:89	
 2.38333E+1	 2.70225E-3	 20:03:22:89	
 2.38500E+1	 2.69893E-3	 20:03:23:89	
 2.38667E+1	 2.69567E-3	 20:03:24:89	
 2.38833E+1	 2.69271E-3	 20:03:25:89	
 2.39000E+1	 2.69017E-3	 20:03:26:89	
 2.39167E+1	 2.68801E-3	 20:03:27:89	
 2.39333E+1	 2.68627E-3	 20:03:28:89	
 2.39500E+1	 2.68494E-3	 20:03:29:89	
 2.39667E+1	 2.68399E-3	 20:03:30:89	
 2.39833E+1	 2.68350E-3	 20:03:31:89	
 2.40000E+1	 2.68338E-3	 20:03:32:89	
 2.40167E+1	 2.68343E-3	 20:03:33:89	
 2.40333E+1	 2.68356E-3	 20:03:34:89	
 2.40500E+1	 2.68382E-3	 20:03:35:89	
 2.40667E+1	 2.68434E-3	 20:03:36:89	
 2.40833E+1	 2.68527E-3	 20:03:37:89	
 2.41000E+1	 2.68658E-3	 20:03:38:89	
 2.41167E+1	 2.68824E-3	 20:03:39:89	
 2.41333E+1	 2.69033E-3	 20:03:40:89	
 2.41500E+1	 2.69278E-3	 20:03:41:89	
 2.41667E+1	 2.69551E-3	 20:03:42:89	
 2.41833E+1	 2.69875E-3	 20:03:43:89	
 2.42000E+1	 2.70229E-3	 20:03:44:89	
 2.42167E+1	 2.70608E-3	 20:03:45:89	
 2.42333E+1	 2.70993E-3	 20:03:46:89	
 2.42500E+1	 2.71376E-3	 20:03:47:89	
 2.42667E+1	 2.71765E-3	 20:03:48:89	
 2.42833E+1	 2.72175E-3	 20:03:49:89	
 2.43000E+1	 2.72631E-3	 20:03:50:89	
 2.43167E+1	 2.73134E-3	 20:03:51:89	
 2.43333E+1	 2.73664E-3	 20:03:52:89	
 2.43500E+1	 2.74244E-3	 20:03:53:89	
 2.43667E+1	 2.74831E-3	 20:03:54:89	
 2.43833E+1	 2.75417E-3	 20:03:55:89	
 2.44000E+1	 2.76062E-3	 20:03:56:89	
 2.44167E+1	 2.76716E-3	 20:03:57:89	
 2.44333E+1	 2.77392E-3	 20:03:58:89	
 2.44500E+1	 2.78131E-3	 20:03:59:89	
 2.44667E+1	 2.78940E-3	 20:04:00:89	
 2.44833E+1	 2.79790E-3	 20:04:01:89	
 2.45000E+1	 2.80750E-3	 20:04:02:89	
 2.45167E+1	 2.81760E-3	 20:04:03:89	
 2.45333E+1	 2.82819E-3	 20:04:04:89	
 2.45500E+1	 2.83966E-3	 20:04:05:89	
 2.45667E+1	 2.85198E-3	 20:04:06:89	
 2.45833E+1	 2.86510E-3	 20:04:07:89	
 2.46000E+1	 2.87888E-3	 20:04:08:89	
 2.46167E+1	 2.89388E-3	 20:04:09:89	
 2.46333E+1	 2.90955E-3	 20:04:10:89	
 2.46500E+1	 2.92566E-3	 20:04:11:89	
 2.46667E+1	 2.94435E-3	 20:04:12:89	
 2.46833E+1	 2.96414E-3	 20:04:13:89	
 2.47000E+1	 2.98459E-3	 20:04:14:89	
 2.47167E+1	 3.00714E-3	 20:04:15:89	
 2.47333E+1	 3.03087E-3	 20:04:16:89	
 2.47500E+1	 3.05667E-3	 20:04:17:89	
 2.47667E+1	 3.08409E-3	 20:04:18:89	
 2.47833E+1	 3.11342E-3	 20:04:19:89	
 2.48000E+1	 3.14384E-3	 20:04:20:89	
 2.48167E+1	 3.17716E-3	 20:04:21:89	
 2.48333E+1	 3.21270E-3	 20:04:22:89	
 2.48500E+1	 3.25021E-3	 20:04:23:89	
 2.48667E+1	 3.29065E-3	 20:04:24:89	
 2.48833E+1	 3.33337E-3	 20:04:25:89	
 2.49000E+1	 3.37844E-3	 20:04:26:89	
 2.49167E+1	 3.42479E-3	 20:04:27:89	
 2.49333E+1	 3.47612E-3	 20:04:28:89	
 2.49500E+1	 3.52954E-3	 20:04:29:89	
 2.49667E+1	 3.58427E-3	 20:04:30:89	
 2.49833E+1	 3.64519E-3	 20:04:31:89	
 2.50000E+1	 3.70833E-3	 20:04:32:89	
 2.50167E+1	 3.77568E-3	 20:04:33:89	
 2.50333E+1	 3.84584E-3	 20:04:34:89	
 2.50500E+1	 3.91946E-3	 20:04:35:89	
 2.50667E+1	 3.99680E-3	 20:04:36:89	
 2.50833E+1	 4.07852E-3	 20:04:37:89	
 2.51000E+1	 4.16450E-3	 20:04:38:89	
 2.51167E+1	 4.25454E-3	 20:04:39:89	
 2.51333E+1	 4.34993E-3	 20:04:40:89	
 2.51500E+1	 4.44994E-3	 20:04:41:89	
 2.51667E+1	 4.55365E-3	 20:04:42:89	
 2.51833E+1	 4.66476E-3	 20:04:43:89	
 2.52000E+1	 4.78046E-3	 20:04:44:89	
 2.52167E+1	 4.89907E-3	 20:04:45:89	
 2.52333E+1	 5.02052E-3	 20:04:46:89	
 2.52500E+1	 5.15658E-3	 20:04:47:89	
 2.52667E+1	 5.29552E-3	 20:04:48:89	
 2.52833E+1	 5.43862E-3	 20:04:49:89	
 2.53000E+1	 5.58870E-3	 20:04:50:89	
 2.53167E+1	 5.74576E-3	 20:04:51:89	
 2.53333E+1	 5.90723E-3	 20:04:52:89	
 2.53500E+1	 6.07895E-3	 20:04:53:89	
 2.53667E+1	 6.25675E-3	 20:04:54:89	
 2.53833E+1	 6.43406E-3	 20:04:55:89	
 2.54000E+1	 6.62825E-3	 20:04:56:89	
 2.54167E+1	 6.82897E-3	 20:04:57:89	
 2.54333E+1	 7.03583E-3	 20:04:58:89	
 2.54500E+1	 7.25034E-3	 20:04:59:89	
 2.54667E+1	 7.47300E-3	 20:05:00:89	
 2.54833E+1	 7.69693E-3	 20:05:01:89	
 2.55000E+1	 7.93793E-3	 20:05:02:89	
 2.55167E+1	 8.18951E-3	 20:05:03:89	
 2.55333E+1	 8.44719E-3	 20:05:04:89	
 2.55500E+1	 8.70254E-3	 20:05:05:89	
 2.55667E+1	 8.98025E-3	 20:05:06:89	
 2.55833E+1	 9.25972E-3	 20:05:07:89	
 2.56000E+1	 9.55020E-3	 20:05:08:89	
 2.56167E+1	 9.85331E-3	 20:05:09:89	
 2.56333E+1	 1.01623E-2	 20:05:10:89	
 2.56500E+1	 1.04684E-2	 20:05:11:89	
 2.56667E+1	 1.07971E-2	 20:05:12:89	
 2.56833E+1	 1.11334E-2	 20:05:13:89	
 2.57000E+1	 1.14747E-2	 20:05:14:89	
 2.57167E+1	 1.18240E-2	 20:05:15:89	
 2.57333E+1	 1.21812E-2	 20:05:16:89	
 2.57500E+1	 1.25424E-2	 20:05:17:89	
 2.57667E+1	 1.29160E-2	 20:05:18:89	
 2.57833E+1	 1.32946E-2	 20:05:19:89	
 2.58000E+1	 1.36752E-2	 20:05:20:89	
 2.58167E+1	 1.40518E-2	 20:05:21:89	
 2.58333E+1	 1.44620E-2	 20:05:22:89	
 2.58500E+1	 1.48712E-2	 20:05:23:89	
 2.58667E+1	 1.52782E-2	 20:05:24:89	
 2.58833E+1	 1.56913E-2	 20:05:25:89	
 2.59000E+1	 1.61088E-2	 20:05:26:89	
 2.59167E+1	 1.65248E-2	 20:05:27:89	
 2.59333E+1	 1.69521E-2	 20:05:28:89	
 2.59500E+1	 1.73792E-2	 20:05:29:89	
 2.59667E+1	 1.77964E-2	 20:05:30:89	
 2.59833E+1	 1.82321E-2	 20:05:31:89	
 2.60000E+1	 1.86646E-2	 20:05:32:89	
 2.60167E+1	 1.90805E-2	 20:05:33:89	
 2.60333E+1	 1.95174E-2	 20:05:34:89	
 2.60500E+1	 1.99493E-2	 20:05:35:89	
 2.60667E+1	 2.03754E-2	 20:05:36:89	
 2.60833E+1	 2.07986E-2	 20:05:37:89	
 2.61000E+1	 2.12187E-2	 20:05:38:89	
 2.61167E+1	 2.16358E-2	 20:05:39:89	
 2.61333E+1	 2.20385E-2	 20:05:40:89	
 2.61500E+1	 2.24488E-2	 20:05:41:89	
 2.61667E+1	 2.28495E-2	 20:05:42:89	
 2.61833E+1	 2.32250E-2	 20:05:43:89	
 2.62000E+1	 2.36189E-2	 20:05:44:89	
 2.62167E+1	 2.40014E-2	 20:05:45:89	
 2.62333E+1	 2.43664E-2	 20:05:46:89	
 2.62500E+1	 2.47251E-2	 20:05:47:89	
 2.62667E+1	 2.50729E-2	 20:05:48:89	
 2.62833E+1	 2.53972E-2	 20:05:49:89	
 2.63000E+1	 2.57278E-2	 20:05:50:89	
 2.63167E+1	 2.60435E-2	 20:05:51:89	
 2.63333E+1	 2.63435E-2	 20:05:52:89	
 2.63500E+1	 2.66309E-2	 20:05:53:89	
 2.63667E+1	 2.69025E-2	 20:05:54:89	
 2.63833E+1	 2.71537E-2	 20:05:55:89	
 2.64000E+1	 2.74001E-2	 20:05:56:89	
 2.64167E+1	 2.76342E-2	 20:05:57:89	
 2.64333E+1	 2.78507E-2	 20:05:58:89	
 2.64500E+1	 2.80438E-2	 20:05:59:89	
 2.64667E+1	 2.82316E-2	 20:06:00:89	
 2.64833E+1	 2.84002E-2	 20:06:01:89	
 2.65000E+1	 2.85554E-2	 20:06:02:89	
 2.65167E+1	 2.86935E-2	 20:06:03:89	
 2.65333E+1	 2.88160E-2	 20:06:04:89	
 2.65500E+1	 2.89202E-2	 20:06:05:89	
 2.65667E+1	 2.90111E-2	 20:06:06:89	
 2.65833E+1	 2.90857E-2	 20:06:07:89	
 2.66000E+1	 2.91433E-2	 20:06:08:89	
 2.66167E+1	 2.91876E-2	 20:06:09:89	
 2.66333E+1	 2.92167E-2	 20:06:10:89	
 2.66500E+1	 2.92303E-2	 20:06:11:89	
 2.66667E+1	 2.92294E-2	 20:06:12:89	
 2.66833E+1	 2.92138E-2	 20:06:13:89	
 2.67000E+1	 2.91841E-2	 20:06:14:89	
 2.67167E+1	 2.91408E-2	 20:06:15:89	
 2.67333E+1	 2.90832E-2	 20:06:16:89	
 2.67500E+1	 2.90126E-2	 20:06:17:89	
 2.67667E+1	 2.89308E-2	 20:06:18:89	
 2.67833E+1	 2.88339E-2	 20:06:19:89	
 2.68000E+1	 2.87258E-2	 20:06:20:89	
 2.68167E+1	 2.86098E-2	 20:06:21:89	
 2.68333E+1	 2.84784E-2	 20:06:22:89	
 2.68500E+1	 2.83373E-2	 20:06:23:89	
 2.68667E+1	 2.81908E-2	 20:06:24:89	
 2.68833E+1	 2.80285E-2	 20:06:25:89	
 2.69000E+1	 2.78587E-2	 20:06:26:89	
 2.69167E+1	 2.76797E-2	 20:06:27:89	
 2.69333E+1	 2.74933E-2	 20:06:28:89	
 2.69500E+1	 2.72997E-2	 20:06:29:89	
 2.69667E+1	 2.70977E-2	 20:06:30:89	
 2.69833E+1	 2.68879E-2	 20:06:31:89	
 2.70000E+1	 2.66719E-2	 20:06:32:89	
 2.70167E+1	 2.64519E-2	 20:06:33:89	
 2.70333E+1	 2.62329E-2	 20:06:34:89	
 2.70500E+1	 2.59944E-2	 20:06:35:89	
 2.70667E+1	 2.57542E-2	 20:06:36:89	
 2.70833E+1	 2.55139E-2	 20:06:37:89	
 2.71000E+1	 2.52645E-2	 20:06:38:89	
 2.71167E+1	 2.50132E-2	 20:06:39:89	
 2.71333E+1	 2.47663E-2	 20:06:40:89	
 2.71500E+1	 2.45062E-2	 20:06:41:89	
 2.71667E+1	 2.42445E-2	 20:06:42:89	
 2.71833E+1	 2.39830E-2	 20:06:43:89	
 2.72000E+1	 2.37172E-2	 20:06:44:89	
 2.72167E+1	 2.34502E-2	 20:06:45:89	
 2.72333E+1	 2.31883E-2	 20:06:46:89	
 2.72500E+1	 2.29159E-2	 20:06:47:89	
 2.72667E+1	 2.26432E-2	 20:06:48:89	
 2.72833E+1	 2.23712E-2	 20:06:49:89	
 2.73000E+1	 2.21036E-2	 20:06:50:89	
 2.73167E+1	 2.18258E-2	 20:06:51:89	
 2.73333E+1	 2.15548E-2	 20:06:52:89	
 2.73500E+1	 2.12786E-2	 20:06:53:89	
 2.73667E+1	 2.10012E-2	 20:06:54:89	
 2.73833E+1	 2.07269E-2	 20:06:55:89	
 2.74000E+1	 2.04551E-2	 20:06:56:89	
 2.74167E+1	 2.01807E-2	 20:06:57:89	
 2.74333E+1	 1.99067E-2	 20:06:58:89	
 2.74500E+1	 1.96390E-2	 20:06:59:89	
 2.74667E+1	 1.93665E-2	 20:07:00:89	
 2.74833E+1	 1.90962E-2	 20:07:01:89	
 2.75000E+1	 1.88341E-2	 20:07:02:89	
 2.75167E+1	 1.85627E-2	 20:07:03:89	
 2.75333E+1	 1.82942E-2	 20:07:04:89	
 2.75500E+1	 1.80351E-2	 20:07:05:89	
 2.75667E+1	 1.77671E-2	 20:07:06:89	
 2.75833E+1	 1.75028E-2	 20:07:07:89	
 2.76000E+1	 1.72428E-2	 20:07:08:89	
 2.76167E+1	 1.69860E-2	 20:07:09:89	
 2.76333E+1	 1.67267E-2	 20:07:10:89	
 2.76500E+1	 1.64698E-2	 20:07:11:89	
 2.76667E+1	 1.62201E-2	 20:07:12:89	
 2.76833E+1	 1.59642E-2	 20:07:13:89	
 2.77000E+1	 1.57124E-2	 20:07:14:89	
 2.77167E+1	 1.54702E-2	 20:07:15:89	
 2.77333E+1	 1.52201E-2	 20:07:16:89	
 2.77500E+1	 1.49737E-2	 20:07:17:89	
 2.77667E+1	 1.47377E-2	 20:07:18:89	
 2.77833E+1	 1.44928E-2	 20:07:19:89	
 2.78000E+1	 1.42543E-2	 20:07:20:89	
 2.78167E+1	 1.40180E-2	 20:07:21:89	
 2.78333E+1	 1.37828E-2	 20:07:22:89	
 2.78500E+1	 1.35499E-2	 20:07:23:89	
 2.78667E+1	 1.33233E-2	 20:07:24:89	
 2.78833E+1	 1.30946E-2	 20:07:25:89	
 2.79000E+1	 1.28686E-2	 20:07:26:89	
 2.79167E+1	 1.26461E-2	 20:07:27:89	
 2.79333E+1	 1.24286E-2	 20:07:28:89	
 2.79500E+1	 1.22070E-2	 20:07:29:89	
 2.79667E+1	 1.19925E-2	 20:07:30:89	
 2.79833E+1	 1.17862E-2	 20:07:31:89	
 2.80000E+1	 1.15670E-2	 20:07:32:89	
 2.80167E+1	 1.13543E-2	 20:07:33:89	
 2.80333E+1	 1.11481E-2	 20:07:34:89	
 2.80500E+1	 1.09408E-2	 20:07:35:89	
 2.80667E+1	 1.07367E-2	 20:07:36:89	
 2.80833E+1	 1.05427E-2	 20:07:37:89	
 2.81000E+1	 1.03391E-2	 20:07:38:89	
 2.81167E+1	 1.01401E-2	 20:07:39:89	
 2.81333E+1	 9.94505E-3	 20:07:40:89	
 2.81500E+1	 9.75223E-3	 20:07:41:89	
 2.81667E+1	 9.56167E-3	 20:07:42:89	
 2.81833E+1	 9.37819E-3	 20:07:43:89	
 2.82000E+1	 9.20135E-3	 20:07:44:89	
 2.82167E+1	 9.01038E-3	 20:07:45:89	
 2.82333E+1	 8.82610E-3	 20:07:46:89	
 2.82500E+1	 8.64996E-3	 20:07:47:89	
 2.82667E+1	 8.47295E-3	 20:07:48:89	
 2.82833E+1	 8.29855E-3	 20:07:49:89	
 2.83000E+1	 8.13096E-3	 20:07:50:89	
 2.83167E+1	 7.96117E-3	 20:07:51:89	
 2.83333E+1	 7.79454E-3	 20:07:52:89	
 2.83500E+1	 7.63508E-3	 20:07:53:89	
 2.83667E+1	 7.47322E-3	 20:07:54:89	
 2.83833E+1	 7.31512E-3	 20:07:55:89	
 2.84000E+1	 7.16539E-3	 20:07:56:89	
 2.84167E+1	 7.01211E-3	 20:07:57:89	
 2.84333E+1	 6.86352E-3	 20:07:58:89	
 2.84500E+1	 6.72321E-3	 20:07:59:89	
 2.84667E+1	 6.57930E-3	 20:08:00:89	
 2.84833E+1	 6.44007E-3	 20:08:01:89	
 2.85000E+1	 6.30531E-3	 20:08:02:89	
 2.85167E+1	 6.17463E-3	 20:08:03:89	
 2.85333E+1	 6.04474E-3	 20:08:04:89	
 2.85500E+1	 5.91791E-3	 20:08:05:89	
 2.85667E+1	 5.79811E-3	 20:08:06:89	
 2.85833E+1	 5.67708E-3	 20:08:07:89	
 2.86000E+1	 5.56057E-3	 20:08:08:89	
 2.86167E+1	 5.45201E-3	 20:08:09:89	
 2.86333E+1	 5.34077E-3	 20:08:10:89	
 2.86500E+1	 5.23603E-3	 20:08:11:89	
 2.86667E+1	 5.13369E-3	 20:08:12:89	
 2.86833E+1	 5.03375E-3	 20:08:13:89	
 2.87000E+1	 4.93815E-3	 20:08:14:89	
 2.87167E+1	 4.84827E-3	 20:08:15:89	
 2.87333E+1	 4.75869E-3	 20:08:16:89	
 2.87500E+1	 4.67280E-3	 20:08:17:89	
 2.87667E+1	 4.59051E-3	 20:08:18:89	
 2.87833E+1	 4.51120E-3	 20:08:19:89	
 2.88000E+1	 4.43541E-3	 20:08:20:89	
 2.88167E+1	 4.36361E-3	 20:08:21:89	
 2.88333E+1	 4.29714E-3	 20:08:22:89	
 2.88500E+1	 4.22880E-3	 20:08:23:89	
 2.88667E+1	 4.16427E-3	 20:08:24:89	
 2.88833E+1	 4.10438E-3	 20:08:25:89	
 2.89000E+1	 4.04631E-3	 20:08:26:89	
 2.89167E+1	 3.99118E-3	 20:08:27:89	
 2.89333E+1	 3.94067E-3	 20:08:28:89	
 2.89500E+1	 3.89017E-3	 20:08:29:89	
 2.89667E+1	 3.84265E-3	 20:08:30:89	
 2.89833E+1	 3.79798E-3	 20:08:31:89	
 2.90000E+1	 3.75518E-3	 20:08:32:89	
 2.90167E+1	 3.71473E-3	 20:08:33:89	
 2.90333E+1	 3.67745E-3	 20:08:34:89	
 2.90500E+1	 3.64045E-3	 20:08:35:89	
 2.90667E+1	 3.60556E-3	 20:08:36:89	
 2.90833E+1	 3.57282E-3	 20:08:37:89	
 2.91000E+1	 3.54223E-3	 20:08:38:89	
 2.91167E+1	 3.51206E-3	 20:08:39:89	
 2.91333E+1	 3.48344E-3	 20:08:40:89	
 2.91500E+1	 3.45711E-3	 20:08:41:89	
 2.91667E+1	 3.43101E-3	 20:08:42:89	
 2.91833E+1	 3.40635E-3	 20:08:43:89	
 2.92000E+1	 3.38365E-3	 20:08:44:89	
 2.92167E+1	 3.36104E-3	 20:08:45:89	
 2.92333E+1	 3.33983E-3	 20:08:46:89	
 2.92500E+1	 3.32040E-3	 20:08:47:89	
 2.92667E+1	 3.30092E-3	 20:08:48:89	
 2.92833E+1	 3.28237E-3	 20:08:49:89	
 2.93000E+1	 3.26481E-3	 20:08:50:89	
 2.93167E+1	 3.24804E-3	 20:08:51:89	
 2.93333E+1	 3.23202E-3	 20:08:52:89	
 2.93500E+1	 3.21672E-3	 20:08:53:89	
 2.93667E+1	 3.20207E-3	 20:08:54:89	
 2.93833E+1	 3.18796E-3	 20:08:55:89	
 2.94000E+1	 3.17443E-3	 20:08:56:89	
 2.94167E+1	 3.16177E-3	 20:08:57:89	
 2.94333E+1	 3.14914E-3	 20:08:58:89	
 2.94500E+1	 3.13729E-3	 20:08:59:89	
 2.94667E+1	 3.12622E-3	 20:09:00:89	
 2.94833E+1	 3.11462E-3	 20:09:01:89	
 2.95000E+1	 3.10334E-3	 20:09:02:89	
 2.95167E+1	 3.09260E-3	 20:09:03:89	
 2.95333E+1	 3.08228E-3	 20:09:04:89	
 2.95500E+1	 3.07222E-3	 20:09:05:89	
 2.95667E+1	 3.06240E-3	 20:09:06:89	
 2.95833E+1	 3.05210E-3	 20:09:07:89	
 2.96000E+1	 3.04189E-3	 20:09:08:89	
 2.96167E+1	 3.03186E-3	 20:09:09:89	
 2.96333E+1	 3.02228E-3	 20:09:10:89	
 2.96500E+1	 3.01320E-3	 20:09:11:89	
 2.96667E+1	 3.00435E-3	 20:09:12:89	
 2.96833E+1	 2.99511E-3	 20:09:13:89	
 2.97000E+1	 2.98580E-3	 20:09:14:89	
 2.97167E+1	 2.97659E-3	 20:09:15:89	
 2.97333E+1	 2.96791E-3	 20:09:16:89	
 2.97500E+1	 2.95899E-3	 20:09:17:89	
 2.97667E+1	 2.95046E-3	 20:09:18:89	
 2.97833E+1	 2.94173E-3	 20:09:19:89	
 2.98000E+1	 2.93295E-3	 20:09:20:89	
 2.98167E+1	 2.92438E-3	 20:09:21:89	
 2.98333E+1	 2.91624E-3	 20:09:22:89	
 2.98500E+1	 2.90760E-3	 20:09:23:89	
 2.98667E+1	 2.89891E-3	 20:09:24:89	
 2.98833E+1	 2.89017E-3	 20:09:25:89	
 2.99000E+1	 2.88142E-3	 20:09:26:89	
 2.99167E+1	 2.87289E-3	 20:09:27:89	
 2.99333E+1	 2.86477E-3	 20:09:28:89	
 2.99500E+1	 2.85655E-3	 20:09:29:89	
 2.99667E+1	 2.84857E-3	 20:09:30:89	
 2.99833E+1	 2.84114E-3	 20:09:31:89	
 3.00000E+1	 2.83370E-3	 20:09:32:89	
 3.00167E+1	 2.82638E-3	 20:09:33:89	
 3.00333E+1	 2.81909E-3	 20:09:34:89	
 3.00500E+1	 2.81175E-3	 20:09:35:89	
 3.00667E+1	 2.80426E-3	 20:09:36:89	
 3.00833E+1	 2.79699E-3	 20:09:37:89	
 3.01000E+1	 2.79018E-3	 20:09:38:89	
 3.01167E+1	 2.78348E-3	 20:09:39:89	
 3.01333E+1	 2.77702E-3	 20:09:40:89	
 3.01500E+1	 2.77082E-3	 20:09:41:89	
 3.01667E+1	 2.76435E-3	 20:09:42:89	
 3.01833E+1	 2.75796E-3	 20:09:43:89	
 3.02000E+1	 2.75183E-3	 20:09:44:89	
 3.02167E+1	 2.74536E-3	 20:09:45:89	
 3.02333E+1	 2.73896E-3	 20:09:46:89	
 3.02500E+1	 2.73255E-3	 20:09:47:89	
 3.02667E+1	 2.72630E-3	 20:09:48:89	
 3.02833E+1	 2.72035E-3	 20:09:49:89	
 3.03000E+1	 2.71461E-3	 20:09:50:89	
 3.03167E+1	 2.70909E-3	 20:09:51:89	
 3.03333E+1	 2.70351E-3	 20:09:52:89	
 3.03500E+1	 2.69809E-3	 20:09:53:89	
 3.03667E+1	 2.69304E-3	 20:09:54:89	
 3.03833E+1	 2.68778E-3	 20:09:55:89	
 3.04000E+1	 2.68265E-3	 20:09:56:89	
 3.04167E+1	 2.67772E-3	 20:09:57:89	
 3.04333E+1	 2.67287E-3	 20:09:58:89	
 3.04500E+1	 2.66829E-3	 20:09:59:89	
 3.04667E+1	 2.66413E-3	 20:10:00:89	
 3.04833E+1	 2.66015E-3	 20:10:01:89	
 3.05000E+1	 2.65656E-3	 20:10:02:89	
 3.05167E+1	 2.65327E-3	 20:10:03:89	
 3.05333E+1	 2.65009E-3	 20:10:04:89	
 3.05500E+1	 2.64704E-3	 20:10:05:89	
 3.05667E+1	 2.64426E-3	 20:10:06:89	
 3.05833E+1	 2.64169E-3	 20:10:07:89	
 3.06000E+1	 2.63946E-3	 20:10:08:89	
 3.06167E+1	 2.63751E-3	 20:10:09:89	
 3.06333E+1	 2.63592E-3	 20:10:10:89	
 3.06500E+1	 2.63475E-3	 20:10:11:89	
 3.06667E+1	 2.63441E-3	 20:10:12:89	
 3.06833E+1	 2.63523E-3	 20:10:13:89	
 3.07000E+1	 2.63736E-3	 20:10:14:89	
 3.07167E+1	 2.64089E-3	 20:10:15:89	
 3.07333E+1	 2.64594E-3	 20:10:16:89	
 3.07500E+1	 2.65331E-3	 20:10:17:89	
 3.07667E+1	 2.66362E-3	 20:10:18:89	
 3.07833E+1	 2.67744E-3	 20:10:19:89	
 3.08000E+1	 2.69642E-3	 20:10:20:89	
 3.08167E+1	 2.72052E-3	 20:10:21:89	
 3.08333E+1	 2.74983E-3	 20:10:22:89	
 3.08500E+1	 2.78801E-3	 20:10:23:89	
 3.08667E+1	 2.83517E-3	 20:10:24:89	
 3.08833E+1	 2.89136E-3	 20:10:25:89	
 3.09000E+1	 2.96407E-3	 20:10:26:89	
 3.09167E+1	 3.05327E-3	 20:10:27:89	
 3.09333E+1	 3.15991E-3	 20:10:28:89	
 3.09500E+1	 3.28565E-3	 20:10:29:89	
 3.09667E+1	 3.43942E-3	 20:10:30:89	
 3.09833E+1	 3.61948E-3	 20:10:31:89	
 3.10000E+1	 3.82327E-3	 20:10:32:89	
 3.10167E+1	 4.06967E-3	 20:10:33:89	
 3.10333E+1	 4.34851E-3	 20:10:34:89	
 3.10500E+1	 4.65153E-3	 20:10:35:89	
 3.10667E+1	 5.00706E-3	 20:10:36:89	
 3.10833E+1	 5.39276E-3	 20:10:37:89	
 3.11000E+1	 5.81695E-3	 20:10:38:89	
 3.11167E+1	 6.27208E-3	 20:10:39:89	
 3.11333E+1	 6.75411E-3	 20:10:40:89	
 3.11500E+1	 7.25959E-3	 20:10:41:89	
 3.11667E+1	 7.78384E-3	 20:10:42:89	
 3.11833E+1	 8.31577E-3	 20:10:43:89	
 3.12000E+1	 8.83333E-3	 20:10:44:89	
 3.12167E+1	 9.35826E-3	 20:10:45:89	
 3.12333E+1	 9.86802E-3	 20:10:46:89	
 3.12500E+1	 1.03400E-2	 20:10:47:89	
 3.12667E+1	 1.07520E-2	 20:10:48:89	
 3.12833E+1	 1.11340E-2	 20:10:49:89	
 3.13000E+1	 1.14496E-2	 20:10:50:89	
 3.13167E+1	 1.16915E-2	 20:10:51:89	
 3.13333E+1	 1.18611E-2	 20:10:52:89	
 3.13500E+1	 1.19512E-2	 20:10:53:89	
 3.13667E+1	 1.19625E-2	 20:10:54:89	
 3.13833E+1	 1.18940E-2	 20:10:55:89	
 3.14000E+1	 1.17487E-2	 20:10:56:89	
 3.14167E+1	 1.15345E-2	 20:10:57:89	
 3.14333E+1	 1.12541E-2	 20:10:58:89	
 3.14500E+1	 1.09172E-2	 20:10:59:89	
 3.14667E+1	 1.05484E-2	 20:11:00:89	
 3.14833E+1	 1.01198E-2	 20:11:01:89	
 3.15000E+1	 9.66640E-3	 20:11:02:89	
 3.15167E+1	 9.20321E-3	 20:11:03:89	
 3.15333E+1	 8.74714E-3	 20:11:04:89	
 3.15500E+1	 8.26323E-3	 20:11:05:89	
 3.15667E+1	 7.79151E-3	 20:11:06:89	
 3.15833E+1	 7.34130E-3	 20:11:07:89	
 3.16000E+1	 6.90931E-3	 20:11:08:89	
 3.16167E+1	 6.50236E-3	 20:11:09:89	
 3.16333E+1	 6.12260E-3	 20:11:10:89	
 3.16500E+1	 5.76832E-3	 20:11:11:89	
 3.16667E+1	 5.44376E-3	 20:11:12:89	
 3.16833E+1	 5.15034E-3	 20:11:13:89	
 3.17000E+1	 4.88353E-3	 20:11:14:89	
 3.17167E+1	 4.64490E-3	 20:11:15:89	
 3.17333E+1	 4.43624E-3	 20:11:16:89	
 3.17500E+1	 4.24757E-3	 20:11:17:89	
 3.17667E+1	 4.08222E-3	 20:11:18:89	
 3.17833E+1	 3.94134E-3	 20:11:19:89	
 3.18000E+1	 3.82074E-3	 20:11:20:89	
 3.18167E+1	 3.70856E-3	 20:11:21:89	
 3.18333E+1	 3.61511E-3	 20:11:22:89	
 3.18500E+1	 3.53370E-3	 20:11:23:89	
 3.18667E+1	 3.46422E-3	 20:11:24:89	
 3.18833E+1	 3.40499E-3	 20:11:25:89	
 3.19000E+1	 3.35474E-3	 20:11:26:89	
 3.19167E+1	 3.31113E-3	 20:11:27:89	
 3.19333E+1	 3.27413E-3	 20:11:28:89	
 3.19500E+1	 3.24294E-3	 20:11:29:89	
 3.19667E+1	 3.21575E-3	 20:11:30:89	
 3.19833E+1	 3.19220E-3	 20:11:31:89	
 3.20000E+1	 3.17244E-3	 20:11:32:89	
 3.20167E+1	 3.15398E-3	 20:11:33:89	
 3.20333E+1	 3.13764E-3	 20:11:34:89	
 3.20500E+1	 3.12359E-3	 20:11:35:89	
 3.20667E+1	 3.11099E-3	 20:11:36:89	
 3.20833E+1	 3.09986E-3	 20:11:37:89	
 3.21000E+1	 3.08995E-3	 20:11:38:89	
 3.21167E+1	 3.08120E-3	 20:11:39:89	
 3.21333E+1	 3.07303E-3	 20:11:40:89	
 3.21500E+1	 3.06588E-3	 20:11:41:89	
 3.21667E+1	 3.05947E-3	 20:11:42:89	
 3.21833E+1	 3.05384E-3	 20:11:43:89	
 3.22000E+1	 3.04878E-3	 20:11:44:89	
 3.22167E+1	 3.04417E-3	 20:11:45:89	
 3.22333E+1	 3.03956E-3	 20:11:46:89	
 3.22500E+1	 3.03527E-3	 20:11:47:89	
 3.22667E+1	 3.03127E-3	 20:11:48:89	
 3.22833E+1	 3.02757E-3	 20:11:49:89	
 3.23000E+1	 3.02411E-3	 20:11:50:89	
 3.23167E+1	 3.02085E-3	 20:11:51:89	
 3.23333E+1	 3.01744E-3	 20:11:52:89	
 3.23500E+1	 3.01404E-3	 20:11:53:89	
 3.23667E+1	 3.01076E-3	 20:11:54:89	
 3.23833E+1	 3.00775E-3	 20:11:55:89	
 3.24000E+1	 3.00509E-3	 20:11:56:89	
 3.24167E+1	 3.00273E-3	 20:11:57:89	
 3.24333E+1	 3.00053E-3	 20:11:58:89	
 3.24500E+1	 2.99827E-3	 20:11:59:89	
 3.24667E+1	 2.99605E-3	 20:12:00:89	
 3.24833E+1	 2.99397E-3	 20:12:01:89	
 3.25000E+1	 2.99191E-3	 20:12:02:89	
 3.25167E+1	 2.98989E-3	 20:12:03:89	
 3.25333E+1	 2.98789E-3	 20:12:04:89	
 3.25500E+1	 2.98575E-3	 20:12:05:89	
 3.25667E+1	 2.98365E-3	 20:12:06:89	
 3.25833E+1	 2.98169E-3	 20:12:07:89	
 3.26000E+1	 2.97971E-3	 20:12:08:89	
 3.26167E+1	 2.97775E-3	 20:12:09:89	
 3.26333E+1	 2.97577E-3	 20:12:10:89	
 3.26500E+1	 2.97378E-3	 20:12:11:89	
 3.26667E+1	 2.97179E-3	 20:12:12:89	
 3.26833E+1	 2.96983E-3	 20:12:13:89	
 3.27000E+1	 2.96791E-3	 20:12:14:89	
 3.27167E+1	 2.96591E-3	 20:12:15:89	
 3.27333E+1	 2.96397E-3	 20:12:16:89	
 3.27500E+1	 2.96218E-3	 20:12:17:89	
 3.27667E+1	 2.96038E-3	 20:12:18:89	
 3.27833E+1	 2.95865E-3	 20:12:19:89	
 3.28000E+1	 2.95698E-3	 20:12:20:89	
 3.28167E+1	 2.95512E-3	 20:12:21:89	
 3.28333E+1	 2.95322E-3	 20:12:22:89	
 3.28500E+1	 2.95132E-3	 20:12:23:89	
 3.28667E+1	 2.94933E-3	 20:12:24:89	
 3.28833E+1	 2.94728E-3	 20:12:25:89	
 3.29000E+1	 2.94525E-3	 20:12:26:89	
 3.29167E+1	 2.94301E-3	 20:12:27:89	
 3.29333E+1	 2.94067E-3	 20:12:28:89	
 3.29500E+1	 2.93831E-3	 20:12:29:89	
 3.29667E+1	 2.93588E-3	 20:12:30:89	
 3.29833E+1	 2.93360E-3	 20:12:31:89	
 3.30000E+1	 2.93155E-3	 20:12:32:89	
 3.30167E+1	 2.92970E-3	 20:12:33:89	
 3.30333E+1	 2.92783E-3	 20:12:34:89	
 3.30500E+1	 2.92587E-3	 20:12:35:89	
 3.30667E+1	 2.92393E-3	 20:12:36:89	
 3.30833E+1	 2.92184E-3	 20:12:37:89	
 3.31000E+1	 2.91971E-3	 20:12:38:89	
 3.31167E+1	 2.91733E-3	 20:12:39:89	
 3.31333E+1	 2.91476E-3	 20:12:40:89	
 3.31500E+1	 2.91223E-3	 20:12:41:89	
 3.31667E+1	 2.90999E-3	 20:12:42:89	
 3.31833E+1	 2.90783E-3	 20:12:43:89	
 3.32000E+1	 2.90576E-3	 20:12:44:89	
 3.32167E+1	 2.90361E-3	 20:12:45:89	
 3.32333E+1	 2.90124E-3	 20:12:46:89	
 3.32500E+1	 2.89858E-3	 20:12:47:89	
 3.32667E+1	 2.89566E-3	 20:12:48:89	
 3.32833E+1	 2.89262E-3	 20:12:49:89	
 3.33000E+1	 2.88959E-3	 20:12:50:89	
 3.33167E+1	 2.88649E-3	 20:12:51:89	
 3.33333E+1	 2.88326E-3	 20:12:52:89	
 3.33500E+1	 2.87955E-3	 20:12:53:89	
 3.33667E+1	 2.87550E-3	 20:12:54:89	
 3.33833E+1	 2.87102E-3	 20:12:55:89	
 3.34000E+1	 2.86542E-3	 20:12:56:89	
 3.34167E+1	 2.85894E-3	 20:12:57:89	
 3.34333E+1	 2.85168E-3	 20:12:58:89	
 3.34500E+1	 2.84292E-3	 20:12:59:89	
 3.34667E+1	 2.83323E-3	 20:13:00:89	
 3.34833E+1	 2.82240E-3	 20:13:01:89	
 3.35000E+1	 2.80993E-3	 20:13:02:89	
 3.35167E+1	 2.79575E-3	 20:13:03:89	
 3.35333E+1	 2.77963E-3	 20:13:04:89	
 3.35500E+1	 2.76140E-3	 20:13:05:89	
 3.35667E+1	 2.74086E-3	 20:13:06:89	
 3.35833E+1	 2.71790E-3	 20:13:07:89	
 3.36000E+1	 2.69298E-3	 20:13:08:89	
 3.36167E+1	 2.66421E-3	 20:13:09:89	
 3.36333E+1	 2.63385E-3	 20:13:10:89	
 3.36500E+1	 2.60277E-3	 20:13:11:89	
 3.36667E+1	 2.56764E-3	 20:13:12:89	
 3.36833E+1	 2.53120E-3	 20:13:13:89	
 3.37000E+1	 2.49363E-3	 20:13:14:89	
 3.37167E+1	 2.45393E-3	 20:13:15:89	
 3.37333E+1	 2.41384E-3	 20:13:16:89	
 3.37500E+1	 2.37537E-3	 20:13:17:89	
 3.37667E+1	 2.33546E-3	 20:13:18:89	
 3.37833E+1	 2.29678E-3	 20:13:19:89	
 3.38000E+1	 2.26028E-3	 20:13:20:89	
 3.38167E+1	 2.22615E-3	 20:13:21:89	
 3.38333E+1	 2.19507E-3	 20:13:22:89	
 3.38500E+1	 2.16802E-3	 20:13:23:89	
 3.38667E+1	 2.14406E-3	 20:13:24:89	
 3.38833E+1	 2.12471E-3	 20:13:25:89	
 3.39000E+1	 2.11031E-3	 20:13:26:89	
 3.39167E+1	 2.10135E-3	 20:13:27:89	
 3.39333E+1	 2.09720E-3	 20:13:28:89	
 3.39500E+1	 2.09792E-3	 20:13:29:89	
 3.39667E+1	 2.10311E-3	 20:13:30:89	
 3.39833E+1	 2.11351E-3	 20:13:31:89	
 3.40000E+1	 2.12822E-3	 20:13:32:89	
 3.40167E+1	 2.14689E-3	 20:13:33:89	
 3.40333E+1	 2.16948E-3	 20:13:34:89	
 3.40500E+1	 2.19499E-3	 20:13:35:89	
 3.40667E+1	 2.22235E-3	 20:13:36:89	
 3.40833E+1	 2.25249E-3	 20:13:37:89	
 3.41000E+1	 2.28376E-3	 20:13:38:89	
 3.41167E+1	 2.31450E-3	 20:13:39:89	
 3.41333E+1	 2.34670E-3	 20:13:40:89	
 3.41500E+1	 2.37827E-3	 20:13:41:89	
 3.41667E+1	 2.40920E-3	 20:13:42:89	
 3.41833E+1	 2.43952E-3	 20:13:43:89	
 3.42000E+1	 2.46873E-3	 20:13:44:89	
 3.42167E+1	 2.49670E-3	 20:13:45:89	
 3.42333E+1	 2.52261E-3	 20:13:46:89	
 3.42500E+1	 2.54721E-3	 20:13:47:89	
 3.42667E+1	 2.56962E-3	 20:13:48:89	
 3.42833E+1	 2.58950E-3	 20:13:49:89	
 3.43000E+1	 2.60833E-3	 20:13:50:89	
 3.43167E+1	 2.62534E-3	 20:13:51:89	
 3.43333E+1	 2.64007E-3	 20:13:52:89	
 3.43500E+1	 2.65366E-3	 20:13:53:89	
 3.43667E+1	 2.66549E-3	 20:13:54:89	
 3.43833E+1	 2.67550E-3	 20:13:55:89	
 3.44000E+1	 2.68461E-3	 20:13:56:89	
 3.44167E+1	 2.69241E-3	 20:13:57:89	
 3.44333E+1	 2.69911E-3	 20:13:58:89	
 3.44500E+1	 2.70481E-3	 20:13:59:89	
 3.44667E+1	 2.70946E-3	 20:14:00:89	
 3.44833E+1	 2.71303E-3	 20:14:01:89	
 3.45000E+1	 2.71552E-3	 20:14:02:89	
 3.45167E+1	 2.71730E-3	 20:14:03:89	
 3.45333E+1	 2.71841E-3	 20:14:04:89	
 3.45500E+1	 2.71901E-3	 20:14:05:89	
 3.45667E+1	 2.71924E-3	 20:14:06:89	
 3.45833E+1	 2.71914E-3	 20:14:07:89	
 3.46000E+1	 2.71875E-3	 20:14:08:89	
 3.46167E+1	 2.71809E-3	 20:14:09:89	
 3.46333E+1	 2.71723E-3	 20:14:10:89	
 3.46500E+1	 2.71624E-3	 20:14:11:89	
 3.46667E+1	 2.71497E-3	 20:14:12:89	
 3.46833E+1	 2.71341E-3	 20:14:13:89	
 3.47000E+1	 2.71145E-3	 20:14:14:89	
 3.47167E+1	 2.70903E-3	 20:14:15:89	
 3.47333E+1	 2.70618E-3	 20:14:16:89	
 3.47500E+1	 2.70316E-3	 20:14:17:89	
 3.47667E+1	 2.69994E-3	 20:14:18:89	
 3.47833E+1	 2.69682E-3	 20:14:19:89	
 3.48000E+1	 2.69386E-3	 20:14:20:89	
 3.48167E+1	 2.69111E-3	 20:14:21:89	
 3.48333E+1	 2.68821E-3	 20:14:22:89	
 3.48500E+1	 2.68532E-3	 20:14:23:89	
 3.48667E+1	 2.68241E-3	 20:14:24:89	
 3.48833E+1	 2.67924E-3	 20:14:25:89	
 3.49000E+1	 2.67616E-3	 20:14:26:89	
 3.49167E+1	 2.67325E-3	 20:14:27:89	
 3.49333E+1	 2.67049E-3	 20:14:28:89	
 3.49500E+1	 2.66794E-3	 20:14:29:89	
 3.49667E+1	 2.66567E-3	 20:14:30:89	
 3.49833E+1	 2.66366E-3	 20:14:31:89	
 3.50000E+1	 2.66190E-3	 20:14:32:89	
 3.50167E+1	 2.66039E-3	 20:14:33:89	
 3.50333E+1	 2.65901E-3	 20:14:34:89	
 3.50500E+1	 2.65776E-3	 20:14:35:89	
 3.50667E+1	 2.65665E-3	 20:14:36:89	
 3.50833E+1	 2.65566E-3	 20:14:37:89	
 3.51000E+1	 2.65490E-3	 20:14:38:89	
 3.51167E+1	 2.65446E-3	 20:14:39:89	
 3.51333E+1	 2.65429E-3	 20:14:40:89	
 3.51500E+1	 2.65430E-3	 20:14:41:89	
 3.51667E+1	 2.65440E-3	 20:14:42:89	
 3.51833E+1	 2.65455E-3	 20:14:43:89	
 3.52000E+1	 2.65470E-3	 20:14:44:89	
 3.52167E+1	 2.65481E-3	 20:14:45:89	
 3.52333E+1	 2.65483E-3	 20:14:46:89	
 3.52500E+1	 2.65485E-3	 20:14:47:89	
 3.52667E+1	 2.65498E-3	 20:14:48:89	
 3.52833E+1	 2.65522E-3	 20:14:49:89	
 3.53000E+1	 2.65552E-3	 20:14:50:89	
 3.53167E+1	 2.65576E-3	 20:14:51:89	
 3.53333E+1	 2.65591E-3	 20:14:52:89	
 3.53500E+1	 2.65601E-3	 20:14:53:89	
 3.53667E+1	 2.65608E-3	 20:14:54:89	
 3.53833E+1	 2.65610E-3	 20:14:55:89	
 3.54000E+1	 2.65607E-3	 20:14:56:89	
 3.54167E+1	 2.65594E-3	 20:14:57:89	
 3.54333E+1	 2.65573E-3	 20:14:58:89	
 3.54500E+1	 2.65542E-3	 20:14:59:89	
 3.54667E+1	 2.65500E-3	 20:15:00:89	
 3.54833E+1	 2.65452E-3	 20:15:01:89	
 3.55000E+1	 2.65399E-3	 20:15:02:89	
 3.55167E+1	 2.65337E-3	 20:15:03:89	
 3.55333E+1	 2.65262E-3	 20:15:04:89	
 3.55500E+1	 2.65177E-3	 20:15:05:89	
 3.55667E+1	 2.65080E-3	 20:15:06:89	
 3.55833E+1	 2.64986E-3	 20:15:07:89	
 3.56000E+1	 2.64900E-3	 20:15:08:89	
 3.56167E+1	 2.64817E-3	 20:15:09:89	
 3.56333E+1	 2.64731E-3	 20:15:10:89	
 3.56500E+1	 2.64639E-3	 20:15:11:89	
 3.56667E+1	 2.64530E-3	 20:15:12:89	
 3.56833E+1	 2.64414E-3	 20:15:13:89	
 3.57000E+1	 2.64301E-3	 20:15:14:89	
 3.57167E+1	 2.64200E-3	 20:15:15:89	
 3.57333E+1	 2.64108E-3	 20:15:16:89	
 3.57500E+1	 2.64025E-3	 20:15:17:89	
 3.57667E+1	 2.63949E-3	 20:15:18:89	
 3.57833E+1	 2.63867E-3	 20:15:19:89	
 3.58000E+1	 2.63774E-3	 20:15:20:89	
 3.58167E+1	 2.63661E-3	 20:15:21:89	
 3.58333E+1	 2.63520E-3	 20:15:22:89	
 3.58500E+1	 2.63376E-3	 20:15:23:89	
 3.58667E+1	 2.63254E-3	 20:15:24:89	
 3.58833E+1	 2.63151E-3	 20:15:25:89	
 3.59000E+1	 2.63060E-3	 20:15:26:89	
 3.59167E+1	 2.62967E-3	 20:15:27:89	
 3.59333E+1	 2.62866E-3	 20:15:28:89	
 3.59500E+1	 2.62767E-3	 20:15:29:89	
 3.59667E+1	 2.62672E-3	 20:15:30:89	
 3.59833E+1	 2.62570E-3	 20:15:31:89	
 3.60000E+1	 2.62457E-3	 20:15:32:89	
 3.60167E+1	 2.62337E-3	 20:15:33:89	
 3.60333E+1	 2.62216E-3	 20:15:34:89	
 3.60500E+1	 2.62082E-3	 20:15:35:89	
 3.60667E+1	 2.61951E-3	 20:15:36:89	
 3.60833E+1	 2.61828E-3	 20:15:37:89	
 3.61000E+1	 2.61713E-3	 20:15:38:89	
 3.61167E+1	 2.61603E-3	 20:15:39:89	
 3.61333E+1	 2.61490E-3	 20:15:40:89	
 3.61500E+1	 2.61355E-3	 20:15:41:89	
 3.61667E+1	 2.61201E-3	 20:15:42:89	
 3.61833E+1	 2.61032E-3	 20:15:43:89	
 3.62000E+1	 2.60867E-3	 20:15:44:89	
 3.62167E+1	 2.60719E-3	 20:15:45:89	
 3.62333E+1	 2.60594E-3	 20:15:46:89	
 3.62500E+1	 2.60488E-3	 20:15:47:89	
 3.62667E+1	 2.60407E-3	 20:15:48:89	
 3.62833E+1	 2.60359E-3	 20:15:49:89	
 3.63000E+1	 2.60349E-3	 20:15:50:89	
RAWstop :

ELUstart :
Volume	Molar mass	I1: RID 1, RI Signal	Integral[%]

 2.41463E+1	 4.57788E+4	 0.00000E+0	 1.00000E+2	
 2.41629E+1	 4.53781E+4	 2.72769E-6	 1.00000E+2	
 2.41795E+1	 4.49804E+4	 5.89097E-6	 9.99998E+1	
 2.41961E+1	 4.45855E+4	 9.44158E-6	 9.99996E+1	
 2.42127E+1	 4.41934E+4	 1.32216E-5	 9.99992E+1	
 2.42293E+1	 4.38040E+4	 1.71322E-5	 9.99987E+1	
 2.42458E+1	 4.34175E+4	 2.10221E-5	 9.99981E+1	
 2.42624E+1	 4.30336E+4	 2.49386E-5	 9.99974E+1	
 2.42790E+1	 4.26526E+4	 2.90202E-5	 9.99965E+1	
 2.42956E+1	 4.22742E+4	 3.34922E-5	 9.99955E+1	
 2.43122E+1	 4.18986E+4	 3.84555E-5	 9.99943E+1	
 2.43288E+1	 4.15257E+4	 4.37496E-5	 9.99930E+1	
 2.43453E+1	 4.11554E+4	 4.94247E-5	 9.99915E+1	
 2.43619E+1	 4.07879E+4	 5.53692E-5	 9.99898E+1	
 2.43785E+1	 4.04230E+4	 6.12599E-5	 9.99879E+1	
 2.43951E+1	 4.00608E+4	 6.75203E-5	 9.99858E+1	
 2.44117E+1	 3.97012E+4	 7.41471E-5	 9.99835E+1	
 2.44283E+1	 3.93443E+4	 8.08430E-5	 9.99810E+1	
 2.44448E+1	 3.89900E+4	 8.80478E-5	 9.99783E+1	
 2.44614E+1	 3.86383E+4	 9.59484E-5	 9.99753E+1	
 2.44780E+1	 3.82891E+4	 1.04382E-4	 9.99721E+1	
 2.44946E+1	 3.79426E+4	 1.13560E-4	 9.99686E+1	
 2.45112E+1	 3.75986E+4	 1.23625E-4	 9.99647E+1	
 2.45278E+1	 3.72572E+4	 1.34034E-4	 9.99606E+1	
 2.45443E+1	 3.69183E+4	 1.45191E-4	 9.99560E+1	
 2.45609E+1	 3.65820E+4	 1.57252E-4	 9.99512E+1	
 2.45775E+1	 3.62481E+4	 1.70102E-4	 9.99459E+1	
 2.45941E+1	 3.59168E+4	 1.83669E-4	 9.99401E+1	
 2.46107E+1	 3.55880E+4	 1.98155E-4	 9.99340E+1	
 2.46273E+1	 3.52616E+4	 2.13681E-4	 9.99273E+1	
 2.46438E+1	 3.49377E+4	 2.29614E-4	 9.99202E+1	
 2.46604E+1	 3.46163E+4	 2.47041E-4	 9.99124E+1	
 2.46770E+1	 3.42973E+4	 2.66704E-4	 9.99041E+1	
 2.46936E+1	 3.39807E+4	 2.86816E-4	 9.98952E+1	
 2.47102E+1	 3.36666E+4	 3.08327E-4	 9.98856E+1	
 2.47268E+1	 3.33548E+4	 3.31756E-4	 9.98752E+1	
 2.47433E+1	 3.30455E+4	 3.56475E-4	 9.98641E+1	
 2.47599E+1	 3.27385E+4	 3.83326E-4	 9.98521E+1	
 2.47765E+1	 3.24339E+4	 4.11711E-4	 9.98393E+1	
 2.47931E+1	 3.21316E+4	 4.41768E-4	 9.98255E+1	
 2.48097E+1	 3.18317E+4	 4.73444E-4	 9.98107E+1	
 2.48263E+1	 3.15341E+4	 5.08181E-4	 9.97948E+1	
 2.48428E+1	 3.12388E+4	 5.44688E-4	 9.97778E+1	
 2.48594E+1	 3.09458E+4	 5.83602E-4	 9.97596E+1	
 2.48760E+1	 3.06551E+4	 6.25347E-4	 9.97400E+1	
 2.48926E+1	 3.03667E+4	 6.69158E-4	 9.97191E+1	
 2.49092E+1	 3.00805E+4	 7.14982E-4	 9.96968E+1	
 2.49258E+1	 2.97966E+4	 7.63185E-4	 9.96729E+1	
 2.49423E+1	 2.95149E+4	 8.16208E-4	 9.96473E+1	
 2.49589E+1	 2.92355E+4	 8.69990E-4	 9.96201E+1	
 2.49755E+1	 2.89582E+4	 9.27012E-4	 9.95910E+1	
 2.49921E+1	 2.86832E+4	 9.89847E-4	 9.95601E+1	
 2.50087E+1	 2.84104E+4	 1.05421E-3	 9.95270E+1	
 2.50253E+1	 2.81397E+4	 1.12327E-3	 9.94918E+1	
 2.50418E+1	 2.78712E+4	 1.19460E-3	 9.94544E+1	
 2.50584E+1	 2.76048E+4	 1.26987E-3	 9.94145E+1	
 2.50750E+1	 2.73406E+4	 1.34893E-3	 9.93722E+1	
 2.50916E+1	 2.70785E+4	 1.43250E-3	 9.93272E+1	
 2.51082E+1	 2.68185E+4	 1.52012E-3	 9.92795E+1	
 2.51248E+1	 2.65606E+4	 1.61213E-3	 9.92289E+1	
 2.51413E+1	 2.63049E+4	 1.70956E-3	 9.91752E+1	
 2.51579E+1	 2.60511E+4	 1.81099E-3	 9.91183E+1	
 2.51745E+1	 2.57995E+4	 1.91698E-3	 9.90580E+1	
 2.51911E+1	 2.55499E+4	 2.03058E-3	 9.89942E+1	
 2.52077E+1	 2.53023E+4	 2.14712E-3	 9.89267E+1	
 2.52243E+1	 2.50568E+4	 2.26651E-3	 9.88554E+1	
 2.52408E+1	 2.48133E+4	 2.39162E-3	 9.87801E+1	
 2.52574E+1	 2.45717E+4	 2.53163E-3	 9.87005E+1	
 2.52740E+1	 2.43322E+4	 2.67029E-3	 9.86164E+1	
 2.52906E+1	 2.40947E+4	 2.81575E-3	 9.85277E+1	
 2.53072E+1	 2.38591E+4	 2.96816E-3	 9.84343E+1	
 2.53238E+1	 2.36254E+4	 3.12693E-3	 9.83357E+1	
 2.53403E+1	 2.33937E+4	 3.29052E-3	 9.82320E+1	
 2.53569E+1	 2.31640E+4	 3.46541E-3	 9.81228E+1	
 2.53735E+1	 2.29361E+4	 3.64308E-3	 9.80079E+1	
 2.53901E+1	 2.27102E+4	 3.82229E-3	 9.78873E+1	
 2.54067E+1	 2.24862E+4	 4.02200E-3	 9.77605E+1	
 2.54233E+1	 2.22640E+4	 4.22288E-3	 9.76272E+1	
 2.54399E+1	 2.20437E+4	 4.43192E-3	 9.74873E+1	
 2.54564E+1	 2.18253E+4	 4.64840E-3	 9.73406E+1	
 2.54730E+1	 2.16087E+4	 4.87212E-3	 9.71867E+1	
 2.54896E+1	 2.13940E+4	 5.09718E-3	 9.70255E+1	
 2.55062E+1	 2.11810E+4	 5.34404E-3	 9.68568E+1	
 2.55228E+1	 2.09699E+4	 5.59655E-3	 9.66799E+1	
 2.55394E+1	 2.07606E+4	 5.85420E-3	 9.64949E+1	
 2.55559E+1	 2.05531E+4	 6.10967E-3	 9.63015E+1	
 2.55725E+1	 2.03473E+4	 6.39406E-3	 9.60994E+1	
 2.55891E+1	 2.01434E+4	 6.67104E-3	 9.58882E+1	
 2.56057E+1	 1.99411E+4	 6.96589E-3	 9.56678E+1	
 2.56223E+1	 1.97406E+4	 7.27063E-3	 9.54377E+1	
 2.56389E+1	 1.95419E+4	 7.57896E-3	 9.51977E+1	
 2.56554E+1	 1.93449E+4	 7.88388E-3	 9.49477E+1	
 2.56720E+1	 1.91495E+4	 8.21985E-3	 9.46875E+1	
 2.56886E+1	 1.89559E+4	 8.55449E-3	 9.44163E+1	
 2.57052E+1	 1.87640E+4	 8.89647E-3	 9.41343E+1	
 2.57218E+1	 1.85737E+4	 9.24654E-3	 9.38410E+1	
 2.57384E+1	 1.83851E+4	 9.60420E-3	 9.35363E+1	
 2.57549E+1	 1.81982E+4	 9.96476E-3	 9.32200E+1	
 2.57715E+1	 1.80128E+4	 1.03410E-2	 9.28918E+1	
 2.57881E+1	 1.78292E+4	 1.07180E-2	 9.25514E+1	
 2.58047E+1	 1.76471E+4	 1.10973E-2	 9.21988E+1	
 2.58213E+1	 1.74667E+4	 1.14707E-2	 9.18341E+1	
 2.58379E+1	 1.72878E+4	 1.18919E-2	 9.14565E+1	
 2.58544E+1	 1.71106E+4	 1.22940E-2	 9.10655E+1	
 2.58710E+1	 1.69349E+4	 1.27000E-2	 9.06615E+1	
 2.58876E+1	 1.67607E+4	 1.31130E-2	 9.02443E+1	
 2.59042E+1	 1.65882E+4	 1.35294E-2	 8.98137E+1	
 2.59208E+1	 1.64171E+4	 1.39425E-2	 8.93697E+1	
 2.59374E+1	 1.62476E+4	 1.43719E-2	 8.89120E+1	
 2.59539E+1	 1.60797E+4	 1.47953E-2	 8.84406E+1	
 2.59705E+1	 1.59132E+4	 1.52080E-2	 8.79556E+1	
 2.59871E+1	 1.57483E+4	 1.56483E-2	 8.74569E+1	
 2.60037E+1	 1.55848E+4	 1.60753E-2	 8.69441E+1	
 2.60203E+1	 1.54228E+4	 1.64854E-2	 8.64179E+1	
 2.60369E+1	 1.52623E+4	 1.69278E-2	 8.58778E+1	
 2.60534E+1	 1.51032E+4	 1.73534E-2	 8.53237E+1	
 2.60700E+1	 1.49456E+4	 1.77773E-2	 8.47559E+1	
 2.60866E+1	 1.47894E+4	 1.81977E-2	 8.41744E+1	
 2.61032E+1	 1.46347E+4	 1.86153E-2	 8.35794E+1	
 2.61198E+1	 1.44814E+4	 1.90298E-2	 8.29709E+1	
 2.61364E+1	 1.43294E+4	 1.94270E-2	 8.23493E+1	
 2.61529E+1	 1.41789E+4	 1.98385E-2	 8.17147E+1	
 2.61695E+1	 1.40298E+4	 2.02338E-2	 8.10670E+1	
 2.61861E+1	 1.38820E+4	 2.06029E-2	 8.04069E+1	
 2.62027E+1	 1.37356E+4	 2.10008E-2	 7.97345E+1	
 2.62193E+1	 1.35906E+4	 2.13768E-2	 7.90495E+1	
 2.62359E+1	 1.34469E+4	 2.17380E-2	 7.83527E+1	
 2.62524E+1	 1.33046E+4	 2.20944E-2	 7.76442E+1	
 2.62690E+1	 1.31636E+4	 2.24386E-2	 7.69244E+1	
 2.62856E+1	 1.30239E+4	 2.27575E-2	 7.61939E+1	
 2.63022E+1	 1.28855E+4	 2.30891E-2	 7.54528E+1	
 2.63188E+1	 1.27484E+4	 2.33998E-2	 7.47014E+1	
 2.63354E+1	 1.26126E+4	 2.36969E-2	 7.39402E+1	
 2.63519E+1	 1.24781E+4	 2.39814E-2	 7.31696E+1	
 2.63685E+1	 1.23448E+4	 2.42497E-2	 7.23900E+1	
 2.63851E+1	 1.22128E+4	 2.44973E-2	 7.16021E+1	
 2.64017E+1	 1.20821E+4	 2.47428E-2	 7.08062E+1	
 2.64183E+1	 1.19526E+4	 2.49740E-2	 7.00026E+1	
 2.64349E+1	 1.18243E+4	 2.51878E-2	 6.91919E+1	
 2.64514E+1	 1.16973E+4	 2.53777E-2	 6.83746E+1	
 2.64680E+1	 1.15714E+4	 2.55649E-2	 6.75512E+1	
 2.64846E+1	 1.14468E+4	 2.57305E-2	 6.67221E+1	
 2.65012E+1	 1.13234E+4	 2.58844E-2	 6.58878E+1	
 2.65178E+1	 1.12011E+4	 2.60205E-2	 6.50488E+1	
 2.65344E+1	 1.10801E+4	 2.61416E-2	 6.42057E+1	
 2.65509E+1	 1.09602E+4	 2.62440E-2	 6.33590E+1	
 2.65675E+1	 1.08414E+4	 2.63340E-2	 6.25092E+1	
 2.65841E+1	 1.07238E+4	 2.64074E-2	 6.16567E+1	
 2.66007E+1	 1.06074E+4	 2.64640E-2	 6.08022E+1	
 2.66173E+1	 1.04921E+4	 2.65077E-2	 5.99460E+1	
 2.66339E+1	 1.03779E+4	 2.65361E-2	 5.90886E+1	
 2.66504E+1	 1.02648E+4	 2.65493E-2	 5.82306E+1	
 2.66670E+1	 1.01528E+4	 2.65481E-2	 5.73723E+1	
 2.66836E+1	 1.00419E+4	 2.65324E-2	 5.65144E+1	
 2.67002E+1	 9.93211E+3	 2.65026E-2	 5.56572E+1	
 2.67168E+1	 9.82340E+3	 2.64595E-2	 5.48011E+1	
 2.67334E+1	 9.71575E+3	 2.64022E-2	 5.39467E+1	
 2.67499E+1	 9.60917E+3	 2.63320E-2	 5.30944E+1	
 2.67665E+1	 9.50364E+3	 2.62507E-2	 5.22445E+1	
 2.67831E+1	 9.39916E+3	 2.61545E-2	 5.13974E+1	
 2.67997E+1	 9.29571E+3	 2.60472E-2	 5.05537E+1	
 2.68163E+1	 9.19329E+3	 2.59320E-2	 4.97135E+1	
 2.68329E+1	 9.09189E+3	 2.58018E-2	 4.88774E+1	
 2.68494E+1	 8.99150E+3	 2.56616E-2	 4.80455E+1	
 2.68660E+1	 8.89212E+3	 2.55161E-2	 4.72183E+1	
 2.68826E+1	 8.79373E+3	 2.53555E-2	 4.63961E+1	
 2.68992E+1	 8.69633E+3	 2.51868E-2	 4.55792E+1	
 2.69158E+1	 8.59991E+3	 2.50093E-2	 4.47678E+1	
 2.69324E+1	 8.50446E+3	 2.48242E-2	 4.39624E+1	
 2.69489E+1	 8.40998E+3	 2.46321E-2	 4.31630E+1	
 2.69655E+1	 8.31644E+3	 2.44318E-2	 4.23700E+1	
 2.69821E+1	 8.22386E+3	 2.42236E-2	 4.15835E+1	
 2.69987E+1	 8.13221E+3	 2.40092E-2	 4.08039E+1	
 2.70153E+1	 8.04150E+3	 2.37906E-2	 4.00313E+1	
 2.70319E+1	 7.95171E+3	 2.35726E-2	 3.92658E+1	
 2.70484E+1	 7.86284E+3	 2.33378E-2	 3.85076E+1	
 2.70650E+1	 7.77487E+3	 2.30981E-2	 3.77570E+1	
 2.70816E+1	 7.68780E+3	 2.28594E-2	 3.70142E+1	
 2.70982E+1	 7.60163E+3	 2.26126E-2	 3.62792E+1	
 2.71148E+1	 7.51635E+3	 2.23624E-2	 3.55523E+1	
 2.71314E+1	 7.43194E+3	 2.21162E-2	 3.48334E+1	
 2.71479E+1	 7.34840E+3	 2.18599E-2	 3.41226E+1	
 2.71645E+1	 7.26572E+3	 2.15989E-2	 3.34202E+1	
 2.71811E+1	 7.18390E+3	 2.13390E-2	 3.27261E+1	
 2.71977E+1	 7.10293E+3	 2.10753E-2	 3.20406E+1	
 2.72143E+1	 7.02280E+3	 2.08097E-2	 3.13636E+1	
 2.72309E+1	 6.94351E+3	 2.05481E-2	 3.06951E+1	
 2.72474E+1	 6.86503E+3	 2.02797E-2	 3.00352E+1	
 2.72640E+1	 6.78738E+3	 2.00075E-2	 2.93841E+1	
 2.72806E+1	 6.71055E+3	 1.97371E-2	 2.87417E+1	
 2.72972E+1	 6.63451E+3	 1.94699E-2	 2.81079E+1	
 2.73138E+1	 6.55928E+3	 1.91963E-2	 2.74830E+1	
 2.73304E+1	 6.48483E+3	 1.89241E-2	 2.68668E+1	
 2.73469E+1	 6.41117E+3	 1.86516E-2	 2.62595E+1	
 2.73635E+1	 6.33829E+3	 1.83751E-2	 2.56610E+1	
 2.73801E+1	 6.26618E+3	 1.81017E-2	 2.50714E+1	
 2.73967E+1	 6.19483E+3	 1.78308E-2	 2.44906E+1	
 2.74133E+1	 6.12423E+3	 1.75587E-2	 2.39186E+1	
 2.74299E+1	 6.05439E+3	 1.72857E-2	 2.33554E+1	
 2.74464E+1	 5.98529E+3	 1.70178E-2	 2.28010E+1	
 2.74630E+1	 5.91693E+3	 1.67488E-2	 2.22552E+1	
 2.74796E+1	 5.84930E+3	 1.64785E-2	 2.17182E+1	
 2.74962E+1	 5.78239E+3	 1.62158E-2	 2.11897E+1	
 2.75128E+1	 5.71620E+3	 1.59494E-2	 2.06698E+1	
 2.75294E+1	 5.65072E+3	 1.56800E-2	 2.01586E+1	
 2.75459E+1	 5.58594E+3	 1.54201E-2	 1.96559E+1	
 2.75625E+1	 5.52186E+3	 1.51574E-2	 1.91617E+1	
 2.75791E+1	 5.45847E+3	 1.48917E-2	 1.86760E+1	
 2.75957E+1	 5.39577E+3	 1.46326E-2	 1.81988E+1	
 2.76123E+1	 5.33374E+3	 1.43762E-2	 1.77299E+1	
 2.76289E+1	 5.27239E+3	 1.41195E-2	 1.72693E+1	
 2.76454E+1	 5.21170E+3	 1.38627E-2	 1.68170E+1	
 2.76620E+1	 5.15168E+3	 1.36121E-2	 1.63730E+1	
 2.76786E+1	 5.09230E+3	 1.33608E-2	 1.59370E+1	
 2.76952E+1	 5.03358E+3	 1.31075E-2	 1.55092E+1	
 2.77118E+1	 4.97550E+3	 1.28638E-2	 1.50894E+1	
 2.77284E+1	 4.91805E+3	 1.26192E-2	 1.46775E+1	
 2.77449E+1	 4.86123E+3	 1.23711E-2	 1.42736E+1	
 2.77615E+1	 4.80504E+3	 1.21331E-2	 1.38775E+1	
 2.77781E+1	 4.74946E+3	 1.18945E-2	 1.34892E+1	
 2.77947E+1	 4.69450E+3	 1.16526E-2	 1.31086E+1	
 2.78113E+1	 4.64015E+3	 1.14183E-2	 1.27357E+1	
 2.78279E+1	 4.58639E+3	 1.11836E-2	 1.23703E+1	
 2.78444E+1	 4.53323E+3	 1.09512E-2	 1.20126E+1	
 2.78610E+1	 4.48066E+3	 1.07232E-2	 1.16622E+1	
 2.78776E+1	 4.42868E+3	 1.04976E-2	 1.13193E+1	
 2.78942E+1	 4.37727E+3	 1.02708E-2	 1.09836E+1	
 2.79108E+1	 4.32643E+3	 1.00486E-2	 1.06551E+1	
 2.79274E+1	 4.27617E+3	 9.83018E-3	 1.03338E+1	
 2.79440E+1	 4.22646E+3	 9.61258E-3	 1.00196E+1	
 2.79605E+1	 4.17731E+3	 9.39460E-3	 9.71236E+0	
 2.79771E+1	 4.12871E+3	 9.18699E-3	 9.41202E+0	
 2.79937E+1	 4.08066E+3	 8.97650E-3	 9.11844E+0	
 2.80103E+1	 4.03315E+3	 8.75874E-3	 8.83178E+0	
 2.80269E+1	 3.98617E+3	 8.55249E-3	 8.55198E+0	
 2.80435E+1	 3.93972E+3	 8.34731E-3	 8.27882E+0	
 2.80600E+1	 3.89380E+3	 8.14219E-3	 8.01230E+0	
 2.80766E+1	 3.84840E+3	 7.94451E-3	 7.75229E+0	
 2.80932E+1	 3.80351E+3	 7.74911E-3	 7.49863E+0	
 2.81098E+1	 3.75913E+3	 7.54589E-3	 7.25141E+0	
 2.81264E+1	 3.71525E+3	 7.35164E-3	 7.01062E+0	
 2.81430E+1	 3.67188E+3	 7.15869E-3	 6.77609E+0	
 2.81595E+1	 3.62900E+3	 6.96828E-3	 6.54775E+0	
 2.81761E+1	 3.58660E+3	 6.78195E-3	 6.32550E+0	
 2.81927E+1	 3.54470E+3	 6.60356E-3	 6.10915E+0	
 2.82093E+1	 3.50327E+3	 6.42305E-3	 5.89860E+0	
 2.82259E+1	 3.46232E+3	 6.23216E-3	 5.69405E+0	
 2.82425E+1	 3.42183E+3	 6.05481E-3	 5.49545E+0	
 2.82590E+1	 3.38182E+3	 5.88010E-3	 5.30255E+0	
 2.82756E+1	 3.34226E+3	 5.70450E-3	 5.11530E+0	
 2.82922E+1	 3.30316E+3	 5.53429E-3	 4.93365E+0	
 2.83088E+1	 3.26451E+3	 5.36815E-3	 4.75743E+0	
 2.83254E+1	 3.22631E+3	 5.19936E-3	 4.58662E+0	
 2.83420E+1	 3.18855E+3	 5.03721E-3	 4.42117E+0	
 2.83585E+1	 3.15123E+3	 4.87915E-3	 4.26089E+0	
 2.83751E+1	 3.11434E+3	 4.71830E-3	 4.10576E+0	
 2.83917E+1	 3.07788E+3	 4.56507E-3	 3.95571E+0	
 2.84083E+1	 3.04185E+3	 4.41667E-3	 3.81054E+0	
 2.84249E+1	 3.00623E+3	 4.26415E-3	 3.67023E+0	
 2.84415E+1	 2.97104E+3	 4.12061E-3	 3.53471E+0	
 2.84580E+1	 2.93625E+3	 3.98152E-3	 3.40375E+0	
 2.84746E+1	 2.90187E+3	 3.83822E-3	 3.27736E+0	
 2.84912E+1	 2.86789E+3	 3.70281E-3	 3.15547E+0	
 2.85078E+1	 2.83432E+3	 3.57042E-3	 3.03791E+0	
 2.85244E+1	 2.80113E+3	 3.44159E-3	 2.92458E+0	
 2.85410E+1	 2.76834E+3	 3.31307E-3	 2.81540E+0	
 2.85575E+1	 2.73594E+3	 3.18959E-3	 2.71030E+0	
 2.85741E+1	 2.70391E+3	 3.07179E-3	 2.60909E+0	
 2.85907E+1	 2.67227E+3	 2.95155E-3	 2.51173E+0	
 2.86073E+1	 2.64100E+3	 2.83915E-3	 2.41814E+0	
 2.86239E+1	 2.61010E+3	 2.73227E-3	 2.32809E+0	
 2.86405E+1	 2.57957E+3	 2.62167E-3	 2.24155E+0	
 2.86570E+1	 2.54940E+3	 2.52043E-3	 2.15844E+0	
 2.86736E+1	 2.51958E+3	 2.41897E-3	 2.07860E+0	
 2.86902E+1	 2.49013E+3	 2.32123E-3	 2.00198E+0	
 2.87068E+1	 2.46102E+3	 2.22826E-3	 1.92845E+0	
 2.87234E+1	 2.43227E+3	 2.14030E-3	 1.85784E+0	
 2.87400E+1	 2.40385E+3	 2.05147E-3	 1.79009E+0	
 2.87565E+1	 2.37578E+3	 1.96797E-3	 1.72512E+0	
 2.87731E+1	 2.34804E+3	 1.88727E-3	 1.66281E+0	
 2.87897E+1	 2.32064E+3	 1.80966E-3	 1.60305E+0	
 2.88063E+1	 2.29356E+3	 1.73576E-3	 1.54575E+0	
 2.88229E+1	 2.26681E+3	 1.66608E-3	 1.49076E+0	
 2.88395E+1	 2.24039E+3	 1.60112E-3	 1.43795E+0	
 2.88560E+1	 2.21428E+3	 1.53256E-3	 1.38730E+0	
 2.88726E+1	 2.18849E+3	 1.47063E-3	 1.33876E+0	
 2.88892E+1	 2.16301E+3	 1.41223E-3	 1.29217E+0	
 2.89058E+1	 2.13783E+3	 1.35508E-3	 1.24744E+0	
 2.89224E+1	 2.11297E+3	 1.30164E-3	 1.20450E+0	
 2.89390E+1	 2.08840E+3	 1.25267E-3	 1.16321E+0	
 2.89555E+1	 2.06413E+3	 1.20231E-3	 1.12353E+0	
 2.89721E+1	 2.04016E+3	 1.15649E-3	 1.08540E+0	
 2.89887E+1	 2.01648E+3	 1.11279E-3	 1.04873E+0	
 2.90053E+1	 1.99309E+3	 1.07087E-3	 1.01343E+0	
 2.90219E+1	 1.96998E+3	 1.03153E-3	 9.79449E-1	
 2.90385E+1	 1.94716E+3	 9.95390E-4	 9.46687E-1	
 2.90550E+1	 1.92461E+3	 9.58513E-4	 9.15106E-1	
 2.90716E+1	 1.90235E+3	 9.24782E-4	 8.84666E-1	
 2.90882E+1	 1.88035E+3	 8.92805E-4	 8.55288E-1	
 2.91048E+1	 1.85863E+3	 8.63046E-4	 8.26908E-1	
 2.91214E+1	 1.83717E+3	 8.33057E-4	 7.99493E-1	
 2.91380E+1	 1.81597E+3	 8.05261E-4	 7.73013E-1	
 2.91545E+1	 1.79504E+3	 7.79764E-4	 7.47394E-1	
 2.91711E+1	 1.77437E+3	 7.53719E-4	 7.22608E-1	
 2.91877E+1	 1.75395E+3	 7.29828E-4	 6.98629E-1	
 2.92043E+1	 1.73378E+3	 7.07815E-4	 6.75392E-1	
 2.92209E+1	 1.71386E+3	 6.85235E-4	 6.52876E-1	
 2.92375E+1	 1.69419E+3	 6.64742E-4	 6.31056E-1	
 2.92540E+1	 1.67476E+3	 6.45881E-4	 6.09872E-1	
 2.92706E+1	 1.65558E+3	 6.26412E-4	 5.89308E-1	
 2.92872E+1	 1.63663E+3	 6.08392E-4	 5.69349E-1	
 2.93038E+1	 1.61792E+3	 5.91166E-4	 5.49961E-1	
 2.93204E+1	 1.59944E+3	 5.74733E-4	 5.31116E-1	
 2.93370E+1	 1.58119E+3	 5.59033E-4	 5.12791E-1	
 2.93535E+1	 1.56317E+3	 5.44034E-4	 4.94962E-1	
 2.93701E+1	 1.54537E+3	 5.29663E-4	 4.77607E-1	
 2.93867E+1	 1.52780E+3	 5.15801E-4	 4.60709E-1	
 2.94033E+1	 1.51045E+3	 5.02532E-4	 4.44250E-1	
 2.94199E+1	 1.49331E+3	 4.90192E-4	 4.28204E-1	
 2.94365E+1	 1.47639E+3	 4.77641E-4	 4.12561E-1	
 2.94530E+1	 1.45968E+3	 4.66147E-4	 3.97306E-1	
 2.94696E+1	 1.44319E+3	 4.55311E-4	 3.82413E-1	
 2.94862E+1	 1.42690E+3	 4.43683E-4	 3.67882E-1	
 2.95028E+1	 1.41081E+3	 4.32662E-4	 3.53717E-1	
 2.95194E+1	 1.39493E+3	 4.22127E-4	 3.39901E-1	
 2.95360E+1	 1.37925E+3	 4.11993E-4	 3.26419E-1	
 2.95525E+1	 1.36377E+3	 4.02092E-4	 3.13261E-1	
 2.95691E+1	 1.34848E+3	 3.92422E-4	 3.00419E-1	
 2.95857E+1	 1.33339E+3	 3.82145E-4	 2.87900E-1	
 2.96023E+1	 1.31848E+3	 3.72110E-4	 2.75708E-1	
 2.96189E+1	 1.30377E+3	 3.62219E-4	 2.63839E-1	
 2.96355E+1	 1.28925E+3	 3.52836E-4	 2.52282E-1	
 2.96520E+1	 1.27490E+3	 3.43931E-4	 2.41020E-1	
 2.96686E+1	 1.26075E+3	 3.35220E-4	 2.30043E-1	
 2.96852E+1	 1.24677E+3	 3.26021E-4	 2.19355E-1	
 2.97018E+1	 1.23297E+3	 3.16851E-4	 2.08964E-1	
 2.97184E+1	 1.21935E+3	 3.07764E-4	 1.98868E-1	
 2.97350E+1	 1.20590E+3	 2.99269E-4	 1.89057E-1	
 2.97515E+1	 1.19262E+3	 2.90414E-4	 1.79525E-1	
 2.97681E+1	 1.17951E+3	 2.82062E-4	 1.70272E-1	
 2.97847E+1	 1.16658E+3	 2.73411E-4	 1.61294E-1	
 2.98013E+1	 1.15380E+3	 2.64756E-4	 1.52596E-1	
 2.98179E+1	 1.14120E+3	 2.56315E-4	 1.44173E-1	
 2.98345E+1	 1.12875E+3	 2.48325E-4	 1.36017E-1	
 2.98510E+1	 1.11646E+3	 2.39739E-4	 1.28128E-1	
 2.98676E+1	 1.10434E+3	 2.31181E-4	 1.20517E-1	
 2.98842E+1	 1.09237E+3	 2.22550E-4	 1.13183E-1	
 2.99008E+1	 1.08055E+3	 2.13919E-4	 1.06128E-1	
 2.99174E+1	 1.06889E+3	 2.05521E-4	 9.93486E-2	
 2.99340E+1	 1.05738E+3	 1.97529E-4	 9.28341E-2	
 2.99505E+1	 1.04601E+3	 1.89412E-4	 8.65799E-2	
 2.99671E+1	 1.03480E+3	 1.81562E-4	 8.05838E-2	
 2.99837E+1	 1.02373E+3	 1.74249E-4	 7.48327E-2	
 3.00003E+1	 1.01278E+3	 1.66917E-4	 6.93184E-2	
 3.00169E+1	 1.00195E+3	 1.59715E-4	 6.40390E-2	
 3.00335E+1	 9.91242E+2	 1.52526E-4	 5.89921E-2	
 3.00500E+1	 9.80645E+2	 1.45293E-4	 5.41784E-2	
 3.00666E+1	 9.70161E+2	 1.37913E-4	 4.96009E-2	
 3.00832E+1	 9.59789E+2	 1.30755E-4	 4.52584E-2	
 3.00998E+1	 9.49528E+2	 1.24049E-4	 4.11399E-2	
 3.01164E+1	 9.39377E+2	 1.17456E-4	 3.72364E-2	
 3.01330E+1	 9.29334E+2	 1.11094E-4	 3.35423E-2	
 3.01495E+1	 9.19399E+2	 1.04988E-4	 3.00498E-2	
 3.01661E+1	 9.09569E+2	 9.86394E-5	 2.67585E-2	
 3.01827E+1	 8.99845E+2	 9.23400E-5	 2.36717E-2	
 3.01993E+1	 8.90225E+2	 8.63049E-5	 2.07842E-2	
 3.02159E+1	 8.80708E+2	 7.99670E-5	 1.80967E-2	
 3.02325E+1	 8.71292E+2	 7.36547E-5	 1.56137E-2	
 3.02490E+1	 8.61977E+2	 6.73555E-5	 1.33345E-2	
 3.02656E+1	 8.52762E+2	 6.11978E-5	 1.12567E-2	
 3.02822E+1	 8.43645E+2	 5.53226E-5	 9.37334E-3	
 3.02988E+1	 8.34626E+2	 4.96740E-5	 7.67626E-3	
 3.03154E+1	 8.25703E+2	 4.42373E-5	 6.15836E-3	
 3.03320E+1	 8.16875E+2	 3.87676E-5	 4.81673E-3	
 3.03486E+1	 8.08142E+2	 3.34294E-5	 3.64980E-3	
 3.03651E+1	 7.99502E+2	 2.84397E-5	 2.64980E-3	
 3.03817E+1	 7.90955E+2	 2.33220E-5	 1.81316E-3	
 3.03983E+1	 7.82499E+2	 1.82535E-5	 1.14117E-3	
 3.04149E+1	 7.74133E+2	 1.34064E-5	 6.29442E-4	
 3.04315E+1	 7.65857E+2	 8.64890E-6	 2.72957E-4	
 3.04481E+1	 7.57669E+2	 4.11933E-6	 6.65815E-5	
 3.04646E+1	 7.49569E+2	 0.00000E+0	 0.00000E+0	
ELUstop :

MWDstart :
Molar mass	I1: RID 1, RI Signal	Integral[%]

 7.49569E+2	 2.93288E-20	 1.37473E-20	
 7.57703E+2	 2.86524E-4	 1.34302E-4	
 7.65925E+2	 6.01654E-4	 4.16315E-4	
 7.74236E+2	 9.32511E-4	 8.53409E-4	
 7.82638E+2	 1.26973E-3	 1.44857E-3	
 7.91130E+2	 1.62260E-3	 2.20913E-3	
 7.99715E+2	 1.97780E-3	 3.13618E-3	
 8.08393E+2	 2.32549E-3	 4.22620E-3	
 8.17165E+2	 2.69733E-3	 5.49052E-3	
 8.26033E+2	 3.07726E-3	 6.93292E-3	
 8.34996E+2	 3.45592E-3	 8.55281E-3	
 8.44057E+2	 3.84930E-3	 1.03571E-2	
 8.53216E+2	 4.25882E-3	 1.23533E-2	
 8.62475E+2	 4.68798E-3	 1.45507E-2	
 8.71834E+2	 5.12553E-3	 1.69532E-2	
 8.81294E+2	 5.56571E-3	 1.95620E-2	
 8.90857E+2	 6.00391E-3	 2.23762E-2	
 9.00524E+2	 6.42485E-3	 2.53877E-2	
 9.10296E+2	 6.86420E-3	 2.86052E-2	
 9.20174E+2	 7.30330E-3	 3.20284E-2	
 9.30159E+2	 7.72917E-3	 3.56513E-2	
 9.40253E+2	 8.17353E-3	 3.94825E-2	
 9.50456E+2	 8.63183E-3	 4.35285E-2	
 9.60769E+2	 9.10125E-3	 4.77945E-2	
 9.71195E+2	 9.60156E-3	 5.22950E-2	
 9.81734E+2	 1.01134E-2	 5.70355E-2	
 9.92387E+2	 1.06161E-2	 6.20116E-2	
 1.00316E+3	 1.11155E-2	 6.72217E-2	
 1.01404E+3	 1.16183E-2	 7.26675E-2	
 1.02504E+3	 1.21210E-2	 7.83490E-2	
 1.03617E+3	 1.26134E-2	 8.42612E-2	
 1.04741E+3	 1.31300E-2	 9.04157E-2	
 1.05878E+3	 1.36558E-2	 9.68165E-2	
 1.07027E+3	 1.41760E-2	 1.03461E-1	
 1.08188E+3	 1.47196E-2	 1.10361E-1	
 1.09362E+3	 1.52741E-2	 1.17520E-1	
 1.10549E+3	 1.58242E-2	 1.24937E-1	
 1.11748E+3	 1.63691E-2	 1.32610E-1	
 1.12961E+3	 1.69073E-2	 1.40535E-1	
 1.14187E+3	 1.74093E-2	 1.48695E-1	
 1.15426E+3	 1.79375E-2	 1.57103E-1	
 1.16678E+3	 1.84770E-2	 1.65764E-1	
 1.17944E+3	 1.90137E-2	 1.74676E-1	
 1.19224E+3	 1.95271E-2	 1.83829E-1	
 1.20518E+3	 2.00743E-2	 1.93238E-1	
 1.21826E+3	 2.05903E-2	 2.02890E-1	
 1.23148E+3	 2.11458E-2	 2.12801E-1	
 1.24484E+3	 2.17036E-2	 2.22974E-1	
 1.25835E+3	 2.22684E-2	 2.33412E-1	
 1.27200E+3	 2.27929E-2	 2.44096E-1	
 1.28581E+3	 2.33239E-2	 2.55029E-1	
 1.29976E+3	 2.38805E-2	 2.66222E-1	
 1.31386E+3	 2.44693E-2	 2.77692E-1	
 1.32812E+3	 2.50671E-2	 2.89441E-1	
 1.34253E+3	 2.56827E-2	 3.01479E-1	
 1.35710E+3	 2.62690E-2	 3.13793E-1	
 1.37183E+3	 2.68506E-2	 3.26378E-1	
 1.38671E+3	 2.74437E-2	 3.39242E-1	
 1.40176E+3	 2.80542E-2	 3.52392E-1	
 1.41697E+3	 2.86885E-2	 3.65839E-1	
 1.43235E+3	 2.93569E-2	 3.79599E-1	
 1.44789E+3	 3.00264E-2	 3.93673E-1	
 1.46360E+3	 3.06723E-2	 4.08050E-1	
 1.47948E+3	 3.13622E-2	 4.22751E-1	
 1.49554E+3	 3.20986E-2	 4.37796E-1	
 1.51177E+3	 3.28278E-2	 4.53184E-1	
 1.52817E+3	 3.36086E-2	 4.68937E-1	
 1.54475E+3	 3.44219E-2	 4.85072E-1	
 1.56152E+3	 3.52633E-2	 5.01600E-1	
 1.57846E+3	 3.61397E-2	 5.18540E-1	
 1.59559E+3	 3.70539E-2	 5.35908E-1	
 1.61290E+3	 3.80077E-2	 5.53724E-1	
 1.63041E+3	 3.90040E-2	 5.72006E-1	
 1.64810E+3	 4.00422E-2	 5.90775E-1	
 1.66598E+3	 4.11495E-2	 6.10063E-1	
 1.68406E+3	 4.22682E-2	 6.29875E-1	
 1.70233E+3	 4.34125E-2	 6.50224E-1	
 1.72081E+3	 4.46575E-2	 6.71156E-1	
 1.73948E+3	 4.59668E-2	 6.92702E-1	
 1.75836E+3	 4.72770E-2	 7.14862E-1	
 1.77744E+3	 4.86918E-2	 7.37686E-1	
 1.79672E+3	 5.02098E-2	 7.61220E-1	
 1.81622E+3	 5.16959E-2	 7.85452E-1	
 1.83593E+3	 5.33171E-2	 8.10443E-1	
 1.85585E+3	 5.50571E-2	 8.36250E-1	
 1.87599E+3	 5.67913E-2	 8.62870E-1	
 1.89635E+3	 5.86234E-2	 8.90348E-1	
 1.91692E+3	 6.05557E-2	 9.18732E-1	
 1.93772E+3	 6.26315E-2	 9.48089E-1	
 1.95875E+3	 6.47552E-2	 9.78442E-1	
 1.98001E+3	 6.69356E-2	 1.00982E+0	
 2.00149E+3	 6.92796E-2	 1.04229E+0	
 2.02321E+3	 7.17467E-2	 1.07592E+0	
 2.04517E+3	 7.43087E-2	 1.11075E+0	
 2.06736E+3	 7.69952E-2	 1.14684E+0	
 2.08979E+3	 7.99349E-2	 1.18431E+0	
 2.11247E+3	 8.27665E-2	 1.22310E+0	
 2.13539E+3	 8.58556E-2	 1.26335E+0	
 2.15856E+3	 8.91431E-2	 1.30513E+0	
 2.18199E+3	 9.25135E-2	 1.34849E+0	
 2.20566E+3	 9.60373E-2	 1.39351E+0	
 2.22960E+3	 9.98585E-2	 1.44032E+0	
 2.25379E+3	 1.03742E-1	 1.48894E+0	
 2.27825E+3	 1.07590E-1	 1.53937E+0	
 2.30297E+3	 1.11716E-1	 1.59174E+0	
 2.32796E+3	 1.16051E-1	 1.64613E+0	
 2.35322E+3	 1.20575E-1	 1.70265E+0	
 2.37876E+3	 1.25260E-1	 1.76136E+0	
 2.40457E+3	 1.30102E-1	 1.82235E+0	
 2.43066E+3	 1.35241E-1	 1.88574E+0	
 2.45704E+3	 1.40330E-1	 1.95151E+0	
 2.48370E+3	 1.45643E-1	 2.01978E+0	
 2.51065E+3	 1.51222E-1	 2.09066E+0	
 2.53790E+3	 1.57012E-1	 2.16426E+0	
 2.56544E+3	 1.62882E-1	 2.24061E+0	
 2.59327E+3	 1.68930E-1	 2.31979E+0	
 2.62142E+3	 1.75337E-1	 2.40198E+0	
 2.64986E+3	 1.81507E-1	 2.48705E+0	
 2.67862E+3	 1.88092E-1	 2.57522E+0	
 2.70768E+3	 1.95118E-1	 2.66667E+0	
 2.73706E+3	 2.01896E-1	 2.76131E+0	
 2.76676E+3	 2.09044E-1	 2.85929E+0	
 2.79679E+3	 2.16457E-1	 2.96075E+0	
 2.82714E+3	 2.23913E-1	 3.06571E+0	
 2.85781E+3	 2.31505E-1	 3.17422E+0	
 2.88883E+3	 2.39289E-1	 3.28638E+0	
 2.92017E+3	 2.47350E-1	 3.40232E+0	
 2.95186E+3	 2.55644E-1	 3.52215E+0	
 2.98389E+3	 2.63679E-1	 3.64574E+0	
 3.01627E+3	 2.72134E-1	 3.77330E+0	
 3.04900E+3	 2.81100E-1	 3.90506E+0	
 3.08209E+3	 2.89620E-1	 4.04081E+0	
 3.11553E+3	 2.98569E-1	 4.18076E+0	
 3.14934E+3	 3.07919E-1	 4.32509E+0	
 3.18351E+3	 3.17135E-1	 4.47374E+0	
 3.21806E+3	 3.26495E-1	 4.62678E+0	
 3.25298E+3	 3.36222E-1	 4.78438E+0	
 3.28828E+3	 3.46019E-1	 4.94657E+0	
 3.32396E+3	 3.55748E-1	 5.11332E+0	
 3.36003E+3	 3.65848E-1	 5.28480E+0	
 3.39649E+3	 3.76157E-1	 5.46111E+0	
 3.43335E+3	 3.86324E-1	 5.64220E+0	
 3.47060E+3	 3.96778E-1	 5.82818E+0	
 3.50826E+3	 4.08146E-1	 6.01949E+0	
 3.54633E+3	 4.18596E-1	 6.21570E+0	
 3.58482E+3	 4.29073E-1	 6.41681E+0	
 3.62372E+3	 4.39981E-1	 6.62305E+0	
 3.66304E+3	 4.51157E-1	 6.83452E+0	
 3.70279E+3	 4.62474E-1	 7.05129E+0	
 3.74297E+3	 4.73909E-1	 7.27343E+0	
 3.78358E+3	 4.85574E-1	 7.50103E+0	
 3.82464E+3	 4.97648E-1	 7.73429E+0	
 3.86614E+3	 5.08924E-1	 7.97284E+0	
 3.90809E+3	 5.20863E-1	 8.21698E+0	
 3.95050E+3	 5.33123E-1	 8.46687E+0	
 3.99337E+3	 5.45275E-1	 8.72246E+0	
 4.03670E+3	 5.57565E-1	 8.98381E+0	
 4.08051E+3	 5.70574E-1	 9.25125E+0	
 4.12479E+3	 5.83167E-1	 9.52460E+0	
 4.16955E+3	 5.95527E-1	 9.80374E+0	
 4.21479E+3	 6.08412E-1	 1.00889E+1	
 4.26053E+3	 6.21579E-1	 1.03803E+1	
 4.30676E+3	 6.34554E-1	 1.06777E+1	
 4.35349E+3	 6.47839E-1	 1.09814E+1	
 4.40073E+3	 6.61299E-1	 1.12913E+1	
 4.44849E+3	 6.75101E-1	 1.16078E+1	
 4.49676E+3	 6.88595E-1	 1.19305E+1	
 4.54556E+3	 7.02525E-1	 1.22598E+1	
 4.59488E+3	 7.16636E-1	 1.25957E+1	
 4.64474E+3	 7.30902E-1	 1.29383E+1	
 4.69514E+3	 7.45140E-1	 1.32876E+1	
 4.74609E+3	 7.59847E-1	 1.36438E+1	
 4.79759E+3	 7.74505E-1	 1.40068E+1	
 4.84965E+3	 7.88948E-1	 1.43766E+1	
 4.90228E+3	 8.03984E-1	 1.47535E+1	
 4.95547E+3	 8.19270E-1	 1.51375E+1	
 5.00925E+3	 8.34032E-1	 1.55284E+1	
 5.06360E+3	 8.49344E-1	 1.59265E+1	
 5.11855E+3	 8.65232E-1	 1.63321E+1	
 5.17409E+3	 8.80477E-1	 1.67448E+1	
 5.23024E+3	 8.96197E-1	 1.71649E+1	
 5.28699E+3	 9.12236E-1	 1.75924E+1	
 5.34436E+3	 9.28153E-1	 1.80275E+1	
 5.40236E+3	 9.44187E-1	 1.84701E+1	
 5.46098E+3	 9.60398E-1	 1.89202E+1	
 5.52024E+3	 9.77036E-1	 1.93782E+1	
 5.58014E+3	 9.93593E-1	 1.98439E+1	
 5.64069E+3	 1.00989E+0	 2.03173E+1	
 5.70190E+3	 1.02676E+0	 2.07986E+1	
 5.76378E+3	 1.04386E+0	 2.12878E+1	
 5.82632E+3	 1.06034E+0	 2.17849E+1	
 5.88954E+3	 1.07736E+0	 2.22898E+1	
 5.95345E+3	 1.09476E+0	 2.28030E+1	
 6.01805E+3	 1.11165E+0	 2.33241E+1	
 6.08336E+3	 1.12904E+0	 2.38533E+1	
 6.14937E+3	 1.14662E+0	 2.43907E+1	
 6.21610E+3	 1.16403E+0	 2.49363E+1	
 6.28355E+3	 1.18156E+0	 2.54902E+1	
 6.35174E+3	 1.19930E+0	 2.60523E+1	
 6.42066E+3	 1.21726E+0	 2.66229E+1	
 6.49033E+3	 1.23491E+0	 2.72017E+1	
 6.56076E+3	 1.25272E+0	 2.77889E+1	
 6.63196E+3	 1.27063E+0	 2.83845E+1	
 6.70392E+3	 1.28817E+0	 2.89883E+1	
 6.77667E+3	 1.30599E+0	 2.96004E+1	
 6.85020E+3	 1.32390E+0	 3.02210E+1	
 6.92454E+3	 1.34194E+0	 3.08500E+1	
 6.99968E+3	 1.35924E+0	 3.14871E+1	
 7.07563E+3	 1.37697E+0	 3.21325E+1	
 7.15241E+3	 1.39475E+0	 3.27863E+1	
 7.23003E+3	 1.41228E+0	 3.34483E+1	
 7.30848E+3	 1.42976E+0	 3.41184E+1	
 7.38779E+3	 1.44759E+0	 3.47970E+1	
 7.46795E+3	 1.46443E+0	 3.54834E+1	
 7.54899E+3	 1.48142E+0	 3.61778E+1	
 7.63091E+3	 1.49861E+0	 3.68802E+1	
 7.71371E+3	 1.51537E+0	 3.75905E+1	
 7.79742E+3	 1.53185E+0	 3.83085E+1	
 7.88203E+3	 1.54863E+0	 3.90344E+1	
 7.96756E+3	 1.56467E+0	 3.97678E+1	
 8.05402E+3	 1.58009E+0	 4.05085E+1	
 8.14142E+3	 1.59554E+0	 4.12563E+1	
 8.22976E+3	 1.61077E+0	 4.20113E+1	
 8.31906E+3	 1.62567E+0	 4.27733E+1	
 8.40934E+3	 1.64013E+0	 4.35421E+1	
 8.50059E+3	 1.65413E+0	 4.43174E+1	
 8.59283E+3	 1.66774E+0	 4.50992E+1	
 8.68607E+3	 1.68096E+0	 4.58871E+1	
 8.78033E+3	 1.69361E+0	 4.66809E+1	
 8.87561E+3	 1.70597E+0	 4.74806E+1	
 8.97192E+3	 1.71724E+0	 4.82855E+1	
 9.06928E+3	 1.72825E+0	 4.90956E+1	
 9.16769E+3	 1.73885E+0	 4.99106E+1	
 9.26717E+3	 1.74835E+0	 5.07301E+1	
 9.36773E+3	 1.75740E+0	 5.15539E+1	
 9.46938E+3	 1.76592E+0	 5.23816E+1	
 9.57214E+3	 1.77341E+0	 5.32129E+1	
 9.67601E+3	 1.78023E+0	 5.40473E+1	
 9.78101E+3	 1.78630E+0	 5.48846E+1	
 9.88714E+3	 1.79146E+0	 5.57243E+1	
 9.99443E+3	 1.79579E+0	 5.65660E+1	
 1.01029E+4	 1.79923E+0	 5.74094E+1	
 1.02125E+4	 1.80176E+0	 5.82539E+1	
 1.03233E+4	 1.80335E+0	 5.90992E+1	
 1.04354E+4	 1.80399E+0	 5.99448E+1	
 1.05486E+4	 1.80358E+0	 6.07902E+1	
 1.06631E+4	 1.80231E+0	 6.16350E+1	
 1.07788E+4	 1.80004E+0	 6.24787E+1	
 1.08957E+4	 1.79659E+0	 6.33208E+1	
 1.10140E+4	 1.79225E+0	 6.41609E+1	
 1.11335E+4	 1.78679E+0	 6.49984E+1	
 1.12543E+4	 1.78024E+0	 6.58329E+1	
 1.13764E+4	 1.77246E+0	 6.66637E+1	
 1.14999E+4	 1.76380E+0	 6.74904E+1	
 1.16247E+4	 1.75376E+0	 6.83125E+1	
 1.17508E+4	 1.74308E+0	 6.91295E+1	
 1.18783E+4	 1.73136E+0	 6.99410E+1	
 1.20072E+4	 1.71819E+0	 7.07464E+1	
 1.21375E+4	 1.70377E+0	 7.15450E+1	
 1.22692E+4	 1.68888E+0	 7.23366E+1	
 1.24023E+4	 1.67309E+0	 7.31208E+1	
 1.25369E+4	 1.65594E+0	 7.38970E+1	
 1.26730E+4	 1.63771E+0	 7.46647E+1	
 1.28105E+4	 1.61858E+0	 7.54233E+1	
 1.29495E+4	 1.59791E+0	 7.61723E+1	
 1.30900E+4	 1.57719E+0	 7.69116E+1	
 1.32321E+4	 1.55575E+0	 7.76408E+1	
 1.33756E+4	 1.53289E+0	 7.83593E+1	
 1.35208E+4	 1.50942E+0	 7.90669E+1	
 1.36675E+4	 1.48516E+0	 7.97630E+1	
 1.38158E+4	 1.45915E+0	 8.04469E+1	
 1.39657E+4	 1.43398E+0	 8.11191E+1	
 1.41173E+4	 1.40825E+0	 8.17792E+1	
 1.42705E+4	 1.38082E+0	 8.24264E+1	
 1.44253E+4	 1.35374E+0	 8.30609E+1	
 1.45819E+4	 1.32594E+0	 8.36824E+1	
 1.47401E+4	 1.29749E+0	 8.42906E+1	
 1.49000E+4	 1.26872E+0	 8.48853E+1	
 1.50617E+4	 1.23958E+0	 8.54663E+1	
 1.52252E+4	 1.21022E+0	 8.60336E+1	
 1.53904E+4	 1.17953E+0	 8.65865E+1	
 1.55574E+4	 1.15068E+0	 8.71258E+1	
 1.57262E+4	 1.12096E+0	 8.76513E+1	
 1.58968E+4	 1.08996E+0	 8.81622E+1	
 1.60694E+4	 1.06077E+0	 8.86594E+1	
 1.62437E+4	 1.03079E+0	 8.91425E+1	
 1.64200E+4	 1.00022E+0	 8.96114E+1	
 1.65982E+4	 9.70706E-1	 9.00664E+1	
 1.67783E+4	 9.40860E-1	 9.05074E+1	
 1.69603E+4	 9.11198E-1	 9.09345E+1	
 1.71444E+4	 8.81914E-1	 9.13478E+1	
 1.73304E+4	 8.52415E-1	 9.17474E+1	
 1.75185E+4	 8.22651E-1	 9.21330E+1	
 1.77086E+4	 7.95290E-1	 9.25058E+1	
 1.79007E+4	 7.67542E-1	 9.28655E+1	
 1.80950E+4	 7.39819E-1	 9.32123E+1	
 1.82913E+4	 7.12563E-1	 9.35463E+1	
 1.84898E+4	 6.85967E-1	 9.38679E+1	
 1.86905E+4	 6.59682E-1	 9.41771E+1	
 1.88933E+4	 6.33931E-1	 9.44742E+1	
 1.90983E+4	 6.08691E-1	 9.47595E+1	
 1.93055E+4	 5.83441E-1	 9.50330E+1	
 1.95150E+4	 5.59996E-1	 9.52955E+1	
 1.97268E+4	 5.36710E-1	 9.55470E+1	
 1.99409E+4	 5.13525E-1	 9.57878E+1	
 2.01572E+4	 4.91038E-1	 9.60179E+1	
 2.03760E+4	 4.69916E-1	 9.62382E+1	
 2.05971E+4	 4.48289E-1	 9.64483E+1	
 2.08206E+4	 4.28768E-1	 9.66493E+1	
 2.10465E+4	 4.08921E-1	 9.68410E+1	
 2.12749E+4	 3.89499E-1	 9.70235E+1	
 2.15058E+4	 3.71032E-1	 9.71974E+1	
 2.17391E+4	 3.53609E-1	 9.73632E+1	
 2.19750E+4	 3.36400E-1	 9.75209E+1	
 2.22135E+4	 3.19790E-1	 9.76708E+1	
 2.24545E+4	 3.03797E-1	 9.78132E+1	
 2.26982E+4	 2.87957E-1	 9.79481E+1	
 2.29445E+4	 2.73652E-1	 9.80764E+1	
 2.31935E+4	 2.59470E-1	 9.81980E+1	
 2.34452E+4	 2.45558E-1	 9.83131E+1	
 2.36996E+4	 2.32609E-1	 9.84222E+1	
 2.39567E+4	 2.19973E-1	 9.85253E+1	
 2.42167E+4	 2.07904E-1	 9.86227E+1	
 2.44795E+4	 1.96406E-1	 9.87148E+1	
 2.47451E+4	 1.85065E-1	 9.88015E+1	
 2.50136E+4	 1.74460E-1	 9.88833E+1	
 2.52851E+4	 1.64630E-1	 9.89605E+1	
 2.55594E+4	 1.55016E-1	 9.90331E+1	
 2.58368E+4	 1.45628E-1	 9.91014E+1	
 2.61172E+4	 1.36957E-1	 9.91656E+1	
 2.64006E+4	 1.28614E-1	 9.92259E+1	
 2.66870E+4	 1.20656E-1	 9.92824E+1	
 2.69766E+4	 1.13156E-1	 9.93355E+1	
 2.72694E+4	 1.06002E-1	 9.93851E+1	
 2.75653E+4	 9.92313E-2	 9.94317E+1	
 2.78644E+4	 9.28110E-2	 9.94752E+1	
 2.81667E+4	 8.67364E-2	 9.95158E+1	
 2.84724E+4	 8.08457E-2	 9.95537E+1	
 2.87814E+4	 7.54346E-2	 9.95891E+1	
 2.90937E+4	 7.01544E-2	 9.96219E+1	
 2.94094E+4	 6.54471E-2	 9.96526E+1	
 2.97285E+4	 6.08308E-2	 9.96811E+1	
 3.00511E+4	 5.65293E-2	 9.97076E+1	
 3.03772E+4	 5.25180E-2	 9.97323E+1	
 3.07068E+4	 4.86858E-2	 9.97551E+1	
 3.10400E+4	 4.50435E-2	 9.97762E+1	
 3.13769E+4	 4.17112E-2	 9.97957E+1	
 3.17173E+4	 3.85626E-2	 9.98138E+1	
 3.20615E+4	 3.56412E-2	 9.98305E+1	
 3.24094E+4	 3.29418E-2	 9.98460E+1	
 3.27611E+4	 3.03863E-2	 9.98602E+1	
 3.31166E+4	 2.79761E-2	 9.98733E+1	
 3.34760E+4	 2.57984E-2	 9.98854E+1	
 3.38392E+4	 2.37299E-2	 9.98965E+1	
 3.42064E+4	 2.18711E-2	 9.99068E+1	
 3.45776E+4	 2.00640E-2	 9.99162E+1	
 3.49528E+4	 1.84459E-2	 9.99248E+1	
 3.53321E+4	 1.69804E-2	 9.99328E+1	
 3.57155E+4	 1.55512E-2	 9.99401E+1	
 3.61031E+4	 1.42621E-2	 9.99468E+1	
 3.64948E+4	 1.30379E-2	 9.99529E+1	
 3.68908E+4	 1.18936E-2	 9.99585E+1	
 3.72912E+4	 1.08415E-2	 9.99635E+1	
 3.76958E+4	 9.86508E-3	 9.99682E+1	
 3.81049E+4	 8.91954E-3	 9.99723E+1	
 3.85184E+4	 8.10353E-3	 9.99761E+1	
 3.89363E+4	 7.33142E-3	 9.99796E+1	
 3.93588E+4	 6.63423E-3	 9.99827E+1	
 3.97859E+4	 5.99102E-3	 9.99855E+1	
 4.02177E+4	 5.34282E-3	 9.99880E+1	
 4.06541E+4	 4.76526E-3	 9.99902E+1	
 4.10952E+4	 4.18460E-3	 9.99922E+1	
 4.15412E+4	 3.62068E-3	 9.99939E+1	
 4.19919E+4	 3.09751E-3	 9.99953E+1	
 4.24476E+4	 2.61545E-3	 9.99966E+1	
 4.29082E+4	 2.19617E-3	 9.99976E+1	
 4.33738E+4	 1.80014E-3	 9.99984E+1	
 4.38445E+4	 1.40582E-3	 9.99991E+1	
 4.43203E+4	 1.00648E-3	 9.99996E+1	
 4.48012E+4	 6.29636E-4	 9.99999E+1	
 4.52874E+4	 2.85789E-4	 1.00000E+2	
 4.57788E+4	 0.00000E+0	 1.00000E+2	
MWDstop :
