# Supplementary material for: Copolymers of NVAm and NVP for Efficient Gene Delivery
Source: ACS Polym Au. 2026 Jan 16;6(1):426–36. doi: 10.1021/acspolymersau.5c00167 (PMC12903468; doi:10.1021/acspolymersau.5c00167)
Supplement: Supplementary file 1 [file lg5c00167_si_001.zip › raw_and_analyzed_data/SEC_Data/TF025 90;10.TXT]

Sample :	Vial  32: TF025 90/10 - 1
Method settings :	C:\WINGPC_8#1\PSS.ChromPilot.Method.Instrument.1.xml
Sequence table :	C:\WINGPC_8#1\PSS.ChromPilot.Sequence.Instrument.1.xml
Inject date :	Tuesday      23.04.24   18:57:52
Inject volume :	100.000	ul
Concentration :	  1.110	g/l
Project :	C:\GPC Data\Projects\Messung_2024_05Jan
Calibration :	C:\GPC Data\Calibration\Calibration_PEG_050124_03formicacid01NaCl_pH2.CAL
Method :	C:\GPC Data\Methods\Standard_MET_050124_Dual Wavelength_A_B_2_PEG_2.MET
Export file :	C:\Users\AG B�ker\Desktop\Data\Tom\TF025 90 10.TXT

Operator :	AG B�ker
Account :	

Calibration MH-K :	 1.000000	ml/g	univ. Calibration MH-K :	 0.000000	ml/g
Calibration MH-A :	 0.000000	-	univ. Calibration MH-A :	 0.000000	-
Internal Standard Calibration :	 50.000	ml
Internal Standard Acquisition :	-------	ml
Data Interval :	  1.000	s

Eluent :	H2O + 0.1MNaCl + 0.3 % formic acid
Flow :	  1.000	ml/min

Column 1 :	PSS NOVEMA Max VS, 10�m	Temperature :	 40.000	C
Column 2 :	PSS NOVEMA Max 10�m, 1000A	Temperature :	 40.000	C
Column 3 :	PSS NOVEMA Max 10mm, 1000A	Temperature :	 40.000	C
Column 4 :	PSS NOVEMA Max, 10�m, 30A	Temperature :	 40.000	C

Detector 1 :	I1: VWD 1, Signal A	Delay :	  0.000	min
Detector 2 :	I1: VWD 1, Signal B	Delay :	  0.000	min
Detector 3 :	I1: RID 1, RI Signal	Delay :	  0.433	min
Detector 4 :	I1: IsoPump 1, Pressure	Delay :	  0.000	min
Detector 5 :	PSS SLD 7000/BI-MwA	Delay :	  0.183	min
Detector 6 :	PSS SLD 7000/BI-MwA	Delay :	  0.183	min
Detector 7 :	PSS SLD 7000/BI-MwA	Delay :	  0.183	min
Detector 8 :	PSS SLD 7000/BI-MwA	Delay :	  0.183	min
Detector 9 :	PSS SLD 7000/BI-MwA	Delay :	  0.183	min
Detector 10 :	PSS SLD 7000/BI-MwA	Delay :	  0.183	min
Detector 11 :	PSS SLD 7000/BI-MwA	Delay :	  0.183	min
Detector 12 :	PSS SLD 7000/BI-MwA	Delay :	  0.183	min

Baseline from :	 25.466	to :	 29.744	ml
Integration from :	 25.466	to :	 29.744	ml

	I1: RID 1, RI Signal
Mn:	 5.948E+3	g/mol
Mw:	 7.240E+3	g/mol
Mz:	 8.541E+3	g/mol
M(z+1):	 9.754E+3	g/mol
Mv:	 0.000E+0	g/mol
D:	 1.217E+0	
[n]:	 0.000E+0	ml/g
Vp:	 2.715E+1	ml
Mp:	 7.313E+3	g/mol
A:	 1.252E-2	ml*V
< 1198 :	      0.00	%
w% : 	    100.00	%
> 21700 :	      0.00	%

Calibration Coefficients:

Vol. min : 20.191330   
Vol. max : 29.979500   
R : 9.999796e-01
Fit : PSS Poly 5
Const.: -1.919650e+02
Coef.2: 3.971576e+01
Coef.3: -3.189716e+00
Coef.4: 1.283338e-01
Coef.5: -2.593103e-03
Coef.6: 2.097290e-05
Coef.7: 0.000000e+00
Coef.8: 0.000000e+00


Multi area report start :
Sample :	Vial  32: TF025 90/10 - 1
Calibration:	C:\GPC Data\Calibration\Calibration_PEG_050124_03formicacid01NaCl_pH2.CAL
Print Date:	Wednesday    24.04.24   20:43:28
Project:	C:\GPC Data\Projects\Messung_2024_05Jan
Method:	C:\GPC Data\Methods\Standard_MET_050124_Dual Wavelength_A_B_2_PEG_2
MAS Parameters:	

Area	Name	from	to	Unit

1				
2				
3				
4				
5				
6				
7				
8				

 	Set 1	Set 2	Set 3	Set 4	Set 5	Set 6	Set 7	Set 8

 	-	-	-	-	-	-	-	-
 	-	-	-	-	-	-	-	-
 	-	-	-	-	-	-	-	-
 	-	-	-	-	-	-	-	-
 	-	-	-	-	-	-	-	-
 	-	-	-	-	-	-	-	-
 	-	-	-	-	-	-	-	-
 	-	-	-	-	-	-	-	-

Multi area report end :

RAWstart :
Time	I1: RID 1, RI Signal	Time

 0.00000E+0	 1.38191E-3	 18:57:52:86	
 1.66667E-2	 1.38590E-3	 18:57:53:86	
 3.33333E-2	 1.38994E-3	 18:57:54:86	
 5.00000E-2	 1.39432E-3	 18:57:55:86	
 6.66667E-2	 1.39869E-3	 18:57:56:86	
 8.33333E-2	 1.40279E-3	 18:57:57:86	
 1.00000E-1	 1.40685E-3	 18:57:58:86	
 1.16667E-1	 1.41055E-3	 18:57:59:86	
 1.33333E-1	 1.41411E-3	 18:58:00:86	
 1.50000E-1	 1.41763E-3	 18:58:01:86	
 1.66667E-1	 1.42111E-3	 18:58:02:86	
 1.83333E-1	 1.42448E-3	 18:58:03:86	
 2.00000E-1	 1.42765E-3	 18:58:04:86	
 2.16667E-1	 1.43059E-3	 18:58:05:86	
 2.33333E-1	 1.43329E-3	 18:58:06:86	
 2.50000E-1	 1.43587E-3	 18:58:07:86	
 2.66667E-1	 1.43827E-3	 18:58:08:86	
 2.83333E-1	 1.44050E-3	 18:58:09:86	
 3.00000E-1	 1.44270E-3	 18:58:10:86	
 3.16667E-1	 1.44501E-3	 18:58:11:86	
 3.33333E-1	 1.44748E-3	 18:58:12:86	
 3.50000E-1	 1.45006E-3	 18:58:13:86	
 3.66667E-1	 1.45259E-3	 18:58:14:86	
 3.83333E-1	 1.45491E-3	 18:58:15:86	
 4.00000E-1	 1.45707E-3	 18:58:16:86	
 4.16667E-1	 1.45932E-3	 18:58:17:86	
 4.33333E-1	 1.46159E-3	 18:58:18:86	
 4.50000E-1	 1.46360E-3	 18:58:19:86	
 4.66667E-1	 1.46530E-3	 18:58:20:86	
 4.83333E-1	 1.46658E-3	 18:58:21:86	
 5.00000E-1	 1.46762E-3	 18:58:22:86	
 5.16667E-1	 1.46872E-3	 18:58:23:86	
 5.33333E-1	 1.46995E-3	 18:58:24:86	
 5.50000E-1	 1.47125E-3	 18:58:25:86	
 5.66667E-1	 1.47261E-3	 18:58:26:86	
 5.83333E-1	 1.47398E-3	 18:58:27:86	
 6.00000E-1	 1.47532E-3	 18:58:28:86	
 6.16667E-1	 1.47665E-3	 18:58:29:86	
 6.33333E-1	 1.47824E-3	 18:58:30:86	
 6.50000E-1	 1.48008E-3	 18:58:31:86	
 6.66667E-1	 1.48212E-3	 18:58:32:86	
 6.83333E-1	 1.48421E-3	 18:58:33:86	
 7.00000E-1	 1.48618E-3	 18:58:34:86	
 7.16667E-1	 1.48798E-3	 18:58:35:86	
 7.33333E-1	 1.48995E-3	 18:58:36:86	
 7.50000E-1	 1.49208E-3	 18:58:37:86	
 7.66667E-1	 1.49438E-3	 18:58:38:86	
 7.83333E-1	 1.49688E-3	 18:58:39:86	
 8.00000E-1	 1.49944E-3	 18:58:40:86	
 8.16667E-1	 1.50194E-3	 18:58:41:86	
 8.33333E-1	 1.50464E-3	 18:58:42:86	
 8.50000E-1	 1.50756E-3	 18:58:43:86	
 8.66667E-1	 1.51077E-3	 18:58:44:86	
 8.83333E-1	 1.51433E-3	 18:58:45:86	
 9.00000E-1	 1.51810E-3	 18:58:46:86	
 9.16667E-1	 1.52184E-3	 18:58:47:86	
 9.33333E-1	 1.52558E-3	 18:58:48:86	
 9.50000E-1	 1.52949E-3	 18:58:49:86	
 9.66667E-1	 1.53347E-3	 18:58:50:86	
 9.83333E-1	 1.53741E-3	 18:58:51:86	
 1.00000E+0	 1.54153E-3	 18:58:52:86	
 1.01667E+0	 1.54560E-3	 18:58:53:86	
 1.03333E+0	 1.54948E-3	 18:58:54:86	
 1.05000E+0	 1.55349E-3	 18:58:55:86	
 1.06667E+0	 1.55740E-3	 18:58:56:86	
 1.08333E+0	 1.56125E-3	 18:58:57:86	
 1.10000E+0	 1.56520E-3	 18:58:58:86	
 1.11667E+0	 1.56936E-3	 18:58:59:86	
 1.13333E+0	 1.57364E-3	 18:59:00:86	
 1.15000E+0	 1.57802E-3	 18:59:01:86	
 1.16667E+0	 1.58238E-3	 18:59:02:86	
 1.18333E+0	 1.58665E-3	 18:59:03:86	
 1.20000E+0	 1.59088E-3	 18:59:04:86	
 1.21667E+0	 1.59552E-3	 18:59:05:86	
 1.23333E+0	 1.60021E-3	 18:59:06:86	
 1.25000E+0	 1.60500E-3	 18:59:07:86	
 1.26667E+0	 1.61004E-3	 18:59:08:86	
 1.28333E+0	 1.61516E-3	 18:59:09:86	
 1.30000E+0	 1.62023E-3	 18:59:10:86	
 1.31667E+0	 1.62549E-3	 18:59:11:86	
 1.33333E+0	 1.63092E-3	 18:59:12:86	
 1.35000E+0	 1.63643E-3	 18:59:13:86	
 1.36667E+0	 1.64264E-3	 18:59:14:86	
 1.38333E+0	 1.64913E-3	 18:59:15:86	
 1.40000E+0	 1.65578E-3	 18:59:16:86	
 1.41667E+0	 1.66262E-3	 18:59:17:86	
 1.43333E+0	 1.66950E-3	 18:59:18:86	
 1.45000E+0	 1.67605E-3	 18:59:19:86	
 1.46667E+0	 1.68285E-3	 18:59:20:86	
 1.48333E+0	 1.68987E-3	 18:59:21:86	
 1.50000E+0	 1.69713E-3	 18:59:22:86	
 1.51667E+0	 1.70447E-3	 18:59:23:86	
 1.53333E+0	 1.71226E-3	 18:59:24:86	
 1.55000E+0	 1.71983E-3	 18:59:25:86	
 1.56667E+0	 1.72758E-3	 18:59:26:86	
 1.58333E+0	 1.73539E-3	 18:59:27:86	
 1.60000E+0	 1.74320E-3	 18:59:28:86	
 1.61667E+0	 1.75090E-3	 18:59:29:86	
 1.63333E+0	 1.75921E-3	 18:59:30:86	
 1.65000E+0	 1.76776E-3	 18:59:31:86	
 1.66667E+0	 1.77640E-3	 18:59:32:86	
 1.68333E+0	 1.78502E-3	 18:59:33:86	
 1.70000E+0	 1.79338E-3	 18:59:34:86	
 1.71667E+0	 1.80113E-3	 18:59:35:86	
 1.73333E+0	 1.80895E-3	 18:59:36:86	
 1.75000E+0	 1.81668E-3	 18:59:37:86	
 1.76667E+0	 1.82424E-3	 18:59:38:86	
 1.78333E+0	 1.83188E-3	 18:59:39:86	
 1.80000E+0	 1.83954E-3	 18:59:40:86	
 1.81667E+0	 1.84701E-3	 18:59:41:86	
 1.83333E+0	 1.85420E-3	 18:59:42:86	
 1.85000E+0	 1.86119E-3	 18:59:43:86	
 1.86667E+0	 1.86786E-3	 18:59:44:86	
 1.88333E+0	 1.87426E-3	 18:59:45:86	
 1.90000E+0	 1.88098E-3	 18:59:46:86	
 1.91667E+0	 1.88750E-3	 18:59:47:86	
 1.93333E+0	 1.89348E-3	 18:59:48:86	
 1.95000E+0	 1.89944E-3	 18:59:49:86	
 1.96667E+0	 1.90504E-3	 18:59:50:86	
 1.98333E+0	 1.91029E-3	 18:59:51:86	
 2.00000E+0	 1.91529E-3	 18:59:52:86	
 2.01667E+0	 1.91997E-3	 18:59:53:86	
 2.03333E+0	 1.92428E-3	 18:59:54:86	
 2.05000E+0	 1.92819E-3	 18:59:55:86	
 2.06667E+0	 1.93176E-3	 18:59:56:86	
 2.08333E+0	 1.93525E-3	 18:59:57:86	
 2.10000E+0	 1.93887E-3	 18:59:58:86	
 2.11667E+0	 1.94282E-3	 18:59:59:86	
 2.13333E+0	 1.94641E-3	 19:00:00:86	
 2.15000E+0	 1.94935E-3	 19:00:01:86	
 2.16667E+0	 1.95197E-3	 19:00:02:86	
 2.18333E+0	 1.95425E-3	 19:00:03:86	
 2.20000E+0	 1.95634E-3	 19:00:04:86	
 2.21667E+0	 1.95835E-3	 19:00:05:86	
 2.23333E+0	 1.96005E-3	 19:00:06:86	
 2.25000E+0	 1.96138E-3	 19:00:07:86	
 2.26667E+0	 1.96245E-3	 19:00:08:86	
 2.28333E+0	 1.96336E-3	 19:00:09:86	
 2.30000E+0	 1.96417E-3	 19:00:10:86	
 2.31667E+0	 1.96494E-3	 19:00:11:86	
 2.33333E+0	 1.96561E-3	 19:00:12:86	
 2.35000E+0	 1.96612E-3	 19:00:13:86	
 2.36667E+0	 1.96639E-3	 19:00:14:86	
 2.38333E+0	 1.96634E-3	 19:00:15:86	
 2.40000E+0	 1.96596E-3	 19:00:16:86	
 2.41667E+0	 1.96522E-3	 19:00:17:86	
 2.43333E+0	 1.96421E-3	 19:00:18:86	
 2.45000E+0	 1.96298E-3	 19:00:19:86	
 2.46667E+0	 1.96161E-3	 19:00:20:86	
 2.48333E+0	 1.96011E-3	 19:00:21:86	
 2.50000E+0	 1.95863E-3	 19:00:22:86	
 2.51667E+0	 1.95714E-3	 19:00:23:86	
 2.53333E+0	 1.95559E-3	 19:00:24:86	
 2.55000E+0	 1.95383E-3	 19:00:25:86	
 2.56667E+0	 1.95173E-3	 19:00:26:86	
 2.58333E+0	 1.94915E-3	 19:00:27:86	
 2.60000E+0	 1.94636E-3	 19:00:28:86	
 2.61667E+0	 1.94358E-3	 19:00:29:86	
 2.63333E+0	 1.94064E-3	 19:00:30:86	
 2.65000E+0	 1.93768E-3	 19:00:31:86	
 2.66667E+0	 1.93476E-3	 19:00:32:86	
 2.68333E+0	 1.93191E-3	 19:00:33:86	
 2.70000E+0	 1.92899E-3	 19:00:34:86	
 2.71667E+0	 1.92596E-3	 19:00:35:86	
 2.73333E+0	 1.92278E-3	 19:00:36:86	
 2.75000E+0	 1.91915E-3	 19:00:37:86	
 2.76667E+0	 1.91538E-3	 19:00:38:86	
 2.78333E+0	 1.91156E-3	 19:00:39:86	
 2.80000E+0	 1.90734E-3	 19:00:40:86	
 2.81667E+0	 1.90302E-3	 19:00:41:86	
 2.83333E+0	 1.89844E-3	 19:00:42:86	
 2.85000E+0	 1.89371E-3	 19:00:43:86	
 2.86667E+0	 1.88887E-3	 19:00:44:86	
 2.88333E+0	 1.88397E-3	 19:00:45:86	
 2.90000E+0	 1.87899E-3	 19:00:46:86	
 2.91667E+0	 1.87422E-3	 19:00:47:86	
 2.93333E+0	 1.86987E-3	 19:00:48:86	
 2.95000E+0	 1.86550E-3	 19:00:49:86	
 2.96667E+0	 1.86121E-3	 19:00:50:86	
 2.98333E+0	 1.85693E-3	 19:00:51:86	
 3.00000E+0	 1.85246E-3	 19:00:52:86	
 3.01667E+0	 1.84778E-3	 19:00:53:86	
 3.03333E+0	 1.84310E-3	 19:00:54:86	
 3.05000E+0	 1.83874E-3	 19:00:55:86	
 3.06667E+0	 1.83421E-3	 19:00:56:86	
 3.08333E+0	 1.82969E-3	 19:00:57:86	
 3.10000E+0	 1.82522E-3	 19:00:58:86	
 3.11667E+0	 1.82066E-3	 19:00:59:86	
 3.13333E+0	 1.81639E-3	 19:01:00:86	
 3.15000E+0	 1.81260E-3	 19:01:01:86	
 3.16667E+0	 1.80886E-3	 19:01:02:86	
 3.18333E+0	 1.80529E-3	 19:01:03:86	
 3.20000E+0	 1.80192E-3	 19:01:04:86	
 3.21667E+0	 1.79875E-3	 19:01:05:86	
 3.23333E+0	 1.79584E-3	 19:01:06:86	
 3.25000E+0	 1.79324E-3	 19:01:07:86	
 3.26667E+0	 1.79067E-3	 19:01:08:86	
 3.28333E+0	 1.78826E-3	 19:01:09:86	
 3.30000E+0	 1.78614E-3	 19:01:10:86	
 3.31667E+0	 1.78439E-3	 19:01:11:86	
 3.33333E+0	 1.78289E-3	 19:01:12:86	
 3.35000E+0	 1.78171E-3	 19:01:13:86	
 3.36667E+0	 1.78077E-3	 19:01:14:86	
 3.38333E+0	 1.77994E-3	 19:01:15:86	
 3.40000E+0	 1.77927E-3	 19:01:16:86	
 3.41667E+0	 1.77887E-3	 19:01:17:86	
 3.43333E+0	 1.77878E-3	 19:01:18:86	
 3.45000E+0	 1.77895E-3	 19:01:19:86	
 3.46667E+0	 1.77929E-3	 19:01:20:86	
 3.48333E+0	 1.77976E-3	 19:01:21:86	
 3.50000E+0	 1.78033E-3	 19:01:22:86	
 3.51667E+0	 1.78103E-3	 19:01:23:86	
 3.53333E+0	 1.78186E-3	 19:01:24:86	
 3.55000E+0	 1.78284E-3	 19:01:25:86	
 3.56667E+0	 1.78393E-3	 19:01:26:86	
 3.58333E+0	 1.78517E-3	 19:01:27:86	
 3.60000E+0	 1.78677E-3	 19:01:28:86	
 3.61667E+0	 1.78870E-3	 19:01:29:86	
 3.63333E+0	 1.79088E-3	 19:01:30:86	
 3.65000E+0	 1.79337E-3	 19:01:31:86	
 3.66667E+0	 1.79577E-3	 19:01:32:86	
 3.68333E+0	 1.79799E-3	 19:01:33:86	
 3.70000E+0	 1.80012E-3	 19:01:34:86	
 3.71667E+0	 1.80223E-3	 19:01:35:86	
 3.73333E+0	 1.80443E-3	 19:01:36:86	
 3.75000E+0	 1.80685E-3	 19:01:37:86	
 3.76667E+0	 1.80950E-3	 19:01:38:86	
 3.78333E+0	 1.81235E-3	 19:01:39:86	
 3.80000E+0	 1.81564E-3	 19:01:40:86	
 3.81667E+0	 1.81920E-3	 19:01:41:86	
 3.83333E+0	 1.82281E-3	 19:01:42:86	
 3.85000E+0	 1.82634E-3	 19:01:43:86	
 3.86667E+0	 1.82961E-3	 19:01:44:86	
 3.88333E+0	 1.83266E-3	 19:01:45:86	
 3.90000E+0	 1.83552E-3	 19:01:46:86	
 3.91667E+0	 1.83857E-3	 19:01:47:86	
 3.93333E+0	 1.84161E-3	 19:01:48:86	
 3.95000E+0	 1.84459E-3	 19:01:49:86	
 3.96667E+0	 1.84762E-3	 19:01:50:86	
 3.98333E+0	 1.85070E-3	 19:01:51:86	
 4.00000E+0	 1.85373E-3	 19:01:52:86	
 4.01667E+0	 1.85696E-3	 19:01:53:86	
 4.03333E+0	 1.86010E-3	 19:01:54:86	
 4.05000E+0	 1.86312E-3	 19:01:55:86	
 4.06667E+0	 1.86607E-3	 19:01:56:86	
 4.08333E+0	 1.86912E-3	 19:01:57:86	
 4.10000E+0	 1.87233E-3	 19:01:58:86	
 4.11667E+0	 1.87605E-3	 19:01:59:86	
 4.13333E+0	 1.88003E-3	 19:02:00:86	
 4.15000E+0	 1.88408E-3	 19:02:01:86	
 4.16667E+0	 1.88794E-3	 19:02:02:86	
 4.18333E+0	 1.89175E-3	 19:02:03:86	
 4.20000E+0	 1.89521E-3	 19:02:04:86	
 4.21667E+0	 1.89842E-3	 19:02:05:86	
 4.23333E+0	 1.90191E-3	 19:02:06:86	
 4.25000E+0	 1.90545E-3	 19:02:07:86	
 4.26667E+0	 1.90904E-3	 19:02:08:86	
 4.28333E+0	 1.91272E-3	 19:02:09:86	
 4.30000E+0	 1.91634E-3	 19:02:10:86	
 4.31667E+0	 1.91984E-3	 19:02:11:86	
 4.33333E+0	 1.92324E-3	 19:02:12:86	
 4.35000E+0	 1.92656E-3	 19:02:13:86	
 4.36667E+0	 1.92993E-3	 19:02:14:86	
 4.38333E+0	 1.93361E-3	 19:02:15:86	
 4.40000E+0	 1.93745E-3	 19:02:16:86	
 4.41667E+0	 1.94124E-3	 19:02:17:86	
 4.43333E+0	 1.94514E-3	 19:02:18:86	
 4.45000E+0	 1.94896E-3	 19:02:19:86	
 4.46667E+0	 1.95272E-3	 19:02:20:86	
 4.48333E+0	 1.95649E-3	 19:02:21:86	
 4.50000E+0	 1.96026E-3	 19:02:22:86	
 4.51667E+0	 1.96404E-3	 19:02:23:86	
 4.53333E+0	 1.96790E-3	 19:02:24:86	
 4.55000E+0	 1.97184E-3	 19:02:25:86	
 4.56667E+0	 1.97570E-3	 19:02:26:86	
 4.58333E+0	 1.97943E-3	 19:02:27:86	
 4.60000E+0	 1.98318E-3	 19:02:28:86	
 4.61667E+0	 1.98694E-3	 19:02:29:86	
 4.63333E+0	 1.99068E-3	 19:02:30:86	
 4.65000E+0	 1.99474E-3	 19:02:31:86	
 4.66667E+0	 1.99897E-3	 19:02:32:86	
 4.68333E+0	 2.00313E-3	 19:02:33:86	
 4.70000E+0	 2.00750E-3	 19:02:34:86	
 4.71667E+0	 2.01172E-3	 19:02:35:86	
 4.73333E+0	 2.01577E-3	 19:02:36:86	
 4.75000E+0	 2.01994E-3	 19:02:37:86	
 4.76667E+0	 2.02419E-3	 19:02:38:86	
 4.78333E+0	 2.02835E-3	 19:02:39:86	
 4.80000E+0	 2.03269E-3	 19:02:40:86	
 4.81667E+0	 2.03700E-3	 19:02:41:86	
 4.83333E+0	 2.04113E-3	 19:02:42:86	
 4.85000E+0	 2.04492E-3	 19:02:43:86	
 4.86667E+0	 2.04877E-3	 19:02:44:86	
 4.88333E+0	 2.05253E-3	 19:02:45:86	
 4.90000E+0	 2.05628E-3	 19:02:46:86	
 4.91667E+0	 2.06021E-3	 19:02:47:86	
 4.93333E+0	 2.06427E-3	 19:02:48:86	
 4.95000E+0	 2.06826E-3	 19:02:49:86	
 4.96667E+0	 2.07253E-3	 19:02:50:86	
 4.98333E+0	 2.07674E-3	 19:02:51:86	
 5.00000E+0	 2.08079E-3	 19:02:52:86	
 5.01667E+0	 2.08491E-3	 19:02:53:86	
 5.03333E+0	 2.08903E-3	 19:02:54:86	
 5.05000E+0	 2.09310E-3	 19:02:55:86	
 5.06667E+0	 2.09710E-3	 19:02:56:86	
 5.08333E+0	 2.10096E-3	 19:02:57:86	
 5.10000E+0	 2.10464E-3	 19:02:58:86	
 5.11667E+0	 2.10816E-3	 19:02:59:86	
 5.13333E+0	 2.11185E-3	 19:03:00:86	
 5.15000E+0	 2.11577E-3	 19:03:01:86	
 5.16667E+0	 2.11988E-3	 19:03:02:86	
 5.18333E+0	 2.12428E-3	 19:03:03:86	
 5.20000E+0	 2.12849E-3	 19:03:04:86	
 5.21667E+0	 2.13234E-3	 19:03:05:86	
 5.23333E+0	 2.13625E-3	 19:03:06:86	
 5.25000E+0	 2.14007E-3	 19:03:07:86	
 5.26667E+0	 2.14402E-3	 19:03:08:86	
 5.28333E+0	 2.14812E-3	 19:03:09:86	
 5.30000E+0	 2.15233E-3	 19:03:10:86	
 5.31667E+0	 2.15654E-3	 19:03:11:86	
 5.33333E+0	 2.16056E-3	 19:03:12:86	
 5.35000E+0	 2.16432E-3	 19:03:13:86	
 5.36667E+0	 2.16774E-3	 19:03:14:86	
 5.38333E+0	 2.17088E-3	 19:03:15:86	
 5.40000E+0	 2.17417E-3	 19:03:16:86	
 5.41667E+0	 2.17758E-3	 19:03:17:86	
 5.43333E+0	 2.18119E-3	 19:03:18:86	
 5.45000E+0	 2.18530E-3	 19:03:19:86	
 5.46667E+0	 2.18936E-3	 19:03:20:86	
 5.48333E+0	 2.19335E-3	 19:03:21:86	
 5.50000E+0	 2.19711E-3	 19:03:22:86	
 5.51667E+0	 2.20070E-3	 19:03:23:86	
 5.53333E+0	 2.20431E-3	 19:03:24:86	
 5.55000E+0	 2.20821E-3	 19:03:25:86	
 5.56667E+0	 2.21214E-3	 19:03:26:86	
 5.58333E+0	 2.21616E-3	 19:03:27:86	
 5.60000E+0	 2.22008E-3	 19:03:28:86	
 5.61667E+0	 2.22390E-3	 19:03:29:86	
 5.63333E+0	 2.22740E-3	 19:03:30:86	
 5.65000E+0	 2.23084E-3	 19:03:31:86	
 5.66667E+0	 2.23418E-3	 19:03:32:86	
 5.68333E+0	 2.23753E-3	 19:03:33:86	
 5.70000E+0	 2.24088E-3	 19:03:34:86	
 5.71667E+0	 2.24443E-3	 19:03:35:86	
 5.73333E+0	 2.24784E-3	 19:03:36:86	
 5.75000E+0	 2.25126E-3	 19:03:37:86	
 5.76667E+0	 2.25469E-3	 19:03:38:86	
 5.78333E+0	 2.25819E-3	 19:03:39:86	
 5.80000E+0	 2.26172E-3	 19:03:40:86	
 5.81667E+0	 2.26545E-3	 19:03:41:86	
 5.83333E+0	 2.26913E-3	 19:03:42:86	
 5.85000E+0	 2.27267E-3	 19:03:43:86	
 5.86667E+0	 2.27608E-3	 19:03:44:86	
 5.88333E+0	 2.27932E-3	 19:03:45:86	
 5.90000E+0	 2.28232E-3	 19:03:46:86	
 5.91667E+0	 2.28532E-3	 19:03:47:86	
 5.93333E+0	 2.28832E-3	 19:03:48:86	
 5.95000E+0	 2.29122E-3	 19:03:49:86	
 5.96667E+0	 2.29403E-3	 19:03:50:86	
 5.98333E+0	 2.29698E-3	 19:03:51:86	
 6.00000E+0	 2.29987E-3	 19:03:52:86	
 6.01667E+0	 2.30283E-3	 19:03:53:86	
 6.03333E+0	 2.30594E-3	 19:03:54:86	
 6.05000E+0	 2.30906E-3	 19:03:55:86	
 6.06667E+0	 2.31210E-3	 19:03:56:86	
 6.08333E+0	 2.31505E-3	 19:03:57:86	
 6.10000E+0	 2.31780E-3	 19:03:58:86	
 6.11667E+0	 2.32037E-3	 19:03:59:86	
 6.13333E+0	 2.32284E-3	 19:04:00:86	
 6.15000E+0	 2.32527E-3	 19:04:01:86	
 6.16667E+0	 2.32773E-3	 19:04:02:86	
 6.18333E+0	 2.33055E-3	 19:04:03:86	
 6.20000E+0	 2.33360E-3	 19:04:04:86	
 6.21667E+0	 2.33666E-3	 19:04:05:86	
 6.23333E+0	 2.33977E-3	 19:04:06:86	
 6.25000E+0	 2.34261E-3	 19:04:07:86	
 6.26667E+0	 2.34512E-3	 19:04:08:86	
 6.28333E+0	 2.34743E-3	 19:04:09:86	
 6.30000E+0	 2.34965E-3	 19:04:10:86	
 6.31667E+0	 2.35189E-3	 19:04:11:86	
 6.33333E+0	 2.35416E-3	 19:04:12:86	
 6.35000E+0	 2.35666E-3	 19:04:13:86	
 6.36667E+0	 2.35922E-3	 19:04:14:86	
 6.38333E+0	 2.36194E-3	 19:04:15:86	
 6.40000E+0	 2.36469E-3	 19:04:16:86	
 6.41667E+0	 2.36739E-3	 19:04:17:86	
 6.43333E+0	 2.37008E-3	 19:04:18:86	
 6.45000E+0	 2.37296E-3	 19:04:19:86	
 6.46667E+0	 2.37589E-3	 19:04:20:86	
 6.48333E+0	 2.37886E-3	 19:04:21:86	
 6.50000E+0	 2.38180E-3	 19:04:22:86	
 6.51667E+0	 2.38472E-3	 19:04:23:86	
 6.53333E+0	 2.38753E-3	 19:04:24:86	
 6.55000E+0	 2.39031E-3	 19:04:25:86	
 6.56667E+0	 2.39308E-3	 19:04:26:86	
 6.58333E+0	 2.39595E-3	 19:04:27:86	
 6.60000E+0	 2.39901E-3	 19:04:28:86	
 6.61667E+0	 2.40236E-3	 19:04:29:86	
 6.63333E+0	 2.40559E-3	 19:04:30:86	
 6.65000E+0	 2.40843E-3	 19:04:31:86	
 6.66667E+0	 2.41117E-3	 19:04:32:86	
 6.68333E+0	 2.41375E-3	 19:04:33:86	
 6.70000E+0	 2.41644E-3	 19:04:34:86	
 6.71667E+0	 2.41953E-3	 19:04:35:86	
 6.73333E+0	 2.42297E-3	 19:04:36:86	
 6.75000E+0	 2.42652E-3	 19:04:37:86	
 6.76667E+0	 2.43012E-3	 19:04:38:86	
 6.78333E+0	 2.43351E-3	 19:04:39:86	
 6.80000E+0	 2.43658E-3	 19:04:40:86	
 6.81667E+0	 2.43952E-3	 19:04:41:86	
 6.83333E+0	 2.44236E-3	 19:04:42:86	
 6.85000E+0	 2.44511E-3	 19:04:43:86	
 6.86667E+0	 2.44794E-3	 19:04:44:86	
 6.88333E+0	 2.45121E-3	 19:04:45:86	
 6.90000E+0	 2.45452E-3	 19:04:46:86	
 6.91667E+0	 2.45809E-3	 19:04:47:86	
 6.93333E+0	 2.46168E-3	 19:04:48:86	
 6.95000E+0	 2.46503E-3	 19:04:49:86	
 6.96667E+0	 2.46803E-3	 19:04:50:86	
 6.98333E+0	 2.47085E-3	 19:04:51:86	
 7.00000E+0	 2.47358E-3	 19:04:52:86	
 7.01667E+0	 2.47637E-3	 19:04:53:86	
 7.03333E+0	 2.47953E-3	 19:04:54:86	
 7.05000E+0	 2.48283E-3	 19:04:55:86	
 7.06667E+0	 2.48614E-3	 19:04:56:86	
 7.08333E+0	 2.48973E-3	 19:04:57:86	
 7.10000E+0	 2.49332E-3	 19:04:58:86	
 7.11667E+0	 2.49673E-3	 19:04:59:86	
 7.13333E+0	 2.49987E-3	 19:05:00:86	
 7.15000E+0	 2.50278E-3	 19:05:01:86	
 7.16667E+0	 2.50556E-3	 19:05:02:86	
 7.18333E+0	 2.50825E-3	 19:05:03:86	
 7.20000E+0	 2.51117E-3	 19:05:04:86	
 7.21667E+0	 2.51399E-3	 19:05:05:86	
 7.23333E+0	 2.51661E-3	 19:05:06:86	
 7.25000E+0	 2.51929E-3	 19:05:07:86	
 7.26667E+0	 2.52184E-3	 19:05:08:86	
 7.28333E+0	 2.52437E-3	 19:05:09:86	
 7.30000E+0	 2.52690E-3	 19:05:10:86	
 7.31667E+0	 2.52941E-3	 19:05:11:86	
 7.33333E+0	 2.53182E-3	 19:05:12:86	
 7.35000E+0	 2.53415E-3	 19:05:13:86	
 7.36667E+0	 2.53624E-3	 19:05:14:86	
 7.38333E+0	 2.53817E-3	 19:05:15:86	
 7.40000E+0	 2.54009E-3	 19:05:16:86	
 7.41667E+0	 2.54215E-3	 19:05:17:86	
 7.43333E+0	 2.54427E-3	 19:05:18:86	
 7.45000E+0	 2.54649E-3	 19:05:19:86	
 7.46667E+0	 2.54867E-3	 19:05:20:86	
 7.48333E+0	 2.55073E-3	 19:05:21:86	
 7.50000E+0	 2.55264E-3	 19:05:22:86	
 7.51667E+0	 2.55461E-3	 19:05:23:86	
 7.53333E+0	 2.55662E-3	 19:05:24:86	
 7.55000E+0	 2.55871E-3	 19:05:25:86	
 7.56667E+0	 2.56095E-3	 19:05:26:86	
 7.58333E+0	 2.56290E-3	 19:05:27:86	
 7.60000E+0	 2.56453E-3	 19:05:28:86	
 7.61667E+0	 2.56599E-3	 19:05:29:86	
 7.63333E+0	 2.56749E-3	 19:05:30:86	
 7.65000E+0	 2.56908E-3	 19:05:31:86	
 7.66667E+0	 2.57057E-3	 19:05:32:86	
 7.68333E+0	 2.57172E-3	 19:05:33:86	
 7.70000E+0	 2.57252E-3	 19:05:34:86	
 7.71667E+0	 2.57314E-3	 19:05:35:86	
 7.73333E+0	 2.57374E-3	 19:05:36:86	
 7.75000E+0	 2.57445E-3	 19:05:37:86	
 7.76667E+0	 2.57532E-3	 19:05:38:86	
 7.78333E+0	 2.57636E-3	 19:05:39:86	
 7.80000E+0	 2.57732E-3	 19:05:40:86	
 7.81667E+0	 2.57801E-3	 19:05:41:86	
 7.83333E+0	 2.57842E-3	 19:05:42:86	
 7.85000E+0	 2.57865E-3	 19:05:43:86	
 7.86667E+0	 2.57899E-3	 19:05:44:86	
 7.88333E+0	 2.57953E-3	 19:05:45:86	
 7.90000E+0	 2.58018E-3	 19:05:46:86	
 7.91667E+0	 2.58068E-3	 19:05:47:86	
 7.93333E+0	 2.58088E-3	 19:05:48:86	
 7.95000E+0	 2.58073E-3	 19:05:49:86	
 7.96667E+0	 2.58033E-3	 19:05:50:86	
 7.98333E+0	 2.57982E-3	 19:05:51:86	
 8.00000E+0	 2.57939E-3	 19:05:52:86	
 8.01667E+0	 2.57910E-3	 19:05:53:86	
 8.03333E+0	 2.57890E-3	 19:05:54:86	
 8.05000E+0	 2.57867E-3	 19:05:55:86	
 8.06667E+0	 2.57838E-3	 19:05:56:86	
 8.08333E+0	 2.57805E-3	 19:05:57:86	
 8.10000E+0	 2.57766E-3	 19:05:58:86	
 8.11667E+0	 2.57716E-3	 19:05:59:86	
 8.13333E+0	 2.57642E-3	 19:06:00:86	
 8.15000E+0	 2.57526E-3	 19:06:01:86	
 8.16667E+0	 2.57386E-3	 19:06:02:86	
 8.18333E+0	 2.57243E-3	 19:06:03:86	
 8.20000E+0	 2.57101E-3	 19:06:04:86	
 8.21667E+0	 2.56982E-3	 19:06:05:86	
 8.23333E+0	 2.56885E-3	 19:06:06:86	
 8.25000E+0	 2.56800E-3	 19:06:07:86	
 8.26667E+0	 2.56723E-3	 19:06:08:86	
 8.28333E+0	 2.56647E-3	 19:06:09:86	
 8.30000E+0	 2.56564E-3	 19:06:10:86	
 8.31667E+0	 2.56467E-3	 19:06:11:86	
 8.33333E+0	 2.56353E-3	 19:06:12:86	
 8.35000E+0	 2.56222E-3	 19:06:13:86	
 8.36667E+0	 2.56089E-3	 19:06:14:86	
 8.38333E+0	 2.55965E-3	 19:06:15:86	
 8.40000E+0	 2.55855E-3	 19:06:16:86	
 8.41667E+0	 2.55748E-3	 19:06:17:86	
 8.43333E+0	 2.55644E-3	 19:06:18:86	
 8.45000E+0	 2.55524E-3	 19:06:19:86	
 8.46667E+0	 2.55386E-3	 19:06:20:86	
 8.48333E+0	 2.55239E-3	 19:06:21:86	
 8.50000E+0	 2.55090E-3	 19:06:22:86	
 8.51667E+0	 2.54941E-3	 19:06:23:86	
 8.53333E+0	 2.54800E-3	 19:06:24:86	
 8.55000E+0	 2.54672E-3	 19:06:25:86	
 8.56667E+0	 2.54560E-3	 19:06:26:86	
 8.58333E+0	 2.54461E-3	 19:06:27:86	
 8.60000E+0	 2.54363E-3	 19:06:28:86	
 8.61667E+0	 2.54253E-3	 19:06:29:86	
 8.63333E+0	 2.54132E-3	 19:06:30:86	
 8.65000E+0	 2.54015E-3	 19:06:31:86	
 8.66667E+0	 2.53908E-3	 19:06:32:86	
 8.68333E+0	 2.53806E-3	 19:06:33:86	
 8.70000E+0	 2.53715E-3	 19:06:34:86	
 8.71667E+0	 2.53623E-3	 19:06:35:86	
 8.73333E+0	 2.53522E-3	 19:06:36:86	
 8.75000E+0	 2.53417E-3	 19:06:37:86	
 8.76667E+0	 2.53317E-3	 19:06:38:86	
 8.78333E+0	 2.53220E-3	 19:06:39:86	
 8.80000E+0	 2.53126E-3	 19:06:40:86	
 8.81667E+0	 2.53032E-3	 19:06:41:86	
 8.83333E+0	 2.52929E-3	 19:06:42:86	
 8.85000E+0	 2.52825E-3	 19:06:43:86	
 8.86667E+0	 2.52717E-3	 19:06:44:86	
 8.88333E+0	 2.52595E-3	 19:06:45:86	
 8.90000E+0	 2.52466E-3	 19:06:46:86	
 8.91667E+0	 2.52345E-3	 19:06:47:86	
 8.93333E+0	 2.52230E-3	 19:06:48:86	
 8.95000E+0	 2.52122E-3	 19:06:49:86	
 8.96667E+0	 2.52008E-3	 19:06:50:86	
 8.98333E+0	 2.51876E-3	 19:06:51:86	
 9.00000E+0	 2.51710E-3	 19:06:52:86	
 9.01667E+0	 2.51533E-3	 19:06:53:86	
 9.03333E+0	 2.51355E-3	 19:06:54:86	
 9.05000E+0	 2.51174E-3	 19:06:55:86	
 9.06667E+0	 2.51000E-3	 19:06:56:86	
 9.08333E+0	 2.50842E-3	 19:06:57:86	
 9.10000E+0	 2.50688E-3	 19:06:58:86	
 9.11667E+0	 2.50549E-3	 19:06:59:86	
 9.13333E+0	 2.50422E-3	 19:07:00:86	
 9.15000E+0	 2.50294E-3	 19:07:01:86	
 9.16667E+0	 2.50163E-3	 19:07:02:86	
 9.18333E+0	 2.50030E-3	 19:07:03:86	
 9.20000E+0	 2.49876E-3	 19:07:04:86	
 9.21667E+0	 2.49705E-3	 19:07:05:86	
 9.23333E+0	 2.49516E-3	 19:07:06:86	
 9.25000E+0	 2.49319E-3	 19:07:07:86	
 9.26667E+0	 2.49125E-3	 19:07:08:86	
 9.28333E+0	 2.48948E-3	 19:07:09:86	
 9.30000E+0	 2.48794E-3	 19:07:10:86	
 9.31667E+0	 2.48664E-3	 19:07:11:86	
 9.33333E+0	 2.48553E-3	 19:07:12:86	
 9.35000E+0	 2.48450E-3	 19:07:13:86	
 9.36667E+0	 2.48340E-3	 19:07:14:86	
 9.38333E+0	 2.48221E-3	 19:07:15:86	
 9.40000E+0	 2.48099E-3	 19:07:16:86	
 9.41667E+0	 2.47963E-3	 19:07:17:86	
 9.43333E+0	 2.47824E-3	 19:07:18:86	
 9.45000E+0	 2.47685E-3	 19:07:19:86	
 9.46667E+0	 2.47536E-3	 19:07:20:86	
 9.48333E+0	 2.47395E-3	 19:07:21:86	
 9.50000E+0	 2.47269E-3	 19:07:22:86	
 9.51667E+0	 2.47148E-3	 19:07:23:86	
 9.53333E+0	 2.47036E-3	 19:07:24:86	
 9.55000E+0	 2.46925E-3	 19:07:25:86	
 9.56667E+0	 2.46807E-3	 19:07:26:86	
 9.58333E+0	 2.46676E-3	 19:07:27:86	
 9.60000E+0	 2.46537E-3	 19:07:28:86	
 9.61667E+0	 2.46396E-3	 19:07:29:86	
 9.63333E+0	 2.46249E-3	 19:07:30:86	
 9.65000E+0	 2.46111E-3	 19:07:31:86	
 9.66667E+0	 2.45979E-3	 19:07:32:86	
 9.68333E+0	 2.45827E-3	 19:07:33:86	
 9.70000E+0	 2.45670E-3	 19:07:34:86	
 9.71667E+0	 2.45529E-3	 19:07:35:86	
 9.73333E+0	 2.45408E-3	 19:07:36:86	
 9.75000E+0	 2.45308E-3	 19:07:37:86	
 9.76667E+0	 2.45216E-3	 19:07:38:86	
 9.78333E+0	 2.45106E-3	 19:07:39:86	
 9.80000E+0	 2.44983E-3	 19:07:40:86	
 9.81667E+0	 2.44859E-3	 19:07:41:86	
 9.83333E+0	 2.44740E-3	 19:07:42:86	
 9.85000E+0	 2.44636E-3	 19:07:43:86	
 9.86667E+0	 2.44544E-3	 19:07:44:86	
 9.88333E+0	 2.44442E-3	 19:07:45:86	
 9.90000E+0	 2.44325E-3	 19:07:46:86	
 9.91667E+0	 2.44198E-3	 19:07:47:86	
 9.93333E+0	 2.44077E-3	 19:07:48:86	
 9.95000E+0	 2.43961E-3	 19:07:49:86	
 9.96667E+0	 2.43859E-3	 19:07:50:86	
 9.98333E+0	 2.43758E-3	 19:07:51:86	
 1.00000E+1	 2.43650E-3	 19:07:52:86	
 1.00167E+1	 2.43536E-3	 19:07:53:86	
 1.00333E+1	 2.43421E-3	 19:07:54:86	
 1.00500E+1	 2.43305E-3	 19:07:55:86	
 1.00667E+1	 2.43193E-3	 19:07:56:86	
 1.00833E+1	 2.43084E-3	 19:07:57:86	
 1.01000E+1	 2.42975E-3	 19:07:58:86	
 1.01167E+1	 2.42862E-3	 19:07:59:86	
 1.01333E+1	 2.42740E-3	 19:08:00:86	
 1.01500E+1	 2.42599E-3	 19:08:01:86	
 1.01667E+1	 2.42454E-3	 19:08:02:86	
 1.01833E+1	 2.42320E-3	 19:08:03:86	
 1.02000E+1	 2.42190E-3	 19:08:04:86	
 1.02167E+1	 2.42061E-3	 19:08:05:86	
 1.02333E+1	 2.41932E-3	 19:08:06:86	
 1.02500E+1	 2.41807E-3	 19:08:07:86	
 1.02667E+1	 2.41688E-3	 19:08:08:86	
 1.02833E+1	 2.41579E-3	 19:08:09:86	
 1.03000E+1	 2.41477E-3	 19:08:10:86	
 1.03167E+1	 2.41371E-3	 19:08:11:86	
 1.03333E+1	 2.41267E-3	 19:08:12:86	
 1.03500E+1	 2.41163E-3	 19:08:13:86	
 1.03667E+1	 2.41046E-3	 19:08:14:86	
 1.03833E+1	 2.40916E-3	 19:08:15:86	
 1.04000E+1	 2.40783E-3	 19:08:16:86	
 1.04167E+1	 2.40644E-3	 19:08:17:86	
 1.04333E+1	 2.40516E-3	 19:08:18:86	
 1.04500E+1	 2.40401E-3	 19:08:19:86	
 1.04667E+1	 2.40290E-3	 19:08:20:86	
 1.04833E+1	 2.40171E-3	 19:08:21:86	
 1.05000E+1	 2.40047E-3	 19:08:22:86	
 1.05167E+1	 2.39929E-3	 19:08:23:86	
 1.05333E+1	 2.39813E-3	 19:08:24:86	
 1.05500E+1	 2.39704E-3	 19:08:25:86	
 1.05667E+1	 2.39590E-3	 19:08:26:86	
 1.05833E+1	 2.39462E-3	 19:08:27:86	
 1.06000E+1	 2.39338E-3	 19:08:28:86	
 1.06167E+1	 2.39233E-3	 19:08:29:86	
 1.06333E+1	 2.39136E-3	 19:08:30:86	
 1.06500E+1	 2.39042E-3	 19:08:31:86	
 1.06667E+1	 2.38942E-3	 19:08:32:86	
 1.06833E+1	 2.38823E-3	 19:08:33:86	
 1.07000E+1	 2.38690E-3	 19:08:34:86	
 1.07167E+1	 2.38544E-3	 19:08:35:86	
 1.07333E+1	 2.38387E-3	 19:08:36:86	
 1.07500E+1	 2.38226E-3	 19:08:37:86	
 1.07667E+1	 2.38073E-3	 19:08:38:86	
 1.07833E+1	 2.37929E-3	 19:08:39:86	
 1.08000E+1	 2.37785E-3	 19:08:40:86	
 1.08167E+1	 2.37635E-3	 19:08:41:86	
 1.08333E+1	 2.37479E-3	 19:08:42:86	
 1.08500E+1	 2.37313E-3	 19:08:43:86	
 1.08667E+1	 2.37150E-3	 19:08:44:86	
 1.08833E+1	 2.36994E-3	 19:08:45:86	
 1.09000E+1	 2.36832E-3	 19:08:46:86	
 1.09167E+1	 2.36677E-3	 19:08:47:86	
 1.09333E+1	 2.36533E-3	 19:08:48:86	
 1.09500E+1	 2.36375E-3	 19:08:49:86	
 1.09667E+1	 2.36204E-3	 19:08:50:86	
 1.09833E+1	 2.36024E-3	 19:08:51:86	
 1.10000E+1	 2.35843E-3	 19:08:52:86	
 1.10167E+1	 2.35673E-3	 19:08:53:86	
 1.10333E+1	 2.35516E-3	 19:08:54:86	
 1.10500E+1	 2.35364E-3	 19:08:55:86	
 1.10667E+1	 2.35212E-3	 19:08:56:86	
 1.10833E+1	 2.35054E-3	 19:08:57:86	
 1.11000E+1	 2.34890E-3	 19:08:58:86	
 1.11167E+1	 2.34708E-3	 19:08:59:86	
 1.11333E+1	 2.34523E-3	 19:09:00:86	
 1.11500E+1	 2.34320E-3	 19:09:01:86	
 1.11667E+1	 2.34100E-3	 19:09:02:86	
 1.11833E+1	 2.33875E-3	 19:09:03:86	
 1.12000E+1	 2.33653E-3	 19:09:04:86	
 1.12167E+1	 2.33438E-3	 19:09:05:86	
 1.12333E+1	 2.33227E-3	 19:09:06:86	
 1.12500E+1	 2.33010E-3	 19:09:07:86	
 1.12667E+1	 2.32781E-3	 19:09:08:86	
 1.12833E+1	 2.32549E-3	 19:09:09:86	
 1.13000E+1	 2.32321E-3	 19:09:10:86	
 1.13167E+1	 2.32089E-3	 19:09:11:86	
 1.13333E+1	 2.31863E-3	 19:09:12:86	
 1.13500E+1	 2.31653E-3	 19:09:13:86	
 1.13667E+1	 2.31447E-3	 19:09:14:86	
 1.13833E+1	 2.31202E-3	 19:09:15:86	
 1.14000E+1	 2.30938E-3	 19:09:16:86	
 1.14167E+1	 2.30653E-3	 19:09:17:86	
 1.14333E+1	 2.30345E-3	 19:09:18:86	
 1.14500E+1	 2.30038E-3	 19:09:19:86	
 1.14667E+1	 2.29747E-3	 19:09:20:86	
 1.14833E+1	 2.29465E-3	 19:09:21:86	
 1.15000E+1	 2.29210E-3	 19:09:22:86	
 1.15167E+1	 2.28982E-3	 19:09:23:86	
 1.15333E+1	 2.28741E-3	 19:09:24:86	
 1.15500E+1	 2.28488E-3	 19:09:25:86	
 1.15667E+1	 2.28211E-3	 19:09:26:86	
 1.15833E+1	 2.27918E-3	 19:09:27:86	
 1.16000E+1	 2.27611E-3	 19:09:28:86	
 1.16167E+1	 2.27290E-3	 19:09:29:86	
 1.16333E+1	 2.26955E-3	 19:09:30:86	
 1.16500E+1	 2.26614E-3	 19:09:31:86	
 1.16667E+1	 2.26278E-3	 19:09:32:86	
 1.16833E+1	 2.25955E-3	 19:09:33:86	
 1.17000E+1	 2.25612E-3	 19:09:34:86	
 1.17167E+1	 2.25261E-3	 19:09:35:86	
 1.17333E+1	 2.24910E-3	 19:09:36:86	
 1.17500E+1	 2.24539E-3	 19:09:37:86	
 1.17667E+1	 2.24186E-3	 19:09:38:86	
 1.17833E+1	 2.23855E-3	 19:09:39:86	
 1.18000E+1	 2.23510E-3	 19:09:40:86	
 1.18167E+1	 2.23166E-3	 19:09:41:86	
 1.18333E+1	 2.22823E-3	 19:09:42:86	
 1.18500E+1	 2.22472E-3	 19:09:43:86	
 1.18667E+1	 2.22112E-3	 19:09:44:86	
 1.18833E+1	 2.21742E-3	 19:09:45:86	
 1.19000E+1	 2.21358E-3	 19:09:46:86	
 1.19167E+1	 2.20959E-3	 19:09:47:86	
 1.19333E+1	 2.20541E-3	 19:09:48:86	
 1.19500E+1	 2.20098E-3	 19:09:49:86	
 1.19667E+1	 2.19644E-3	 19:09:50:86	
 1.19833E+1	 2.19202E-3	 19:09:51:86	
 1.20000E+1	 2.18789E-3	 19:09:52:86	
 1.20167E+1	 2.18373E-3	 19:09:53:86	
 1.20333E+1	 2.17984E-3	 19:09:54:86	
 1.20500E+1	 2.17604E-3	 19:09:55:86	
 1.20667E+1	 2.17176E-3	 19:09:56:86	
 1.20833E+1	 2.16732E-3	 19:09:57:86	
 1.21000E+1	 2.16271E-3	 19:09:58:86	
 1.21167E+1	 2.15795E-3	 19:09:59:86	
 1.21333E+1	 2.15319E-3	 19:10:00:86	
 1.21500E+1	 2.14859E-3	 19:10:01:86	
 1.21667E+1	 2.14414E-3	 19:10:02:86	
 1.21833E+1	 2.13973E-3	 19:10:03:86	
 1.22000E+1	 2.13534E-3	 19:10:04:86	
 1.22167E+1	 2.13047E-3	 19:10:05:86	
 1.22333E+1	 2.12537E-3	 19:10:06:86	
 1.22500E+1	 2.12026E-3	 19:10:07:86	
 1.22667E+1	 2.11542E-3	 19:10:08:86	
 1.22833E+1	 2.11047E-3	 19:10:09:86	
 1.23000E+1	 2.10573E-3	 19:10:10:86	
 1.23167E+1	 2.10105E-3	 19:10:11:86	
 1.23333E+1	 2.09613E-3	 19:10:12:86	
 1.23500E+1	 2.09122E-3	 19:10:13:86	
 1.23667E+1	 2.08652E-3	 19:10:14:86	
 1.23833E+1	 2.08156E-3	 19:10:15:86	
 1.24000E+1	 2.07661E-3	 19:10:16:86	
 1.24167E+1	 2.07161E-3	 19:10:17:86	
 1.24333E+1	 2.06618E-3	 19:10:18:86	
 1.24500E+1	 2.06075E-3	 19:10:19:86	
 1.24667E+1	 2.05539E-3	 19:10:20:86	
 1.24833E+1	 2.05032E-3	 19:10:21:86	
 1.25000E+1	 2.04557E-3	 19:10:22:86	
 1.25167E+1	 2.04089E-3	 19:10:23:86	
 1.25333E+1	 2.03611E-3	 19:10:24:86	
 1.25500E+1	 2.03113E-3	 19:10:25:86	
 1.25667E+1	 2.02600E-3	 19:10:26:86	
 1.25833E+1	 2.02086E-3	 19:10:27:86	
 1.26000E+1	 2.01534E-3	 19:10:28:86	
 1.26167E+1	 2.00998E-3	 19:10:29:86	
 1.26333E+1	 2.00481E-3	 19:10:30:86	
 1.26500E+1	 1.99926E-3	 19:10:31:86	
 1.26667E+1	 1.99393E-3	 19:10:32:86	
 1.26833E+1	 1.98864E-3	 19:10:33:86	
 1.27000E+1	 1.98355E-3	 19:10:34:86	
 1.27167E+1	 1.97865E-3	 19:10:35:86	
 1.27333E+1	 1.97375E-3	 19:10:36:86	
 1.27500E+1	 1.96869E-3	 19:10:37:86	
 1.27667E+1	 1.96355E-3	 19:10:38:86	
 1.27833E+1	 1.95852E-3	 19:10:39:86	
 1.28000E+1	 1.95349E-3	 19:10:40:86	
 1.28167E+1	 1.94856E-3	 19:10:41:86	
 1.28333E+1	 1.94376E-3	 19:10:42:86	
 1.28500E+1	 1.93871E-3	 19:10:43:86	
 1.28667E+1	 1.93366E-3	 19:10:44:86	
 1.28833E+1	 1.92888E-3	 19:10:45:86	
 1.29000E+1	 1.92402E-3	 19:10:46:86	
 1.29167E+1	 1.91920E-3	 19:10:47:86	
 1.29333E+1	 1.91445E-3	 19:10:48:86	
 1.29500E+1	 1.90972E-3	 19:10:49:86	
 1.29667E+1	 1.90468E-3	 19:10:50:86	
 1.29833E+1	 1.89975E-3	 19:10:51:86	
 1.30000E+1	 1.89510E-3	 19:10:52:86	
 1.30167E+1	 1.89032E-3	 19:10:53:86	
 1.30333E+1	 1.88569E-3	 19:10:54:86	
 1.30500E+1	 1.88115E-3	 19:10:55:86	
 1.30667E+1	 1.87652E-3	 19:10:56:86	
 1.30833E+1	 1.87206E-3	 19:10:57:86	
 1.31000E+1	 1.86801E-3	 19:10:58:86	
 1.31167E+1	 1.86390E-3	 19:10:59:86	
 1.31333E+1	 1.85996E-3	 19:11:00:86	
 1.31500E+1	 1.85615E-3	 19:11:01:86	
 1.31667E+1	 1.85240E-3	 19:11:02:86	
 1.31833E+1	 1.84837E-3	 19:11:03:86	
 1.32000E+1	 1.84437E-3	 19:11:04:86	
 1.32167E+1	 1.84050E-3	 19:11:05:86	
 1.32333E+1	 1.83658E-3	 19:11:06:86	
 1.32500E+1	 1.83275E-3	 19:11:07:86	
 1.32667E+1	 1.82906E-3	 19:11:08:86	
 1.32833E+1	 1.82509E-3	 19:11:09:86	
 1.33000E+1	 1.82112E-3	 19:11:10:86	
 1.33167E+1	 1.81732E-3	 19:11:11:86	
 1.33333E+1	 1.81339E-3	 19:11:12:86	
 1.33500E+1	 1.80969E-3	 19:11:13:86	
 1.33667E+1	 1.80621E-3	 19:11:14:86	
 1.33833E+1	 1.80283E-3	 19:11:15:86	
 1.34000E+1	 1.79948E-3	 19:11:16:86	
 1.34167E+1	 1.79607E-3	 19:11:17:86	
 1.34333E+1	 1.79255E-3	 19:11:18:86	
 1.34500E+1	 1.78903E-3	 19:11:19:86	
 1.34667E+1	 1.78556E-3	 19:11:20:86	
 1.34833E+1	 1.78216E-3	 19:11:21:86	
 1.35000E+1	 1.77847E-3	 19:11:22:86	
 1.35167E+1	 1.77474E-3	 19:11:23:86	
 1.35333E+1	 1.77105E-3	 19:11:24:86	
 1.35500E+1	 1.76707E-3	 19:11:25:86	
 1.35667E+1	 1.76319E-3	 19:11:26:86	
 1.35833E+1	 1.75939E-3	 19:11:27:86	
 1.36000E+1	 1.75562E-3	 19:11:28:86	
 1.36167E+1	 1.75191E-3	 19:11:29:86	
 1.36333E+1	 1.74830E-3	 19:11:30:86	
 1.36500E+1	 1.74478E-3	 19:11:31:86	
 1.36667E+1	 1.74147E-3	 19:11:32:86	
 1.36833E+1	 1.73842E-3	 19:11:33:86	
 1.37000E+1	 1.73531E-3	 19:11:34:86	
 1.37167E+1	 1.73207E-3	 19:11:35:86	
 1.37333E+1	 1.72872E-3	 19:11:36:86	
 1.37500E+1	 1.72505E-3	 19:11:37:86	
 1.37667E+1	 1.72155E-3	 19:11:38:86	
 1.37833E+1	 1.71839E-3	 19:11:39:86	
 1.38000E+1	 1.71549E-3	 19:11:40:86	
 1.38167E+1	 1.71243E-3	 19:11:41:86	
 1.38333E+1	 1.70938E-3	 19:11:42:86	
 1.38500E+1	 1.70634E-3	 19:11:43:86	
 1.38667E+1	 1.70294E-3	 19:11:44:86	
 1.38833E+1	 1.69956E-3	 19:11:45:86	
 1.39000E+1	 1.69640E-3	 19:11:46:86	
 1.39167E+1	 1.69347E-3	 19:11:47:86	
 1.39333E+1	 1.69096E-3	 19:11:48:86	
 1.39500E+1	 1.68870E-3	 19:11:49:86	
 1.39667E+1	 1.68652E-3	 19:11:50:86	
 1.39833E+1	 1.68429E-3	 19:11:51:86	
 1.40000E+1	 1.68195E-3	 19:11:52:86	
 1.40167E+1	 1.67951E-3	 19:11:53:86	
 1.40333E+1	 1.67717E-3	 19:11:54:86	
 1.40500E+1	 1.67504E-3	 19:11:55:86	
 1.40667E+1	 1.67309E-3	 19:11:56:86	
 1.40833E+1	 1.67114E-3	 19:11:57:86	
 1.41000E+1	 1.66921E-3	 19:11:58:86	
 1.41167E+1	 1.66730E-3	 19:11:59:86	
 1.41333E+1	 1.66525E-3	 19:12:00:86	
 1.41500E+1	 1.66333E-3	 19:12:01:86	
 1.41667E+1	 1.66154E-3	 19:12:02:86	
 1.41833E+1	 1.65974E-3	 19:12:03:86	
 1.42000E+1	 1.65800E-3	 19:12:04:86	
 1.42167E+1	 1.65640E-3	 19:12:05:86	
 1.42333E+1	 1.65488E-3	 19:12:06:86	
 1.42500E+1	 1.65345E-3	 19:12:07:86	
 1.42667E+1	 1.65209E-3	 19:12:08:86	
 1.42833E+1	 1.65064E-3	 19:12:09:86	
 1.43000E+1	 1.64920E-3	 19:12:10:86	
 1.43167E+1	 1.64788E-3	 19:12:11:86	
 1.43333E+1	 1.64655E-3	 19:12:12:86	
 1.43500E+1	 1.64528E-3	 19:12:13:86	
 1.43667E+1	 1.64408E-3	 19:12:14:86	
 1.43833E+1	 1.64297E-3	 19:12:15:86	
 1.44000E+1	 1.64191E-3	 19:12:16:86	
 1.44167E+1	 1.64084E-3	 19:12:17:86	
 1.44333E+1	 1.63982E-3	 19:12:18:86	
 1.44500E+1	 1.63884E-3	 19:12:19:86	
 1.44667E+1	 1.63803E-3	 19:12:20:86	
 1.44833E+1	 1.63737E-3	 19:12:21:86	
 1.45000E+1	 1.63667E-3	 19:12:22:86	
 1.45167E+1	 1.63592E-3	 19:12:23:86	
 1.45333E+1	 1.63516E-3	 19:12:24:86	
 1.45500E+1	 1.63446E-3	 19:12:25:86	
 1.45667E+1	 1.63395E-3	 19:12:26:86	
 1.45833E+1	 1.63366E-3	 19:12:27:86	
 1.46000E+1	 1.63356E-3	 19:12:28:86	
 1.46167E+1	 1.63356E-3	 19:12:29:86	
 1.46333E+1	 1.63369E-3	 19:12:30:86	
 1.46500E+1	 1.63414E-3	 19:12:31:86	
 1.46667E+1	 1.63490E-3	 19:12:32:86	
 1.46833E+1	 1.63570E-3	 19:12:33:86	
 1.47000E+1	 1.63626E-3	 19:12:34:86	
 1.47167E+1	 1.63656E-3	 19:12:35:86	
 1.47333E+1	 1.63682E-3	 19:12:36:86	
 1.47500E+1	 1.63722E-3	 19:12:37:86	
 1.47667E+1	 1.63787E-3	 19:12:38:86	
 1.47833E+1	 1.63867E-3	 19:12:39:86	
 1.48000E+1	 1.63956E-3	 19:12:40:86	
 1.48167E+1	 1.64060E-3	 19:12:41:86	
 1.48333E+1	 1.64176E-3	 19:12:42:86	
 1.48500E+1	 1.64305E-3	 19:12:43:86	
 1.48667E+1	 1.64461E-3	 19:12:44:86	
 1.48833E+1	 1.64626E-3	 19:12:45:86	
 1.49000E+1	 1.64790E-3	 19:12:46:86	
 1.49167E+1	 1.64953E-3	 19:12:47:86	
 1.49333E+1	 1.65111E-3	 19:12:48:86	
 1.49500E+1	 1.65259E-3	 19:12:49:86	
 1.49667E+1	 1.65410E-3	 19:12:50:86	
 1.49833E+1	 1.65559E-3	 19:12:51:86	
 1.50000E+1	 1.65711E-3	 19:12:52:86	
 1.50167E+1	 1.65881E-3	 19:12:53:86	
 1.50333E+1	 1.66088E-3	 19:12:54:86	
 1.50500E+1	 1.66313E-3	 19:12:55:86	
 1.50667E+1	 1.66542E-3	 19:12:56:86	
 1.50833E+1	 1.66783E-3	 19:12:57:86	
 1.51000E+1	 1.67012E-3	 19:12:58:86	
 1.51167E+1	 1.67223E-3	 19:12:59:86	
 1.51333E+1	 1.67440E-3	 19:13:00:86	
 1.51500E+1	 1.67656E-3	 19:13:01:86	
 1.51667E+1	 1.67881E-3	 19:13:02:86	
 1.51833E+1	 1.68123E-3	 19:13:03:86	
 1.52000E+1	 1.68372E-3	 19:13:04:86	
 1.52167E+1	 1.68616E-3	 19:13:05:86	
 1.52333E+1	 1.68862E-3	 19:13:06:86	
 1.52500E+1	 1.69130E-3	 19:13:07:86	
 1.52667E+1	 1.69433E-3	 19:13:08:86	
 1.52833E+1	 1.69756E-3	 19:13:09:86	
 1.53000E+1	 1.70099E-3	 19:13:10:86	
 1.53167E+1	 1.70421E-3	 19:13:11:86	
 1.53333E+1	 1.70726E-3	 19:13:12:86	
 1.53500E+1	 1.71066E-3	 19:13:13:86	
 1.53667E+1	 1.71405E-3	 19:13:14:86	
 1.53833E+1	 1.71754E-3	 19:13:15:86	
 1.54000E+1	 1.72098E-3	 19:13:16:86	
 1.54167E+1	 1.72429E-3	 19:13:17:86	
 1.54333E+1	 1.72756E-3	 19:13:18:86	
 1.54500E+1	 1.73085E-3	 19:13:19:86	
 1.54667E+1	 1.73412E-3	 19:13:20:86	
 1.54833E+1	 1.73722E-3	 19:13:21:86	
 1.55000E+1	 1.74048E-3	 19:13:22:86	
 1.55167E+1	 1.74382E-3	 19:13:23:86	
 1.55333E+1	 1.74728E-3	 19:13:24:86	
 1.55500E+1	 1.75093E-3	 19:13:25:86	
 1.55667E+1	 1.75477E-3	 19:13:26:86	
 1.55833E+1	 1.75874E-3	 19:13:27:86	
 1.56000E+1	 1.76283E-3	 19:13:28:86	
 1.56167E+1	 1.76742E-3	 19:13:29:86	
 1.56333E+1	 1.77194E-3	 19:13:30:86	
 1.56500E+1	 1.77619E-3	 19:13:31:86	
 1.56667E+1	 1.78042E-3	 19:13:32:86	
 1.56833E+1	 1.78443E-3	 19:13:33:86	
 1.57000E+1	 1.78820E-3	 19:13:34:86	
 1.57167E+1	 1.79222E-3	 19:13:35:86	
 1.57333E+1	 1.79614E-3	 19:13:36:86	
 1.57500E+1	 1.79984E-3	 19:13:37:86	
 1.57667E+1	 1.80357E-3	 19:13:38:86	
 1.57833E+1	 1.80728E-3	 19:13:39:86	
 1.58000E+1	 1.81099E-3	 19:13:40:86	
 1.58167E+1	 1.81526E-3	 19:13:41:86	
 1.58333E+1	 1.81984E-3	 19:13:42:86	
 1.58500E+1	 1.82454E-3	 19:13:43:86	
 1.58667E+1	 1.82917E-3	 19:13:44:86	
 1.58833E+1	 1.83377E-3	 19:13:45:86	
 1.59000E+1	 1.83813E-3	 19:13:46:86	
 1.59167E+1	 1.84231E-3	 19:13:47:86	
 1.59333E+1	 1.84678E-3	 19:13:48:86	
 1.59500E+1	 1.85128E-3	 19:13:49:86	
 1.59667E+1	 1.85565E-3	 19:13:50:86	
 1.59833E+1	 1.86026E-3	 19:13:51:86	
 1.60000E+1	 1.86472E-3	 19:13:52:86	
 1.60167E+1	 1.86899E-3	 19:13:53:86	
 1.60333E+1	 1.87355E-3	 19:13:54:86	
 1.60500E+1	 1.87825E-3	 19:13:55:86	
 1.60667E+1	 1.88316E-3	 19:13:56:86	
 1.60833E+1	 1.88830E-3	 19:13:57:86	
 1.61000E+1	 1.89352E-3	 19:13:58:86	
 1.61167E+1	 1.89870E-3	 19:13:59:86	
 1.61333E+1	 1.90389E-3	 19:14:00:86	
 1.61500E+1	 1.90912E-3	 19:14:01:86	
 1.61667E+1	 1.91437E-3	 19:14:02:86	
 1.61833E+1	 1.91953E-3	 19:14:03:86	
 1.62000E+1	 1.92493E-3	 19:14:04:86	
 1.62167E+1	 1.93006E-3	 19:14:05:86	
 1.62333E+1	 1.93506E-3	 19:14:06:86	
 1.62500E+1	 1.94068E-3	 19:14:07:86	
 1.62667E+1	 1.94639E-3	 19:14:08:86	
 1.62833E+1	 1.95212E-3	 19:14:09:86	
 1.63000E+1	 1.95805E-3	 19:14:10:86	
 1.63167E+1	 1.96398E-3	 19:14:11:86	
 1.63333E+1	 1.96977E-3	 19:14:12:86	
 1.63500E+1	 1.97597E-3	 19:14:13:86	
 1.63667E+1	 1.98211E-3	 19:14:14:86	
 1.63833E+1	 1.98829E-3	 19:14:15:86	
 1.64000E+1	 1.99488E-3	 19:14:16:86	
 1.64167E+1	 2.00183E-3	 19:14:17:86	
 1.64333E+1	 2.00878E-3	 19:14:18:86	
 1.64500E+1	 2.01614E-3	 19:14:19:86	
 1.64667E+1	 2.02342E-3	 19:14:20:86	
 1.64833E+1	 2.03062E-3	 19:14:21:86	
 1.65000E+1	 2.03767E-3	 19:14:22:86	
 1.65167E+1	 2.04514E-3	 19:14:23:86	
 1.65333E+1	 2.05239E-3	 19:14:24:86	
 1.65500E+1	 2.05993E-3	 19:14:25:86	
 1.65667E+1	 2.06760E-3	 19:14:26:86	
 1.65833E+1	 2.07529E-3	 19:14:27:86	
 1.66000E+1	 2.08274E-3	 19:14:28:86	
 1.66167E+1	 2.09054E-3	 19:14:29:86	
 1.66333E+1	 2.09808E-3	 19:14:30:86	
 1.66500E+1	 2.10567E-3	 19:14:31:86	
 1.66667E+1	 2.11325E-3	 19:14:32:86	
 1.66833E+1	 2.12093E-3	 19:14:33:86	
 1.67000E+1	 2.12883E-3	 19:14:34:86	
 1.67167E+1	 2.13699E-3	 19:14:35:86	
 1.67333E+1	 2.14530E-3	 19:14:36:86	
 1.67500E+1	 2.15362E-3	 19:14:37:86	
 1.67667E+1	 2.16186E-3	 19:14:38:86	
 1.67833E+1	 2.17058E-3	 19:14:39:86	
 1.68000E+1	 2.17937E-3	 19:14:40:86	
 1.68167E+1	 2.18832E-3	 19:14:41:86	
 1.68333E+1	 2.19839E-3	 19:14:42:86	
 1.68500E+1	 2.20855E-3	 19:14:43:86	
 1.68667E+1	 2.21858E-3	 19:14:44:86	
 1.68833E+1	 2.22944E-3	 19:14:45:86	
 1.69000E+1	 2.24024E-3	 19:14:46:86	
 1.69167E+1	 2.25106E-3	 19:14:47:86	
 1.69333E+1	 2.26232E-3	 19:14:48:86	
 1.69500E+1	 2.27387E-3	 19:14:49:86	
 1.69667E+1	 2.28564E-3	 19:14:50:86	
 1.69833E+1	 2.29772E-3	 19:14:51:86	
 1.70000E+1	 2.30993E-3	 19:14:52:86	
 1.70167E+1	 2.32200E-3	 19:14:53:86	
 1.70333E+1	 2.33420E-3	 19:14:54:86	
 1.70500E+1	 2.34634E-3	 19:14:55:86	
 1.70667E+1	 2.35829E-3	 19:14:56:86	
 1.70833E+1	 2.37002E-3	 19:14:57:86	
 1.71000E+1	 2.38265E-3	 19:14:58:86	
 1.71167E+1	 2.39497E-3	 19:14:59:86	
 1.71333E+1	 2.40677E-3	 19:15:00:86	
 1.71500E+1	 2.41898E-3	 19:15:01:86	
 1.71667E+1	 2.43083E-3	 19:15:02:86	
 1.71833E+1	 2.44197E-3	 19:15:03:86	
 1.72000E+1	 2.45359E-3	 19:15:04:86	
 1.72167E+1	 2.46476E-3	 19:15:05:86	
 1.72333E+1	 2.47522E-3	 19:15:06:86	
 1.72500E+1	 2.48590E-3	 19:15:07:86	
 1.72667E+1	 2.49638E-3	 19:15:08:86	
 1.72833E+1	 2.50638E-3	 19:15:09:86	
 1.73000E+1	 2.51676E-3	 19:15:10:86	
 1.73167E+1	 2.52674E-3	 19:15:11:86	
 1.73333E+1	 2.53624E-3	 19:15:12:86	
 1.73500E+1	 2.54580E-3	 19:15:13:86	
 1.73667E+1	 2.55519E-3	 19:15:14:86	
 1.73833E+1	 2.56407E-3	 19:15:15:86	
 1.74000E+1	 2.57315E-3	 19:15:16:86	
 1.74167E+1	 2.58204E-3	 19:15:17:86	
 1.74333E+1	 2.59039E-3	 19:15:18:86	
 1.74500E+1	 2.59820E-3	 19:15:19:86	
 1.74667E+1	 2.60650E-3	 19:15:20:86	
 1.74833E+1	 2.61483E-3	 19:15:21:86	
 1.75000E+1	 2.62305E-3	 19:15:22:86	
 1.75167E+1	 2.63177E-3	 19:15:23:86	
 1.75333E+1	 2.64020E-3	 19:15:24:86	
 1.75500E+1	 2.64827E-3	 19:15:25:86	
 1.75667E+1	 2.65626E-3	 19:15:26:86	
 1.75833E+1	 2.66427E-3	 19:15:27:86	
 1.76000E+1	 2.67232E-3	 19:15:28:86	
 1.76167E+1	 2.68067E-3	 19:15:29:86	
 1.76333E+1	 2.68924E-3	 19:15:30:86	
 1.76500E+1	 2.69780E-3	 19:15:31:86	
 1.76667E+1	 2.70639E-3	 19:15:32:86	
 1.76833E+1	 2.71556E-3	 19:15:33:86	
 1.77000E+1	 2.72436E-3	 19:15:34:86	
 1.77167E+1	 2.73272E-3	 19:15:35:86	
 1.77333E+1	 2.74177E-3	 19:15:36:86	
 1.77500E+1	 2.75074E-3	 19:15:37:86	
 1.77667E+1	 2.75944E-3	 19:15:38:86	
 1.77833E+1	 2.76835E-3	 19:15:39:86	
 1.78000E+1	 2.77737E-3	 19:15:40:86	
 1.78167E+1	 2.78644E-3	 19:15:41:86	
 1.78333E+1	 2.79624E-3	 19:15:42:86	
 1.78500E+1	 2.80617E-3	 19:15:43:86	
 1.78667E+1	 2.81579E-3	 19:15:44:86	
 1.78833E+1	 2.82576E-3	 19:15:45:86	
 1.79000E+1	 2.83571E-3	 19:15:46:86	
 1.79167E+1	 2.84595E-3	 19:15:47:86	
 1.79333E+1	 2.85656E-3	 19:15:48:86	
 1.79500E+1	 2.86725E-3	 19:15:49:86	
 1.79667E+1	 2.87805E-3	 19:15:50:86	
 1.79833E+1	 2.88864E-3	 19:15:51:86	
 1.80000E+1	 2.90013E-3	 19:15:52:86	
 1.80167E+1	 2.91162E-3	 19:15:53:86	
 1.80333E+1	 2.92286E-3	 19:15:54:86	
 1.80500E+1	 2.93446E-3	 19:15:55:86	
 1.80667E+1	 2.94614E-3	 19:15:56:86	
 1.80833E+1	 2.95763E-3	 19:15:57:86	
 1.81000E+1	 2.97032E-3	 19:15:58:86	
 1.81167E+1	 2.98325E-3	 19:15:59:86	
 1.81333E+1	 2.99602E-3	 19:16:00:86	
 1.81500E+1	 3.00929E-3	 19:16:01:86	
 1.81667E+1	 3.02237E-3	 19:16:02:86	
 1.81833E+1	 3.03574E-3	 19:16:03:86	
 1.82000E+1	 3.04921E-3	 19:16:04:86	
 1.82167E+1	 3.06271E-3	 19:16:05:86	
 1.82333E+1	 3.07615E-3	 19:16:06:86	
 1.82500E+1	 3.09021E-3	 19:16:07:86	
 1.82667E+1	 3.10443E-3	 19:16:08:86	
 1.82833E+1	 3.11857E-3	 19:16:09:86	
 1.83000E+1	 3.13259E-3	 19:16:10:86	
 1.83167E+1	 3.14659E-3	 19:16:11:86	
 1.83333E+1	 3.16045E-3	 19:16:12:86	
 1.83500E+1	 3.17428E-3	 19:16:13:86	
 1.83667E+1	 3.18868E-3	 19:16:14:86	
 1.83833E+1	 3.20302E-3	 19:16:15:86	
 1.84000E+1	 3.21686E-3	 19:16:16:86	
 1.84167E+1	 3.23113E-3	 19:16:17:86	
 1.84333E+1	 3.24495E-3	 19:16:18:86	
 1.84500E+1	 3.25803E-3	 19:16:19:86	
 1.84667E+1	 3.27159E-3	 19:16:20:86	
 1.84833E+1	 3.28487E-3	 19:16:21:86	
 1.85000E+1	 3.29781E-3	 19:16:22:86	
 1.85167E+1	 3.31056E-3	 19:16:23:86	
 1.85333E+1	 3.32315E-3	 19:16:24:86	
 1.85500E+1	 3.33556E-3	 19:16:25:86	
 1.85667E+1	 3.34780E-3	 19:16:26:86	
 1.85833E+1	 3.36008E-3	 19:16:27:86	
 1.86000E+1	 3.37183E-3	 19:16:28:86	
 1.86167E+1	 3.38297E-3	 19:16:29:86	
 1.86333E+1	 3.39418E-3	 19:16:30:86	
 1.86500E+1	 3.40518E-3	 19:16:31:86	
 1.86667E+1	 3.41553E-3	 19:16:32:86	
 1.86833E+1	 3.42607E-3	 19:16:33:86	
 1.87000E+1	 3.43608E-3	 19:16:34:86	
 1.87167E+1	 3.44537E-3	 19:16:35:86	
 1.87333E+1	 3.45511E-3	 19:16:36:86	
 1.87500E+1	 3.46454E-3	 19:16:37:86	
 1.87667E+1	 3.47346E-3	 19:16:38:86	
 1.87833E+1	 3.48229E-3	 19:16:39:86	
 1.88000E+1	 3.49066E-3	 19:16:40:86	
 1.88167E+1	 3.49874E-3	 19:16:41:86	
 1.88333E+1	 3.50654E-3	 19:16:42:86	
 1.88500E+1	 3.51413E-3	 19:16:43:86	
 1.88667E+1	 3.52142E-3	 19:16:44:86	
 1.88833E+1	 3.52846E-3	 19:16:45:86	
 1.89000E+1	 3.53611E-3	 19:16:46:86	
 1.89167E+1	 3.54355E-3	 19:16:47:86	
 1.89333E+1	 3.55057E-3	 19:16:48:86	
 1.89500E+1	 3.55763E-3	 19:16:49:86	
 1.89667E+1	 3.56425E-3	 19:16:50:86	
 1.89833E+1	 3.57054E-3	 19:16:51:86	
 1.90000E+1	 3.57747E-3	 19:16:52:86	
 1.90167E+1	 3.58448E-3	 19:16:53:86	
 1.90333E+1	 3.59126E-3	 19:16:54:86	
 1.90500E+1	 3.59829E-3	 19:16:55:86	
 1.90667E+1	 3.60524E-3	 19:16:56:86	
 1.90833E+1	 3.61211E-3	 19:16:57:86	
 1.91000E+1	 3.61911E-3	 19:16:58:86	
 1.91167E+1	 3.62626E-3	 19:16:59:86	
 1.91333E+1	 3.63353E-3	 19:17:00:86	
 1.91500E+1	 3.64129E-3	 19:17:01:86	
 1.91667E+1	 3.64942E-3	 19:17:02:86	
 1.91833E+1	 3.65773E-3	 19:17:03:86	
 1.92000E+1	 3.66635E-3	 19:17:04:86	
 1.92167E+1	 3.67616E-3	 19:17:05:86	
 1.92333E+1	 3.68631E-3	 19:17:06:86	
 1.92500E+1	 3.69672E-3	 19:17:07:86	
 1.92667E+1	 3.70765E-3	 19:17:08:86	
 1.92833E+1	 3.71902E-3	 19:17:09:86	
 1.93000E+1	 3.73081E-3	 19:17:10:86	
 1.93167E+1	 3.74338E-3	 19:17:11:86	
 1.93333E+1	 3.75664E-3	 19:17:12:86	
 1.93500E+1	 3.77035E-3	 19:17:13:86	
 1.93667E+1	 3.78534E-3	 19:17:14:86	
 1.93833E+1	 3.80105E-3	 19:17:15:86	
 1.94000E+1	 3.81714E-3	 19:17:16:86	
 1.94167E+1	 3.83488E-3	 19:17:17:86	
 1.94333E+1	 3.85360E-3	 19:17:18:86	
 1.94500E+1	 3.87242E-3	 19:17:19:86	
 1.94667E+1	 3.89186E-3	 19:17:20:86	
 1.94833E+1	 3.91403E-3	 19:17:21:86	
 1.95000E+1	 3.93624E-3	 19:17:22:86	
 1.95167E+1	 3.95869E-3	 19:17:23:86	
 1.95333E+1	 3.98221E-3	 19:17:24:86	
 1.95500E+1	 4.00667E-3	 19:17:25:86	
 1.95667E+1	 4.03156E-3	 19:17:26:86	
 1.95833E+1	 4.05860E-3	 19:17:27:86	
 1.96000E+1	 4.08626E-3	 19:17:28:86	
 1.96167E+1	 4.11341E-3	 19:17:29:86	
 1.96333E+1	 4.14292E-3	 19:17:30:86	
 1.96500E+1	 4.17287E-3	 19:17:31:86	
 1.96667E+1	 4.20261E-3	 19:17:32:86	
 1.96833E+1	 4.23379E-3	 19:17:33:86	
 1.97000E+1	 4.26516E-3	 19:17:34:86	
 1.97167E+1	 4.29701E-3	 19:17:35:86	
 1.97333E+1	 4.32934E-3	 19:17:36:86	
 1.97500E+1	 4.36230E-3	 19:17:37:86	
 1.97667E+1	 4.39519E-3	 19:17:38:86	
 1.97833E+1	 4.42735E-3	 19:17:39:86	
 1.98000E+1	 4.46197E-3	 19:17:40:86	
 1.98167E+1	 4.49493E-3	 19:17:41:86	
 1.98333E+1	 4.52867E-3	 19:17:42:86	
 1.98500E+1	 4.56262E-3	 19:17:43:86	
 1.98667E+1	 4.59589E-3	 19:17:44:86	
 1.98833E+1	 4.62752E-3	 19:17:45:86	
 1.99000E+1	 4.66044E-3	 19:17:46:86	
 1.99167E+1	 4.69175E-3	 19:17:47:86	
 1.99333E+1	 4.72264E-3	 19:17:48:86	
 1.99500E+1	 4.75271E-3	 19:17:49:86	
 1.99667E+1	 4.78174E-3	 19:17:50:86	
 1.99833E+1	 4.80910E-3	 19:17:51:86	
 2.00000E+1	 4.83650E-3	 19:17:52:86	
 2.00167E+1	 4.86268E-3	 19:17:53:86	
 2.00333E+1	 4.88759E-3	 19:17:54:86	
 2.00500E+1	 4.91096E-3	 19:17:55:86	
 2.00667E+1	 4.93284E-3	 19:17:56:86	
 2.00833E+1	 4.95317E-3	 19:17:57:86	
 2.01000E+1	 4.97184E-3	 19:17:58:86	
 2.01167E+1	 4.98961E-3	 19:17:59:86	
 2.01333E+1	 5.00558E-3	 19:18:00:86	
 2.01500E+1	 5.01936E-3	 19:18:01:86	
 2.01667E+1	 5.03209E-3	 19:18:02:86	
 2.01833E+1	 5.04319E-3	 19:18:03:86	
 2.02000E+1	 5.05249E-3	 19:18:04:86	
 2.02167E+1	 5.06074E-3	 19:18:05:86	
 2.02333E+1	 5.06722E-3	 19:18:06:86	
 2.02500E+1	 5.07175E-3	 19:18:07:86	
 2.02667E+1	 5.07473E-3	 19:18:08:86	
 2.02833E+1	 5.07606E-3	 19:18:09:86	
 2.03000E+1	 5.07586E-3	 19:18:10:86	
 2.03167E+1	 5.07426E-3	 19:18:11:86	
 2.03333E+1	 5.07124E-3	 19:18:12:86	
 2.03500E+1	 5.06685E-3	 19:18:13:86	
 2.03667E+1	 5.06110E-3	 19:18:14:86	
 2.03833E+1	 5.05372E-3	 19:18:15:86	
 2.04000E+1	 5.04529E-3	 19:18:16:86	
 2.04167E+1	 5.03635E-3	 19:18:17:86	
 2.04333E+1	 5.02601E-3	 19:18:18:86	
 2.04500E+1	 5.01488E-3	 19:18:19:86	
 2.04667E+1	 5.00274E-3	 19:18:20:86	
 2.04833E+1	 4.98911E-3	 19:18:21:86	
 2.05000E+1	 4.97451E-3	 19:18:22:86	
 2.05167E+1	 4.95978E-3	 19:18:23:86	
 2.05333E+1	 4.94370E-3	 19:18:24:86	
 2.05500E+1	 4.92702E-3	 19:18:25:86	
 2.05667E+1	 4.91001E-3	 19:18:26:86	
 2.05833E+1	 4.89196E-3	 19:18:27:86	
 2.06000E+1	 4.87349E-3	 19:18:28:86	
 2.06167E+1	 4.85531E-3	 19:18:29:86	
 2.06333E+1	 4.83592E-3	 19:18:30:86	
 2.06500E+1	 4.81646E-3	 19:18:31:86	
 2.06667E+1	 4.79733E-3	 19:18:32:86	
 2.06833E+1	 4.77858E-3	 19:18:33:86	
 2.07000E+1	 4.75853E-3	 19:18:34:86	
 2.07167E+1	 4.73909E-3	 19:18:35:86	
 2.07333E+1	 4.71886E-3	 19:18:36:86	
 2.07500E+1	 4.69842E-3	 19:18:37:86	
 2.07667E+1	 4.67831E-3	 19:18:38:86	
 2.07833E+1	 4.65862E-3	 19:18:39:86	
 2.08000E+1	 4.63820E-3	 19:18:40:86	
 2.08167E+1	 4.61826E-3	 19:18:41:86	
 2.08333E+1	 4.59916E-3	 19:18:42:86	
 2.08500E+1	 4.57907E-3	 19:18:43:86	
 2.08667E+1	 4.55950E-3	 19:18:44:86	
 2.08833E+1	 4.54078E-3	 19:18:45:86	
 2.09000E+1	 4.52140E-3	 19:18:46:86	
 2.09167E+1	 4.50251E-3	 19:18:47:86	
 2.09333E+1	 4.48401E-3	 19:18:48:86	
 2.09500E+1	 4.46557E-3	 19:18:49:86	
 2.09667E+1	 4.44744E-3	 19:18:50:86	
 2.09833E+1	 4.42985E-3	 19:18:51:86	
 2.10000E+1	 4.41297E-3	 19:18:52:86	
 2.10167E+1	 4.39552E-3	 19:18:53:86	
 2.10333E+1	 4.37863E-3	 19:18:54:86	
 2.10500E+1	 4.36246E-3	 19:18:55:86	
 2.10667E+1	 4.34553E-3	 19:18:56:86	
 2.10833E+1	 4.32944E-3	 19:18:57:86	
 2.11000E+1	 4.31427E-3	 19:18:58:86	
 2.11167E+1	 4.29863E-3	 19:18:59:86	
 2.11333E+1	 4.28366E-3	 19:19:00:86	
 2.11500E+1	 4.26936E-3	 19:19:01:86	
 2.11667E+1	 4.25530E-3	 19:19:02:86	
 2.11833E+1	 4.24151E-3	 19:19:03:86	
 2.12000E+1	 4.22799E-3	 19:19:04:86	
 2.12167E+1	 4.21468E-3	 19:19:05:86	
 2.12333E+1	 4.20193E-3	 19:19:06:86	
 2.12500E+1	 4.18976E-3	 19:19:07:86	
 2.12667E+1	 4.17837E-3	 19:19:08:86	
 2.12833E+1	 4.16648E-3	 19:19:09:86	
 2.13000E+1	 4.15535E-3	 19:19:10:86	
 2.13167E+1	 4.14420E-3	 19:19:11:86	
 2.13333E+1	 4.13327E-3	 19:19:12:86	
 2.13500E+1	 4.12299E-3	 19:19:13:86	
 2.13667E+1	 4.11358E-3	 19:19:14:86	
 2.13833E+1	 4.10413E-3	 19:19:15:86	
 2.14000E+1	 4.09507E-3	 19:19:16:86	
 2.14167E+1	 4.08633E-3	 19:19:17:86	
 2.14333E+1	 4.07762E-3	 19:19:18:86	
 2.14500E+1	 4.06915E-3	 19:19:19:86	
 2.14667E+1	 4.06139E-3	 19:19:20:86	
 2.14833E+1	 4.05395E-3	 19:19:21:86	
 2.15000E+1	 4.04710E-3	 19:19:22:86	
 2.15167E+1	 4.04077E-3	 19:19:23:86	
 2.15333E+1	 4.03491E-3	 19:19:24:86	
 2.15500E+1	 4.02967E-3	 19:19:25:86	
 2.15667E+1	 4.02524E-3	 19:19:26:86	
 2.15833E+1	 4.02140E-3	 19:19:27:86	
 2.16000E+1	 4.01750E-3	 19:19:28:86	
 2.16167E+1	 4.01380E-3	 19:19:29:86	
 2.16333E+1	 4.01045E-3	 19:19:30:86	
 2.16500E+1	 4.00746E-3	 19:19:31:86	
 2.16667E+1	 4.00511E-3	 19:19:32:86	
 2.16833E+1	 4.00348E-3	 19:19:33:86	
 2.17000E+1	 4.00230E-3	 19:19:34:86	
 2.17167E+1	 4.00162E-3	 19:19:35:86	
 2.17333E+1	 4.00154E-3	 19:19:36:86	
 2.17500E+1	 4.00222E-3	 19:19:37:86	
 2.17667E+1	 4.00370E-3	 19:19:38:86	
 2.17833E+1	 4.00587E-3	 19:19:39:86	
 2.18000E+1	 4.00885E-3	 19:19:40:86	
 2.18167E+1	 4.01237E-3	 19:19:41:86	
 2.18333E+1	 4.01637E-3	 19:19:42:86	
 2.18500E+1	 4.02095E-3	 19:19:43:86	
 2.18667E+1	 4.02612E-3	 19:19:44:86	
 2.18833E+1	 4.03188E-3	 19:19:45:86	
 2.19000E+1	 4.03815E-3	 19:19:46:86	
 2.19167E+1	 4.04542E-3	 19:19:47:86	
 2.19333E+1	 4.05331E-3	 19:19:48:86	
 2.19500E+1	 4.06178E-3	 19:19:49:86	
 2.19667E+1	 4.07180E-3	 19:19:50:86	
 2.19833E+1	 4.08239E-3	 19:19:51:86	
 2.20000E+1	 4.09335E-3	 19:19:52:86	
 2.20167E+1	 4.10556E-3	 19:19:53:86	
 2.20333E+1	 4.11802E-3	 19:19:54:86	
 2.20500E+1	 4.13083E-3	 19:19:55:86	
 2.20667E+1	 4.14443E-3	 19:19:56:86	
 2.20833E+1	 4.15873E-3	 19:19:57:86	
 2.21000E+1	 4.17346E-3	 19:19:58:86	
 2.21167E+1	 4.18917E-3	 19:19:59:86	
 2.21333E+1	 4.20527E-3	 19:20:00:86	
 2.21500E+1	 4.22128E-3	 19:20:01:86	
 2.21667E+1	 4.23876E-3	 19:20:02:86	
 2.21833E+1	 4.25674E-3	 19:20:03:86	
 2.22000E+1	 4.27462E-3	 19:20:04:86	
 2.22167E+1	 4.29199E-3	 19:20:05:86	
 2.22333E+1	 4.31103E-3	 19:20:06:86	
 2.22500E+1	 4.33022E-3	 19:20:07:86	
 2.22667E+1	 4.34911E-3	 19:20:08:86	
 2.22833E+1	 4.36852E-3	 19:20:09:86	
 2.23000E+1	 4.38747E-3	 19:20:10:86	
 2.23167E+1	 4.40565E-3	 19:20:11:86	
 2.23333E+1	 4.42488E-3	 19:20:12:86	
 2.23500E+1	 4.44399E-3	 19:20:13:86	
 2.23667E+1	 4.46260E-3	 19:20:14:86	
 2.23833E+1	 4.48131E-3	 19:20:15:86	
 2.24000E+1	 4.49953E-3	 19:20:16:86	
 2.24167E+1	 4.51669E-3	 19:20:17:86	
 2.24333E+1	 4.53466E-3	 19:20:18:86	
 2.24500E+1	 4.55220E-3	 19:20:19:86	
 2.24667E+1	 4.56879E-3	 19:20:20:86	
 2.24833E+1	 4.58430E-3	 19:20:21:86	
 2.25000E+1	 4.59992E-3	 19:20:22:86	
 2.25167E+1	 4.61463E-3	 19:20:23:86	
 2.25333E+1	 4.62840E-3	 19:20:24:86	
 2.25500E+1	 4.64263E-3	 19:20:25:86	
 2.25667E+1	 4.65597E-3	 19:20:26:86	
 2.25833E+1	 4.66832E-3	 19:20:27:86	
 2.26000E+1	 4.68091E-3	 19:20:28:86	
 2.26167E+1	 4.69255E-3	 19:20:29:86	
 2.26333E+1	 4.70319E-3	 19:20:30:86	
 2.26500E+1	 4.71323E-3	 19:20:31:86	
 2.26667E+1	 4.72269E-3	 19:20:32:86	
 2.26833E+1	 4.73153E-3	 19:20:33:86	
 2.27000E+1	 4.73977E-3	 19:20:34:86	
 2.27167E+1	 4.74721E-3	 19:20:35:86	
 2.27333E+1	 4.75381E-3	 19:20:36:86	
 2.27500E+1	 4.75992E-3	 19:20:37:86	
 2.27667E+1	 4.76548E-3	 19:20:38:86	
 2.27833E+1	 4.77038E-3	 19:20:39:86	
 2.28000E+1	 4.77459E-3	 19:20:40:86	
 2.28167E+1	 4.77846E-3	 19:20:41:86	
 2.28333E+1	 4.78173E-3	 19:20:42:86	
 2.28500E+1	 4.78452E-3	 19:20:43:86	
 2.28667E+1	 4.78713E-3	 19:20:44:86	
 2.28833E+1	 4.78930E-3	 19:20:45:86	
 2.29000E+1	 4.79120E-3	 19:20:46:86	
 2.29167E+1	 4.79294E-3	 19:20:47:86	
 2.29333E+1	 4.79456E-3	 19:20:48:86	
 2.29500E+1	 4.79600E-3	 19:20:49:86	
 2.29667E+1	 4.79720E-3	 19:20:50:86	
 2.29833E+1	 4.79803E-3	 19:20:51:86	
 2.30000E+1	 4.79859E-3	 19:20:52:86	
 2.30167E+1	 4.79911E-3	 19:20:53:86	
 2.30333E+1	 4.79976E-3	 19:20:54:86	
 2.30500E+1	 4.80057E-3	 19:20:55:86	
 2.30667E+1	 4.80143E-3	 19:20:56:86	
 2.30833E+1	 4.80237E-3	 19:20:57:86	
 2.31000E+1	 4.80330E-3	 19:20:58:86	
 2.31167E+1	 4.80432E-3	 19:20:59:86	
 2.31333E+1	 4.80566E-3	 19:21:00:86	
 2.31500E+1	 4.80726E-3	 19:21:01:86	
 2.31667E+1	 4.80908E-3	 19:21:02:86	
 2.31833E+1	 4.81131E-3	 19:21:03:86	
 2.32000E+1	 4.81377E-3	 19:21:04:86	
 2.32167E+1	 4.81644E-3	 19:21:05:86	
 2.32333E+1	 4.81957E-3	 19:21:06:86	
 2.32500E+1	 4.82307E-3	 19:21:07:86	
 2.32667E+1	 4.82703E-3	 19:21:08:86	
 2.32833E+1	 4.83132E-3	 19:21:09:86	
 2.33000E+1	 4.83583E-3	 19:21:10:86	
 2.33167E+1	 4.84061E-3	 19:21:11:86	
 2.33333E+1	 4.84576E-3	 19:21:12:86	
 2.33500E+1	 4.85140E-3	 19:21:13:86	
 2.33667E+1	 4.85756E-3	 19:21:14:86	
 2.33833E+1	 4.86410E-3	 19:21:15:86	
 2.34000E+1	 4.87126E-3	 19:21:16:86	
 2.34167E+1	 4.87851E-3	 19:21:17:86	
 2.34333E+1	 4.88568E-3	 19:21:18:86	
 2.34500E+1	 4.89346E-3	 19:21:19:86	
 2.34667E+1	 4.90134E-3	 19:21:20:86	
 2.34833E+1	 4.90941E-3	 19:21:21:86	
 2.35000E+1	 4.91849E-3	 19:21:22:86	
 2.35167E+1	 4.92778E-3	 19:21:23:86	
 2.35333E+1	 4.93746E-3	 19:21:24:86	
 2.35500E+1	 4.94724E-3	 19:21:25:86	
 2.35667E+1	 4.95695E-3	 19:21:26:86	
 2.35833E+1	 4.96673E-3	 19:21:27:86	
 2.36000E+1	 4.97674E-3	 19:21:28:86	
 2.36167E+1	 4.98677E-3	 19:21:29:86	
 2.36333E+1	 4.99653E-3	 19:21:30:86	
 2.36500E+1	 5.00614E-3	 19:21:31:86	
 2.36667E+1	 5.01542E-3	 19:21:32:86	
 2.36833E+1	 5.02424E-3	 19:21:33:86	
 2.37000E+1	 5.03273E-3	 19:21:34:86	
 2.37167E+1	 5.04174E-3	 19:21:35:86	
 2.37333E+1	 5.05048E-3	 19:21:36:86	
 2.37500E+1	 5.05883E-3	 19:21:37:86	
 2.37667E+1	 5.06711E-3	 19:21:38:86	
 2.37833E+1	 5.07486E-3	 19:21:39:86	
 2.38000E+1	 5.08150E-3	 19:21:40:86	
 2.38167E+1	 5.08769E-3	 19:21:41:86	
 2.38333E+1	 5.09330E-3	 19:21:42:86	
 2.38500E+1	 5.09845E-3	 19:21:43:86	
 2.38667E+1	 5.10333E-3	 19:21:44:86	
 2.38833E+1	 5.10740E-3	 19:21:45:86	
 2.39000E+1	 5.11050E-3	 19:21:46:86	
 2.39167E+1	 5.11301E-3	 19:21:47:86	
 2.39333E+1	 5.11485E-3	 19:21:48:86	
 2.39500E+1	 5.11587E-3	 19:21:49:86	
 2.39667E+1	 5.11587E-3	 19:21:50:86	
 2.39833E+1	 5.11466E-3	 19:21:51:86	
 2.40000E+1	 5.11230E-3	 19:21:52:86	
 2.40167E+1	 5.10891E-3	 19:21:53:86	
 2.40333E+1	 5.10453E-3	 19:21:54:86	
 2.40500E+1	 5.09926E-3	 19:21:55:86	
 2.40667E+1	 5.09335E-3	 19:21:56:86	
 2.40833E+1	 5.08602E-3	 19:21:57:86	
 2.41000E+1	 5.07763E-3	 19:21:58:86	
 2.41167E+1	 5.06813E-3	 19:21:59:86	
 2.41333E+1	 5.05743E-3	 19:22:00:86	
 2.41500E+1	 5.04578E-3	 19:22:01:86	
 2.41667E+1	 5.03332E-3	 19:22:02:86	
 2.41833E+1	 5.01966E-3	 19:22:03:86	
 2.42000E+1	 5.00470E-3	 19:22:04:86	
 2.42167E+1	 4.98890E-3	 19:22:05:86	
 2.42333E+1	 4.97138E-3	 19:22:06:86	
 2.42500E+1	 4.95296E-3	 19:22:07:86	
 2.42667E+1	 4.93452E-3	 19:22:08:86	
 2.42833E+1	 4.91545E-3	 19:22:09:86	
 2.43000E+1	 4.89384E-3	 19:22:10:86	
 2.43167E+1	 4.87154E-3	 19:22:11:86	
 2.43333E+1	 4.84841E-3	 19:22:12:86	
 2.43500E+1	 4.82374E-3	 19:22:13:86	
 2.43667E+1	 4.79840E-3	 19:22:14:86	
 2.43833E+1	 4.77263E-3	 19:22:15:86	
 2.44000E+1	 4.74566E-3	 19:22:16:86	
 2.44167E+1	 4.71816E-3	 19:22:17:86	
 2.44333E+1	 4.69077E-3	 19:22:18:86	
 2.44500E+1	 4.66168E-3	 19:22:19:86	
 2.44667E+1	 4.63180E-3	 19:22:20:86	
 2.44833E+1	 4.60209E-3	 19:22:21:86	
 2.45000E+1	 4.57050E-3	 19:22:22:86	
 2.45167E+1	 4.53915E-3	 19:22:23:86	
 2.45333E+1	 4.50752E-3	 19:22:24:86	
 2.45500E+1	 4.47585E-3	 19:22:25:86	
 2.45667E+1	 4.44380E-3	 19:22:26:86	
 2.45833E+1	 4.41194E-3	 19:22:27:86	
 2.46000E+1	 4.38067E-3	 19:22:28:86	
 2.46167E+1	 4.34671E-3	 19:22:29:86	
 2.46333E+1	 4.31319E-3	 19:22:30:86	
 2.46500E+1	 4.28086E-3	 19:22:31:86	
 2.46667E+1	 4.24700E-3	 19:22:32:86	
 2.46833E+1	 4.21392E-3	 19:22:33:86	
 2.47000E+1	 4.18185E-3	 19:22:34:86	
 2.47167E+1	 4.14741E-3	 19:22:35:86	
 2.47333E+1	 4.11369E-3	 19:22:36:86	
 2.47500E+1	 4.08144E-3	 19:22:37:86	
 2.47667E+1	 4.04858E-3	 19:22:38:86	
 2.47833E+1	 4.01674E-3	 19:22:39:86	
 2.48000E+1	 3.98507E-3	 19:22:40:86	
 2.48167E+1	 3.95380E-3	 19:22:41:86	
 2.48333E+1	 3.92259E-3	 19:22:42:86	
 2.48500E+1	 3.89214E-3	 19:22:43:86	
 2.48667E+1	 3.86269E-3	 19:22:44:86	
 2.48833E+1	 3.83131E-3	 19:22:45:86	
 2.49000E+1	 3.80114E-3	 19:22:46:86	
 2.49167E+1	 3.77257E-3	 19:22:47:86	
 2.49333E+1	 3.74369E-3	 19:22:48:86	
 2.49500E+1	 3.71559E-3	 19:22:49:86	
 2.49667E+1	 3.68889E-3	 19:22:50:86	
 2.49833E+1	 3.66145E-3	 19:22:51:86	
 2.50000E+1	 3.63501E-3	 19:22:52:86	
 2.50167E+1	 3.61014E-3	 19:22:53:86	
 2.50333E+1	 3.58452E-3	 19:22:54:86	
 2.50500E+1	 3.55997E-3	 19:22:55:86	
 2.50667E+1	 3.53698E-3	 19:22:56:86	
 2.50833E+1	 3.51324E-3	 19:22:57:86	
 2.51000E+1	 3.49025E-3	 19:22:58:86	
 2.51167E+1	 3.46807E-3	 19:22:59:86	
 2.51333E+1	 3.44642E-3	 19:23:00:86	
 2.51500E+1	 3.42536E-3	 19:23:01:86	
 2.51667E+1	 3.40522E-3	 19:23:02:86	
 2.51833E+1	 3.38613E-3	 19:23:03:86	
 2.52000E+1	 3.36721E-3	 19:23:04:86	
 2.52167E+1	 3.34929E-3	 19:23:05:86	
 2.52333E+1	 3.33263E-3	 19:23:06:86	
 2.52500E+1	 3.31588E-3	 19:23:07:86	
 2.52667E+1	 3.30011E-3	 19:23:08:86	
 2.52833E+1	 3.28548E-3	 19:23:09:86	
 2.53000E+1	 3.27057E-3	 19:23:10:86	
 2.53167E+1	 3.25670E-3	 19:23:11:86	
 2.53333E+1	 3.24398E-3	 19:23:12:86	
 2.53500E+1	 3.23109E-3	 19:23:13:86	
 2.53667E+1	 3.21913E-3	 19:23:14:86	
 2.53833E+1	 3.20841E-3	 19:23:15:86	
 2.54000E+1	 3.19833E-3	 19:23:16:86	
 2.54167E+1	 3.18912E-3	 19:23:17:86	
 2.54333E+1	 3.18103E-3	 19:23:18:86	
 2.54500E+1	 3.17334E-3	 19:23:19:86	
 2.54667E+1	 3.16674E-3	 19:23:20:86	
 2.54833E+1	 3.16147E-3	 19:23:21:86	
 2.55000E+1	 3.15760E-3	 19:23:22:86	
 2.55167E+1	 3.15485E-3	 19:23:23:86	
 2.55333E+1	 3.15349E-3	 19:23:24:86	
 2.55500E+1	 3.15360E-3	 19:23:25:86	
 2.55667E+1	 3.15525E-3	 19:23:26:86	
 2.55833E+1	 3.15836E-3	 19:23:27:86	
 2.56000E+1	 3.16312E-3	 19:23:28:86	
 2.56167E+1	 3.16950E-3	 19:23:29:86	
 2.56333E+1	 3.17766E-3	 19:23:30:86	
 2.56500E+1	 3.18763E-3	 19:23:31:86	
 2.56667E+1	 3.20025E-3	 19:23:32:86	
 2.56833E+1	 3.21496E-3	 19:23:33:86	
 2.57000E+1	 3.23221E-3	 19:23:34:86	
 2.57167E+1	 3.25172E-3	 19:23:35:86	
 2.57333E+1	 3.27341E-3	 19:23:36:86	
 2.57500E+1	 3.29738E-3	 19:23:37:86	
 2.57667E+1	 3.32328E-3	 19:23:38:86	
 2.57833E+1	 3.35412E-3	 19:23:39:86	
 2.58000E+1	 3.38658E-3	 19:23:40:86	
 2.58167E+1	 3.42326E-3	 19:23:41:86	
 2.58333E+1	 3.46325E-3	 19:23:42:86	
 2.58500E+1	 3.50550E-3	 19:23:43:86	
 2.58667E+1	 3.55090E-3	 19:23:44:86	
 2.58833E+1	 3.60075E-3	 19:23:45:86	
 2.59000E+1	 3.65411E-3	 19:23:46:86	
 2.59167E+1	 3.71013E-3	 19:23:47:86	
 2.59333E+1	 3.77197E-3	 19:23:48:86	
 2.59500E+1	 3.83695E-3	 19:23:49:86	
 2.59667E+1	 3.90292E-3	 19:23:50:86	
 2.59833E+1	 3.97551E-3	 19:23:51:86	
 2.60000E+1	 4.05109E-3	 19:23:52:86	
 2.60167E+1	 4.12774E-3	 19:23:53:86	
 2.60333E+1	 4.21201E-3	 19:23:54:86	
 2.60500E+1	 4.29896E-3	 19:23:55:86	
 2.60667E+1	 4.38902E-3	 19:23:56:86	
 2.60833E+1	 4.48169E-3	 19:23:57:86	
 2.61000E+1	 4.58049E-3	 19:23:58:86	
 2.61167E+1	 4.68145E-3	 19:23:59:86	
 2.61333E+1	 4.78235E-3	 19:24:00:86	
 2.61500E+1	 4.89299E-3	 19:24:01:86	
 2.61667E+1	 5.00258E-3	 19:24:02:86	
 2.61833E+1	 5.11814E-3	 19:24:03:86	
 2.62000E+1	 5.23674E-3	 19:24:04:86	
 2.62167E+1	 5.35613E-3	 19:24:05:86	
 2.62333E+1	 5.47762E-3	 19:24:06:86	
 2.62500E+1	 5.60214E-3	 19:24:07:86	
 2.62667E+1	 5.72920E-3	 19:24:08:86	
 2.62833E+1	 5.85433E-3	 19:24:09:86	
 2.63000E+1	 5.98627E-3	 19:24:10:86	
 2.63167E+1	 6.11673E-3	 19:24:11:86	
 2.63333E+1	 6.24966E-3	 19:24:12:86	
 2.63500E+1	 6.38407E-3	 19:24:13:86	
 2.63667E+1	 6.51866E-3	 19:24:14:86	
 2.63833E+1	 6.64922E-3	 19:24:15:86	
 2.64000E+1	 6.77832E-3	 19:24:16:86	
 2.64167E+1	 6.91910E-3	 19:24:17:86	
 2.64333E+1	 7.05636E-3	 19:24:18:86	
 2.64500E+1	 7.18853E-3	 19:24:19:86	
 2.64667E+1	 7.32517E-3	 19:24:20:86	
 2.64833E+1	 7.45926E-3	 19:24:21:86	
 2.65000E+1	 7.58720E-3	 19:24:22:86	
 2.65167E+1	 7.72107E-3	 19:24:23:86	
 2.65333E+1	 7.84909E-3	 19:24:24:86	
 2.65500E+1	 7.97704E-3	 19:24:25:86	
 2.65667E+1	 8.10305E-3	 19:24:26:86	
 2.65833E+1	 8.22577E-3	 19:24:27:86	
 2.66000E+1	 8.34351E-3	 19:24:28:86	
 2.66167E+1	 8.46280E-3	 19:24:29:86	
 2.66333E+1	 8.57835E-3	 19:24:30:86	
 2.66500E+1	 8.68646E-3	 19:24:31:86	
 2.66667E+1	 8.79737E-3	 19:24:32:86	
 2.66833E+1	 8.90508E-3	 19:24:33:86	
 2.67000E+1	 9.00682E-3	 19:24:34:86	
 2.67167E+1	 9.10463E-3	 19:24:35:86	
 2.67333E+1	 9.20073E-3	 19:24:36:86	
 2.67500E+1	 9.29246E-3	 19:24:37:86	
 2.67667E+1	 9.37878E-3	 19:24:38:86	
 2.67833E+1	 9.46416E-3	 19:24:39:86	
 2.68000E+1	 9.54530E-3	 19:24:40:86	
 2.68167E+1	 9.61996E-3	 19:24:41:86	
 2.68333E+1	 9.69325E-3	 19:24:42:86	
 2.68500E+1	 9.76205E-3	 19:24:43:86	
 2.68667E+1	 9.82460E-3	 19:24:44:86	
 2.68833E+1	 9.88657E-3	 19:24:45:86	
 2.69000E+1	 9.94399E-3	 19:24:46:86	
 2.69167E+1	 9.99737E-3	 19:24:47:86	
 2.69333E+1	 1.00468E-2	 19:24:48:86	
 2.69500E+1	 1.00919E-2	 19:24:49:86	
 2.69667E+1	 1.01326E-2	 19:24:50:86	
 2.69833E+1	 1.01693E-2	 19:24:51:86	
 2.70000E+1	 1.02032E-2	 19:24:52:86	
 2.70167E+1	 1.02334E-2	 19:24:53:86	
 2.70333E+1	 1.02593E-2	 19:24:54:86	
 2.70500E+1	 1.02830E-2	 19:24:55:86	
 2.70667E+1	 1.03027E-2	 19:24:56:86	
 2.70833E+1	 1.03181E-2	 19:24:57:86	
 2.71000E+1	 1.03308E-2	 19:24:58:86	
 2.71167E+1	 1.03400E-2	 19:24:59:86	
 2.71333E+1	 1.03458E-2	 19:25:00:86	
 2.71500E+1	 1.03484E-2	 19:25:01:86	
 2.71667E+1	 1.03479E-2	 19:25:02:86	
 2.71833E+1	 1.03441E-2	 19:25:03:86	
 2.72000E+1	 1.03373E-2	 19:25:04:86	
 2.72167E+1	 1.03276E-2	 19:25:05:86	
 2.72333E+1	 1.03152E-2	 19:25:06:86	
 2.72500E+1	 1.02997E-2	 19:25:07:86	
 2.72667E+1	 1.02814E-2	 19:25:08:86	
 2.72833E+1	 1.02605E-2	 19:25:09:86	
 2.73000E+1	 1.02369E-2	 19:25:10:86	
 2.73167E+1	 1.02099E-2	 19:25:11:86	
 2.73333E+1	 1.01806E-2	 19:25:12:86	
 2.73500E+1	 1.01499E-2	 19:25:13:86	
 2.73667E+1	 1.01148E-2	 19:25:14:86	
 2.73833E+1	 1.00785E-2	 19:25:15:86	
 2.74000E+1	 1.00389E-2	 19:25:16:86	
 2.74167E+1	 9.99660E-3	 19:25:17:86	
 2.74333E+1	 9.95226E-3	 19:25:18:86	
 2.74500E+1	 9.90702E-3	 19:25:19:86	
 2.74667E+1	 9.85763E-3	 19:25:20:86	
 2.74833E+1	 9.80678E-3	 19:25:21:86	
 2.75000E+1	 9.75574E-3	 19:25:22:86	
 2.75167E+1	 9.69943E-3	 19:25:23:86	
 2.75333E+1	 9.64127E-3	 19:25:24:86	
 2.75500E+1	 9.58241E-3	 19:25:25:86	
 2.75667E+1	 9.52171E-3	 19:25:26:86	
 2.75833E+1	 9.45786E-3	 19:25:27:86	
 2.76000E+1	 9.39293E-3	 19:25:28:86	
 2.76167E+1	 9.32757E-3	 19:25:29:86	
 2.76333E+1	 9.25800E-3	 19:25:30:86	
 2.76500E+1	 9.18707E-3	 19:25:31:86	
 2.76667E+1	 9.11728E-3	 19:25:32:86	
 2.76833E+1	 9.04261E-3	 19:25:33:86	
 2.77000E+1	 8.96734E-3	 19:25:34:86	
 2.77167E+1	 8.89316E-3	 19:25:35:86	
 2.77333E+1	 8.81290E-3	 19:25:36:86	
 2.77500E+1	 8.73325E-3	 19:25:37:86	
 2.77667E+1	 8.65105E-3	 19:25:38:86	
 2.77833E+1	 8.56756E-3	 19:25:39:86	
 2.78000E+1	 8.48363E-3	 19:25:40:86	
 2.78167E+1	 8.39871E-3	 19:25:41:86	
 2.78333E+1	 8.31188E-3	 19:25:42:86	
 2.78500E+1	 8.22381E-3	 19:25:43:86	
 2.78667E+1	 8.13568E-3	 19:25:44:86	
 2.78833E+1	 8.04879E-3	 19:25:45:86	
 2.79000E+1	 7.95547E-3	 19:25:46:86	
 2.79167E+1	 7.86522E-3	 19:25:47:86	
 2.79333E+1	 7.77138E-3	 19:25:48:86	
 2.79500E+1	 7.67605E-3	 19:25:49:86	
 2.79667E+1	 7.58082E-3	 19:25:50:86	
 2.79833E+1	 7.48839E-3	 19:25:51:86	
 2.80000E+1	 7.39041E-3	 19:25:52:86	
 2.80167E+1	 7.29274E-3	 19:25:53:86	
 2.80333E+1	 7.19577E-3	 19:25:54:86	
 2.80500E+1	 7.09820E-3	 19:25:55:86	
 2.80667E+1	 6.99972E-3	 19:25:56:86	
 2.80833E+1	 6.90517E-3	 19:25:57:86	
 2.81000E+1	 6.80645E-3	 19:25:58:86	
 2.81167E+1	 6.70796E-3	 19:25:59:86	
 2.81333E+1	 6.61112E-3	 19:26:00:86	
 2.81500E+1	 6.51303E-3	 19:26:01:86	
 2.81667E+1	 6.41519E-3	 19:26:02:86	
 2.81833E+1	 6.32134E-3	 19:26:03:86	
 2.82000E+1	 6.22379E-3	 19:26:04:86	
 2.82167E+1	 6.12595E-3	 19:26:05:86	
 2.82333E+1	 6.02982E-3	 19:26:06:86	
 2.82500E+1	 5.93818E-3	 19:26:07:86	
 2.82667E+1	 5.84208E-3	 19:26:08:86	
 2.82833E+1	 5.74990E-3	 19:26:09:86	
 2.83000E+1	 5.66141E-3	 19:26:10:86	
 2.83167E+1	 5.56738E-3	 19:26:11:86	
 2.83333E+1	 5.47641E-3	 19:26:12:86	
 2.83500E+1	 5.38867E-3	 19:26:13:86	
 2.83667E+1	 5.30232E-3	 19:26:14:86	
 2.83833E+1	 5.21757E-3	 19:26:15:86	
 2.84000E+1	 5.13505E-3	 19:26:16:86	
 2.84167E+1	 5.05340E-3	 19:26:17:86	
 2.84333E+1	 4.97374E-3	 19:26:18:86	
 2.84500E+1	 4.89736E-3	 19:26:19:86	
 2.84667E+1	 4.82456E-3	 19:26:20:86	
 2.84833E+1	 4.74896E-3	 19:26:21:86	
 2.85000E+1	 4.67796E-3	 19:26:22:86	
 2.85167E+1	 4.61096E-3	 19:26:23:86	
 2.85333E+1	 4.54067E-3	 19:26:24:86	
 2.85500E+1	 4.47377E-3	 19:26:25:86	
 2.85667E+1	 4.41040E-3	 19:26:26:86	
 2.85833E+1	 4.34877E-3	 19:26:27:86	
 2.86000E+1	 4.28980E-3	 19:26:28:86	
 2.86167E+1	 4.23331E-3	 19:26:29:86	
 2.86333E+1	 4.17821E-3	 19:26:30:86	
 2.86500E+1	 4.12538E-3	 19:26:31:86	
 2.86667E+1	 4.07551E-3	 19:26:32:86	
 2.86833E+1	 4.02627E-3	 19:26:33:86	
 2.87000E+1	 3.97922E-3	 19:26:34:86	
 2.87167E+1	 3.93576E-3	 19:26:35:86	
 2.87333E+1	 3.89282E-3	 19:26:36:86	
 2.87500E+1	 3.85230E-3	 19:26:37:86	
 2.87667E+1	 3.81354E-3	 19:26:38:86	
 2.87833E+1	 3.77715E-3	 19:26:39:86	
 2.88000E+1	 3.74101E-3	 19:26:40:86	
 2.88167E+1	 3.70764E-3	 19:26:41:86	
 2.88333E+1	 3.67689E-3	 19:26:42:86	
 2.88500E+1	 3.64580E-3	 19:26:43:86	
 2.88667E+1	 3.61718E-3	 19:26:44:86	
 2.88833E+1	 3.59111E-3	 19:26:45:86	
 2.89000E+1	 3.56555E-3	 19:26:46:86	
 2.89167E+1	 3.54183E-3	 19:26:47:86	
 2.89333E+1	 3.52011E-3	 19:26:48:86	
 2.89500E+1	 3.49808E-3	 19:26:49:86	
 2.89667E+1	 3.47753E-3	 19:26:50:86	
 2.89833E+1	 3.45879E-3	 19:26:51:86	
 2.90000E+1	 3.44081E-3	 19:26:52:86	
 2.90167E+1	 3.42414E-3	 19:26:53:86	
 2.90333E+1	 3.40917E-3	 19:26:54:86	
 2.90500E+1	 3.39430E-3	 19:26:55:86	
 2.90667E+1	 3.38038E-3	 19:26:56:86	
 2.90833E+1	 3.36748E-3	 19:26:57:86	
 2.91000E+1	 3.35543E-3	 19:26:58:86	
 2.91167E+1	 3.34334E-3	 19:26:59:86	
 2.91333E+1	 3.33211E-3	 19:27:00:86	
 2.91500E+1	 3.32180E-3	 19:27:01:86	
 2.91667E+1	 3.31145E-3	 19:27:02:86	
 2.91833E+1	 3.30196E-3	 19:27:03:86	
 2.92000E+1	 3.29331E-3	 19:27:04:86	
 2.92167E+1	 3.28457E-3	 19:27:05:86	
 2.92333E+1	 3.27639E-3	 19:27:06:86	
 2.92500E+1	 3.26881E-3	 19:27:07:86	
 2.92667E+1	 3.26166E-3	 19:27:08:86	
 2.92833E+1	 3.25493E-3	 19:27:09:86	
 2.93000E+1	 3.24849E-3	 19:27:10:86	
 2.93167E+1	 3.24221E-3	 19:27:11:86	
 2.93333E+1	 3.23618E-3	 19:27:12:86	
 2.93500E+1	 3.23052E-3	 19:27:13:86	
 2.93667E+1	 3.22523E-3	 19:27:14:86	
 2.93833E+1	 3.21988E-3	 19:27:15:86	
 2.94000E+1	 3.21494E-3	 19:27:16:86	
 2.94167E+1	 3.21054E-3	 19:27:17:86	
 2.94333E+1	 3.20630E-3	 19:27:18:86	
 2.94500E+1	 3.20265E-3	 19:27:19:86	
 2.94667E+1	 3.19935E-3	 19:27:20:86	
 2.94833E+1	 3.19575E-3	 19:27:21:86	
 2.95000E+1	 3.19203E-3	 19:27:22:86	
 2.95167E+1	 3.18827E-3	 19:27:23:86	
 2.95333E+1	 3.18455E-3	 19:27:24:86	
 2.95500E+1	 3.18095E-3	 19:27:25:86	
 2.95667E+1	 3.17760E-3	 19:27:26:86	
 2.95833E+1	 3.17418E-3	 19:27:27:86	
 2.96000E+1	 3.17085E-3	 19:27:28:86	
 2.96167E+1	 3.16770E-3	 19:27:29:86	
 2.96333E+1	 3.16467E-3	 19:27:30:86	
 2.96500E+1	 3.16180E-3	 19:27:31:86	
 2.96667E+1	 3.15911E-3	 19:27:32:86	
 2.96833E+1	 3.15629E-3	 19:27:33:86	
 2.97000E+1	 3.15352E-3	 19:27:34:86	
 2.97167E+1	 3.15097E-3	 19:27:35:86	
 2.97333E+1	 3.14871E-3	 19:27:36:86	
 2.97500E+1	 3.14649E-3	 19:27:37:86	
 2.97667E+1	 3.14441E-3	 19:27:38:86	
 2.97833E+1	 3.14236E-3	 19:27:39:86	
 2.98000E+1	 3.14013E-3	 19:27:40:86	
 2.98167E+1	 3.13787E-3	 19:27:41:86	
 2.98333E+1	 3.13580E-3	 19:27:42:86	
 2.98500E+1	 3.13383E-3	 19:27:43:86	
 2.98667E+1	 3.13205E-3	 19:27:44:86	
 2.98833E+1	 3.13033E-3	 19:27:45:86	
 2.99000E+1	 3.12848E-3	 19:27:46:86	
 2.99167E+1	 3.12660E-3	 19:27:47:86	
 2.99333E+1	 3.12481E-3	 19:27:48:86	
 2.99500E+1	 3.12298E-3	 19:27:49:86	
 2.99667E+1	 3.12120E-3	 19:27:50:86	
 2.99833E+1	 3.11959E-3	 19:27:51:86	
 3.00000E+1	 3.11807E-3	 19:27:52:86	
 3.00167E+1	 3.11676E-3	 19:27:53:86	
 3.00333E+1	 3.11566E-3	 19:27:54:86	
 3.00500E+1	 3.11465E-3	 19:27:55:86	
 3.00667E+1	 3.11365E-3	 19:27:56:86	
 3.00833E+1	 3.11269E-3	 19:27:57:86	
 3.01000E+1	 3.11176E-3	 19:27:58:86	
 3.01167E+1	 3.11089E-3	 19:27:59:86	
 3.01333E+1	 3.11015E-3	 19:28:00:86	
 3.01500E+1	 3.10966E-3	 19:28:01:86	
 3.01667E+1	 3.10939E-3	 19:28:02:86	
 3.01833E+1	 3.10917E-3	 19:28:03:86	
 3.02000E+1	 3.10885E-3	 19:28:04:86	
 3.02167E+1	 3.10832E-3	 19:28:05:86	
 3.02333E+1	 3.10772E-3	 19:28:06:86	
 3.02500E+1	 3.10718E-3	 19:28:07:86	
 3.02667E+1	 3.10672E-3	 19:28:08:86	
 3.02833E+1	 3.10627E-3	 19:28:09:86	
 3.03000E+1	 3.10593E-3	 19:28:10:86	
 3.03167E+1	 3.10572E-3	 19:28:11:86	
 3.03333E+1	 3.10560E-3	 19:28:12:86	
 3.03500E+1	 3.10548E-3	 19:28:13:86	
 3.03667E+1	 3.10536E-3	 19:28:14:86	
 3.03833E+1	 3.10525E-3	 19:28:15:86	
 3.04000E+1	 3.10522E-3	 19:28:16:86	
 3.04167E+1	 3.10522E-3	 19:28:17:86	
 3.04333E+1	 3.10519E-3	 19:28:18:86	
 3.04500E+1	 3.10511E-3	 19:28:19:86	
 3.04667E+1	 3.10507E-3	 19:28:20:86	
 3.04833E+1	 3.10509E-3	 19:28:21:86	
 3.05000E+1	 3.10519E-3	 19:28:22:86	
 3.05167E+1	 3.10532E-3	 19:28:23:86	
 3.05333E+1	 3.10547E-3	 19:28:24:86	
 3.05500E+1	 3.10565E-3	 19:28:25:86	
 3.05667E+1	 3.10583E-3	 19:28:26:86	
 3.05833E+1	 3.10607E-3	 19:28:27:86	
 3.06000E+1	 3.10641E-3	 19:28:28:86	
 3.06167E+1	 3.10688E-3	 19:28:29:86	
 3.06333E+1	 3.10750E-3	 19:28:30:86	
 3.06500E+1	 3.10829E-3	 19:28:31:86	
 3.06667E+1	 3.10918E-3	 19:28:32:86	
 3.06833E+1	 3.11031E-3	 19:28:33:86	
 3.07000E+1	 3.11199E-3	 19:28:34:86	
 3.07167E+1	 3.11453E-3	 19:28:35:86	
 3.07333E+1	 3.11808E-3	 19:28:36:86	
 3.07500E+1	 3.12299E-3	 19:28:37:86	
 3.07667E+1	 3.12928E-3	 19:28:38:86	
 3.07833E+1	 3.13721E-3	 19:28:39:86	
 3.08000E+1	 3.14826E-3	 19:28:40:86	
 3.08167E+1	 3.16239E-3	 19:28:41:86	
 3.08333E+1	 3.18075E-3	 19:28:42:86	
 3.08500E+1	 3.20411E-3	 19:28:43:86	
 3.08667E+1	 3.23363E-3	 19:28:44:86	
 3.08833E+1	 3.27032E-3	 19:28:45:86	
 3.09000E+1	 3.31500E-3	 19:28:46:86	
 3.09167E+1	 3.37208E-3	 19:28:47:86	
 3.09333E+1	 3.44046E-3	 19:28:48:86	
 3.09500E+1	 3.52021E-3	 19:28:49:86	
 3.09667E+1	 3.62040E-3	 19:28:50:86	
 3.09833E+1	 3.73672E-3	 19:28:51:86	
 3.10000E+1	 3.86748E-3	 19:28:52:86	
 3.10167E+1	 4.02801E-3	 19:28:53:86	
 3.10333E+1	 4.20601E-3	 19:28:54:86	
 3.10500E+1	 4.41032E-3	 19:28:55:86	
 3.10667E+1	 4.63679E-3	 19:28:56:86	
 3.10833E+1	 4.88413E-3	 19:28:57:86	
 3.11000E+1	 5.15169E-3	 19:28:58:86	
 3.11167E+1	 5.44068E-3	 19:28:59:86	
 3.11333E+1	 5.74516E-3	 19:29:00:86	
 3.11500E+1	 6.05887E-3	 19:29:01:86	
 3.11667E+1	 6.37156E-3	 19:29:02:86	
 3.11833E+1	 6.70779E-3	 19:29:03:86	
 3.12000E+1	 7.02563E-3	 19:29:04:86	
 3.12167E+1	 7.34260E-3	 19:29:05:86	
 3.12333E+1	 7.64484E-3	 19:29:06:86	
 3.12500E+1	 7.91890E-3	 19:29:07:86	
 3.12667E+1	 8.15617E-3	 19:29:08:86	
 3.12833E+1	 8.36897E-3	 19:29:09:86	
 3.13000E+1	 8.53645E-3	 19:29:10:86	
 3.13167E+1	 8.66134E-3	 19:29:11:86	
 3.13333E+1	 8.73998E-3	 19:29:12:86	
 3.13500E+1	 8.76955E-3	 19:29:13:86	
 3.13667E+1	 8.75128E-3	 19:29:14:86	
 3.13833E+1	 8.68415E-3	 19:29:15:86	
 3.14000E+1	 8.57377E-3	 19:29:16:86	
 3.14167E+1	 8.42176E-3	 19:29:17:86	
 3.14333E+1	 8.23320E-3	 19:29:18:86	
 3.14500E+1	 8.01337E-3	 19:29:19:86	
 3.14667E+1	 7.77073E-3	 19:29:20:86	
 3.14833E+1	 7.51563E-3	 19:29:21:86	
 3.15000E+1	 7.23075E-3	 19:29:22:86	
 3.15167E+1	 6.94983E-3	 19:29:23:86	
 3.15333E+1	 6.65887E-3	 19:29:24:86	
 3.15500E+1	 6.36851E-3	 19:29:25:86	
 3.15667E+1	 6.09051E-3	 19:29:26:86	
 3.15833E+1	 5.82369E-3	 19:29:27:86	
 3.16000E+1	 5.56584E-3	 19:29:28:86	
 3.16167E+1	 5.32388E-3	 19:29:29:86	
 3.16333E+1	 5.10128E-3	 19:29:30:86	
 3.16500E+1	 4.89153E-3	 19:29:31:86	
 3.16667E+1	 4.69947E-3	 19:29:32:86	
 3.16833E+1	 4.52987E-3	 19:29:33:86	
 3.17000E+1	 4.37197E-3	 19:29:34:86	
 3.17167E+1	 4.23111E-3	 19:29:35:86	
 3.17333E+1	 4.11052E-3	 19:29:36:86	
 3.17500E+1	 3.99946E-3	 19:29:37:86	
 3.17667E+1	 3.90235E-3	 19:29:38:86	
 3.17833E+1	 3.82101E-3	 19:29:39:86	
 3.18000E+1	 3.74600E-3	 19:29:40:86	
 3.18167E+1	 3.68002E-3	 19:29:41:86	
 3.18333E+1	 3.62405E-3	 19:29:42:86	
 3.18500E+1	 3.57656E-3	 19:29:43:86	
 3.18667E+1	 3.53410E-3	 19:29:44:86	
 3.18833E+1	 3.49783E-3	 19:29:45:86	
 3.19000E+1	 3.46765E-3	 19:29:46:86	
 3.19167E+1	 3.44007E-3	 19:29:47:86	
 3.19333E+1	 3.41624E-3	 19:29:48:86	
 3.19500E+1	 3.39617E-3	 19:29:49:86	
 3.19667E+1	 3.37729E-3	 19:29:50:86	
 3.19833E+1	 3.36071E-3	 19:29:51:86	
 3.20000E+1	 3.34649E-3	 19:29:52:86	
 3.20167E+1	 3.33384E-3	 19:29:53:86	
 3.20333E+1	 3.32276E-3	 19:29:54:86	
 3.20500E+1	 3.31314E-3	 19:29:55:86	
 3.20667E+1	 3.30439E-3	 19:29:56:86	
 3.20833E+1	 3.29546E-3	 19:29:57:86	
 3.21000E+1	 3.28751E-3	 19:29:58:86	
 3.21167E+1	 3.28066E-3	 19:29:59:86	
 3.21333E+1	 3.27410E-3	 19:30:00:86	
 3.21500E+1	 3.26818E-3	 19:30:01:86	
 3.21667E+1	 3.26249E-3	 19:30:02:86	
 3.21833E+1	 3.25711E-3	 19:30:03:86	
 3.22000E+1	 3.25208E-3	 19:30:04:86	
 3.22167E+1	 3.24737E-3	 19:30:05:86	
 3.22333E+1	 3.24255E-3	 19:30:06:86	
 3.22500E+1	 3.23795E-3	 19:30:07:86	
 3.22667E+1	 3.23346E-3	 19:30:08:86	
 3.22833E+1	 3.22916E-3	 19:30:09:86	
 3.23000E+1	 3.22506E-3	 19:30:10:86	
 3.23167E+1	 3.22119E-3	 19:30:11:86	
 3.23333E+1	 3.21721E-3	 19:30:12:86	
 3.23500E+1	 3.21344E-3	 19:30:13:86	
 3.23667E+1	 3.21004E-3	 19:30:14:86	
 3.23833E+1	 3.20708E-3	 19:30:15:86	
 3.24000E+1	 3.20437E-3	 19:30:16:86	
 3.24167E+1	 3.20187E-3	 19:30:17:86	
 3.24333E+1	 3.19949E-3	 19:30:18:86	
 3.24500E+1	 3.19697E-3	 19:30:19:86	
 3.24667E+1	 3.19440E-3	 19:30:20:86	
 3.24833E+1	 3.19188E-3	 19:30:21:86	
 3.25000E+1	 3.18926E-3	 19:30:22:86	
 3.25167E+1	 3.18681E-3	 19:30:23:86	
 3.25333E+1	 3.18464E-3	 19:30:24:86	
 3.25500E+1	 3.18256E-3	 19:30:25:86	
 3.25667E+1	 3.18079E-3	 19:30:26:86	
 3.25833E+1	 3.17929E-3	 19:30:27:86	
 3.26000E+1	 3.17790E-3	 19:30:28:86	
 3.26167E+1	 3.17647E-3	 19:30:29:86	
 3.26333E+1	 3.17492E-3	 19:30:30:86	
 3.26500E+1	 3.17325E-3	 19:30:31:86	
 3.26667E+1	 3.17161E-3	 19:30:32:86	
 3.26833E+1	 3.17010E-3	 19:30:33:86	
 3.27000E+1	 3.16880E-3	 19:30:34:86	
 3.27167E+1	 3.16765E-3	 19:30:35:86	
 3.27333E+1	 3.16671E-3	 19:30:36:86	
 3.27500E+1	 3.16581E-3	 19:30:37:86	
 3.27667E+1	 3.16468E-3	 19:30:38:86	
 3.27833E+1	 3.16339E-3	 19:30:39:86	
 3.28000E+1	 3.16208E-3	 19:30:40:86	
 3.28167E+1	 3.16083E-3	 19:30:41:86	
 3.28333E+1	 3.15970E-3	 19:30:42:86	
 3.28500E+1	 3.15864E-3	 19:30:43:86	
 3.28667E+1	 3.15743E-3	 19:30:44:86	
 3.28833E+1	 3.15604E-3	 19:30:45:86	
 3.29000E+1	 3.15454E-3	 19:30:46:86	
 3.29167E+1	 3.15301E-3	 19:30:47:86	
 3.29333E+1	 3.15165E-3	 19:30:48:86	
 3.29500E+1	 3.15053E-3	 19:30:49:86	
 3.29667E+1	 3.14949E-3	 19:30:50:86	
 3.29833E+1	 3.14847E-3	 19:30:51:86	
 3.30000E+1	 3.14746E-3	 19:30:52:86	
 3.30167E+1	 3.14648E-3	 19:30:53:86	
 3.30333E+1	 3.14544E-3	 19:30:54:86	
 3.30500E+1	 3.14443E-3	 19:30:55:86	
 3.30667E+1	 3.14339E-3	 19:30:56:86	
 3.30833E+1	 3.14214E-3	 19:30:57:86	
 3.31000E+1	 3.14064E-3	 19:30:58:86	
 3.31167E+1	 3.13903E-3	 19:30:59:86	
 3.31333E+1	 3.13740E-3	 19:31:00:86	
 3.31500E+1	 3.13610E-3	 19:31:01:86	
 3.31667E+1	 3.13509E-3	 19:31:02:86	
 3.31833E+1	 3.13408E-3	 19:31:03:86	
 3.32000E+1	 3.13274E-3	 19:31:04:86	
 3.32167E+1	 3.13093E-3	 19:31:05:86	
 3.32333E+1	 3.12882E-3	 19:31:06:86	
 3.32500E+1	 3.12666E-3	 19:31:07:86	
 3.32667E+1	 3.12451E-3	 19:31:08:86	
 3.32833E+1	 3.12236E-3	 19:31:09:86	
 3.33000E+1	 3.11996E-3	 19:31:10:86	
 3.33167E+1	 3.11746E-3	 19:31:11:86	
 3.33333E+1	 3.11479E-3	 19:31:12:86	
 3.33500E+1	 3.11147E-3	 19:31:13:86	
 3.33667E+1	 3.10763E-3	 19:31:14:86	
 3.33833E+1	 3.10319E-3	 19:31:15:86	
 3.34000E+1	 3.09762E-3	 19:31:16:86	
 3.34167E+1	 3.09133E-3	 19:31:17:86	
 3.34333E+1	 3.08426E-3	 19:31:18:86	
 3.34500E+1	 3.07612E-3	 19:31:19:86	
 3.34667E+1	 3.06671E-3	 19:31:20:86	
 3.34833E+1	 3.05601E-3	 19:31:21:86	
 3.35000E+1	 3.04325E-3	 19:31:22:86	
 3.35167E+1	 3.02869E-3	 19:31:23:86	
 3.35333E+1	 3.01265E-3	 19:31:24:86	
 3.35500E+1	 2.99382E-3	 19:31:25:86	
 3.35667E+1	 2.97280E-3	 19:31:26:86	
 3.35833E+1	 2.95034E-3	 19:31:27:86	
 3.36000E+1	 2.92439E-3	 19:31:28:86	
 3.36167E+1	 2.89620E-3	 19:31:29:86	
 3.36333E+1	 2.86603E-3	 19:31:30:86	
 3.36500E+1	 2.83455E-3	 19:31:31:86	
 3.36667E+1	 2.79906E-3	 19:31:32:86	
 3.36833E+1	 2.76229E-3	 19:31:33:86	
 3.37000E+1	 2.72520E-3	 19:31:34:86	
 3.37167E+1	 2.68385E-3	 19:31:35:86	
 3.37333E+1	 2.64252E-3	 19:31:36:86	
 3.37500E+1	 2.60310E-3	 19:31:37:86	
 3.37667E+1	 2.56297E-3	 19:31:38:86	
 3.37833E+1	 2.52475E-3	 19:31:39:86	
 3.38000E+1	 2.48791E-3	 19:31:40:86	
 3.38167E+1	 2.45349E-3	 19:31:41:86	
 3.38333E+1	 2.42220E-3	 19:31:42:86	
 3.38500E+1	 2.39593E-3	 19:31:43:86	
 3.38667E+1	 2.37415E-3	 19:31:44:86	
 3.38833E+1	 2.35499E-3	 19:31:45:86	
 3.39000E+1	 2.34112E-3	 19:31:46:86	
 3.39167E+1	 2.33291E-3	 19:31:47:86	
 3.39333E+1	 2.32935E-3	 19:31:48:86	
 3.39500E+1	 2.33061E-3	 19:31:49:86	
 3.39667E+1	 2.33701E-3	 19:31:50:86	
 3.39833E+1	 2.34833E-3	 19:31:51:86	
 3.40000E+1	 2.36403E-3	 19:31:52:86	
 3.40167E+1	 2.38334E-3	 19:31:53:86	
 3.40333E+1	 2.40680E-3	 19:31:54:86	
 3.40500E+1	 2.43288E-3	 19:31:55:86	
 3.40667E+1	 2.46035E-3	 19:31:56:86	
 3.40833E+1	 2.49110E-3	 19:31:57:86	
 3.41000E+1	 2.52256E-3	 19:31:58:86	
 3.41167E+1	 2.55350E-3	 19:31:59:86	
 3.41333E+1	 2.58626E-3	 19:32:00:86	
 3.41500E+1	 2.61877E-3	 19:32:01:86	
 3.41667E+1	 2.65010E-3	 19:32:02:86	
 3.41833E+1	 2.68052E-3	 19:32:03:86	
 3.42000E+1	 2.71074E-3	 19:32:04:86	
 3.42167E+1	 2.73897E-3	 19:32:05:86	
 3.42333E+1	 2.76433E-3	 19:32:06:86	
 3.42500E+1	 2.78890E-3	 19:32:07:86	
 3.42667E+1	 2.81103E-3	 19:32:08:86	
 3.42833E+1	 2.83052E-3	 19:32:09:86	
 3.43000E+1	 2.84926E-3	 19:32:10:86	
 3.43167E+1	 2.86582E-3	 19:32:11:86	
 3.43333E+1	 2.88023E-3	 19:32:12:86	
 3.43500E+1	 2.89393E-3	 19:32:13:86	
 3.43667E+1	 2.90579E-3	 19:32:14:86	
 3.43833E+1	 2.91585E-3	 19:32:15:86	
 3.44000E+1	 2.92460E-3	 19:32:16:86	
 3.44167E+1	 2.93210E-3	 19:32:17:86	
 3.44333E+1	 2.93832E-3	 19:32:18:86	
 3.44500E+1	 2.94364E-3	 19:32:19:86	
 3.44667E+1	 2.94789E-3	 19:32:20:86	
 3.44833E+1	 2.95121E-3	 19:32:21:86	
 3.45000E+1	 2.95361E-3	 19:32:22:86	
 3.45167E+1	 2.95530E-3	 19:32:23:86	
 3.45333E+1	 2.95640E-3	 19:32:24:86	
 3.45500E+1	 2.95705E-3	 19:32:25:86	
 3.45667E+1	 2.95732E-3	 19:32:26:86	
 3.45833E+1	 2.95713E-3	 19:32:27:86	
 3.46000E+1	 2.95655E-3	 19:32:28:86	
 3.46167E+1	 2.95576E-3	 19:32:29:86	
 3.46333E+1	 2.95489E-3	 19:32:30:86	
 3.46500E+1	 2.95389E-3	 19:32:31:86	
 3.46667E+1	 2.95249E-3	 19:32:32:86	
 3.46833E+1	 2.95071E-3	 19:32:33:86	
 3.47000E+1	 2.94871E-3	 19:32:34:86	
 3.47167E+1	 2.94656E-3	 19:32:35:86	
 3.47333E+1	 2.94430E-3	 19:32:36:86	
 3.47500E+1	 2.94203E-3	 19:32:37:86	
 3.47667E+1	 2.93952E-3	 19:32:38:86	
 3.47833E+1	 2.93693E-3	 19:32:39:86	
 3.48000E+1	 2.93434E-3	 19:32:40:86	
 3.48167E+1	 2.93176E-3	 19:32:41:86	
 3.48333E+1	 2.92901E-3	 19:32:42:86	
 3.48500E+1	 2.92640E-3	 19:32:43:86	
 3.48667E+1	 2.92398E-3	 19:32:44:86	
 3.48833E+1	 2.92169E-3	 19:32:45:86	
 3.49000E+1	 2.91953E-3	 19:32:46:86	
 3.49167E+1	 2.91749E-3	 19:32:47:86	
 3.49333E+1	 2.91551E-3	 19:32:48:86	
 3.49500E+1	 2.91362E-3	 19:32:49:86	
 3.49667E+1	 2.91185E-3	 19:32:50:86	
 3.49833E+1	 2.91016E-3	 19:32:51:86	
 3.50000E+1	 2.90870E-3	 19:32:52:86	
 3.50167E+1	 2.90751E-3	 19:32:53:86	
 3.50333E+1	 2.90645E-3	 19:32:54:86	
 3.50500E+1	 2.90552E-3	 19:32:55:86	
 3.50667E+1	 2.90471E-3	 19:32:56:86	
 3.50833E+1	 2.90397E-3	 19:32:57:86	
 3.51000E+1	 2.90323E-3	 19:32:58:86	
 3.51167E+1	 2.90263E-3	 19:32:59:86	
 3.51333E+1	 2.90223E-3	 19:33:00:86	
 3.51500E+1	 2.90201E-3	 19:33:01:86	
 3.51667E+1	 2.90188E-3	 19:33:02:86	
 3.51833E+1	 2.90167E-3	 19:33:03:86	
 3.52000E+1	 2.90123E-3	 19:33:04:86	
 3.52167E+1	 2.90055E-3	 19:33:05:86	
 3.52333E+1	 2.89969E-3	 19:33:06:86	
 3.52500E+1	 2.89864E-3	 19:33:07:86	
 3.52667E+1	 2.89747E-3	 19:33:08:86	
 3.52833E+1	 2.89618E-3	 19:33:09:86	
 3.53000E+1	 2.89459E-3	 19:33:10:86	
 3.53167E+1	 2.89275E-3	 19:33:11:86	
 3.53333E+1	 2.89065E-3	 19:33:12:86	
 3.53500E+1	 2.88838E-3	 19:33:13:86	
 3.53667E+1	 2.88598E-3	 19:33:14:86	
 3.53833E+1	 2.88345E-3	 19:33:15:86	
 3.54000E+1	 2.88073E-3	 19:33:16:86	
 3.54167E+1	 2.87744E-3	 19:33:17:86	
 3.54333E+1	 2.87399E-3	 19:33:18:86	
 3.54500E+1	 2.87069E-3	 19:33:19:86	
 3.54667E+1	 2.86738E-3	 19:33:20:86	
 3.54833E+1	 2.86433E-3	 19:33:21:86	
 3.55000E+1	 2.86117E-3	 19:33:22:86	
 3.55167E+1	 2.85782E-3	 19:33:23:86	
 3.55333E+1	 2.85431E-3	 19:33:24:86	
 3.55500E+1	 2.85089E-3	 19:33:25:86	
 3.55667E+1	 2.84732E-3	 19:33:26:86	
 3.55833E+1	 2.84381E-3	 19:33:27:86	
 3.56000E+1	 2.84039E-3	 19:33:28:86	
 3.56167E+1	 2.83695E-3	 19:33:29:86	
 3.56333E+1	 2.83343E-3	 19:33:30:86	
 3.56500E+1	 2.82992E-3	 19:33:31:86	
 3.56667E+1	 2.82610E-3	 19:33:32:86	
 3.56833E+1	 2.82228E-3	 19:33:33:86	
 3.57000E+1	 2.81875E-3	 19:33:34:86	
 3.57167E+1	 2.81554E-3	 19:33:35:86	
 3.57333E+1	 2.81232E-3	 19:33:36:86	
 3.57500E+1	 2.80922E-3	 19:33:37:86	
 3.57667E+1	 2.80625E-3	 19:33:38:86	
 3.57833E+1	 2.80311E-3	 19:33:39:86	
 3.58000E+1	 2.79997E-3	 19:33:40:86	
 3.58167E+1	 2.79685E-3	 19:33:41:86	
 3.58333E+1	 2.79344E-3	 19:33:42:86	
 3.58500E+1	 2.79009E-3	 19:33:43:86	
 3.58667E+1	 2.78689E-3	 19:33:44:86	
 3.58833E+1	 2.78376E-3	 19:33:45:86	
 3.59000E+1	 2.78076E-3	 19:33:46:86	
 3.59167E+1	 2.77797E-3	 19:33:47:86	
 3.59333E+1	 2.77539E-3	 19:33:48:86	
 3.59500E+1	 2.77294E-3	 19:33:49:86	
 3.59667E+1	 2.77041E-3	 19:33:50:86	
 3.59833E+1	 2.76770E-3	 19:33:51:86	
 3.60000E+1	 2.76463E-3	 19:33:52:86	
 3.60167E+1	 2.76155E-3	 19:33:53:86	
 3.60333E+1	 2.75864E-3	 19:33:54:86	
 3.60500E+1	 2.75564E-3	 19:33:55:86	
 3.60667E+1	 2.75288E-3	 19:33:56:86	
 3.60833E+1	 2.75033E-3	 19:33:57:86	
 3.61000E+1	 2.74769E-3	 19:33:58:86	
 3.61167E+1	 2.74511E-3	 19:33:59:86	
 3.61333E+1	 2.74249E-3	 19:34:00:86	
 3.61500E+1	 2.73952E-3	 19:34:01:86	
 3.61667E+1	 2.73622E-3	 19:34:02:86	
 3.61833E+1	 2.73274E-3	 19:34:03:86	
 3.62000E+1	 2.72891E-3	 19:34:04:86	
 3.62167E+1	 2.72515E-3	 19:34:05:86	
 3.62333E+1	 2.72168E-3	 19:34:06:86	
 3.62500E+1	 2.71851E-3	 19:34:07:86	
 3.62667E+1	 2.71564E-3	 19:34:08:86	
 3.62833E+1	 2.71309E-3	 19:34:09:86	
 3.63000E+1	 2.71067E-3	 19:34:10:86	
RAWstop :

ELUstart :
Volume	Molar mass	I1: RID 1, RI Signal	Integral[%]

 2.54660E+1	 2.17005E+4	 0.00000E+0	 1.00000E+2	
 2.54825E+1	 2.14859E+4	 0.00000E+0	 1.00000E+2	
 2.54990E+1	 2.12730E+4	 0.00000E+0	 1.00000E+2	
 2.55155E+1	 2.10620E+4	 0.00000E+0	 1.00000E+2	
 2.55320E+1	 2.08527E+4	 0.00000E+0	 1.00000E+2	
 2.55485E+1	 2.06453E+4	 0.00000E+0	 1.00000E+2	
 2.55651E+1	 2.04396E+4	 0.00000E+0	 1.00000E+2	
 2.55816E+1	 2.02356E+4	 0.00000E+0	 1.00000E+2	
 2.55981E+1	 2.00334E+4	 0.00000E+0	 1.00000E+2	
 2.56146E+1	 1.98330E+4	 3.04363E-6	 9.99998E+1	
 2.56311E+1	 1.96342E+4	 1.02700E-5	 9.99989E+1	
 2.56476E+1	 1.94372E+4	 1.99842E-5	 9.99969E+1	
 2.56642E+1	 1.92418E+4	 3.21321E-5	 9.99935E+1	
 2.56807E+1	 1.90482E+4	 4.65260E-5	 9.99883E+1	
 2.56972E+1	 1.88562E+4	 6.32247E-5	 9.99811E+1	
 2.57137E+1	 1.86659E+4	 8.22980E-5	 9.99715E+1	
 2.57302E+1	 1.84773E+4	 1.03458E-4	 9.99592E+1	
 2.57467E+1	 1.82903E+4	 1.26851E-4	 9.99440E+1	
 2.57633E+1	 1.81049E+4	 1.52245E-4	 9.99256E+1	
 2.57798E+1	 1.79212E+4	 1.81576E-4	 9.99036E+1	
 2.57963E+1	 1.77391E+4	 2.13900E-4	 9.98775E+1	
 2.58128E+1	 1.75585E+4	 2.48931E-4	 9.98469E+1	
 2.58293E+1	 1.73796E+4	 2.88145E-4	 9.98115E+1	
 2.58458E+1	 1.72022E+4	 3.29520E-4	 9.97707E+1	
 2.58624E+1	 1.70265E+4	 3.73706E-4	 9.97243E+1	
 2.58789E+1	 1.68522E+4	 4.21910E-4	 9.96718E+1	
 2.58954E+1	 1.66795E+4	 4.74073E-4	 9.96127E+1	
 2.59119E+1	 1.65084E+4	 5.28951E-4	 9.95465E+1	
 2.59284E+1	 1.63388E+4	 5.88222E-4	 9.94728E+1	
 2.59449E+1	 1.61707E+4	 6.52276E-4	 9.93910E+1	
 2.59614E+1	 1.60041E+4	 7.17473E-4	 9.93006E+1	
 2.59780E+1	 1.58390E+4	 7.86611E-4	 9.92013E+1	
 2.59945E+1	 1.56753E+4	 8.61460E-4	 9.90926E+1	
 2.60110E+1	 1.55132E+4	 9.37032E-4	 9.89739E+1	
 2.60275E+1	 1.53525E+4	 1.01709E-3	 9.88450E+1	
 2.60440E+1	 1.51933E+4	 1.10353E-3	 9.87050E+1	
 2.60605E+1	 1.50355E+4	 1.19116E-3	 9.85536E+1	
 2.60771E+1	 1.48791E+4	 1.28244E-3	 9.83904E+1	
 2.60936E+1	 1.47242E+4	 1.37738E-3	 9.82149E+1	
 2.61101E+1	 1.45707E+4	 1.47763E-3	 9.80265E+1	
 2.61266E+1	 1.44185E+4	 1.57767E-3	 9.78249E+1	
 2.61431E+1	 1.42678E+4	 1.68174E-3	 9.76099E+1	
 2.61596E+1	 1.41185E+4	 1.79351E-3	 9.73805E+1	
 2.61762E+1	 1.39705E+4	 1.90313E-3	 9.71366E+1	
 2.61927E+1	 1.38239E+4	 2.02103E-3	 9.68777E+1	
 2.62092E+1	 1.36786E+4	 2.13880E-3	 9.66032E+1	
 2.62257E+1	 1.35347E+4	 2.25818E-3	 9.63131E+1	
 2.62422E+1	 1.33921E+4	 2.38013E-3	 9.60070E+1	
 2.62587E+1	 1.32509E+4	 2.50507E-3	 9.56847E+1	
 2.62753E+1	 1.31109E+4	 2.63092E-3	 9.53458E+1	
 2.62918E+1	 1.29723E+4	 2.75624E-3	 9.49903E+1	
 2.63083E+1	 1.28349E+4	 2.88904E-3	 9.46178E+1	
 2.63248E+1	 1.26989E+4	 3.01756E-3	 9.42281E+1	
 2.63413E+1	 1.25641E+4	 3.15118E-3	 9.38211E+1	
 2.63578E+1	 1.24306E+4	 3.28434E-3	 9.33964E+1	
 2.63743E+1	 1.22983E+4	 3.41698E-3	 9.29542E+1	
 2.63909E+1	 1.21673E+4	 3.54473E-3	 9.24949E+1	
 2.64074E+1	 1.20375E+4	 3.67524E-3	 9.20185E+1	
 2.64239E+1	 1.19090E+4	 3.81810E-3	 9.15240E+1	
 2.64404E+1	 1.17816E+4	 3.95034E-3	 9.10114E+1	
 2.64569E+1	 1.16555E+4	 4.08162E-3	 9.04815E+1	
 2.64734E+1	 1.15306E+4	 4.21853E-3	 8.99338E+1	
 2.64900E+1	 1.14068E+4	 4.34891E-3	 8.93685E+1	
 2.65065E+1	 1.12843E+4	 4.47500E-3	 8.87862E+1	
 2.65230E+1	 1.11629E+4	 4.60995E-3	 8.81868E+1	
 2.65395E+1	 1.10427E+4	 4.73340E-3	 8.75703E+1	
 2.65560E+1	 1.09236E+4	 4.86159E-3	 8.69372E+1	
 2.65725E+1	 1.08057E+4	 4.98488E-3	 8.62875E+1	
 2.65891E+1	 1.06890E+4	 5.10555E-3	 8.56217E+1	
 2.66056E+1	 1.05733E+4	 5.22068E-3	 8.49403E+1	
 2.66221E+1	 1.04588E+4	 5.34020E-3	 8.42434E+1	
 2.66386E+1	 1.03454E+4	 5.45247E-3	 8.35313E+1	
 2.66551E+1	 1.02331E+4	 5.55751E-3	 8.28048E+1	
 2.66716E+1	 1.01219E+4	 5.66962E-3	 8.20640E+1	
 2.66882E+1	 1.00117E+4	 5.77418E-3	 8.13089E+1	
 2.67047E+1	 9.90267E+3	 5.87358E-3	 8.05403E+1	
 2.67212E+1	 9.79468E+3	 5.96964E-3	 7.97589E+1	
 2.67377E+1	 9.68775E+3	 6.06469E-3	 7.89648E+1	
 2.67542E+1	 9.58188E+3	 6.15415E-3	 7.81586E+1	
 2.67707E+1	 9.47704E+3	 6.23846E-3	 7.73409E+1	
 2.67872E+1	 9.37324E+3	 6.32336E-3	 7.65120E+1	
 2.68038E+1	 9.27047E+3	 6.40233E-3	 7.56723E+1	
 2.68203E+1	 9.16872E+3	 6.47495E-3	 7.48226E+1	
 2.68368E+1	 9.06797E+3	 6.54783E-3	 7.39633E+1	
 2.68533E+1	 8.96823E+3	 6.61469E-3	 7.30948E+1	
 2.68698E+1	 8.86948E+3	 6.67558E-3	 7.22179E+1	
 2.68863E+1	 8.77172E+3	 6.73739E-3	 7.13328E+1	
 2.69029E+1	 8.67493E+3	 6.79307E-3	 7.04400E+1	
 2.69194E+1	 8.57911E+3	 6.84560E-3	 6.95401E+1	
 2.69359E+1	 8.48426E+3	 6.89396E-3	 6.86335E+1	
 2.69524E+1	 8.39036E+3	 6.93803E-3	 6.77208E+1	
 2.69689E+1	 8.29740E+3	 6.97791E-3	 6.68026E+1	
 2.69854E+1	 8.20538E+3	 7.01371E-3	 6.58794E+1	
 2.70020E+1	 8.11430E+3	 7.04717E-3	 6.49516E+1	
 2.70185E+1	 8.02413E+3	 7.07662E-3	 6.40196E+1	
 2.70350E+1	 7.93488E+3	 7.10202E-3	 6.30841E+1	
 2.70515E+1	 7.84654E+3	 7.12541E-3	 6.21453E+1	
 2.70680E+1	 7.75909E+3	 7.14454E-3	 6.12037E+1	
 2.70845E+1	 7.67254E+3	 7.15953E-3	 6.02599E+1	
 2.71011E+1	 7.58687E+3	 7.17213E-3	 5.93142E+1	
 2.71176E+1	 7.50208E+3	 7.18107E-3	 5.83671E+1	
 2.71341E+1	 7.41816E+3	 7.18665E-3	 5.74191E+1	
 2.71506E+1	 7.33510E+3	 7.18922E-3	 5.64705E+1	
 2.71671E+1	 7.25290E+3	 7.18865E-3	 5.55218E+1	
 2.71836E+1	 7.17154E+3	 7.18489E-3	 5.45734E+1	
 2.72001E+1	 7.09103E+3	 7.17817E-3	 5.36257E+1	
 2.72167E+1	 7.01134E+3	 7.16865E-3	 5.26790E+1	
 2.72332E+1	 6.93249E+3	 7.15645E-3	 5.17338E+1	
 2.72497E+1	 6.85445E+3	 7.14115E-3	 5.07904E+1	
 2.72662E+1	 6.77722E+3	 7.12315E-3	 4.98492E+1	
 2.72827E+1	 6.70080E+3	 7.10261E-3	 4.89105E+1	
 2.72992E+1	 6.62518E+3	 7.07946E-3	 4.79747E+1	
 2.73158E+1	 6.55034E+3	 7.05296E-3	 4.70422E+1	
 2.73323E+1	 6.47629E+3	 7.02406E-3	 4.61133E+1	
 2.73488E+1	 6.40302E+3	 6.99382E-3	 4.51884E+1	
 2.73653E+1	 6.33052E+3	 6.95957E-3	 4.42677E+1	
 2.73818E+1	 6.25878E+3	 6.92355E-3	 4.33516E+1	
 2.73983E+1	 6.18780E+3	 6.88489E-3	 4.24405E+1	
 2.74149E+1	 6.11756E+3	 6.84322E-3	 4.15347E+1	
 2.74314E+1	 6.04807E+3	 6.79958E-3	 4.06345E+1	
 2.74479E+1	 5.97932E+3	 6.75487E-3	 3.97401E+1	
 2.74644E+1	 5.91130E+3	 6.70675E-3	 3.88518E+1	
 2.74809E+1	 5.84400E+3	 6.65638E-3	 3.79701E+1	
 2.74974E+1	 5.77742E+3	 6.60594E-3	 3.70950E+1	
 2.75140E+1	 5.71155E+3	 6.55137E-3	 3.62268E+1	
 2.75305E+1	 5.64638E+3	 6.49372E-3	 3.53661E+1	
 2.75470E+1	 5.58191E+3	 6.43568E-3	 3.45129E+1	
 2.75635E+1	 5.51813E+3	 6.37599E-3	 3.36676E+1	
 2.75800E+1	 5.45504E+3	 6.31350E-3	 3.28303E+1	
 2.75965E+1	 5.39263E+3	 6.24923E-3	 3.20013E+1	
 2.76130E+1	 5.33089E+3	 6.18466E-3	 3.11809E+1	
 2.76296E+1	 5.26981E+3	 6.11706E-3	 3.03692E+1	
 2.76461E+1	 5.20940E+3	 6.04673E-3	 2.95666E+1	
 2.76626E+1	 5.14964E+3	 5.97731E-3	 2.87732E+1	
 2.76791E+1	 5.09053E+3	 5.90527E-3	 2.79891E+1	
 2.76956E+1	 5.03206E+3	 5.83013E-3	 2.72148E+1	
 2.77121E+1	 4.97423E+3	 5.75656E-3	 2.64502E+1	
 2.77287E+1	 4.91703E+3	 5.67954E-3	 2.56956E+1	
 2.77452E+1	 4.86046E+3	 5.59936E-3	 2.49514E+1	
 2.77617E+1	 4.80450E+3	 5.51963E-3	 2.42177E+1	
 2.77782E+1	 4.74916E+3	 5.43680E-3	 2.34948E+1	
 2.77947E+1	 4.69442E+3	 5.35398E-3	 2.27828E+1	
 2.78112E+1	 4.64028E+3	 5.27024E-3	 2.20818E+1	
 2.78278E+1	 4.58675E+3	 5.18501E-3	 2.13919E+1	
 2.78443E+1	 4.53380E+3	 5.09808E-3	 2.07134E+1	
 2.78608E+1	 4.48143E+3	 5.01074E-3	 2.00463E+1	
 2.78773E+1	 4.42965E+3	 4.92411E-3	 1.93908E+1	
 2.78938E+1	 4.37844E+3	 4.83532E-3	 1.87468E+1	
 2.79103E+1	 4.32780E+3	 4.74274E-3	 1.81148E+1	
 2.79269E+1	 4.27772E+3	 4.65320E-3	 1.74949E+1	
 2.79434E+1	 4.22819E+3	 4.55816E-3	 1.68871E+1	
 2.79599E+1	 4.17922E+3	 4.46409E-3	 1.62917E+1	
 2.79764E+1	 4.13080E+3	 4.37084E-3	 1.57088E+1	
 2.79929E+1	 4.08292E+3	 4.27791E-3	 1.51381E+1	
 2.80094E+1	 4.03557E+3	 4.17922E-3	 1.45801E+1	
 2.80259E+1	 3.98876E+3	 4.08362E-3	 1.40349E+1	
 2.80425E+1	 3.94247E+3	 3.98721E-3	 1.35023E+1	
 2.80590E+1	 3.89670E+3	 3.89020E-3	 1.29825E+1	
 2.80755E+1	 3.85145E+3	 3.79376E-3	 1.24755E+1	
 2.80920E+1	 3.80671E+3	 3.70005E-3	 1.19810E+1	
 2.81085E+1	 3.76247E+3	 3.60060E-3	 1.14993E+1	
 2.81250E+1	 3.71874E+3	 3.50440E-3	 1.10305E+1	
 2.81416E+1	 3.67550E+3	 3.40830E-3	 1.05744E+1	
 2.81581E+1	 3.63275E+3	 3.31079E-3	 1.01310E+1	
 2.81746E+1	 3.59048E+3	 3.21519E-3	 9.70042E+0	
 2.81911E+1	 3.54870E+3	 3.12255E-3	 9.28223E+0	
 2.82076E+1	 3.50740E+3	 3.02417E-3	 8.87665E+0	
 2.82241E+1	 3.46656E+3	 2.92831E-3	 8.48388E+0	
 2.82407E+1	 3.42620E+3	 2.83431E-3	 8.10364E+0	
 2.82572E+1	 3.38629E+3	 2.74416E-3	 7.73555E+0	
 2.82737E+1	 3.34684E+3	 2.64751E-3	 7.37979E+0	
 2.82902E+1	 3.30785E+3	 2.55917E-3	 7.03623E+0	
 2.83067E+1	 3.26930E+3	 2.47105E-3	 6.70432E+0	
 2.83232E+1	 3.23120E+3	 2.37619E-3	 6.38448E+0	
 2.83398E+1	 3.19354E+3	 2.28859E-3	 6.07668E+0	
 2.83563E+1	 3.15631E+3	 2.20220E-3	 5.78036E+0	
 2.83728E+1	 3.11951E+3	 2.11725E-3	 5.49534E+0	
 2.83893E+1	 3.08314E+3	 2.03398E-3	 5.22143E+0	
 2.84058E+1	 3.04719E+3	 1.95302E-3	 4.95835E+0	
 2.84223E+1	 3.01166E+3	 1.87235E-3	 4.70594E+0	
 2.84388E+1	 2.97654E+3	 1.79442E-3	 4.46399E+0	
 2.84554E+1	 2.94183E+3	 1.71992E-3	 4.23210E+0	
 2.84719E+1	 2.90752E+3	 1.64887E-3	 4.00982E+0	
 2.84884E+1	 2.87362E+3	 1.57240E-3	 3.79727E+0	
 2.85049E+1	 2.84011E+3	 1.50478E-3	 3.59422E+0	
 2.85214E+1	 2.80699E+3	 1.43901E-3	 3.39998E+0	
 2.85379E+1	 2.77426E+3	 1.36787E-3	 3.21477E+0	
 2.85545E+1	 2.74192E+3	 1.30362E-3	 3.03850E+0	
 2.85710E+1	 2.70996E+3	 1.24143E-3	 2.87056E+0	
 2.85875E+1	 2.67837E+3	 1.18085E-3	 2.71073E+0	
 2.86040E+1	 2.64715E+3	 1.12326E-3	 2.55870E+0	
 2.86205E+1	 2.61631E+3	 1.06788E-3	 2.41412E+0	
 2.86370E+1	 2.58582E+3	 1.01359E-3	 2.27678E+0	
 2.86536E+1	 2.55570E+3	 9.61926E-4	 2.14642E+0	
 2.86701E+1	 2.52593E+3	 9.13222E-4	 2.02270E+0	
 2.86866E+1	 2.49652E+3	 8.64417E-4	 1.90540E+0	
 2.87031E+1	 2.46746E+3	 8.18514E-4	 1.79435E+0	
 2.87196E+1	 2.43874E+3	 7.76196E-4	 1.68913E+0	
 2.87361E+1	 2.41037E+3	 7.33572E-4	 1.58951E+0	
 2.87527E+1	 2.38233E+3	 6.94127E-4	 1.49530E+0	
 2.87692E+1	 2.35462E+3	 6.55938E-4	 1.40622E+0	
 2.87857E+1	 2.32725E+3	 6.20394E-4	 1.32200E+0	
 2.88022E+1	 2.30021E+3	 5.84521E-4	 1.24250E+0	
 2.88187E+1	 2.27349E+3	 5.52103E-4	 1.16750E+0	
 2.88352E+1	 2.24709E+3	 5.21919E-4	 1.09663E+0	
 2.88517E+1	 2.22101E+3	 4.91053E-4	 1.02979E+0	
 2.88683E+1	 2.19524E+3	 4.63184E-4	 9.66828E-1	
 2.88848E+1	 2.16978E+3	 4.37599E-4	 9.07391E-1	
 2.89013E+1	 2.14462E+3	 4.12340E-4	 8.51309E-1	
 2.89178E+1	 2.11978E+3	 3.89107E-4	 7.98427E-1	
 2.89343E+1	 2.09523E+3	 3.67779E-4	 7.48484E-1	
 2.89508E+1	 2.07098E+3	 3.45951E-4	 7.01390E-1	
 2.89674E+1	 2.04702E+3	 3.25791E-4	 6.57066E-1	
 2.89839E+1	 2.02335E+3	 3.07356E-4	 6.15288E-1	
 2.90004E+1	 1.99997E+3	 2.89621E-4	 5.75897E-1	
 2.90169E+1	 1.97687E+3	 2.73219E-4	 5.38759E-1	
 2.90334E+1	 1.95406E+3	 2.58476E-4	 5.03676E-1	
 2.90499E+1	 1.93152E+3	 2.43813E-4	 4.70533E-1	
 2.90665E+1	 1.90926E+3	 2.30085E-4	 4.39263E-1	
 2.90830E+1	 1.88727E+3	 2.17366E-4	 4.09739E-1	
 2.90995E+1	 1.86555E+3	 2.05480E-4	 3.81838E-1	
 2.91160E+1	 1.84409E+3	 1.93593E-4	 3.55506E-1	
 2.91325E+1	 1.82290E+3	 1.82481E-4	 3.30691E-1	
 2.91490E+1	 1.80196E+3	 1.72302E-4	 3.07281E-1	
 2.91656E+1	 1.78129E+3	 1.62145E-4	 2.85213E-1	
 2.91821E+1	 1.76086E+3	 1.52716E-4	 2.64437E-1	
 2.91986E+1	 1.74069E+3	 1.44176E-4	 2.44847E-1	
 2.92151E+1	 1.72077E+3	 1.35624E-4	 2.26385E-1	
 2.92316E+1	 1.70109E+3	 1.27495E-4	 2.09023E-1	
 2.92481E+1	 1.68166E+3	 1.20012E-4	 1.92692E-1	
 2.92646E+1	 1.66247E+3	 1.12960E-4	 1.77319E-1	
 2.92812E+1	 1.64351E+3	 1.06314E-4	 1.62851E-1	
 2.92977E+1	 1.62479E+3	 9.99728E-5	 1.49239E-1	
 2.93142E+1	 1.60630E+3	 9.38054E-5	 1.36453E-1	
 2.93307E+1	 1.58804E+3	 8.78634E-5	 1.24466E-1	
 2.93472E+1	 1.57001E+3	 8.22715E-5	 1.13240E-1	
 2.93637E+1	 1.55220E+3	 7.70456E-5	 1.02727E-1	
 2.93803E+1	 1.53461E+3	 7.18563E-5	 9.29023E-2	
 2.93968E+1	 1.51724E+3	 6.69068E-5	 8.37462E-2	
 2.94133E+1	 1.50009E+3	 6.25285E-5	 7.52056E-2	
 2.94298E+1	 1.48316E+3	 5.83966E-5	 6.72265E-2	
 2.94463E+1	 1.46643E+3	 5.46811E-5	 5.97652E-2	
 2.94628E+1	 1.44992E+3	 5.14538E-5	 5.27620E-2	
 2.94794E+1	 1.43361E+3	 4.80740E-5	 4.61948E-2	
 2.94959E+1	 1.41750E+3	 4.44570E-5	 4.00892E-2	
 2.95124E+1	 1.40160E+3	 4.08288E-5	 3.44618E-2	
 2.95289E+1	 1.38590E+3	 3.71937E-5	 2.93135E-2	
 2.95454E+1	 1.37040E+3	 3.36619E-5	 2.46382E-2	
 2.95619E+1	 1.35509E+3	 3.03356E-5	 2.04154E-2	
 2.95785E+1	 1.33997E+3	 2.70935E-5	 1.66260E-2	
 2.95950E+1	 1.32505E+3	 2.37997E-5	 1.32679E-2	
 2.96115E+1	 1.31031E+3	 2.07009E-5	 1.03316E-2	
 2.96280E+1	 1.29576E+3	 1.77448E-5	 7.79480E-3	
 2.96445E+1	 1.28139E+3	 1.49204E-5	 5.63943E-3	
 2.96610E+1	 1.26721E+3	 1.22657E-5	 3.84559E-3	
 2.96775E+1	 1.25321E+3	 9.63511E-6	 2.40049E-3	
 2.96941E+1	 1.23938E+3	 6.90730E-6	 1.30896E-3	
 2.97106E+1	 1.22573E+3	 4.37337E-6	 5.64615E-4	
 2.97271E+1	 1.21226E+3	 2.09175E-6	 1.38022E-4	
 2.97436E+1	 1.19895E+3	 0.00000E+0	 0.00000E+0	
ELUstop :

MWDstart :
Molar mass	I1: RID 1, RI Signal	Integral[%]

 1.19895E+3	 0.00000E+0	 0.00000E+0	
 1.21243E+3	 5.82604E-4	 2.82905E-4	
 1.22606E+3	 1.21670E-3	 8.73719E-4	
 1.23985E+3	 1.91752E-3	 1.80484E-3	
 1.25379E+3	 2.66842E-3	 3.10059E-3	
 1.26789E+3	 3.38408E-3	 4.74386E-3	
 1.28214E+3	 4.10826E-3	 6.73877E-3	
 1.29656E+3	 4.87539E-3	 9.10620E-3	
 1.31114E+3	 5.67419E-3	 1.18615E-2	
 1.32588E+3	 6.50891E-3	 1.50221E-2	
 1.34079E+3	 7.39357E-3	 1.86124E-2	
 1.35586E+3	 8.25394E-3	 2.26204E-2	
 1.37111E+3	 9.14088E-3	 2.70591E-2	
 1.38652E+3	 1.00768E-2	 3.19522E-2	
 1.40211E+3	 1.10360E-2	 3.73112E-2	
 1.41788E+3	 1.19884E-2	 4.31326E-2	
 1.43382E+3	 1.29351E-2	 4.94137E-2	
 1.44994E+3	 1.38143E-2	 5.61217E-2	
 1.46624E+3	 1.46509E-2	 6.32360E-2	
 1.48273E+3	 1.56098E-2	 7.08159E-2	
 1.49940E+3	 1.66790E-2	 7.89150E-2	
 1.51626E+3	 1.78039E-2	 8.75604E-2	
 1.53331E+3	 1.90686E-2	 9.68198E-2	
 1.55055E+3	 2.04101E-2	 1.06731E-1	
 1.56798E+3	 2.17419E-2	 1.17288E-1	
 1.58561E+3	 2.31620E-2	 1.28535E-1	
 1.60344E+3	 2.46701E-2	 1.40515E-1	
 1.62147E+3	 2.62388E-2	 1.53256E-1	
 1.63970E+3	 2.78421E-2	 1.66776E-1	
 1.65814E+3	 2.95089E-2	 1.81105E-1	
 1.67678E+3	 3.12721E-2	 1.96290E-1	
 1.69564E+3	 3.31376E-2	 2.12382E-1	
 1.71470E+3	 3.51208E-2	 2.29436E-1	
 1.73398E+3	 3.73184E-2	 2.47557E-1	
 1.75348E+3	 3.94148E-2	 2.66696E-1	
 1.77319E+3	 4.16635E-2	 2.86928E-1	
 1.79313E+3	 4.42452E-2	 3.08412E-1	
 1.81329E+3	 4.67470E-2	 3.31112E-1	
 1.83368E+3	 4.93969E-2	 3.55099E-1	
 1.85430E+3	 5.23621E-2	 3.80525E-1	
 1.87515E+3	 5.52885E-2	 4.07372E-1	
 1.89623E+3	 5.83572E-2	 4.35710E-1	
 1.91755E+3	 6.16120E-2	 4.65628E-1	
 1.93911E+3	 6.51852E-2	 4.97281E-1	
 1.96092E+3	 6.87965E-2	 5.30688E-1	
 1.98296E+3	 7.25899E-2	 5.65936E-1	
 2.00526E+3	 7.67795E-2	 6.03219E-1	
 2.02781E+3	 8.12172E-2	 6.42657E-1	
 2.05061E+3	 8.58624E-2	 6.84351E-1	
 2.07366E+3	 9.09564E-2	 7.28518E-1	
 2.09698E+3	 9.63542E-2	 7.75307E-1	
 2.12056E+3	 1.01664E-1	 8.24673E-1	
 2.14440E+3	 1.07427E-1	 8.76838E-1	
 2.16851E+3	 1.13690E-1	 9.32045E-1	
 2.19289E+3	 1.19987E-1	 9.90309E-1	
 2.21755E+3	 1.26758E-1	 1.05186E+0	
 2.24248E+3	 1.34455E-1	 1.11715E+0	
 2.26770E+3	 1.41839E-1	 1.18603E+0	
 2.29320E+3	 1.49653E-1	 1.25870E+0	
 2.31898E+3	 1.58455E-1	 1.33564E+0	
 2.34505E+3	 1.67160E-1	 1.41681E+0	
 2.37142E+3	 1.76410E-1	 1.50247E+0	
 2.39809E+3	 1.85967E-1	 1.59277E+0	
 2.42505E+3	 1.96216E-1	 1.68805E+0	
 2.45232E+3	 2.06631E-1	 1.78839E+0	
 2.47989E+3	 2.17480E-1	 1.89400E+0	
 2.50777E+3	 2.29133E-1	 2.00526E+0	
 2.53597E+3	 2.41134E-1	 2.12235E+0	
 2.56448E+3	 2.53373E-1	 2.24539E+0	
 2.59332E+3	 2.66290E-1	 2.37469E+0	
 2.62248E+3	 2.79730E-1	 2.51053E+0	
 2.65196E+3	 2.93471E-1	 2.65303E+0	
 2.68178E+3	 3.07758E-1	 2.80248E+0	
 2.71193E+3	 3.22722E-1	 2.95919E+0	
 2.74243E+3	 3.38066E-1	 3.12335E+0	
 2.77326E+3	 3.53868E-1	 3.29518E+0	
 2.80444E+3	 3.71421E-1	 3.47554E+0	
 2.83598E+3	 3.87731E-1	 3.66381E+0	
 2.86786E+3	 4.04359E-1	 3.86017E+0	
 2.90011E+3	 4.22839E-1	 4.06549E+0	
 2.93272E+3	 4.40692E-1	 4.27949E+0	
 2.96569E+3	 4.58845E-1	 4.50229E+0	
 2.99904E+3	 4.77818E-1	 4.73432E+0	
 3.03276E+3	 4.97501E-1	 4.97590E+0	
 3.06686E+3	 5.17500E-1	 5.22719E+0	
 3.10134E+3	 5.37814E-1	 5.48834E+0	
 3.13621E+3	 5.58628E-1	 5.75961E+0	
 3.17148E+3	 5.79820E-1	 6.04116E+0	
 3.20713E+3	 6.01345E-1	 6.33316E+0	
 3.24319E+3	 6.23548E-1	 6.63595E+0	
 3.27966E+3	 6.46911E-1	 6.95008E+0	
 3.31654E+3	 6.68619E-1	 7.27475E+0	
 3.35383E+3	 6.90747E-1	 7.61017E+0	
 3.39154E+3	 7.15065E-1	 7.95740E+0	
 3.42967E+3	 7.37231E-1	 8.31539E+0	
 3.46823E+3	 7.60778E-1	 8.68481E+0	
 3.50723E+3	 7.84702E-1	 9.06585E+0	
 3.54666E+3	 8.09256E-1	 9.45882E+0	
 3.58654E+3	 8.32530E-1	 9.86308E+0	
 3.62687E+3	 8.56323E-1	 1.02789E+1	
 3.66765E+3	 8.80708E-1	 1.07066E+1	
 3.70889E+3	 9.04919E-1	 1.11460E+1	
 3.75059E+3	 9.29047E-1	 1.15971E+1	
 3.79276E+3	 9.53766E-1	 1.20602E+1	
 3.83540E+3	 9.78091E-1	 1.25352E+1	
 3.87853E+3	 1.00184E+0	 1.30217E+1	
 3.92214E+3	 1.02647E+0	 1.35201E+1	
 3.96624E+3	 1.05091E+0	 1.40304E+1	
 4.01083E+3	 1.07526E+0	 1.45526E+1	
 4.05593E+3	 1.09966E+0	 1.50865E+1	
 4.10153E+3	 1.12476E+0	 1.56327E+1	
 4.14765E+3	 1.14784E+0	 1.61901E+1	
 4.19429E+3	 1.17194E+0	 1.67592E+1	
 4.24145E+3	 1.19595E+0	 1.73399E+1	
 4.28914E+3	 1.22040E+0	 1.79325E+1	
 4.33736E+3	 1.24290E+0	 1.85360E+1	
 4.38613E+3	 1.26711E+0	 1.91513E+1	
 4.43545E+3	 1.28966E+0	 1.97776E+1	
 4.48532E+3	 1.31211E+0	 2.04147E+1	
 4.53575E+3	 1.33475E+0	 2.10629E+1	
 4.58675E+3	 1.35732E+0	 2.17220E+1	
 4.63832E+3	 1.37952E+0	 2.23918E+1	
 4.69047E+3	 1.40140E+0	 2.30723E+1	
 4.74321E+3	 1.42310E+0	 2.37634E+1	
 4.79654E+3	 1.44482E+0	 2.44650E+1	
 4.85048E+3	 1.46605E+0	 2.51768E+1	
 4.90501E+3	 1.48698E+0	 2.58989E+1	
 4.96016E+3	 1.50791E+0	 2.66311E+1	
 5.01593E+3	 1.52746E+0	 2.73728E+1	
 5.07233E+3	 1.54731E+0	 2.81242E+1	
 5.12937E+3	 1.56724E+0	 2.88852E+1	
 5.18704E+3	 1.58578E+0	 2.96553E+1	
 5.24536E+3	 1.60469E+0	 3.04345E+1	
 5.30434E+3	 1.62363E+0	 3.12229E+1	
 5.36398E+3	 1.64128E+0	 3.20199E+1	
 5.42429E+3	 1.65884E+0	 3.28254E+1	
 5.48528E+3	 1.67644E+0	 3.36394E+1	
 5.54696E+3	 1.69321E+0	 3.44616E+1	
 5.60932E+3	 1.70950E+0	 3.52917E+1	
 5.67239E+3	 1.72552E+0	 3.61296E+1	
 5.73617E+3	 1.74167E+0	 3.69754E+1	
 5.80067E+3	 1.75633E+0	 3.78282E+1	
 5.86589E+3	 1.77062E+0	 3.86880E+1	
 5.93185E+3	 1.78502E+0	 3.95548E+1	
 5.99854E+3	 1.79840E+0	 4.04281E+1	
 6.06599E+3	 1.81136E+0	 4.13076E+1	
 6.13419E+3	 1.82397E+0	 4.21933E+1	
 6.20317E+3	 1.83614E+0	 4.30849E+1	
 6.27291E+3	 1.84741E+0	 4.39820E+1	
 6.34344E+3	 1.85833E+0	 4.48844E+1	
 6.41477E+3	 1.86854E+0	 4.57917E+1	
 6.48689E+3	 1.87795E+0	 4.67037E+1	
 6.55983E+3	 1.88703E+0	 4.76200E+1	
 6.63359E+3	 1.89545E+0	 4.85404E+1	
 6.70818E+3	 1.90307E+0	 4.94645E+1	
 6.78360E+3	 1.91005E+0	 5.03920E+1	
 6.85987E+3	 1.91640E+0	 5.13226E+1	
 6.93701E+3	 1.92206E+0	 5.22559E+1	
 7.01500E+3	 1.92694E+0	 5.31916E+1	
 7.09388E+3	 1.93115E+0	 5.41293E+1	
 7.17364E+3	 1.93464E+0	 5.50688E+1	
 7.25430E+3	 1.93737E+0	 5.60095E+1	
 7.33587E+3	 1.93927E+0	 5.69512E+1	
 7.41835E+3	 1.94036E+0	 5.78934E+1	
 7.50176E+3	 1.94066E+0	 5.88358E+1	
 7.58611E+3	 1.94007E+0	 5.97778E+1	
 7.67140E+3	 1.93852E+0	 6.07192E+1	
 7.75766E+3	 1.93633E+0	 6.16594E+1	
 7.84489E+3	 1.93304E+0	 6.25981E+1	
 7.93309E+3	 1.92858E+0	 6.35346E+1	
 8.02229E+3	 1.92359E+0	 6.44686E+1	
 8.11249E+3	 1.91750E+0	 6.53998E+1	
 8.20371E+3	 1.91029E+0	 6.63274E+1	
 8.29595E+3	 1.90244E+0	 6.72512E+1	
 8.38922E+3	 1.89346E+0	 6.81706E+1	
 8.48355E+3	 1.88331E+0	 6.90851E+1	
 8.57894E+3	 1.87195E+0	 6.99941E+1	
 8.67540E+3	 1.85942E+0	 7.08970E+1	
 8.77294E+3	 1.84596E+0	 7.17934E+1	
 8.87158E+3	 1.83081E+0	 7.26824E+1	
 8.97133E+3	 1.81583E+0	 7.35642E+1	
 9.07221E+3	 1.79911E+0	 7.44378E+1	
 9.17421E+3	 1.78077E+0	 7.53025E+1	
 9.27736E+3	 1.76232E+0	 7.61583E+1	
 9.38168E+3	 1.74202E+0	 7.70042E+1	
 9.48716E+3	 1.72016E+0	 7.78394E+1	
 9.59383E+3	 1.69823E+0	 7.86641E+1	
 9.70171E+3	 1.67473E+0	 7.94773E+1	
 9.81079E+3	 1.64975E+0	 8.02784E+1	
 9.92110E+3	 1.62429E+0	 8.10671E+1	
 1.00327E+4	 1.59770E+0	 8.18430E+1	
 1.01455E+4	 1.56938E+0	 8.26050E+1	
 1.02595E+4	 1.53972E+0	 8.33527E+1	
 1.03749E+4	 1.51104E+0	 8.40864E+1	
 1.04915E+4	 1.48012E+0	 8.48052E+1	
 1.06095E+4	 1.44790E+0	 8.55082E+1	
 1.07288E+4	 1.41608E+0	 8.61959E+1	
 1.08494E+4	 1.38270E+0	 8.68673E+1	
 1.09714E+4	 1.34822E+0	 8.75220E+1	
 1.10948E+4	 1.31320E+0	 8.81596E+1	
 1.12195E+4	 1.27767E+0	 8.87801E+1	
 1.13457E+4	 1.24093E+0	 8.93826E+1	
 1.14732E+4	 1.20524E+0	 8.99679E+1	
 1.16022E+4	 1.16756E+0	 9.05348E+1	
 1.17327E+4	 1.12968E+0	 9.10834E+1	
 1.18646E+4	 1.09246E+0	 9.16139E+1	
 1.19980E+4	 1.05290E+0	 9.21252E+1	
 1.21329E+4	 1.01430E+0	 9.26177E+1	
 1.22693E+4	 9.77729E-1	 9.30925E+1	
 1.24073E+4	 9.39962E-1	 9.35489E+1	
 1.25468E+4	 9.01513E-1	 9.39867E+1	
 1.26879E+4	 8.62829E-1	 9.44056E+1	
 1.28305E+4	 8.25367E-1	 9.48064E+1	
 1.29748E+4	 7.86650E-1	 9.51884E+1	
 1.31207E+4	 7.50088E-1	 9.55526E+1	
 1.32682E+4	 7.13041E-1	 9.58989E+1	
 1.34174E+4	 6.76293E-1	 9.62273E+1	
 1.35683E+4	 6.40401E-1	 9.65383E+1	
 1.37208E+4	 6.05147E-1	 9.68321E+1	
 1.38751E+4	 5.70151E-1	 9.71090E+1	
 1.40311E+4	 5.35290E-1	 9.73689E+1	
 1.41889E+4	 5.02973E-1	 9.76131E+1	
 1.43484E+4	 4.69643E-1	 9.78412E+1	
 1.45097E+4	 4.39443E-1	 9.80546E+1	
 1.46729E+4	 4.09097E-1	 9.82532E+1	
 1.48379E+4	 3.79517E-1	 9.84375E+1	
 1.50047E+4	 3.51553E-1	 9.86082E+1	
 1.51734E+4	 3.24496E-1	 9.87658E+1	
 1.53440E+4	 2.97944E-1	 9.89105E+1	
 1.55165E+4	 2.73187E-1	 9.90431E+1	
 1.56910E+4	 2.49834E-1	 9.91644E+1	
 1.58674E+4	 2.26601E-1	 9.92745E+1	
 1.60458E+4	 2.05599E-1	 9.93743E+1	
 1.62262E+4	 1.85286E-1	 9.94643E+1	
 1.64087E+4	 1.65335E-1	 9.95446E+1	
 1.65932E+4	 1.47653E-1	 9.96163E+1	
 1.67798E+4	 1.30774E-1	 9.96798E+1	
 1.69684E+4	 1.14949E-1	 9.97356E+1	
 1.71592E+4	 1.00593E-1	 9.97844E+1	
 1.73521E+4	 8.72404E-2	 9.98268E+1	
 1.75473E+4	 7.46006E-2	 9.98630E+1	
 1.77445E+4	 6.32973E-2	 9.98938E+1	
 1.79441E+4	 5.28503E-2	 9.99194E+1	
 1.81458E+4	 4.36627E-2	 9.99406E+1	
 1.83499E+4	 3.55456E-2	 9.99579E+1	
 1.85562E+4	 2.81584E-2	 9.99716E+1	
 1.87648E+4	 2.15356E-2	 9.99820E+1	
 1.89758E+4	 1.56706E-2	 9.99896E+1	
 1.91892E+4	 1.07546E-2	 9.99948E+1	
 1.94049E+4	 6.53375E-3	 9.99980E+1	
 1.96231E+4	 3.24270E-3	 9.99996E+1	
 1.98437E+4	 8.33075E-4	 1.00000E+2	
 2.00669E+4	 0.00000E+0	 1.00000E+2	
 2.02925E+4	 0.00000E+0	 1.00000E+2	
 2.05207E+4	 0.00000E+0	 1.00000E+2	
 2.07514E+4	 0.00000E+0	 1.00000E+2	
 2.09847E+4	 0.00000E+0	 1.00000E+2	
 2.12207E+4	 0.00000E+0	 1.00000E+2	
 2.14593E+4	 0.00000E+0	 1.00000E+2	
 2.17005E+4	 0.00000E+0	 1.00000E+2	
MWDstop :
