# Supplementary material for: Copolymers of NVAm and NVP for Efficient Gene Delivery
Source: ACS Polym Au. 2026 Jan 16;6(1):426–36. doi: 10.1021/acspolymersau.5c00167 (PMC12903468; doi:10.1021/acspolymersau.5c00167)
Supplement: Supplementary file 1 [file lg5c00167_si_001.zip › raw_and_analyzed_data/SEC_Data/TF030 40;60.TXT]

Sample :	Vial  22: TF030 40/60 - 1
Method settings :	C:\WINGPC_8#1\PSS.ChromPilot.Method.Instrument.2.xml
Sequence table :	C:\WINGPC_8#1\PSS.ChromPilot.Sequence.Instrument.2.xml
Inject date :	Montag       22.07.24   19:33:19
Inject volume :	100.000	ul
Concentration :	  1.000	g/l
Project :	C:\GPC Data\Projects\Messung_2024_03Jul_H2O
Calibration :	C:\GPC Data\Calibration\Calibration_PEG_030724_03formicacid01NaCl_pH2.CAL
Method :	C:\GPC Data\Methods\Standard_MET_AQ_030724_Dual Wavelength_A_B_2_PEG.MET
Export file :	C:\Users\AG B�ker\Desktop\Data\Tom\TF030 40;60.TXT

Operator :	AG B�ker
Account :	

Calibration MH-K :	 1.000000	ml/g	univ. Calibration MH-K :	 0.000000	ml/g
Calibration MH-A :	 0.000000	-	univ. Calibration MH-A :	 0.000000	-
Internal Standard Calibration :	 50.000	ml
Internal Standard Acquisition :	-------	ml
Data Interval :	  1.000	s

Eluent :	H2O + 0.1MNaCl + 0.3 % formic acid
Flow :	  1.000	ml/min

Column 1 :	PSS NOVEMA Max VS, 10�m	Temperature :	 40.000	C
Column 2 :	PSS NOVEMA Max 10�m, 1000A	Temperature :	 40.000	C
Column 3 :	PSS NOVEMA Max 10mm, 1000A	Temperature :	 40.000	C
Column 4 :	PSS NOVEMA Max, 10�m, 30A	Temperature :	 40.000	C

Detector 1 :	I2: VWD 1, Signal A	Delay :	  0.000	min
Detector 2 :	I2: VWD 1, Signal B	Delay :	  0.000	min
Detector 3 :	I2: RID 1, RI Signal	Delay :	  0.400	min
Detector 4 :	I2: IsoPump 1, Pressure	Delay :	  0.000	min
Detector 5 :	PSS SLD 7000/BI-MwA	Delay :	  0.180	min
Detector 6 :	PSS SLD 7000/BI-MwA	Delay :	  0.180	min
Detector 7 :	PSS SLD 7000/BI-MwA	Delay :	  0.180	min
Detector 8 :	PSS SLD 7000/BI-MwA	Delay :	  0.180	min
Detector 9 :	PSS SLD 7000/BI-MwA	Delay :	  0.180	min
Detector 10 :	PSS SLD 7000/BI-MwA	Delay :	  0.180	min
Detector 11 :	PSS SLD 7000/BI-MwA	Delay :	  0.180	min
Detector 12 :	PSS SLD 7000/BI-MwA	Delay :	  0.180	min

Baseline from :	 22.112	to :	 28.870	ml
Integration from :	 22.112	to :	 28.870	ml

	I2: RID 1, RI Signal
Mn:	 9.274E+3	g/mol
Mw:	 1.229E+4	g/mol
Mz:	 1.614E+4	g/mol
M(z+1):	 2.067E+4	g/mol
Mv:	 0.000E+0	g/mol
D:	 1.325E+0	
[n]:	 0.000E+0	ml/g
Vp:	 2.654E+1	ml
Mp:	 1.076E+4	g/mol
Fl:	 1.054E+1	ml*V
< 2386 :	      0.00	%
w% : 	    100.00	%
> 108456 :	      0.00	%

Calibration Coefficients:

Vol. min : 19.935830   
Vol. max : 31.290330   
R : 9.999090e-01
Fit : PSS Poly 5
Const.: -6.517006e+01
Coef.2: 1.639485e+01
Coef.3: -1.511571e+00
Coef.4: 6.957456e-02
Coef.5: -1.600580e-03
Coef.6: 1.460191e-05
Coef.7: 0.000000e+00
Coef.8: 0.000000e+00


Multi area report start :
Sample :	Vial  22: TF030 40/60 - 1
Calibration:	C:\GPC Data\Calibration\Calibration_PEG_030724_03formicacid01NaCl_pH2.CAL
Print Date:	Donnerstag   25.07.24   11:00:01
Project:	C:\GPC Data\Projects\Messung_2024_03Jul_H2O
Method:	C:\GPC Data\Methods\Standard_MET_AQ_030724_Dual Wavelength_A_B_2_PEG
MAS Parameters:	

Area	Name	from	to	Unit

1				
2				
3				
4				
5				
6				
7				
8				

 	Set 1	Set 2	Set 3	Set 4	Set 5	Set 6	Set 7	Set 8

 	-	-	-	-	-	-	-	-
 	-	-	-	-	-	-	-	-
 	-	-	-	-	-	-	-	-
 	-	-	-	-	-	-	-	-
 	-	-	-	-	-	-	-	-
 	-	-	-	-	-	-	-	-
 	-	-	-	-	-	-	-	-
 	-	-	-	-	-	-	-	-

Multi area report end :

RAWstart :
Time	I2: RID 1, RI Signal	Time

 0.00000E+0	-4.18584E-2	 19:33:19:26	
 1.66667E-2	-4.10357E-2	 19:33:20:26	
 3.33333E-2	-4.04108E-2	 19:33:21:26	
 5.00000E-2	-4.01548E-2	 19:33:22:26	
 6.66667E-2	-4.02703E-2	 19:33:23:26	
 8.33333E-2	-4.05056E-2	 19:33:24:26	
 1.00000E-1	-4.06351E-2	 19:33:25:26	
 1.16667E-1	-4.03689E-2	 19:33:26:26	
 1.33333E-1	-3.99281E-2	 19:33:27:26	
 1.50000E-1	-3.92648E-2	 19:33:28:26	
 1.66667E-1	-3.79339E-2	 19:33:29:26	
 1.83333E-1	-3.64832E-2	 19:33:30:26	
 2.00000E-1	-3.48281E-2	 19:33:31:26	
 2.16667E-1	-3.33747E-2	 19:33:32:26	
 2.33333E-1	-3.24742E-2	 19:33:33:26	
 2.50000E-1	-3.17168E-2	 19:33:34:26	
 2.66667E-1	-3.04050E-2	 19:33:35:26	
 2.83333E-1	-2.89673E-2	 19:33:36:26	
 3.00000E-1	-2.71281E-2	 19:33:37:26	
 3.16667E-1	-2.50284E-2	 19:33:38:26	
 3.33333E-1	-2.33953E-2	 19:33:39:26	
 3.50000E-1	-2.20566E-2	 19:33:40:26	
 3.66667E-1	-2.05629E-2	 19:33:41:26	
 3.83333E-1	-1.91052E-2	 19:33:42:26	
 4.00000E-1	-1.81169E-2	 19:33:43:26	
 4.16667E-1	-1.72180E-2	 19:33:44:26	
 4.33333E-1	-1.60052E-2	 19:33:45:26	
 4.50000E-1	-1.48938E-2	 19:33:46:26	
 4.66667E-1	-1.39200E-2	 19:33:47:26	
 4.83333E-1	-1.26180E-2	 19:33:48:26	
 5.00000E-1	-1.11934E-2	 19:33:49:26	
 5.16667E-1	-1.02976E-2	 19:33:50:26	
 5.33333E-1	-9.39140E-3	 19:33:51:26	
 5.50000E-1	-8.70636E-3	 19:33:52:26	
 5.66667E-1	-8.14585E-3	 19:33:53:26	
 5.83333E-1	-7.19045E-3	 19:33:54:26	
 6.00000E-1	-6.46445E-3	 19:33:55:26	
 6.16667E-1	-5.83033E-3	 19:33:56:26	
 6.33333E-1	-5.10916E-3	 19:33:57:26	
 6.50000E-1	-4.65818E-3	 19:33:58:26	
 6.66667E-1	-4.50694E-3	 19:33:59:26	
 6.83333E-1	-4.60280E-3	 19:34:00:26	
 7.00000E-1	-4.63298E-3	 19:34:01:26	
 7.16667E-1	-4.48353E-3	 19:34:02:26	
 7.33333E-1	-4.22532E-3	 19:34:03:26	
 7.50000E-1	-4.00293E-3	 19:34:04:26	
 7.66667E-1	-4.08740E-3	 19:34:05:26	
 7.83333E-1	-4.47540E-3	 19:34:06:26	
 8.00000E-1	-5.31937E-3	 19:34:07:26	
 8.16667E-1	-5.82025E-3	 19:34:08:26	
 8.33333E-1	-6.17875E-3	 19:34:09:26	
 8.50000E-1	-6.72128E-3	 19:34:10:26	
 8.66667E-1	-7.27585E-3	 19:34:11:26	
 8.83333E-1	-7.80541E-3	 19:34:12:26	
 9.00000E-1	-8.50106E-3	 19:34:13:26	
 9.16667E-1	-9.15201E-3	 19:34:14:26	
 9.33333E-1	-9.87106E-3	 19:34:15:26	
 9.50000E-1	-1.10357E-2	 19:34:16:26	
 9.66667E-1	-1.21339E-2	 19:34:17:26	
 9.83333E-1	-1.30288E-2	 19:34:18:26	
 1.00000E+0	-1.37934E-2	 19:34:19:26	
 1.01667E+0	-1.46533E-2	 19:34:20:26	
 1.03333E+0	-1.54713E-2	 19:34:21:26	
 1.05000E+0	-1.63156E-2	 19:34:22:26	
 1.06667E+0	-1.79171E-2	 19:34:23:26	
 1.08333E+0	-1.91437E-2	 19:34:24:26	
 1.10000E+0	-2.02503E-2	 19:34:25:26	
 1.11667E+0	-2.17208E-2	 19:34:26:26	
 1.13333E+0	-2.28762E-2	 19:34:27:26	
 1.15000E+0	-2.38184E-2	 19:34:28:26	
 1.16667E+0	-2.49226E-2	 19:34:29:26	
 1.18333E+0	-2.58548E-2	 19:34:30:26	
 1.20000E+0	-2.66984E-2	 19:34:31:26	
 1.21667E+0	-2.78917E-2	 19:34:32:26	
 1.23333E+0	-2.90923E-2	 19:34:33:26	
 1.25000E+0	-3.03699E-2	 19:34:34:26	
 1.26667E+0	-3.17194E-2	 19:34:35:26	
 1.28333E+0	-3.27699E-2	 19:34:36:26	
 1.30000E+0	-3.36215E-2	 19:34:37:26	
 1.31667E+0	-3.44231E-2	 19:34:38:26	
 1.33333E+0	-3.57130E-2	 19:34:39:26	
 1.35000E+0	-3.67071E-2	 19:34:40:26	
 1.36667E+0	-3.76438E-2	 19:34:41:26	
 1.38333E+0	-3.89577E-2	 19:34:42:26	
 1.40000E+0	-4.01097E-2	 19:34:43:26	
 1.41667E+0	-4.13409E-2	 19:34:44:26	
 1.43333E+0	-4.27511E-2	 19:34:45:26	
 1.45000E+0	-4.39254E-2	 19:34:46:26	
 1.46667E+0	-4.49348E-2	 19:34:47:26	
 1.48333E+0	-4.61677E-2	 19:34:48:26	
 1.50000E+0	-4.73542E-2	 19:34:49:26	
 1.51667E+0	-4.87739E-2	 19:34:50:26	
 1.53333E+0	-5.04305E-2	 19:34:51:26	
 1.55000E+0	-5.15920E-2	 19:34:52:26	
 1.56667E+0	-5.23959E-2	 19:34:53:26	
 1.58333E+0	-5.32236E-2	 19:34:54:26	
 1.60000E+0	-5.39444E-2	 19:34:55:26	
 1.61667E+0	-5.46778E-2	 19:34:56:26	
 1.63333E+0	-5.54558E-2	 19:34:57:26	
 1.65000E+0	-5.66500E-2	 19:34:58:26	
 1.66667E+0	-5.74404E-2	 19:34:59:26	
 1.68333E+0	-5.80686E-2	 19:35:00:26	
 1.70000E+0	-5.87834E-2	 19:35:01:26	
 1.71667E+0	-5.92965E-2	 19:35:02:26	
 1.73333E+0	-5.97424E-2	 19:35:03:26	
 1.75000E+0	-6.04601E-2	 19:35:04:26	
 1.76667E+0	-6.11621E-2	 19:35:05:26	
 1.78333E+0	-6.18004E-2	 19:35:06:26	
 1.80000E+0	-6.24697E-2	 19:35:07:26	
 1.81667E+0	-6.29523E-2	 19:35:08:26	
 1.83333E+0	-6.32858E-2	 19:35:09:26	
 1.85000E+0	-6.36890E-2	 19:35:10:26	
 1.86667E+0	-6.40180E-2	 19:35:11:26	
 1.88333E+0	-6.42387E-2	 19:35:12:26	
 1.90000E+0	-6.43724E-2	 19:35:13:26	
 1.91667E+0	-6.44089E-2	 19:35:14:26	
 1.93333E+0	-6.43680E-2	 19:35:15:26	
 1.95000E+0	-6.43447E-2	 19:35:16:26	
 1.96667E+0	-6.44583E-2	 19:35:17:26	
 1.98333E+0	-6.46762E-2	 19:35:18:26	
 2.00000E+0	-6.49243E-2	 19:35:19:26	
 2.01667E+0	-6.52455E-2	 19:35:20:26	
 2.03333E+0	-6.53727E-2	 19:35:21:26	
 2.05000E+0	-6.54462E-2	 19:35:22:26	
 2.06667E+0	-6.55472E-2	 19:35:23:26	
 2.08333E+0	-6.56386E-2	 19:35:24:26	
 2.10000E+0	-6.57106E-2	 19:35:25:26	
 2.11667E+0	-6.57954E-2	 19:35:26:26	
 2.13333E+0	-6.58886E-2	 19:35:27:26	
 2.15000E+0	-6.60222E-2	 19:35:28:26	
 2.16667E+0	-6.61184E-2	 19:35:29:26	
 2.18333E+0	-6.61043E-2	 19:35:30:26	
 2.20000E+0	-6.59965E-2	 19:35:31:26	
 2.21667E+0	-6.58601E-2	 19:35:32:26	
 2.23333E+0	-6.58165E-2	 19:35:33:26	
 2.25000E+0	-6.59363E-2	 19:35:34:26	
 2.26667E+0	-6.62166E-2	 19:35:35:26	
 2.28333E+0	-6.64708E-2	 19:35:36:26	
 2.30000E+0	-6.65215E-2	 19:35:37:26	
 2.31667E+0	-6.63854E-2	 19:35:38:26	
 2.33333E+0	-6.59505E-2	 19:35:39:26	
 2.35000E+0	-6.54203E-2	 19:35:40:26	
 2.36667E+0	-6.48279E-2	 19:35:41:26	
 2.38333E+0	-6.39530E-2	 19:35:42:26	
 2.40000E+0	-6.31096E-2	 19:35:43:26	
 2.41667E+0	-6.22430E-2	 19:35:44:26	
 2.43333E+0	-6.14328E-2	 19:35:45:26	
 2.45000E+0	-6.08286E-2	 19:35:46:26	
 2.46667E+0	-6.02891E-2	 19:35:47:26	
 2.48333E+0	-5.93795E-2	 19:35:48:26	
 2.50000E+0	-5.83732E-2	 19:35:49:26	
 2.51667E+0	-5.70660E-2	 19:35:50:26	
 2.53333E+0	-5.58707E-2	 19:35:51:26	
 2.55000E+0	-5.41558E-2	 19:35:52:26	
 2.56667E+0	-5.24918E-2	 19:35:53:26	
 2.58333E+0	-5.05504E-2	 19:35:54:26	
 2.60000E+0	-4.84066E-2	 19:35:55:26	
 2.61667E+0	-4.67590E-2	 19:35:56:26	
 2.63333E+0	-4.52118E-2	 19:35:57:26	
 2.65000E+0	-4.31778E-2	 19:35:58:26	
 2.66667E+0	-4.13398E-2	 19:35:59:26	
 2.68333E+0	-3.98583E-2	 19:36:00:26	
 2.70000E+0	-3.76022E-2	 19:36:01:26	
 2.71667E+0	-3.60505E-2	 19:36:02:26	
 2.73333E+0	-3.46893E-2	 19:36:03:26	
 2.75000E+0	-3.29589E-2	 19:36:04:26	
 2.76667E+0	-3.15195E-2	 19:36:05:26	
 2.78333E+0	-3.03998E-2	 19:36:06:26	
 2.80000E+0	-2.94661E-2	 19:36:07:26	
 2.81667E+0	-2.83459E-2	 19:36:08:26	
 2.83333E+0	-2.78607E-2	 19:36:09:26	
 2.85000E+0	-2.77454E-2	 19:36:10:26	
 2.86667E+0	-2.81025E-2	 19:36:11:26	
 2.88333E+0	-2.86854E-2	 19:36:12:26	
 2.90000E+0	-2.94071E-2	 19:36:13:26	
 2.91667E+0	-3.04971E-2	 19:36:14:26	
 2.93333E+0	-3.15773E-2	 19:36:15:26	
 2.95000E+0	-3.27529E-2	 19:36:16:26	
 2.96667E+0	-3.47377E-2	 19:36:17:26	
 2.98333E+0	-3.67988E-2	 19:36:18:26	
 3.00000E+0	-3.88196E-2	 19:36:19:26	
 3.01667E+0	-4.16784E-2	 19:36:20:26	
 3.03333E+0	-4.45358E-2	 19:36:21:26	
 3.05000E+0	-4.71723E-2	 19:36:22:26	
 3.06667E+0	-5.06012E-2	 19:36:23:26	
 3.08333E+0	-5.43883E-2	 19:36:24:26	
 3.10000E+0	-5.69586E-2	 19:36:25:26	
 3.11667E+0	-5.93569E-2	 19:36:26:26	
 3.13333E+0	-6.27784E-2	 19:36:27:26	
 3.15000E+0	-6.57607E-2	 19:36:28:26	
 3.16667E+0	-6.85624E-2	 19:36:29:26	
 3.18333E+0	-7.22916E-2	 19:36:30:26	
 3.20000E+0	-7.53579E-2	 19:36:31:26	
 3.21667E+0	-7.78538E-2	 19:36:32:26	
 3.23333E+0	-8.09118E-2	 19:36:33:26	
 3.25000E+0	-8.42702E-2	 19:36:34:26	
 3.26667E+0	-8.67576E-2	 19:36:35:26	
 3.28333E+0	-8.98008E-2	 19:36:36:26	
 3.30000E+0	-9.22525E-2	 19:36:37:26	
 3.31667E+0	-9.42252E-2	 19:36:38:26	
 3.33333E+0	-9.65820E-2	 19:36:39:26	
 3.35000E+0	-9.85471E-2	 19:36:40:26	
 3.36667E+0	-1.00454E-1	 19:36:41:26	
 3.38333E+0	-1.02292E-1	 19:36:42:26	
 3.40000E+0	-1.03681E-1	 19:36:43:26	
 3.41667E+0	-1.04865E-1	 19:36:44:26	
 3.43333E+0	-1.05965E-1	 19:36:45:26	
 3.45000E+0	-1.07636E-1	 19:36:46:26	
 3.46667E+0	-1.08721E-1	 19:36:47:26	
 3.48333E+0	-1.09540E-1	 19:36:48:26	
 3.50000E+0	-1.10335E-1	 19:36:49:26	
 3.51667E+0	-1.10855E-1	 19:36:50:26	
 3.53333E+0	-1.11248E-1	 19:36:51:26	
 3.55000E+0	-1.11679E-1	 19:36:52:26	
 3.56667E+0	-1.12092E-1	 19:36:53:26	
 3.58333E+0	-1.12492E-1	 19:36:54:26	
 3.60000E+0	-1.13036E-1	 19:36:55:26	
 3.61667E+0	-1.13625E-1	 19:36:56:26	
 3.63333E+0	-1.13987E-1	 19:36:57:26	
 3.65000E+0	-1.14315E-1	 19:36:58:26	
 3.66667E+0	-1.14490E-1	 19:36:59:26	
 3.68333E+0	-1.14612E-1	 19:37:00:26	
 3.70000E+0	-1.14800E-1	 19:37:01:26	
 3.71667E+0	-1.15270E-1	 19:37:02:26	
 3.73333E+0	-1.15790E-1	 19:37:03:26	
 3.75000E+0	-1.16258E-1	 19:37:04:26	
 3.76667E+0	-1.16571E-1	 19:37:05:26	
 3.78333E+0	-1.16632E-1	 19:37:06:26	
 3.80000E+0	-1.16603E-1	 19:37:07:26	
 3.81667E+0	-1.16728E-1	 19:37:08:26	
 3.83333E+0	-1.16947E-1	 19:37:09:26	
 3.85000E+0	-1.17109E-1	 19:37:10:26	
 3.86667E+0	-1.17150E-1	 19:37:11:26	
 3.88333E+0	-1.17204E-1	 19:37:12:26	
 3.90000E+0	-1.17451E-1	 19:37:13:26	
 3.91667E+0	-1.18167E-1	 19:37:14:26	
 3.93333E+0	-1.18814E-1	 19:37:15:26	
 3.95000E+0	-1.19249E-1	 19:37:16:26	
 3.96667E+0	-1.19376E-1	 19:37:17:26	
 3.98333E+0	-1.19228E-1	 19:37:18:26	
 4.00000E+0	-1.19005E-1	 19:37:19:26	
 4.01667E+0	-1.18868E-1	 19:37:20:26	
 4.03333E+0	-1.18946E-1	 19:37:21:26	
 4.05000E+0	-1.19170E-1	 19:37:22:26	
 4.06667E+0	-1.19475E-1	 19:37:23:26	
 4.08333E+0	-1.20078E-1	 19:37:24:26	
 4.10000E+0	-1.20452E-1	 19:37:25:26	
 4.11667E+0	-1.20634E-1	 19:37:26:26	
 4.13333E+0	-1.20590E-1	 19:37:27:26	
 4.15000E+0	-1.20445E-1	 19:37:28:26	
 4.16667E+0	-1.20305E-1	 19:37:29:26	
 4.18333E+0	-1.20175E-1	 19:37:30:26	
 4.20000E+0	-1.20017E-1	 19:37:31:26	
 4.21667E+0	-1.19852E-1	 19:37:32:26	
 4.23333E+0	-1.19648E-1	 19:37:33:26	
 4.25000E+0	-1.19530E-1	 19:37:34:26	
 4.26667E+0	-1.19483E-1	 19:37:35:26	
 4.28333E+0	-1.19413E-1	 19:37:36:26	
 4.30000E+0	-1.19330E-1	 19:37:37:26	
 4.31667E+0	-1.19286E-1	 19:37:38:26	
 4.33333E+0	-1.19335E-1	 19:37:39:26	
 4.35000E+0	-1.19494E-1	 19:37:40:26	
 4.36667E+0	-1.19570E-1	 19:37:41:26	
 4.38333E+0	-1.19461E-1	 19:37:42:26	
 4.40000E+0	-1.18926E-1	 19:37:43:26	
 4.41667E+0	-1.18505E-1	 19:37:44:26	
 4.43333E+0	-1.18248E-1	 19:37:45:26	
 4.45000E+0	-1.18211E-1	 19:37:46:26	
 4.46667E+0	-1.18311E-1	 19:37:47:26	
 4.48333E+0	-1.18456E-1	 19:37:48:26	
 4.50000E+0	-1.18584E-1	 19:37:49:26	
 4.51667E+0	-1.18530E-1	 19:37:50:26	
 4.53333E+0	-1.18393E-1	 19:37:51:26	
 4.55000E+0	-1.18202E-1	 19:37:52:26	
 4.56667E+0	-1.18075E-1	 19:37:53:26	
 4.58333E+0	-1.17997E-1	 19:37:54:26	
 4.60000E+0	-1.17884E-1	 19:37:55:26	
 4.61667E+0	-1.17704E-1	 19:37:56:26	
 4.63333E+0	-1.17578E-1	 19:37:57:26	
 4.65000E+0	-1.17507E-1	 19:37:58:26	
 4.66667E+0	-1.17505E-1	 19:37:59:26	
 4.68333E+0	-1.17613E-1	 19:38:00:26	
 4.70000E+0	-1.17865E-1	 19:38:01:26	
 4.71667E+0	-1.18428E-1	 19:38:02:26	
 4.73333E+0	-1.18690E-1	 19:38:03:26	
 4.75000E+0	-1.18708E-1	 19:38:04:26	
 4.76667E+0	-1.18601E-1	 19:38:05:26	
 4.78333E+0	-1.18633E-1	 19:38:06:26	
 4.80000E+0	-1.18833E-1	 19:38:07:26	
 4.81667E+0	-1.19192E-1	 19:38:08:26	
 4.83333E+0	-1.19436E-1	 19:38:09:26	
 4.85000E+0	-1.19522E-1	 19:38:10:26	
 4.86667E+0	-1.19485E-1	 19:38:11:26	
 4.88333E+0	-1.19419E-1	 19:38:12:26	
 4.90000E+0	-1.19366E-1	 19:38:13:26	
 4.91667E+0	-1.19378E-1	 19:38:14:26	
 4.93333E+0	-1.19581E-1	 19:38:15:26	
 4.95000E+0	-1.19909E-1	 19:38:16:26	
 4.96667E+0	-1.20329E-1	 19:38:17:26	
 4.98333E+0	-1.21025E-1	 19:38:18:26	
 5.00000E+0	-1.21422E-1	 19:38:19:26	
 5.01667E+0	-1.21628E-1	 19:38:20:26	
 5.03333E+0	-1.21793E-1	 19:38:21:26	
 5.05000E+0	-1.21977E-1	 19:38:22:26	
 5.06667E+0	-1.22291E-1	 19:38:23:26	
 5.08333E+0	-1.22994E-1	 19:38:24:26	
 5.10000E+0	-1.23763E-1	 19:38:25:26	
 5.11667E+0	-1.24500E-1	 19:38:26:26	
 5.13333E+0	-1.25347E-1	 19:38:27:26	
 5.15000E+0	-1.25955E-1	 19:38:28:26	
 5.16667E+0	-1.26294E-1	 19:38:29:26	
 5.18333E+0	-1.26690E-1	 19:38:30:26	
 5.20000E+0	-1.27028E-1	 19:38:31:26	
 5.21667E+0	-1.27420E-1	 19:38:32:26	
 5.23333E+0	-1.27869E-1	 19:38:33:26	
 5.25000E+0	-1.28574E-1	 19:38:34:26	
 5.26667E+0	-1.29332E-1	 19:38:35:26	
 5.28333E+0	-1.30118E-1	 19:38:36:26	
 5.30000E+0	-1.31304E-1	 19:38:37:26	
 5.31667E+0	-1.31940E-1	 19:38:38:26	
 5.33333E+0	-1.32316E-1	 19:38:39:26	
 5.35000E+0	-1.32735E-1	 19:38:40:26	
 5.36667E+0	-1.33083E-1	 19:38:41:26	
 5.38333E+0	-1.33388E-1	 19:38:42:26	
 5.40000E+0	-1.33778E-1	 19:38:43:26	
 5.41667E+0	-1.34273E-1	 19:38:44:26	
 5.43333E+0	-1.34693E-1	 19:38:45:26	
 5.45000E+0	-1.35188E-1	 19:38:46:26	
 5.46667E+0	-1.35495E-1	 19:38:47:26	
 5.48333E+0	-1.35659E-1	 19:38:48:26	
 5.50000E+0	-1.35775E-1	 19:38:49:26	
 5.51667E+0	-1.36027E-1	 19:38:50:26	
 5.53333E+0	-1.36273E-1	 19:38:51:26	
 5.55000E+0	-1.36521E-1	 19:38:52:26	
 5.56667E+0	-1.36851E-1	 19:38:53:26	
 5.58333E+0	-1.37084E-1	 19:38:54:26	
 5.60000E+0	-1.37172E-1	 19:38:55:26	
 5.61667E+0	-1.37063E-1	 19:38:56:26	
 5.63333E+0	-1.36765E-1	 19:38:57:26	
 5.65000E+0	-1.36545E-1	 19:38:58:26	
 5.66667E+0	-1.36501E-1	 19:38:59:26	
 5.68333E+0	-1.36703E-1	 19:39:00:26	
 5.70000E+0	-1.37075E-1	 19:39:01:26	
 5.71667E+0	-1.37583E-1	 19:39:02:26	
 5.73333E+0	-1.37883E-1	 19:39:03:26	
 5.75000E+0	-1.37949E-1	 19:39:04:26	
 5.76667E+0	-1.37820E-1	 19:39:05:26	
 5.78333E+0	-1.37650E-1	 19:39:06:26	
 5.80000E+0	-1.37508E-1	 19:39:07:26	
 5.81667E+0	-1.37420E-1	 19:39:08:26	
 5.83333E+0	-1.37353E-1	 19:39:09:26	
 5.85000E+0	-1.37292E-1	 19:39:10:26	
 5.86667E+0	-1.37250E-1	 19:39:11:26	
 5.88333E+0	-1.37255E-1	 19:39:12:26	
 5.90000E+0	-1.37273E-1	 19:39:13:26	
 5.91667E+0	-1.37266E-1	 19:39:14:26	
 5.93333E+0	-1.37201E-1	 19:39:15:26	
 5.95000E+0	-1.37172E-1	 19:39:16:26	
 5.96667E+0	-1.37241E-1	 19:39:17:26	
 5.98333E+0	-1.37496E-1	 19:39:18:26	
 6.00000E+0	-1.37820E-1	 19:39:19:26	
 6.01667E+0	-1.37986E-1	 19:39:20:26	
 6.03333E+0	-1.38082E-1	 19:39:21:26	
 6.05000E+0	-1.38216E-1	 19:39:22:26	
 6.06667E+0	-1.38468E-1	 19:39:23:26	
 6.08333E+0	-1.38961E-1	 19:39:24:26	
 6.10000E+0	-1.39424E-1	 19:39:25:26	
 6.11667E+0	-1.39730E-1	 19:39:26:26	
 6.13333E+0	-1.39801E-1	 19:39:27:26	
 6.15000E+0	-1.39757E-1	 19:39:28:26	
 6.16667E+0	-1.39762E-1	 19:39:29:26	
 6.18333E+0	-1.39915E-1	 19:39:30:26	
 6.20000E+0	-1.40371E-1	 19:39:31:26	
 6.21667E+0	-1.40899E-1	 19:39:32:26	
 6.23333E+0	-1.41332E-1	 19:39:33:26	
 6.25000E+0	-1.41855E-1	 19:39:34:26	
 6.26667E+0	-1.42194E-1	 19:39:35:26	
 6.28333E+0	-1.42485E-1	 19:39:36:26	
 6.30000E+0	-1.42784E-1	 19:39:37:26	
 6.31667E+0	-1.42982E-1	 19:39:38:26	
 6.33333E+0	-1.43164E-1	 19:39:39:26	
 6.35000E+0	-1.43708E-1	 19:39:40:26	
 6.36667E+0	-1.44246E-1	 19:39:41:26	
 6.38333E+0	-1.44677E-1	 19:39:42:26	
 6.40000E+0	-1.44983E-1	 19:39:43:26	
 6.41667E+0	-1.45262E-1	 19:39:44:26	
 6.43333E+0	-1.45567E-1	 19:39:45:26	
 6.45000E+0	-1.45967E-1	 19:39:46:26	
 6.46667E+0	-1.46680E-1	 19:39:47:26	
 6.48333E+0	-1.47018E-1	 19:39:48:26	
 6.50000E+0	-1.47160E-1	 19:39:49:26	
 6.51667E+0	-1.47280E-1	 19:39:50:26	
 6.53333E+0	-1.47449E-1	 19:39:51:26	
 6.55000E+0	-1.47800E-1	 19:39:52:26	
 6.56667E+0	-1.48386E-1	 19:39:53:26	
 6.58333E+0	-1.48957E-1	 19:39:54:26	
 6.60000E+0	-1.49452E-1	 19:39:55:26	
 6.61667E+0	-1.49924E-1	 19:39:56:26	
 6.63333E+0	-1.50185E-1	 19:39:57:26	
 6.65000E+0	-1.50293E-1	 19:39:58:26	
 6.66667E+0	-1.50466E-1	 19:39:59:26	
 6.68333E+0	-1.50771E-1	 19:40:00:26	
 6.70000E+0	-1.51212E-1	 19:40:01:26	
 6.71667E+0	-1.51891E-1	 19:40:02:26	
 6.73333E+0	-1.52661E-1	 19:40:03:26	
 6.75000E+0	-1.53205E-1	 19:40:04:26	
 6.76667E+0	-1.53587E-1	 19:40:05:26	
 6.78333E+0	-1.53904E-1	 19:40:06:26	
 6.80000E+0	-1.54049E-1	 19:40:07:26	
 6.81667E+0	-1.54099E-1	 19:40:08:26	
 6.83333E+0	-1.54123E-1	 19:40:09:26	
 6.85000E+0	-1.54168E-1	 19:40:10:26	
 6.86667E+0	-1.54239E-1	 19:40:11:26	
 6.88333E+0	-1.54348E-1	 19:40:12:26	
 6.90000E+0	-1.54469E-1	 19:40:13:26	
 6.91667E+0	-1.54643E-1	 19:40:14:26	
 6.93333E+0	-1.55074E-1	 19:40:15:26	
 6.95000E+0	-1.55559E-1	 19:40:16:26	
 6.96667E+0	-1.55935E-1	 19:40:17:26	
 6.98333E+0	-1.56084E-1	 19:40:18:26	
 7.00000E+0	-1.55953E-1	 19:40:19:26	
 7.01667E+0	-1.55823E-1	 19:40:20:26	
 7.03333E+0	-1.55827E-1	 19:40:21:26	
 7.05000E+0	-1.56078E-1	 19:40:22:26	
 7.06667E+0	-1.56399E-1	 19:40:23:26	
 7.08333E+0	-1.56696E-1	 19:40:24:26	
 7.10000E+0	-1.56998E-1	 19:40:25:26	
 7.11667E+0	-1.57266E-1	 19:40:26:26	
 7.13333E+0	-1.57434E-1	 19:40:27:26	
 7.15000E+0	-1.57581E-1	 19:40:28:26	
 7.16667E+0	-1.57613E-1	 19:40:29:26	
 7.18333E+0	-1.57536E-1	 19:40:30:26	
 7.20000E+0	-1.57422E-1	 19:40:31:26	
 7.21667E+0	-1.57429E-1	 19:40:32:26	
 7.23333E+0	-1.57651E-1	 19:40:33:26	
 7.25000E+0	-1.58007E-1	 19:40:34:26	
 7.26667E+0	-1.58235E-1	 19:40:35:26	
 7.28333E+0	-1.58320E-1	 19:40:36:26	
 7.30000E+0	-1.58321E-1	 19:40:37:26	
 7.31667E+0	-1.58342E-1	 19:40:38:26	
 7.33333E+0	-1.58481E-1	 19:40:39:26	
 7.35000E+0	-1.58722E-1	 19:40:40:26	
 7.36667E+0	-1.59169E-1	 19:40:41:26	
 7.38333E+0	-1.59604E-1	 19:40:42:26	
 7.40000E+0	-1.60040E-1	 19:40:43:26	
 7.41667E+0	-1.60836E-1	 19:40:44:26	
 7.43333E+0	-1.61367E-1	 19:40:45:26	
 7.45000E+0	-1.61748E-1	 19:40:46:26	
 7.46667E+0	-1.62232E-1	 19:40:47:26	
 7.48333E+0	-1.62703E-1	 19:40:48:26	
 7.50000E+0	-1.63213E-1	 19:40:49:26	
 7.51667E+0	-1.63953E-1	 19:40:50:26	
 7.53333E+0	-1.64604E-1	 19:40:51:26	
 7.55000E+0	-1.65216E-1	 19:40:52:26	
 7.56667E+0	-1.66100E-1	 19:40:53:26	
 7.58333E+0	-1.66976E-1	 19:40:54:26	
 7.60000E+0	-1.67824E-1	 19:40:55:26	
 7.61667E+0	-1.68748E-1	 19:40:56:26	
 7.63333E+0	-1.69951E-1	 19:40:57:26	
 7.65000E+0	-1.71234E-1	 19:40:58:26	
 7.66667E+0	-1.72052E-1	 19:40:59:26	
 7.68333E+0	-1.73088E-1	 19:41:00:26	
 7.70000E+0	-1.73999E-1	 19:41:01:26	
 7.71667E+0	-1.74911E-1	 19:41:02:26	
 7.73333E+0	-1.76177E-1	 19:41:03:26	
 7.75000E+0	-1.77204E-1	 19:41:04:26	
 7.76667E+0	-1.78072E-1	 19:41:05:26	
 7.78333E+0	-1.79141E-1	 19:41:06:26	
 7.80000E+0	-1.79970E-1	 19:41:07:26	
 7.81667E+0	-1.80547E-1	 19:41:08:26	
 7.83333E+0	-1.80976E-1	 19:41:09:26	
 7.85000E+0	-1.81223E-1	 19:41:10:26	
 7.86667E+0	-1.81495E-1	 19:41:11:26	
 7.88333E+0	-1.82147E-1	 19:41:12:26	
 7.90000E+0	-1.82921E-1	 19:41:13:26	
 7.91667E+0	-1.83762E-1	 19:41:14:26	
 7.93333E+0	-1.84603E-1	 19:41:15:26	
 7.95000E+0	-1.85673E-1	 19:41:16:26	
 7.96667E+0	-1.86181E-1	 19:41:17:26	
 7.98333E+0	-1.86497E-1	 19:41:18:26	
 8.00000E+0	-1.86965E-1	 19:41:19:26	
 8.01667E+0	-1.87469E-1	 19:41:20:26	
 8.03333E+0	-1.87963E-1	 19:41:21:26	
 8.05000E+0	-1.88554E-1	 19:41:22:26	
 8.06667E+0	-1.89075E-1	 19:41:23:26	
 8.08333E+0	-1.89587E-1	 19:41:24:26	
 8.10000E+0	-1.90133E-1	 19:41:25:26	
 8.11667E+0	-1.90579E-1	 19:41:26:26	
 8.13333E+0	-1.90951E-1	 19:41:27:26	
 8.15000E+0	-1.91377E-1	 19:41:28:26	
 8.16667E+0	-1.91787E-1	 19:41:29:26	
 8.18333E+0	-1.92018E-1	 19:41:30:26	
 8.20000E+0	-1.92291E-1	 19:41:31:26	
 8.21667E+0	-1.92937E-1	 19:41:32:26	
 8.23333E+0	-1.93700E-1	 19:41:33:26	
 8.25000E+0	-1.94448E-1	 19:41:34:26	
 8.26667E+0	-1.95184E-1	 19:41:35:26	
 8.28333E+0	-1.95562E-1	 19:41:36:26	
 8.30000E+0	-1.95611E-1	 19:41:37:26	
 8.31667E+0	-1.95503E-1	 19:41:38:26	
 8.33333E+0	-1.95436E-1	 19:41:39:26	
 8.35000E+0	-1.95522E-1	 19:41:40:26	
 8.36667E+0	-1.95795E-1	 19:41:41:26	
 8.38333E+0	-1.96066E-1	 19:41:42:26	
 8.40000E+0	-1.96330E-1	 19:41:43:26	
 8.41667E+0	-1.96739E-1	 19:41:44:26	
 8.43333E+0	-1.97120E-1	 19:41:45:26	
 8.45000E+0	-1.97523E-1	 19:41:46:26	
 8.46667E+0	-1.98177E-1	 19:41:47:26	
 8.48333E+0	-1.98788E-1	 19:41:48:26	
 8.50000E+0	-1.99328E-1	 19:41:49:26	
 8.51667E+0	-1.99824E-1	 19:41:50:26	
 8.53333E+0	-2.00434E-1	 19:41:51:26	
 8.55000E+0	-2.01005E-1	 19:41:52:26	
 8.56667E+0	-2.01517E-1	 19:41:53:26	
 8.58333E+0	-2.02106E-1	 19:41:54:26	
 8.60000E+0	-2.02561E-1	 19:41:55:26	
 8.61667E+0	-2.02932E-1	 19:41:56:26	
 8.63333E+0	-2.03522E-1	 19:41:57:26	
 8.65000E+0	-2.04273E-1	 19:41:58:26	
 8.66667E+0	-2.05178E-1	 19:41:59:26	
 8.68333E+0	-2.06377E-1	 19:42:00:26	
 8.70000E+0	-2.07304E-1	 19:42:01:26	
 8.71667E+0	-2.07909E-1	 19:42:02:26	
 8.73333E+0	-2.08659E-1	 19:42:03:26	
 8.75000E+0	-2.09224E-1	 19:42:04:26	
 8.76667E+0	-2.09830E-1	 19:42:05:26	
 8.78333E+0	-2.10713E-1	 19:42:06:26	
 8.80000E+0	-2.11461E-1	 19:42:07:26	
 8.81667E+0	-2.12098E-1	 19:42:08:26	
 8.83333E+0	-2.12460E-1	 19:42:09:26	
 8.85000E+0	-2.12810E-1	 19:42:10:26	
 8.86667E+0	-2.13154E-1	 19:42:11:26	
 8.88333E+0	-2.13568E-1	 19:42:12:26	
 8.90000E+0	-2.14308E-1	 19:42:13:26	
 8.91667E+0	-2.15297E-1	 19:42:14:26	
 8.93333E+0	-2.15961E-1	 19:42:15:26	
 8.95000E+0	-2.16605E-1	 19:42:16:26	
 8.96667E+0	-2.17070E-1	 19:42:17:26	
 8.98333E+0	-2.17416E-1	 19:42:18:26	
 9.00000E+0	-2.18144E-1	 19:42:19:26	
 9.01667E+0	-2.18837E-1	 19:42:20:26	
 9.03333E+0	-2.19590E-1	 19:42:21:26	
 9.05000E+0	-2.20626E-1	 19:42:22:26	
 9.06667E+0	-2.21392E-1	 19:42:23:26	
 9.08333E+0	-2.21931E-1	 19:42:24:26	
 9.10000E+0	-2.22382E-1	 19:42:25:26	
 9.11667E+0	-2.23055E-1	 19:42:26:26	
 9.13333E+0	-2.23771E-1	 19:42:27:26	
 9.15000E+0	-2.24482E-1	 19:42:28:26	
 9.16667E+0	-2.25375E-1	 19:42:29:26	
 9.18333E+0	-2.26071E-1	 19:42:30:26	
 9.20000E+0	-2.26555E-1	 19:42:31:26	
 9.21667E+0	-2.27135E-1	 19:42:32:26	
 9.23333E+0	-2.27763E-1	 19:42:33:26	
 9.25000E+0	-2.28530E-1	 19:42:34:26	
 9.26667E+0	-2.29351E-1	 19:42:35:26	
 9.28333E+0	-2.29939E-1	 19:42:36:26	
 9.30000E+0	-2.30493E-1	 19:42:37:26	
 9.31667E+0	-2.31469E-1	 19:42:38:26	
 9.33333E+0	-2.32394E-1	 19:42:39:26	
 9.35000E+0	-2.33169E-1	 19:42:40:26	
 9.36667E+0	-2.33926E-1	 19:42:41:26	
 9.38333E+0	-2.34454E-1	 19:42:42:26	
 9.40000E+0	-2.34863E-1	 19:42:43:26	
 9.41667E+0	-2.35293E-1	 19:42:44:26	
 9.43333E+0	-2.35900E-1	 19:42:45:26	
 9.45000E+0	-2.36407E-1	 19:42:46:26	
 9.46667E+0	-2.36835E-1	 19:42:47:26	
 9.48333E+0	-2.37105E-1	 19:42:48:26	
 9.50000E+0	-2.37237E-1	 19:42:49:26	
 9.51667E+0	-2.37334E-1	 19:42:50:26	
 9.53333E+0	-2.37525E-1	 19:42:51:26	
 9.55000E+0	-2.37755E-1	 19:42:52:26	
 9.56667E+0	-2.37971E-1	 19:42:53:26	
 9.58333E+0	-2.38175E-1	 19:42:54:26	
 9.60000E+0	-2.38190E-1	 19:42:55:26	
 9.61667E+0	-2.38102E-1	 19:42:56:26	
 9.63333E+0	-2.37886E-1	 19:42:57:26	
 9.65000E+0	-2.37658E-1	 19:42:58:26	
 9.66667E+0	-2.37491E-1	 19:42:59:26	
 9.68333E+0	-2.37500E-1	 19:43:00:26	
 9.70000E+0	-2.37698E-1	 19:43:01:26	
 9.71667E+0	-2.37912E-1	 19:43:02:26	
 9.73333E+0	-2.38028E-1	 19:43:03:26	
 9.75000E+0	-2.37995E-1	 19:43:04:26	
 9.76667E+0	-2.37916E-1	 19:43:05:26	
 9.78333E+0	-2.37853E-1	 19:43:06:26	
 9.80000E+0	-2.37755E-1	 19:43:07:26	
 9.81667E+0	-2.37611E-1	 19:43:08:26	
 9.83333E+0	-2.37430E-1	 19:43:09:26	
 9.85000E+0	-2.37185E-1	 19:43:10:26	
 9.86667E+0	-2.36996E-1	 19:43:11:26	
 9.88333E+0	-2.36900E-1	 19:43:12:26	
 9.90000E+0	-2.36918E-1	 19:43:13:26	
 9.91667E+0	-2.36992E-1	 19:43:14:26	
 9.93333E+0	-2.37027E-1	 19:43:15:26	
 9.95000E+0	-2.36902E-1	 19:43:16:26	
 9.96667E+0	-2.36730E-1	 19:43:17:26	
 9.98333E+0	-2.36567E-1	 19:43:18:26	
 1.00000E+1	-2.36445E-1	 19:43:19:26	
 1.00167E+1	-2.36385E-1	 19:43:20:26	
 1.00333E+1	-2.36419E-1	 19:43:21:26	
 1.00500E+1	-2.36540E-1	 19:43:22:26	
 1.00667E+1	-2.36888E-1	 19:43:23:26	
 1.00833E+1	-2.37310E-1	 19:43:24:26	
 1.01000E+1	-2.37669E-1	 19:43:25:26	
 1.01167E+1	-2.37865E-1	 19:43:26:26	
 1.01333E+1	-2.37857E-1	 19:43:27:26	
 1.01500E+1	-2.37777E-1	 19:43:28:26	
 1.01667E+1	-2.37795E-1	 19:43:29:26	
 1.01833E+1	-2.37938E-1	 19:43:30:26	
 1.02000E+1	-2.38187E-1	 19:43:31:26	
 1.02167E+1	-2.38642E-1	 19:43:32:26	
 1.02333E+1	-2.39251E-1	 19:43:33:26	
 1.02500E+1	-2.39667E-1	 19:43:34:26	
 1.02667E+1	-2.40118E-1	 19:43:35:26	
 1.02833E+1	-2.40473E-1	 19:43:36:26	
 1.03000E+1	-2.40834E-1	 19:43:37:26	
 1.03167E+1	-2.41224E-1	 19:43:38:26	
 1.03333E+1	-2.41728E-1	 19:43:39:26	
 1.03500E+1	-2.42198E-1	 19:43:40:26	
 1.03667E+1	-2.42698E-1	 19:43:41:26	
 1.03833E+1	-2.43255E-1	 19:43:42:26	
 1.04000E+1	-2.43639E-1	 19:43:43:26	
 1.04167E+1	-2.43842E-1	 19:43:44:26	
 1.04333E+1	-2.43940E-1	 19:43:45:26	
 1.04500E+1	-2.43978E-1	 19:43:46:26	
 1.04667E+1	-2.44025E-1	 19:43:47:26	
 1.04833E+1	-2.44088E-1	 19:43:48:26	
 1.05000E+1	-2.44122E-1	 19:43:49:26	
 1.05167E+1	-2.44161E-1	 19:43:50:26	
 1.05333E+1	-2.44305E-1	 19:43:51:26	
 1.05500E+1	-2.44491E-1	 19:43:52:26	
 1.05667E+1	-2.44678E-1	 19:43:53:26	
 1.05833E+1	-2.44851E-1	 19:43:54:26	
 1.06000E+1	-2.45102E-1	 19:43:55:26	
 1.06167E+1	-2.45491E-1	 19:43:56:26	
 1.06333E+1	-2.45974E-1	 19:43:57:26	
 1.06500E+1	-2.46591E-1	 19:43:58:26	
 1.06667E+1	-2.47139E-1	 19:43:59:26	
 1.06833E+1	-2.47354E-1	 19:44:00:26	
 1.07000E+1	-2.47492E-1	 19:44:01:26	
 1.07167E+1	-2.47612E-1	 19:44:02:26	
 1.07333E+1	-2.47797E-1	 19:44:03:26	
 1.07500E+1	-2.48196E-1	 19:44:04:26	
 1.07667E+1	-2.48601E-1	 19:44:05:26	
 1.07833E+1	-2.48877E-1	 19:44:06:26	
 1.08000E+1	-2.49007E-1	 19:44:07:26	
 1.08167E+1	-2.49038E-1	 19:44:08:26	
 1.08333E+1	-2.49110E-1	 19:44:09:26	
 1.08500E+1	-2.49438E-1	 19:44:10:26	
 1.08667E+1	-2.49843E-1	 19:44:11:26	
 1.08833E+1	-2.50287E-1	 19:44:12:26	
 1.09000E+1	-2.50757E-1	 19:44:13:26	
 1.09167E+1	-2.51349E-1	 19:44:14:26	
 1.09333E+1	-2.51762E-1	 19:44:15:26	
 1.09500E+1	-2.52027E-1	 19:44:16:26	
 1.09667E+1	-2.52271E-1	 19:44:17:26	
 1.09833E+1	-2.52496E-1	 19:44:18:26	
 1.10000E+1	-2.52738E-1	 19:44:19:26	
 1.10167E+1	-2.53000E-1	 19:44:20:26	
 1.10333E+1	-2.53065E-1	 19:44:21:26	
 1.10500E+1	-2.52915E-1	 19:44:22:26	
 1.10667E+1	-2.52643E-1	 19:44:23:26	
 1.10833E+1	-2.52523E-1	 19:44:24:26	
 1.11000E+1	-2.52656E-1	 19:44:25:26	
 1.11167E+1	-2.53196E-1	 19:44:26:26	
 1.11333E+1	-2.53575E-1	 19:44:27:26	
 1.11500E+1	-2.53804E-1	 19:44:28:26	
 1.11667E+1	-2.53898E-1	 19:44:29:26	
 1.11833E+1	-2.53837E-1	 19:44:30:26	
 1.12000E+1	-2.53618E-1	 19:44:31:26	
 1.12167E+1	-2.53248E-1	 19:44:32:26	
 1.12333E+1	-2.52458E-1	 19:44:33:26	
 1.12500E+1	-2.51923E-1	 19:44:34:26	
 1.12667E+1	-2.51535E-1	 19:44:35:26	
 1.12833E+1	-2.51125E-1	 19:44:36:26	
 1.13000E+1	-2.50798E-1	 19:44:37:26	
 1.13167E+1	-2.50563E-1	 19:44:38:26	
 1.13333E+1	-2.50385E-1	 19:44:39:26	
 1.13500E+1	-2.50184E-1	 19:44:40:26	
 1.13667E+1	-2.49904E-1	 19:44:41:26	
 1.13833E+1	-2.49414E-1	 19:44:42:26	
 1.14000E+1	-2.48971E-1	 19:44:43:26	
 1.14167E+1	-2.48645E-1	 19:44:44:26	
 1.14333E+1	-2.48508E-1	 19:44:45:26	
 1.14500E+1	-2.48473E-1	 19:44:46:26	
 1.14667E+1	-2.48430E-1	 19:44:47:26	
 1.14833E+1	-2.48179E-1	 19:44:48:26	
 1.15000E+1	-2.47882E-1	 19:44:49:26	
 1.15167E+1	-2.47543E-1	 19:44:50:26	
 1.15333E+1	-2.47180E-1	 19:44:51:26	
 1.15500E+1	-2.46708E-1	 19:44:52:26	
 1.15667E+1	-2.46247E-1	 19:44:53:26	
 1.15833E+1	-2.45825E-1	 19:44:54:26	
 1.16000E+1	-2.45162E-1	 19:44:55:26	
 1.16167E+1	-2.44840E-1	 19:44:56:26	
 1.16333E+1	-2.44774E-1	 19:44:57:26	
 1.16500E+1	-2.44957E-1	 19:44:58:26	
 1.16667E+1	-2.45116E-1	 19:44:59:26	
 1.16833E+1	-2.45122E-1	 19:45:00:26	
 1.17000E+1	-2.44882E-1	 19:45:01:26	
 1.17167E+1	-2.44619E-1	 19:45:02:26	
 1.17333E+1	-2.44420E-1	 19:45:03:26	
 1.17500E+1	-2.44259E-1	 19:45:04:26	
 1.17667E+1	-2.44173E-1	 19:45:05:26	
 1.17833E+1	-2.44145E-1	 19:45:06:26	
 1.18000E+1	-2.44140E-1	 19:45:07:26	
 1.18167E+1	-2.44056E-1	 19:45:08:26	
 1.18333E+1	-2.43899E-1	 19:45:09:26	
 1.18500E+1	-2.43747E-1	 19:45:10:26	
 1.18667E+1	-2.43707E-1	 19:45:11:26	
 1.18833E+1	-2.43896E-1	 19:45:12:26	
 1.19000E+1	-2.44085E-1	 19:45:13:26	
 1.19167E+1	-2.44356E-1	 19:45:14:26	
 1.19333E+1	-2.44352E-1	 19:45:15:26	
 1.19500E+1	-2.44182E-1	 19:45:16:26	
 1.19667E+1	-2.43872E-1	 19:45:17:26	
 1.19833E+1	-2.43640E-1	 19:45:18:26	
 1.20000E+1	-2.43471E-1	 19:45:19:26	
 1.20167E+1	-2.43261E-1	 19:45:20:26	
 1.20333E+1	-2.43123E-1	 19:45:21:26	
 1.20500E+1	-2.43062E-1	 19:45:22:26	
 1.20667E+1	-2.43070E-1	 19:45:23:26	
 1.20833E+1	-2.43120E-1	 19:45:24:26	
 1.21000E+1	-2.43229E-1	 19:45:25:26	
 1.21167E+1	-2.43391E-1	 19:45:26:26	
 1.21333E+1	-2.43606E-1	 19:45:27:26	
 1.21500E+1	-2.43772E-1	 19:45:28:26	
 1.21667E+1	-2.43771E-1	 19:45:29:26	
 1.21833E+1	-2.43620E-1	 19:45:30:26	
 1.22000E+1	-2.43400E-1	 19:45:31:26	
 1.22167E+1	-2.43155E-1	 19:45:32:26	
 1.22333E+1	-2.42830E-1	 19:45:33:26	
 1.22500E+1	-2.42420E-1	 19:45:34:26	
 1.22667E+1	-2.42142E-1	 19:45:35:26	
 1.22833E+1	-2.41870E-1	 19:45:36:26	
 1.23000E+1	-2.41718E-1	 19:45:37:26	
 1.23167E+1	-2.41666E-1	 19:45:38:26	
 1.23333E+1	-2.41636E-1	 19:45:39:26	
 1.23500E+1	-2.41659E-1	 19:45:40:26	
 1.23667E+1	-2.41744E-1	 19:45:41:26	
 1.23833E+1	-2.41944E-1	 19:45:42:26	
 1.24000E+1	-2.42063E-1	 19:45:43:26	
 1.24167E+1	-2.42030E-1	 19:45:44:26	
 1.24333E+1	-2.41864E-1	 19:45:45:26	
 1.24500E+1	-2.41563E-1	 19:45:46:26	
 1.24667E+1	-2.41317E-1	 19:45:47:26	
 1.24833E+1	-2.41154E-1	 19:45:48:26	
 1.25000E+1	-2.40991E-1	 19:45:49:26	
 1.25167E+1	-2.40848E-1	 19:45:50:26	
 1.25333E+1	-2.40723E-1	 19:45:51:26	
 1.25500E+1	-2.40504E-1	 19:45:52:26	
 1.25667E+1	-2.40401E-1	 19:45:53:26	
 1.25833E+1	-2.40374E-1	 19:45:54:26	
 1.26000E+1	-2.40436E-1	 19:45:55:26	
 1.26167E+1	-2.40615E-1	 19:45:56:26	
 1.26333E+1	-2.40949E-1	 19:45:57:26	
 1.26500E+1	-2.41553E-1	 19:45:58:26	
 1.26667E+1	-2.41946E-1	 19:45:59:26	
 1.26833E+1	-2.42023E-1	 19:46:00:26	
 1.27000E+1	-2.41859E-1	 19:46:01:26	
 1.27167E+1	-2.41528E-1	 19:46:02:26	
 1.27333E+1	-2.41347E-1	 19:46:03:26	
 1.27500E+1	-2.41324E-1	 19:46:04:26	
 1.27667E+1	-2.41287E-1	 19:46:05:26	
 1.27833E+1	-2.41166E-1	 19:46:06:26	
 1.28000E+1	-2.40992E-1	 19:46:07:26	
 1.28167E+1	-2.40804E-1	 19:46:08:26	
 1.28333E+1	-2.40748E-1	 19:46:09:26	
 1.28500E+1	-2.40740E-1	 19:46:10:26	
 1.28667E+1	-2.40746E-1	 19:46:11:26	
 1.28833E+1	-2.40786E-1	 19:46:12:26	
 1.29000E+1	-2.40885E-1	 19:46:13:26	
 1.29167E+1	-2.41040E-1	 19:46:14:26	
 1.29333E+1	-2.41115E-1	 19:46:15:26	
 1.29500E+1	-2.40978E-1	 19:46:16:26	
 1.29667E+1	-2.40458E-1	 19:46:17:26	
 1.29833E+1	-2.39886E-1	 19:46:18:26	
 1.30000E+1	-2.39386E-1	 19:46:19:26	
 1.30167E+1	-2.38997E-1	 19:46:20:26	
 1.30333E+1	-2.38697E-1	 19:46:21:26	
 1.30500E+1	-2.38497E-1	 19:46:22:26	
 1.30667E+1	-2.38409E-1	 19:46:23:26	
 1.30833E+1	-2.38177E-1	 19:46:24:26	
 1.31000E+1	-2.37815E-1	 19:46:25:26	
 1.31167E+1	-2.37365E-1	 19:46:26:26	
 1.31333E+1	-2.36645E-1	 19:46:27:26	
 1.31500E+1	-2.36237E-1	 19:46:28:26	
 1.31667E+1	-2.35951E-1	 19:46:29:26	
 1.31833E+1	-2.35542E-1	 19:46:30:26	
 1.32000E+1	-2.35153E-1	 19:46:31:26	
 1.32167E+1	-2.34838E-1	 19:46:32:26	
 1.32333E+1	-2.34563E-1	 19:46:33:26	
 1.32500E+1	-2.34398E-1	 19:46:34:26	
 1.32667E+1	-2.34296E-1	 19:46:35:26	
 1.32833E+1	-2.34191E-1	 19:46:36:26	
 1.33000E+1	-2.34166E-1	 19:46:37:26	
 1.33167E+1	-2.34294E-1	 19:46:38:26	
 1.33333E+1	-2.34634E-1	 19:46:39:26	
 1.33500E+1	-2.35070E-1	 19:46:40:26	
 1.33667E+1	-2.35315E-1	 19:46:41:26	
 1.33833E+1	-2.35453E-1	 19:46:42:26	
 1.34000E+1	-2.35656E-1	 19:46:43:26	
 1.34167E+1	-2.35849E-1	 19:46:44:26	
 1.34333E+1	-2.35987E-1	 19:46:45:26	
 1.34500E+1	-2.36014E-1	 19:46:46:26	
 1.34667E+1	-2.36004E-1	 19:46:47:26	
 1.34833E+1	-2.36058E-1	 19:46:48:26	
 1.35000E+1	-2.36188E-1	 19:46:49:26	
 1.35167E+1	-2.36233E-1	 19:46:50:26	
 1.35333E+1	-2.36140E-1	 19:46:51:26	
 1.35500E+1	-2.35936E-1	 19:46:52:26	
 1.35667E+1	-2.35809E-1	 19:46:53:26	
 1.35833E+1	-2.35804E-1	 19:46:54:26	
 1.36000E+1	-2.35871E-1	 19:46:55:26	
 1.36167E+1	-2.35987E-1	 19:46:56:26	
 1.36333E+1	-2.36045E-1	 19:46:57:26	
 1.36500E+1	-2.36053E-1	 19:46:58:26	
 1.36667E+1	-2.36044E-1	 19:46:59:26	
 1.36833E+1	-2.36062E-1	 19:47:00:26	
 1.37000E+1	-2.36117E-1	 19:47:01:26	
 1.37167E+1	-2.36158E-1	 19:47:02:26	
 1.37333E+1	-2.36122E-1	 19:47:03:26	
 1.37500E+1	-2.36032E-1	 19:47:04:26	
 1.37667E+1	-2.35941E-1	 19:47:05:26	
 1.37833E+1	-2.35953E-1	 19:47:06:26	
 1.38000E+1	-2.36127E-1	 19:47:07:26	
 1.38167E+1	-2.36305E-1	 19:47:08:26	
 1.38333E+1	-2.36317E-1	 19:47:09:26	
 1.38500E+1	-2.36229E-1	 19:47:10:26	
 1.38667E+1	-2.36149E-1	 19:47:11:26	
 1.38833E+1	-2.36169E-1	 19:47:12:26	
 1.39000E+1	-2.36242E-1	 19:47:13:26	
 1.39167E+1	-2.36192E-1	 19:47:14:26	
 1.39333E+1	-2.35939E-1	 19:47:15:26	
 1.39500E+1	-2.35672E-1	 19:47:16:26	
 1.39667E+1	-2.35508E-1	 19:47:17:26	
 1.39833E+1	-2.35523E-1	 19:47:18:26	
 1.40000E+1	-2.35539E-1	 19:47:19:26	
 1.40167E+1	-2.35476E-1	 19:47:20:26	
 1.40333E+1	-2.35256E-1	 19:47:21:26	
 1.40500E+1	-2.34962E-1	 19:47:22:26	
 1.40667E+1	-2.34776E-1	 19:47:23:26	
 1.40833E+1	-2.34563E-1	 19:47:24:26	
 1.41000E+1	-2.34389E-1	 19:47:25:26	
 1.41167E+1	-2.34235E-1	 19:47:26:26	
 1.41333E+1	-2.34067E-1	 19:47:27:26	
 1.41500E+1	-2.33939E-1	 19:47:28:26	
 1.41667E+1	-2.33822E-1	 19:47:29:26	
 1.41833E+1	-2.33678E-1	 19:47:30:26	
 1.42000E+1	-2.33567E-1	 19:47:31:26	
 1.42167E+1	-2.33471E-1	 19:47:32:26	
 1.42333E+1	-2.33367E-1	 19:47:33:26	
 1.42500E+1	-2.33229E-1	 19:47:34:26	
 1.42667E+1	-2.33142E-1	 19:47:35:26	
 1.42833E+1	-2.33127E-1	 19:47:36:26	
 1.43000E+1	-2.33179E-1	 19:47:37:26	
 1.43167E+1	-2.33211E-1	 19:47:38:26	
 1.43333E+1	-2.33120E-1	 19:47:39:26	
 1.43500E+1	-2.32756E-1	 19:47:40:26	
 1.43667E+1	-2.32375E-1	 19:47:41:26	
 1.43833E+1	-2.32051E-1	 19:47:42:26	
 1.44000E+1	-2.31753E-1	 19:47:43:26	
 1.44167E+1	-2.31569E-1	 19:47:44:26	
 1.44333E+1	-2.31414E-1	 19:47:45:26	
 1.44500E+1	-2.31231E-1	 19:47:46:26	
 1.44667E+1	-2.31139E-1	 19:47:47:26	
 1.44833E+1	-2.31139E-1	 19:47:48:26	
 1.45000E+1	-2.31172E-1	 19:47:49:26	
 1.45167E+1	-2.31125E-1	 19:47:50:26	
 1.45333E+1	-2.30922E-1	 19:47:51:26	
 1.45500E+1	-2.30729E-1	 19:47:52:26	
 1.45667E+1	-2.30640E-1	 19:47:53:26	
 1.45833E+1	-2.30729E-1	 19:47:54:26	
 1.46000E+1	-2.30971E-1	 19:47:55:26	
 1.46167E+1	-2.31136E-1	 19:47:56:26	
 1.46333E+1	-2.31163E-1	 19:47:57:26	
 1.46500E+1	-2.31148E-1	 19:47:58:26	
 1.46667E+1	-2.31188E-1	 19:47:59:26	
 1.46833E+1	-2.31251E-1	 19:48:00:26	
 1.47000E+1	-2.31278E-1	 19:48:01:26	
 1.47167E+1	-2.31206E-1	 19:48:02:26	
 1.47333E+1	-2.31147E-1	 19:48:03:26	
 1.47500E+1	-2.31158E-1	 19:48:04:26	
 1.47667E+1	-2.31219E-1	 19:48:05:26	
 1.47833E+1	-2.31200E-1	 19:48:06:26	
 1.48000E+1	-2.31038E-1	 19:48:07:26	
 1.48167E+1	-2.30639E-1	 19:48:08:26	
 1.48333E+1	-2.30150E-1	 19:48:09:26	
 1.48500E+1	-2.29898E-1	 19:48:10:26	
 1.48667E+1	-2.29850E-1	 19:48:11:26	
 1.48833E+1	-2.29980E-1	 19:48:12:26	
 1.49000E+1	-2.30155E-1	 19:48:13:26	
 1.49167E+1	-2.30351E-1	 19:48:14:26	
 1.49333E+1	-2.30629E-1	 19:48:15:26	
 1.49500E+1	-2.30820E-1	 19:48:16:26	
 1.49667E+1	-2.30912E-1	 19:48:17:26	
 1.49833E+1	-2.30962E-1	 19:48:18:26	
 1.50000E+1	-2.31002E-1	 19:48:19:26	
 1.50167E+1	-2.31041E-1	 19:48:20:26	
 1.50333E+1	-2.31059E-1	 19:48:21:26	
 1.50500E+1	-2.31083E-1	 19:48:22:26	
 1.50667E+1	-2.31194E-1	 19:48:23:26	
 1.50833E+1	-2.31508E-1	 19:48:24:26	
 1.51000E+1	-2.31802E-1	 19:48:25:26	
 1.51167E+1	-2.32023E-1	 19:48:26:26	
 1.51333E+1	-2.32153E-1	 19:48:27:26	
 1.51500E+1	-2.32187E-1	 19:48:28:26	
 1.51667E+1	-2.32145E-1	 19:48:29:26	
 1.51833E+1	-2.32039E-1	 19:48:30:26	
 1.52000E+1	-2.31893E-1	 19:48:31:26	
 1.52167E+1	-2.31786E-1	 19:48:32:26	
 1.52333E+1	-2.31686E-1	 19:48:33:26	
 1.52500E+1	-2.31471E-1	 19:48:34:26	
 1.52667E+1	-2.31212E-1	 19:48:35:26	
 1.52833E+1	-2.30968E-1	 19:48:36:26	
 1.53000E+1	-2.30683E-1	 19:48:37:26	
 1.53167E+1	-2.30572E-1	 19:48:38:26	
 1.53333E+1	-2.30515E-1	 19:48:39:26	
 1.53500E+1	-2.30352E-1	 19:48:40:26	
 1.53667E+1	-2.30115E-1	 19:48:41:26	
 1.53833E+1	-2.29813E-1	 19:48:42:26	
 1.54000E+1	-2.29483E-1	 19:48:43:26	
 1.54167E+1	-2.28997E-1	 19:48:44:26	
 1.54333E+1	-2.28702E-1	 19:48:45:26	
 1.54500E+1	-2.28464E-1	 19:48:46:26	
 1.54667E+1	-2.28166E-1	 19:48:47:26	
 1.54833E+1	-2.27950E-1	 19:48:48:26	
 1.55000E+1	-2.27862E-1	 19:48:49:26	
 1.55167E+1	-2.27894E-1	 19:48:50:26	
 1.55333E+1	-2.27873E-1	 19:48:51:26	
 1.55500E+1	-2.27708E-1	 19:48:52:26	
 1.55667E+1	-2.27308E-1	 19:48:53:26	
 1.55833E+1	-2.26964E-1	 19:48:54:26	
 1.56000E+1	-2.26771E-1	 19:48:55:26	
 1.56167E+1	-2.26676E-1	 19:48:56:26	
 1.56333E+1	-2.26612E-1	 19:48:57:26	
 1.56500E+1	-2.26445E-1	 19:48:58:26	
 1.56667E+1	-2.25979E-1	 19:48:59:26	
 1.56833E+1	-2.25459E-1	 19:49:00:26	
 1.57000E+1	-2.25023E-1	 19:49:01:26	
 1.57167E+1	-2.24703E-1	 19:49:02:26	
 1.57333E+1	-2.24677E-1	 19:49:03:26	
 1.57500E+1	-2.24728E-1	 19:49:04:26	
 1.57667E+1	-2.24717E-1	 19:49:05:26	
 1.57833E+1	-2.24602E-1	 19:49:06:26	
 1.58000E+1	-2.24504E-1	 19:49:07:26	
 1.58167E+1	-2.24480E-1	 19:49:08:26	
 1.58333E+1	-2.24543E-1	 19:49:09:26	
 1.58500E+1	-2.24614E-1	 19:49:10:26	
 1.58667E+1	-2.24715E-1	 19:49:11:26	
 1.58833E+1	-2.24952E-1	 19:49:12:26	
 1.59000E+1	-2.25214E-1	 19:49:13:26	
 1.59167E+1	-2.25451E-1	 19:49:14:26	
 1.59333E+1	-2.25689E-1	 19:49:15:26	
 1.59500E+1	-2.25832E-1	 19:49:16:26	
 1.59667E+1	-2.25840E-1	 19:49:17:26	
 1.59833E+1	-2.25649E-1	 19:49:18:26	
 1.60000E+1	-2.25301E-1	 19:49:19:26	
 1.60167E+1	-2.25060E-1	 19:49:20:26	
 1.60333E+1	-2.24960E-1	 19:49:21:26	
 1.60500E+1	-2.25172E-1	 19:49:22:26	
 1.60667E+1	-2.25517E-1	 19:49:23:26	
 1.60833E+1	-2.25858E-1	 19:49:24:26	
 1.61000E+1	-2.26044E-1	 19:49:25:26	
 1.61167E+1	-2.25927E-1	 19:49:26:26	
 1.61333E+1	-2.25620E-1	 19:49:27:26	
 1.61500E+1	-2.25239E-1	 19:49:28:26	
 1.61667E+1	-2.25122E-1	 19:49:29:26	
 1.61833E+1	-2.25316E-1	 19:49:30:26	
 1.62000E+1	-2.25928E-1	 19:49:31:26	
 1.62167E+1	-2.26660E-1	 19:49:32:26	
 1.62333E+1	-2.27352E-1	 19:49:33:26	
 1.62500E+1	-2.28403E-1	 19:49:34:26	
 1.62667E+1	-2.29014E-1	 19:49:35:26	
 1.62833E+1	-2.29383E-1	 19:49:36:26	
 1.63000E+1	-2.29593E-1	 19:49:37:26	
 1.63167E+1	-2.29778E-1	 19:49:38:26	
 1.63333E+1	-2.30012E-1	 19:49:39:26	
 1.63500E+1	-2.30443E-1	 19:49:40:26	
 1.63667E+1	-2.31016E-1	 19:49:41:26	
 1.63833E+1	-2.31389E-1	 19:49:42:26	
 1.64000E+1	-2.31627E-1	 19:49:43:26	
 1.64167E+1	-2.31791E-1	 19:49:44:26	
 1.64333E+1	-2.31863E-1	 19:49:45:26	
 1.64500E+1	-2.31905E-1	 19:49:46:26	
 1.64667E+1	-2.32076E-1	 19:49:47:26	
 1.64833E+1	-2.32311E-1	 19:49:48:26	
 1.65000E+1	-2.32581E-1	 19:49:49:26	
 1.65167E+1	-2.32900E-1	 19:49:50:26	
 1.65333E+1	-2.33132E-1	 19:49:51:26	
 1.65500E+1	-2.33298E-1	 19:49:52:26	
 1.65667E+1	-2.33529E-1	 19:49:53:26	
 1.65833E+1	-2.33883E-1	 19:49:54:26	
 1.66000E+1	-2.34224E-1	 19:49:55:26	
 1.66167E+1	-2.34637E-1	 19:49:56:26	
 1.66333E+1	-2.35284E-1	 19:49:57:26	
 1.66500E+1	-2.35907E-1	 19:49:58:26	
 1.66667E+1	-2.36452E-1	 19:49:59:26	
 1.66833E+1	-2.36687E-1	 19:50:00:26	
 1.67000E+1	-2.36679E-1	 19:50:01:26	
 1.67167E+1	-2.36535E-1	 19:50:02:26	
 1.67333E+1	-2.36279E-1	 19:50:03:26	
 1.67500E+1	-2.36030E-1	 19:50:04:26	
 1.67667E+1	-2.35858E-1	 19:50:05:26	
 1.67833E+1	-2.35893E-1	 19:50:06:26	
 1.68000E+1	-2.36112E-1	 19:50:07:26	
 1.68167E+1	-2.36336E-1	 19:50:08:26	
 1.68333E+1	-2.36424E-1	 19:50:09:26	
 1.68500E+1	-2.36299E-1	 19:50:10:26	
 1.68667E+1	-2.36043E-1	 19:50:11:26	
 1.68833E+1	-2.35673E-1	 19:50:12:26	
 1.69000E+1	-2.35394E-1	 19:50:13:26	
 1.69167E+1	-2.35173E-1	 19:50:14:26	
 1.69333E+1	-2.34932E-1	 19:50:15:26	
 1.69500E+1	-2.34526E-1	 19:50:16:26	
 1.69667E+1	-2.34087E-1	 19:50:17:26	
 1.69833E+1	-2.33638E-1	 19:50:18:26	
 1.70000E+1	-2.32989E-1	 19:50:19:26	
 1.70167E+1	-2.32401E-1	 19:50:20:26	
 1.70333E+1	-2.31911E-1	 19:50:21:26	
 1.70500E+1	-2.31641E-1	 19:50:22:26	
 1.70667E+1	-2.31525E-1	 19:50:23:26	
 1.70833E+1	-2.31386E-1	 19:50:24:26	
 1.71000E+1	-2.31006E-1	 19:50:25:26	
 1.71167E+1	-2.30586E-1	 19:50:26:26	
 1.71333E+1	-2.30183E-1	 19:50:27:26	
 1.71500E+1	-2.29657E-1	 19:50:28:26	
 1.71667E+1	-2.29157E-1	 19:50:29:26	
 1.71833E+1	-2.28620E-1	 19:50:30:26	
 1.72000E+1	-2.27959E-1	 19:50:31:26	
 1.72167E+1	-2.26973E-1	 19:50:32:26	
 1.72333E+1	-2.26121E-1	 19:50:33:26	
 1.72500E+1	-2.25486E-1	 19:50:34:26	
 1.72667E+1	-2.25162E-1	 19:50:35:26	
 1.72833E+1	-2.25011E-1	 19:50:36:26	
 1.73000E+1	-2.24890E-1	 19:50:37:26	
 1.73167E+1	-2.24635E-1	 19:50:38:26	
 1.73333E+1	-2.24231E-1	 19:50:39:26	
 1.73500E+1	-2.23883E-1	 19:50:40:26	
 1.73667E+1	-2.23489E-1	 19:50:41:26	
 1.73833E+1	-2.23228E-1	 19:50:42:26	
 1.74000E+1	-2.23084E-1	 19:50:43:26	
 1.74167E+1	-2.22919E-1	 19:50:44:26	
 1.74333E+1	-2.22662E-1	 19:50:45:26	
 1.74500E+1	-2.22419E-1	 19:50:46:26	
 1.74667E+1	-2.22065E-1	 19:50:47:26	
 1.74833E+1	-2.21751E-1	 19:50:48:26	
 1.75000E+1	-2.21464E-1	 19:50:49:26	
 1.75167E+1	-2.21231E-1	 19:50:50:26	
 1.75333E+1	-2.21167E-1	 19:50:51:26	
 1.75500E+1	-2.21370E-1	 19:50:52:26	
 1.75667E+1	-2.21746E-1	 19:50:53:26	
 1.75833E+1	-2.22395E-1	 19:50:54:26	
 1.76000E+1	-2.22921E-1	 19:50:55:26	
 1.76167E+1	-2.23276E-1	 19:50:56:26	
 1.76333E+1	-2.23540E-1	 19:50:57:26	
 1.76500E+1	-2.23663E-1	 19:50:58:26	
 1.76667E+1	-2.23660E-1	 19:50:59:26	
 1.76833E+1	-2.23523E-1	 19:51:00:26	
 1.77000E+1	-2.23323E-1	 19:51:01:26	
 1.77167E+1	-2.23290E-1	 19:51:02:26	
 1.77333E+1	-2.23530E-1	 19:51:03:26	
 1.77500E+1	-2.23841E-1	 19:51:04:26	
 1.77667E+1	-2.24102E-1	 19:51:05:26	
 1.77833E+1	-2.24251E-1	 19:51:06:26	
 1.78000E+1	-2.24254E-1	 19:51:07:26	
 1.78167E+1	-2.24181E-1	 19:51:08:26	
 1.78333E+1	-2.24107E-1	 19:51:09:26	
 1.78500E+1	-2.24032E-1	 19:51:10:26	
 1.78667E+1	-2.23990E-1	 19:51:11:26	
 1.78833E+1	-2.23993E-1	 19:51:12:26	
 1.79000E+1	-2.24052E-1	 19:51:13:26	
 1.79167E+1	-2.24138E-1	 19:51:14:26	
 1.79333E+1	-2.24199E-1	 19:51:15:26	
 1.79500E+1	-2.24181E-1	 19:51:16:26	
 1.79667E+1	-2.24131E-1	 19:51:17:26	
 1.79833E+1	-2.24177E-1	 19:51:18:26	
 1.80000E+1	-2.24395E-1	 19:51:19:26	
 1.80167E+1	-2.24619E-1	 19:51:20:26	
 1.80333E+1	-2.24766E-1	 19:51:21:26	
 1.80500E+1	-2.24768E-1	 19:51:22:26	
 1.80667E+1	-2.24577E-1	 19:51:23:26	
 1.80833E+1	-2.24319E-1	 19:51:24:26	
 1.81000E+1	-2.24109E-1	 19:51:25:26	
 1.81167E+1	-2.24066E-1	 19:51:26:26	
 1.81333E+1	-2.24190E-1	 19:51:27:26	
 1.81500E+1	-2.24316E-1	 19:51:28:26	
 1.81667E+1	-2.24152E-1	 19:51:29:26	
 1.81833E+1	-2.23798E-1	 19:51:30:26	
 1.82000E+1	-2.23378E-1	 19:51:31:26	
 1.82167E+1	-2.23002E-1	 19:51:32:26	
 1.82333E+1	-2.22913E-1	 19:51:33:26	
 1.82500E+1	-2.23065E-1	 19:51:34:26	
 1.82667E+1	-2.23376E-1	 19:51:35:26	
 1.82833E+1	-2.23391E-1	 19:51:36:26	
 1.83000E+1	-2.23179E-1	 19:51:37:26	
 1.83167E+1	-2.22787E-1	 19:51:38:26	
 1.83333E+1	-2.22472E-1	 19:51:39:26	
 1.83500E+1	-2.22293E-1	 19:51:40:26	
 1.83667E+1	-2.22212E-1	 19:51:41:26	
 1.83833E+1	-2.22171E-1	 19:51:42:26	
 1.84000E+1	-2.22148E-1	 19:51:43:26	
 1.84167E+1	-2.22123E-1	 19:51:44:26	
 1.84333E+1	-2.22036E-1	 19:51:45:26	
 1.84500E+1	-2.21895E-1	 19:51:46:26	
 1.84667E+1	-2.21750E-1	 19:51:47:26	
 1.84833E+1	-2.21655E-1	 19:51:48:26	
 1.85000E+1	-2.21685E-1	 19:51:49:26	
 1.85167E+1	-2.21736E-1	 19:51:50:26	
 1.85333E+1	-2.21728E-1	 19:51:51:26	
 1.85500E+1	-2.21700E-1	 19:51:52:26	
 1.85667E+1	-2.21725E-1	 19:51:53:26	
 1.85833E+1	-2.21908E-1	 19:51:54:26	
 1.86000E+1	-2.22155E-1	 19:51:55:26	
 1.86167E+1	-2.22457E-1	 19:51:56:26	
 1.86333E+1	-2.22941E-1	 19:51:57:26	
 1.86500E+1	-2.23408E-1	 19:51:58:26	
 1.86667E+1	-2.23812E-1	 19:51:59:26	
 1.86833E+1	-2.24293E-1	 19:52:00:26	
 1.87000E+1	-2.24674E-1	 19:52:01:26	
 1.87167E+1	-2.24898E-1	 19:52:02:26	
 1.87333E+1	-2.24957E-1	 19:52:03:26	
 1.87500E+1	-2.24760E-1	 19:52:04:26	
 1.87667E+1	-2.24373E-1	 19:52:05:26	
 1.87833E+1	-2.24145E-1	 19:52:06:26	
 1.88000E+1	-2.24064E-1	 19:52:07:26	
 1.88167E+1	-2.24044E-1	 19:52:08:26	
 1.88333E+1	-2.23971E-1	 19:52:09:26	
 1.88500E+1	-2.23769E-1	 19:52:10:26	
 1.88667E+1	-2.23601E-1	 19:52:11:26	
 1.88833E+1	-2.23511E-1	 19:52:12:26	
 1.89000E+1	-2.23447E-1	 19:52:13:26	
 1.89167E+1	-2.23401E-1	 19:52:14:26	
 1.89333E+1	-2.23311E-1	 19:52:15:26	
 1.89500E+1	-2.23070E-1	 19:52:16:26	
 1.89667E+1	-2.22770E-1	 19:52:17:26	
 1.89833E+1	-2.22435E-1	 19:52:18:26	
 1.90000E+1	-2.22108E-1	 19:52:19:26	
 1.90167E+1	-2.21742E-1	 19:52:20:26	
 1.90333E+1	-2.21409E-1	 19:52:21:26	
 1.90500E+1	-2.21250E-1	 19:52:22:26	
 1.90667E+1	-2.21067E-1	 19:52:23:26	
 1.90833E+1	-2.20831E-1	 19:52:24:26	
 1.91000E+1	-2.20536E-1	 19:52:25:26	
 1.91167E+1	-2.20059E-1	 19:52:26:26	
 1.91333E+1	-2.19848E-1	 19:52:27:26	
 1.91500E+1	-2.19796E-1	 19:52:28:26	
 1.91667E+1	-2.19803E-1	 19:52:29:26	
 1.91833E+1	-2.19769E-1	 19:52:30:26	
 1.92000E+1	-2.19647E-1	 19:52:31:26	
 1.92167E+1	-2.19258E-1	 19:52:32:26	
 1.92333E+1	-2.18933E-1	 19:52:33:26	
 1.92500E+1	-2.18689E-1	 19:52:34:26	
 1.92667E+1	-2.18549E-1	 19:52:35:26	
 1.92833E+1	-2.18532E-1	 19:52:36:26	
 1.93000E+1	-2.18552E-1	 19:52:37:26	
 1.93167E+1	-2.18559E-1	 19:52:38:26	
 1.93333E+1	-2.18596E-1	 19:52:39:26	
 1.93500E+1	-2.18699E-1	 19:52:40:26	
 1.93667E+1	-2.18857E-1	 19:52:41:26	
 1.93833E+1	-2.19043E-1	 19:52:42:26	
 1.94000E+1	-2.19148E-1	 19:52:43:26	
 1.94167E+1	-2.19176E-1	 19:52:44:26	
 1.94333E+1	-2.19210E-1	 19:52:45:26	
 1.94500E+1	-2.19241E-1	 19:52:46:26	
 1.94667E+1	-2.19278E-1	 19:52:47:26	
 1.94833E+1	-2.19345E-1	 19:52:48:26	
 1.95000E+1	-2.19479E-1	 19:52:49:26	
 1.95167E+1	-2.19702E-1	 19:52:50:26	
 1.95333E+1	-2.20151E-1	 19:52:51:26	
 1.95500E+1	-2.20581E-1	 19:52:52:26	
 1.95667E+1	-2.20921E-1	 19:52:53:26	
 1.95833E+1	-2.21239E-1	 19:52:54:26	
 1.96000E+1	-2.21439E-1	 19:52:55:26	
 1.96167E+1	-2.21513E-1	 19:52:56:26	
 1.96333E+1	-2.21535E-1	 19:52:57:26	
 1.96500E+1	-2.21609E-1	 19:52:58:26	
 1.96667E+1	-2.21844E-1	 19:52:59:26	
 1.96833E+1	-2.22098E-1	 19:53:00:26	
 1.97000E+1	-2.22282E-1	 19:53:01:26	
 1.97167E+1	-2.22274E-1	 19:53:02:26	
 1.97333E+1	-2.22150E-1	 19:53:03:26	
 1.97500E+1	-2.22015E-1	 19:53:04:26	
 1.97667E+1	-2.21962E-1	 19:53:05:26	
 1.97833E+1	-2.21987E-1	 19:53:06:26	
 1.98000E+1	-2.22135E-1	 19:53:07:26	
 1.98167E+1	-2.22385E-1	 19:53:08:26	
 1.98333E+1	-2.22712E-1	 19:53:09:26	
 1.98500E+1	-2.23208E-1	 19:53:10:26	
 1.98667E+1	-2.23381E-1	 19:53:11:26	
 1.98833E+1	-2.23367E-1	 19:53:12:26	
 1.99000E+1	-2.23312E-1	 19:53:13:26	
 1.99167E+1	-2.23335E-1	 19:53:14:26	
 1.99333E+1	-2.23403E-1	 19:53:15:26	
 1.99500E+1	-2.23452E-1	 19:53:16:26	
 1.99667E+1	-2.23462E-1	 19:53:17:26	
 1.99833E+1	-2.23538E-1	 19:53:18:26	
 2.00000E+1	-2.23739E-1	 19:53:19:26	
 2.00167E+1	-2.24077E-1	 19:53:20:26	
 2.00333E+1	-2.24283E-1	 19:53:21:26	
 2.00500E+1	-2.24236E-1	 19:53:22:26	
 2.00667E+1	-2.23983E-1	 19:53:23:26	
 2.00833E+1	-2.23760E-1	 19:53:24:26	
 2.01000E+1	-2.23589E-1	 19:53:25:26	
 2.01167E+1	-2.23487E-1	 19:53:26:26	
 2.01333E+1	-2.23531E-1	 19:53:27:26	
 2.01500E+1	-2.23698E-1	 19:53:28:26	
 2.01667E+1	-2.23946E-1	 19:53:29:26	
 2.01833E+1	-2.24074E-1	 19:53:30:26	
 2.02000E+1	-2.24061E-1	 19:53:31:26	
 2.02167E+1	-2.23969E-1	 19:53:32:26	
 2.02333E+1	-2.23764E-1	 19:53:33:26	
 2.02500E+1	-2.23492E-1	 19:53:34:26	
 2.02667E+1	-2.23172E-1	 19:53:35:26	
 2.02833E+1	-2.22755E-1	 19:53:36:26	
 2.03000E+1	-2.22440E-1	 19:53:37:26	
 2.03167E+1	-2.22280E-1	 19:53:38:26	
 2.03333E+1	-2.22232E-1	 19:53:39:26	
 2.03500E+1	-2.22274E-1	 19:53:40:26	
 2.03667E+1	-2.22347E-1	 19:53:41:26	
 2.03833E+1	-2.22417E-1	 19:53:42:26	
 2.04000E+1	-2.22452E-1	 19:53:43:26	
 2.04167E+1	-2.22446E-1	 19:53:44:26	
 2.04333E+1	-2.22349E-1	 19:53:45:26	
 2.04500E+1	-2.22209E-1	 19:53:46:26	
 2.04667E+1	-2.22085E-1	 19:53:47:26	
 2.04833E+1	-2.21974E-1	 19:53:48:26	
 2.05000E+1	-2.21856E-1	 19:53:49:26	
 2.05167E+1	-2.21723E-1	 19:53:50:26	
 2.05333E+1	-2.21537E-1	 19:53:51:26	
 2.05500E+1	-2.21245E-1	 19:53:52:26	
 2.05667E+1	-2.20980E-1	 19:53:53:26	
 2.05833E+1	-2.20765E-1	 19:53:54:26	
 2.06000E+1	-2.20504E-1	 19:53:55:26	
 2.06167E+1	-2.20185E-1	 19:53:56:26	
 2.06333E+1	-2.19937E-1	 19:53:57:26	
 2.06500E+1	-2.19602E-1	 19:53:58:26	
 2.06667E+1	-2.19318E-1	 19:53:59:26	
 2.06833E+1	-2.19112E-1	 19:54:00:26	
 2.07000E+1	-2.18831E-1	 19:54:01:26	
 2.07167E+1	-2.18586E-1	 19:54:02:26	
 2.07333E+1	-2.18275E-1	 19:54:03:26	
 2.07500E+1	-2.17687E-1	 19:54:04:26	
 2.07667E+1	-2.17068E-1	 19:54:05:26	
 2.07833E+1	-2.16502E-1	 19:54:06:26	
 2.08000E+1	-2.15847E-1	 19:54:07:26	
 2.08167E+1	-2.15313E-1	 19:54:08:26	
 2.08333E+1	-2.15068E-1	 19:54:09:26	
 2.08500E+1	-2.15031E-1	 19:54:10:26	
 2.08667E+1	-2.15109E-1	 19:54:11:26	
 2.08833E+1	-2.15180E-1	 19:54:12:26	
 2.09000E+1	-2.15138E-1	 19:54:13:26	
 2.09167E+1	-2.14859E-1	 19:54:14:26	
 2.09333E+1	-2.14464E-1	 19:54:15:26	
 2.09500E+1	-2.13983E-1	 19:54:16:26	
 2.09667E+1	-2.13395E-1	 19:54:17:26	
 2.09833E+1	-2.13090E-1	 19:54:18:26	
 2.10000E+1	-2.13004E-1	 19:54:19:26	
 2.10167E+1	-2.12945E-1	 19:54:20:26	
 2.10333E+1	-2.12840E-1	 19:54:21:26	
 2.10500E+1	-2.12733E-1	 19:54:22:26	
 2.10667E+1	-2.12657E-1	 19:54:23:26	
 2.10833E+1	-2.12596E-1	 19:54:24:26	
 2.11000E+1	-2.12457E-1	 19:54:25:26	
 2.11167E+1	-2.12150E-1	 19:54:26:26	
 2.11333E+1	-2.11533E-1	 19:54:27:26	
 2.11500E+1	-2.10872E-1	 19:54:28:26	
 2.11667E+1	-2.10200E-1	 19:54:29:26	
 2.11833E+1	-2.09577E-1	 19:54:30:26	
 2.12000E+1	-2.09075E-1	 19:54:31:26	
 2.12167E+1	-2.08603E-1	 19:54:32:26	
 2.12333E+1	-2.07961E-1	 19:54:33:26	
 2.12500E+1	-2.07435E-1	 19:54:34:26	
 2.12667E+1	-2.07029E-1	 19:54:35:26	
 2.12833E+1	-2.06463E-1	 19:54:36:26	
 2.13000E+1	-2.05851E-1	 19:54:37:26	
 2.13167E+1	-2.05179E-1	 19:54:38:26	
 2.13333E+1	-2.04265E-1	 19:54:39:26	
 2.13500E+1	-2.03493E-1	 19:54:40:26	
 2.13667E+1	-2.02868E-1	 19:54:41:26	
 2.13833E+1	-2.02202E-1	 19:54:42:26	
 2.14000E+1	-2.01531E-1	 19:54:43:26	
 2.14167E+1	-2.00834E-1	 19:54:44:26	
 2.14333E+1	-2.00121E-1	 19:54:45:26	
 2.14500E+1	-1.99358E-1	 19:54:46:26	
 2.14667E+1	-1.98615E-1	 19:54:47:26	
 2.14833E+1	-1.98097E-1	 19:54:48:26	
 2.15000E+1	-1.97371E-1	 19:54:49:26	
 2.15167E+1	-1.96683E-1	 19:54:50:26	
 2.15333E+1	-1.96096E-1	 19:54:51:26	
 2.15500E+1	-1.95413E-1	 19:54:52:26	
 2.15667E+1	-1.94697E-1	 19:54:53:26	
 2.15833E+1	-1.94139E-1	 19:54:54:26	
 2.16000E+1	-1.93290E-1	 19:54:55:26	
 2.16167E+1	-1.92459E-1	 19:54:56:26	
 2.16333E+1	-1.91791E-1	 19:54:57:26	
 2.16500E+1	-1.90969E-1	 19:54:58:26	
 2.16667E+1	-1.90527E-1	 19:54:59:26	
 2.16833E+1	-1.90204E-1	 19:55:00:26	
 2.17000E+1	-1.89896E-1	 19:55:01:26	
 2.17167E+1	-1.89444E-1	 19:55:02:26	
 2.17333E+1	-1.89010E-1	 19:55:03:26	
 2.17500E+1	-1.88640E-1	 19:55:04:26	
 2.17667E+1	-1.88220E-1	 19:55:05:26	
 2.17833E+1	-1.87752E-1	 19:55:06:26	
 2.18000E+1	-1.87338E-1	 19:55:07:26	
 2.18167E+1	-1.86659E-1	 19:55:08:26	
 2.18333E+1	-1.86069E-1	 19:55:09:26	
 2.18500E+1	-1.85620E-1	 19:55:10:26	
 2.18667E+1	-1.85267E-1	 19:55:11:26	
 2.18833E+1	-1.85053E-1	 19:55:12:26	
 2.19000E+1	-1.84832E-1	 19:55:13:26	
 2.19167E+1	-1.84382E-1	 19:55:14:26	
 2.19333E+1	-1.83960E-1	 19:55:15:26	
 2.19500E+1	-1.83698E-1	 19:55:16:26	
 2.19667E+1	-1.83552E-1	 19:55:17:26	
 2.19833E+1	-1.83435E-1	 19:55:18:26	
 2.20000E+1	-1.83239E-1	 19:55:19:26	
 2.20167E+1	-1.82927E-1	 19:55:20:26	
 2.20333E+1	-1.82478E-1	 19:55:21:26	
 2.20500E+1	-1.82054E-1	 19:55:22:26	
 2.20667E+1	-1.81850E-1	 19:55:23:26	
 2.20833E+1	-1.81645E-1	 19:55:24:26	
 2.21000E+1	-1.81430E-1	 19:55:25:26	
 2.21167E+1	-1.81157E-1	 19:55:26:26	
 2.21333E+1	-1.80672E-1	 19:55:27:26	
 2.21500E+1	-1.80134E-1	 19:55:28:26	
 2.21667E+1	-1.79513E-1	 19:55:29:26	
 2.21833E+1	-1.78232E-1	 19:55:30:26	
 2.22000E+1	-1.77257E-1	 19:55:31:26	
 2.22167E+1	-1.76401E-1	 19:55:32:26	
 2.22333E+1	-1.75398E-1	 19:55:33:26	
 2.22500E+1	-1.74655E-1	 19:55:34:26	
 2.22667E+1	-1.74163E-1	 19:55:35:26	
 2.22833E+1	-1.73707E-1	 19:55:36:26	
 2.23000E+1	-1.73224E-1	 19:55:37:26	
 2.23167E+1	-1.72728E-1	 19:55:38:26	
 2.23333E+1	-1.72060E-1	 19:55:39:26	
 2.23500E+1	-1.71086E-1	 19:55:40:26	
 2.23667E+1	-1.70216E-1	 19:55:41:26	
 2.23833E+1	-1.69415E-1	 19:55:42:26	
 2.24000E+1	-1.68512E-1	 19:55:43:26	
 2.24167E+1	-1.67695E-1	 19:55:44:26	
 2.24333E+1	-1.66869E-1	 19:55:45:26	
 2.24500E+1	-1.65694E-1	 19:55:46:26	
 2.24667E+1	-1.64622E-1	 19:55:47:26	
 2.24833E+1	-1.63650E-1	 19:55:48:26	
 2.25000E+1	-1.62103E-1	 19:55:49:26	
 2.25167E+1	-1.61000E-1	 19:55:50:26	
 2.25333E+1	-1.60061E-1	 19:55:51:26	
 2.25500E+1	-1.58876E-1	 19:55:52:26	
 2.25667E+1	-1.57848E-1	 19:55:53:26	
 2.25833E+1	-1.57023E-1	 19:55:54:26	
 2.26000E+1	-1.56231E-1	 19:55:55:26	
 2.26167E+1	-1.55124E-1	 19:55:56:26	
 2.26333E+1	-1.53994E-1	 19:55:57:26	
 2.26500E+1	-1.52962E-1	 19:55:58:26	
 2.26667E+1	-1.51245E-1	 19:55:59:26	
 2.26833E+1	-1.50056E-1	 19:56:00:26	
 2.27000E+1	-1.49100E-1	 19:56:01:26	
 2.27167E+1	-1.47986E-1	 19:56:02:26	
 2.27333E+1	-1.47051E-1	 19:56:03:26	
 2.27500E+1	-1.46127E-1	 19:56:04:26	
 2.27667E+1	-1.44710E-1	 19:56:05:26	
 2.27833E+1	-1.43407E-1	 19:56:06:26	
 2.28000E+1	-1.42275E-1	 19:56:07:26	
 2.28167E+1	-1.40829E-1	 19:56:08:26	
 2.28333E+1	-1.39428E-1	 19:56:09:26	
 2.28500E+1	-1.38143E-1	 19:56:10:26	
 2.28667E+1	-1.36544E-1	 19:56:11:26	
 2.28833E+1	-1.35188E-1	 19:56:12:26	
 2.29000E+1	-1.34183E-1	 19:56:13:26	
 2.29167E+1	-1.33258E-1	 19:56:14:26	
 2.29333E+1	-1.31623E-1	 19:56:15:26	
 2.29500E+1	-1.30340E-1	 19:56:16:26	
 2.29667E+1	-1.29141E-1	 19:56:17:26	
 2.29833E+1	-1.27657E-1	 19:56:18:26	
 2.30000E+1	-1.26448E-1	 19:56:19:26	
 2.30167E+1	-1.25375E-1	 19:56:20:26	
 2.30333E+1	-1.23839E-1	 19:56:21:26	
 2.30500E+1	-1.21975E-1	 19:56:22:26	
 2.30667E+1	-1.20559E-1	 19:56:23:26	
 2.30833E+1	-1.18796E-1	 19:56:24:26	
 2.31000E+1	-1.17335E-1	 19:56:25:26	
 2.31167E+1	-1.16012E-1	 19:56:26:26	
 2.31333E+1	-1.14146E-1	 19:56:27:26	
 2.31500E+1	-1.11665E-1	 19:56:28:26	
 2.31667E+1	-1.09685E-1	 19:56:29:26	
 2.31833E+1	-1.07175E-1	 19:56:30:26	
 2.32000E+1	-1.05050E-1	 19:56:31:26	
 2.32167E+1	-1.03369E-1	 19:56:32:26	
 2.32333E+1	-1.01303E-1	 19:56:33:26	
 2.32500E+1	-9.89903E-2	 19:56:34:26	
 2.32667E+1	-9.70625E-2	 19:56:35:26	
 2.32833E+1	-9.55388E-2	 19:56:36:26	
 2.33000E+1	-9.38093E-2	 19:56:37:26	
 2.33167E+1	-9.22307E-2	 19:56:38:26	
 2.33333E+1	-9.03065E-2	 19:56:39:26	
 2.33500E+1	-8.76357E-2	 19:56:40:26	
 2.33667E+1	-8.50628E-2	 19:56:41:26	
 2.33833E+1	-8.26667E-2	 19:56:42:26	
 2.34000E+1	-7.96132E-2	 19:56:43:26	
 2.34167E+1	-7.71389E-2	 19:56:44:26	
 2.34333E+1	-7.51765E-2	 19:56:45:26	
 2.34500E+1	-7.26948E-2	 19:56:46:26	
 2.34667E+1	-7.03465E-2	 19:56:47:26	
 2.34833E+1	-6.82593E-2	 19:56:48:26	
 2.35000E+1	-6.62573E-2	 19:56:49:26	
 2.35167E+1	-6.38673E-2	 19:56:50:26	
 2.35333E+1	-6.12124E-2	 19:56:51:26	
 2.35500E+1	-5.91743E-2	 19:56:52:26	
 2.35667E+1	-5.61474E-2	 19:56:53:26	
 2.35833E+1	-5.34616E-2	 19:56:54:26	
 2.36000E+1	-5.10042E-2	 19:56:55:26	
 2.36167E+1	-4.78448E-2	 19:56:56:26	
 2.36333E+1	-4.51851E-2	 19:56:57:26	
 2.36500E+1	-4.29524E-2	 19:56:58:26	
 2.36667E+1	-4.00834E-2	 19:56:59:26	
 2.36833E+1	-3.74395E-2	 19:57:00:26	
 2.37000E+1	-3.49823E-2	 19:57:01:26	
 2.37167E+1	-3.16762E-2	 19:57:02:26	
 2.37333E+1	-2.85982E-2	 19:57:03:26	
 2.37500E+1	-2.59614E-2	 19:57:04:26	
 2.37667E+1	-2.25998E-2	 19:57:05:26	
 2.37833E+1	-1.86942E-2	 19:57:06:26	
 2.38000E+1	-1.58555E-2	 19:57:07:26	
 2.38167E+1	-1.32044E-2	 19:57:08:26	
 2.38333E+1	-9.76300E-3	 19:57:09:26	
 2.38500E+1	-6.73628E-3	 19:57:10:26	
 2.38667E+1	-4.04592E-3	 19:57:11:26	
 2.38833E+1	 4.68000E-4	 19:57:12:26	
 2.39000E+1	 3.91675E-3	 19:57:13:26	
 2.39167E+1	 7.08025E-3	 19:57:14:26	
 2.39333E+1	 1.14655E-2	 19:57:15:26	
 2.39500E+1	 1.57544E-2	 19:57:16:26	
 2.39667E+1	 1.97169E-2	 19:57:17:26	
 2.39833E+1	 2.64520E-2	 19:57:18:26	
 2.40000E+1	 3.14930E-2	 19:57:19:26	
 2.40167E+1	 3.57354E-2	 19:57:20:26	
 2.40333E+1	 4.11194E-2	 19:57:21:26	
 2.40500E+1	 4.60477E-2	 19:57:22:26	
 2.40667E+1	 5.04053E-2	 19:57:23:26	
 2.40833E+1	 5.76435E-2	 19:57:24:26	
 2.41000E+1	 6.30944E-2	 19:57:25:26	
 2.41167E+1	 6.80516E-2	 19:57:26:26	
 2.41333E+1	 7.33484E-2	 19:57:27:26	
 2.41500E+1	 8.08314E-2	 19:57:28:26	
 2.41667E+1	 8.74500E-2	 19:57:29:26	
 2.41833E+1	 9.35532E-2	 19:57:30:26	
 2.42000E+1	 1.03533E-1	 19:57:31:26	
 2.42167E+1	 1.11211E-1	 19:57:32:26	
 2.42333E+1	 1.18046E-1	 19:57:33:26	
 2.42500E+1	 1.27619E-1	 19:57:34:26	
 2.42667E+1	 1.36113E-1	 19:57:35:26	
 2.42833E+1	 1.43811E-1	 19:57:36:26	
 2.43000E+1	 1.54185E-1	 19:57:37:26	
 2.43167E+1	 1.63505E-1	 19:57:38:26	
 2.43333E+1	 1.71675E-1	 19:57:39:26	
 2.43500E+1	 1.82629E-1	 19:57:40:26	
 2.43667E+1	 1.93005E-1	 19:57:41:26	
 2.43833E+1	 2.02268E-1	 19:57:42:26	
 2.44000E+1	 2.11709E-1	 19:57:43:26	
 2.44167E+1	 2.27503E-1	 19:57:44:26	
 2.44333E+1	 2.39048E-1	 19:57:45:26	
 2.44500E+1	 2.49380E-1	 19:57:46:26	
 2.44667E+1	 2.63969E-1	 19:57:47:26	
 2.44833E+1	 2.77069E-1	 19:57:48:26	
 2.45000E+1	 2.88883E-1	 19:57:49:26	
 2.45167E+1	 3.04628E-1	 19:57:50:26	
 2.45333E+1	 3.18879E-1	 19:57:51:26	
 2.45500E+1	 3.31562E-1	 19:57:52:26	
 2.45667E+1	 3.48765E-1	 19:57:53:26	
 2.45833E+1	 3.64798E-1	 19:57:54:26	
 2.46000E+1	 3.79169E-1	 19:57:55:26	
 2.46167E+1	 3.97921E-1	 19:57:56:26	
 2.46333E+1	 4.19213E-1	 19:57:57:26	
 2.46500E+1	 4.35018E-1	 19:57:58:26	
 2.46667E+1	 4.56305E-1	 19:57:59:26	
 2.46833E+1	 4.74985E-1	 19:58:00:26	
 2.47000E+1	 4.91618E-1	 19:58:01:26	
 2.47167E+1	 5.12882E-1	 19:58:02:26	
 2.47333E+1	 5.37657E-1	 19:58:03:26	
 2.47500E+1	 5.58014E-1	 19:58:04:26	
 2.47667E+1	 5.77052E-1	 19:58:05:26	
 2.47833E+1	 6.02469E-1	 19:58:06:26	
 2.48000E+1	 6.26443E-1	 19:58:07:26	
 2.48167E+1	 6.52652E-1	 19:58:08:26	
 2.48333E+1	 6.83425E-1	 19:58:09:26	
 2.48500E+1	 7.09074E-1	 19:58:10:26	
 2.48667E+1	 7.32102E-1	 19:58:11:26	
 2.48833E+1	 7.63059E-1	 19:58:12:26	
 2.49000E+1	 7.90840E-1	 19:58:13:26	
 2.49167E+1	 8.15142E-1	 19:58:14:26	
 2.49333E+1	 8.55912E-1	 19:58:15:26	
 2.49500E+1	 8.85964E-1	 19:58:16:26	
 2.49667E+1	 9.12830E-1	 19:58:17:26	
 2.49833E+1	 9.47855E-1	 19:58:18:26	
 2.50000E+1	 9.88927E-1	 19:58:19:26	
 2.50167E+1	 1.02048E+0	 19:58:20:26	
 2.50333E+1	 1.05118E+0	 19:58:21:26	
 2.50500E+1	 1.09507E+0	 19:58:22:26	
 2.50667E+1	 1.13227E+0	 19:58:23:26	
 2.50833E+1	 1.16563E+0	 19:58:24:26	
 2.51000E+1	 1.21024E+0	 19:58:25:26	
 2.51167E+1	 1.25077E+0	 19:58:26:26	
 2.51333E+1	 1.28676E+0	 19:58:27:26	
 2.51500E+1	 1.33449E+0	 19:58:28:26	
 2.51667E+1	 1.37847E+0	 19:58:29:26	
 2.51833E+1	 1.41663E+0	 19:58:30:26	
 2.52000E+1	 1.46638E+0	 19:58:31:26	
 2.52167E+1	 1.51382E+0	 19:58:32:26	
 2.52333E+1	 1.56414E+0	 19:58:33:26	
 2.52500E+1	 1.62193E+0	 19:58:34:26	
 2.52667E+1	 1.66851E+0	 19:58:35:26	
 2.52833E+1	 1.71168E+0	 19:58:36:26	
 2.53000E+1	 1.75449E+0	 19:58:37:26	
 2.53167E+1	 1.81416E+0	 19:58:38:26	
 2.53333E+1	 1.86574E+0	 19:58:39:26	
 2.53500E+1	 1.91099E+0	 19:58:40:26	
 2.53667E+1	 1.97209E+0	 19:58:41:26	
 2.53833E+1	 2.02644E+0	 19:58:42:26	
 2.54000E+1	 2.07481E+0	 19:58:43:26	
 2.54167E+1	 2.13748E+0	 19:58:44:26	
 2.54333E+1	 2.19438E+0	 19:58:45:26	
 2.54500E+1	 2.24377E+0	 19:58:46:26	
 2.54667E+1	 2.32273E+0	 19:58:47:26	
 2.54833E+1	 2.37899E+0	 19:58:48:26	
 2.55000E+1	 2.42783E+0	 19:58:49:26	
 2.55167E+1	 2.49349E+0	 19:58:50:26	
 2.55333E+1	 2.55345E+0	 19:58:51:26	
 2.55500E+1	 2.60325E+0	 19:58:52:26	
 2.55667E+1	 2.68420E+0	 19:58:53:26	
 2.55833E+1	 2.74283E+0	 19:58:54:26	
 2.56000E+1	 2.79348E+0	 19:58:55:26	
 2.56167E+1	 2.84508E+0	 19:58:56:26	
 2.56333E+1	 2.91291E+0	 19:58:57:26	
 2.56500E+1	 2.97498E+0	 19:58:58:26	
 2.56667E+1	 3.03970E+0	 19:58:59:26	
 2.56833E+1	 3.11047E+0	 19:59:00:26	
 2.57000E+1	 3.16962E+0	 19:59:01:26	
 2.57167E+1	 3.22148E+0	 19:59:02:26	
 2.57333E+1	 3.28564E+0	 19:59:03:26	
 2.57500E+1	 3.35950E+0	 19:59:04:26	
 2.57667E+1	 3.41177E+0	 19:59:05:26	
 2.57833E+1	 3.47819E+0	 19:59:06:26	
 2.58000E+1	 3.53584E+0	 19:59:07:26	
 2.58167E+1	 3.58659E+0	 19:59:08:26	
 2.58333E+1	 3.65103E+0	 19:59:09:26	
 2.58500E+1	 3.71067E+0	 19:59:10:26	
 2.58667E+1	 3.76035E+0	 19:59:11:26	
 2.58833E+1	 3.83756E+0	 19:59:12:26	
 2.59000E+1	 3.89190E+0	 19:59:13:26	
 2.59167E+1	 3.93919E+0	 19:59:14:26	
 2.59333E+1	 3.98538E+0	 19:59:15:26	
 2.59500E+1	 4.04687E+0	 19:59:16:26	
 2.59667E+1	 4.09746E+0	 19:59:17:26	
 2.59833E+1	 4.14144E+0	 19:59:18:26	
 2.60000E+1	 4.19772E+0	 19:59:19:26	
 2.60167E+1	 4.24621E+0	 19:59:20:26	
 2.60333E+1	 4.28666E+0	 19:59:21:26	
 2.60500E+1	 4.33816E+0	 19:59:22:26	
 2.60667E+1	 4.38398E+0	 19:59:23:26	
 2.60833E+1	 4.42190E+0	 19:59:24:26	
 2.61000E+1	 4.46798E+0	 19:59:25:26	
 2.61167E+1	 4.51024E+0	 19:59:26:26	
 2.61333E+1	 4.54442E+0	 19:59:27:26	
 2.61500E+1	 4.59683E+0	 19:59:28:26	
 2.61667E+1	 4.63223E+0	 19:59:29:26	
 2.61833E+1	 4.66246E+0	 19:59:30:26	
 2.62000E+1	 4.69129E+0	 19:59:31:26	
 2.62167E+1	 4.72791E+0	 19:59:32:26	
 2.62333E+1	 4.75720E+0	 19:59:33:26	
 2.62500E+1	 4.78126E+0	 19:59:34:26	
 2.62667E+1	 4.81093E+0	 19:59:35:26	
 2.62833E+1	 4.83776E+0	 19:59:36:26	
 2.63000E+1	 4.85913E+0	 19:59:37:26	
 2.63167E+1	 4.88349E+0	 19:59:38:26	
 2.63333E+1	 4.90937E+0	 19:59:39:26	
 2.63500E+1	 4.92599E+0	 19:59:40:26	
 2.63667E+1	 4.94532E+0	 19:59:41:26	
 2.63833E+1	 4.96121E+0	 19:59:42:26	
 2.64000E+1	 4.97353E+0	 19:59:43:26	
 2.64167E+1	 4.99066E+0	 19:59:44:26	
 2.64333E+1	 5.00104E+0	 19:59:45:26	
 2.64500E+1	 5.00880E+0	 19:59:46:26	
 2.64667E+1	 5.01729E+0	 19:59:47:26	
 2.64833E+1	 5.02359E+0	 19:59:48:26	
 2.65000E+1	 5.02782E+0	 19:59:49:26	
 2.65167E+1	 5.03096E+0	 19:59:50:26	
 2.65333E+1	 5.03344E+0	 19:59:51:26	
 2.65500E+1	 5.03356E+0	 19:59:52:26	
 2.65667E+1	 5.03218E+0	 19:59:53:26	
 2.65833E+1	 5.02835E+0	 19:59:54:26	
 2.66000E+1	 5.02385E+0	 19:59:55:26	
 2.66167E+1	 5.01877E+0	 19:59:56:26	
 2.66333E+1	 5.00826E+0	 19:59:57:26	
 2.66500E+1	 4.99924E+0	 19:59:58:26	
 2.66667E+1	 4.99011E+0	 19:59:59:26	
 2.66833E+1	 4.97624E+0	 20:00:00:26	
 2.67000E+1	 4.96226E+0	 20:00:01:26	
 2.67167E+1	 4.94881E+0	 20:00:02:26	
 2.67333E+1	 4.92964E+0	 20:00:03:26	
 2.67500E+1	 4.91068E+0	 20:00:04:26	
 2.67667E+1	 4.89309E+0	 20:00:05:26	
 2.67833E+1	 4.86945E+0	 20:00:06:26	
 2.68000E+1	 4.84049E+0	 20:00:07:26	
 2.68167E+1	 4.81801E+0	 20:00:08:26	
 2.68333E+1	 4.79548E+0	 20:00:09:26	
 2.68500E+1	 4.76359E+0	 20:00:10:26	
 2.68667E+1	 4.73583E+0	 20:00:11:26	
 2.68833E+1	 4.71035E+0	 20:00:12:26	
 2.69000E+1	 4.67476E+0	 20:00:13:26	
 2.69167E+1	 4.64310E+0	 20:00:14:26	
 2.69333E+1	 4.61465E+0	 20:00:15:26	
 2.69500E+1	 4.57521E+0	 20:00:16:26	
 2.69667E+1	 4.53944E+0	 20:00:17:26	
 2.69833E+1	 4.50747E+0	 20:00:18:26	
 2.70000E+1	 4.46529E+0	 20:00:19:26	
 2.70167E+1	 4.42445E+0	 20:00:20:26	
 2.70333E+1	 4.38962E+0	 20:00:21:26	
 2.70500E+1	 4.33235E+0	 20:00:22:26	
 2.70667E+1	 4.29012E+0	 20:00:23:26	
 2.70833E+1	 4.25237E+0	 20:00:24:26	
 2.71000E+1	 4.21420E+0	 20:00:25:26	
 2.71167E+1	 4.16223E+0	 20:00:26:26	
 2.71333E+1	 4.11750E+0	 20:00:27:26	
 2.71500E+1	 4.07615E+0	 20:00:28:26	
 2.71667E+1	 4.02503E+0	 20:00:29:26	
 2.71833E+1	 3.97726E+0	 20:00:30:26	
 2.72000E+1	 3.92581E+0	 20:00:31:26	
 2.72167E+1	 3.86815E+0	 20:00:32:26	
 2.72333E+1	 3.81984E+0	 20:00:33:26	
 2.72500E+1	 3.77602E+0	 20:00:34:26	
 2.72667E+1	 3.72064E+0	 20:00:35:26	
 2.72833E+1	 3.66748E+0	 20:00:36:26	
 2.73000E+1	 3.61298E+0	 20:00:37:26	
 2.73167E+1	 3.55283E+0	 20:00:38:26	
 2.73333E+1	 3.50156E+0	 20:00:39:26	
 2.73500E+1	 3.45731E+0	 20:00:40:26	
 2.73667E+1	 3.40054E+0	 20:00:41:26	
 2.73833E+1	 3.33477E+0	 20:00:42:26	
 2.74000E+1	 3.28681E+0	 20:00:43:26	
 2.74167E+1	 3.24204E+0	 20:00:44:26	
 2.74333E+1	 3.18243E+0	 20:00:45:26	
 2.74500E+1	 3.12929E+0	 20:00:46:26	
 2.74667E+1	 3.08302E+0	 20:00:47:26	
 2.74833E+1	 3.00977E+0	 20:00:48:26	
 2.75000E+1	 2.95706E+0	 20:00:49:26	
 2.75167E+1	 2.91164E+0	 20:00:50:26	
 2.75333E+1	 2.85346E+0	 20:00:51:26	
 2.75500E+1	 2.79869E+0	 20:00:52:26	
 2.75667E+1	 2.75181E+0	 20:00:53:26	
 2.75833E+1	 2.69341E+0	 20:00:54:26	
 2.76000E+1	 2.62759E+0	 20:00:55:26	
 2.76167E+1	 2.58046E+0	 20:00:56:26	
 2.76333E+1	 2.51941E+0	 20:00:57:26	
 2.76500E+1	 2.46879E+0	 20:00:58:26	
 2.76667E+1	 2.42390E+0	 20:00:59:26	
 2.76833E+1	 2.36507E+0	 20:01:00:26	
 2.77000E+1	 2.31574E+0	 20:01:01:26	
 2.77167E+1	 2.27268E+0	 20:01:02:26	
 2.77333E+1	 2.22959E+0	 20:01:03:26	
 2.77500E+1	 2.17402E+0	 20:01:04:26	
 2.77667E+1	 2.12366E+0	 20:01:05:26	
 2.77833E+1	 2.08126E+0	 20:01:06:26	
 2.78000E+1	 2.02866E+0	 20:01:07:26	
 2.78167E+1	 1.97995E+0	 20:01:08:26	
 2.78333E+1	 1.93938E+0	 20:01:09:26	
 2.78500E+1	 1.87594E+0	 20:01:10:26	
 2.78667E+1	 1.83077E+0	 20:01:11:26	
 2.78833E+1	 1.79251E+0	 20:01:12:26	
 2.79000E+1	 1.74141E+0	 20:01:13:26	
 2.79167E+1	 1.69811E+0	 20:01:14:26	
 2.79333E+1	 1.66072E+0	 20:01:15:26	
 2.79500E+1	 1.61447E+0	 20:01:16:26	
 2.79667E+1	 1.57261E+0	 20:01:17:26	
 2.79833E+1	 1.52962E+0	 20:01:18:26	
 2.80000E+1	 1.49432E+0	 20:01:19:26	
 2.80167E+1	 1.45046E+0	 20:01:20:26	
 2.80333E+1	 1.41243E+0	 20:01:21:26	
 2.80500E+1	 1.37950E+0	 20:01:22:26	
 2.80667E+1	 1.33863E+0	 20:01:23:26	
 2.80833E+1	 1.29331E+0	 20:01:24:26	
 2.81000E+1	 1.26097E+0	 20:01:25:26	
 2.81167E+1	 1.22054E+0	 20:01:26:26	
 2.81333E+1	 1.18624E+0	 20:01:27:26	
 2.81500E+1	 1.15719E+0	 20:01:28:26	
 2.81667E+1	 1.12043E+0	 20:01:29:26	
 2.81833E+1	 1.07978E+0	 20:01:30:26	
 2.82000E+1	 1.05096E+0	 20:01:31:26	
 2.82167E+1	 1.01470E+0	 20:01:32:26	
 2.82333E+1	 9.84693E-1	 20:01:33:26	
 2.82500E+1	 9.58679E-1	 20:01:34:26	
 2.82667E+1	 9.25348E-1	 20:01:35:26	
 2.82833E+1	 8.96883E-1	 20:01:36:26	
 2.83000E+1	 8.73471E-1	 20:01:37:26	
 2.83167E+1	 8.45227E-1	 20:01:38:26	
 2.83333E+1	 8.14770E-1	 20:01:39:26	
 2.83500E+1	 7.89164E-1	 20:01:40:26	
 2.83667E+1	 7.67422E-1	 20:01:41:26	
 2.83833E+1	 7.40502E-1	 20:01:42:26	
 2.84000E+1	 7.16565E-1	 20:01:43:26	
 2.84167E+1	 6.96294E-1	 20:01:44:26	
 2.84333E+1	 6.71480E-1	 20:01:45:26	
 2.84500E+1	 6.49252E-1	 20:01:46:26	
 2.84667E+1	 6.31021E-1	 20:01:47:26	
 2.84833E+1	 6.09661E-1	 20:01:48:26	
 2.85000E+1	 5.85452E-1	 20:01:49:26	
 2.85167E+1	 5.68596E-1	 20:01:50:26	
 2.85333E+1	 5.47151E-1	 20:01:51:26	
 2.85500E+1	 5.30367E-1	 20:01:52:26	
 2.85667E+1	 5.15802E-1	 20:01:53:26	
 2.85833E+1	 4.97290E-1	 20:01:54:26	
 2.86000E+1	 4.82505E-1	 20:01:55:26	
 2.86167E+1	 4.70112E-1	 20:01:56:26	
 2.86333E+1	 4.58466E-1	 20:01:57:26	
 2.86500E+1	 4.43872E-1	 20:01:58:26	
 2.86667E+1	 4.31798E-1	 20:01:59:26	
 2.86833E+1	 4.21650E-1	 20:02:00:26	
 2.87000E+1	 4.09352E-1	 20:02:01:26	
 2.87167E+1	 3.98945E-1	 20:02:02:26	
 2.87333E+1	 3.90512E-1	 20:02:03:26	
 2.87500E+1	 3.80909E-1	 20:02:04:26	
 2.87667E+1	 3.72606E-1	 20:02:05:26	
 2.87833E+1	 3.65009E-1	 20:02:06:26	
 2.88000E+1	 3.57659E-1	 20:02:07:26	
 2.88167E+1	 3.52692E-1	 20:02:08:26	
 2.88333E+1	 3.48905E-1	 20:02:09:26	
 2.88500E+1	 3.44876E-1	 20:02:10:26	
 2.88667E+1	 3.41975E-1	 20:02:11:26	
 2.88833E+1	 3.40082E-1	 20:02:12:26	
 2.89000E+1	 3.38506E-1	 20:02:13:26	
 2.89167E+1	 3.37533E-1	 20:02:14:26	
 2.89333E+1	 3.37078E-1	 20:02:15:26	
 2.89500E+1	 3.36968E-1	 20:02:16:26	
 2.89667E+1	 3.37166E-1	 20:02:17:26	
 2.89833E+1	 3.37655E-1	 20:02:18:26	
 2.90000E+1	 3.38180E-1	 20:02:19:26	
 2.90167E+1	 3.39067E-1	 20:02:20:26	
 2.90333E+1	 3.39963E-1	 20:02:21:26	
 2.90500E+1	 3.40799E-1	 20:02:22:26	
 2.90667E+1	 3.41861E-1	 20:02:23:26	
 2.90833E+1	 3.42314E-1	 20:02:24:26	
 2.91000E+1	 3.42314E-1	 20:02:25:26	
 2.91167E+1	 3.41647E-1	 20:02:26:26	
 2.91333E+1	 3.40619E-1	 20:02:27:26	
 2.91500E+1	 3.39397E-1	 20:02:28:26	
 2.91667E+1	 3.37485E-1	 20:02:29:26	
 2.91833E+1	 3.35440E-1	 20:02:30:26	
 2.92000E+1	 3.33432E-1	 20:02:31:26	
 2.92167E+1	 3.30620E-1	 20:02:32:26	
 2.92333E+1	 3.26734E-1	 20:02:33:26	
 2.92500E+1	 3.23354E-1	 20:02:34:26	
 2.92667E+1	 3.20299E-1	 20:02:35:26	
 2.92833E+1	 3.16410E-1	 20:02:36:26	
 2.93000E+1	 3.13372E-1	 20:02:37:26	
 2.93167E+1	 3.10771E-1	 20:02:38:26	
 2.93333E+1	 3.07228E-1	 20:02:39:26	
 2.93500E+1	 3.03887E-1	 20:02:40:26	
 2.93667E+1	 3.00633E-1	 20:02:41:26	
 2.93833E+1	 2.96182E-1	 20:02:42:26	
 2.94000E+1	 2.92147E-1	 20:02:43:26	
 2.94167E+1	 2.88740E-1	 20:02:44:26	
 2.94333E+1	 2.84732E-1	 20:02:45:26	
 2.94500E+1	 2.81002E-1	 20:02:46:26	
 2.94667E+1	 2.77051E-1	 20:02:47:26	
 2.94833E+1	 2.72396E-1	 20:02:48:26	
 2.95000E+1	 2.68516E-1	 20:02:49:26	
 2.95167E+1	 2.64917E-1	 20:02:50:26	
 2.95333E+1	 2.61323E-1	 20:02:51:26	
 2.95500E+1	 2.56419E-1	 20:02:52:26	
 2.95667E+1	 2.52202E-1	 20:02:53:26	
 2.95833E+1	 2.48467E-1	 20:02:54:26	
 2.96000E+1	 2.43774E-1	 20:02:55:26	
 2.96167E+1	 2.39296E-1	 20:02:56:26	
 2.96333E+1	 2.34768E-1	 20:02:57:26	
 2.96500E+1	 2.30152E-1	 20:02:58:26	
 2.96667E+1	 2.26347E-1	 20:02:59:26	
 2.96833E+1	 2.22980E-1	 20:03:00:26	
 2.97000E+1	 2.18673E-1	 20:03:01:26	
 2.97167E+1	 2.14464E-1	 20:03:02:26	
 2.97333E+1	 2.10117E-1	 20:03:03:26	
 2.97500E+1	 2.05726E-1	 20:03:04:26	
 2.97667E+1	 2.02243E-1	 20:03:05:26	
 2.97833E+1	 1.99353E-1	 20:03:06:26	
 2.98000E+1	 1.96698E-1	 20:03:07:26	
 2.98167E+1	 1.93613E-1	 20:03:08:26	
 2.98333E+1	 1.90967E-1	 20:03:09:26	
 2.98500E+1	 1.88388E-1	 20:03:10:26	
 2.98667E+1	 1.85571E-1	 20:03:11:26	
 2.98833E+1	 1.83208E-1	 20:03:12:26	
 2.99000E+1	 1.81300E-1	 20:03:13:26	
 2.99167E+1	 1.79126E-1	 20:03:14:26	
 2.99333E+1	 1.77300E-1	 20:03:15:26	
 2.99500E+1	 1.75640E-1	 20:03:16:26	
 2.99667E+1	 1.73984E-1	 20:03:17:26	
 2.99833E+1	 1.72616E-1	 20:03:18:26	
 3.00000E+1	 1.71528E-1	 20:03:19:26	
 3.00167E+1	 1.70286E-1	 20:03:20:26	
 3.00333E+1	 1.69326E-1	 20:03:21:26	
 3.00500E+1	 1.68516E-1	 20:03:22:26	
 3.00667E+1	 1.67748E-1	 20:03:23:26	
 3.00833E+1	 1.67128E-1	 20:03:24:26	
 3.01000E+1	 1.66577E-1	 20:03:25:26	
 3.01167E+1	 1.66079E-1	 20:03:26:26	
 3.01333E+1	 1.65638E-1	 20:03:27:26	
 3.01500E+1	 1.65414E-1	 20:03:28:26	
 3.01667E+1	 1.65293E-1	 20:03:29:26	
 3.01833E+1	 1.65015E-1	 20:03:30:26	
 3.02000E+1	 1.64638E-1	 20:03:31:26	
 3.02167E+1	 1.64244E-1	 20:03:32:26	
 3.02333E+1	 1.63780E-1	 20:03:33:26	
 3.02500E+1	 1.63647E-1	 20:03:34:26	
 3.02667E+1	 1.63717E-1	 20:03:35:26	
 3.02833E+1	 1.64035E-1	 20:03:36:26	
 3.03000E+1	 1.64380E-1	 20:03:37:26	
 3.03167E+1	 1.64678E-1	 20:03:38:26	
 3.03333E+1	 1.64976E-1	 20:03:39:26	
 3.03500E+1	 1.65192E-1	 20:03:40:26	
 3.03667E+1	 1.65402E-1	 20:03:41:26	
 3.03833E+1	 1.65800E-1	 20:03:42:26	
 3.04000E+1	 1.66195E-1	 20:03:43:26	
 3.04167E+1	 1.66523E-1	 20:03:44:26	
 3.04333E+1	 1.66831E-1	 20:03:45:26	
 3.04500E+1	 1.67293E-1	 20:03:46:26	
 3.04667E+1	 1.67803E-1	 20:03:47:26	
 3.04833E+1	 1.68290E-1	 20:03:48:26	
 3.05000E+1	 1.68824E-1	 20:03:49:26	
 3.05167E+1	 1.69357E-1	 20:03:50:26	
 3.05333E+1	 1.69744E-1	 20:03:51:26	
 3.05500E+1	 1.70333E-1	 20:03:52:26	
 3.05667E+1	 1.70907E-1	 20:03:53:26	
 3.05833E+1	 1.71567E-1	 20:03:54:26	
 3.06000E+1	 1.72861E-1	 20:03:55:26	
 3.06167E+1	 1.74341E-1	 20:03:56:26	
 3.06333E+1	 1.75886E-1	 20:03:57:26	
 3.06500E+1	 1.78064E-1	 20:03:58:26	
 3.06667E+1	 1.80708E-1	 20:03:59:26	
 3.06833E+1	 1.82867E-1	 20:04:00:26	
 3.07000E+1	 1.85435E-1	 20:04:01:26	
 3.07167E+1	 1.90126E-1	 20:04:02:26	
 3.07333E+1	 1.95550E-1	 20:04:03:26	
 3.07500E+1	 2.01879E-1	 20:04:04:26	
 3.07667E+1	 2.12869E-1	 20:04:05:26	
 3.07833E+1	 2.24583E-1	 20:04:06:26	
 3.08000E+1	 2.37593E-1	 20:04:07:26	
 3.08167E+1	 2.58653E-1	 20:04:08:26	
 3.08333E+1	 2.83522E-1	 20:04:09:26	
 3.08500E+1	 3.16067E-1	 20:04:10:26	
 3.08667E+1	 3.62200E-1	 20:04:11:26	
 3.08833E+1	 4.07623E-1	 20:04:12:26	
 3.09000E+1	 4.57649E-1	 20:04:13:26	
 3.09167E+1	 5.39218E-1	 20:04:14:26	
 3.09333E+1	 6.21632E-1	 20:04:15:26	
 3.09500E+1	 7.06540E-1	 20:04:16:26	
 3.09667E+1	 8.32890E-1	 20:04:17:26	
 3.09833E+1	 9.68489E-1	 20:04:18:26	
 3.10000E+1	 1.13149E+0	 20:04:19:26	
 3.10167E+1	 1.27777E+0	 20:04:20:26	
 3.10333E+1	 1.49321E+0	 20:04:21:26	
 3.10500E+1	 1.70374E+0	 20:04:22:26	
 3.10667E+1	 1.90420E+0	 20:04:23:26	
 3.10833E+1	 2.18317E+0	 20:04:24:26	
 3.11000E+1	 2.45477E+0	 20:04:25:26	
 3.11167E+1	 2.69417E+0	 20:04:26:26	
 3.11333E+1	 3.00440E+0	 20:04:27:26	
 3.11500E+1	 3.30224E+0	 20:04:28:26	
 3.11667E+1	 3.60376E+0	 20:04:29:26	
 3.11833E+1	 3.92598E+0	 20:04:30:26	
 3.12000E+1	 4.17612E+0	 20:04:31:26	
 3.12167E+1	 4.37813E+0	 20:04:32:26	
 3.12333E+1	 4.61601E+0	 20:04:33:26	
 3.12500E+1	 4.79251E+0	 20:04:34:26	
 3.12667E+1	 4.91442E+0	 20:04:35:26	
 3.12833E+1	 5.02583E+0	 20:04:36:26	
 3.13000E+1	 5.08846E+0	 20:04:37:26	
 3.13167E+1	 5.10507E+0	 20:04:38:26	
 3.13333E+1	 5.08918E+0	 20:04:39:26	
 3.13500E+1	 5.01948E+0	 20:04:40:26	
 3.13667E+1	 4.92042E+0	 20:04:41:26	
 3.13833E+1	 4.80400E+0	 20:04:42:26	
 3.14000E+1	 4.62120E+0	 20:04:43:26	
 3.14167E+1	 4.42196E+0	 20:04:44:26	
 3.14333E+1	 4.19176E+0	 20:04:45:26	
 3.14500E+1	 3.91225E+0	 20:04:46:26	
 3.14667E+1	 3.67384E+0	 20:04:47:26	
 3.14833E+1	 3.45957E+0	 20:04:48:26	
 3.15000E+1	 3.17815E+0	 20:04:49:26	
 3.15167E+1	 2.93505E+0	 20:04:50:26	
 3.15333E+1	 2.72728E+0	 20:04:51:26	
 3.15500E+1	 2.47737E+0	 20:04:52:26	
 3.15667E+1	 2.25125E+0	 20:04:53:26	
 3.15833E+1	 2.03425E+0	 20:04:54:26	
 3.16000E+1	 1.86594E+0	 20:04:55:26	
 3.16167E+1	 1.66641E+0	 20:04:56:26	
 3.16333E+1	 1.50492E+0	 20:04:57:26	
 3.16500E+1	 1.38038E+0	 20:04:58:26	
 3.16667E+1	 1.23915E+0	 20:04:59:26	
 3.16833E+1	 1.09072E+0	 20:05:00:26	
 3.17000E+1	 9.96220E-1	 20:05:01:26	
 3.17167E+1	 8.92478E-1	 20:05:02:26	
 3.17333E+1	 8.13252E-1	 20:05:03:26	
 3.17500E+1	 7.53848E-1	 20:05:04:26	
 3.17667E+1	 6.88046E-1	 20:05:05:26	
 3.17833E+1	 6.31381E-1	 20:05:06:26	
 3.18000E+1	 5.81435E-1	 20:05:07:26	
 3.18167E+1	 5.36621E-1	 20:05:08:26	
 3.18333E+1	 5.03096E-1	 20:05:09:26	
 3.18500E+1	 4.77749E-1	 20:05:10:26	
 3.18667E+1	 4.49807E-1	 20:05:11:26	
 3.18833E+1	 4.26719E-1	 20:05:12:26	
 3.19000E+1	 4.05558E-1	 20:05:13:26	
 3.19167E+1	 3.90587E-1	 20:05:14:26	
 3.19333E+1	 3.73452E-1	 20:05:15:26	
 3.19500E+1	 3.59699E-1	 20:05:16:26	
 3.19667E+1	 3.49512E-1	 20:05:17:26	
 3.19833E+1	 3.35226E-1	 20:05:18:26	
 3.20000E+1	 3.25836E-1	 20:05:19:26	
 3.20167E+1	 3.18255E-1	 20:05:20:26	
 3.20333E+1	 3.09348E-1	 20:05:21:26	
 3.20500E+1	 3.01994E-1	 20:05:22:26	
 3.20667E+1	 2.96126E-1	 20:05:23:26	
 3.20833E+1	 2.89157E-1	 20:05:24:26	
 3.21000E+1	 2.83187E-1	 20:05:25:26	
 3.21167E+1	 2.78365E-1	 20:05:26:26	
 3.21333E+1	 2.72889E-1	 20:05:27:26	
 3.21500E+1	 2.68124E-1	 20:05:28:26	
 3.21667E+1	 2.64441E-1	 20:05:29:26	
 3.21833E+1	 2.58923E-1	 20:05:30:26	
 3.22000E+1	 2.55195E-1	 20:05:31:26	
 3.22167E+1	 2.52264E-1	 20:05:32:26	
 3.22333E+1	 2.49715E-1	 20:05:33:26	
 3.22500E+1	 2.46654E-1	 20:05:34:26	
 3.22667E+1	 2.44080E-1	 20:05:35:26	
 3.22833E+1	 2.41732E-1	 20:05:36:26	
 3.23000E+1	 2.38676E-1	 20:05:37:26	
 3.23167E+1	 2.36209E-1	 20:05:38:26	
 3.23333E+1	 2.34312E-1	 20:05:39:26	
 3.23500E+1	 2.32160E-1	 20:05:40:26	
 3.23667E+1	 2.30401E-1	 20:05:41:26	
 3.23833E+1	 2.28952E-1	 20:05:42:26	
 3.24000E+1	 2.27087E-1	 20:05:43:26	
 3.24167E+1	 2.25343E-1	 20:05:44:26	
 3.24333E+1	 2.23916E-1	 20:05:45:26	
 3.24500E+1	 2.21906E-1	 20:05:46:26	
 3.24667E+1	 2.20680E-1	 20:05:47:26	
 3.24833E+1	 2.19721E-1	 20:05:48:26	
 3.25000E+1	 2.18806E-1	 20:05:49:26	
 3.25167E+1	 2.17584E-1	 20:05:50:26	
 3.25333E+1	 2.16495E-1	 20:05:51:26	
 3.25500E+1	 2.15517E-1	 20:05:52:26	
 3.25667E+1	 2.14829E-1	 20:05:53:26	
 3.25833E+1	 2.14465E-1	 20:05:54:26	
 3.26000E+1	 2.14244E-1	 20:05:55:26	
 3.26167E+1	 2.13920E-1	 20:05:56:26	
 3.26333E+1	 2.13553E-1	 20:05:57:26	
 3.26500E+1	 2.13152E-1	 20:05:58:26	
 3.26667E+1	 2.12708E-1	 20:05:59:26	
 3.26833E+1	 2.12267E-1	 20:06:00:26	
 3.27000E+1	 2.11778E-1	 20:06:01:26	
 3.27167E+1	 2.10861E-1	 20:06:02:26	
 3.27333E+1	 2.10197E-1	 20:06:03:26	
 3.27500E+1	 2.09620E-1	 20:06:04:26	
 3.27667E+1	 2.08802E-1	 20:06:05:26	
 3.27833E+1	 2.07978E-1	 20:06:06:26	
 3.28000E+1	 2.07047E-1	 20:06:07:26	
 3.28167E+1	 2.06291E-1	 20:06:08:26	
 3.28333E+1	 2.05502E-1	 20:06:09:26	
 3.28500E+1	 2.05037E-1	 20:06:10:26	
 3.28667E+1	 2.04840E-1	 20:06:11:26	
 3.28833E+1	 2.04705E-1	 20:06:12:26	
 3.29000E+1	 2.04583E-1	 20:06:13:26	
 3.29167E+1	 2.04445E-1	 20:06:14:26	
 3.29333E+1	 2.04333E-1	 20:06:15:26	
 3.29500E+1	 2.04218E-1	 20:06:16:26	
 3.29667E+1	 2.04044E-1	 20:06:17:26	
 3.29833E+1	 2.03721E-1	 20:06:18:26	
 3.30000E+1	 2.03409E-1	 20:06:19:26	
 3.30167E+1	 2.03123E-1	 20:06:20:26	
 3.30333E+1	 2.02836E-1	 20:06:21:26	
 3.30500E+1	 2.02741E-1	 20:06:22:26	
 3.30667E+1	 2.02872E-1	 20:06:23:26	
 3.30833E+1	 2.03238E-1	 20:06:24:26	
 3.31000E+1	 2.03576E-1	 20:06:25:26	
 3.31167E+1	 2.03770E-1	 20:06:26:26	
 3.31333E+1	 2.03835E-1	 20:06:27:26	
 3.31500E+1	 2.03764E-1	 20:06:28:26	
 3.31667E+1	 2.03637E-1	 20:06:29:26	
 3.31833E+1	 2.03486E-1	 20:06:30:26	
 3.32000E+1	 2.03372E-1	 20:06:31:26	
 3.32167E+1	 2.03292E-1	 20:06:32:26	
 3.32333E+1	 2.03215E-1	 20:06:33:26	
 3.32500E+1	 2.03002E-1	 20:06:34:26	
 3.32667E+1	 2.02725E-1	 20:06:35:26	
 3.32833E+1	 2.02400E-1	 20:06:36:26	
 3.33000E+1	 2.01996E-1	 20:06:37:26	
 3.33167E+1	 2.01743E-1	 20:06:38:26	
 3.33333E+1	 2.01639E-1	 20:06:39:26	
 3.33500E+1	 2.01585E-1	 20:06:40:26	
 3.33667E+1	 2.01504E-1	 20:06:41:26	
 3.33833E+1	 2.01425E-1	 20:06:42:26	
 3.34000E+1	 2.01463E-1	 20:06:43:26	
 3.34167E+1	 2.01898E-1	 20:06:44:26	
 3.34333E+1	 2.02556E-1	 20:06:45:26	
 3.34500E+1	 2.03258E-1	 20:06:46:26	
 3.34667E+1	 2.03939E-1	 20:06:47:26	
 3.34833E+1	 2.04434E-1	 20:06:48:26	
 3.35000E+1	 2.04599E-1	 20:06:49:26	
 3.35167E+1	 2.04767E-1	 20:06:50:26	
 3.35333E+1	 2.04965E-1	 20:06:51:26	
 3.35500E+1	 2.05216E-1	 20:06:52:26	
 3.35667E+1	 2.05648E-1	 20:06:53:26	
 3.35833E+1	 2.06099E-1	 20:06:54:26	
 3.36000E+1	 2.06619E-1	 20:06:55:26	
 3.36167E+1	 2.07230E-1	 20:06:56:26	
 3.36333E+1	 2.07797E-1	 20:06:57:26	
 3.36500E+1	 2.08374E-1	 20:06:58:26	
 3.36667E+1	 2.09250E-1	 20:06:59:26	
 3.36833E+1	 2.10202E-1	 20:07:00:26	
 3.37000E+1	 2.11372E-1	 20:07:01:26	
 3.37167E+1	 2.12423E-1	 20:07:02:26	
 3.37333E+1	 2.14007E-1	 20:07:03:26	
 3.37500E+1	 2.15449E-1	 20:07:04:26	
 3.37667E+1	 2.16927E-1	 20:07:05:26	
 3.37833E+1	 2.19237E-1	 20:07:06:26	
 3.38000E+1	 2.21471E-1	 20:07:07:26	
 3.38167E+1	 2.23694E-1	 20:07:08:26	
 3.38333E+1	 2.26883E-1	 20:07:09:26	
 3.38500E+1	 2.29994E-1	 20:07:10:26	
 3.38667E+1	 2.32992E-1	 20:07:11:26	
 3.38833E+1	 2.37332E-1	 20:07:12:26	
 3.39000E+1	 2.41643E-1	 20:07:13:26	
 3.39167E+1	 2.45537E-1	 20:07:14:26	
 3.39333E+1	 2.50594E-1	 20:07:15:26	
 3.39500E+1	 2.55600E-1	 20:07:16:26	
 3.39667E+1	 2.60016E-1	 20:07:17:26	
 3.39833E+1	 2.67349E-1	 20:07:18:26	
 3.40000E+1	 2.72537E-1	 20:07:19:26	
 3.40167E+1	 2.77010E-1	 20:07:20:26	
 3.40333E+1	 2.81301E-1	 20:07:21:26	
 3.40500E+1	 2.86906E-1	 20:07:22:26	
 3.40667E+1	 2.91470E-1	 20:07:23:26	
 3.40833E+1	 2.95423E-1	 20:07:24:26	
 3.41000E+1	 3.00242E-1	 20:07:25:26	
 3.41167E+1	 3.03938E-1	 20:07:26:26	
 3.41333E+1	 3.06656E-1	 20:07:27:26	
 3.41500E+1	 3.09383E-1	 20:07:28:26	
 3.41667E+1	 3.11353E-1	 20:07:29:26	
 3.41833E+1	 3.12839E-1	 20:07:30:26	
 3.42000E+1	 3.13801E-1	 20:07:31:26	
 3.42167E+1	 3.14183E-1	 20:07:32:26	
 3.42333E+1	 3.14162E-1	 20:07:33:26	
 3.42500E+1	 3.13688E-1	 20:07:34:26	
 3.42667E+1	 3.12954E-1	 20:07:35:26	
 3.42833E+1	 3.12063E-1	 20:07:36:26	
 3.43000E+1	 3.10654E-1	 20:07:37:26	
 3.43167E+1	 3.08446E-1	 20:07:38:26	
 3.43333E+1	 3.06140E-1	 20:07:39:26	
 3.43500E+1	 3.03751E-1	 20:07:40:26	
 3.43667E+1	 3.00385E-1	 20:07:41:26	
 3.43833E+1	 2.96432E-1	 20:07:42:26	
 3.44000E+1	 2.93663E-1	 20:07:43:26	
 3.44167E+1	 2.90183E-1	 20:07:44:26	
 3.44333E+1	 2.87122E-1	 20:07:45:26	
 3.44500E+1	 2.84500E-1	 20:07:46:26	
 3.44667E+1	 2.81453E-1	 20:07:47:26	
 3.44833E+1	 2.78708E-1	 20:07:48:26	
 3.45000E+1	 2.76010E-1	 20:07:49:26	
 3.45167E+1	 2.73207E-1	 20:07:50:26	
 3.45333E+1	 2.71159E-1	 20:07:51:26	
 3.45500E+1	 2.69651E-1	 20:07:52:26	
 3.45667E+1	 2.68172E-1	 20:07:53:26	
 3.45833E+1	 2.66852E-1	 20:07:54:26	
 3.46000E+1	 2.65672E-1	 20:07:55:26	
 3.46167E+1	 2.64512E-1	 20:07:56:26	
 3.46333E+1	 2.63284E-1	 20:07:57:26	
 3.46500E+1	 2.62230E-1	 20:07:58:26	
 3.46667E+1	 2.61656E-1	 20:07:59:26	
 3.46833E+1	 2.61026E-1	 20:08:00:26	
 3.47000E+1	 2.60695E-1	 20:08:01:26	
 3.47167E+1	 2.60692E-1	 20:08:02:26	
 3.47333E+1	 2.60964E-1	 20:08:03:26	
 3.47500E+1	 2.61178E-1	 20:08:04:26	
 3.47667E+1	 2.61274E-1	 20:08:05:26	
 3.47833E+1	 2.61506E-1	 20:08:06:26	
 3.48000E+1	 2.61933E-1	 20:08:07:26	
 3.48167E+1	 2.62513E-1	 20:08:08:26	
 3.48333E+1	 2.63332E-1	 20:08:09:26	
 3.48500E+1	 2.64159E-1	 20:08:10:26	
 3.48667E+1	 2.65145E-1	 20:08:11:26	
 3.48833E+1	 2.66595E-1	 20:08:12:26	
 3.49000E+1	 2.67972E-1	 20:08:13:26	
 3.49167E+1	 2.69272E-1	 20:08:14:26	
 3.49333E+1	 2.70557E-1	 20:08:15:26	
 3.49500E+1	 2.72236E-1	 20:08:16:26	
 3.49667E+1	 2.73645E-1	 20:08:17:26	
 3.49833E+1	 2.74906E-1	 20:08:18:26	
 3.50000E+1	 2.76387E-1	 20:08:19:26	
 3.50167E+1	 2.77712E-1	 20:08:20:26	
 3.50333E+1	 2.79033E-1	 20:08:21:26	
 3.50500E+1	 2.80648E-1	 20:08:22:26	
 3.50667E+1	 2.82115E-1	 20:08:23:26	
 3.50833E+1	 2.83404E-1	 20:08:24:26	
 3.51000E+1	 2.85009E-1	 20:08:25:26	
 3.51167E+1	 2.86596E-1	 20:08:26:26	
 3.51333E+1	 2.88108E-1	 20:08:27:26	
 3.51500E+1	 2.90895E-1	 20:08:28:26	
 3.51667E+1	 2.92953E-1	 20:08:29:26	
 3.51833E+1	 2.94660E-1	 20:08:30:26	
 3.52000E+1	 2.96199E-1	 20:08:31:26	
 3.52167E+1	 2.98120E-1	 20:08:32:26	
 3.52333E+1	 2.99937E-1	 20:08:33:26	
 3.52500E+1	 3.01902E-1	 20:08:34:26	
 3.52667E+1	 3.03988E-1	 20:08:35:26	
 3.52833E+1	 3.05811E-1	 20:08:36:26	
 3.53000E+1	 3.07341E-1	 20:08:37:26	
 3.53167E+1	 3.09337E-1	 20:08:38:26	
 3.53333E+1	 3.11272E-1	 20:08:39:26	
 3.53500E+1	 3.13351E-1	 20:08:40:26	
 3.53667E+1	 3.15738E-1	 20:08:41:26	
 3.53833E+1	 3.17781E-1	 20:08:42:26	
 3.54000E+1	 3.19532E-1	 20:08:43:26	
 3.54167E+1	 3.21718E-1	 20:08:44:26	
 3.54333E+1	 3.23759E-1	 20:08:45:26	
 3.54500E+1	 3.26108E-1	 20:08:46:26	
 3.54667E+1	 3.29113E-1	 20:08:47:26	
 3.54833E+1	 3.31743E-1	 20:08:48:26	
 3.55000E+1	 3.34200E-1	 20:08:49:26	
 3.55167E+1	 3.36648E-1	 20:08:50:26	
 3.55333E+1	 3.39827E-1	 20:08:51:26	
 3.55500E+1	 3.42529E-1	 20:08:52:26	
 3.55667E+1	 3.44779E-1	 20:08:53:26	
 3.55833E+1	 3.47771E-1	 20:08:54:26	
 3.56000E+1	 3.50654E-1	 20:08:55:26	
 3.56167E+1	 3.53406E-1	 20:08:56:26	
 3.56333E+1	 3.57198E-1	 20:08:57:26	
 3.56500E+1	 3.60932E-1	 20:08:58:26	
 3.56667E+1	 3.64828E-1	 20:08:59:26	
 3.56833E+1	 3.69081E-1	 20:09:00:26	
 3.57000E+1	 3.72504E-1	 20:09:01:26	
 3.57167E+1	 3.75583E-1	 20:09:02:26	
 3.57333E+1	 3.79843E-1	 20:09:03:26	
 3.57500E+1	 3.83743E-1	 20:09:04:26	
 3.57667E+1	 3.87485E-1	 20:09:05:26	
 3.57833E+1	 3.92975E-1	 20:09:06:26	
 3.58000E+1	 3.98039E-1	 20:09:07:26	
 3.58167E+1	 4.02538E-1	 20:09:08:26	
 3.58333E+1	 4.07033E-1	 20:09:09:26	
 3.58500E+1	 4.12867E-1	 20:09:10:26	
 3.58667E+1	 4.18276E-1	 20:09:11:26	
 3.58833E+1	 4.24011E-1	 20:09:12:26	
 3.59000E+1	 4.30308E-1	 20:09:13:26	
 3.59167E+1	 4.35240E-1	 20:09:14:26	
 3.59333E+1	 4.39592E-1	 20:09:15:26	
 3.59500E+1	 4.45333E-1	 20:09:16:26	
 3.59667E+1	 4.50565E-1	 20:09:17:26	
 3.59833E+1	 4.55018E-1	 20:09:18:26	
 3.60000E+1	 4.61841E-1	 20:09:19:26	
 3.60167E+1	 4.66613E-1	 20:09:20:26	
 3.60333E+1	 4.70611E-1	 20:09:21:26	
 3.60500E+1	 4.75557E-1	 20:09:22:26	
 3.60667E+1	 4.79570E-1	 20:09:23:26	
 3.60833E+1	 4.82520E-1	 20:09:24:26	
 3.61000E+1	 4.85001E-1	 20:09:25:26	
 3.61167E+1	 4.88274E-1	 20:09:26:26	
 3.61333E+1	 4.90274E-1	 20:09:27:26	
 3.61500E+1	 4.91565E-1	 20:09:28:26	
 3.61667E+1	 4.92651E-1	 20:09:29:26	
 3.61833E+1	 4.93384E-1	 20:09:30:26	
 3.62000E+1	 4.93533E-1	 20:09:31:26	
 3.62167E+1	 4.93298E-1	 20:09:32:26	
 3.62333E+1	 4.92814E-1	 20:09:33:26	
 3.62500E+1	 4.92145E-1	 20:09:34:26	
 3.62667E+1	 4.90556E-1	 20:09:35:26	
 3.62833E+1	 4.89161E-1	 20:09:36:26	
 3.63000E+1	 4.87780E-1	 20:09:37:26	
 3.63167E+1	 4.85771E-1	 20:09:38:26	
 3.63333E+1	 4.83789E-1	 20:09:39:26	
 3.63500E+1	 4.81886E-1	 20:09:40:26	
 3.63667E+1	 4.79215E-1	 20:09:41:26	
 3.63833E+1	 4.76636E-1	 20:09:42:26	
 3.64000E+1	 4.74447E-1	 20:09:43:26	
 3.64167E+1	 4.72472E-1	 20:09:44:26	
 3.64333E+1	 4.70407E-1	 20:09:45:26	
 3.64500E+1	 4.68386E-1	 20:09:46:26	
 3.64667E+1	 4.66973E-1	 20:09:47:26	
 3.64833E+1	 4.64924E-1	 20:09:48:26	
 3.65000E+1	 4.63264E-1	 20:09:49:26	
 3.65167E+1	 4.62068E-1	 20:09:50:26	
 3.65333E+1	 4.61234E-1	 20:09:51:26	
 3.65500E+1	 4.61018E-1	 20:09:52:26	
 3.65667E+1	 4.61264E-1	 20:09:53:26	
 3.65833E+1	 4.62088E-1	 20:09:54:26	
 3.66000E+1	 4.63125E-1	 20:09:55:26	
 3.66167E+1	 4.64347E-1	 20:09:56:26	
 3.66333E+1	 4.66546E-1	 20:09:57:26	
 3.66500E+1	 4.69139E-1	 20:09:58:26	
 3.66667E+1	 4.71946E-1	 20:09:59:26	
 3.66833E+1	 4.76051E-1	 20:10:00:26	
 3.67000E+1	 4.80385E-1	 20:10:01:26	
 3.67167E+1	 4.85355E-1	 20:10:02:26	
 3.67333E+1	 4.89860E-1	 20:10:03:26	
 3.67500E+1	 4.96351E-1	 20:10:04:26	
 3.67667E+1	 5.02462E-1	 20:10:05:26	
 3.67833E+1	 5.08404E-1	 20:10:06:26	
 3.68000E+1	 5.16469E-1	 20:10:07:26	
 3.68167E+1	 5.24046E-1	 20:10:08:26	
 3.68333E+1	 5.32270E-1	 20:10:09:26	
 3.68500E+1	 5.41269E-1	 20:10:10:26	
 3.68667E+1	 5.48561E-1	 20:10:11:26	
 3.68833E+1	 5.54954E-1	 20:10:12:26	
 3.69000E+1	 5.62853E-1	 20:10:13:26	
 3.69167E+1	 5.70174E-1	 20:10:14:26	
 3.69333E+1	 5.77517E-1	 20:10:15:26	
 3.69500E+1	 5.85106E-1	 20:10:16:26	
 3.69667E+1	 5.91085E-1	 20:10:17:26	
 3.69833E+1	 5.95700E-1	 20:10:18:26	
 3.70000E+1	 5.99638E-1	 20:10:19:26	
 3.70167E+1	 6.03399E-1	 20:10:20:26	
 3.70333E+1	 6.06653E-1	 20:10:21:26	
 3.70500E+1	 6.07891E-1	 20:10:22:26	
 3.70667E+1	 6.08040E-1	 20:10:23:26	
 3.70833E+1	 6.07374E-1	 20:10:24:26	
 3.71000E+1	 6.06093E-1	 20:10:25:26	
 3.71167E+1	 6.02542E-1	 20:10:26:26	
 3.71333E+1	 5.98949E-1	 20:10:27:26	
 3.71500E+1	 5.94887E-1	 20:10:28:26	
 3.71667E+1	 5.88377E-1	 20:10:29:26	
 3.71833E+1	 5.81718E-1	 20:10:30:26	
 3.72000E+1	 5.75688E-1	 20:10:31:26	
 3.72167E+1	 5.67837E-1	 20:10:32:26	
 3.72333E+1	 5.60222E-1	 20:10:33:26	
 3.72500E+1	 5.52297E-1	 20:10:34:26	
 3.72667E+1	 5.43266E-1	 20:10:35:26	
 3.72833E+1	 5.35589E-1	 20:10:36:26	
 3.73000E+1	 5.28781E-1	 20:10:37:26	
 3.73167E+1	 5.22026E-1	 20:10:38:26	
 3.73333E+1	 5.13290E-1	 20:10:39:26	
 3.73500E+1	 5.05904E-1	 20:10:40:26	
 3.73667E+1	 4.99862E-1	 20:10:41:26	
 3.73833E+1	 4.92582E-1	 20:10:42:26	
 3.74000E+1	 4.86253E-1	 20:10:43:26	
 3.74167E+1	 4.80919E-1	 20:10:44:26	
 3.74333E+1	 4.74237E-1	 20:10:45:26	
 3.74500E+1	 4.68001E-1	 20:10:46:26	
 3.74667E+1	 4.62899E-1	 20:10:47:26	
 3.74833E+1	 4.55578E-1	 20:10:48:26	
 3.75000E+1	 4.50837E-1	 20:10:49:26	
 3.75167E+1	 4.47040E-1	 20:10:50:26	
 3.75333E+1	 4.42475E-1	 20:10:51:26	
 3.75500E+1	 4.38887E-1	 20:10:52:26	
 3.75667E+1	 4.35979E-1	 20:10:53:26	
 3.75833E+1	 4.32383E-1	 20:10:54:26	
 3.76000E+1	 4.29400E-1	 20:10:55:26	
 3.76167E+1	 4.26953E-1	 20:10:56:26	
 3.76333E+1	 4.24775E-1	 20:10:57:26	
 3.76500E+1	 4.21783E-1	 20:10:58:26	
 3.76667E+1	 4.19917E-1	 20:10:59:26	
 3.76833E+1	 4.18359E-1	 20:11:00:26	
 3.77000E+1	 4.15948E-1	 20:11:01:26	
 3.77167E+1	 4.13473E-1	 20:11:02:26	
 3.77333E+1	 4.11163E-1	 20:11:03:26	
 3.77500E+1	 4.08499E-1	 20:11:04:26	
 3.77667E+1	 4.05781E-1	 20:11:05:26	
 3.77833E+1	 4.04239E-1	 20:11:06:26	
 3.78000E+1	 4.02513E-1	 20:11:07:26	
 3.78167E+1	 4.01003E-1	 20:11:08:26	
 3.78333E+1	 3.99608E-1	 20:11:09:26	
 3.78500E+1	 3.97721E-1	 20:11:10:26	
 3.78667E+1	 3.95932E-1	 20:11:11:26	
 3.78833E+1	 3.93999E-1	 20:11:12:26	
 3.79000E+1	 3.92449E-1	 20:11:13:26	
 3.79167E+1	 3.90570E-1	 20:11:14:26	
 3.79333E+1	 3.88947E-1	 20:11:15:26	
 3.79500E+1	 3.87580E-1	 20:11:16:26	
 3.79667E+1	 3.85808E-1	 20:11:17:26	
 3.79833E+1	 3.83660E-1	 20:11:18:26	
 3.80000E+1	 3.82142E-1	 20:11:19:26	
 3.80167E+1	 3.80305E-1	 20:11:20:26	
 3.80333E+1	 3.78733E-1	 20:11:21:26	
 3.80500E+1	 3.77460E-1	 20:11:22:26	
 3.80667E+1	 3.75920E-1	 20:11:23:26	
 3.80833E+1	 3.74100E-1	 20:11:24:26	
 3.81000E+1	 3.72802E-1	 20:11:25:26	
 3.81167E+1	 3.71325E-1	 20:11:26:26	
 3.81333E+1	 3.70231E-1	 20:11:27:26	
 3.81500E+1	 3.69336E-1	 20:11:28:26	
 3.81667E+1	 3.68068E-1	 20:11:29:26	
 3.81833E+1	 3.66799E-1	 20:11:30:26	
 3.82000E+1	 3.65526E-1	 20:11:31:26	
 3.82167E+1	 3.64182E-1	 20:11:32:26	
 3.82333E+1	 3.62458E-1	 20:11:33:26	
 3.82500E+1	 3.60886E-1	 20:11:34:26	
 3.82667E+1	 3.59580E-1	 20:11:35:26	
 3.82833E+1	 3.57972E-1	 20:11:36:26	
 3.83000E+1	 3.56169E-1	 20:11:37:26	
 3.83167E+1	 3.54893E-1	 20:11:38:26	
 3.83333E+1	 3.53262E-1	 20:11:39:26	
 3.83500E+1	 3.51895E-1	 20:11:40:26	
 3.83667E+1	 3.50711E-1	 20:11:41:26	
 3.83833E+1	 3.49207E-1	 20:11:42:26	
 3.84000E+1	 3.48035E-1	 20:11:43:26	
 3.84167E+1	 3.47135E-1	 20:11:44:26	
 3.84333E+1	 3.46073E-1	 20:11:45:26	
 3.84500E+1	 3.45100E-1	 20:11:46:26	
 3.84667E+1	 3.44167E-1	 20:11:47:26	
 3.84833E+1	 3.42900E-1	 20:11:48:26	
 3.85000E+1	 3.41775E-1	 20:11:49:26	
 3.85167E+1	 3.40882E-1	 20:11:50:26	
 3.85333E+1	 3.39883E-1	 20:11:51:26	
 3.85500E+1	 3.38867E-1	 20:11:52:26	
 3.85667E+1	 3.38082E-1	 20:11:53:26	
 3.85833E+1	 3.37395E-1	 20:11:54:26	
 3.86000E+1	 3.36464E-1	 20:11:55:26	
 3.86167E+1	 3.35505E-1	 20:11:56:26	
 3.86333E+1	 3.34416E-1	 20:11:57:26	
 3.86500E+1	 3.33264E-1	 20:11:58:26	
 3.86667E+1	 3.32397E-1	 20:11:59:26	
 3.86833E+1	 3.31788E-1	 20:12:00:26	
 3.87000E+1	 3.31126E-1	 20:12:01:26	
 3.87167E+1	 3.30464E-1	 20:12:02:26	
 3.87333E+1	 3.29832E-1	 20:12:03:26	
 3.87500E+1	 3.28994E-1	 20:12:04:26	
 3.87667E+1	 3.28616E-1	 20:12:05:26	
 3.87833E+1	 3.28484E-1	 20:12:06:26	
 3.88000E+1	 3.28356E-1	 20:12:07:26	
 3.88167E+1	 3.27933E-1	 20:12:08:26	
 3.88333E+1	 3.27298E-1	 20:12:09:26	
 3.88500E+1	 3.26395E-1	 20:12:10:26	
 3.88667E+1	 3.25325E-1	 20:12:11:26	
 3.88833E+1	 3.24484E-1	 20:12:12:26	
 3.89000E+1	 3.23741E-1	 20:12:13:26	
 3.89167E+1	 3.22590E-1	 20:12:14:26	
 3.89333E+1	 3.21277E-1	 20:12:15:26	
 3.89500E+1	 3.19969E-1	 20:12:16:26	
 3.89667E+1	 3.18254E-1	 20:12:17:26	
 3.89833E+1	 3.16668E-1	 20:12:18:26	
 3.90000E+1	 3.15293E-1	 20:12:19:26	
 3.90167E+1	 3.12937E-1	 20:12:20:26	
 3.90333E+1	 3.11037E-1	 20:12:21:26	
 3.90500E+1	 3.09228E-1	 20:12:22:26	
 3.90667E+1	 3.06547E-1	 20:12:23:26	
 3.90833E+1	 3.03948E-1	 20:12:24:26	
 3.91000E+1	 3.01276E-1	 20:12:25:26	
 3.91167E+1	 2.98227E-1	 20:12:26:26	
 3.91333E+1	 2.93362E-1	 20:12:27:26	
 3.91500E+1	 2.88469E-1	 20:12:28:26	
 3.91667E+1	 2.83859E-1	 20:12:29:26	
 3.91833E+1	 2.77507E-1	 20:12:30:26	
 3.92000E+1	 2.71603E-1	 20:12:31:26	
 3.92167E+1	 2.66226E-1	 20:12:32:26	
 3.92333E+1	 2.59074E-1	 20:12:33:26	
 3.92500E+1	 2.52092E-1	 20:12:34:26	
 3.92667E+1	 2.45924E-1	 20:12:35:26	
 3.92833E+1	 2.37789E-1	 20:12:36:26	
 3.93000E+1	 2.27910E-1	 20:12:37:26	
 3.93167E+1	 2.20431E-1	 20:12:38:26	
 3.93333E+1	 2.10722E-1	 20:12:39:26	
 3.93500E+1	 2.02311E-1	 20:12:40:26	
 3.93667E+1	 1.95019E-1	 20:12:41:26	
 3.93833E+1	 1.85887E-1	 20:12:42:26	
 3.94000E+1	 1.78057E-1	 20:12:43:26	
 3.94167E+1	 1.71800E-1	 20:12:44:26	
 3.94333E+1	 1.64232E-1	 20:12:45:26	
 3.94500E+1	 1.56490E-1	 20:12:46:26	
 3.94667E+1	 1.50347E-1	 20:12:47:26	
 3.94833E+1	 1.45574E-1	 20:12:48:26	
 3.95000E+1	 1.40404E-1	 20:12:49:26	
 3.95167E+1	 1.36433E-1	 20:12:50:26	
 3.95333E+1	 1.33266E-1	 20:12:51:26	
 3.95500E+1	 1.30988E-1	 20:12:52:26	
 3.95667E+1	 1.29689E-1	 20:12:53:26	
 3.95833E+1	 1.29193E-1	 20:12:54:26	
 3.96000E+1	 1.29523E-1	 20:12:55:26	
 3.96167E+1	 1.30588E-1	 20:12:56:26	
 3.96333E+1	 1.32693E-1	 20:12:57:26	
 3.96500E+1	 1.36107E-1	 20:12:58:26	
 3.96667E+1	 1.39929E-1	 20:12:59:26	
 3.96833E+1	 1.43961E-1	 20:13:00:26	
 3.97000E+1	 1.48464E-1	 20:13:01:26	
 3.97167E+1	 1.56276E-1	 20:13:02:26	
 3.97333E+1	 1.61821E-1	 20:13:03:26	
 3.97500E+1	 1.66827E-1	 20:13:04:26	
 3.97667E+1	 1.73636E-1	 20:13:05:26	
 3.97833E+1	 1.79339E-1	 20:13:06:26	
 3.98000E+1	 1.84003E-1	 20:13:07:26	
 3.98167E+1	 1.89518E-1	 20:13:08:26	
 3.98333E+1	 1.94408E-1	 20:13:09:26	
 3.98500E+1	 1.98830E-1	 20:13:10:26	
 3.98667E+1	 2.05047E-1	 20:13:11:26	
 3.98833E+1	 2.11128E-1	 20:13:12:26	
 3.99000E+1	 2.16254E-1	 20:13:13:26	
 3.99167E+1	 2.22174E-1	 20:13:14:26	
 3.99333E+1	 2.27494E-1	 20:13:15:26	
 3.99500E+1	 2.32361E-1	 20:13:16:26	
 3.99667E+1	 2.36994E-1	 20:13:17:26	
 3.99833E+1	 2.40331E-1	 20:13:18:26	
 4.00000E+1	 2.42806E-1	 20:13:19:26	
 4.00167E+1	 2.44832E-1	 20:13:20:26	
 4.00333E+1	 2.46860E-1	 20:13:21:26	
 4.00500E+1	 2.48163E-1	 20:13:22:26	
 4.00667E+1	 2.48906E-1	 20:13:23:26	
 4.00833E+1	 2.49546E-1	 20:13:24:26	
 4.01000E+1	 2.49906E-1	 20:13:25:26	
 4.01167E+1	 2.49927E-1	 20:13:26:26	
 4.01333E+1	 2.49500E-1	 20:13:27:26	
 4.01500E+1	 2.48863E-1	 20:13:28:26	
 4.01667E+1	 2.48037E-1	 20:13:29:26	
 4.01833E+1	 2.47013E-1	 20:13:30:26	
 4.02000E+1	 2.46043E-1	 20:13:31:26	
 4.02167E+1	 2.45016E-1	 20:13:32:26	
 4.02333E+1	 2.43444E-1	 20:13:33:26	
 4.02500E+1	 2.41948E-1	 20:13:34:26	
 4.02667E+1	 2.40544E-1	 20:13:35:26	
 4.02833E+1	 2.38606E-1	 20:13:36:26	
 4.03000E+1	 2.36118E-1	 20:13:37:26	
 4.03167E+1	 2.34211E-1	 20:13:38:26	
 4.03333E+1	 2.32475E-1	 20:13:39:26	
 4.03500E+1	 2.30622E-1	 20:13:40:26	
 4.03667E+1	 2.29179E-1	 20:13:41:26	
 4.03833E+1	 2.28145E-1	 20:13:42:26	
 4.04000E+1	 2.26854E-1	 20:13:43:26	
 4.04167E+1	 2.25272E-1	 20:13:44:26	
 4.04333E+1	 2.24222E-1	 20:13:45:26	
 4.04500E+1	 2.23182E-1	 20:13:46:26	
 4.04667E+1	 2.22422E-1	 20:13:47:26	
 4.04833E+1	 2.21916E-1	 20:13:48:26	
 4.05000E+1	 2.21374E-1	 20:13:49:26	
 4.05167E+1	 2.21191E-1	 20:13:50:26	
 4.05333E+1	 2.21241E-1	 20:13:51:26	
 4.05500E+1	 2.21557E-1	 20:13:52:26	
 4.05667E+1	 2.22013E-1	 20:13:53:26	
 4.05833E+1	 2.22573E-1	 20:13:54:26	
 4.06000E+1	 2.23474E-1	 20:13:55:26	
 4.06167E+1	 2.24676E-1	 20:13:56:26	
 4.06333E+1	 2.25721E-1	 20:13:57:26	
 4.06500E+1	 2.26666E-1	 20:13:58:26	
 4.06667E+1	 2.27902E-1	 20:13:59:26	
 4.06833E+1	 2.28914E-1	 20:14:00:26	
 4.07000E+1	 2.29715E-1	 20:14:01:26	
 4.07167E+1	 2.30594E-1	 20:14:02:26	
 4.07333E+1	 2.31278E-1	 20:14:03:26	
 4.07500E+1	 2.31794E-1	 20:14:04:26	
 4.07667E+1	 2.32535E-1	 20:14:05:26	
 4.07833E+1	 2.33381E-1	 20:14:06:26	
 4.08000E+1	 2.34241E-1	 20:14:07:26	
 4.08167E+1	 2.35331E-1	 20:14:08:26	
 4.08333E+1	 2.36301E-1	 20:14:09:26	
 4.08500E+1	 2.37174E-1	 20:14:10:26	
 4.08667E+1	 2.38032E-1	 20:14:11:26	
 4.08833E+1	 2.38619E-1	 20:14:12:26	
 4.09000E+1	 2.39036E-1	 20:14:13:26	
 4.09167E+1	 2.39417E-1	 20:14:14:26	
 4.09333E+1	 2.39981E-1	 20:14:15:26	
 4.09500E+1	 2.40513E-1	 20:14:16:26	
 4.09667E+1	 2.40917E-1	 20:14:17:26	
 4.09833E+1	 2.41130E-1	 20:14:18:26	
 4.10000E+1	 2.41059E-1	 20:14:19:26	
 4.10167E+1	 2.40794E-1	 20:14:20:26	
 4.10333E+1	 2.40408E-1	 20:14:21:26	
 4.10500E+1	 2.40122E-1	 20:14:22:26	
 4.10667E+1	 2.40044E-1	 20:14:23:26	
 4.10833E+1	 2.40128E-1	 20:14:24:26	
 4.11000E+1	 2.40179E-1	 20:14:25:26	
 4.11167E+1	 2.40138E-1	 20:14:26:26	
 4.11333E+1	 2.39928E-1	 20:14:27:26	
 4.11500E+1	 2.39630E-1	 20:14:28:26	
 4.11667E+1	 2.39490E-1	 20:14:29:26	
 4.11833E+1	 2.39415E-1	 20:14:30:26	
 4.12000E+1	 2.39294E-1	 20:14:31:26	
 4.12167E+1	 2.39062E-1	 20:14:32:26	
 4.12333E+1	 2.38668E-1	 20:14:33:26	
 4.12500E+1	 2.38423E-1	 20:14:34:26	
 4.12667E+1	 2.38434E-1	 20:14:35:26	
 4.12833E+1	 2.38566E-1	 20:14:36:26	
 4.13000E+1	 2.38625E-1	 20:14:37:26	
 4.13167E+1	 2.38517E-1	 20:14:38:26	
 4.13333E+1	 2.38310E-1	 20:14:39:26	
 4.13500E+1	 2.38089E-1	 20:14:40:26	
 4.13667E+1	 2.38040E-1	 20:14:41:26	
 4.13833E+1	 2.38034E-1	 20:14:42:26	
 4.14000E+1	 2.37907E-1	 20:14:43:26	
 4.14167E+1	 2.37696E-1	 20:14:44:26	
 4.14333E+1	 2.37479E-1	 20:14:45:26	
 4.14500E+1	 2.37318E-1	 20:14:46:26	
 4.14667E+1	 2.37271E-1	 20:14:47:26	
 4.14833E+1	 2.37321E-1	 20:14:48:26	
 4.15000E+1	 2.37447E-1	 20:14:49:26	
 4.15167E+1	 2.37728E-1	 20:14:50:26	
 4.15333E+1	 2.38144E-1	 20:14:51:26	
 4.15500E+1	 2.38454E-1	 20:14:52:26	
 4.15667E+1	 2.38697E-1	 20:14:53:26	
 4.15833E+1	 2.38808E-1	 20:14:54:26	
 4.16000E+1	 2.38856E-1	 20:14:55:26	
 4.16167E+1	 2.39022E-1	 20:14:56:26	
 4.16333E+1	 2.39354E-1	 20:14:57:26	
 4.16500E+1	 2.39819E-1	 20:14:58:26	
 4.16667E+1	 2.40461E-1	 20:14:59:26	
 4.16833E+1	 2.41043E-1	 20:15:00:26	
 4.17000E+1	 2.41482E-1	 20:15:01:26	
 4.17167E+1	 2.41936E-1	 20:15:02:26	
 4.17333E+1	 2.42331E-1	 20:15:03:26	
 4.17500E+1	 2.42650E-1	 20:15:04:26	
 4.17667E+1	 2.43169E-1	 20:15:05:26	
 4.17833E+1	 2.43900E-1	 20:15:06:26	
 4.18000E+1	 2.44675E-1	 20:15:07:26	
 4.18167E+1	 2.45643E-1	 20:15:08:26	
 4.18333E+1	 2.46520E-1	 20:15:09:26	
 4.18500E+1	 2.47201E-1	 20:15:10:26	
 4.18667E+1	 2.47782E-1	 20:15:11:26	
 4.18833E+1	 2.48662E-1	 20:15:12:26	
 4.19000E+1	 2.49662E-1	 20:15:13:26	
 4.19167E+1	 2.50674E-1	 20:15:14:26	
 4.19333E+1	 2.52312E-1	 20:15:15:26	
 4.19500E+1	 2.53541E-1	 20:15:16:26	
 4.19667E+1	 2.54458E-1	 20:15:17:26	
 4.19833E+1	 2.55573E-1	 20:15:18:26	
 4.20000E+1	 2.56737E-1	 20:15:19:26	
 4.20167E+1	 2.58032E-1	 20:15:20:26	
 4.20333E+1	 2.59342E-1	 20:15:21:26	
 4.20500E+1	 2.60376E-1	 20:15:22:26	
 4.20667E+1	 2.61139E-1	 20:15:23:26	
 4.20833E+1	 2.61928E-1	 20:15:24:26	
 4.21000E+1	 2.62664E-1	 20:15:25:26	
 4.21167E+1	 2.63268E-1	 20:15:26:26	
 4.21333E+1	 2.64053E-1	 20:15:27:26	
 4.21500E+1	 2.64960E-1	 20:15:28:26	
 4.21667E+1	 2.65831E-1	 20:15:29:26	
 4.21833E+1	 2.66541E-1	 20:15:30:26	
 4.22000E+1	 2.67403E-1	 20:15:31:26	
 4.22167E+1	 2.68415E-1	 20:15:32:26	
 4.22333E+1	 2.69195E-1	 20:15:33:26	
 4.22500E+1	 2.70062E-1	 20:15:34:26	
 4.22667E+1	 2.70749E-1	 20:15:35:26	
 4.22833E+1	 2.71151E-1	 20:15:36:26	
 4.23000E+1	 2.71425E-1	 20:15:37:26	
 4.23167E+1	 2.71590E-1	 20:15:38:26	
 4.23333E+1	 2.71701E-1	 20:15:39:26	
 4.23500E+1	 2.71907E-1	 20:15:40:26	
 4.23667E+1	 2.72151E-1	 20:15:41:26	
 4.23833E+1	 2.72338E-1	 20:15:42:26	
 4.24000E+1	 2.72370E-1	 20:15:43:26	
 4.24167E+1	 2.72218E-1	 20:15:44:26	
 4.24333E+1	 2.71977E-1	 20:15:45:26	
 4.24500E+1	 2.71670E-1	 20:15:46:26	
 4.24667E+1	 2.71184E-1	 20:15:47:26	
 4.24833E+1	 2.70728E-1	 20:15:48:26	
 4.25000E+1	 2.70373E-1	 20:15:49:26	
 4.25167E+1	 2.70040E-1	 20:15:50:26	
 4.25333E+1	 2.69810E-1	 20:15:51:26	
 4.25500E+1	 2.69650E-1	 20:15:52:26	
 4.25667E+1	 2.69299E-1	 20:15:53:26	
 4.25833E+1	 2.68724E-1	 20:15:54:26	
 4.26000E+1	 2.68088E-1	 20:15:55:26	
 4.26167E+1	 2.67442E-1	 20:15:56:26	
 4.26333E+1	 2.67052E-1	 20:15:57:26	
 4.26500E+1	 2.66945E-1	 20:15:58:26	
 4.26667E+1	 2.66829E-1	 20:15:59:26	
 4.26833E+1	 2.66642E-1	 20:16:00:26	
 4.27000E+1	 2.66423E-1	 20:16:01:26	
 4.27167E+1	 2.66170E-1	 20:16:02:26	
 4.27333E+1	 2.65658E-1	 20:16:03:26	
 4.27500E+1	 2.64996E-1	 20:16:04:26	
 4.27667E+1	 2.64330E-1	 20:16:05:26	
 4.27833E+1	 2.63631E-1	 20:16:06:26	
 4.28000E+1	 2.63076E-1	 20:16:07:26	
 4.28167E+1	 2.62497E-1	 20:16:08:26	
 4.28333E+1	 2.61599E-1	 20:16:09:26	
 4.28500E+1	 2.60578E-1	 20:16:10:26	
 4.28667E+1	 2.59702E-1	 20:16:11:26	
 4.28833E+1	 2.58830E-1	 20:16:12:26	
 4.29000E+1	 2.58080E-1	 20:16:13:26	
 4.29167E+1	 2.57244E-1	 20:16:14:26	
 4.29333E+1	 2.56066E-1	 20:16:15:26	
 4.29500E+1	 2.54826E-1	 20:16:16:26	
 4.29667E+1	 2.53746E-1	 20:16:17:26	
 4.29833E+1	 2.52648E-1	 20:16:18:26	
 4.30000E+1	 2.51696E-1	 20:16:19:26	
 4.30167E+1	 2.50978E-1	 20:16:20:26	
 4.30333E+1	 2.50114E-1	 20:16:21:26	
 4.30500E+1	 2.49215E-1	 20:16:22:26	
 4.30667E+1	 2.48371E-1	 20:16:23:26	
 4.30833E+1	 2.47617E-1	 20:16:24:26	
 4.31000E+1	 2.46644E-1	 20:16:25:26	
 4.31167E+1	 2.45692E-1	 20:16:26:26	
 4.31333E+1	 2.44742E-1	 20:16:27:26	
 4.31500E+1	 2.43583E-1	 20:16:28:26	
 4.31667E+1	 2.42373E-1	 20:16:29:26	
 4.31833E+1	 2.41146E-1	 20:16:30:26	
 4.32000E+1	 2.39636E-1	 20:16:31:26	
 4.32167E+1	 2.38245E-1	 20:16:32:26	
 4.32333E+1	 2.37004E-1	 20:16:33:26	
 4.32500E+1	 2.35410E-1	 20:16:34:26	
 4.32667E+1	 2.33826E-1	 20:16:35:26	
 4.32833E+1	 2.32389E-1	 20:16:36:26	
 4.33000E+1	 2.30985E-1	 20:16:37:26	
 4.33167E+1	 2.29218E-1	 20:16:38:26	
 4.33333E+1	 2.27610E-1	 20:16:39:26	
 4.33500E+1	 2.26365E-1	 20:16:40:26	
 4.33667E+1	 2.24894E-1	 20:16:41:26	
 4.33833E+1	 2.23519E-1	 20:16:42:26	
 4.34000E+1	 2.22415E-1	 20:16:43:26	
 4.34167E+1	 2.21110E-1	 20:16:44:26	
 4.34333E+1	 2.19859E-1	 20:16:45:26	
 4.34500E+1	 2.18631E-1	 20:16:46:26	
 4.34667E+1	 2.17413E-1	 20:16:47:26	
 4.34833E+1	 2.16366E-1	 20:16:48:26	
 4.35000E+1	 2.15353E-1	 20:16:49:26	
 4.35167E+1	 2.13884E-1	 20:16:50:26	
 4.35333E+1	 2.12242E-1	 20:16:51:26	
 4.35500E+1	 2.10715E-1	 20:16:52:26	
 4.35667E+1	 2.08448E-1	 20:16:53:26	
 4.35833E+1	 2.06630E-1	 20:16:54:26	
 4.36000E+1	 2.05051E-1	 20:16:55:26	
 4.36167E+1	 2.03487E-1	 20:16:56:26	
 4.36333E+1	 2.01399E-1	 20:16:57:26	
 4.36500E+1	 1.99523E-1	 20:16:58:26	
 4.36667E+1	 1.98072E-1	 20:16:59:26	
 4.36833E+1	 1.96451E-1	 20:17:00:26	
 4.37000E+1	 1.94945E-1	 20:17:01:26	
 4.37167E+1	 1.93368E-1	 20:17:02:26	
 4.37333E+1	 1.91740E-1	 20:17:03:26	
 4.37500E+1	 1.90223E-1	 20:17:04:26	
 4.37667E+1	 1.89006E-1	 20:17:05:26	
 4.37833E+1	 1.87529E-1	 20:17:06:26	
 4.38000E+1	 1.85749E-1	 20:17:07:26	
 4.38167E+1	 1.84336E-1	 20:17:08:26	
 4.38333E+1	 1.82689E-1	 20:17:09:26	
 4.38500E+1	 1.81174E-1	 20:17:10:26	
 4.38667E+1	 1.80017E-1	 20:17:11:26	
 4.38833E+1	 1.78817E-1	 20:17:12:26	
 4.39000E+1	 1.77472E-1	 20:17:13:26	
 4.39167E+1	 1.76461E-1	 20:17:14:26	
 4.39333E+1	 1.75539E-1	 20:17:15:26	
 4.39500E+1	 1.74412E-1	 20:17:16:26	
 4.39667E+1	 1.73443E-1	 20:17:17:26	
 4.39833E+1	 1.72758E-1	 20:17:18:26	
 4.40000E+1	 1.72095E-1	 20:17:19:26	
 4.40167E+1	 1.71825E-1	 20:17:20:26	
 4.40333E+1	 1.71739E-1	 20:17:21:26	
 4.40500E+1	 1.71594E-1	 20:17:22:26	
 4.40667E+1	 1.71335E-1	 20:17:23:26	
 4.40833E+1	 1.71040E-1	 20:17:24:26	
 4.41000E+1	 1.70858E-1	 20:17:25:26	
 4.41167E+1	 1.70978E-1	 20:17:26:26	
 4.41333E+1	 1.71339E-1	 20:17:27:26	
 4.41500E+1	 1.71926E-1	 20:17:28:26	
 4.41667E+1	 1.72527E-1	 20:17:29:26	
 4.41833E+1	 1.73021E-1	 20:17:30:26	
 4.42000E+1	 1.73500E-1	 20:17:31:26	
 4.42167E+1	 1.74012E-1	 20:17:32:26	
 4.42333E+1	 1.74473E-1	 20:17:33:26	
 4.42500E+1	 1.74830E-1	 20:17:34:26	
 4.42667E+1	 1.75572E-1	 20:17:35:26	
 4.42833E+1	 1.76496E-1	 20:17:36:26	
 4.43000E+1	 1.77384E-1	 20:17:37:26	
 4.43167E+1	 1.78199E-1	 20:17:38:26	
 4.43333E+1	 1.78657E-1	 20:17:39:26	
 4.43500E+1	 1.78884E-1	 20:17:40:26	
 4.43667E+1	 1.79173E-1	 20:17:41:26	
 4.43833E+1	 1.79490E-1	 20:17:42:26	
 4.44000E+1	 1.79741E-1	 20:17:43:26	
 4.44167E+1	 1.79880E-1	 20:17:44:26	
 4.44333E+1	 1.79800E-1	 20:17:45:26	
 4.44500E+1	 1.79462E-1	 20:17:46:26	
 4.44667E+1	 1.78550E-1	 20:17:47:26	
 4.44833E+1	 1.77639E-1	 20:17:48:26	
 4.45000E+1	 1.76820E-1	 20:17:49:26	
 4.45167E+1	 1.76007E-1	 20:17:50:26	
 4.45333E+1	 1.74632E-1	 20:17:51:26	
 4.45500E+1	 1.72509E-1	 20:17:52:26	
 4.45667E+1	 1.70402E-1	 20:17:53:26	
 4.45833E+1	 1.67402E-1	 20:17:54:26	
 4.46000E+1	 1.64349E-1	 20:17:55:26	
 4.46167E+1	 1.61689E-1	 20:17:56:26	
 4.46333E+1	 1.58489E-1	 20:17:57:26	
 4.46500E+1	 1.55064E-1	 20:17:58:26	
 4.46667E+1	 1.51192E-1	 20:17:59:26	
 4.46833E+1	 1.46618E-1	 20:18:00:26	
 4.47000E+1	 1.42419E-1	 20:18:01:26	
 4.47167E+1	 1.38811E-1	 20:18:02:26	
 4.47333E+1	 1.34610E-1	 20:18:03:26	
 4.47500E+1	 1.30580E-1	 20:18:04:26	
 4.47667E+1	 1.27302E-1	 20:18:05:26	
 4.47833E+1	 1.22474E-1	 20:18:06:26	
 4.48000E+1	 1.18400E-1	 20:18:07:26	
 4.48167E+1	 1.14797E-1	 20:18:08:26	
 4.48333E+1	 1.11350E-1	 20:18:09:26	
 4.48500E+1	 1.07106E-1	 20:18:10:26	
 4.48667E+1	 1.03281E-1	 20:18:11:26	
 4.48833E+1	 9.97771E-2	 20:18:12:26	
 4.49000E+1	 9.62401E-2	 20:18:13:26	
 4.49167E+1	 9.29906E-2	 20:18:14:26	
 4.49333E+1	 8.98587E-2	 20:18:15:26	
 4.49500E+1	 8.57567E-2	 20:18:16:26	
 4.49667E+1	 8.19189E-2	 20:18:17:26	
 4.49833E+1	 7.87180E-2	 20:18:18:26	
 4.50000E+1	 7.51289E-2	 20:18:19:26	
 4.50167E+1	 7.19987E-2	 20:18:20:26	
 4.50333E+1	 6.96209E-2	 20:18:21:26	
 4.50500E+1	 6.72098E-2	 20:18:22:26	
 4.50667E+1	 6.51193E-2	 20:18:23:26	
 4.50833E+1	 6.34632E-2	 20:18:24:26	
 4.51000E+1	 6.18579E-2	 20:18:25:26	
 4.51167E+1	 5.97764E-2	 20:18:26:26	
 4.51333E+1	 5.78229E-2	 20:18:27:26	
 4.51500E+1	 5.59543E-2	 20:18:28:26	
 4.51667E+1	 5.40256E-2	 20:18:29:26	
 4.51833E+1	 5.23888E-2	 20:18:30:26	
 4.52000E+1	 5.10323E-2	 20:18:31:26	
 4.52167E+1	 4.96264E-2	 20:18:32:26	
 4.52333E+1	 4.84404E-2	 20:18:33:26	
 4.52500E+1	 4.74013E-2	 20:18:34:26	
 4.52667E+1	 4.61001E-2	 20:18:35:26	
 4.52833E+1	 4.49089E-2	 20:18:36:26	
 4.53000E+1	 4.39745E-2	 20:18:37:26	
 4.53167E+1	 4.29470E-2	 20:18:38:26	
 4.53333E+1	 4.20276E-2	 20:18:39:26	
 4.53500E+1	 4.12622E-2	 20:18:40:26	
 4.53667E+1	 4.06092E-2	 20:18:41:26	
 4.53833E+1	 3.99872E-2	 20:18:42:26	
 4.54000E+1	 3.93810E-2	 20:18:43:26	
 4.54167E+1	 3.87655E-2	 20:18:44:26	
 4.54333E+1	 3.78164E-2	 20:18:45:26	
 4.54500E+1	 3.71531E-2	 20:18:46:26	
 4.54667E+1	 3.66778E-2	 20:18:47:26	
 4.54833E+1	 3.61895E-2	 20:18:48:26	
 4.55000E+1	 3.57280E-2	 20:18:49:26	
 4.55167E+1	 3.51788E-2	 20:18:50:26	
 4.55333E+1	 3.44980E-2	 20:18:51:26	
 4.55500E+1	 3.38960E-2	 20:18:52:26	
 4.55667E+1	 3.33708E-2	 20:18:53:26	
 4.55833E+1	 3.26469E-2	 20:18:54:26	
 4.56000E+1	 3.18131E-2	 20:18:55:26	
 4.56167E+1	 3.08903E-2	 20:18:56:26	
 4.56333E+1	 3.00501E-2	 20:18:57:26	
 4.56500E+1	 2.93829E-2	 20:18:58:26	
 4.56667E+1	 2.89418E-2	 20:18:59:26	
 4.56833E+1	 2.85379E-2	 20:19:00:26	
 4.57000E+1	 2.81454E-2	 20:19:01:26	
 4.57167E+1	 2.78327E-2	 20:19:02:26	
 4.57333E+1	 2.74607E-2	 20:19:03:26	
 4.57500E+1	 2.68229E-2	 20:19:04:26	
 4.57667E+1	 2.61404E-2	 20:19:05:26	
 4.57833E+1	 2.55653E-2	 20:19:06:26	
 4.58000E+1	 2.49870E-2	 20:19:07:26	
 4.58167E+1	 2.45393E-2	 20:19:08:26	
 4.58333E+1	 2.42338E-2	 20:19:09:26	
 4.58500E+1	 2.36783E-2	 20:19:10:26	
 4.58667E+1	 2.30541E-2	 20:19:11:26	
 4.58833E+1	 2.23498E-2	 20:19:12:26	
 4.59000E+1	 2.14684E-2	 20:19:13:26	
 4.59167E+1	 2.07329E-2	 20:19:14:26	
 4.59333E+1	 2.01698E-2	 20:19:15:26	
 4.59500E+1	 1.95048E-2	 20:19:16:26	
 4.59667E+1	 1.87948E-2	 20:19:17:26	
 4.59833E+1	 1.80714E-2	 20:19:18:26	
 4.60000E+1	 1.73486E-2	 20:19:19:26	
 4.60167E+1	 1.64954E-2	 20:19:20:26	
 4.60333E+1	 1.57921E-2	 20:19:21:26	
 4.60500E+1	 1.52600E-2	 20:19:22:26	
 4.60667E+1	 1.45894E-2	 20:19:23:26	
 4.60833E+1	 1.38749E-2	 20:19:24:26	
 4.61000E+1	 1.32441E-2	 20:19:25:26	
 4.61167E+1	 1.25067E-2	 20:19:26:26	
 4.61333E+1	 1.16328E-2	 20:19:27:26	
 4.61500E+1	 1.08793E-2	 20:19:28:26	
 4.61667E+1	 9.82958E-3	 20:19:29:26	
 4.61833E+1	 8.84549E-3	 20:19:30:26	
 4.62000E+1	 8.09930E-3	 20:19:31:26	
 4.62167E+1	 7.39785E-3	 20:19:32:26	
 4.62333E+1	 6.79885E-3	 20:19:33:26	
 4.62500E+1	 6.30720E-3	 20:19:34:26	
 4.62667E+1	 5.65858E-3	 20:19:35:26	
 4.62833E+1	 4.84968E-3	 20:19:36:26	
 4.63000E+1	 4.26406E-3	 20:19:37:26	
 4.63167E+1	 3.79816E-3	 20:19:38:26	
 4.63333E+1	 3.29821E-3	 20:19:39:26	
 4.63500E+1	 2.81282E-3	 20:19:40:26	
 4.63667E+1	 2.20245E-3	 20:19:41:26	
 4.63833E+1	 1.44441E-3	 20:19:42:26	
 4.64000E+1	 7.61857E-4	 20:19:43:26	
 4.64167E+1	 2.34701E-4	 20:19:44:26	
 4.64333E+1	-3.54933E-4	 20:19:45:26	
 4.64500E+1	-8.84597E-4	 20:19:46:26	
 4.64667E+1	-1.37744E-3	 20:19:47:26	
 4.64833E+1	-1.89380E-3	 20:19:48:26	
 4.65000E+1	-2.46308E-3	 20:19:49:26	
 4.65167E+1	-3.01848E-3	 20:19:50:26	
 4.65333E+1	-3.76272E-3	 20:19:51:26	
 4.65500E+1	-4.08933E-3	 20:19:52:26	
 4.65667E+1	-4.06787E-3	 20:19:53:26	
 4.65833E+1	-3.85891E-3	 20:19:54:26	
 4.66000E+1	-3.64814E-3	 20:19:55:26	
 4.66167E+1	-3.55340E-3	 20:19:56:26	
 4.66333E+1	-3.54799E-3	 20:19:57:26	
 4.66500E+1	-3.64145E-3	 20:19:58:26	
 4.66667E+1	-3.85905E-3	 20:19:59:26	
 4.66833E+1	-4.09801E-3	 20:20:00:26	
 4.67000E+1	-4.31042E-3	 20:20:01:26	
 4.67167E+1	-4.32287E-3	 20:20:02:26	
 4.67333E+1	-4.15855E-3	 20:20:03:26	
 4.67500E+1	-3.88321E-3	 20:20:04:26	
 4.67667E+1	-3.67816E-3	 20:20:05:26	
 4.67833E+1	-3.59191E-3	 20:20:06:26	
 4.68000E+1	-3.58167E-3	 20:20:07:26	
 4.68167E+1	-3.64222E-3	 20:20:08:26	
 4.68333E+1	-3.74710E-3	 20:20:09:26	
 4.68500E+1	-3.91592E-3	 20:20:10:26	
 4.68667E+1	-4.07286E-3	 20:20:11:26	
 4.68833E+1	-4.17525E-3	 20:20:12:26	
 4.69000E+1	-4.23269E-3	 20:20:13:26	
 4.69167E+1	-4.20725E-3	 20:20:14:26	
 4.69333E+1	-4.09274E-3	 20:20:15:26	
 4.69500E+1	-3.86584E-3	 20:20:16:26	
 4.69667E+1	-3.61741E-3	 20:20:17:26	
 4.69833E+1	-3.45321E-3	 20:20:18:26	
 4.70000E+1	-3.37902E-3	 20:20:19:26	
 4.70167E+1	-3.32907E-3	 20:20:20:26	
 4.70333E+1	-3.30485E-3	 20:20:21:26	
 4.70500E+1	-3.36237E-3	 20:20:22:26	
 4.70667E+1	-3.62670E-3	 20:20:23:26	
 4.70833E+1	-4.03834E-3	 20:20:24:26	
 4.71000E+1	-4.46007E-3	 20:20:25:26	
 4.71167E+1	-5.01313E-3	 20:20:26:26	
 4.71333E+1	-5.28497E-3	 20:20:27:26	
 4.71500E+1	-5.39773E-3	 20:20:28:26	
 4.71667E+1	-5.52177E-3	 20:20:29:26	
 4.71833E+1	-5.73191E-3	 20:20:30:26	
 4.72000E+1	-6.01058E-3	 20:20:31:26	
 4.72167E+1	-6.31720E-3	 20:20:32:26	
 4.72333E+1	-6.80677E-3	 20:20:33:26	
 4.72500E+1	-7.19677E-3	 20:20:34:26	
 4.72667E+1	-7.56614E-3	 20:20:35:26	
 4.72833E+1	-8.02179E-3	 20:20:36:26	
 4.73000E+1	-8.43739E-3	 20:20:37:26	
 4.73167E+1	-8.75254E-3	 20:20:38:26	
 4.73333E+1	-9.09389E-3	 20:20:39:26	
 4.73500E+1	-9.49038E-3	 20:20:40:26	
 4.73667E+1	-9.80366E-3	 20:20:41:26	
 4.73833E+1	-1.01807E-2	 20:20:42:26	
 4.74000E+1	-1.05403E-2	 20:20:43:26	
 4.74167E+1	-1.08406E-2	 20:20:44:26	
 4.74333E+1	-1.11830E-2	 20:20:45:26	
 4.74500E+1	-1.15647E-2	 20:20:46:26	
 4.74667E+1	-1.18031E-2	 20:20:47:26	
 4.74833E+1	-1.19999E-2	 20:20:48:26	
 4.75000E+1	-1.21505E-2	 20:20:49:26	
 4.75167E+1	-1.22757E-2	 20:20:50:26	
 4.75333E+1	-1.24140E-2	 20:20:51:26	
 4.75500E+1	-1.26378E-2	 20:20:52:26	
 4.75667E+1	-1.29105E-2	 20:20:53:26	
 4.75833E+1	-1.31994E-2	 20:20:54:26	
 4.76000E+1	-1.36145E-2	 20:20:55:26	
 4.76167E+1	-1.39937E-2	 20:20:56:26	
 4.76333E+1	-1.42529E-2	 20:20:57:26	
 4.76500E+1	-1.44791E-2	 20:20:58:26	
 4.76667E+1	-1.45506E-2	 20:20:59:26	
 4.76833E+1	-1.45879E-2	 20:21:00:26	
 4.77000E+1	-1.47227E-2	 20:21:01:26	
 4.77167E+1	-1.49424E-2	 20:21:02:26	
 4.77333E+1	-1.52033E-2	 20:21:03:26	
 4.77500E+1	-1.55400E-2	 20:21:04:26	
 4.77667E+1	-1.58951E-2	 20:21:05:26	
 4.77833E+1	-1.62775E-2	 20:21:06:26	
 4.78000E+1	-1.66809E-2	 20:21:07:26	
 4.78167E+1	-1.71713E-2	 20:21:08:26	
 4.78333E+1	-1.75844E-2	 20:21:09:26	
 4.78500E+1	-1.78736E-2	 20:21:10:26	
 4.78667E+1	-1.81149E-2	 20:21:11:26	
 4.78833E+1	-1.82421E-2	 20:21:12:26	
 4.79000E+1	-1.82734E-2	 20:21:13:26	
 4.79167E+1	-1.84079E-2	 20:21:14:26	
 4.79333E+1	-1.86581E-2	 20:21:15:26	
 4.79500E+1	-1.89274E-2	 20:21:16:26	
 4.79667E+1	-1.91964E-2	 20:21:17:26	
 4.79833E+1	-1.93808E-2	 20:21:18:26	
 4.80000E+1	-1.95266E-2	 20:21:19:26	
 4.80167E+1	-1.97645E-2	 20:21:20:26	
 4.80333E+1	-2.01063E-2	 20:21:21:26	
 4.80500E+1	-2.03716E-2	 20:21:22:26	
 4.80667E+1	-2.06610E-2	 20:21:23:26	
 4.80833E+1	-2.09788E-2	 20:21:24:26	
 4.81000E+1	-2.13211E-2	 20:21:25:26	
 4.81167E+1	-2.17062E-2	 20:21:26:26	
 4.81333E+1	-2.23406E-2	 20:21:27:26	
 4.81500E+1	-2.27484E-2	 20:21:28:26	
 4.81667E+1	-2.30065E-2	 20:21:29:26	
 4.81833E+1	-2.32213E-2	 20:21:30:26	
 4.82000E+1	-2.34346E-2	 20:21:31:26	
 4.82167E+1	-2.36751E-2	 20:21:32:26	
 4.82333E+1	-2.41014E-2	 20:21:33:26	
 4.82500E+1	-2.43531E-2	 20:21:34:26	
 4.82667E+1	-2.44094E-2	 20:21:35:26	
 4.82833E+1	-2.43477E-2	 20:21:36:26	
 4.83000E+1	-2.43571E-2	 20:21:37:26	
 4.83167E+1	-2.45533E-2	 20:21:38:26	
 4.83333E+1	-2.51661E-2	 20:21:39:26	
 4.83500E+1	-2.57500E-2	 20:21:40:26	
 4.83667E+1	-2.62067E-2	 20:21:41:26	
 4.83833E+1	-2.66336E-2	 20:21:42:26	
 4.84000E+1	-2.69072E-2	 20:21:43:26	
 4.84167E+1	-2.69271E-2	 20:21:44:26	
 4.84333E+1	-2.67622E-2	 20:21:45:26	
 4.84500E+1	-2.64538E-2	 20:21:46:26	
 4.84667E+1	-2.62718E-2	 20:21:47:26	
 4.84833E+1	-2.63568E-2	 20:21:48:26	
 4.85000E+1	-2.67689E-2	 20:21:49:26	
 4.85167E+1	-2.73196E-2	 20:21:50:26	
 4.85333E+1	-2.78199E-2	 20:21:51:26	
 4.85500E+1	-2.84321E-2	 20:21:52:26	
 4.85667E+1	-2.87531E-2	 20:21:53:26	
 4.85833E+1	-2.89073E-2	 20:21:54:26	
 4.86000E+1	-2.90987E-2	 20:21:55:26	
 4.86167E+1	-2.93943E-2	 20:21:56:26	
 4.86333E+1	-2.97927E-2	 20:21:57:26	
 4.86500E+1	-3.03028E-2	 20:21:58:26	
 4.86667E+1	-3.07050E-2	 20:21:59:26	
 4.86833E+1	-3.09629E-2	 20:22:00:26	
 4.87000E+1	-3.12068E-2	 20:22:01:26	
 4.87167E+1	-3.15697E-2	 20:22:02:26	
 4.87333E+1	-3.18970E-2	 20:22:03:26	
 4.87500E+1	-3.20804E-2	 20:22:04:26	
 4.87667E+1	-3.22106E-2	 20:22:05:26	
 4.87833E+1	-3.23123E-2	 20:22:06:26	
 4.88000E+1	-3.24291E-2	 20:22:07:26	
 4.88167E+1	-3.25340E-2	 20:22:08:26	
 4.88333E+1	-3.26275E-2	 20:22:09:26	
 4.88500E+1	-3.27655E-2	 20:22:10:26	
 4.88667E+1	-3.31136E-2	 20:22:11:26	
 4.88833E+1	-3.36674E-2	 20:22:12:26	
 4.89000E+1	-3.41186E-2	 20:22:13:26	
 4.89167E+1	-3.46083E-2	 20:22:14:26	
 4.89333E+1	-3.50522E-2	 20:22:15:26	
 4.89500E+1	-3.54121E-2	 20:22:16:26	
 4.89667E+1	-3.59870E-2	 20:22:17:26	
 4.89833E+1	-3.65328E-2	 20:22:18:26	
 4.90000E+1	-3.70247E-2	 20:22:19:26	
 4.90167E+1	-3.74577E-2	 20:22:20:26	
 4.90333E+1	-3.79131E-2	 20:22:21:26	
 4.90500E+1	-3.83053E-2	 20:22:22:26	
 4.90667E+1	-3.88053E-2	 20:22:23:26	
 4.90833E+1	-3.94789E-2	 20:22:24:26	
 4.91000E+1	-4.01076E-2	 20:22:25:26	
 4.91167E+1	-4.05775E-2	 20:22:26:26	
 4.91333E+1	-4.10512E-2	 20:22:27:26	
 4.91500E+1	-4.16483E-2	 20:22:28:26	
 4.91667E+1	-4.22040E-2	 20:22:29:26	
 4.91833E+1	-4.28449E-2	 20:22:30:26	
 4.92000E+1	-4.33466E-2	 20:22:31:26	
 4.92167E+1	-4.37026E-2	 20:22:32:26	
 4.92333E+1	-4.41183E-2	 20:22:33:26	
 4.92500E+1	-4.45094E-2	 20:22:34:26	
 4.92667E+1	-4.48051E-2	 20:22:35:26	
 4.92833E+1	-4.50381E-2	 20:22:36:26	
 4.93000E+1	-4.51714E-2	 20:22:37:26	
 4.93167E+1	-4.52301E-2	 20:22:38:26	
 4.93333E+1	-4.52979E-2	 20:22:39:26	
 4.93500E+1	-4.55197E-2	 20:22:40:26	
 4.93667E+1	-4.58528E-2	 20:22:41:26	
 4.93833E+1	-4.62038E-2	 20:22:42:26	
 4.94000E+1	-4.66903E-2	 20:22:43:26	
 4.94167E+1	-4.70129E-2	 20:22:44:26	
 4.94333E+1	-4.72653E-2	 20:22:45:26	
 4.94500E+1	-4.75491E-2	 20:22:46:26	
 4.94667E+1	-4.77582E-2	 20:22:47:26	
 4.94833E+1	-4.78473E-2	 20:22:48:26	
 4.95000E+1	-4.78458E-2	 20:22:49:26	
 4.95167E+1	-4.78015E-2	 20:22:50:26	
 4.95333E+1	-4.77460E-2	 20:22:51:26	
 4.95500E+1	-4.76938E-2	 20:22:52:26	
 4.95667E+1	-4.76774E-2	 20:22:53:26	
 4.95833E+1	-4.77001E-2	 20:22:54:26	
 4.96000E+1	-4.78249E-2	 20:22:55:26	
 4.96167E+1	-4.81168E-2	 20:22:56:26	
 4.96333E+1	-4.84378E-2	 20:22:57:26	
 4.96500E+1	-4.86698E-2	 20:22:58:26	
 4.96667E+1	-4.87602E-2	 20:22:59:26	
 4.96833E+1	-4.87204E-2	 20:23:00:26	
 4.97000E+1	-4.86476E-2	 20:23:01:26	
 4.97167E+1	-4.85917E-2	 20:23:02:26	
 4.97333E+1	-4.85362E-2	 20:23:03:26	
 4.97500E+1	-4.84141E-2	 20:23:04:26	
 4.97667E+1	-4.81806E-2	 20:23:05:26	
 4.97833E+1	-4.79708E-2	 20:23:06:26	
 4.98000E+1	-4.78748E-2	 20:23:07:26	
 4.98167E+1	-4.77956E-2	 20:23:08:26	
 4.98333E+1	-4.76044E-2	 20:23:09:26	
 4.98500E+1	-4.73158E-2	 20:23:10:26	
 4.98667E+1	-4.70089E-2	 20:23:11:26	
 4.98833E+1	-4.67748E-2	 20:23:12:26	
 4.99000E+1	-4.65847E-2	 20:23:13:26	
 4.99167E+1	-4.63475E-2	 20:23:14:26	
 4.99333E+1	-4.60262E-2	 20:23:15:26	
 4.99500E+1	-4.59782E-2	 20:23:16:26	
 4.99667E+1	-4.60772E-2	 20:23:17:26	
 4.99833E+1	-4.60649E-2	 20:23:18:26	
 5.00000E+1	-4.58341E-2	 20:23:19:26	
 5.00167E+1	-4.55061E-2	 20:23:20:26	
 5.00333E+1	-4.51748E-2	 20:23:21:26	
 5.00500E+1	-4.49353E-2	 20:23:22:26	
 5.00667E+1	-4.47428E-2	 20:23:23:26	
 5.00833E+1	-4.44303E-2	 20:23:24:26	
 5.01000E+1	-4.41229E-2	 20:23:25:26	
 5.01167E+1	-4.39730E-2	 20:23:26:26	
 5.01333E+1	-4.41161E-2	 20:23:27:26	
 5.01500E+1	-4.43800E-2	 20:23:28:26	
 5.01667E+1	-4.45804E-2	 20:23:29:26	
 5.01833E+1	-4.46000E-2	 20:23:30:26	
 5.02000E+1	-4.44932E-2	 20:23:31:26	
 5.02167E+1	-4.44569E-2	 20:23:32:26	
 5.02333E+1	-4.46369E-2	 20:23:33:26	
 5.02500E+1	-4.51943E-2	 20:23:34:26	
 5.02667E+1	-4.57773E-2	 20:23:35:26	
 5.02833E+1	-4.61391E-2	 20:23:36:26	
 5.03000E+1	-4.63382E-2	 20:23:37:26	
 5.03167E+1	-4.64596E-2	 20:23:38:26	
 5.03333E+1	-4.65925E-2	 20:23:39:26	
 5.03500E+1	-4.68085E-2	 20:23:40:26	
 5.03667E+1	-4.70253E-2	 20:23:41:26	
 5.03833E+1	-4.72138E-2	 20:23:42:26	
 5.04000E+1	-4.73979E-2	 20:23:43:26	
 5.04167E+1	-4.75822E-2	 20:23:44:26	
 5.04333E+1	-4.77837E-2	 20:23:45:26	
 5.04500E+1	-4.81077E-2	 20:23:46:26	
 5.04667E+1	-4.84731E-2	 20:23:47:26	
 5.04833E+1	-4.87773E-2	 20:23:48:26	
 5.05000E+1	-4.90878E-2	 20:23:49:26	
 5.05167E+1	-4.96595E-2	 20:23:50:26	
 5.05333E+1	-5.02015E-2	 20:23:51:26	
 5.05500E+1	-5.06658E-2	 20:23:52:26	
 5.05667E+1	-5.11700E-2	 20:23:53:26	
 5.05833E+1	-5.16233E-2	 20:23:54:26	
 5.06000E+1	-5.19846E-2	 20:23:55:26	
 5.06167E+1	-5.24005E-2	 20:23:56:26	
 5.06333E+1	-5.25123E-2	 20:23:57:26	
 5.06500E+1	-5.24219E-2	 20:23:58:26	
 5.06667E+1	-5.23570E-2	 20:23:59:26	
 5.06833E+1	-5.25008E-2	 20:24:00:26	
 5.07000E+1	-5.29399E-2	 20:24:01:26	
 5.07167E+1	-5.33941E-2	 20:24:02:26	
 5.07333E+1	-5.37039E-2	 20:24:03:26	
 5.07500E+1	-5.38592E-2	 20:24:04:26	
 5.07667E+1	-5.40249E-2	 20:24:05:26	
 5.07833E+1	-5.41648E-2	 20:24:06:26	
 5.08000E+1	-5.41458E-2	 20:24:07:26	
 5.08167E+1	-5.39757E-2	 20:24:08:26	
 5.08333E+1	-5.37077E-2	 20:24:09:26	
 5.08500E+1	-5.36075E-2	 20:24:10:26	
 5.08667E+1	-5.37337E-2	 20:24:11:26	
 5.08833E+1	-5.40456E-2	 20:24:12:26	
 5.09000E+1	-5.42941E-2	 20:24:13:26	
 5.09167E+1	-5.43595E-2	 20:24:14:26	
 5.09333E+1	-5.43151E-2	 20:24:15:26	
 5.09500E+1	-5.42689E-2	 20:24:16:26	
 5.09667E+1	-5.42888E-2	 20:24:17:26	
 5.09833E+1	-5.43869E-2	 20:24:18:26	
 5.10000E+1	-5.45379E-2	 20:24:19:26	
 5.10167E+1	-5.47485E-2	 20:24:20:26	
 5.10333E+1	-5.51178E-2	 20:24:21:26	
 5.10500E+1	-5.55302E-2	 20:24:22:26	
 5.10667E+1	-5.58831E-2	 20:24:23:26	
 5.10833E+1	-5.61959E-2	 20:24:24:26	
 5.11000E+1	-5.63356E-2	 20:24:25:26	
 5.11167E+1	-5.62844E-2	 20:24:26:26	
 5.11333E+1	-5.61516E-2	 20:24:27:26	
 5.11500E+1	-5.60672E-2	 20:24:28:26	
 5.11667E+1	-5.61904E-2	 20:24:29:26	
 5.11833E+1	-5.65137E-2	 20:24:30:26	
 5.12000E+1	-5.69672E-2	 20:24:31:26	
 5.12167E+1	-5.72995E-2	 20:24:32:26	
 5.12333E+1	-5.73684E-2	 20:24:33:26	
 5.12500E+1	-5.71569E-2	 20:24:34:26	
 5.12667E+1	-5.69513E-2	 20:24:35:26	
 5.12833E+1	-5.68874E-2	 20:24:36:26	
 5.13000E+1	-5.70910E-2	 20:24:37:26	
 5.13167E+1	-5.74559E-2	 20:24:38:26	
 5.13333E+1	-5.77946E-2	 20:24:39:26	
 5.13500E+1	-5.80179E-2	 20:24:40:26	
 5.13667E+1	-5.79924E-2	 20:24:41:26	
 5.13833E+1	-5.77914E-2	 20:24:42:26	
 5.14000E+1	-5.75882E-2	 20:24:43:26	
 5.14167E+1	-5.74304E-2	 20:24:44:26	
 5.14333E+1	-5.73860E-2	 20:24:45:26	
 5.14500E+1	-5.74685E-2	 20:24:46:26	
 5.14667E+1	-5.76588E-2	 20:24:47:26	
 5.14833E+1	-5.78725E-2	 20:24:48:26	
 5.15000E+1	-5.80498E-2	 20:24:49:26	
 5.15167E+1	-5.82049E-2	 20:24:50:26	
 5.15333E+1	-5.83259E-2	 20:24:51:26	
 5.15500E+1	-5.84715E-2	 20:24:52:26	
 5.15667E+1	-5.86682E-2	 20:24:53:26	
 5.15833E+1	-5.88675E-2	 20:24:54:26	
 5.16000E+1	-5.90217E-2	 20:24:55:26	
 5.16167E+1	-5.92507E-2	 20:24:56:26	
 5.16333E+1	-5.95898E-2	 20:24:57:26	
 5.16500E+1	-6.00528E-2	 20:24:58:26	
 5.16667E+1	-6.10720E-2	 20:24:59:26	
 5.16833E+1	-6.20654E-2	 20:25:00:26	
 5.17000E+1	-6.29217E-2	 20:25:01:26	
 5.17167E+1	-6.36392E-2	 20:25:02:26	
 5.17333E+1	-6.44279E-2	 20:25:03:26	
 5.17500E+1	-6.50069E-2	 20:25:04:26	
 5.17667E+1	-6.53794E-2	 20:25:05:26	
 5.17833E+1	-6.57501E-2	 20:25:06:26	
 5.18000E+1	-6.61233E-2	 20:25:07:26	
 5.18167E+1	-6.64964E-2	 20:25:08:26	
 5.18333E+1	-6.71266E-2	 20:25:09:26	
 5.18500E+1	-6.75878E-2	 20:25:10:26	
 5.18667E+1	-6.78890E-2	 20:25:11:26	
 5.18833E+1	-6.82020E-2	 20:25:12:26	
 5.19000E+1	-6.85771E-2	 20:25:13:26	
 5.19167E+1	-6.90252E-2	 20:25:14:26	
 5.19333E+1	-6.96101E-2	 20:25:15:26	
 5.19500E+1	-7.00965E-2	 20:25:16:26	
 5.19667E+1	-7.04014E-2	 20:25:17:26	
 5.19833E+1	-7.06662E-2	 20:25:18:26	
 5.20000E+1	-7.08577E-2	 20:25:19:26	
 5.20167E+1	-7.09386E-2	 20:25:20:26	
 5.20333E+1	-7.09586E-2	 20:25:21:26	
 5.20500E+1	-7.09542E-2	 20:25:22:26	
 5.20667E+1	-7.09990E-2	 20:25:23:26	
 5.20833E+1	-7.11373E-2	 20:25:24:26	
 5.21000E+1	-7.14378E-2	 20:25:25:26	
 5.21167E+1	-7.18134E-2	 20:25:26:26	
 5.21333E+1	-7.22534E-2	 20:25:27:26	
 5.21500E+1	-7.26282E-2	 20:25:28:26	
 5.21667E+1	-7.28123E-2	 20:25:29:26	
 5.21833E+1	-7.28101E-2	 20:25:30:26	
 5.22000E+1	-7.27165E-2	 20:25:31:26	
 5.22167E+1	-7.26759E-2	 20:25:32:26	
 5.22333E+1	-7.27628E-2	 20:25:33:26	
 5.22500E+1	-7.30007E-2	 20:25:34:26	
 5.22667E+1	-7.32792E-2	 20:25:35:26	
 5.22833E+1	-7.33994E-2	 20:25:36:26	
 5.23000E+1	-7.34791E-2	 20:25:37:26	
 5.23167E+1	-7.37394E-2	 20:25:38:26	
 5.23333E+1	-7.41679E-2	 20:25:39:26	
 5.23500E+1	-7.46643E-2	 20:25:40:26	
 5.23667E+1	-7.52577E-2	 20:25:41:26	
 5.23833E+1	-7.58556E-2	 20:25:42:26	
 5.24000E+1	-7.62605E-2	 20:25:43:26	
 5.24167E+1	-7.68113E-2	 20:25:44:26	
 5.24333E+1	-7.73828E-2	 20:25:45:26	
 5.24500E+1	-7.78378E-2	 20:25:46:26	
 5.24667E+1	-7.83928E-2	 20:25:47:26	
 5.24833E+1	-7.87572E-2	 20:25:48:26	
 5.25000E+1	-7.90792E-2	 20:25:49:26	
 5.25167E+1	-7.95736E-2	 20:25:50:26	
 5.25333E+1	-8.01274E-2	 20:25:51:26	
 5.25500E+1	-8.05596E-2	 20:25:52:26	
 5.25667E+1	-8.10445E-2	 20:25:53:26	
 5.25833E+1	-8.13820E-2	 20:25:54:26	
 5.26000E+1	-8.16934E-2	 20:25:55:26	
 5.26167E+1	-8.20606E-2	 20:25:56:26	
 5.26333E+1	-8.26097E-2	 20:25:57:26	
 5.26500E+1	-8.31596E-2	 20:25:58:26	
 5.26667E+1	-8.36469E-2	 20:25:59:26	
 5.26833E+1	-8.42968E-2	 20:26:00:26	
 5.27000E+1	-8.49616E-2	 20:26:01:26	
 5.27167E+1	-8.55342E-2	 20:26:02:26	
 5.27333E+1	-8.62206E-2	 20:26:03:26	
 5.27500E+1	-8.69215E-2	 20:26:04:26	
 5.27667E+1	-8.76918E-2	 20:26:05:26	
 5.27833E+1	-8.84340E-2	 20:26:06:26	
 5.28000E+1	-8.89231E-2	 20:26:07:26	
 5.28167E+1	-8.92197E-2	 20:26:08:26	
 5.28333E+1	-8.95893E-2	 20:26:09:26	
 5.28500E+1	-9.00094E-2	 20:26:10:26	
 5.28667E+1	-9.04066E-2	 20:26:11:26	
 5.28833E+1	-9.07835E-2	 20:26:12:26	
 5.29000E+1	-9.10940E-2	 20:26:13:26	
 5.29167E+1	-9.13769E-2	 20:26:14:26	
 5.29333E+1	-9.17069E-2	 20:26:15:26	
 5.29500E+1	-9.22063E-2	 20:26:16:26	
 5.29667E+1	-9.27201E-2	 20:26:17:26	
 5.29833E+1	-9.31917E-2	 20:26:18:26	
 5.30000E+1	-9.37789E-2	 20:26:19:26	
 5.30167E+1	-9.44571E-2	 20:26:20:26	
 5.30333E+1	-9.49655E-2	 20:26:21:26	
 5.30500E+1	-9.55321E-2	 20:26:22:26	
 5.30667E+1	-9.59677E-2	 20:26:23:26	
 5.30833E+1	-9.62863E-2	 20:26:24:26	
 5.31000E+1	-9.66580E-2	 20:26:25:26	
 5.31167E+1	-9.70479E-2	 20:26:26:26	
 5.31333E+1	-9.73680E-2	 20:26:27:26	
 5.31500E+1	-9.77481E-2	 20:26:28:26	
 5.31667E+1	-9.79343E-2	 20:26:29:26	
 5.31833E+1	-9.79957E-2	 20:26:30:26	
 5.32000E+1	-9.80206E-2	 20:26:31:26	
 5.32167E+1	-9.80710E-2	 20:26:32:26	
 5.32333E+1	-9.81409E-2	 20:26:33:26	
 5.32500E+1	-9.82054E-2	 20:26:34:26	
 5.32667E+1	-9.82873E-2	 20:26:35:26	
 5.32833E+1	-9.83266E-2	 20:26:36:26	
 5.33000E+1	-9.82696E-2	 20:26:37:26	
 5.33167E+1	-9.80072E-2	 20:26:38:26	
 5.33333E+1	-9.76332E-2	 20:26:39:26	
 5.33500E+1	-9.72028E-2	 20:26:40:26	
 5.33667E+1	-9.68153E-2	 20:26:41:26	
 5.33833E+1	-9.65347E-2	 20:26:42:26	
 5.34000E+1	-9.63370E-2	 20:26:43:26	
 5.34167E+1	-9.60527E-2	 20:26:44:26	
 5.34333E+1	-9.56639E-2	 20:26:45:26	
 5.34500E+1	-9.53350E-2	 20:26:46:26	
 5.34667E+1	-9.49951E-2	 20:26:47:26	
 5.34833E+1	-9.46889E-2	 20:26:48:26	
 5.35000E+1	-9.44129E-2	 20:26:49:26	
 5.35167E+1	-9.41578E-2	 20:26:50:26	
 5.35333E+1	-9.38671E-2	 20:26:51:26	
 5.35500E+1	-9.35878E-2	 20:26:52:26	
 5.35667E+1	-9.32860E-2	 20:26:53:26	
 5.35833E+1	-9.28064E-2	 20:26:54:26	
 5.36000E+1	-9.23510E-2	 20:26:55:26	
 5.36167E+1	-9.20531E-2	 20:26:56:26	
 5.36333E+1	-9.18586E-2	 20:26:57:26	
 5.36500E+1	-9.17648E-2	 20:26:58:26	
 5.36667E+1	-9.17208E-2	 20:26:59:26	
 5.36833E+1	-9.16380E-2	 20:27:00:26	
 5.37000E+1	-9.15021E-2	 20:27:01:26	
 5.37167E+1	-9.13937E-2	 20:27:02:26	
 5.37333E+1	-9.12614E-2	 20:27:03:26	
 5.37500E+1	-9.11231E-2	 20:27:04:26	
 5.37667E+1	-9.10156E-2	 20:27:05:26	
 5.37833E+1	-9.10184E-2	 20:27:06:26	
 5.38000E+1	-9.12035E-2	 20:27:07:26	
 5.38167E+1	-9.15836E-2	 20:27:08:26	
 5.38333E+1	-9.20927E-2	 20:27:09:26	
 5.38500E+1	-9.27953E-2	 20:27:10:26	
 5.38667E+1	-9.33882E-2	 20:27:11:26	
 5.38833E+1	-9.36962E-2	 20:27:12:26	
 5.39000E+1	-9.37268E-2	 20:27:13:26	
 5.39167E+1	-9.35453E-2	 20:27:14:26	
 5.39333E+1	-9.33898E-2	 20:27:15:26	
 5.39500E+1	-9.34980E-2	 20:27:16:26	
 5.39667E+1	-9.39154E-2	 20:27:17:26	
 5.39833E+1	-9.45298E-2	 20:27:18:26	
 5.40000E+1	-9.54303E-2	 20:27:19:26	
 5.40167E+1	-9.64987E-2	 20:27:20:26	
 5.40333E+1	-9.72251E-2	 20:27:21:26	
 5.40500E+1	-9.79936E-2	 20:27:22:26	
 5.40667E+1	-9.87530E-2	 20:27:23:26	
 5.40833E+1	-9.94734E-2	 20:27:24:26	
 5.41000E+1	-1.00211E-1	 20:27:25:26	
 5.41167E+1	-1.01110E-1	 20:27:26:26	
 5.41333E+1	-1.02092E-1	 20:27:27:26	
 5.41500E+1	-1.02829E-1	 20:27:28:26	
 5.41667E+1	-1.03744E-1	 20:27:29:26	
 5.41833E+1	-1.04557E-1	 20:27:30:26	
 5.42000E+1	-1.05141E-1	 20:27:31:26	
 5.42167E+1	-1.05755E-1	 20:27:32:26	
 5.42333E+1	-1.06328E-1	 20:27:33:26	
 5.42500E+1	-1.06955E-1	 20:27:34:26	
 5.42667E+1	-1.07610E-1	 20:27:35:26	
 5.42833E+1	-1.08209E-1	 20:27:36:26	
 5.43000E+1	-1.08726E-1	 20:27:37:26	
 5.43167E+1	-1.09371E-1	 20:27:38:26	
 5.43333E+1	-1.09968E-1	 20:27:39:26	
 5.43500E+1	-1.10370E-1	 20:27:40:26	
 5.43667E+1	-1.10629E-1	 20:27:41:26	
 5.43833E+1	-1.10770E-1	 20:27:42:26	
 5.44000E+1	-1.10873E-1	 20:27:43:26	
 5.44167E+1	-1.11032E-1	 20:27:44:26	
 5.44333E+1	-1.11347E-1	 20:27:45:26	
 5.44500E+1	-1.11700E-1	 20:27:46:26	
 5.44667E+1	-1.12041E-1	 20:27:47:26	
 5.44833E+1	-1.12254E-1	 20:27:48:26	
 5.45000E+1	-1.12309E-1	 20:27:49:26	
 5.45167E+1	-1.12290E-1	 20:27:50:26	
 5.45333E+1	-1.12333E-1	 20:27:51:26	
 5.45500E+1	-1.12499E-1	 20:27:52:26	
 5.45667E+1	-1.12731E-1	 20:27:53:26	
 5.45833E+1	-1.13023E-1	 20:27:54:26	
 5.46000E+1	-1.13230E-1	 20:27:55:26	
 5.46167E+1	-1.13316E-1	 20:27:56:26	
 5.46333E+1	-1.13292E-1	 20:27:57:26	
 5.46500E+1	-1.13210E-1	 20:27:58:26	
 5.46667E+1	-1.13204E-1	 20:27:59:26	
 5.46833E+1	-1.13461E-1	 20:28:00:26	
 5.47000E+1	-1.14000E-1	 20:28:01:26	
 5.47167E+1	-1.14389E-1	 20:28:02:26	
 5.47333E+1	-1.14546E-1	 20:28:03:26	
 5.47500E+1	-1.14429E-1	 20:28:04:26	
 5.47667E+1	-1.14247E-1	 20:28:05:26	
 5.47833E+1	-1.14181E-1	 20:28:06:26	
 5.48000E+1	-1.14400E-1	 20:28:07:26	
 5.48167E+1	-1.14744E-1	 20:28:08:26	
 5.48333E+1	-1.15087E-1	 20:28:09:26	
 5.48500E+1	-1.15402E-1	 20:28:10:26	
 5.48667E+1	-1.15525E-1	 20:28:11:26	
 5.48833E+1	-1.15406E-1	 20:28:12:26	
 5.49000E+1	-1.14949E-1	 20:28:13:26	
 5.49167E+1	-1.14553E-1	 20:28:14:26	
 5.49333E+1	-1.14302E-1	 20:28:15:26	
 5.49500E+1	-1.14141E-1	 20:28:16:26	
 5.49667E+1	-1.14039E-1	 20:28:17:26	
 5.49833E+1	-1.13968E-1	 20:28:18:26	
 5.50000E+1	-1.13924E-1	 20:28:19:26	
 5.50167E+1	-1.13946E-1	 20:28:20:26	
 5.50333E+1	-1.14030E-1	 20:28:21:26	
 5.50500E+1	-1.14129E-1	 20:28:22:26	
 5.50667E+1	-1.14126E-1	 20:28:23:26	
 5.50833E+1	-1.13845E-1	 20:28:24:26	
 5.51000E+1	-1.13397E-1	 20:28:25:26	
 5.51167E+1	-1.12814E-1	 20:28:26:26	
 5.51333E+1	-1.12419E-1	 20:28:27:26	
 5.51500E+1	-1.12288E-1	 20:28:28:26	
 5.51667E+1	-1.12237E-1	 20:28:29:26	
 5.51833E+1	-1.12118E-1	 20:28:30:26	
 5.52000E+1	-1.11946E-1	 20:28:31:26	
 5.52167E+1	-1.11727E-1	 20:28:32:26	
 5.52333E+1	-1.11534E-1	 20:28:33:26	
 5.52500E+1	-1.11335E-1	 20:28:34:26	
 5.52667E+1	-1.11046E-1	 20:28:35:26	
 5.52833E+1	-1.10794E-1	 20:28:36:26	
 5.53000E+1	-1.10620E-1	 20:28:37:26	
 5.53167E+1	-1.10465E-1	 20:28:38:26	
 5.53333E+1	-1.10178E-1	 20:28:39:26	
 5.53500E+1	-1.09874E-1	 20:28:40:26	
 5.53667E+1	-1.09663E-1	 20:28:41:26	
 5.53833E+1	-1.09585E-1	 20:28:42:26	
 5.54000E+1	-1.09607E-1	 20:28:43:26	
 5.54167E+1	-1.09650E-1	 20:28:44:26	
 5.54333E+1	-1.09693E-1	 20:28:45:26	
 5.54500E+1	-1.09774E-1	 20:28:46:26	
 5.54667E+1	-1.09951E-1	 20:28:47:26	
 5.54833E+1	-1.10450E-1	 20:28:48:26	
 5.55000E+1	-1.10939E-1	 20:28:49:26	
 5.55167E+1	-1.11324E-1	 20:28:50:26	
 5.55333E+1	-1.11636E-1	 20:28:51:26	
 5.55500E+1	-1.11898E-1	 20:28:52:26	
 5.55667E+1	-1.12235E-1	 20:28:53:26	
 5.55833E+1	-1.12820E-1	 20:28:54:26	
 5.56000E+1	-1.13430E-1	 20:28:55:26	
 5.56167E+1	-1.13831E-1	 20:28:56:26	
 5.56333E+1	-1.14130E-1	 20:28:57:26	
 5.56500E+1	-1.14380E-1	 20:28:58:26	
 5.56667E+1	-1.14710E-1	 20:28:59:26	
 5.56833E+1	-1.15170E-1	 20:29:00:26	
 5.57000E+1	-1.15981E-1	 20:29:01:26	
 5.57167E+1	-1.16897E-1	 20:29:02:26	
 5.57333E+1	-1.17935E-1	 20:29:03:26	
 5.57500E+1	-1.18952E-1	 20:29:04:26	
 5.57667E+1	-1.19769E-1	 20:29:05:26	
 5.57833E+1	-1.20298E-1	 20:29:06:26	
 5.58000E+1	-1.20793E-1	 20:29:07:26	
 5.58167E+1	-1.21174E-1	 20:29:08:26	
 5.58333E+1	-1.21427E-1	 20:29:09:26	
 5.58500E+1	-1.21651E-1	 20:29:10:26	
 5.58667E+1	-1.21967E-1	 20:29:11:26	
 5.58833E+1	-1.22435E-1	 20:29:12:26	
 5.59000E+1	-1.23009E-1	 20:29:13:26	
 5.59167E+1	-1.23614E-1	 20:29:14:26	
 5.59333E+1	-1.24053E-1	 20:29:15:26	
 5.59500E+1	-1.24166E-1	 20:29:16:26	
 5.59667E+1	-1.24271E-1	 20:29:17:26	
 5.59833E+1	-1.24402E-1	 20:29:18:26	
 5.60000E+1	-1.24489E-1	 20:29:19:26	
 5.60167E+1	-1.24466E-1	 20:29:20:26	
 5.60333E+1	-1.24410E-1	 20:29:21:26	
 5.60500E+1	-1.24404E-1	 20:29:22:26	
 5.60667E+1	-1.24480E-1	 20:29:23:26	
 5.60833E+1	-1.24587E-1	 20:29:24:26	
 5.61000E+1	-1.24700E-1	 20:29:25:26	
 5.61167E+1	-1.24828E-1	 20:29:26:26	
 5.61333E+1	-1.24885E-1	 20:29:27:26	
 5.61500E+1	-1.24827E-1	 20:29:28:26	
 5.61667E+1	-1.24653E-1	 20:29:29:26	
 5.61833E+1	-1.24462E-1	 20:29:30:26	
 5.62000E+1	-1.24331E-1	 20:29:31:26	
 5.62167E+1	-1.24288E-1	 20:29:32:26	
 5.62333E+1	-1.24304E-1	 20:29:33:26	
 5.62500E+1	-1.24364E-1	 20:29:34:26	
 5.62667E+1	-1.24439E-1	 20:29:35:26	
 5.62833E+1	-1.24447E-1	 20:29:36:26	
 5.63000E+1	-1.24322E-1	 20:29:37:26	
 5.63167E+1	-1.24110E-1	 20:29:38:26	
 5.63333E+1	-1.23821E-1	 20:29:39:26	
 5.63500E+1	-1.23574E-1	 20:29:40:26	
 5.63667E+1	-1.23395E-1	 20:29:41:26	
 5.63833E+1	-1.23145E-1	 20:29:42:26	
 5.64000E+1	-1.22817E-1	 20:29:43:26	
 5.64167E+1	-1.22588E-1	 20:29:44:26	
 5.64333E+1	-1.22456E-1	 20:29:45:26	
 5.64500E+1	-1.22471E-1	 20:29:46:26	
 5.64667E+1	-1.22627E-1	 20:29:47:26	
 5.64833E+1	-1.22914E-1	 20:29:48:26	
 5.65000E+1	-1.23172E-1	 20:29:49:26	
 5.65167E+1	-1.23297E-1	 20:29:50:26	
 5.65333E+1	-1.23322E-1	 20:29:51:26	
 5.65500E+1	-1.23291E-1	 20:29:52:26	
 5.65667E+1	-1.23266E-1	 20:29:53:26	
 5.65833E+1	-1.23260E-1	 20:29:54:26	
 5.66000E+1	-1.23221E-1	 20:29:55:26	
 5.66167E+1	-1.23118E-1	 20:29:56:26	
 5.66333E+1	-1.22997E-1	 20:29:57:26	
 5.66500E+1	-1.22833E-1	 20:29:58:26	
 5.66667E+1	-1.22660E-1	 20:29:59:26	
 5.66833E+1	-1.22501E-1	 20:30:00:26	
 5.67000E+1	-1.22249E-1	 20:30:01:26	
 5.67167E+1	-1.22080E-1	 20:30:02:26	
 5.67333E+1	-1.22008E-1	 20:30:03:26	
 5.67500E+1	-1.22013E-1	 20:30:04:26	
 5.67667E+1	-1.22039E-1	 20:30:05:26	
 5.67833E+1	-1.22040E-1	 20:30:06:26	
 5.68000E+1	-1.21978E-1	 20:30:07:26	
 5.68167E+1	-1.21807E-1	 20:30:08:26	
 5.68333E+1	-1.21560E-1	 20:30:09:26	
 5.68500E+1	-1.21260E-1	 20:30:10:26	
 5.68667E+1	-1.20887E-1	 20:30:11:26	
 5.68833E+1	-1.20562E-1	 20:30:12:26	
 5.69000E+1	-1.20488E-1	 20:30:13:26	
 5.69167E+1	-1.20555E-1	 20:30:14:26	
 5.69333E+1	-1.20645E-1	 20:30:15:26	
 5.69500E+1	-1.20699E-1	 20:30:16:26	
 5.69667E+1	-1.20768E-1	 20:30:17:26	
 5.69833E+1	-1.20908E-1	 20:30:18:26	
 5.70000E+1	-1.21073E-1	 20:30:19:26	
 5.70167E+1	-1.21284E-1	 20:30:20:26	
 5.70333E+1	-1.21476E-1	 20:30:21:26	
 5.70500E+1	-1.21641E-1	 20:30:22:26	
 5.70667E+1	-1.21882E-1	 20:30:23:26	
 5.70833E+1	-1.22156E-1	 20:30:24:26	
 5.71000E+1	-1.22385E-1	 20:30:25:26	
 5.71167E+1	-1.22568E-1	 20:30:26:26	
 5.71333E+1	-1.22699E-1	 20:30:27:26	
 5.71500E+1	-1.22817E-1	 20:30:28:26	
 5.71667E+1	-1.22969E-1	 20:30:29:26	
 5.71833E+1	-1.23302E-1	 20:30:30:26	
 5.72000E+1	-1.23653E-1	 20:30:31:26	
 5.72167E+1	-1.23944E-1	 20:30:32:26	
 5.72333E+1	-1.24263E-1	 20:30:33:26	
 5.72500E+1	-1.24550E-1	 20:30:34:26	
 5.72667E+1	-1.24796E-1	 20:30:35:26	
 5.72833E+1	-1.25080E-1	 20:30:36:26	
 5.73000E+1	-1.25326E-1	 20:30:37:26	
 5.73167E+1	-1.25530E-1	 20:30:38:26	
 5.73333E+1	-1.25792E-1	 20:30:39:26	
 5.73500E+1	-1.26093E-1	 20:30:40:26	
 5.73667E+1	-1.26282E-1	 20:30:41:26	
 5.73833E+1	-1.26428E-1	 20:30:42:26	
 5.74000E+1	-1.26541E-1	 20:30:43:26	
 5.74167E+1	-1.26659E-1	 20:30:44:26	
 5.74333E+1	-1.26812E-1	 20:30:45:26	
 5.74500E+1	-1.27072E-1	 20:30:46:26	
 5.74667E+1	-1.27386E-1	 20:30:47:26	
 5.74833E+1	-1.27738E-1	 20:30:48:26	
 5.75000E+1	-1.28238E-1	 20:30:49:26	
 5.75167E+1	-1.28679E-1	 20:30:50:26	
 5.75333E+1	-1.28894E-1	 20:30:51:26	
 5.75500E+1	-1.28930E-1	 20:30:52:26	
 5.75667E+1	-1.28922E-1	 20:30:53:26	
 5.75833E+1	-1.29066E-1	 20:30:54:26	
 5.76000E+1	-1.29490E-1	 20:30:55:26	
 5.76167E+1	-1.29982E-1	 20:30:56:26	
 5.76333E+1	-1.30402E-1	 20:30:57:26	
 5.76500E+1	-1.30783E-1	 20:30:58:26	
 5.76667E+1	-1.31053E-1	 20:30:59:26	
 5.76833E+1	-1.31206E-1	 20:31:00:26	
 5.77000E+1	-1.31259E-1	 20:31:01:26	
 5.77167E+1	-1.31269E-1	 20:31:02:26	
 5.77333E+1	-1.31298E-1	 20:31:03:26	
 5.77500E+1	-1.31388E-1	 20:31:04:26	
 5.77667E+1	-1.31628E-1	 20:31:05:26	
 5.77833E+1	-1.32042E-1	 20:31:06:26	
 5.78000E+1	-1.32416E-1	 20:31:07:26	
 5.78167E+1	-1.32847E-1	 20:31:08:26	
 5.78333E+1	-1.33173E-1	 20:31:09:26	
 5.78500E+1	-1.33338E-1	 20:31:10:26	
 5.78667E+1	-1.33320E-1	 20:31:11:26	
 5.78833E+1	-1.33249E-1	 20:31:12:26	
 5.79000E+1	-1.33258E-1	 20:31:13:26	
 5.79167E+1	-1.33445E-1	 20:31:14:26	
 5.79333E+1	-1.33735E-1	 20:31:15:26	
 5.79500E+1	-1.33972E-1	 20:31:16:26	
 5.79667E+1	-1.34224E-1	 20:31:17:26	
 5.79833E+1	-1.34389E-1	 20:31:18:26	
 5.80000E+1	-1.34518E-1	 20:31:19:26	
 5.80167E+1	-1.34611E-1	 20:31:20:26	
 5.80333E+1	-1.34663E-1	 20:31:21:26	
 5.80500E+1	-1.34685E-1	 20:31:22:26	
 5.80667E+1	-1.34740E-1	 20:31:23:26	
 5.80833E+1	-1.34956E-1	 20:31:24:26	
 5.81000E+1	-1.35278E-1	 20:31:25:26	
 5.81167E+1	-1.35611E-1	 20:31:26:26	
 5.81333E+1	-1.35928E-1	 20:31:27:26	
 5.81500E+1	-1.36096E-1	 20:31:28:26	
 5.81667E+1	-1.36112E-1	 20:31:29:26	
 5.81833E+1	-1.36049E-1	 20:31:30:26	
 5.82000E+1	-1.35999E-1	 20:31:31:26	
 5.82167E+1	-1.36054E-1	 20:31:32:26	
 5.82333E+1	-1.36351E-1	 20:31:33:26	
 5.82500E+1	-1.36774E-1	 20:31:34:26	
 5.82667E+1	-1.37184E-1	 20:31:35:26	
 5.82833E+1	-1.37559E-1	 20:31:36:26	
 5.83000E+1	-1.37856E-1	 20:31:37:26	
 5.83167E+1	-1.38113E-1	 20:31:38:26	
 5.83333E+1	-1.38545E-1	 20:31:39:26	
 5.83500E+1	-1.39074E-1	 20:31:40:26	
 5.83667E+1	-1.39493E-1	 20:31:41:26	
 5.83833E+1	-1.39784E-1	 20:31:42:26	
 5.84000E+1	-1.40111E-1	 20:31:43:26	
 5.84167E+1	-1.40393E-1	 20:31:44:26	
 5.84333E+1	-1.40581E-1	 20:31:45:26	
 5.84500E+1	-1.40675E-1	 20:31:46:26	
RAWstop :

ELUstart :
Volume	Molar mass	I2: RID 1, RI Signal	Integral[%]

 2.21117E+1	 1.08457E+5	 0.00000E+0	 1.00000E+2	
 2.21283E+1	 1.07780E+5	 0.00000E+0	 1.00000E+2	
 2.21448E+1	 1.07105E+5	 0.00000E+0	 1.00000E+2	
 2.21614E+1	 1.06433E+5	 0.00000E+0	 1.00000E+2	
 2.21780E+1	 1.05764E+5	 0.00000E+0	 1.00000E+2	
 2.21945E+1	 1.05097E+5	 0.00000E+0	 1.00000E+2	
 2.22111E+1	 1.04432E+5	 0.00000E+0	 1.00000E+2	
 2.22277E+1	 1.03770E+5	 0.00000E+0	 1.00000E+2	
 2.22442E+1	 1.03110E+5	 0.00000E+0	 1.00000E+2	
 2.22608E+1	 1.02453E+5	 0.00000E+0	 1.00000E+2	
 2.22773E+1	 1.01799E+5	 0.00000E+0	 1.00000E+2	
 2.22939E+1	 1.01146E+5	 0.00000E+0	 1.00000E+2	
 2.23105E+1	 1.00497E+5	 0.00000E+0	 1.00000E+2	
 2.23270E+1	 9.98493E+4	 0.00000E+0	 1.00000E+2	
 2.23436E+1	 9.92044E+4	 0.00000E+0	 1.00000E+2	
 2.23602E+1	 9.85621E+4	 0.00000E+0	 1.00000E+2	
 2.23767E+1	 9.79222E+4	 0.00000E+0	 1.00000E+2	
 2.23933E+1	 9.72849E+4	 0.00000E+0	 1.00000E+2	
 2.24099E+1	 9.66500E+4	 0.00000E+0	 1.00000E+2	
 2.24264E+1	 9.60176E+4	 0.00000E+0	 1.00000E+2	
 2.24430E+1	 9.53876E+4	 0.00000E+0	 1.00000E+2	
 2.24596E+1	 9.47602E+4	 0.00000E+0	 1.00000E+2	
 2.24761E+1	 9.41353E+4	 0.00000E+0	 1.00000E+2	
 2.24927E+1	 9.35129E+4	 0.00000E+0	 1.00000E+2	
 2.25092E+1	 9.28929E+4	 0.00000E+0	 1.00000E+2	
 2.25258E+1	 9.22755E+4	 0.00000E+0	 1.00000E+2	
 2.25424E+1	 9.16605E+4	 0.00000E+0	 1.00000E+2	
 2.25589E+1	 9.10481E+4	 0.00000E+0	 1.00000E+2	
 2.25755E+1	 9.04382E+4	 0.00000E+0	 1.00000E+2	
 2.25921E+1	 8.98307E+4	 0.00000E+0	 1.00000E+2	
 2.26086E+1	 8.92258E+4	 0.00000E+0	 1.00000E+2	
 2.26252E+1	 8.86234E+4	 0.00000E+0	 1.00000E+2	
 2.26418E+1	 8.80235E+4	 0.00000E+0	 1.00000E+2	
 2.26583E+1	 8.74261E+4	 0.00000E+0	 1.00000E+2	
 2.26749E+1	 8.68312E+4	 0.00000E+0	 1.00000E+2	
 2.26915E+1	 8.62389E+4	 0.00000E+0	 1.00000E+2	
 2.27080E+1	 8.56490E+4	 0.00000E+0	 1.00000E+2	
 2.27246E+1	 8.50617E+4	 0.00000E+0	 1.00000E+2	
 2.27411E+1	 8.44769E+4	 0.00000E+0	 1.00000E+2	
 2.27577E+1	 8.38946E+4	 0.00000E+0	 1.00000E+2	
 2.27743E+1	 8.33148E+4	 0.00000E+0	 1.00000E+2	
 2.27908E+1	 8.27375E+4	 0.00000E+0	 1.00000E+2	
 2.28074E+1	 8.21628E+4	 0.00000E+0	 1.00000E+2	
 2.28240E+1	 8.15905E+4	 0.00000E+0	 1.00000E+2	
 2.28405E+1	 8.10208E+4	 0.00000E+0	 1.00000E+2	
 2.28571E+1	 8.04536E+4	 0.00000E+0	 1.00000E+2	
 2.28737E+1	 7.98890E+4	 0.00000E+0	 1.00000E+2	
 2.28902E+1	 7.93268E+4	 0.00000E+0	 1.00000E+2	
 2.29068E+1	 7.87672E+4	 0.00000E+0	 1.00000E+2	
 2.29233E+1	 7.82101E+4	 0.00000E+0	 1.00000E+2	
 2.29399E+1	 7.76555E+4	 0.00000E+0	 1.00000E+2	
 2.29565E+1	 7.71035E+4	 0.00000E+0	 1.00000E+2	
 2.29730E+1	 7.65540E+4	 0.00000E+0	 1.00000E+2	
 2.29896E+1	 7.60069E+4	 0.00000E+0	 1.00000E+2	
 2.30062E+1	 7.54625E+4	 0.00000E+0	 1.00000E+2	
 2.30227E+1	 7.49205E+4	 0.00000E+0	 1.00000E+2	
 2.30393E+1	 7.43811E+4	 0.00000E+0	 1.00000E+2	
 2.30559E+1	 7.38441E+4	 0.00000E+0	 1.00000E+2	
 2.30724E+1	 7.33097E+4	 0.00000E+0	 1.00000E+2	
 2.30890E+1	 7.27779E+4	 0.00000E+0	 1.00000E+2	
 2.31056E+1	 7.22485E+4	 0.00000E+0	 1.00000E+2	
 2.31221E+1	 7.17217E+4	 0.00000E+0	 1.00000E+2	
 2.31387E+1	 7.11973E+4	 0.00000E+0	 1.00000E+2	
 2.31552E+1	 7.06755E+4	 0.00000E+0	 1.00000E+2	
 2.31718E+1	 7.01563E+4	 0.00000E+0	 1.00000E+2	
 2.31884E+1	 6.96395E+4	 0.00000E+0	 1.00000E+2	
 2.32049E+1	 6.91252E+4	 0.00000E+0	 1.00000E+2	
 2.32215E+1	 6.86135E+4	 0.00000E+0	 1.00000E+2	
 2.32381E+1	 6.81043E+4	 0.00000E+0	 1.00000E+2	
 2.32546E+1	 6.75976E+4	 0.00000E+0	 1.00000E+2	
 2.32712E+1	 6.70934E+4	 0.00000E+0	 1.00000E+2	
 2.32878E+1	 6.65917E+4	 0.00000E+0	 1.00000E+2	
 2.33043E+1	 6.60925E+4	 0.00000E+0	 1.00000E+2	
 2.33209E+1	 6.55958E+4	 0.00000E+0	 1.00000E+2	
 2.33375E+1	 6.51016E+4	 0.00000E+0	 1.00000E+2	
 2.33540E+1	 6.46100E+4	 0.00000E+0	 1.00000E+2	
 2.33706E+1	 6.41208E+4	 4.27864E-5	 1.00000E+2	
 2.33871E+1	 6.36341E+4	 5.53955E-4	 9.99999E+1	
 2.34037E+1	 6.31500E+4	 2.29271E-3	 9.99997E+1	
 2.34203E+1	 6.26683E+4	 3.34148E-3	 9.99993E+1	
 2.34368E+1	 6.21891E+4	 4.03157E-3	 9.99987E+1	
 2.34534E+1	 6.17125E+4	 5.25677E-3	 9.99980E+1	
 2.34700E+1	 6.12383E+4	 6.26159E-3	 9.99971E+1	
 2.34865E+1	 6.07666E+4	 7.02223E-3	 9.99960E+1	
 2.35031E+1	 6.02973E+4	 7.76164E-3	 9.99949E+1	
 2.35197E+1	 5.98306E+4	 8.91880E-3	 9.99936E+1	
 2.35362E+1	 5.93664E+4	 1.02481E-2	 9.99920E+1	
 2.35528E+1	 5.89046E+4	 1.10008E-2	 9.99904E+1	
 2.35694E+1	 5.84453E+4	 1.28137E-2	 9.99885E+1	
 2.35859E+1	 5.79885E+4	 1.41402E-2	 9.99864E+1	
 2.36025E+1	 5.75341E+4	 1.53207E-2	 9.99841E+1	
 2.36190E+1	 5.70822E+4	 1.72316E-2	 9.99815E+1	
 2.36356E+1	 5.66328E+4	 1.85149E-2	 9.99787E+1	
 2.36522E+1	 5.61859E+4	 1.94353E-2	 9.99757E+1	
 2.36687E+1	 5.57414E+4	 2.10720E-2	 9.99725E+1	
 2.36853E+1	 5.52993E+4	 2.23822E-2	 9.99691E+1	
 2.37019E+1	 5.48598E+4	 2.35374E-2	 9.99655E+1	
 2.37184E+1	 5.44226E+4	 2.56354E-2	 9.99616E+1	
 2.37350E+1	 5.39879E+4	 2.73774E-2	 9.99575E+1	
 2.37516E+1	 5.35557E+4	 2.86721E-2	 9.99531E+1	
 2.37681E+1	 5.31259E+4	 3.08111E-2	 9.99484E+1	
 2.37847E+1	 5.26985E+4	 3.34555E-2	 9.99433E+1	
 2.38013E+1	 5.22736E+4	 3.48956E-2	 9.99380E+1	
 2.38178E+1	 5.18511E+4	 3.62438E-2	 9.99324E+1	
 2.38344E+1	 5.14310E+4	 3.84431E-2	 9.99265E+1	
 2.38509E+1	 5.10133E+4	 4.01352E-2	 9.99203E+1	
 2.38675E+1	 5.05981E+4	 4.15103E-2	 9.99139E+1	
 2.38841E+1	 5.01852E+4	 4.48178E-2	 9.99071E+1	
 2.39006E+1	 4.97748E+4	 4.69024E-2	 9.98999E+1	
 2.39172E+1	 4.93668E+4	 4.87591E-2	 9.98924E+1	
 2.39338E+1	 4.89612E+4	 5.18792E-2	 9.98845E+1	
 2.39503E+1	 4.85580E+4	 5.48539E-2	 9.98761E+1	
 2.39669E+1	 4.81571E+4	 5.75043E-2	 9.98673E+1	
 2.39835E+1	 4.77587E+4	 6.29569E-2	 9.98578E+1	
 2.40000E+1	 4.73627E+4	 6.66706E-2	 9.98476E+1	
 2.40166E+1	 4.69690E+4	 6.96052E-2	 9.98369E+1	
 2.40331E+1	 4.65777E+4	 7.36673E-2	 9.98256E+1	
 2.40497E+1	 4.61888E+4	 7.72917E-2	 9.98138E+1	
 2.40663E+1	 4.58022E+4	 8.03513E-2	 9.98014E+1	
 2.40828E+1	 4.54180E+4	 8.61852E-2	 9.97883E+1	
 2.40994E+1	 4.50362E+4	 9.03921E-2	 9.97744E+1	
 2.41160E+1	 4.46567E+4	 9.40480E-2	 9.97599E+1	
 2.41325E+1	 4.42796E+4	 9.80136E-2	 9.97448E+1	
 2.41491E+1	 4.39048E+4	 1.04053E-1	 9.97289E+1	
 2.41657E+1	 4.35323E+4	 1.09417E-1	 9.97122E+1	
 2.41822E+1	 4.31622E+4	 1.14228E-1	 9.96946E+1	
 2.41988E+1	 4.27944E+4	 1.22573E-1	 9.96760E+1	
 2.42154E+1	 4.24289E+4	 1.29145E-1	 9.96562E+1	
 2.42319E+1	 4.20657E+4	 1.34704E-1	 9.96355E+1	
 2.42485E+1	 4.17048E+4	 1.42671E-1	 9.96136E+1	
 2.42650E+1	 4.13463E+4	 1.49974E-1	 9.95906E+1	
 2.42816E+1	 4.09900E+4	 1.56412E-1	 9.95666E+1	
 2.42982E+1	 4.06360E+4	 1.65124E-1	 9.95413E+1	
 2.43147E+1	 4.02844E+4	 1.73271E-1	 9.95147E+1	
 2.43313E+1	 3.99350E+4	 1.80239E-1	 9.94869E+1	
 2.43479E+1	 3.95878E+4	 1.89451E-1	 9.94579E+1	
 2.43644E+1	 3.92430E+4	 1.98610E-1	 9.94274E+1	
 2.43810E+1	 3.89004E+4	 2.06686E-1	 9.93955E+1	
 2.43976E+1	 3.85600E+4	 2.14742E-1	 9.93624E+1	
 2.44141E+1	 3.82219E+4	 2.28126E-1	 9.93276E+1	
 2.44307E+1	 3.78861E+4	 2.39161E-1	 9.92908E+1	
 2.44473E+1	 3.75525E+4	 2.48265E-1	 9.92525E+1	
 2.44638E+1	 3.72211E+4	 2.60687E-1	 9.92125E+1	
 2.44804E+1	 3.68920E+4	 2.72801E-1	 9.91706E+1	
 2.44969E+1	 3.65650E+4	 2.83472E-1	 9.91269E+1	
 2.45135E+1	 3.62403E+4	 2.97011E-1	 9.90812E+1	
 2.45301E+1	 3.59178E+4	 3.10304E-1	 9.90335E+1	
 2.45466E+1	 3.55975E+4	 3.21923E-1	 9.89838E+1	
 2.45632E+1	 3.52794E+4	 3.36688E-1	 9.89320E+1	
 2.45798E+1	 3.49634E+4	 3.51732E-1	 9.88779E+1	
 2.45963E+1	 3.46497E+4	 3.65085E-1	 9.88216E+1	
 2.46129E+1	 3.43381E+4	 3.81326E-1	 9.87629E+1	
 2.46295E+1	 3.40287E+4	 4.00692E-1	 9.87015E+1	
 2.46460E+1	 3.37214E+4	 4.16598E-1	 9.86372E+1	
 2.46626E+1	 3.34163E+4	 4.34847E-1	 9.85703E+1	
 2.46792E+1	 3.31133E+4	 4.53027E-1	 9.85005E+1	
 2.46957E+1	 3.28125E+4	 4.68746E-1	 9.84281E+1	
 2.47123E+1	 3.25138E+4	 4.87219E-1	 9.83529E+1	
 2.47288E+1	 3.22172E+4	 5.09688E-1	 9.82746E+1	
 2.47454E+1	 3.19228E+4	 5.30063E-1	 9.81928E+1	
 2.47620E+1	 3.16304E+4	 5.47945E-1	 9.81081E+1	
 2.47785E+1	 3.13402E+4	 5.69896E-1	 9.80202E+1	
 2.47951E+1	 3.10520E+4	 5.93134E-1	 9.79288E+1	
 2.48117E+1	 3.07659E+4	 6.17091E-1	 9.78337E+1	
 2.48282E+1	 3.04819E+4	 6.44959E-1	 9.77345E+1	
 2.48448E+1	 3.02000E+4	 6.71079E-1	 9.76311E+1	
 2.48614E+1	 2.99201E+4	 6.93380E-1	 9.75238E+1	
 2.48779E+1	 2.96423E+4	 7.19973E-1	 9.74127E+1	
 2.48945E+1	 2.93665E+4	 7.47778E-1	 9.72974E+1	
 2.49110E+1	 2.90928E+4	 7.71764E-1	 9.71779E+1	
 2.49276E+1	 2.88211E+4	 8.04697E-1	 9.70540E+1	
 2.49442E+1	 2.85514E+4	 8.38091E-1	 9.69249E+1	
 2.49607E+1	 2.82837E+4	 8.64205E-1	 9.67911E+1	
 2.49773E+1	 2.80181E+4	 8.94426E-1	 9.66529E+1	
 2.49939E+1	 2.77544E+4	 9.31904E-1	 9.65093E+1	
 2.50104E+1	 2.74928E+4	 9.66109E-1	 9.63601E+1	
 2.50270E+1	 2.72331E+4	 9.95230E-1	 9.62060E+1	
 2.50436E+1	 2.69754E+4	 1.03201E+0	 9.60466E+1	
 2.50601E+1	 2.67196E+4	 1.07120E+0	 9.58813E+1	
 2.50767E+1	 2.64658E+4	 1.10435E+0	 9.57103E+1	
 2.50933E+1	 2.62140E+4	 1.14227E+0	 9.55338E+1	
 2.51098E+1	 2.59641E+4	 1.18369E+0	 9.53509E+1	
 2.51264E+1	 2.57161E+4	 1.21998E+0	 9.51620E+1	
 2.51429E+1	 2.54701E+4	 1.26048E+0	 9.49670E+1	
 2.51595E+1	 2.52260E+4	 1.30531E+0	 9.47654E+1	
 2.51761E+1	 2.49838E+4	 1.34447E+0	 9.45571E+1	
 2.51926E+1	 2.47434E+4	 1.38673E+0	 9.43424E+1	
 2.52092E+1	 2.45050E+4	 1.43440E+0	 9.41207E+1	
 2.52258E+1	 2.42685E+4	 1.48149E+0	 9.38915E+1	
 2.52423E+1	 2.40338E+4	 1.53405E+0	 9.36545E+1	
 2.52589E+1	 2.38010E+4	 1.58521E+0	 9.34093E+1	
 2.52755E+1	 2.35700E+4	 1.62791E+0	 9.31568E+1	
 2.52920E+1	 2.33409E+4	 1.66924E+0	 9.28976E+1	
 2.53086E+1	 2.31137E+4	 1.71828E+0	 9.26313E+1	
 2.53252E+1	 2.28882E+4	 1.77363E+0	 9.23569E+1	
 2.53417E+1	 2.26646E+4	 1.82017E+0	 9.20744E+1	
 2.53583E+1	 2.24428E+4	 1.87053E+0	 9.17843E+1	
 2.53748E+1	 2.22228E+4	 1.92807E+0	 9.14858E+1	
 2.53914E+1	 2.20046E+4	 1.97771E+0	 9.11788E+1	
 2.54080E+1	 2.17882E+4	 2.03019E+0	 9.08637E+1	
 2.54245E+1	 2.15735E+4	 2.08976E+0	 9.05399E+1	
 2.54411E+1	 2.13607E+4	 2.14150E+0	 9.02073E+1	
 2.54577E+1	 2.11496E+4	 2.20069E+0	 8.98660E+1	
 2.54742E+1	 2.09402E+4	 2.27098E+0	 8.95146E+1	
 2.54908E+1	 2.07326E+4	 2.32099E+0	 8.91536E+1	
 2.55074E+1	 2.05267E+4	 2.37432E+0	 8.87846E+1	
 2.55239E+1	 2.03225E+4	 2.43737E+0	 8.84064E+1	
 2.55405E+1	 2.01200E+4	 2.49142E+0	 8.80190E+1	
 2.55571E+1	 1.99193E+4	 2.55016E+0	 8.76227E+1	
 2.55736E+1	 1.97202E+4	 2.62377E+0	 8.72161E+1	
 2.55902E+1	 1.95228E+4	 2.67614E+0	 8.67995E+1	
 2.56067E+1	 1.93271E+4	 2.72514E+0	 8.63750E+1	
 2.56233E+1	 1.91331E+4	 2.78064E+0	 8.59422E+1	
 2.56399E+1	 1.89407E+4	 2.84610E+0	 8.54999E+1	
 2.56564E+1	 1.87500E+4	 2.90678E+0	 8.50478E+1	
 2.56730E+1	 1.85609E+4	 2.97196E+0	 8.45857E+1	
 2.56896E+1	 1.83735E+4	 3.03791E+0	 8.41133E+1	
 2.57061E+1	 1.81876E+4	 3.09230E+0	 8.36315E+1	
 2.57227E+1	 1.80034E+4	 3.14567E+0	 8.31412E+1	
 2.57393E+1	 1.78208E+4	 3.21193E+0	 8.26415E+1	
 2.57558E+1	 1.76398E+4	 3.27873E+0	 8.21313E+1	
 2.57724E+1	 1.74604E+4	 3.33141E+0	 8.16118E+1	
 2.57889E+1	 1.72825E+4	 3.39519E+0	 8.10831E+1	
 2.58055E+1	 1.71062E+4	 3.44856E+0	 8.05451E+1	
 2.58221E+1	 1.69315E+4	 3.50066E+0	 7.99989E+1	
 2.58386E+1	 1.67583E+4	 3.56346E+0	 7.94437E+1	
 2.58552E+1	 1.65866E+4	 3.61856E+0	 7.88792E+1	
 2.58718E+1	 1.64165E+4	 3.67217E+0	 7.83061E+1	
 2.58883E+1	 1.62479E+4	 3.74500E+0	 7.77232E+1	
 2.59049E+1	 1.60808E+4	 3.79395E+0	 7.71306E+1	
 2.59215E+1	 1.59152E+4	 3.83908E+0	 7.65306E+1	
 2.59380E+1	 1.57511E+4	 3.88673E+0	 7.59234E+1	
 2.59546E+1	 1.55885E+4	 3.94580E+0	 7.53078E+1	
 2.59712E+1	 1.54274E+4	 3.99243E+0	 7.46838E+1	
 2.59877E+1	 1.52677E+4	 4.03661E+0	 7.40527E+1	
 2.60043E+1	 1.51095E+4	 4.09108E+0	 7.34139E+1	
 2.60208E+1	 1.49527E+4	 4.13580E+0	 7.27673E+1	
 2.60374E+1	 1.47974E+4	 4.17584E+0	 7.21140E+1	
 2.60540E+1	 1.46435E+4	 4.22597E+0	 7.14536E+1	
 2.60705E+1	 1.44910E+4	 4.26841E+0	 7.07860E+1	
 2.60871E+1	 1.43399E+4	 4.30529E+0	 7.01121E+1	
 2.61037E+1	 1.41902E+4	 4.35015E+0	 6.94318E+1	
 2.61202E+1	 1.40419E+4	 4.38937E+0	 6.87448E+1	
 2.61368E+1	 1.38950E+4	 4.42352E+0	 6.80521E+1	
 2.61534E+1	 1.37495E+4	 4.47427E+0	 6.73528E+1	
 2.61699E+1	 1.36053E+4	 4.50574E+0	 6.66470E+1	
 2.61865E+1	 1.34625E+4	 4.53406E+0	 6.59364E+1	
 2.62031E+1	 1.33210E+4	 4.56204E+0	 6.52215E+1	
 2.62196E+1	 1.31809E+4	 4.59732E+0	 6.45016E+1	
 2.62362E+1	 1.30421E+4	 4.62391E+0	 6.37768E+1	
 2.62527E+1	 1.29046E+4	 4.64650E+0	 6.30481E+1	
 2.62693E+1	 1.27684E+4	 4.67515E+0	 6.23154E+1	
 2.62859E+1	 1.26335E+4	 4.69984E+0	 6.15786E+1	
 2.63024E+1	 1.24999E+4	 4.71943E+0	 6.08382E+1	
 2.63190E+1	 1.23676E+4	 4.74280E+0	 6.00945E+1	
 2.63356E+1	 1.22365E+4	 4.76701E+0	 5.93470E+1	
 2.63521E+1	 1.21067E+4	 4.78132E+0	 5.85965E+1	
 2.63687E+1	 1.19782E+4	 4.79958E+0	 5.78435E+1	
 2.63853E+1	 1.18509E+4	 4.81361E+0	 5.70879E+1	
 2.64018E+1	 1.17249E+4	 4.82428E+0	 5.63303E+1	
 2.64184E+1	 1.16000E+4	 4.84056E+0	 5.55707E+1	
 2.64350E+1	 1.14764E+4	 4.84879E+0	 5.48091E+1	
 2.64515E+1	 1.13540E+4	 4.85503E+0	 5.40464E+1	
 2.64681E+1	 1.12328E+4	 4.86228E+0	 5.32826E+1	
 2.64846E+1	 1.11128E+4	 4.86704E+0	 5.25179E+1	
 2.65012E+1	 1.09940E+4	 4.86980E+0	 5.17526E+1	
 2.65178E+1	 1.08763E+4	 4.87157E+0	 5.09869E+1	
 2.65343E+1	 1.07598E+4	 4.87272E+0	 5.02210E+1	
 2.65509E+1	 1.06445E+4	 4.87140E+0	 4.94551E+1	
 2.65675E+1	 1.05303E+4	 4.86867E+0	 4.86896E+1	
 2.65840E+1	 1.04173E+4	 4.86347E+0	 4.79246E+1	
 2.66006E+1	 1.03054E+4	 4.85770E+0	 4.71606E+1	
 2.66172E+1	 1.01946E+4	 4.85135E+0	 4.63974E+1	
 2.66337E+1	 1.00849E+4	 4.83945E+0	 4.56357E+1	
 2.66503E+1	 9.97631E+3	 4.82926E+0	 4.48758E+1	
 2.66668E+1	 9.86882E+3	 4.81889E+0	 4.41174E+1	
 2.66834E+1	 9.76243E+3	 4.80377E+0	 4.33611E+1	
 2.67000E+1	 9.65711E+3	 4.78860E+0	 4.26071E+1	
 2.67165E+1	 9.55286E+3	 4.77395E+0	 4.18555E+1	
 2.67331E+1	 9.44967E+3	 4.75367E+0	 4.11067E+1	
 2.67497E+1	 9.34753E+3	 4.73353E+0	 4.03610E+1	
 2.67662E+1	 9.24644E+3	 4.71474E+0	 3.96183E+1	
 2.67828E+1	 9.14638E+3	 4.69014E+0	 3.88791E+1	
 2.67994E+1	 9.04735E+3	 4.66025E+0	 3.81442E+1	
 2.68159E+1	 8.94934E+3	 4.63632E+0	 3.74135E+1	
 2.68325E+1	 8.85235E+3	 4.61269E+0	 3.66865E+1	
 2.68491E+1	 8.75635E+3	 4.58024E+0	 3.59639E+1	
 2.68656E+1	 8.66135E+3	 4.55104E+0	 3.52462E+1	
 2.68822E+1	 8.56733E+3	 4.52432E+0	 3.45329E+1	
 2.68987E+1	 8.47430E+3	 4.48846E+0	 3.38245E+1	
 2.69153E+1	 8.38223E+3	 4.45529E+0	 3.31215E+1	
 2.69319E+1	 8.29112E+3	 4.42549E+0	 3.24235E+1	
 2.69484E+1	 8.20097E+3	 4.38611E+0	 3.17309E+1	
 2.69650E+1	 8.11177E+3	 4.34877E+0	 3.10444E+1	
 2.69816E+1	 8.02350E+3	 4.31535E+0	 3.03634E+1	
 2.69981E+1	 7.93616E+3	 4.27340E+0	 2.96883E+1	
 2.70147E+1	 7.84974E+3	 4.23121E+0	 2.90198E+1	
 2.70313E+1	 7.76424E+3	 4.19456E+0	 2.83576E+1	
 2.70478E+1	 7.67965E+3	 4.13957E+0	 2.77025E+1	
 2.70644E+1	 7.59595E+3	 4.09376E+0	 2.70554E+1	
 2.70810E+1	 7.51314E+3	 4.05457E+0	 2.64149E+1	
 2.70975E+1	 7.43122E+3	 4.01547E+0	 2.57806E+1	
 2.71141E+1	 7.35017E+3	 3.96481E+0	 2.51534E+1	
 2.71306E+1	 7.26999E+3	 3.91756E+0	 2.45338E+1	
 2.71472E+1	 7.19067E+3	 3.87475E+0	 2.39213E+1	
 2.71638E+1	 7.11221E+3	 3.82453E+0	 2.33162E+1	
 2.71803E+1	 7.03459E+3	 3.77492E+0	 2.27189E+1	
 2.71969E+1	 6.95780E+3	 3.72334E+0	 2.21295E+1	
 2.72135E+1	 6.88185E+3	 3.66594E+0	 2.15487E+1	
 2.72300E+1	 6.80671E+3	 3.61451E+0	 2.09765E+1	
 2.72466E+1	 6.73240E+3	 3.56893E+0	 2.04119E+1	
 2.72632E+1	 6.65889E+3	 3.51532E+0	 1.98550E+1	
 2.72797E+1	 6.58618E+3	 3.46038E+0	 1.93067E+1	
 2.72963E+1	 6.51427E+3	 3.40535E+0	 1.87671E+1	
 2.73129E+1	 6.44314E+3	 3.34565E+0	 1.82365E+1	
 2.73294E+1	 6.37279E+3	 3.29099E+0	 1.77148E+1	
 2.73460E+1	 6.30322E+3	 3.24418E+0	 1.72012E+1	
 2.73625E+1	 6.23440E+3	 3.19002E+0	 1.66955E+1	
 2.73791E+1	 6.16635E+3	 3.12544E+0	 1.61991E+1	
 2.73957E+1	 6.09905E+3	 3.07123E+0	 1.57120E+1	
 2.74122E+1	 6.03249E+3	 3.02513E+0	 1.52328E+1	
 2.74288E+1	 5.96667E+3	 2.96903E+0	 1.47617E+1	
 2.74454E+1	 5.90158E+3	 2.91247E+0	 1.42994E+1	
 2.74619E+1	 5.83721E+3	 2.86336E+0	 1.38454E+1	
 2.74785E+1	 5.77356E+3	 2.79803E+0	 1.34004E+1	
 2.74951E+1	 5.71062E+3	 2.73673E+0	 1.29654E+1	
 2.75116E+1	 5.64838E+3	 2.68876E+0	 1.25390E+1	
 2.75282E+1	 5.58684E+3	 2.63414E+0	 1.21206E+1	
 2.75448E+1	 5.52598E+3	 2.57674E+0	 1.17110E+1	
 2.75613E+1	 5.46582E+3	 2.52630E+0	 1.13099E+1	
 2.75779E+1	 5.40632E+3	 2.47138E+0	 1.09171E+1	
 2.75944E+1	 5.34750E+3	 2.40689E+0	 1.05337E+1	
 2.76110E+1	 5.28934E+3	 2.35159E+0	 1.01597E+1	
 2.76276E+1	 5.23184E+3	 2.29570E+0	 9.79439E+0	
 2.76441E+1	 5.17500E+3	 2.23941E+0	 9.43793E+0	
 2.76607E+1	 5.11879E+3	 2.19180E+0	 9.08964E+0	
 2.76773E+1	 5.06323E+3	 2.13780E+0	 8.74933E+0	
 2.76938E+1	 5.00829E+3	 2.08299E+0	 8.41758E+0	
 2.77104E+1	 4.95399E+3	 2.03684E+0	 8.09376E+0	
 2.77270E+1	 4.90030E+3	 1.99298E+0	 7.77702E+0	
 2.77435E+1	 4.84723E+3	 1.94176E+0	 7.46775E+0	
 2.77601E+1	 4.79476E+3	 1.88757E+0	 7.16677E+0	
 2.77766E+1	 4.74290E+3	 1.84098E+0	 6.87371E+0	
 2.77932E+1	 4.69163E+3	 1.79233E+0	 6.58813E+0	
 2.78098E+1	 4.64095E+3	 1.74032E+0	 6.31046E+0	
 2.78263E+1	 4.59086E+3	 1.69524E+0	 6.04043E+0	
 2.78429E+1	 4.54135E+3	 1.64198E+0	 5.77813E+0	
 2.78595E+1	 4.49240E+3	 1.58590E+0	 5.52442E+0	
 2.78760E+1	 4.44403E+3	 1.54439E+0	 5.27838E+0	
 2.78926E+1	 4.39621E+3	 1.49883E+0	 5.03918E+0	
 2.79092E+1	 4.34896E+3	 1.44993E+0	 4.80741E+0	
 2.79257E+1	 4.30225E+3	 1.40904E+0	 4.58269E+0	
 2.79423E+1	 4.25608E+3	 1.36657E+0	 4.36453E+0	
 2.79589E+1	 4.21046E+3	 1.32089E+0	 4.15330E+0	
 2.79754E+1	 4.16536E+3	 1.27779E+0	 3.94904E+0	
 2.79920E+1	 4.12080E+3	 1.23725E+0	 3.75136E+0	
 2.80085E+1	 4.07676E+3	 1.19744E+0	 3.56000E+0	
 2.80251E+1	 4.03323E+3	 1.15463E+0	 3.37513E+0	
 2.80417E+1	 3.99022E+3	 1.11824E+0	 3.19648E+0	
 2.80582E+1	 3.94771E+3	 1.08102E+0	 3.02362E+0	
 2.80748E+1	 3.90571E+3	 1.03668E+0	 2.85717E+0	
 2.80914E+1	 3.86420E+3	 9.95642E-1	 2.69743E+0	
 2.81079E+1	 3.82318E+3	 9.59700E-1	 2.54374E+0	
 2.81245E+1	 3.78264E+3	 9.20134E-1	 2.39598E+0	
 2.81411E+1	 3.74259E+3	 8.87354E-1	 2.25392E+0	
 2.81576E+1	 3.70302E+3	 8.54435E-1	 2.11701E+0	
 2.81742E+1	 3.66391E+3	 8.14553E-1	 1.98583E+0	
 2.81908E+1	 3.62527E+3	 7.77205E-1	 1.86072E+0	
 2.82073E+1	 3.58709E+3	 7.45311E-1	 1.74105E+0	
 2.82239E+1	 3.54937E+3	 7.09697E-1	 1.62669E+0	
 2.82404E+1	 3.51210E+3	 6.80548E-1	 1.51741E+0	
 2.82570E+1	 3.47528E+3	 6.51033E-1	 1.41275E+0	
 2.82736E+1	 3.43889E+3	 6.17776E-1	 1.31302E+0	
 2.82901E+1	 3.40295E+3	 5.90350E-1	 1.21807E+0	
 2.83067E+1	 3.36744E+3	 5.64501E-1	 1.12730E+0	
 2.83233E+1	 3.33235E+3	 5.34029E-1	 1.04095E+0	
 2.83398E+1	 3.29769E+3	 5.03919E-1	 9.59369E-1	
 2.83564E+1	 3.26345E+3	 4.78786E-1	 8.82129E-1	
 2.83730E+1	 3.22962E+3	 4.54552E-1	 8.08769E-1	
 2.83895E+1	 3.19620E+3	 4.26989E-1	 7.39480E-1	
 2.84061E+1	 3.16319E+3	 4.03278E-1	 6.74221E-1	
 2.84227E+1	 3.13058E+3	 3.80799E-1	 6.12593E-1	
 2.84392E+1	 3.09837E+3	 3.55194E-1	 5.54744E-1	
 2.84558E+1	 3.06655E+3	 3.33168E-1	 5.00639E-1	
 2.84723E+1	 3.03512E+3	 3.13225E-1	 4.49833E-1	
 2.84889E+1	 3.00407E+3	 2.89685E-1	 4.02445E-1	
 2.85055E+1	 2.97340E+3	 2.66008E-1	 3.58767E-1	
 2.85220E+1	 2.94311E+3	 2.47474E-1	 3.18408E-1	
 2.85386E+1	 2.91319E+3	 2.25543E-1	 2.81229E-1	
 2.85552E+1	 2.88364E+3	 2.08543E-1	 2.47110E-1	
 2.85717E+1	 2.85445E+3	 1.92032E-1	 2.15625E-1	
 2.85883E+1	 2.82562E+3	 1.72816E-1	 1.86948E-1	
 2.86049E+1	 2.79715E+3	 1.57712E-1	 1.60969E-1	
 2.86214E+1	 2.76903E+3	 1.44437E-1	 1.37220E-1	
 2.86380E+1	 2.74126E+3	 1.31041E-1	 1.15567E-1	
 2.86545E+1	 2.71383E+3	 1.15472E-1	 9.61915E-2	
 2.86711E+1	 2.68675E+3	 1.02804E-1	 7.90351E-2	
 2.86877E+1	 2.66000E+3	 9.11992E-2	 6.37865E-2	
 2.87042E+1	 2.63358E+3	 7.78076E-2	 5.05026E-2	
 2.87208E+1	 2.60750E+3	 6.67064E-2	 3.91439E-2	
 2.87374E+1	 2.58174E+3	 5.70204E-2	 2.94190E-2	
 2.87539E+1	 2.55630E+3	 4.62642E-2	 2.13009E-2	
 2.87705E+1	 2.53118E+3	 3.69700E-2	 1.47587E-2	
 2.87871E+1	 2.50638E+3	 2.82239E-2	 9.63449E-3	
 2.88036E+1	 2.48189E+3	 1.99673E-2	 5.84668E-3	
 2.88202E+1	 2.45771E+3	 1.41239E-2	 3.16713E-3	
 2.88368E+1	 2.43383E+3	 9.14000E-3	 1.33860E-3	
 2.88533E+1	 2.41026E+3	 3.94529E-3	 3.10098E-4	
 2.88699E+1	 2.38698E+3	 5.55112E-17	 0.00000E+0	
ELUstop :

MWDstart :
Molar mass	I2: RID 1, RI Signal	Integral[%]

 2.38698E+3	 2.07378E-17	 8.42428E-18	
 2.40941E+3	 1.41455E-3	 5.74630E-4	
 2.43205E+3	 3.24528E-3	 1.89296E-3	
 2.45491E+3	 5.01619E-3	 3.93068E-3	
 2.47798E+3	 7.01892E-3	 6.78196E-3	
 2.50126E+3	 9.73744E-3	 1.07376E-2	
 2.52477E+3	 1.27488E-2	 1.59165E-2	
 2.54850E+3	 1.58852E-2	 2.23695E-2	
 2.57245E+3	 1.93749E-2	 3.02402E-2	
 2.59662E+3	 2.28606E-2	 3.95268E-2	
 2.62102E+3	 2.63018E-2	 5.02113E-2	
 2.64566E+3	 3.03749E-2	 6.25505E-2	
 2.67052E+3	 3.47484E-2	 7.66663E-2	
 2.69561E+3	 3.85435E-2	 9.23238E-2	
 2.72095E+3	 4.29059E-2	 1.09753E-1	
 2.74652E+3	 4.81830E-2	 1.29327E-1	
 2.77233E+3	 5.23324E-2	 1.50586E-1	
 2.79838E+3	 5.66359E-2	 1.73593E-1	
 2.82468E+3	 6.15166E-2	 1.98582E-1	
 2.85122E+3	 6.76167E-2	 2.26050E-1	
 2.87802E+3	 7.30847E-2	 2.55739E-1	
 2.90507E+3	 7.83399E-2	 2.87563E-1	
 2.93237E+3	 8.46975E-2	 3.21970E-1	
 2.95992E+3	 9.13234E-2	 3.59068E-1	
 2.98774E+3	 9.73946E-2	 3.98633E-1	
 3.01582E+3	 1.05291E-1	 4.41405E-1	
 3.04416E+3	 1.12353E-1	 4.87045E-1	
 3.07277E+3	 1.18199E-1	 5.35061E-1	
 3.10164E+3	 1.25221E-1	 5.85929E-1	
 3.13079E+3	 1.33192E-1	 6.40036E-1	
 3.16021E+3	 1.40084E-1	 6.96942E-1	
 3.18991E+3	 1.47149E-1	 7.56718E-1	
 3.21989E+3	 1.55235E-1	 8.19779E-1	
 3.25015E+3	 1.63226E-1	 8.86086E-1	
 3.28069E+3	 1.70254E-1	 9.55248E-1	
 3.31152E+3	 1.78319E-1	 1.02769E+0	
 3.34264E+3	 1.87861E-1	 1.10400E+0	
 3.37406E+3	 1.96811E-1	 1.18395E+0	
 3.40576E+3	 2.04156E-1	 1.26688E+0	
 3.43777E+3	 2.12345E-1	 1.35315E+0	
 3.47008E+3	 2.22067E-1	 1.44336E+0	
 3.50269E+3	 2.31280E-1	 1.53731E+0	
 3.53560E+3	 2.39479E-1	 1.63459E+0	
 3.56883E+3	 2.48854E-1	 1.73568E+0	
 3.60237E+3	 2.59913E-1	 1.84127E+0	
 3.63622E+3	 2.68210E-1	 1.95022E+0	
 3.67040E+3	 2.80232E-1	 2.06406E+0	
 3.70489E+3	 2.91726E-1	 2.18257E+0	
 3.73971E+3	 3.01229E-1	 2.30494E+0	
 3.77485E+3	 3.10481E-1	 2.43106E+0	
 3.81032E+3	 3.21282E-1	 2.56158E+0	
 3.84613E+3	 3.32923E-1	 2.69682E+0	
 3.88228E+3	 3.42311E-1	 2.83587E+0	
 3.91876E+3	 3.55788E-1	 2.98041E+0	
 3.95559E+3	 3.68182E-1	 3.12997E+0	
 3.99276E+3	 3.78368E-1	 3.28368E+0	
 4.03028E+3	 3.88725E-1	 3.44159E+0	
 4.06816E+3	 4.00622E-1	 3.60433E+0	
 4.10639E+3	 4.12808E-1	 3.77203E+0	
 4.14498E+3	 4.23185E-1	 3.94394E+0	
 4.18393E+3	 4.35732E-1	 4.12094E+0	
 4.22325E+3	 4.47699E-1	 4.30281E+0	
 4.26294E+3	 4.61077E-1	 4.49011E+0	
 4.30300E+3	 4.72735E-1	 4.68215E+0	
 4.34344E+3	 4.84151E-1	 4.87883E+0	
 4.38426E+3	 4.97339E-1	 5.08086E+0	
 4.42546E+3	 5.11698E-1	 5.28873E+0	
 4.46705E+3	 5.22560E-1	 5.50101E+0	
 4.50903E+3	 5.34847E-1	 5.71828E+0	
 4.55140E+3	 5.52766E-1	 5.94283E+0	
 4.59417E+3	 5.66516E-1	 6.17296E+0	
 4.63735E+3	 5.79105E-1	 6.40821E+0	
 4.68093E+3	 5.93408E-1	 6.64927E+0	
 4.72492E+3	 6.08123E-1	 6.89631E+0	
 4.76932E+3	 6.19994E-1	 7.14817E+0	
 4.81414E+3	 6.34115E-1	 7.40576E+0	
 4.85938E+3	 6.49969E-1	 7.66980E+0	
 4.90505E+3	 6.63526E-1	 7.93934E+0	
 4.95114E+3	 6.75688E-1	 8.21382E+0	
 4.99767E+3	 6.88264E-1	 8.49342E+0	
 5.04464E+3	 7.02432E-1	 8.77876E+0	
 5.09205E+3	 7.19551E-1	 9.07107E+0	
 5.13990E+3	 7.32232E-1	 9.36852E+0	
 5.18820E+3	 7.45913E-1	 9.67153E+0	
 5.23696E+3	 7.62264E-1	 9.98118E+0	
 5.28617E+3	 7.77752E-1	 1.02971E+1	
 5.33585E+3	 7.92161E-1	 1.06189E+1	
 5.38600E+3	 8.10753E-1	 1.09483E+1	
 5.43661E+3	 8.27644E-1	 1.12845E+1	
 5.48770E+3	 8.40975E-1	 1.16261E+1	
 5.53927E+3	 8.55722E-1	 1.19737E+1	
 5.59133E+3	 8.71917E-1	 1.23279E+1	
 5.64388E+3	 8.87162E-1	 1.26883E+1	
 5.69691E+3	 9.00192E-1	 1.30540E+1	
 5.75045E+3	 9.14604E-1	 1.34255E+1	
 5.80449E+3	 9.36136E-1	 1.38058E+1	
 5.85904E+3	 9.50343E-1	 1.41919E+1	
 5.91410E+3	 9.64536E-1	 1.45837E+1	
 5.96968E+3	 9.80590E-1	 1.49821E+1	
 6.02578E+3	 9.96479E-1	 1.53869E+1	
 6.08241E+3	 1.00923E+0	 1.57968E+1	
 6.13957E+3	 1.02229E+0	 1.62121E+1	
 6.19727E+3	 1.04088E+0	 1.66349E+1	
 6.25551E+3	 1.05794E+0	 1.70647E+1	
 6.31429E+3	 1.07208E+0	 1.75002E+1	
 6.37363E+3	 1.08530E+0	 1.79411E+1	
 6.43353E+3	 1.10031E+0	 1.83881E+1	
 6.49399E+3	 1.11752E+0	 1.88421E+1	
 6.55502E+3	 1.13314E+0	 1.93024E+1	
 6.61662E+3	 1.14830E+0	 1.97688E+1	
 6.67880E+3	 1.16417E+0	 2.02418E+1	
 6.74156E+3	 1.17854E+0	 2.07205E+1	
 6.80492E+3	 1.19142E+0	 2.12045E+1	
 6.86887E+3	 1.20548E+0	 2.16942E+1	
 6.93342E+3	 1.22221E+0	 2.21907E+1	
 6.99858E+3	 1.23726E+0	 2.26933E+1	
 7.06435E+3	 1.25124E+0	 2.32016E+1	
 7.13073E+3	 1.26580E+0	 2.37158E+1	
 7.19775E+3	 1.27962E+0	 2.42356E+1	
 7.26539E+3	 1.29184E+0	 2.47604E+1	
 7.33367E+3	 1.30481E+0	 2.52904E+1	
 7.40258E+3	 1.32037E+0	 2.58268E+1	
 7.47215E+3	 1.33220E+0	 2.63680E+1	
 7.54237E+3	 1.34339E+0	 2.69137E+1	
 7.61325E+3	 1.35495E+0	 2.74641E+1	
 7.68480E+3	 1.36879E+0	 2.80202E+1	
 7.75702E+3	 1.38508E+0	 2.85828E+1	
 7.82991E+3	 1.39539E+0	 2.91497E+1	
 7.90350E+3	 1.40750E+0	 2.97215E+1	
 7.97777E+3	 1.42029E+0	 3.02984E+1	
 8.05274E+3	 1.43118E+0	 3.08798E+1	
 8.12842E+3	 1.44134E+0	 3.14653E+1	
 8.20481E+3	 1.45251E+0	 3.20554E+1	
 8.28191E+3	 1.46446E+0	 3.26503E+1	
 8.35974E+3	 1.47328E+0	 3.32488E+1	
 8.43830E+3	 1.48289E+0	 3.38512E+1	
 8.51760E+3	 1.49378E+0	 3.44580E+1	
 8.59765E+3	 1.50324E+0	 3.50686E+1	
 8.67845E+3	 1.51157E+0	 3.56827E+1	
 8.76000E+3	 1.52063E+0	 3.63004E+1	
 8.84233E+3	 1.53080E+0	 3.69223E+1	
 8.92542E+3	 1.53826E+0	 3.75471E+1	
 9.00930E+3	 1.54551E+0	 3.81750E+1	
 9.09397E+3	 1.55433E+0	 3.88064E+1	
 9.17943E+3	 1.56303E+0	 3.94413E+1	
 9.26569E+3	 1.57036E+0	 4.00793E+1	
 9.35277E+3	 1.57657E+0	 4.07197E+1	
 9.44066E+3	 1.58314E+0	 4.13628E+1	
 9.52938E+3	 1.59000E+0	 4.20087E+1	
 9.61894E+3	 1.59531E+0	 4.26568E+1	
 9.70933E+3	 1.60050E+0	 4.33070E+1	
 9.80058E+3	 1.60584E+0	 4.39593E+1	
 9.89268E+3	 1.61072E+0	 4.46136E+1	
 9.98564E+3	 1.61465E+0	 4.52695E+1	
 1.00795E+4	 1.61854E+0	 4.59270E+1	
 1.01742E+4	 1.62311E+0	 4.65864E+1	
 1.02698E+4	 1.62621E+0	 4.72470E+1	
 1.03663E+4	 1.62898E+0	 4.79087E+1	
 1.04638E+4	 1.63166E+0	 4.85716E+1	
 1.05621E+4	 1.63401E+0	 4.92353E+1	
 1.06613E+4	 1.63584E+0	 4.98999E+1	
 1.07615E+4	 1.63733E+0	 5.05650E+1	
 1.08627E+4	 1.63816E+0	 5.12305E+1	
 1.09648E+4	 1.63883E+0	 5.18962E+1	
 1.10678E+4	 1.63930E+0	 5.25621E+1	
 1.11718E+4	 1.63936E+0	 5.32281E+1	
 1.12768E+4	 1.63887E+0	 5.38938E+1	
 1.13828E+4	 1.63807E+0	 5.45593E+1	
 1.14897E+4	 1.63742E+0	 5.52244E+1	
 1.15977E+4	 1.63628E+0	 5.58891E+1	
 1.17067E+4	 1.63282E+0	 5.65524E+1	
 1.18167E+4	 1.63070E+0	 5.72149E+1	
 1.19278E+4	 1.62819E+0	 5.78763E+1	
 1.20399E+4	 1.62470E+0	 5.85363E+1	
 1.21530E+4	 1.62107E+0	 5.91948E+1	
 1.22672E+4	 1.61752E+0	 5.98519E+1	
 1.23825E+4	 1.61161E+0	 6.05066E+1	
 1.24989E+4	 1.60605E+0	 6.11590E+1	
 1.26163E+4	 1.60159E+0	 6.18096E+1	
 1.27349E+4	 1.59588E+0	 6.24579E+1	
 1.28546E+4	 1.58905E+0	 6.31034E+1	
 1.29754E+4	 1.58286E+0	 6.37464E+1	
 1.30973E+4	 1.57712E+0	 6.43871E+1	
 1.32204E+4	 1.56983E+0	 6.50248E+1	
 1.33446E+4	 1.56069E+0	 6.56588E+1	
 1.34700E+4	 1.55393E+0	 6.62901E+1	
 1.35966E+4	 1.54682E+0	 6.69184E+1	
 1.37244E+4	 1.53885E+0	 6.75435E+1	
 1.38534E+4	 1.52623E+0	 6.81635E+1	
 1.39836E+4	 1.51518E+0	 6.87791E+1	
 1.41150E+4	 1.50588E+0	 6.93908E+1	
 1.42476E+4	 1.49462E+0	 6.99979E+1	
 1.43815E+4	 1.48268E+0	 7.06003E+1	
 1.45167E+4	 1.47317E+0	 7.11987E+1	
 1.46531E+4	 1.46130E+0	 7.17923E+1	
 1.47908E+4	 1.44722E+0	 7.23802E+1	
 1.49298E+4	 1.43611E+0	 7.29636E+1	
 1.50701E+4	 1.42422E+0	 7.35422E+1	
 1.52117E+4	 1.40976E+0	 7.41149E+1	
 1.53547E+4	 1.39571E+0	 7.46818E+1	
 1.54990E+4	 1.38364E+0	 7.52439E+1	
 1.56446E+4	 1.36946E+0	 7.58002E+1	
 1.57917E+4	 1.35207E+0	 7.63495E+1	
 1.59401E+4	 1.33960E+0	 7.68937E+1	
 1.60899E+4	 1.32688E+0	 7.74327E+1	
 1.62411E+4	 1.31289E+0	 7.79660E+1	
 1.63937E+4	 1.29193E+0	 7.84908E+1	
 1.65477E+4	 1.27472E+0	 7.90087E+1	
 1.67033E+4	 1.25958E+0	 7.95203E+1	
 1.68602E+4	 1.24189E+0	 8.00248E+1	
 1.70187E+4	 1.22432E+0	 8.05222E+1	
 1.71786E+4	 1.20986E+0	 8.10137E+1	
 1.73400E+4	 1.19336E+0	 8.14984E+1	
 1.75030E+4	 1.17337E+0	 8.19751E+1	
 1.76675E+4	 1.15922E+0	 8.24460E+1	
 1.78335E+4	 1.13785E+0	 8.29082E+1	
 1.80011E+4	 1.11791E+0	 8.33624E+1	
 1.81703E+4	 1.10179E+0	 8.38099E+1	
 1.83410E+4	 1.08571E+0	 8.42510E+1	
 1.85134E+4	 1.06646E+0	 8.46842E+1	
 1.86874E+4	 1.04582E+0	 8.51090E+1	
 1.88630E+4	 1.02673E+0	 8.55261E+1	
 1.90403E+4	 1.00775E+0	 8.59355E+1	
 1.92192E+4	 9.87521E-1	 8.63367E+1	
 1.93998E+4	 9.72242E-1	 8.67316E+1	
 1.95821E+4	 9.57427E-1	 8.71206E+1	
 1.97661E+4	 9.40683E-1	 8.75027E+1	
 1.99519E+4	 9.15138E-1	 8.78744E+1	
 2.01394E+4	 8.98490E-1	 8.82394E+1	
 2.03287E+4	 8.81259E-1	 8.85974E+1	
 2.05197E+4	 8.61160E-1	 8.89473E+1	
 2.07125E+4	 8.43926E-1	 8.92901E+1	
 2.09072E+4	 8.28352E-1	 8.96266E+1	
 2.11037E+4	 8.07439E-1	 8.99546E+1	
 2.13020E+4	 7.85442E-1	 9.02737E+1	
 2.15022E+4	 7.69646E-1	 9.05863E+1	
 2.17043E+4	 7.51334E-1	 9.08915E+1	
 2.19082E+4	 7.31866E-1	 9.11888E+1	
 2.21141E+4	 7.16718E-1	 9.14800E+1	
 2.23219E+4	 6.99602E-1	 9.17642E+1	
 2.25317E+4	 6.79317E-1	 9.20401E+1	
 2.27434E+4	 6.65282E-1	 9.23104E+1	
 2.29572E+4	 6.49267E-1	 9.25741E+1	
 2.31729E+4	 6.29608E-1	 9.28299E+1	
 2.33907E+4	 6.14951E-1	 9.30797E+1	
 2.36105E+4	 6.01268E-1	 9.33240E+1	
 2.38324E+4	 5.86907E-1	 9.35624E+1	
 2.40564E+4	 5.69002E-1	 9.37935E+1	
 2.42824E+4	 5.51329E-1	 9.40175E+1	
 2.45106E+4	 5.35364E-1	 9.42350E+1	
 2.47410E+4	 5.19038E-1	 9.44458E+1	
 2.49735E+4	 5.04479E-1	 9.46508E+1	
 2.52082E+4	 4.91229E-1	 9.48503E+1	
 2.54451E+4	 4.75898E-1	 9.50436E+1	
 2.56842E+4	 4.61309E-1	 9.52310E+1	
 2.59256E+4	 4.49010E-1	 9.54134E+1	
 2.61692E+4	 4.34898E-1	 9.55901E+1	
 2.64151E+4	 4.20715E-1	 9.57610E+1	
 2.66634E+4	 4.09409E-1	 9.59273E+1	
 2.69139E+4	 3.96317E-1	 9.60883E+1	
 2.71669E+4	 3.81900E-1	 9.62435E+1	
 2.74222E+4	 3.71628E-1	 9.63944E+1	
 2.76799E+4	 3.60596E-1	 9.65409E+1	
 2.79400E+4	 3.46450E-1	 9.66816E+1	
 2.82026E+4	 3.34551E-1	 9.68176E+1	
 2.84676E+4	 3.25454E-1	 9.69498E+1	
 2.87351E+4	 3.14972E-1	 9.70777E+1	
 2.90052E+4	 3.00623E-1	 9.71998E+1	
 2.92777E+4	 2.92362E-1	 9.73186E+1	
 2.95529E+4	 2.82722E-1	 9.74334E+1	
 2.98306E+4	 2.71804E-1	 9.75439E+1	
 3.01109E+4	 2.63904E-1	 9.76511E+1	
 3.03939E+4	 2.54942E-1	 9.77546E+1	
 3.06795E+4	 2.43914E-1	 9.78537E+1	
 3.09679E+4	 2.34617E-1	 9.79490E+1	
 3.12589E+4	 2.26138E-1	 9.80409E+1	
 3.15526E+4	 2.17087E-1	 9.81291E+1	
 3.18492E+4	 2.10465E-1	 9.82146E+1	
 3.21485E+4	 2.03209E-1	 9.82971E+1	
 3.24506E+4	 1.94281E-1	 9.83760E+1	
 3.27555E+4	 1.86786E-1	 9.84519E+1	
 3.30634E+4	 1.80912E-1	 9.85254E+1	
 3.33741E+4	 1.74082E-1	 9.85961E+1	
 3.36877E+4	 1.66644E-1	 9.86638E+1	
 3.40043E+4	 1.60672E-1	 9.87291E+1	
 3.43239E+4	 1.52955E-1	 9.87912E+1	
 3.46464E+4	 1.46495E-1	 9.88507E+1	
 3.49720E+4	 1.41232E-1	 9.89081E+1	
 3.53007E+4	 1.35194E-1	 9.89630E+1	
 3.56324E+4	 1.29479E-1	 9.90156E+1	
 3.59673E+4	 1.24768E-1	 9.90663E+1	
 3.63053E+4	 1.19238E-1	 9.91148E+1	
 3.66465E+4	 1.14160E-1	 9.91611E+1	
 3.69909E+4	 1.09707E-1	 9.92057E+1	
 3.73385E+4	 1.04440E-1	 9.92481E+1	
 3.76894E+4	 1.00085E-1	 9.92888E+1	
 3.80436E+4	 9.62237E-2	 9.93279E+1	
 3.84011E+4	 9.04726E-2	 9.93646E+1	
 3.87620E+4	 8.64820E-2	 9.93998E+1	
 3.91262E+4	 8.32222E-2	 9.94336E+1	
 3.94939E+4	 7.95154E-2	 9.94659E+1	
 3.98651E+4	 7.53392E-2	 9.94965E+1	
 4.02397E+4	 7.24715E-2	 9.95259E+1	
 4.06179E+4	 6.90304E-2	 9.95539E+1	
 4.09996E+4	 6.52830E-2	 9.95805E+1	
 4.13849E+4	 6.24963E-2	 9.96059E+1	
 4.17738E+4	 5.92107E-2	 9.96299E+1	
 4.21664E+4	 5.60529E-2	 9.96527E+1	
 4.25626E+4	 5.35473E-2	 9.96744E+1	
 4.29626E+4	 5.00782E-2	 9.96948E+1	
 4.33664E+4	 4.73166E-2	 9.97140E+1	
 4.37739E+4	 4.50741E-2	 9.97323E+1	
 4.41853E+4	 4.22930E-2	 9.97495E+1	
 4.46005E+4	 4.04016E-2	 9.97659E+1	
 4.50197E+4	 3.87787E-2	 9.97817E+1	
 4.54427E+4	 3.68245E-2	 9.97966E+1	
 4.58698E+4	 3.43550E-2	 9.98106E+1	
 4.63009E+4	 3.29061E-2	 9.98239E+1	
 4.67360E+4	 3.11295E-2	 9.98366E+1	
 4.71752E+4	 2.95340E-2	 9.98486E+1	
 4.76185E+4	 2.80032E-2	 9.98600E+1	
 4.80660E+4	 2.55207E-2	 9.98703E+1	
 4.85177E+4	 2.41036E-2	 9.98801E+1	
 4.89737E+4	 2.26927E-2	 9.98893E+1	
 4.94339E+4	 2.12916E-2	 9.98980E+1	
 4.98985E+4	 2.03974E-2	 9.99063E+1	
 5.03674E+4	 1.91323E-2	 9.99140E+1	
 5.08407E+4	 1.80342E-2	 9.99214E+1	
 5.13185E+4	 1.72833E-2	 9.99284E+1	
 5.18008E+4	 1.62477E-2	 9.99350E+1	
 5.22876E+4	 1.55629E-2	 9.99413E+1	
 5.27790E+4	 1.47572E-2	 9.99473E+1	
 5.32750E+4	 1.35004E-2	 9.99528E+1	
 5.37756E+4	 1.26135E-2	 9.99579E+1	
 5.42810E+4	 1.18311E-2	 9.99627E+1	
 5.47911E+4	 1.08069E-2	 9.99671E+1	
 5.53060E+4	 1.01559E-2	 9.99712E+1	
 5.58257E+4	 9.45679E-3	 9.99751E+1	
 5.63504E+4	 8.71395E-3	 9.99786E+1	
 5.68799E+4	 8.15866E-3	 9.99819E+1	
 5.74145E+4	 7.27163E-3	 9.99849E+1	
 5.79540E+4	 6.55311E-3	 9.99875E+1	
 5.84986E+4	 5.83476E-3	 9.99899E+1	
 5.90484E+4	 4.96274E-3	 9.99919E+1	
 5.96033E+4	 4.45785E-3	 9.99937E+1	
 6.01634E+4	 3.76881E-3	 9.99953E+1	
 6.07288E+4	 3.30865E-3	 9.99966E+1	
 6.12995E+4	 2.88527E-3	 9.99978E+1	
 6.18756E+4	 2.28111E-3	 9.99987E+1	
 6.24571E+4	 1.70459E-3	 9.99994E+1	
 6.30440E+4	 1.19908E-3	 9.99999E+1	
 6.36365E+4	 2.58424E-4	 1.00000E+2	
 6.42345E+4	 0.00000E+0	 1.00000E+2	
 6.48382E+4	 0.00000E+0	 1.00000E+2	
 6.54475E+4	 0.00000E+0	 1.00000E+2	
 6.60626E+4	 0.00000E+0	 1.00000E+2	
 6.66834E+4	 0.00000E+0	 1.00000E+2	
 6.73101E+4	 0.00000E+0	 1.00000E+2	
 6.79426E+4	 0.00000E+0	 1.00000E+2	
 6.85811E+4	 0.00000E+0	 1.00000E+2	
 6.92256E+4	 0.00000E+0	 1.00000E+2	
 6.98762E+4	 0.00000E+0	 1.00000E+2	
 7.05328E+4	 0.00000E+0	 1.00000E+2	
 7.11957E+4	 0.00000E+0	 1.00000E+2	
 7.18647E+4	 0.00000E+0	 1.00000E+2	
 7.25401E+4	 0.00000E+0	 1.00000E+2	
 7.32218E+4	 0.00000E+0	 1.00000E+2	
 7.39099E+4	 0.00000E+0	 1.00000E+2	
 7.46045E+4	 0.00000E+0	 1.00000E+2	
 7.53056E+4	 0.00000E+0	 1.00000E+2	
 7.60133E+4	 0.00000E+0	 1.00000E+2	
 7.67276E+4	 0.00000E+0	 1.00000E+2	
 7.74487E+4	 0.00000E+0	 1.00000E+2	
 7.81765E+4	 0.00000E+0	 1.00000E+2	
 7.89112E+4	 0.00000E+0	 1.00000E+2	
 7.96528E+4	 0.00000E+0	 1.00000E+2	
 8.04013E+4	 0.00000E+0	 1.00000E+2	
 8.11569E+4	 0.00000E+0	 1.00000E+2	
 8.19196E+4	 0.00000E+0	 1.00000E+2	
 8.26894E+4	 0.00000E+0	 1.00000E+2	
 8.34665E+4	 0.00000E+0	 1.00000E+2	
 8.42509E+4	 0.00000E+0	 1.00000E+2	
 8.50426E+4	 0.00000E+0	 1.00000E+2	
 8.58418E+4	 0.00000E+0	 1.00000E+2	
 8.66486E+4	 0.00000E+0	 1.00000E+2	
 8.74628E+4	 0.00000E+0	 1.00000E+2	
 8.82848E+4	 0.00000E+0	 1.00000E+2	
 8.91145E+4	 0.00000E+0	 1.00000E+2	
 8.99519E+4	 0.00000E+0	 1.00000E+2	
 9.07972E+4	 0.00000E+0	 1.00000E+2	
 9.16505E+4	 0.00000E+0	 1.00000E+2	
 9.25118E+4	 0.00000E+0	 1.00000E+2	
 9.33812E+4	 0.00000E+0	 1.00000E+2	
 9.42588E+4	 0.00000E+0	 1.00000E+2	
 9.51446E+4	 0.00000E+0	 1.00000E+2	
 9.60387E+4	 0.00000E+0	 1.00000E+2	
 9.69412E+4	 0.00000E+0	 1.00000E+2	
 9.78523E+4	 0.00000E+0	 1.00000E+2	
 9.87718E+4	 0.00000E+0	 1.00000E+2	
 9.97001E+4	 0.00000E+0	 1.00000E+2	
 1.00637E+5	 0.00000E+0	 1.00000E+2	
 1.01583E+5	 0.00000E+0	 1.00000E+2	
 1.02537E+5	 0.00000E+0	 1.00000E+2	
 1.03501E+5	 0.00000E+0	 1.00000E+2	
 1.04474E+5	 0.00000E+0	 1.00000E+2	
 1.05455E+5	 0.00000E+0	 1.00000E+2	
 1.06446E+5	 0.00000E+0	 1.00000E+2	
 1.07447E+5	 0.00000E+0	 1.00000E+2	
 1.08457E+5	 0.00000E+0	 1.00000E+2	
MWDstop :
