# Supplementary material for: Copolymers of NVAm and NVP for Efficient Gene Delivery
Source: ACS Polym Au. 2026 Jan 16;6(1):426–36. doi: 10.1021/acspolymersau.5c00167 (PMC12903468; doi:10.1021/acspolymersau.5c00167)
Supplement: Supplementary file 1 [file lg5c00167_si_001.zip › raw_and_analyzed_data/SEC_Data/TF030 50;50.TXT]

Sample :	Vial  21: TF030 50/50 - 1
Method settings :	C:\WINGPC_8#1\PSS.ChromPilot.Method.Instrument.2.xml
Sequence table :	C:\WINGPC_8#1\PSS.ChromPilot.Sequence.Instrument.2.xml
Inject date :	Montag       22.07.24   20:14:59
Inject volume :	100.000	ul
Concentration :	  1.000	g/l
Project :	C:\GPC Data\Projects\Messung_2024_03Jul_H2O
Calibration :	C:\GPC Data\Calibration\Calibration_PEG_030724_03formicacid01NaCl_pH2.CAL
Method :	C:\GPC Data\Methods\Standard_MET_AQ_030724_Dual Wavelength_A_B_2_PEG.MET
Export file :	C:\Users\AG B�ker\Desktop\Data\Tom\TF030 50;50.TXT

Operator :	AG B�ker
Account :	

Calibration MH-K :	 1.000000	ml/g	univ. Calibration MH-K :	 0.000000	ml/g
Calibration MH-A :	 0.000000	-	univ. Calibration MH-A :	 0.000000	-
Internal Standard Calibration :	 50.000	ml
Internal Standard Acquisition :	-------	ml
Data Interval :	  1.000	s

Eluent :	H2O + 0.1MNaCl + 0.3 % formic acid
Flow :	  1.000	ml/min

Column 1 :	PSS NOVEMA Max VS, 10�m	Temperature :	 40.000	C
Column 2 :	PSS NOVEMA Max 10�m, 1000A	Temperature :	 40.000	C
Column 3 :	PSS NOVEMA Max 10mm, 1000A	Temperature :	 40.000	C
Column 4 :	PSS NOVEMA Max, 10�m, 30A	Temperature :	 40.000	C

Detector 1 :	I2: VWD 1, Signal A	Delay :	  0.000	min
Detector 2 :	I2: VWD 1, Signal B	Delay :	  0.000	min
Detector 3 :	I2: RID 1, RI Signal	Delay :	  0.400	min
Detector 4 :	I2: IsoPump 1, Pressure	Delay :	  0.000	min
Detector 5 :	PSS SLD 7000/BI-MwA	Delay :	  0.180	min
Detector 6 :	PSS SLD 7000/BI-MwA	Delay :	  0.180	min
Detector 7 :	PSS SLD 7000/BI-MwA	Delay :	  0.180	min
Detector 8 :	PSS SLD 7000/BI-MwA	Delay :	  0.180	min
Detector 9 :	PSS SLD 7000/BI-MwA	Delay :	  0.180	min
Detector 10 :	PSS SLD 7000/BI-MwA	Delay :	  0.180	min
Detector 11 :	PSS SLD 7000/BI-MwA	Delay :	  0.180	min
Detector 12 :	PSS SLD 7000/BI-MwA	Delay :	  0.180	min

Baseline from :	 23.949	to :	 28.673	ml
Integration from :	 23.949	to :	 28.673	ml

	I2: RID 1, RI Signal
Mn:	 9.909E+3	g/mol
Mw:	 1.285E+4	g/mol
Mz:	 1.626E+4	g/mol
M(z+1):	 1.985E+4	g/mol
Mv:	 0.000E+0	g/mol
D:	 1.296E+0	
[n]:	 0.000E+0	ml/g
Vp:	 2.637E+1	ml
Mp:	 1.195E+4	g/mol
Fl:	 7.098E+0	ml*V
< 2683 :	      0.00	%
w% : 	    100.00	%
> 48593 :	      0.00	%

Calibration Coefficients:

Vol. min : 19.935830   
Vol. max : 31.290330   
R : 9.999090e-01
Fit : PSS Poly 5
Const.: -6.517006e+01
Coef.2: 1.639485e+01
Coef.3: -1.511571e+00
Coef.4: 6.957456e-02
Coef.5: -1.600580e-03
Coef.6: 1.460191e-05
Coef.7: 0.000000e+00
Coef.8: 0.000000e+00


Multi area report start :
Sample :	Vial  21: TF030 50/50 - 1
Calibration:	C:\GPC Data\Calibration\Calibration_PEG_030724_03formicacid01NaCl_pH2.CAL
Print Date:	Donnerstag   25.07.24   10:59:42
Project:	C:\GPC Data\Projects\Messung_2024_03Jul_H2O
Method:	C:\GPC Data\Methods\Standard_MET_AQ_030724_Dual Wavelength_A_B_2_PEG
MAS Parameters:	

Area	Name	from	to	Unit

1				
2				
3				
4				
5				
6				
7				
8				

 	Set 1	Set 2	Set 3	Set 4	Set 5	Set 6	Set 7	Set 8

 	-	-	-	-	-	-	-	-
 	-	-	-	-	-	-	-	-
 	-	-	-	-	-	-	-	-
 	-	-	-	-	-	-	-	-
 	-	-	-	-	-	-	-	-
 	-	-	-	-	-	-	-	-
 	-	-	-	-	-	-	-	-
 	-	-	-	-	-	-	-	-

Multi area report end :

RAWstart :
Time	I2: RID 1, RI Signal	Time

 0.00000E+0	 2.40296E-1	 20:14:59:01	
 1.66667E-2	 2.40900E-1	 20:15:00:01	
 3.33333E-2	 2.41376E-1	 20:15:01:01	
 5.00000E-2	 2.41822E-1	 20:15:02:01	
 6.66667E-2	 2.42234E-1	 20:15:03:01	
 8.33333E-2	 2.42572E-1	 20:15:04:01	
 1.00000E-1	 2.43034E-1	 20:15:05:01	
 1.16667E-1	 2.43712E-1	 20:15:06:01	
 1.33333E-1	 2.44481E-1	 20:15:07:01	
 1.50000E-1	 2.45396E-1	 20:15:08:01	
 1.66667E-1	 2.46304E-1	 20:15:09:01	
 1.83333E-1	 2.47036E-1	 20:15:10:01	
 2.00000E-1	 2.47639E-1	 20:15:11:01	
 2.16667E-1	 2.48434E-1	 20:15:12:01	
 2.33333E-1	 2.49409E-1	 20:15:13:01	
 2.50000E-1	 2.50421E-1	 20:15:14:01	
 2.66667E-1	 2.51885E-1	 20:15:15:01	
 2.83333E-1	 2.53247E-1	 20:15:16:01	
 3.00000E-1	 2.54236E-1	 20:15:17:01	
 3.16667E-1	 2.55288E-1	 20:15:18:01	
 3.33333E-1	 2.56446E-1	 20:15:19:01	
 3.50000E-1	 2.57705E-1	 20:15:20:01	
 3.66667E-1	 2.59015E-1	 20:15:21:01	
 3.83333E-1	 2.60125E-1	 20:15:22:01	
 4.00000E-1	 2.60955E-1	 20:15:23:01	
 4.16667E-1	 2.61729E-1	 20:15:24:01	
 4.33333E-1	 2.62482E-1	 20:15:25:01	
 4.50000E-1	 2.63120E-1	 20:15:26:01	
 4.66667E-1	 2.63851E-1	 20:15:27:01	
 4.83333E-1	 2.64730E-1	 20:15:28:01	
 5.00000E-1	 2.65614E-1	 20:15:29:01	
 5.16667E-1	 2.66368E-1	 20:15:30:01	
 5.33333E-1	 2.67183E-1	 20:15:31:01	
 5.50000E-1	 2.68158E-1	 20:15:32:01	
 5.66667E-1	 2.69006E-1	 20:15:33:01	
 5.83333E-1	 2.69842E-1	 20:15:34:01	
 6.00000E-1	 2.70582E-1	 20:15:35:01	
 6.16667E-1	 2.71058E-1	 20:15:36:01	
 6.33333E-1	 2.71359E-1	 20:15:37:01	
 6.50000E-1	 2.71552E-1	 20:15:38:01	
 6.66667E-1	 2.71675E-1	 20:15:39:01	
 6.83333E-1	 2.71853E-1	 20:15:40:01	
 7.00000E-1	 2.72089E-1	 20:15:41:01	
 7.16667E-1	 2.72293E-1	 20:15:42:01	
 7.33333E-1	 2.72366E-1	 20:15:43:01	
 7.50000E-1	 2.72261E-1	 20:15:44:01	
 7.66667E-1	 2.72039E-1	 20:15:45:01	
 7.83333E-1	 2.71748E-1	 20:15:46:01	
 8.00000E-1	 2.71310E-1	 20:15:47:01	
 8.16667E-1	 2.70840E-1	 20:15:48:01	
 8.33333E-1	 2.70459E-1	 20:15:49:01	
 8.50000E-1	 2.70123E-1	 20:15:50:01	
 8.66667E-1	 2.69865E-1	 20:15:51:01	
 8.83333E-1	 2.69688E-1	 20:15:52:01	
 9.00000E-1	 2.69392E-1	 20:15:53:01	
 9.16667E-1	 2.68873E-1	 20:15:54:01	
 9.33333E-1	 2.68248E-1	 20:15:55:01	
 9.50000E-1	 2.67604E-1	 20:15:56:01	
 9.66667E-1	 2.67143E-1	 20:15:57:01	
 9.83333E-1	 2.66965E-1	 20:15:58:01	
 1.00000E+0	 2.66859E-1	 20:15:59:01	
 1.01667E+0	 2.66690E-1	 20:16:00:01	
 1.03333E+0	 2.66478E-1	 20:16:01:01	
 1.05000E+0	 2.66234E-1	 20:16:02:01	
 1.06667E+0	 2.65793E-1	 20:16:03:01	
 1.08333E+0	 2.65165E-1	 20:16:04:01	
 1.10000E+0	 2.64496E-1	 20:16:05:01	
 1.11667E+0	 2.63807E-1	 20:16:06:01	
 1.13333E+0	 2.63211E-1	 20:16:07:01	
 1.15000E+0	 2.62643E-1	 20:16:08:01	
 1.16667E+0	 2.61832E-1	 20:16:09:01	
 1.18333E+0	 2.60836E-1	 20:16:10:01	
 1.20000E+0	 2.59916E-1	 20:16:11:01	
 1.21667E+0	 2.59049E-1	 20:16:12:01	
 1.23333E+0	 2.58264E-1	 20:16:13:01	
 1.25000E+0	 2.57456E-1	 20:16:14:01	
 1.26667E+0	 2.56370E-1	 20:16:15:01	
 1.28333E+0	 2.55137E-1	 20:16:16:01	
 1.30000E+0	 2.54012E-1	 20:16:17:01	
 1.31667E+0	 2.52923E-1	 20:16:18:01	
 1.33333E+0	 2.51930E-1	 20:16:19:01	
 1.35000E+0	 2.51151E-1	 20:16:20:01	
 1.36667E+0	 2.50335E-1	 20:16:21:01	
 1.38333E+0	 2.49440E-1	 20:16:22:01	
 1.40000E+0	 2.48581E-1	 20:16:23:01	
 1.41667E+0	 2.47803E-1	 20:16:24:01	
 1.43333E+0	 2.46893E-1	 20:16:25:01	
 1.45000E+0	 2.45928E-1	 20:16:26:01	
 1.46667E+0	 2.44980E-1	 20:16:27:01	
 1.48333E+0	 2.43878E-1	 20:16:28:01	
 1.50000E+0	 2.42676E-1	 20:16:29:01	
 1.51667E+0	 2.41453E-1	 20:16:30:01	
 1.53333E+0	 2.40021E-1	 20:16:31:01	
 1.55000E+0	 2.38589E-1	 20:16:32:01	
 1.56667E+0	 2.37311E-1	 20:16:33:01	
 1.58333E+0	 2.35819E-1	 20:16:34:01	
 1.60000E+0	 2.34221E-1	 20:16:35:01	
 1.61667E+0	 2.32745E-1	 20:16:36:01	
 1.63333E+0	 2.31335E-1	 20:16:37:01	
 1.65000E+0	 2.29670E-1	 20:16:38:01	
 1.66667E+0	 2.28007E-1	 20:16:39:01	
 1.68333E+0	 2.26667E-1	 20:16:40:01	
 1.70000E+0	 2.25269E-1	 20:16:41:01	
 1.71667E+0	 2.23859E-1	 20:16:42:01	
 1.73333E+0	 2.22684E-1	 20:16:43:01	
 1.75000E+0	 2.21442E-1	 20:16:44:01	
 1.76667E+0	 2.20169E-1	 20:16:45:01	
 1.78333E+0	 2.18938E-1	 20:16:46:01	
 1.80000E+0	 2.17717E-1	 20:16:47:01	
 1.81667E+0	 2.16623E-1	 20:16:48:01	
 1.83333E+0	 2.15606E-1	 20:16:49:01	
 1.85000E+0	 2.14264E-1	 20:16:50:01	
 1.86667E+0	 2.12656E-1	 20:16:51:01	
 1.88333E+0	 2.11093E-1	 20:16:52:01	
 1.90000E+0	 2.09036E-1	 20:16:53:01	
 1.91667E+0	 2.07070E-1	 20:16:54:01	
 1.93333E+0	 2.05441E-1	 20:16:55:01	
 1.95000E+0	 2.03878E-1	 20:16:56:01	
 1.96667E+0	 2.01936E-1	 20:16:57:01	
 1.98333E+0	 1.99984E-1	 20:16:58:01	
 2.00000E+0	 1.98424E-1	 20:16:59:01	
 2.01667E+0	 1.96862E-1	 20:17:00:01	
 2.03333E+0	 1.95318E-1	 20:17:01:01	
 2.05000E+0	 1.93765E-1	 20:17:02:01	
 2.06667E+0	 1.92148E-1	 20:17:03:01	
 2.08333E+0	 1.90599E-1	 20:17:04:01	
 2.10000E+0	 1.89302E-1	 20:17:05:01	
 2.11667E+0	 1.87907E-1	 20:17:06:01	
 2.13333E+0	 1.86202E-1	 20:17:07:01	
 2.15000E+0	 1.84678E-1	 20:17:08:01	
 2.16667E+0	 1.83108E-1	 20:17:09:01	
 2.18333E+0	 1.81548E-1	 20:17:10:01	
 2.20000E+0	 1.80297E-1	 20:17:11:01	
 2.21667E+0	 1.79119E-1	 20:17:12:01	
 2.23333E+0	 1.77812E-1	 20:17:13:01	
 2.25000E+0	 1.76704E-1	 20:17:14:01	
 2.26667E+0	 1.75768E-1	 20:17:15:01	
 2.28333E+0	 1.74700E-1	 20:17:16:01	
 2.30000E+0	 1.73680E-1	 20:17:17:01	
 2.31667E+0	 1.72922E-1	 20:17:18:01	
 2.33333E+0	 1.72261E-1	 20:17:19:01	
 2.35000E+0	 1.71881E-1	 20:17:20:01	
 2.36667E+0	 1.71756E-1	 20:17:21:01	
 2.38333E+0	 1.71632E-1	 20:17:22:01	
 2.40000E+0	 1.71403E-1	 20:17:23:01	
 2.41667E+0	 1.71114E-1	 20:17:24:01	
 2.43333E+0	 1.70900E-1	 20:17:25:01	
 2.45000E+0	 1.70940E-1	 20:17:26:01	
 2.46667E+0	 1.71243E-1	 20:17:27:01	
 2.48333E+0	 1.71774E-1	 20:17:28:01	
 2.50000E+0	 1.72377E-1	 20:17:29:01	
 2.51667E+0	 1.72900E-1	 20:17:30:01	
 2.53333E+0	 1.73381E-1	 20:17:31:01	
 2.55000E+0	 1.73883E-1	 20:17:32:01	
 2.56667E+0	 1.74359E-1	 20:17:33:01	
 2.58333E+0	 1.74743E-1	 20:17:34:01	
 2.60000E+0	 1.75375E-1	 20:17:35:01	
 2.61667E+0	 1.76261E-1	 20:17:36:01	
 2.63333E+0	 1.77164E-1	 20:17:37:01	
 2.65000E+0	 1.77997E-1	 20:17:38:01	
 2.66667E+0	 1.78552E-1	 20:17:39:01	
 2.68333E+0	 1.78833E-1	 20:17:40:01	
 2.70000E+0	 1.79098E-1	 20:17:41:01	
 2.71667E+0	 1.79410E-1	 20:17:42:01	
 2.73333E+0	 1.79680E-1	 20:17:43:01	
 2.75000E+0	 1.79848E-1	 20:17:44:01	
 2.76667E+0	 1.79826E-1	 20:17:45:01	
 2.78333E+0	 1.79553E-1	 20:17:46:01	
 2.80000E+0	 1.78793E-1	 20:17:47:01	
 2.81667E+0	 1.77865E-1	 20:17:48:01	
 2.83333E+0	 1.77022E-1	 20:17:49:01	
 2.85000E+0	 1.76210E-1	 20:17:50:01	
 2.86667E+0	 1.74991E-1	 20:17:51:01	
 2.88333E+0	 1.73059E-1	 20:17:52:01	
 2.90000E+0	 1.70926E-1	 20:17:53:01	
 2.91667E+0	 1.68177E-1	 20:17:54:01	
 2.93333E+0	 1.65111E-1	 20:17:55:01	
 2.95000E+0	 1.62343E-1	 20:17:56:01	
 2.96667E+0	 1.59305E-1	 20:17:57:01	
 2.98333E+0	 1.55925E-1	 20:17:58:01	
 3.00000E+0	 1.52172E-1	 20:17:59:01	
 3.01667E+0	 1.47780E-1	 20:18:00:01	
 3.03333E+0	 1.43456E-1	 20:18:01:01	
 3.05000E+0	 1.39698E-1	 20:18:02:01	
 3.06667E+0	 1.35679E-1	 20:18:03:01	
 3.08333E+0	 1.31581E-1	 20:18:04:01	
 3.10000E+0	 1.28102E-1	 20:18:05:01	
 3.11667E+0	 1.23726E-1	 20:18:06:01	
 3.13333E+0	 1.19392E-1	 20:18:07:01	
 3.15000E+0	 1.15687E-1	 20:18:08:01	
 3.16667E+0	 1.12209E-1	 20:18:09:01	
 3.18333E+0	 1.08190E-1	 20:18:10:01	
 3.20000E+0	 1.04223E-1	 20:18:11:01	
 3.21667E+0	 1.00646E-1	 20:18:12:01	
 3.23333E+0	 9.71261E-2	 20:18:13:01	
 3.25000E+0	 9.37948E-2	 20:18:14:01	
 3.26667E+0	 9.06393E-2	 20:18:15:01	
 3.28333E+0	 8.68094E-2	 20:18:16:01	
 3.30000E+0	 8.28680E-2	 20:18:17:01	
 3.31667E+0	 7.95017E-2	 20:18:18:01	
 3.33333E+0	 7.60388E-2	 20:18:19:01	
 3.35000E+0	 7.27671E-2	 20:18:20:01	
 3.36667E+0	 7.01960E-2	 20:18:21:01	
 3.38333E+0	 6.78156E-2	 20:18:22:01	
 3.40000E+0	 6.56327E-2	 20:18:23:01	
 3.41667E+0	 6.38662E-2	 20:18:24:01	
 3.43333E+0	 6.22590E-2	 20:18:25:01	
 3.45000E+0	 6.03100E-2	 20:18:26:01	
 3.46667E+0	 5.83063E-2	 20:18:27:01	
 3.48333E+0	 5.64197E-2	 20:18:28:01	
 3.50000E+0	 5.45096E-2	 20:18:29:01	
 3.51667E+0	 5.27897E-2	 20:18:30:01	
 3.53333E+0	 5.13646E-2	 20:18:31:01	
 3.55000E+0	 4.99800E-2	 20:18:32:01	
 3.56667E+0	 4.87306E-2	 20:18:33:01	
 3.58333E+0	 4.76577E-2	 20:18:34:01	
 3.60000E+0	 4.64331E-2	 20:18:35:01	
 3.61667E+0	 4.52028E-2	 20:18:36:01	
 3.63333E+0	 4.42014E-2	 20:18:37:01	
 3.65000E+0	 4.32072E-2	 20:18:38:01	
 3.66667E+0	 4.22541E-2	 20:18:39:01	
 3.68333E+0	 4.14497E-2	 20:18:40:01	
 3.70000E+0	 4.07697E-2	 20:18:41:01	
 3.71667E+0	 4.01421E-2	 20:18:42:01	
 3.73333E+0	 3.95321E-2	 20:18:43:01	
 3.75000E+0	 3.89196E-2	 20:18:44:01	
 3.76667E+0	 3.80629E-2	 20:18:45:01	
 3.78333E+0	 3.73100E-2	 20:18:46:01	
 3.80000E+0	 3.67924E-2	 20:18:47:01	
 3.81667E+0	 3.63124E-2	 20:18:48:01	
 3.83333E+0	 3.58425E-2	 20:18:49:01	
 3.85000E+0	 3.53187E-2	 20:18:50:01	
 3.86667E+0	 3.46716E-2	 20:18:51:01	
 3.88333E+0	 3.40439E-2	 20:18:52:01	
 3.90000E+0	 3.35002E-2	 20:18:53:01	
 3.91667E+0	 3.28336E-2	 20:18:54:01	
 3.93333E+0	 3.20240E-2	 20:18:55:01	
 3.95000E+0	 3.11232E-2	 20:18:56:01	
 3.96667E+0	 3.02576E-2	 20:18:57:01	
 3.98333E+0	 2.95451E-2	 20:18:58:01	
 4.00000E+0	 2.90463E-2	 20:18:59:01	
 4.01667E+0	 2.86385E-2	 20:19:00:01	
 4.03333E+0	 2.82433E-2	 20:19:01:01	
 4.05000E+0	 2.79087E-2	 20:19:02:01	
 4.06667E+0	 2.75556E-2	 20:19:03:01	
 4.08333E+0	 2.69895E-2	 20:19:04:01	
 4.10000E+0	 2.63115E-2	 20:19:05:01	
 4.11667E+0	 2.57061E-2	 20:19:06:01	
 4.13333E+0	 2.51320E-2	 20:19:07:01	
 4.15000E+0	 2.46476E-2	 20:19:08:01	
 4.16667E+0	 2.43067E-2	 20:19:09:01	
 4.18333E+0	 2.38245E-2	 20:19:10:01	
 4.20000E+0	 2.32112E-2	 20:19:11:01	
 4.21667E+0	 2.25279E-2	 20:19:12:01	
 4.23333E+0	 2.16935E-2	 20:19:13:01	
 4.25000E+0	 2.09122E-2	 20:19:14:01	
 4.26667E+0	 2.03063E-2	 20:19:15:01	
 4.28333E+0	 1.96744E-2	 20:19:16:01	
 4.30000E+0	 1.89732E-2	 20:19:17:01	
 4.31667E+0	 1.82526E-2	 20:19:18:01	
 4.33333E+0	 1.75292E-2	 20:19:19:01	
 4.35000E+0	 1.67123E-2	 20:19:20:01	
 4.36667E+0	 1.59634E-2	 20:19:21:01	
 4.38333E+0	 1.53888E-2	 20:19:22:01	
 4.40000E+0	 1.47613E-2	 20:19:23:01	
 4.41667E+0	 1.40543E-2	 20:19:24:01	
 4.43333E+0	 1.33994E-2	 20:19:25:01	
 4.45000E+0	 1.26943E-2	 20:19:26:01	
 4.46667E+0	 1.18547E-2	 20:19:27:01	
 4.48333E+0	 1.10639E-2	 20:19:28:01	
 4.50000E+0	 1.01006E-2	 20:19:29:01	
 4.51667E+0	 9.08873E-3	 20:19:30:01	
 4.53333E+0	 8.27955E-3	 20:19:31:01	
 4.55000E+0	 7.57267E-3	 20:19:32:01	
 4.56667E+0	 6.94581E-3	 20:19:33:01	
 4.58333E+0	 6.42744E-3	 20:19:34:01	
 4.60000E+0	 5.82539E-3	 20:19:35:01	
 4.61667E+0	 5.05584E-3	 20:19:36:01	
 4.63333E+0	 4.40383E-3	 20:19:37:01	
 4.65000E+0	 3.91205E-3	 20:19:38:01	
 4.66667E+0	 3.42443E-3	 20:19:39:01	
 4.68333E+0	 2.93363E-3	 20:19:40:01	
 4.70000E+0	 2.35857E-3	 20:19:41:01	
 4.71667E+0	 1.63763E-3	 20:19:42:01	
 4.73333E+0	 9.29987E-4	 20:19:43:01	
 4.75000E+0	 3.62452E-4	 20:19:44:01	
 4.76667E+0	-2.05340E-4	 20:19:45:01	
 4.78333E+0	-7.54089E-4	 20:19:46:01	
 4.80000E+0	-1.25504E-3	 20:19:47:01	
 4.81667E+0	-1.76397E-3	 20:19:48:01	
 4.83333E+0	-2.31937E-3	 20:19:49:01	
 4.85000E+0	-2.88017E-3	 20:19:50:01	
 4.86667E+0	-3.57135E-3	 20:19:51:01	
 4.88333E+0	-4.01987E-3	 20:19:52:01	
 4.90000E+0	-4.08155E-3	 20:19:53:01	
 4.91667E+0	-3.91544E-3	 20:19:54:01	
 4.93333E+0	-3.70041E-3	 20:19:55:01	
 4.95000E+0	-3.57391E-3	 20:19:56:01	
 4.96667E+0	-3.54722E-3	 20:19:57:01	
 4.98333E+0	-3.61558E-3	 20:19:58:01	
 5.00000E+0	-3.80148E-3	 20:19:59:01	
 5.01667E+0	-4.03803E-3	 20:20:00:01	
 5.03333E+0	-4.25808E-3	 20:20:01:01	
 5.05000E+0	-4.32522E-3	 20:20:02:01	
 5.06667E+0	-4.20393E-3	 20:20:03:01	
 5.08333E+0	-3.95465E-3	 20:20:04:01	
 5.10000E+0	-3.72718E-3	 20:20:05:01	
 5.11667E+0	-3.61042E-3	 20:20:06:01	
 5.13333E+0	-3.58245E-3	 20:20:07:01	
 5.15000E+0	-3.62531E-3	 20:20:08:01	
 5.16667E+0	-3.71984E-3	 20:20:09:01	
 5.18333E+0	-3.87205E-3	 20:20:10:01	
 5.20000E+0	-4.03414E-3	 20:20:11:01	
 5.21667E+0	-4.15111E-3	 20:20:12:01	
 5.23333E+0	-4.21942E-3	 20:20:13:01	
 5.25000E+0	-4.21579E-3	 20:20:14:01	
 5.26667E+0	-4.12360E-3	 20:20:15:01	
 5.28333E+0	-3.92544E-3	 20:20:16:01	
 5.30000E+0	-3.67979E-3	 20:20:17:01	
 5.31667E+0	-3.49189E-3	 20:20:18:01	
 5.33333E+0	-3.39533E-3	 20:20:19:01	
 5.35000E+0	-3.34114E-3	 20:20:20:01	
 5.36667E+0	-3.31024E-3	 20:20:21:01	
 5.38333E+0	-3.34579E-3	 20:20:22:01	
 5.40000E+0	-3.55512E-3	 20:20:23:01	
 5.41667E+0	-3.93195E-3	 20:20:24:01	
 5.43333E+0	-4.35475E-3	 20:20:25:01	
 5.45000E+0	-4.87120E-3	 20:20:26:01	
 5.46667E+0	-5.22523E-3	 20:20:27:01	
 5.48333E+0	-5.37304E-3	 20:20:28:01	
 5.50000E+0	-5.49006E-3	 20:20:29:01	
 5.51667E+0	-5.67706E-3	 20:20:30:01	
 5.53333E+0	-5.93926E-3	 20:20:31:01	
 5.55000E+0	-6.23995E-3	 20:20:32:01	
 5.56667E+0	-6.67936E-3	 20:20:33:01	
 5.58333E+0	-7.10259E-3	 20:20:34:01	
 5.60000E+0	-7.47400E-3	 20:20:35:01	
 5.61667E+0	-7.90546E-3	 20:20:36:01	
 5.63333E+0	-8.33487E-3	 20:20:37:01	
 5.65000E+0	-8.67639E-3	 20:20:38:01	
 5.66667E+0	-9.00753E-3	 20:20:39:01	
 5.68333E+0	-9.38984E-3	 20:20:40:01	
 5.70000E+0	-9.72781E-3	 20:20:41:01	
 5.71667E+0	-1.00844E-2	 20:20:42:01	
 5.73333E+0	-1.04511E-2	 20:20:43:01	
 5.75000E+0	-1.07671E-2	 20:20:44:01	
 5.76667E+0	-1.10960E-2	 20:20:45:01	
 5.78333E+0	-1.14683E-2	 20:20:46:01	
 5.80000E+0	-1.17476E-2	 20:20:47:01	
 5.81667E+0	-1.19514E-2	 20:20:48:01	
 5.83333E+0	-1.21140E-2	 20:20:49:01	
 5.85000E+0	-1.22450E-2	 20:20:50:01	
 5.86667E+0	-1.23790E-2	 20:20:51:01	
 5.88333E+0	-1.25795E-2	 20:20:52:01	
 5.90000E+0	-1.28412E-2	 20:20:53:01	
 5.91667E+0	-1.31268E-2	 20:20:54:01	
 5.93333E+0	-1.35072E-2	 20:20:55:01	
 5.95000E+0	-1.39003E-2	 20:20:56:01	
 5.96667E+0	-1.41913E-2	 20:20:57:01	
 5.98333E+0	-1.44231E-2	 20:20:58:01	
 6.00000E+0	-1.45369E-2	 20:20:59:01	
 6.01667E+0	-1.45791E-2	 20:21:00:01	
 6.03333E+0	-1.46863E-2	 20:21:01:01	
 6.05000E+0	-1.48854E-2	 20:21:02:01	
 6.06667E+0	-1.51372E-2	 20:21:03:01	
 6.08333E+0	-1.54538E-2	 20:21:04:01	
 6.10000E+0	-1.58060E-2	 20:21:05:01	
 6.11667E+0	-1.61812E-2	 20:21:06:01	
 6.13333E+0	-1.65795E-2	 20:21:07:01	
 6.15000E+0	-1.70463E-2	 20:21:08:01	
 6.16667E+0	-1.74836E-2	 20:21:09:01	
 6.18333E+0	-1.78045E-2	 20:21:10:01	
 6.20000E+0	-1.80555E-2	 20:21:11:01	
 6.21667E+0	-1.82134E-2	 20:21:12:01	
 6.23333E+0	-1.82679E-2	 20:21:13:01	
 6.25000E+0	-1.83711E-2	 20:21:14:01	
 6.26667E+0	-1.85926E-2	 20:21:15:01	
 6.28333E+0	-1.88598E-2	 20:21:16:01	
 6.30000E+0	-1.91292E-2	 20:21:17:01	
 6.31667E+0	-1.93371E-2	 20:21:18:01	
 6.33333E+0	-1.94909E-2	 20:21:19:01	
 6.35000E+0	-1.97024E-2	 20:21:20:01	
 6.36667E+0	-2.00182E-2	 20:21:21:01	
 6.38333E+0	-2.03077E-2	 20:21:22:01	
 6.40000E+0	-2.05877E-2	 20:21:23:01	
 6.41667E+0	-2.08987E-2	 20:21:24:01	
 6.43333E+0	-2.12350E-2	 20:21:25:01	
 6.45000E+0	-2.16088E-2	 20:21:26:01	
 6.46667E+0	-2.21752E-2	 20:21:27:01	
 6.48333E+0	-2.26535E-2	 20:21:28:01	
 6.50000E+0	-2.29454E-2	 20:21:29:01	
 6.51667E+0	-2.31684E-2	 20:21:30:01	
 6.53333E+0	-2.33812E-2	 20:21:31:01	
 6.55000E+0	-2.36143E-2	 20:21:32:01	
 6.56667E+0	-2.39897E-2	 20:21:33:01	
 6.58333E+0	-2.42956E-2	 20:21:34:01	
 6.60000E+0	-2.44002E-2	 20:21:35:01	
 6.61667E+0	-2.43658E-2	 20:21:36:01	
 6.63333E+0	-2.43525E-2	 20:21:37:01	
 6.65000E+0	-2.44993E-2	 20:21:38:01	
 6.66667E+0	-2.50019E-2	 20:21:39:01	
 6.68333E+0	-2.56061E-2	 20:21:40:01	
 6.70000E+0	-2.60959E-2	 20:21:41:01	
 6.71667E+0	-2.65273E-2	 20:21:42:01	
 6.73333E+0	-2.68430E-2	 20:21:43:01	
 6.75000E+0	-2.69287E-2	 20:21:44:01	
 6.76667E+0	-2.68078E-2	 20:21:45:01	
 6.78333E+0	-2.65344E-2	 20:21:46:01	
 6.80000E+0	-2.63134E-2	 20:21:47:01	
 6.81667E+0	-2.63286E-2	 20:21:48:01	
 6.83333E+0	-2.66576E-2	 20:21:49:01	
 6.85000E+0	-2.71790E-2	 20:21:50:01	
 6.86667E+0	-2.76966E-2	 20:21:51:01	
 6.88333E+0	-2.82758E-2	 20:21:52:01	
 6.90000E+0	-2.86813E-2	 20:21:53:01	
 6.91667E+0	-2.88724E-2	 20:21:54:01	
 6.93333E+0	-2.90494E-2	 20:21:55:01	
 6.95000E+0	-2.93177E-2	 20:21:56:01	
 6.96667E+0	-2.96906E-2	 20:21:57:01	
 6.98333E+0	-3.01725E-2	 20:21:58:01	
 7.00000E+0	-3.06077E-2	 20:21:59:01	
 7.01667E+0	-3.09020E-2	 20:22:00:01	
 7.03333E+0	-3.11458E-2	 20:22:01:01	
 7.05000E+0	-3.14757E-2	 20:22:02:01	
 7.06667E+0	-3.18166E-2	 20:22:03:01	
 7.08333E+0	-3.20384E-2	 20:22:04:01	
 7.10000E+0	-3.21791E-2	 20:22:05:01	
 7.11667E+0	-3.22876E-2	 20:22:06:01	
 7.13333E+0	-3.23994E-2	 20:22:07:01	
 7.15000E+0	-3.25082E-2	 20:22:08:01	
 7.16667E+0	-3.26044E-2	 20:22:09:01	
 7.18333E+0	-3.27297E-2	 20:22:10:01	
 7.20000E+0	-3.30209E-2	 20:22:11:01	
 7.21667E+0	-3.35238E-2	 20:22:12:01	
 7.23333E+0	-3.40092E-2	 20:22:13:01	
 7.25000E+0	-3.44844E-2	 20:22:14:01	
 7.26667E+0	-3.49426E-2	 20:22:15:01	
 7.28333E+0	-3.53243E-2	 20:22:16:01	
 7.30000E+0	-3.58370E-2	 20:22:17:01	
 7.31667E+0	-3.63979E-2	 20:22:18:01	
 7.33333E+0	-3.69031E-2	 20:22:19:01	
 7.35000E+0	-3.73510E-2	 20:22:20:01	
 7.36667E+0	-3.77984E-2	 20:22:21:01	
 7.38333E+0	-3.82091E-2	 20:22:22:01	
 7.40000E+0	-3.86771E-2	 20:22:23:01	
 7.41667E+0	-3.93061E-2	 20:22:24:01	
 7.43333E+0	-3.99522E-2	 20:22:25:01	
 7.45000E+0	-4.04643E-2	 20:22:26:01	
 7.46667E+0	-4.09322E-2	 20:22:27:01	
 7.48333E+0	-4.14957E-2	 20:22:28:01	
 7.50000E+0	-4.20666E-2	 20:22:29:01	
 7.51667E+0	-4.26822E-2	 20:22:30:01	
 7.53333E+0	-4.32253E-2	 20:22:31:01	
 7.55000E+0	-4.36172E-2	 20:22:32:01	
 7.56667E+0	-4.40123E-2	 20:22:33:01	
 7.58333E+0	-4.44126E-2	 20:22:34:01	
 7.60000E+0	-4.47337E-2	 20:22:35:01	
 7.61667E+0	-4.49813E-2	 20:22:36:01	
 7.63333E+0	-4.51407E-2	 20:22:37:01	
 7.65000E+0	-4.52172E-2	 20:22:38:01	
 7.66667E+0	-4.52805E-2	 20:22:39:01	
 7.68333E+0	-4.54601E-2	 20:22:40:01	
 7.70000E+0	-4.57669E-2	 20:22:41:01	
 7.71667E+0	-4.61159E-2	 20:22:42:01	
 7.73333E+0	-4.65649E-2	 20:22:43:01	
 7.75000E+0	-4.69372E-2	 20:22:44:01	
 7.76667E+0	-4.72036E-2	 20:22:45:01	
 7.78333E+0	-4.74772E-2	 20:22:46:01	
 7.80000E+0	-4.77081E-2	 20:22:47:01	
 7.81667E+0	-4.78281E-2	 20:22:48:01	
 7.83333E+0	-4.78484E-2	 20:22:49:01	
 7.85000E+0	-4.78135E-2	 20:22:50:01	
 7.86667E+0	-4.77601E-2	 20:22:51:01	
 7.88333E+0	-4.77067E-2	 20:22:52:01	
 7.90000E+0	-4.76805E-2	 20:22:53:01	
 7.91667E+0	-4.76935E-2	 20:22:54:01	
 7.93333E+0	-4.77910E-2	 20:22:55:01	
 7.95000E+0	-4.80395E-2	 20:22:56:01	
 7.96667E+0	-4.83572E-2	 20:22:57:01	
 7.98333E+0	-4.86143E-2	 20:22:58:01	
 8.00000E+0	-4.87412E-2	 20:22:59:01	
 8.01667E+0	-4.87335E-2	 20:23:00:01	
 8.03333E+0	-4.86664E-2	 20:23:01:01	
 8.05000E+0	-4.86051E-2	 20:23:02:01	
 8.06667E+0	-4.85501E-2	 20:23:03:01	
 8.08333E+0	-4.84465E-2	 20:23:04:01	
 8.10000E+0	-4.82419E-2	 20:23:05:01	
 8.11667E+0	-4.80223E-2	 20:23:06:01	
 8.13333E+0	-4.78957E-2	 20:23:07:01	
 8.15000E+0	-4.78153E-2	 20:23:08:01	
 8.16667E+0	-4.76553E-2	 20:23:09:01	
 8.18333E+0	-4.73903E-2	 20:23:10:01	
 8.20000E+0	-4.70859E-2	 20:23:11:01	
 8.21667E+0	-4.68313E-2	 20:23:12:01	
 8.23333E+0	-4.66313E-2	 20:23:13:01	
 8.25000E+0	-4.64082E-2	 20:23:14:01	
 8.26667E+0	-4.61087E-2	 20:23:15:01	
 8.28333E+0	-4.59823E-2	 20:23:16:01	
 8.30000E+0	-4.60492E-2	 20:23:17:01	
 8.31667E+0	-4.60714E-2	 20:23:18:01	
 8.33333E+0	-4.58975E-2	 20:23:19:01	
 8.35000E+0	-4.55902E-2	 20:23:20:01	
 8.36667E+0	-4.52575E-2	 20:23:21:01	
 8.38333E+0	-4.49927E-2	 20:23:22:01	
 8.40000E+0	-4.47899E-2	 20:23:23:01	
 8.41667E+0	-4.45119E-2	 20:23:24:01	
 8.43333E+0	-4.41992E-2	 20:23:25:01	
 8.45000E+0	-4.40062E-2	 20:23:26:01	
 8.46667E+0	-4.40727E-2	 20:23:27:01	
 8.48333E+0	-4.43115E-2	 20:23:28:01	
 8.50000E+0	-4.45323E-2	 20:23:29:01	
 8.51667E+0	-4.45999E-2	 20:23:30:01	
 8.53333E+0	-4.45229E-2	 20:23:31:01	
 8.55000E+0	-4.44637E-2	 20:23:32:01	
 8.56667E+0	-4.45861E-2	 20:23:33:01	
 8.58333E+0	-4.50451E-2	 20:23:34:01	
 8.60000E+0	-4.56320E-2	 20:23:35:01	
 8.61667E+0	-4.60547E-2	 20:23:36:01	
 8.63333E+0	-4.62922E-2	 20:23:37:01	
 8.65000E+0	-4.64309E-2	 20:23:38:01	
 8.66667E+0	-4.65588E-2	 20:23:39:01	
 8.68333E+0	-4.67523E-2	 20:23:40:01	
 8.70000E+0	-4.69714E-2	 20:23:41:01	
 8.71667E+0	-4.71675E-2	 20:23:42:01	
 8.73333E+0	-4.73519E-2	 20:23:43:01	
 8.75000E+0	-4.75361E-2	 20:23:44:01	
 8.76667E+0	-4.77328E-2	 20:23:45:01	
 8.78333E+0	-4.80233E-2	 20:23:46:01	
 8.80000E+0	-4.83809E-2	 20:23:47:01	
 8.81667E+0	-4.87030E-2	 20:23:48:01	
 8.83333E+0	-4.90098E-2	 20:23:49:01	
 8.85000E+0	-4.95093E-2	 20:23:50:01	
 8.86667E+0	-5.00676E-2	 20:23:51:01	
 8.88333E+0	-5.05517E-2	 20:23:52:01	
 8.90000E+0	-5.10426E-2	 20:23:53:01	
 8.91667E+0	-5.15115E-2	 20:23:54:01	
 8.93333E+0	-5.18967E-2	 20:23:55:01	
 8.95000E+0	-5.22948E-2	 20:23:56:01	
 8.96667E+0	-5.24930E-2	 20:23:57:01	
 8.98333E+0	-5.24491E-2	 20:23:58:01	
 9.00000E+0	-5.23720E-2	 20:23:59:01	
 9.01667E+0	-5.24592E-2	 20:24:00:01	
 9.03333E+0	-5.28225E-2	 20:24:01:01	
 9.05000E+0	-5.32809E-2	 20:24:02:01	
 9.06667E+0	-5.36304E-2	 20:24:03:01	
 9.08333E+0	-5.38242E-2	 20:24:04:01	
 9.10000E+0	-5.39828E-2	 20:24:05:01	
 9.11667E+0	-5.41306E-2	 20:24:06:01	
 9.13333E+0	-5.41549E-2	 20:24:07:01	
 9.15000E+0	-5.40219E-2	 20:24:08:01	
 9.16667E+0	-5.37770E-2	 20:24:09:01	
 9.18333E+0	-5.36277E-2	 20:24:10:01	
 9.20000E+0	-5.36964E-2	 20:24:11:01	
 9.21667E+0	-5.39631E-2	 20:24:12:01	
 9.23333E+0	-5.42342E-2	 20:24:13:01	
 9.25000E+0	-5.43480E-2	 20:24:14:01	
 9.26667E+0	-5.43287E-2	 20:24:15:01	
 9.28333E+0	-5.42802E-2	 20:24:16:01	
 9.30000E+0	-5.42820E-2	 20:24:17:01	
 9.31667E+0	-5.43604E-2	 20:24:18:01	
 9.33333E+0	-5.44989E-2	 20:24:19:01	
 9.35000E+0	-5.46944E-2	 20:24:20:01	
 9.36667E+0	-5.50213E-2	 20:24:21:01	
 9.38333E+0	-5.54264E-2	 20:24:22:01	
 9.40000E+0	-5.57966E-2	 20:24:23:01	
 9.41667E+0	-5.61186E-2	 20:24:24:01	
 9.43333E+0	-5.63054E-2	 20:24:25:01	
 9.45000E+0	-5.63020E-2	 20:24:26:01	
 9.46667E+0	-5.61865E-2	 20:24:27:01	
 9.48333E+0	-5.60868E-2	 20:24:28:01	
 9.50000E+0	-5.61540E-2	 20:24:29:01	
 9.51667E+0	-5.64279E-2	 20:24:30:01	
 9.53333E+0	-5.68507E-2	 20:24:31:01	
 9.55000E+0	-5.72201E-2	 20:24:32:01	
 9.56667E+0	-5.73580E-2	 20:24:33:01	
 9.58333E+0	-5.72168E-2	 20:24:34:01	
 9.60000E+0	-5.70017E-2	 20:24:35:01	
 9.61667E+0	-5.68996E-2	 20:24:36:01	
 9.63333E+0	-5.70331E-2	 20:24:37:01	
 9.65000E+0	-5.73610E-2	 20:24:38:01	
 9.66667E+0	-5.77111E-2	 20:24:39:01	
 9.68333E+0	-5.79651E-2	 20:24:40:01	
 9.70000E+0	-5.80053E-2	 20:24:41:01	
 9.71667E+0	-5.78458E-2	 20:24:42:01	
 9.73333E+0	-5.76386E-2	 20:24:43:01	
 9.75000E+0	-5.74686E-2	 20:24:44:01	
 9.76667E+0	-5.73941E-2	 20:24:45:01	
 9.78333E+0	-5.74447E-2	 20:24:46:01	
 9.80000E+0	-5.76086E-2	 20:24:47:01	
 9.81667E+0	-5.78187E-2	 20:24:48:01	
 9.83333E+0	-5.80065E-2	 20:24:49:01	
 9.85000E+0	-5.81666E-2	 20:24:50:01	
 9.86667E+0	-5.82966E-2	 20:24:51:01	
 9.88333E+0	-5.84344E-2	 20:24:52:01	
 9.90000E+0	-5.86177E-2	 20:24:53:01	
 9.91667E+0	-5.88177E-2	 20:24:54:01	
 9.93333E+0	-5.89844E-2	 20:24:55:01	
 9.95000E+0	-5.91912E-2	 20:24:56:01	
 9.96667E+0	-5.95022E-2	 20:24:57:01	
 9.98333E+0	-5.99339E-2	 20:24:58:01	
 1.00000E+1	-6.08021E-2	 20:24:59:01	
 1.00167E+1	-6.18194E-2	 20:25:00:01	
 1.00333E+1	-6.27112E-2	 20:25:01:01	
 1.00500E+1	-6.34633E-2	 20:25:02:01	
 1.00667E+1	-6.42284E-2	 20:25:03:01	
 1.00833E+1	-6.48683E-2	 20:25:04:01	
 1.01000E+1	-6.52913E-2	 20:25:05:01	
 1.01167E+1	-6.56569E-2	 20:25:06:01	
 1.01333E+1	-6.60300E-2	 20:25:07:01	
 1.01500E+1	-6.64031E-2	 20:25:08:01	
 1.01667E+1	-6.69619E-2	 20:25:09:01	
 1.01833E+1	-6.74780E-2	 20:25:10:01	
 1.02000E+1	-6.78175E-2	 20:25:11:01	
 1.02167E+1	-6.81230E-2	 20:25:12:01	
 1.02333E+1	-6.84817E-2	 20:25:13:01	
 1.02500E+1	-6.89114E-2	 20:25:14:01	
 1.02667E+1	-6.94603E-2	 20:25:15:01	
 1.02833E+1	-6.99780E-2	 20:25:16:01	
 1.03000E+1	-7.03299E-2	 20:25:17:01	
 1.03167E+1	-7.06006E-2	 20:25:18:01	
 1.03333E+1	-7.08118E-2	 20:25:19:01	
 1.03500E+1	-7.09212E-2	 20:25:20:01	
 1.03667E+1	-7.09550E-2	 20:25:21:01	
 1.03833E+1	-7.09558E-2	 20:25:22:01	
 1.04000E+1	-7.09863E-2	 20:25:23:01	
 1.04167E+1	-7.11003E-2	 20:25:24:01	
 1.04333E+1	-7.13584E-2	 20:25:25:01	
 1.04500E+1	-7.17179E-2	 20:25:26:01	
 1.04667E+1	-7.21418E-2	 20:25:27:01	
 1.04833E+1	-7.25365E-2	 20:25:28:01	
 1.05000E+1	-7.27714E-2	 20:25:29:01	
 1.05167E+1	-7.28152E-2	 20:25:30:01	
 1.05333E+1	-7.27419E-2	 20:25:31:01	
 1.05500E+1	-7.26844E-2	 20:25:32:01	
 1.05667E+1	-7.27377E-2	 20:25:33:01	
 1.05833E+1	-7.29374E-2	 20:25:34:01	
 1.06000E+1	-7.32088E-2	 20:25:35:01	
 1.06167E+1	-7.33738E-2	 20:25:36:01	
 1.06333E+1	-7.34598E-2	 20:25:37:01	
 1.06500E+1	-7.36693E-2	 20:25:38:01	
 1.06667E+1	-7.40567E-2	 20:25:39:01	
 1.06833E+1	-7.45388E-2	 20:25:40:01	
 1.07000E+1	-7.51068E-2	 20:25:41:01	
 1.07167E+1	-7.57063E-2	 20:25:42:01	
 1.07333E+1	-7.61646E-2	 20:25:43:01	
 1.07500E+1	-7.66689E-2	 20:25:44:01	
 1.07667E+1	-7.72399E-2	 20:25:45:01	
 1.07833E+1	-7.77273E-2	 20:25:46:01	
 1.08000E+1	-7.82509E-2	 20:25:47:01	
 1.08167E+1	-7.86717E-2	 20:25:48:01	
 1.08333E+1	-7.89992E-2	 20:25:49:01	
 1.08500E+1	-7.94452E-2	 20:25:50:01	
 1.08667E+1	-7.99878E-2	 20:25:51:01	
 1.08833E+1	-8.04550E-2	 20:25:52:01	
 1.09000E+1	-8.09214E-2	 20:25:53:01	
 1.09167E+1	-8.13019E-2	 20:25:54:01	
 1.09333E+1	-8.16158E-2	 20:25:55:01	
 1.09500E+1	-8.19672E-2	 20:25:56:01	
 1.09667E+1	-8.24676E-2	 20:25:57:01	
 1.09833E+1	-8.30227E-2	 20:25:58:01	
 1.10000E+1	-8.35268E-2	 20:25:59:01	
 1.10167E+1	-8.41296E-2	 20:26:00:01	
 1.10333E+1	-8.47955E-2	 20:26:01:01	
 1.10500E+1	-8.53936E-2	 20:26:02:01	
 1.10667E+1	-8.60455E-2	 20:26:03:01	
 1.10833E+1	-8.67463E-2	 20:26:04:01	
 1.11000E+1	-8.74973E-2	 20:26:05:01	
 1.11167E+1	-8.82494E-2	 20:26:06:01	
 1.11333E+1	-8.88077E-2	 20:26:07:01	
 1.11500E+1	-8.91501E-2	 20:26:08:01	
 1.11667E+1	-8.94943E-2	 20:26:09:01	
 1.11833E+1	-8.99032E-2	 20:26:10:01	
 1.12000E+1	-9.03081E-2	 20:26:11:01	
 1.12167E+1	-9.06897E-2	 20:26:12:01	
 1.12333E+1	-9.10181E-2	 20:26:13:01	
 1.12500E+1	-9.13068E-2	 20:26:14:01	
 1.12667E+1	-9.16230E-2	 20:26:15:01	
 1.12833E+1	-9.20768E-2	 20:26:16:01	
 1.13000E+1	-9.25917E-2	 20:26:17:01	
 1.13167E+1	-9.30750E-2	 20:26:18:01	
 1.13333E+1	-9.36288E-2	 20:26:19:01	
 1.13500E+1	-9.42854E-2	 20:26:20:01	
 1.13667E+1	-9.48434E-2	 20:26:21:01	
 1.13833E+1	-9.53883E-2	 20:26:22:01	
 1.14000E+1	-9.58626E-2	 20:26:23:01	
 1.14167E+1	-9.62094E-2	 20:26:24:01	
 1.14333E+1	-9.65632E-2	 20:26:25:01	
 1.14500E+1	-9.69501E-2	 20:26:26:01	
 1.14667E+1	-9.72899E-2	 20:26:27:01	
 1.14833E+1	-9.76512E-2	 20:26:28:01	
 1.15000E+1	-9.78933E-2	 20:26:29:01	
 1.15167E+1	-9.79832E-2	 20:26:30:01	
 1.15333E+1	-9.80151E-2	 20:26:31:01	
 1.15500E+1	-9.80576E-2	 20:26:32:01	
 1.15667E+1	-9.81230E-2	 20:26:33:01	
 1.15833E+1	-9.81895E-2	 20:26:34:01	
 1.16000E+1	-9.82663E-2	 20:26:35:01	
 1.16167E+1	-9.83180E-2	 20:26:36:01	
 1.16333E+1	-9.82864E-2	 20:26:37:01	
 1.16500E+1	-9.80782E-2	 20:26:38:01	
 1.16667E+1	-9.77292E-2	 20:26:39:01	
 1.16833E+1	-9.73117E-2	 20:26:40:01	
 1.17000E+1	-9.69108E-2	 20:26:41:01	
 1.17167E+1	-9.66020E-2	 20:26:42:01	
 1.17333E+1	-9.63844E-2	 20:26:43:01	
 1.17500E+1	-9.61264E-2	 20:26:44:01	
 1.17667E+1	-9.57637E-2	 20:26:45:01	
 1.17833E+1	-9.54153E-2	 20:26:46:01	
 1.18000E+1	-9.50806E-2	 20:26:47:01	
 1.18167E+1	-9.47645E-2	 20:26:48:01	
 1.18333E+1	-9.44812E-2	 20:26:49:01	
 1.18500E+1	-9.42211E-2	 20:26:50:01	
 1.18667E+1	-9.39408E-2	 20:26:51:01	
 1.18833E+1	-9.36572E-2	 20:26:52:01	
 1.19000E+1	-9.33621E-2	 20:26:53:01	
 1.19167E+1	-9.29312E-2	 20:26:54:01	
 1.19333E+1	-9.24637E-2	 20:26:55:01	
 1.19500E+1	-9.21234E-2	 20:26:56:01	
 1.19667E+1	-9.19048E-2	 20:26:57:01	
 1.19833E+1	-9.17857E-2	 20:26:58:01	
 1.20000E+1	-9.17307E-2	 20:26:59:01	
 1.20167E+1	-9.16599E-2	 20:27:00:01	
 1.20333E+1	-9.15374E-2	 20:27:01:01	
 1.20500E+1	-9.14199E-2	 20:27:02:01	
 1.20667E+1	-9.12952E-2	 20:27:03:01	
 1.20833E+1	-9.11578E-2	 20:27:04:01	
 1.21000E+1	-9.10416E-2	 20:27:05:01	
 1.21167E+1	-9.10147E-2	 20:27:06:01	
 1.21333E+1	-9.11525E-2	 20:27:07:01	
 1.21500E+1	-9.14837E-2	 20:27:08:01	
 1.21667E+1	-9.19624E-2	 20:27:09:01	
 1.21833E+1	-9.26146E-2	 20:27:10:01	
 1.22000E+1	-9.32435E-2	 20:27:11:01	
 1.22167E+1	-9.36267E-2	 20:27:12:01	
 1.22333E+1	-9.37260E-2	 20:27:13:01	
 1.22500E+1	-9.35958E-2	 20:27:14:01	
 1.22667E+1	-9.34274E-2	 20:27:15:01	
 1.22833E+1	-9.34638E-2	 20:27:16:01	
 1.23000E+1	-9.38032E-2	 20:27:17:01	
 1.23167E+1	-9.43716E-2	 20:27:18:01	
 1.23333E+1	-9.51977E-2	 20:27:19:01	
 1.23500E+1	-9.62277E-2	 20:27:20:01	
 1.23667E+1	-9.70534E-2	 20:27:21:01	
 1.23833E+1	-9.77992E-2	 20:27:22:01	
 1.24000E+1	-9.85636E-2	 20:27:23:01	
 1.24167E+1	-9.92943E-2	 20:27:24:01	
 1.24333E+1	-1.00026E-1	 20:27:25:01	
 1.24500E+1	-1.00881E-1	 20:27:26:01	
 1.24667E+1	-1.01845E-1	 20:27:27:01	
 1.24833E+1	-1.02652E-1	 20:27:28:01	
 1.25000E+1	-1.03509E-1	 20:27:29:01	
 1.25167E+1	-1.04357E-1	 20:27:30:01	
 1.25333E+1	-1.05001E-1	 20:27:31:01	
 1.25500E+1	-1.05600E-1	 20:27:32:01	
 1.25667E+1	-1.06186E-1	 20:27:33:01	
 1.25833E+1	-1.06797E-1	 20:27:34:01	
 1.26000E+1	-1.07446E-1	 20:27:35:01	
 1.26167E+1	-1.08061E-1	 20:27:36:01	
 1.26333E+1	-1.08599E-1	 20:27:37:01	
 1.26500E+1	-1.09206E-1	 20:27:38:01	
 1.26667E+1	-1.09820E-1	 20:27:39:01	
 1.26833E+1	-1.10275E-1	 20:27:40:01	
 1.27000E+1	-1.10567E-1	 20:27:41:01	
 1.27167E+1	-1.10737E-1	 20:27:42:01	
 1.27333E+1	-1.10848E-1	 20:27:43:01	
 1.27500E+1	-1.10990E-1	 20:27:44:01	
 1.27667E+1	-1.11264E-1	 20:27:45:01	
 1.27833E+1	-1.11611E-1	 20:27:46:01	
 1.28000E+1	-1.11956E-1	 20:27:47:01	
 1.28167E+1	-1.12204E-1	 20:27:48:01	
 1.28333E+1	-1.12299E-1	 20:27:49:01	
 1.28500E+1	-1.12297E-1	 20:27:50:01	
 1.28667E+1	-1.12321E-1	 20:27:51:01	
 1.28833E+1	-1.12454E-1	 20:27:52:01	
 1.29000E+1	-1.12672E-1	 20:27:53:01	
 1.29167E+1	-1.12949E-1	 20:27:54:01	
 1.29333E+1	-1.13180E-1	 20:27:55:01	
 1.29500E+1	-1.13297E-1	 20:27:56:01	
 1.29667E+1	-1.13300E-1	 20:27:57:01	
 1.29833E+1	-1.13232E-1	 20:27:58:01	
 1.30000E+1	-1.13204E-1	 20:27:59:01	
 1.30167E+1	-1.13390E-1	 20:28:00:01	
 1.30333E+1	-1.13859E-1	 20:28:01:01	
 1.30500E+1	-1.14297E-1	 20:28:02:01	
 1.30667E+1	-1.14513E-1	 20:28:03:01	
 1.30833E+1	-1.14466E-1	 20:28:04:01	
 1.31000E+1	-1.14294E-1	 20:28:05:01	
 1.31167E+1	-1.14194E-1	 20:28:06:01	
 1.31333E+1	-1.14338E-1	 20:28:07:01	
 1.31500E+1	-1.14655E-1	 20:28:08:01	
 1.31667E+1	-1.15002E-1	 20:28:09:01	
 1.31833E+1	-1.15324E-1	 20:28:10:01	
 1.32000E+1	-1.15499E-1	 20:28:11:01	
 1.32167E+1	-1.15442E-1	 20:28:12:01	
 1.32333E+1	-1.15072E-1	 20:28:13:01	
 1.32500E+1	-1.14649E-1	 20:28:14:01	
 1.32667E+1	-1.14361E-1	 20:28:15:01	
 1.32833E+1	-1.14179E-1	 20:28:16:01	
 1.33000E+1	-1.14063E-1	 20:28:17:01	
 1.33167E+1	-1.13985E-1	 20:28:18:01	
 1.33333E+1	-1.13935E-1	 20:28:19:01	
 1.33500E+1	-1.13939E-1	 20:28:20:01	
 1.33667E+1	-1.14008E-1	 20:28:21:01	
 1.33833E+1	-1.14104E-1	 20:28:22:01	
 1.34000E+1	-1.14130E-1	 20:28:23:01	
 1.34167E+1	-1.13923E-1	 20:28:24:01	
 1.34333E+1	-1.13513E-1	 20:28:25:01	
 1.34500E+1	-1.12963E-1	 20:28:26:01	
 1.34667E+1	-1.12512E-1	 20:28:27:01	
 1.34833E+1	-1.12314E-1	 20:28:28:01	
 1.35000E+1	-1.12248E-1	 20:28:29:01	
 1.35167E+1	-1.12150E-1	 20:28:30:01	
 1.35333E+1	-1.11990E-1	 20:28:31:01	
 1.35500E+1	-1.11783E-1	 20:28:32:01	
 1.35667E+1	-1.11582E-1	 20:28:33:01	
 1.35833E+1	-1.11385E-1	 20:28:34:01	
 1.36000E+1	-1.11121E-1	 20:28:35:01	
 1.36167E+1	-1.10856E-1	 20:28:36:01	
 1.36333E+1	-1.10661E-1	 20:28:37:01	
 1.36500E+1	-1.10503E-1	 20:28:38:01	
 1.36667E+1	-1.10254E-1	 20:28:39:01	
 1.36833E+1	-1.09950E-1	 20:28:40:01	
 1.37000E+1	-1.09713E-1	 20:28:41:01	
 1.37167E+1	-1.09601E-1	 20:28:42:01	
 1.37333E+1	-1.09599E-1	 20:28:43:01	
 1.37500E+1	-1.09639E-1	 20:28:44:01	
 1.37667E+1	-1.09683E-1	 20:28:45:01	
 1.37833E+1	-1.09753E-1	 20:28:46:01	
 1.38000E+1	-1.09904E-1	 20:28:47:01	
 1.38167E+1	-1.10317E-1	 20:28:48:01	
 1.38333E+1	-1.10818E-1	 20:28:49:01	
 1.38500E+1	-1.11231E-1	 20:28:50:01	
 1.38667E+1	-1.11560E-1	 20:28:51:01	
 1.38833E+1	-1.11834E-1	 20:28:52:01	
 1.39000E+1	-1.12148E-1	 20:28:53:01	
 1.39167E+1	-1.12667E-1	 20:28:54:01	
 1.39333E+1	-1.13278E-1	 20:28:55:01	
 1.39500E+1	-1.13736E-1	 20:28:56:01	
 1.39667E+1	-1.14057E-1	 20:28:57:01	
 1.39833E+1	-1.14318E-1	 20:28:58:01	
 1.40000E+1	-1.14625E-1	 20:28:59:01	
 1.40167E+1	-1.15052E-1	 20:29:00:01	
 1.40333E+1	-1.15769E-1	 20:29:01:01	
 1.40500E+1	-1.16666E-1	 20:29:02:01	
 1.40667E+1	-1.17672E-1	 20:29:03:01	
 1.40833E+1	-1.18699E-1	 20:29:04:01	
 1.41000E+1	-1.19571E-1	 20:29:05:01	
 1.41167E+1	-1.20173E-1	 20:29:06:01	
 1.41333E+1	-1.20670E-1	 20:29:07:01	
 1.41500E+1	-1.21082E-1	 20:29:08:01	
 1.41667E+1	-1.21367E-1	 20:29:09:01	
 1.41833E+1	-1.21595E-1	 20:29:10:01	
 1.42000E+1	-1.21885E-1	 20:29:11:01	
 1.42167E+1	-1.22314E-1	 20:29:12:01	
 1.42333E+1	-1.22863E-1	 20:29:13:01	
 1.42500E+1	-1.23462E-1	 20:29:14:01	
 1.42667E+1	-1.23948E-1	 20:29:15:01	
 1.42833E+1	-1.24146E-1	 20:29:16:01	
 1.43000E+1	-1.24244E-1	 20:29:17:01	
 1.43167E+1	-1.24369E-1	 20:29:18:01	
 1.43333E+1	-1.24469E-1	 20:29:19:01	
 1.43500E+1	-1.24475E-1	 20:29:20:01	
 1.43667E+1	-1.24424E-1	 20:29:21:01	
 1.43833E+1	-1.24404E-1	 20:29:22:01	
 1.44000E+1	-1.24459E-1	 20:29:23:01	
 1.44167E+1	-1.24559E-1	 20:29:24:01	
 1.44333E+1	-1.24672E-1	 20:29:25:01	
 1.44500E+1	-1.24795E-1	 20:29:26:01	
 1.44667E+1	-1.24873E-1	 20:29:27:01	
 1.44833E+1	-1.24844E-1	 20:29:28:01	
 1.45000E+1	-1.24699E-1	 20:29:29:01	
 1.45167E+1	-1.24510E-1	 20:29:30:01	
 1.45333E+1	-1.24362E-1	 20:29:31:01	
 1.45500E+1	-1.24296E-1	 20:29:32:01	
 1.45667E+1	-1.24299E-1	 20:29:33:01	
 1.45833E+1	-1.24348E-1	 20:29:34:01	
 1.46000E+1	-1.24420E-1	 20:29:35:01	
 1.46167E+1	-1.24447E-1	 20:29:36:01	
 1.46333E+1	-1.24357E-1	 20:29:37:01	
 1.46500E+1	-1.24165E-1	 20:29:38:01	
 1.46667E+1	-1.23895E-1	 20:29:39:01	
 1.46833E+1	-1.23634E-1	 20:29:40:01	
 1.47000E+1	-1.23438E-1	 20:29:41:01	
 1.47167E+1	-1.23210E-1	 20:29:42:01	
 1.47333E+1	-1.22901E-1	 20:29:43:01	
 1.47500E+1	-1.22642E-1	 20:29:44:01	
 1.47667E+1	-1.22487E-1	 20:29:45:01	
 1.47833E+1	-1.22464E-1	 20:29:46:01	
 1.48000E+1	-1.22585E-1	 20:29:47:01	
 1.48167E+1	-1.22839E-1	 20:29:48:01	
 1.48333E+1	-1.23109E-1	 20:29:49:01	
 1.48500E+1	-1.23269E-1	 20:29:50:01	
 1.48667E+1	-1.23318E-1	 20:29:51:01	
 1.48833E+1	-1.23300E-1	 20:29:52:01	
 1.49000E+1	-1.23272E-1	 20:29:53:01	
 1.49167E+1	-1.23261E-1	 20:29:54:01	
 1.49333E+1	-1.23232E-1	 20:29:55:01	
 1.49500E+1	-1.23145E-1	 20:29:56:01	
 1.49667E+1	-1.23028E-1	 20:29:57:01	
 1.49833E+1	-1.22875E-1	 20:29:58:01	
 1.50000E+1	-1.22703E-1	 20:29:59:01	
 1.50167E+1	-1.22540E-1	 20:30:00:01	
 1.50333E+1	-1.22315E-1	 20:30:01:01	
 1.50500E+1	-1.22120E-1	 20:30:02:01	
 1.50667E+1	-1.22024E-1	 20:30:03:01	
 1.50833E+1	-1.22010E-1	 20:30:04:01	
 1.51000E+1	-1.22032E-1	 20:30:05:01	
 1.51167E+1	-1.22040E-1	 20:30:06:01	
 1.51333E+1	-1.21995E-1	 20:30:07:01	
 1.51500E+1	-1.21853E-1	 20:30:08:01	
 1.51667E+1	-1.21624E-1	 20:30:09:01	
 1.51833E+1	-1.21336E-1	 20:30:10:01	
 1.52000E+1	-1.20982E-1	 20:30:11:01	
 1.52167E+1	-1.20642E-1	 20:30:12:01	
 1.52333E+1	-1.20499E-1	 20:30:13:01	
 1.52500E+1	-1.20535E-1	 20:30:14:01	
 1.52667E+1	-1.20622E-1	 20:30:15:01	
 1.52833E+1	-1.20687E-1	 20:30:16:01	
 1.53000E+1	-1.20750E-1	 20:30:17:01	
 1.53167E+1	-1.20871E-1	 20:30:18:01	
 1.53333E+1	-1.21031E-1	 20:30:19:01	
 1.53500E+1	-1.21230E-1	 20:30:20:01	
 1.53667E+1	-1.21428E-1	 20:30:21:01	
 1.53833E+1	-1.21600E-1	 20:30:22:01	
 1.54000E+1	-1.21819E-1	 20:30:23:01	
 1.54167E+1	-1.22086E-1	 20:30:24:01	
 1.54333E+1	-1.22329E-1	 20:30:25:01	
 1.54500E+1	-1.22523E-1	 20:30:26:01	
 1.54667E+1	-1.22667E-1	 20:30:27:01	
 1.54833E+1	-1.22788E-1	 20:30:28:01	
 1.55000E+1	-1.22930E-1	 20:30:29:01	
 1.55167E+1	-1.23214E-1	 20:30:30:01	
 1.55333E+1	-1.23565E-1	 20:30:31:01	
 1.55500E+1	-1.23873E-1	 20:30:32:01	
 1.55667E+1	-1.24182E-1	 20:30:33:01	
 1.55833E+1	-1.24479E-1	 20:30:34:01	
 1.56000E+1	-1.24736E-1	 20:30:35:01	
 1.56167E+1	-1.25008E-1	 20:30:36:01	
 1.56333E+1	-1.25265E-1	 20:30:37:01	
 1.56500E+1	-1.25480E-1	 20:30:38:01	
 1.56667E+1	-1.25725E-1	 20:30:39:01	
 1.56833E+1	-1.26017E-1	 20:30:40:01	
 1.57000E+1	-1.26238E-1	 20:30:41:01	
 1.57167E+1	-1.26392E-1	 20:30:42:01	
 1.57333E+1	-1.26513E-1	 20:30:43:01	
 1.57500E+1	-1.26629E-1	 20:30:44:01	
 1.57667E+1	-1.26773E-1	 20:30:45:01	
 1.57833E+1	-1.27004E-1	 20:30:46:01	
 1.58000E+1	-1.27306E-1	 20:30:47:01	
 1.58167E+1	-1.27649E-1	 20:30:48:01	
 1.58333E+1	-1.28109E-1	 20:30:49:01	
 1.58500E+1	-1.28571E-1	 20:30:50:01	
 1.58667E+1	-1.28846E-1	 20:30:51:01	
 1.58833E+1	-1.28925E-1	 20:30:52:01	
 1.59000E+1	-1.28925E-1	 20:30:53:01	
 1.59167E+1	-1.29026E-1	 20:30:54:01	
 1.59333E+1	-1.29377E-1	 20:30:55:01	
 1.59500E+1	-1.29858E-1	 20:30:56:01	
 1.59667E+1	-1.30299E-1	 20:30:57:01	
 1.59833E+1	-1.30689E-1	 20:30:58:01	
 1.60000E+1	-1.30988E-1	 20:30:59:01	
 1.60167E+1	-1.31171E-1	 20:31:00:01	
 1.60333E+1	-1.31248E-1	 20:31:01:01	
 1.60500E+1	-1.31267E-1	 20:31:02:01	
 1.60667E+1	-1.31290E-1	 20:31:03:01	
 1.60833E+1	-1.31364E-1	 20:31:04:01	
 1.61000E+1	-1.31564E-1	 20:31:05:01	
 1.61167E+1	-1.31934E-1	 20:31:06:01	
 1.61333E+1	-1.32324E-1	 20:31:07:01	
 1.61500E+1	-1.32737E-1	 20:31:08:01	
 1.61667E+1	-1.33094E-1	 20:31:09:01	
 1.61833E+1	-1.33300E-1	 20:31:10:01	
 1.62000E+1	-1.33329E-1	 20:31:11:01	
 1.62167E+1	-1.33267E-1	 20:31:12:01	
 1.62333E+1	-1.33253E-1	 20:31:13:01	
 1.62500E+1	-1.33393E-1	 20:31:14:01	
 1.62667E+1	-1.33660E-1	 20:31:15:01	
 1.62833E+1	-1.33915E-1	 20:31:16:01	
 1.63000E+1	-1.34160E-1	 20:31:17:01	
 1.63167E+1	-1.34350E-1	 20:31:18:01	
 1.63333E+1	-1.34487E-1	 20:31:19:01	
 1.63500E+1	-1.34589E-1	 20:31:20:01	
 1.63667E+1	-1.34651E-1	 20:31:21:01	
 1.63833E+1	-1.34680E-1	 20:31:22:01	
 1.64000E+1	-1.34725E-1	 20:31:23:01	
 1.64167E+1	-1.34898E-1	 20:31:24:01	
 1.64333E+1	-1.35195E-1	 20:31:25:01	
 1.64500E+1	-1.35528E-1	 20:31:26:01	
 1.64667E+1	-1.35849E-1	 20:31:27:01	
 1.64833E+1	-1.36058E-1	 20:31:28:01	
 1.65000E+1	-1.36112E-1	 20:31:29:01	
 1.65167E+1	-1.36066E-1	 20:31:30:01	
 1.65333E+1	-1.36011E-1	 20:31:31:01	
 1.65500E+1	-1.36038E-1	 20:31:32:01	
 1.65667E+1	-1.36270E-1	 20:31:33:01	
 1.65833E+1	-1.36665E-1	 20:31:34:01	
 1.66000E+1	-1.37082E-1	 20:31:35:01	
 1.66167E+1	-1.37466E-1	 20:31:36:01	
 1.66333E+1	-1.37784E-1	 20:31:37:01	
 1.66500E+1	-1.38050E-1	 20:31:38:01	
 1.66667E+1	-1.38432E-1	 20:31:39:01	
 1.66833E+1	-1.38940E-1	 20:31:40:01	
 1.67000E+1	-1.39392E-1	 20:31:41:01	
 1.67167E+1	-1.39714E-1	 20:31:42:01	
 1.67333E+1	-1.40028E-1	 20:31:43:01	
 1.67500E+1	-1.40324E-1	 20:31:44:01	
 1.67667E+1	-1.40537E-1	 20:31:45:01	
 1.67833E+1	-1.40654E-1	 20:31:46:01	
 1.68000E+1	-1.40677E-1	 20:31:47:01	
 1.68167E+1	-1.40640E-1	 20:31:48:01	
 1.68333E+1	-1.40568E-1	 20:31:49:01	
 1.68500E+1	-1.40412E-1	 20:31:50:01	
 1.68667E+1	-1.40128E-1	 20:31:51:01	
 1.68833E+1	-1.39650E-1	 20:31:52:01	
 1.69000E+1	-1.39153E-1	 20:31:53:01	
 1.69167E+1	-1.38861E-1	 20:31:54:01	
 1.69333E+1	-1.38773E-1	 20:31:55:01	
 1.69500E+1	-1.38862E-1	 20:31:56:01	
 1.69667E+1	-1.39024E-1	 20:31:57:01	
 1.69833E+1	-1.39170E-1	 20:31:58:01	
 1.70000E+1	-1.39254E-1	 20:31:59:01	
 1.70167E+1	-1.39211E-1	 20:32:00:01	
 1.70333E+1	-1.39030E-1	 20:32:01:01	
 1.70500E+1	-1.38704E-1	 20:32:02:01	
 1.70667E+1	-1.38331E-1	 20:32:03:01	
 1.70833E+1	-1.37987E-1	 20:32:04:01	
 1.71000E+1	-1.37683E-1	 20:32:05:01	
 1.71167E+1	-1.37373E-1	 20:32:06:01	
 1.71333E+1	-1.37015E-1	 20:32:07:01	
 1.71500E+1	-1.36487E-1	 20:32:08:01	
 1.71667E+1	-1.35814E-1	 20:32:09:01	
 1.71833E+1	-1.35314E-1	 20:32:10:01	
 1.72000E+1	-1.35012E-1	 20:32:11:01	
 1.72167E+1	-1.34818E-1	 20:32:12:01	
 1.72333E+1	-1.34670E-1	 20:32:13:01	
 1.72500E+1	-1.34472E-1	 20:32:14:01	
 1.72667E+1	-1.34124E-1	 20:32:15:01	
 1.72833E+1	-1.33715E-1	 20:32:16:01	
 1.73000E+1	-1.33387E-1	 20:32:17:01	
 1.73167E+1	-1.33075E-1	 20:32:18:01	
 1.73333E+1	-1.32871E-1	 20:32:19:01	
 1.73500E+1	-1.32798E-1	 20:32:20:01	
 1.73667E+1	-1.32787E-1	 20:32:21:01	
 1.73833E+1	-1.32762E-1	 20:32:22:01	
 1.74000E+1	-1.32667E-1	 20:32:23:01	
 1.74167E+1	-1.32483E-1	 20:32:24:01	
 1.74333E+1	-1.32290E-1	 20:32:25:01	
 1.74500E+1	-1.32132E-1	 20:32:26:01	
 1.74667E+1	-1.31894E-1	 20:32:27:01	
 1.74833E+1	-1.31576E-1	 20:32:28:01	
 1.75000E+1	-1.31300E-1	 20:32:29:01	
 1.75167E+1	-1.31110E-1	 20:32:30:01	
 1.75333E+1	-1.30996E-1	 20:32:31:01	
 1.75500E+1	-1.30878E-1	 20:32:32:01	
 1.75667E+1	-1.30650E-1	 20:32:33:01	
 1.75833E+1	-1.30102E-1	 20:32:34:01	
 1.76000E+1	-1.29560E-1	 20:32:35:01	
 1.76167E+1	-1.29292E-1	 20:32:36:01	
 1.76333E+1	-1.29361E-1	 20:32:37:01	
 1.76500E+1	-1.29613E-1	 20:32:38:01	
 1.76667E+1	-1.29796E-1	 20:32:39:01	
 1.76833E+1	-1.29768E-1	 20:32:40:01	
 1.77000E+1	-1.29550E-1	 20:32:41:01	
 1.77167E+1	-1.29277E-1	 20:32:42:01	
 1.77333E+1	-1.28975E-1	 20:32:43:01	
 1.77500E+1	-1.28798E-1	 20:32:44:01	
 1.77667E+1	-1.28767E-1	 20:32:45:01	
 1.77833E+1	-1.28797E-1	 20:32:46:01	
 1.78000E+1	-1.28835E-1	 20:32:47:01	
 1.78167E+1	-1.28873E-1	 20:32:48:01	
 1.78333E+1	-1.28947E-1	 20:32:49:01	
 1.78500E+1	-1.29082E-1	 20:32:50:01	
 1.78667E+1	-1.29231E-1	 20:32:51:01	
 1.78833E+1	-1.29351E-1	 20:32:52:01	
 1.79000E+1	-1.29457E-1	 20:32:53:01	
 1.79167E+1	-1.29554E-1	 20:32:54:01	
 1.79333E+1	-1.29648E-1	 20:32:55:01	
 1.79500E+1	-1.29807E-1	 20:32:56:01	
 1.79667E+1	-1.29985E-1	 20:32:57:01	
 1.79833E+1	-1.30144E-1	 20:32:58:01	
 1.80000E+1	-1.30349E-1	 20:32:59:01	
 1.80167E+1	-1.30615E-1	 20:33:00:01	
 1.80333E+1	-1.30919E-1	 20:33:01:01	
 1.80500E+1	-1.31421E-1	 20:33:02:01	
 1.80667E+1	-1.31890E-1	 20:33:03:01	
 1.80833E+1	-1.32139E-1	 20:33:04:01	
 1.81000E+1	-1.32227E-1	 20:33:05:01	
 1.81167E+1	-1.32290E-1	 20:33:06:01	
 1.81333E+1	-1.32434E-1	 20:33:07:01	
 1.81500E+1	-1.32618E-1	 20:33:08:01	
 1.81667E+1	-1.32738E-1	 20:33:09:01	
 1.81833E+1	-1.32736E-1	 20:33:10:01	
 1.82000E+1	-1.32660E-1	 20:33:11:01	
 1.82167E+1	-1.32633E-1	 20:33:12:01	
 1.82333E+1	-1.32742E-1	 20:33:13:01	
 1.82500E+1	-1.32948E-1	 20:33:14:01	
 1.82667E+1	-1.33191E-1	 20:33:15:01	
 1.82833E+1	-1.33356E-1	 20:33:16:01	
 1.83000E+1	-1.33391E-1	 20:33:17:01	
 1.83167E+1	-1.33403E-1	 20:33:18:01	
 1.83333E+1	-1.33523E-1	 20:33:19:01	
 1.83500E+1	-1.33714E-1	 20:33:20:01	
 1.83667E+1	-1.33851E-1	 20:33:21:01	
 1.83833E+1	-1.33814E-1	 20:33:22:01	
 1.84000E+1	-1.33606E-1	 20:33:23:01	
 1.84167E+1	-1.33304E-1	 20:33:24:01	
 1.84333E+1	-1.33081E-1	 20:33:25:01	
 1.84500E+1	-1.33049E-1	 20:33:26:01	
 1.84667E+1	-1.33168E-1	 20:33:27:01	
 1.84833E+1	-1.33390E-1	 20:33:28:01	
 1.85000E+1	-1.33622E-1	 20:33:29:01	
 1.85167E+1	-1.33797E-1	 20:33:30:01	
 1.85333E+1	-1.33960E-1	 20:33:31:01	
 1.85500E+1	-1.34142E-1	 20:33:32:01	
 1.85667E+1	-1.34284E-1	 20:33:33:01	
 1.85833E+1	-1.34361E-1	 20:33:34:01	
 1.86000E+1	-1.34321E-1	 20:33:35:01	
 1.86167E+1	-1.34128E-1	 20:33:36:01	
 1.86333E+1	-1.33747E-1	 20:33:37:01	
 1.86500E+1	-1.33330E-1	 20:33:38:01	
 1.86667E+1	-1.33101E-1	 20:33:39:01	
 1.86833E+1	-1.33138E-1	 20:33:40:01	
 1.87000E+1	-1.33355E-1	 20:33:41:01	
 1.87167E+1	-1.33561E-1	 20:33:42:01	
 1.87333E+1	-1.33650E-1	 20:33:43:01	
 1.87500E+1	-1.33583E-1	 20:33:44:01	
 1.87667E+1	-1.33441E-1	 20:33:45:01	
 1.87833E+1	-1.33319E-1	 20:33:46:01	
 1.88000E+1	-1.33237E-1	 20:33:47:01	
 1.88167E+1	-1.33220E-1	 20:33:48:01	
 1.88333E+1	-1.33340E-1	 20:33:49:01	
 1.88500E+1	-1.33654E-1	 20:33:50:01	
 1.88667E+1	-1.34063E-1	 20:33:51:01	
 1.88833E+1	-1.34414E-1	 20:33:52:01	
 1.89000E+1	-1.34661E-1	 20:33:53:01	
 1.89167E+1	-1.34789E-1	 20:33:54:01	
 1.89333E+1	-1.34870E-1	 20:33:55:01	
 1.89500E+1	-1.35159E-1	 20:33:56:01	
 1.89667E+1	-1.35566E-1	 20:33:57:01	
 1.89833E+1	-1.35889E-1	 20:33:58:01	
 1.90000E+1	-1.36075E-1	 20:33:59:01	
 1.90167E+1	-1.36165E-1	 20:34:00:01	
 1.90333E+1	-1.36289E-1	 20:34:01:01	
 1.90500E+1	-1.36495E-1	 20:34:02:01	
 1.90667E+1	-1.36778E-1	 20:34:03:01	
 1.90833E+1	-1.36971E-1	 20:34:04:01	
 1.91000E+1	-1.36970E-1	 20:34:05:01	
 1.91167E+1	-1.36819E-1	 20:34:06:01	
 1.91333E+1	-1.36675E-1	 20:34:07:01	
 1.91500E+1	-1.36739E-1	 20:34:08:01	
 1.91667E+1	-1.37115E-1	 20:34:09:01	
 1.91833E+1	-1.37576E-1	 20:34:10:01	
 1.92000E+1	-1.37860E-1	 20:34:11:01	
 1.92167E+1	-1.37863E-1	 20:34:12:01	
 1.92333E+1	-1.37697E-1	 20:34:13:01	
 1.92500E+1	-1.37562E-1	 20:34:14:01	
 1.92667E+1	-1.37601E-1	 20:34:15:01	
 1.92833E+1	-1.37776E-1	 20:34:16:01	
 1.93000E+1	-1.37945E-1	 20:34:17:01	
 1.93167E+1	-1.38026E-1	 20:34:18:01	
 1.93333E+1	-1.38034E-1	 20:34:19:01	
 1.93500E+1	-1.38052E-1	 20:34:20:01	
 1.93667E+1	-1.38152E-1	 20:34:21:01	
 1.93833E+1	-1.38406E-1	 20:34:22:01	
 1.94000E+1	-1.38748E-1	 20:34:23:01	
 1.94167E+1	-1.39065E-1	 20:34:24:01	
 1.94333E+1	-1.39388E-1	 20:34:25:01	
 1.94500E+1	-1.39691E-1	 20:34:26:01	
 1.94667E+1	-1.39865E-1	 20:34:27:01	
 1.94833E+1	-1.39985E-1	 20:34:28:01	
 1.95000E+1	-1.40112E-1	 20:34:29:01	
 1.95167E+1	-1.40235E-1	 20:34:30:01	
 1.95333E+1	-1.40397E-1	 20:34:31:01	
 1.95500E+1	-1.40634E-1	 20:34:32:01	
 1.95667E+1	-1.41005E-1	 20:34:33:01	
 1.95833E+1	-1.41510E-1	 20:34:34:01	
 1.96000E+1	-1.41957E-1	 20:34:35:01	
 1.96167E+1	-1.42188E-1	 20:34:36:01	
 1.96333E+1	-1.42234E-1	 20:34:37:01	
 1.96500E+1	-1.42253E-1	 20:34:38:01	
 1.96667E+1	-1.42415E-1	 20:34:39:01	
 1.96833E+1	-1.42753E-1	 20:34:40:01	
 1.97000E+1	-1.43214E-1	 20:34:41:01	
 1.97167E+1	-1.43576E-1	 20:34:42:01	
 1.97333E+1	-1.43728E-1	 20:34:43:01	
 1.97500E+1	-1.43772E-1	 20:34:44:01	
 1.97667E+1	-1.43794E-1	 20:34:45:01	
 1.97833E+1	-1.43792E-1	 20:34:46:01	
 1.98000E+1	-1.43696E-1	 20:34:47:01	
 1.98167E+1	-1.43526E-1	 20:34:48:01	
 1.98333E+1	-1.43351E-1	 20:34:49:01	
 1.98500E+1	-1.43192E-1	 20:34:50:01	
 1.98667E+1	-1.43087E-1	 20:34:51:01	
 1.98833E+1	-1.43082E-1	 20:34:52:01	
 1.99000E+1	-1.43173E-1	 20:34:53:01	
 1.99167E+1	-1.43288E-1	 20:34:54:01	
 1.99333E+1	-1.43364E-1	 20:34:55:01	
 1.99500E+1	-1.43391E-1	 20:34:56:01	
 1.99667E+1	-1.43328E-1	 20:34:57:01	
 1.99833E+1	-1.43212E-1	 20:34:58:01	
 2.00000E+1	-1.43086E-1	 20:34:59:01	
 2.00167E+1	-1.42949E-1	 20:35:00:01	
 2.00333E+1	-1.42835E-1	 20:35:01:01	
 2.00500E+1	-1.42827E-1	 20:35:02:01	
 2.00667E+1	-1.42980E-1	 20:35:03:01	
 2.00833E+1	-1.43221E-1	 20:35:04:01	
 2.01000E+1	-1.43450E-1	 20:35:05:01	
 2.01167E+1	-1.43714E-1	 20:35:06:01	
 2.01333E+1	-1.43923E-1	 20:35:07:01	
 2.01500E+1	-1.44030E-1	 20:35:08:01	
 2.01667E+1	-1.44074E-1	 20:35:09:01	
 2.01833E+1	-1.44118E-1	 20:35:10:01	
 2.02000E+1	-1.44230E-1	 20:35:11:01	
 2.02167E+1	-1.44471E-1	 20:35:12:01	
 2.02333E+1	-1.44782E-1	 20:35:13:01	
 2.02500E+1	-1.45086E-1	 20:35:14:01	
 2.02667E+1	-1.45398E-1	 20:35:15:01	
 2.02833E+1	-1.45776E-1	 20:35:16:01	
 2.03000E+1	-1.46126E-1	 20:35:17:01	
 2.03167E+1	-1.46367E-1	 20:35:18:01	
 2.03333E+1	-1.46665E-1	 20:35:19:01	
 2.03500E+1	-1.47184E-1	 20:35:20:01	
 2.03667E+1	-1.47748E-1	 20:35:21:01	
 2.03833E+1	-1.48273E-1	 20:35:22:01	
 2.04000E+1	-1.48614E-1	 20:35:23:01	
 2.04167E+1	-1.48767E-1	 20:35:24:01	
 2.04333E+1	-1.48995E-1	 20:35:25:01	
 2.04500E+1	-1.49416E-1	 20:35:26:01	
 2.04667E+1	-1.50016E-1	 20:35:27:01	
 2.04833E+1	-1.50606E-1	 20:35:28:01	
 2.05000E+1	-1.51034E-1	 20:35:29:01	
 2.05167E+1	-1.51308E-1	 20:35:30:01	
 2.05333E+1	-1.51493E-1	 20:35:31:01	
 2.05500E+1	-1.51604E-1	 20:35:32:01	
 2.05667E+1	-1.51616E-1	 20:35:33:01	
 2.05833E+1	-1.51575E-1	 20:35:34:01	
 2.06000E+1	-1.51642E-1	 20:35:35:01	
 2.06167E+1	-1.51851E-1	 20:35:36:01	
 2.06333E+1	-1.52101E-1	 20:35:37:01	
 2.06500E+1	-1.52266E-1	 20:35:38:01	
 2.06667E+1	-1.52274E-1	 20:35:39:01	
 2.06833E+1	-1.52181E-1	 20:35:40:01	
 2.07000E+1	-1.52111E-1	 20:35:41:01	
 2.07167E+1	-1.52176E-1	 20:35:42:01	
 2.07333E+1	-1.52356E-1	 20:35:43:01	
 2.07500E+1	-1.52604E-1	 20:35:44:01	
 2.07667E+1	-1.52838E-1	 20:35:45:01	
 2.07833E+1	-1.52997E-1	 20:35:46:01	
 2.08000E+1	-1.53124E-1	 20:35:47:01	
 2.08167E+1	-1.53205E-1	 20:35:48:01	
 2.08333E+1	-1.53174E-1	 20:35:49:01	
 2.08500E+1	-1.53003E-1	 20:35:50:01	
 2.08667E+1	-1.52486E-1	 20:35:51:01	
 2.08833E+1	-1.51865E-1	 20:35:52:01	
 2.09000E+1	-1.51344E-1	 20:35:53:01	
 2.09167E+1	-1.50971E-1	 20:35:54:01	
 2.09333E+1	-1.50819E-1	 20:35:55:01	
 2.09500E+1	-1.50839E-1	 20:35:56:01	
 2.09667E+1	-1.50851E-1	 20:35:57:01	
 2.09833E+1	-1.50737E-1	 20:35:58:01	
 2.10000E+1	-1.50516E-1	 20:35:59:01	
 2.10167E+1	-1.50142E-1	 20:36:00:01	
 2.10333E+1	-1.49799E-1	 20:36:01:01	
 2.10500E+1	-1.49592E-1	 20:36:02:01	
 2.10667E+1	-1.49500E-1	 20:36:03:01	
 2.10833E+1	-1.49511E-1	 20:36:04:01	
 2.11000E+1	-1.49563E-1	 20:36:05:01	
 2.11167E+1	-1.49592E-1	 20:36:06:01	
 2.11333E+1	-1.49608E-1	 20:36:07:01	
 2.11500E+1	-1.49643E-1	 20:36:08:01	
 2.11667E+1	-1.49712E-1	 20:36:09:01	
 2.11833E+1	-1.49818E-1	 20:36:10:01	
 2.12000E+1	-1.49938E-1	 20:36:11:01	
 2.12167E+1	-1.50026E-1	 20:36:12:01	
 2.12333E+1	-1.50116E-1	 20:36:13:01	
 2.12500E+1	-1.50243E-1	 20:36:14:01	
 2.12667E+1	-1.50415E-1	 20:36:15:01	
 2.12833E+1	-1.50696E-1	 20:36:16:01	
 2.13000E+1	-1.50920E-1	 20:36:17:01	
 2.13167E+1	-1.51018E-1	 20:36:18:01	
 2.13333E+1	-1.51096E-1	 20:36:19:01	
 2.13500E+1	-1.51259E-1	 20:36:20:01	
 2.13667E+1	-1.51550E-1	 20:36:21:01	
 2.13833E+1	-1.52006E-1	 20:36:22:01	
 2.14000E+1	-1.52469E-1	 20:36:23:01	
 2.14167E+1	-1.52750E-1	 20:36:24:01	
 2.14333E+1	-1.52848E-1	 20:36:25:01	
 2.14500E+1	-1.52892E-1	 20:36:26:01	
 2.14667E+1	-1.53032E-1	 20:36:27:01	
 2.14833E+1	-1.53311E-1	 20:36:28:01	
 2.15000E+1	-1.53671E-1	 20:36:29:01	
 2.15167E+1	-1.53935E-1	 20:36:30:01	
 2.15333E+1	-1.54017E-1	 20:36:31:01	
 2.15500E+1	-1.54067E-1	 20:36:32:01	
 2.15667E+1	-1.54216E-1	 20:36:33:01	
 2.15833E+1	-1.54483E-1	 20:36:34:01	
 2.16000E+1	-1.54975E-1	 20:36:35:01	
 2.16167E+1	-1.55581E-1	 20:36:36:01	
 2.16333E+1	-1.56100E-1	 20:36:37:01	
 2.16500E+1	-1.56494E-1	 20:36:38:01	
 2.16667E+1	-1.56738E-1	 20:36:39:01	
 2.16833E+1	-1.56897E-1	 20:36:40:01	
 2.17000E+1	-1.57151E-1	 20:36:41:01	
 2.17167E+1	-1.57513E-1	 20:36:42:01	
 2.17333E+1	-1.57848E-1	 20:36:43:01	
 2.17500E+1	-1.58163E-1	 20:36:44:01	
 2.17667E+1	-1.58464E-1	 20:36:45:01	
 2.17833E+1	-1.58699E-1	 20:36:46:01	
 2.18000E+1	-1.58836E-1	 20:36:47:01	
 2.18167E+1	-1.58897E-1	 20:36:48:01	
 2.18333E+1	-1.58938E-1	 20:36:49:01	
 2.18500E+1	-1.59049E-1	 20:36:50:01	
 2.18667E+1	-1.59311E-1	 20:36:51:01	
 2.18833E+1	-1.59658E-1	 20:36:52:01	
 2.19000E+1	-1.60003E-1	 20:36:53:01	
 2.19167E+1	-1.60372E-1	 20:36:54:01	
 2.19333E+1	-1.60710E-1	 20:36:55:01	
 2.19500E+1	-1.60928E-1	 20:36:56:01	
 2.19667E+1	-1.61042E-1	 20:36:57:01	
 2.19833E+1	-1.61111E-1	 20:36:58:01	
 2.20000E+1	-1.61165E-1	 20:36:59:01	
 2.20167E+1	-1.61205E-1	 20:37:00:01	
 2.20333E+1	-1.61200E-1	 20:37:01:01	
 2.20500E+1	-1.61081E-1	 20:37:02:01	
 2.20667E+1	-1.60862E-1	 20:37:03:01	
 2.20833E+1	-1.60569E-1	 20:37:04:01	
 2.21000E+1	-1.60357E-1	 20:37:05:01	
 2.21167E+1	-1.60314E-1	 20:37:06:01	
 2.21333E+1	-1.60344E-1	 20:37:07:01	
 2.21500E+1	-1.60273E-1	 20:37:08:01	
 2.21667E+1	-1.60075E-1	 20:37:09:01	
 2.21833E+1	-1.59741E-1	 20:37:10:01	
 2.22000E+1	-1.59311E-1	 20:37:11:01	
 2.22167E+1	-1.58832E-1	 20:37:12:01	
 2.22333E+1	-1.58228E-1	 20:37:13:01	
 2.22500E+1	-1.57670E-1	 20:37:14:01	
 2.22667E+1	-1.57353E-1	 20:37:15:01	
 2.22833E+1	-1.57044E-1	 20:37:16:01	
 2.23000E+1	-1.56605E-1	 20:37:17:01	
 2.23167E+1	-1.56061E-1	 20:37:18:01	
 2.23333E+1	-1.55492E-1	 20:37:19:01	
 2.23500E+1	-1.54809E-1	 20:37:20:01	
 2.23667E+1	-1.54013E-1	 20:37:21:01	
 2.23833E+1	-1.53113E-1	 20:37:22:01	
 2.24000E+1	-1.51827E-1	 20:37:23:01	
 2.24167E+1	-1.50436E-1	 20:37:24:01	
 2.24333E+1	-1.49268E-1	 20:37:25:01	
 2.24500E+1	-1.48041E-1	 20:37:26:01	
 2.24667E+1	-1.46814E-1	 20:37:27:01	
 2.24833E+1	-1.45781E-1	 20:37:28:01	
 2.25000E+1	-1.44742E-1	 20:37:29:01	
 2.25167E+1	-1.43621E-1	 20:37:30:01	
 2.25333E+1	-1.42758E-1	 20:37:31:01	
 2.25500E+1	-1.41890E-1	 20:37:32:01	
 2.25667E+1	-1.40919E-1	 20:37:33:01	
 2.25833E+1	-1.40019E-1	 20:37:34:01	
 2.26000E+1	-1.39001E-1	 20:37:35:01	
 2.26167E+1	-1.37825E-1	 20:37:36:01	
 2.26333E+1	-1.36635E-1	 20:37:37:01	
 2.26500E+1	-1.35392E-1	 20:37:38:01	
 2.26667E+1	-1.33892E-1	 20:37:39:01	
 2.26833E+1	-1.32357E-1	 20:37:40:01	
 2.27000E+1	-1.30881E-1	 20:37:41:01	
 2.27167E+1	-1.29368E-1	 20:37:42:01	
 2.27333E+1	-1.27965E-1	 20:37:43:01	
 2.27500E+1	-1.26726E-1	 20:37:44:01	
 2.27667E+1	-1.25310E-1	 20:37:45:01	
 2.27833E+1	-1.23805E-1	 20:37:46:01	
 2.28000E+1	-1.22471E-1	 20:37:47:01	
 2.28167E+1	-1.21003E-1	 20:37:48:01	
 2.28333E+1	-1.19454E-1	 20:37:49:01	
 2.28500E+1	-1.17940E-1	 20:37:50:01	
 2.28667E+1	-1.16202E-1	 20:37:51:01	
 2.28833E+1	-1.14184E-1	 20:37:52:01	
 2.29000E+1	-1.12173E-1	 20:37:53:01	
 2.29167E+1	-1.09892E-1	 20:37:54:01	
 2.29333E+1	-1.07532E-1	 20:37:55:01	
 2.29500E+1	-1.05525E-1	 20:37:56:01	
 2.29667E+1	-1.03354E-1	 20:37:57:01	
 2.29833E+1	-1.00931E-1	 20:37:58:01	
 2.30000E+1	-9.86393E-2	 20:37:59:01	
 2.30167E+1	-9.66776E-2	 20:38:00:01	
 2.30333E+1	-9.44684E-2	 20:38:01:01	
 2.30500E+1	-9.16772E-2	 20:38:02:01	
 2.30667E+1	-8.91403E-2	 20:38:03:01	
 2.30833E+1	-8.63328E-2	 20:38:04:01	
 2.31000E+1	-8.33276E-2	 20:38:05:01	
 2.31167E+1	-8.08670E-2	 20:38:06:01	
 2.31333E+1	-7.81460E-2	 20:38:07:01	
 2.31500E+1	-7.57164E-2	 20:38:08:01	
 2.31667E+1	-7.37068E-2	 20:38:09:01	
 2.31833E+1	-7.13097E-2	 20:38:10:01	
 2.32000E+1	-6.86961E-2	 20:38:11:01	
 2.32167E+1	-6.63182E-2	 20:38:12:01	
 2.32333E+1	-6.40183E-2	 20:38:13:01	
 2.32500E+1	-6.10397E-2	 20:38:14:01	
 2.32667E+1	-5.77366E-2	 20:38:15:01	
 2.32833E+1	-5.46994E-2	 20:38:16:01	
 2.33000E+1	-5.12681E-2	 20:38:17:01	
 2.33167E+1	-4.76808E-2	 20:38:18:01	
 2.33333E+1	-4.41143E-2	 20:38:19:01	
 2.33500E+1	-4.04050E-2	 20:38:20:01	
 2.33667E+1	-3.69362E-2	 20:38:21:01	
 2.33833E+1	-3.38648E-2	 20:38:22:01	
 2.34000E+1	-3.03817E-2	 20:38:23:01	
 2.34167E+1	-2.68088E-2	 20:38:24:01	
 2.34333E+1	-2.36242E-2	 20:38:25:01	
 2.34500E+1	-2.01382E-2	 20:38:26:01	
 2.34667E+1	-1.65978E-2	 20:38:27:01	
 2.34833E+1	-1.35786E-2	 20:38:28:01	
 2.35000E+1	-1.03144E-2	 20:38:29:01	
 2.35167E+1	-6.79883E-3	 20:38:30:01	
 2.35333E+1	-3.60603E-3	 20:38:31:01	
 2.35500E+1	-4.81160E-4	 20:38:32:01	
 2.35667E+1	 3.38463E-3	 20:38:33:01	
 2.35833E+1	 8.24416E-3	 20:38:34:01	
 2.36000E+1	 1.24881E-2	 20:38:35:01	
 2.36167E+1	 1.68548E-2	 20:38:36:01	
 2.36333E+1	 2.12807E-2	 20:38:37:01	
 2.36500E+1	 2.50957E-2	 20:38:38:01	
 2.36667E+1	 2.94646E-2	 20:38:39:01	
 2.36833E+1	 3.49067E-2	 20:38:40:01	
 2.37000E+1	 3.95433E-2	 20:38:41:01	
 2.37167E+1	 4.42235E-2	 20:38:42:01	
 2.37333E+1	 4.92150E-2	 20:38:43:01	
 2.37500E+1	 5.36461E-2	 20:38:44:01	
 2.37667E+1	 5.85863E-2	 20:38:45:01	
 2.37833E+1	 6.46608E-2	 20:38:46:01	
 2.38000E+1	 7.01764E-2	 20:38:47:01	
 2.38167E+1	 7.60931E-2	 20:38:48:01	
 2.38333E+1	 8.25196E-2	 20:38:49:01	
 2.38500E+1	 8.83182E-2	 20:38:50:01	
 2.38667E+1	 9.36531E-2	 20:38:51:01	
 2.38833E+1	 1.01046E-1	 20:38:52:01	
 2.39000E+1	 1.08177E-1	 20:38:53:01	
 2.39167E+1	 1.14086E-1	 20:38:54:01	
 2.39333E+1	 1.20876E-1	 20:38:55:01	
 2.39500E+1	 1.28112E-1	 20:38:56:01	
 2.39667E+1	 1.34702E-1	 20:38:57:01	
 2.39833E+1	 1.42167E-1	 20:38:58:01	
 2.40000E+1	 1.51120E-1	 20:38:59:01	
 2.40167E+1	 1.58812E-1	 20:39:00:01	
 2.40333E+1	 1.66892E-1	 20:39:01:01	
 2.40500E+1	 1.75309E-1	 20:39:02:01	
 2.40667E+1	 1.82886E-1	 20:39:03:01	
 2.40833E+1	 1.91308E-1	 20:39:04:01	
 2.41000E+1	 2.00140E-1	 20:39:05:01	
 2.41167E+1	 2.08174E-1	 20:39:06:01	
 2.41333E+1	 2.15802E-1	 20:39:07:01	
 2.41500E+1	 2.25099E-1	 20:39:08:01	
 2.41667E+1	 2.34805E-1	 20:39:09:01	
 2.41833E+1	 2.43369E-1	 20:39:10:01	
 2.42000E+1	 2.53202E-1	 20:39:11:01	
 2.42167E+1	 2.63890E-1	 20:39:12:01	
 2.42333E+1	 2.73395E-1	 20:39:13:01	
 2.42500E+1	 2.83835E-1	 20:39:14:01	
 2.42667E+1	 2.96096E-1	 20:39:15:01	
 2.42833E+1	 3.06010E-1	 20:39:16:01	
 2.43000E+1	 3.16236E-1	 20:39:17:01	
 2.43167E+1	 3.27397E-1	 20:39:18:01	
 2.43333E+1	 3.37614E-1	 20:39:19:01	
 2.43500E+1	 3.49508E-1	 20:39:20:01	
 2.43667E+1	 3.62388E-1	 20:39:21:01	
 2.43833E+1	 3.73603E-1	 20:39:22:01	
 2.44000E+1	 3.87857E-1	 20:39:23:01	
 2.44167E+1	 4.01790E-1	 20:39:24:01	
 2.44333E+1	 4.13735E-1	 20:39:25:01	
 2.44500E+1	 4.25183E-1	 20:39:26:01	
 2.44667E+1	 4.39132E-1	 20:39:27:01	
 2.44833E+1	 4.53947E-1	 20:39:28:01	
 2.45000E+1	 4.69379E-1	 20:39:29:01	
 2.45167E+1	 4.86060E-1	 20:39:30:01	
 2.45333E+1	 5.01869E-1	 20:39:31:01	
 2.45500E+1	 5.15946E-1	 20:39:32:01	
 2.45667E+1	 5.32174E-1	 20:39:33:01	
 2.45833E+1	 5.49719E-1	 20:39:34:01	
 2.46000E+1	 5.65231E-1	 20:39:35:01	
 2.46167E+1	 5.82351E-1	 20:39:36:01	
 2.46333E+1	 6.01356E-1	 20:39:37:01	
 2.46500E+1	 6.20968E-1	 20:39:38:01	
 2.46667E+1	 6.41446E-1	 20:39:39:01	
 2.46833E+1	 6.61672E-1	 20:39:40:01	
 2.47000E+1	 6.80114E-1	 20:39:41:01	
 2.47167E+1	 7.00667E-1	 20:39:42:01	
 2.47333E+1	 7.23112E-1	 20:39:43:01	
 2.47500E+1	 7.45942E-1	 20:39:44:01	
 2.47667E+1	 7.66189E-1	 20:39:45:01	
 2.47833E+1	 7.88993E-1	 20:39:46:01	
 2.48000E+1	 8.12707E-1	 20:39:47:01	
 2.48167E+1	 8.33517E-1	 20:39:48:01	
 2.48333E+1	 8.57096E-1	 20:39:49:01	
 2.48500E+1	 8.86749E-1	 20:39:50:01	
 2.48667E+1	 9.12338E-1	 20:39:51:01	
 2.48833E+1	 9.38752E-1	 20:39:52:01	
 2.49000E+1	 9.67207E-1	 20:39:53:01	
 2.49167E+1	 9.92297E-1	 20:39:54:01	
 2.49333E+1	 1.02541E+0	 20:39:55:01	
 2.49500E+1	 1.05806E+0	 20:39:56:01	
 2.49667E+1	 1.08537E+0	 20:39:57:01	
 2.49833E+1	 1.11642E+0	 20:39:58:01	
 2.50000E+1	 1.14973E+0	 20:39:59:01	
 2.50167E+1	 1.17907E+0	 20:40:00:01	
 2.50333E+1	 1.20707E+0	 20:40:01:01	
 2.50500E+1	 1.24669E+0	 20:40:02:01	
 2.50667E+1	 1.28496E+0	 20:40:03:01	
 2.50833E+1	 1.31696E+0	 20:40:04:01	
 2.51000E+1	 1.35405E+0	 20:40:05:01	
 2.51167E+1	 1.39260E+0	 20:40:06:01	
 2.51333E+1	 1.42677E+0	 20:40:07:01	
 2.51500E+1	 1.46543E+0	 20:40:08:01	
 2.51667E+1	 1.50605E+0	 20:40:09:01	
 2.51833E+1	 1.54197E+0	 20:40:10:01	
 2.52000E+1	 1.58233E+0	 20:40:11:01	
 2.52167E+1	 1.62563E+0	 20:40:12:01	
 2.52333E+1	 1.66396E+0	 20:40:13:01	
 2.52500E+1	 1.70624E+0	 20:40:14:01	
 2.52667E+1	 1.75170E+0	 20:40:15:01	
 2.52833E+1	 1.79190E+0	 20:40:16:01	
 2.53000E+1	 1.83561E+0	 20:40:17:01	
 2.53167E+1	 1.88815E+0	 20:40:18:01	
 2.53333E+1	 1.93388E+0	 20:40:19:01	
 2.53500E+1	 1.97405E+0	 20:40:20:01	
 2.53667E+1	 2.02225E+0	 20:40:21:01	
 2.53833E+1	 2.07165E+0	 20:40:22:01	
 2.54000E+1	 2.11512E+0	 20:40:23:01	
 2.54167E+1	 2.16477E+0	 20:40:24:01	
 2.54333E+1	 2.21630E+0	 20:40:25:01	
 2.54500E+1	 2.26094E+0	 20:40:26:01	
 2.54667E+1	 2.31015E+0	 20:40:27:01	
 2.54833E+1	 2.36115E+0	 20:40:28:01	
 2.55000E+1	 2.40551E+0	 20:40:29:01	
 2.55167E+1	 2.46248E+0	 20:40:30:01	
 2.55333E+1	 2.51715E+0	 20:40:31:01	
 2.55500E+1	 2.56237E+0	 20:40:32:01	
 2.55667E+1	 2.61293E+0	 20:40:33:01	
 2.55833E+1	 2.66596E+0	 20:40:34:01	
 2.56000E+1	 2.71102E+0	 20:40:35:01	
 2.56167E+1	 2.76792E+0	 20:40:36:01	
 2.56333E+1	 2.82272E+0	 20:40:37:01	
 2.56500E+1	 2.86803E+0	 20:40:38:01	
 2.56667E+1	 2.90974E+0	 20:40:39:01	
 2.56833E+1	 2.95825E+0	 20:40:40:01	
 2.57000E+1	 3.00866E+0	 20:40:41:01	
 2.57167E+1	 3.05946E+0	 20:40:42:01	
 2.57333E+1	 3.11190E+0	 20:40:43:01	
 2.57500E+1	 3.16139E+0	 20:40:44:01	
 2.57667E+1	 3.20363E+0	 20:40:45:01	
 2.57833E+1	 3.24898E+0	 20:40:46:01	
 2.58000E+1	 3.30236E+0	 20:40:47:01	
 2.58167E+1	 3.34749E+0	 20:40:48:01	
 2.58333E+1	 3.39275E+0	 20:40:49:01	
 2.58500E+1	 3.43774E+0	 20:40:50:01	
 2.58667E+1	 3.47683E+0	 20:40:51:01	
 2.58833E+1	 3.51899E+0	 20:40:52:01	
 2.59000E+1	 3.56190E+0	 20:40:53:01	
 2.59167E+1	 3.59888E+0	 20:40:54:01	
 2.59333E+1	 3.63242E+0	 20:40:55:01	
 2.59500E+1	 3.67110E+0	 20:40:56:01	
 2.59667E+1	 3.70992E+0	 20:40:57:01	
 2.59833E+1	 3.74262E+0	 20:40:58:01	
 2.60000E+1	 3.77743E+0	 20:40:59:01	
 2.60167E+1	 3.81314E+0	 20:41:00:01	
 2.60333E+1	 3.84295E+0	 20:41:01:01	
 2.60500E+1	 3.87915E+0	 20:41:02:01	
 2.60667E+1	 3.91203E+0	 20:41:03:01	
 2.60833E+1	 3.93789E+0	 20:41:04:01	
 2.61000E+1	 3.96571E+0	 20:41:05:01	
 2.61167E+1	 3.99280E+0	 20:41:06:01	
 2.61333E+1	 4.01541E+0	 20:41:07:01	
 2.61500E+1	 4.03846E+0	 20:41:08:01	
 2.61667E+1	 4.06086E+0	 20:41:09:01	
 2.61833E+1	 4.07944E+0	 20:41:10:01	
 2.62000E+1	 4.09828E+0	 20:41:11:01	
 2.62167E+1	 4.11698E+0	 20:41:12:01	
 2.62333E+1	 4.13230E+0	 20:41:13:01	
 2.62500E+1	 4.14532E+0	 20:41:14:01	
 2.62667E+1	 4.16137E+0	 20:41:15:01	
 2.62833E+1	 4.17541E+0	 20:41:16:01	
 2.63000E+1	 4.18530E+0	 20:41:17:01	
 2.63167E+1	 4.19473E+0	 20:41:18:01	
 2.63333E+1	 4.20330E+0	 20:41:19:01	
 2.63500E+1	 4.20952E+0	 20:41:20:01	
 2.63667E+1	 4.21466E+0	 20:41:21:01	
 2.63833E+1	 4.21928E+0	 20:41:22:01	
 2.64000E+1	 4.22207E+0	 20:41:23:01	
 2.64167E+1	 4.22341E+0	 20:41:24:01	
 2.64333E+1	 4.22367E+0	 20:41:25:01	
 2.64500E+1	 4.22279E+0	 20:41:26:01	
 2.64667E+1	 4.22031E+0	 20:41:27:01	
 2.64833E+1	 4.21595E+0	 20:41:28:01	
 2.65000E+1	 4.21111E+0	 20:41:29:01	
 2.65167E+1	 4.20483E+0	 20:41:30:01	
 2.65333E+1	 4.19734E+0	 20:41:31:01	
 2.65500E+1	 4.18995E+0	 20:41:32:01	
 2.65667E+1	 4.18092E+0	 20:41:33:01	
 2.65833E+1	 4.16975E+0	 20:41:34:01	
 2.66000E+1	 4.15818E+0	 20:41:35:01	
 2.66167E+1	 4.14727E+0	 20:41:36:01	
 2.66333E+1	 4.13383E+0	 20:41:37:01	
 2.66500E+1	 4.11888E+0	 20:41:38:01	
 2.66667E+1	 4.10490E+0	 20:41:39:01	
 2.66833E+1	 4.08552E+0	 20:41:40:01	
 2.67000E+1	 4.06614E+0	 20:41:41:01	
 2.67167E+1	 4.04913E+0	 20:41:42:01	
 2.67333E+1	 4.02929E+0	 20:41:43:01	
 2.67500E+1	 4.00881E+0	 20:41:44:01	
 2.67667E+1	 3.98997E+0	 20:41:45:01	
 2.67833E+1	 3.96823E+0	 20:41:46:01	
 2.68000E+1	 3.94519E+0	 20:41:47:01	
 2.68167E+1	 3.92431E+0	 20:41:48:01	
 2.68333E+1	 3.90422E+0	 20:41:49:01	
 2.68500E+1	 3.87964E+0	 20:41:50:01	
 2.68667E+1	 3.85383E+0	 20:41:51:01	
 2.68833E+1	 3.83094E+0	 20:41:52:01	
 2.69000E+1	 3.80492E+0	 20:41:53:01	
 2.69167E+1	 3.77703E+0	 20:41:54:01	
 2.69333E+1	 3.75216E+0	 20:41:55:01	
 2.69500E+1	 3.71974E+0	 20:41:56:01	
 2.69667E+1	 3.68846E+0	 20:41:57:01	
 2.69833E+1	 3.66235E+0	 20:41:58:01	
 2.70000E+1	 3.63299E+0	 20:41:59:01	
 2.70167E+1	 3.60262E+0	 20:42:00:01	
 2.70333E+1	 3.57555E+0	 20:42:01:01	
 2.70500E+1	 3.54516E+0	 20:42:02:01	
 2.70667E+1	 3.51318E+0	 20:42:03:01	
 2.70833E+1	 3.48540E+0	 20:42:04:01	
 2.71000E+1	 3.45469E+0	 20:42:05:01	
 2.71167E+1	 3.42104E+0	 20:42:06:01	
 2.71333E+1	 3.38739E+0	 20:42:07:01	
 2.71500E+1	 3.35858E+0	 20:42:08:01	
 2.71667E+1	 3.32674E+0	 20:42:09:01	
 2.71833E+1	 3.29362E+0	 20:42:10:01	
 2.72000E+1	 3.26499E+0	 20:42:11:01	
 2.72167E+1	 3.23230E+0	 20:42:12:01	
 2.72333E+1	 3.19776E+0	 20:42:13:01	
 2.72500E+1	 3.16290E+0	 20:42:14:01	
 2.72667E+1	 3.12719E+0	 20:42:15:01	
 2.72833E+1	 3.09283E+0	 20:42:16:01	
 2.73000E+1	 3.06263E+0	 20:42:17:01	
 2.73167E+1	 3.03050E+0	 20:42:18:01	
 2.73333E+1	 2.99633E+0	 20:42:19:01	
 2.73500E+1	 2.96156E+0	 20:42:20:01	
 2.73667E+1	 2.92603E+0	 20:42:21:01	
 2.73833E+1	 2.89230E+0	 20:42:22:01	
 2.74000E+1	 2.86277E+0	 20:42:23:01	
 2.74167E+1	 2.83106E+0	 20:42:24:01	
 2.74333E+1	 2.79754E+0	 20:42:25:01	
 2.74500E+1	 2.76393E+0	 20:42:26:01	
 2.74667E+1	 2.73445E+0	 20:42:27:01	
 2.74833E+1	 2.70166E+0	 20:42:28:01	
 2.75000E+1	 2.66811E+0	 20:42:29:01	
 2.75167E+1	 2.63931E+0	 20:42:30:01	
 2.75333E+1	 2.60741E+0	 20:42:31:01	
 2.75500E+1	 2.57479E+0	 20:42:32:01	
 2.75667E+1	 2.54706E+0	 20:42:33:01	
 2.75833E+1	 2.51681E+0	 20:42:34:01	
 2.76000E+1	 2.48538E+0	 20:42:35:01	
 2.76167E+1	 2.45832E+0	 20:42:36:01	
 2.76333E+1	 2.42933E+0	 20:42:37:01	
 2.76500E+1	 2.39864E+0	 20:42:38:01	
 2.76667E+1	 2.37247E+0	 20:42:39:01	
 2.76833E+1	 2.34065E+0	 20:42:40:01	
 2.77000E+1	 2.31042E+0	 20:42:41:01	
 2.77167E+1	 2.28567E+0	 20:42:42:01	
 2.77333E+1	 2.26287E+0	 20:42:43:01	
 2.77500E+1	 2.23642E+0	 20:42:44:01	
 2.77667E+1	 2.20986E+0	 20:42:45:01	
 2.77833E+1	 2.18729E+0	 20:42:46:01	
 2.78000E+1	 2.16225E+0	 20:42:47:01	
 2.78167E+1	 2.13637E+0	 20:42:48:01	
 2.78333E+1	 2.11437E+0	 20:42:49:01	
 2.78500E+1	 2.09072E+0	 20:42:50:01	
 2.78667E+1	 2.06679E+0	 20:42:51:01	
 2.78833E+1	 2.04672E+0	 20:42:52:01	
 2.79000E+1	 2.02596E+0	 20:42:53:01	
 2.79167E+1	 2.00170E+0	 20:42:54:01	
 2.79333E+1	 1.98145E+0	 20:42:55:01	
 2.79500E+1	 1.96139E+0	 20:42:56:01	
 2.79667E+1	 1.94098E+0	 20:42:57:01	
 2.79833E+1	 1.92363E+0	 20:42:58:01	
 2.80000E+1	 1.90544E+0	 20:42:59:01	
 2.80167E+1	 1.88422E+0	 20:43:00:01	
 2.80333E+1	 1.86623E+0	 20:43:01:01	
 2.80500E+1	 1.85149E+0	 20:43:02:01	
 2.80667E+1	 1.83463E+0	 20:43:03:01	
 2.80833E+1	 1.81742E+0	 20:43:04:01	
 2.81000E+1	 1.80311E+0	 20:43:05:01	
 2.81167E+1	 1.78520E+0	 20:43:06:01	
 2.81333E+1	 1.76839E+0	 20:43:07:01	
 2.81500E+1	 1.75509E+0	 20:43:08:01	
 2.81667E+1	 1.74042E+0	 20:43:09:01	
 2.81833E+1	 1.72529E+0	 20:43:10:01	
 2.82000E+1	 1.71043E+0	 20:43:11:01	
 2.82167E+1	 1.69565E+0	 20:43:12:01	
 2.82333E+1	 1.68187E+0	 20:43:13:01	
 2.82500E+1	 1.67013E+0	 20:43:14:01	
 2.82667E+1	 1.65764E+0	 20:43:15:01	
 2.82833E+1	 1.64480E+0	 20:43:16:01	
 2.83000E+1	 1.63240E+0	 20:43:17:01	
 2.83167E+1	 1.62011E+0	 20:43:18:01	
 2.83333E+1	 1.60837E+0	 20:43:19:01	
 2.83500E+1	 1.59798E+0	 20:43:20:01	
 2.83667E+1	 1.58848E+0	 20:43:21:01	
 2.83833E+1	 1.57779E+0	 20:43:22:01	
 2.84000E+1	 1.56717E+0	 20:43:23:01	
 2.84167E+1	 1.55833E+0	 20:43:24:01	
 2.84333E+1	 1.54884E+0	 20:43:25:01	
 2.84500E+1	 1.53898E+0	 20:43:26:01	
 2.84667E+1	 1.53047E+0	 20:43:27:01	
 2.84833E+1	 1.52144E+0	 20:43:28:01	
 2.85000E+1	 1.51126E+0	 20:43:29:01	
 2.85167E+1	 1.50307E+0	 20:43:30:01	
 2.85333E+1	 1.49530E+0	 20:43:31:01	
 2.85500E+1	 1.48774E+0	 20:43:32:01	
 2.85667E+1	 1.48142E+0	 20:43:33:01	
 2.85833E+1	 1.47496E+0	 20:43:34:01	
 2.86000E+1	 1.46860E+0	 20:43:35:01	
 2.86167E+1	 1.46321E+0	 20:43:36:01	
 2.86333E+1	 1.45831E+0	 20:43:37:01	
 2.86500E+1	 1.45277E+0	 20:43:38:01	
 2.86667E+1	 1.44738E+0	 20:43:39:01	
 2.86833E+1	 1.44317E+0	 20:43:40:01	
 2.87000E+1	 1.43929E+0	 20:43:41:01	
 2.87167E+1	 1.43579E+0	 20:43:42:01	
 2.87333E+1	 1.43288E+0	 20:43:43:01	
 2.87500E+1	 1.43038E+0	 20:43:44:01	
 2.87667E+1	 1.42842E+0	 20:43:45:01	
 2.87833E+1	 1.42711E+0	 20:43:46:01	
 2.88000E+1	 1.42639E+0	 20:43:47:01	
 2.88167E+1	 1.42633E+0	 20:43:48:01	
 2.88333E+1	 1.42690E+0	 20:43:49:01	
 2.88500E+1	 1.42816E+0	 20:43:50:01	
 2.88667E+1	 1.43014E+0	 20:43:51:01	
 2.88833E+1	 1.43213E+0	 20:43:52:01	
 2.89000E+1	 1.43450E+0	 20:43:53:01	
 2.89167E+1	 1.43730E+0	 20:43:54:01	
 2.89333E+1	 1.44006E+0	 20:43:55:01	
 2.89500E+1	 1.44362E+0	 20:43:56:01	
 2.89667E+1	 1.44821E+0	 20:43:57:01	
 2.89833E+1	 1.45308E+0	 20:43:58:01	
 2.90000E+1	 1.45745E+0	 20:43:59:01	
 2.90167E+1	 1.46251E+0	 20:44:00:01	
 2.90333E+1	 1.46781E+0	 20:44:01:01	
 2.90500E+1	 1.47299E+0	 20:44:02:01	
 2.90667E+1	 1.47793E+0	 20:44:03:01	
 2.90833E+1	 1.48230E+0	 20:44:04:01	
 2.91000E+1	 1.48584E+0	 20:44:05:01	
 2.91167E+1	 1.48925E+0	 20:44:06:01	
 2.91333E+1	 1.49232E+0	 20:44:07:01	
 2.91500E+1	 1.49456E+0	 20:44:08:01	
 2.91667E+1	 1.49643E+0	 20:44:09:01	
 2.91833E+1	 1.49787E+0	 20:44:10:01	
 2.92000E+1	 1.49856E+0	 20:44:11:01	
 2.92167E+1	 1.49856E+0	 20:44:12:01	
 2.92333E+1	 1.49810E+0	 20:44:13:01	
 2.92500E+1	 1.49733E+0	 20:44:14:01	
 2.92667E+1	 1.49648E+0	 20:44:15:01	
 2.92833E+1	 1.49526E+0	 20:44:16:01	
 2.93000E+1	 1.49380E+0	 20:44:17:01	
 2.93167E+1	 1.49234E+0	 20:44:18:01	
 2.93333E+1	 1.49064E+0	 20:44:19:01	
 2.93500E+1	 1.48890E+0	 20:44:20:01	
 2.93667E+1	 1.48747E+0	 20:44:21:01	
 2.93833E+1	 1.48600E+0	 20:44:22:01	
 2.94000E+1	 1.48445E+0	 20:44:23:01	
 2.94167E+1	 1.48286E+0	 20:44:24:01	
 2.94333E+1	 1.48111E+0	 20:44:25:01	
 2.94500E+1	 1.47940E+0	 20:44:26:01	
 2.94667E+1	 1.47788E+0	 20:44:27:01	
 2.94833E+1	 1.47626E+0	 20:44:28:01	
 2.95000E+1	 1.47461E+0	 20:44:29:01	
 2.95167E+1	 1.47308E+0	 20:44:30:01	
 2.95333E+1	 1.47159E+0	 20:44:31:01	
 2.95500E+1	 1.46982E+0	 20:44:32:01	
 2.95667E+1	 1.46808E+0	 20:44:33:01	
 2.95833E+1	 1.46660E+0	 20:44:34:01	
 2.96000E+1	 1.46487E+0	 20:44:35:01	
 2.96167E+1	 1.46290E+0	 20:44:36:01	
 2.96333E+1	 1.46106E+0	 20:44:37:01	
 2.96500E+1	 1.45853E+0	 20:44:38:01	
 2.96667E+1	 1.45617E+0	 20:44:39:01	
 2.96833E+1	 1.45446E+0	 20:44:40:01	
 2.97000E+1	 1.45296E+0	 20:44:41:01	
 2.97167E+1	 1.45169E+0	 20:44:42:01	
 2.97333E+1	 1.45075E+0	 20:44:43:01	
 2.97500E+1	 1.44965E+0	 20:44:44:01	
 2.97667E+1	 1.44859E+0	 20:44:45:01	
 2.97833E+1	 1.44772E+0	 20:44:46:01	
 2.98000E+1	 1.44677E+0	 20:44:47:01	
 2.98167E+1	 1.44581E+0	 20:44:48:01	
 2.98333E+1	 1.44505E+0	 20:44:49:01	
 2.98500E+1	 1.44443E+0	 20:44:50:01	
 2.98667E+1	 1.44371E+0	 20:44:51:01	
 2.98833E+1	 1.44311E+0	 20:44:52:01	
 2.99000E+1	 1.44273E+0	 20:44:53:01	
 2.99167E+1	 1.44248E+0	 20:44:54:01	
 2.99333E+1	 1.44234E+0	 20:44:55:01	
 2.99500E+1	 1.44230E+0	 20:44:56:01	
 2.99667E+1	 1.44229E+0	 20:44:57:01	
 2.99833E+1	 1.44224E+0	 20:44:58:01	
 3.00000E+1	 1.44215E+0	 20:44:59:01	
 3.00167E+1	 1.44205E+0	 20:45:00:01	
 3.00333E+1	 1.44198E+0	 20:45:01:01	
 3.00500E+1	 1.44197E+0	 20:45:02:01	
 3.00667E+1	 1.44206E+0	 20:45:03:01	
 3.00833E+1	 1.44232E+0	 20:45:04:01	
 3.01000E+1	 1.44283E+0	 20:45:05:01	
 3.01167E+1	 1.44380E+0	 20:45:06:01	
 3.01333E+1	 1.44506E+0	 20:45:07:01	
 3.01500E+1	 1.44619E+0	 20:45:08:01	
 3.01667E+1	 1.44714E+0	 20:45:09:01	
 3.01833E+1	 1.44814E+0	 20:45:10:01	
 3.02000E+1	 1.44925E+0	 20:45:11:01	
 3.02167E+1	 1.45018E+0	 20:45:12:01	
 3.02333E+1	 1.45119E+0	 20:45:13:01	
 3.02500E+1	 1.45234E+0	 20:45:14:01	
 3.02667E+1	 1.45346E+0	 20:45:15:01	
 3.02833E+1	 1.45492E+0	 20:45:16:01	
 3.03000E+1	 1.45659E+0	 20:45:17:01	
 3.03167E+1	 1.45834E+0	 20:45:18:01	
 3.03333E+1	 1.46012E+0	 20:45:19:01	
 3.03500E+1	 1.46174E+0	 20:45:20:01	
 3.03667E+1	 1.46317E+0	 20:45:21:01	
 3.03833E+1	 1.46484E+0	 20:45:22:01	
 3.04000E+1	 1.46665E+0	 20:45:23:01	
 3.04167E+1	 1.46832E+0	 20:45:24:01	
 3.04333E+1	 1.46994E+0	 20:45:25:01	
 3.04500E+1	 1.47195E+0	 20:45:26:01	
 3.04667E+1	 1.47399E+0	 20:45:27:01	
 3.04833E+1	 1.47567E+0	 20:45:28:01	
 3.05000E+1	 1.47737E+0	 20:45:29:01	
 3.05167E+1	 1.47907E+0	 20:45:30:01	
 3.05333E+1	 1.48057E+0	 20:45:31:01	
 3.05500E+1	 1.48262E+0	 20:45:32:01	
 3.05667E+1	 1.48461E+0	 20:45:33:01	
 3.05833E+1	 1.48625E+0	 20:45:34:01	
 3.06000E+1	 1.48814E+0	 20:45:35:01	
 3.06167E+1	 1.49022E+0	 20:45:36:01	
 3.06333E+1	 1.49217E+0	 20:45:37:01	
 3.06500E+1	 1.49456E+0	 20:45:38:01	
 3.06667E+1	 1.49767E+0	 20:45:39:01	
 3.06833E+1	 1.50054E+0	 20:45:40:01	
 3.07000E+1	 1.50371E+0	 20:45:41:01	
 3.07167E+1	 1.50736E+0	 20:45:42:01	
 3.07333E+1	 1.51118E+0	 20:45:43:01	
 3.07500E+1	 1.51553E+0	 20:45:44:01	
 3.07667E+1	 1.52224E+0	 20:45:45:01	
 3.07833E+1	 1.53212E+0	 20:45:46:01	
 3.08000E+1	 1.54209E+0	 20:45:47:01	
 3.08167E+1	 1.55524E+0	 20:45:48:01	
 3.08333E+1	 1.57172E+0	 20:45:49:01	
 3.08500E+1	 1.58914E+0	 20:45:50:01	
 3.08667E+1	 1.61422E+0	 20:45:51:01	
 3.08833E+1	 1.64585E+0	 20:45:52:01	
 3.09000E+1	 1.68586E+0	 20:45:53:01	
 3.09167E+1	 1.73700E+0	 20:45:54:01	
 3.09333E+1	 1.79602E+0	 20:45:55:01	
 3.09500E+1	 1.85805E+0	 20:45:56:01	
 3.09667E+1	 1.94083E+0	 20:45:57:01	
 3.09833E+1	 2.04345E+0	 20:45:58:01	
 3.10000E+1	 2.14696E+0	 20:45:59:01	
 3.10167E+1	 2.27697E+0	 20:46:00:01	
 3.10333E+1	 2.43457E+0	 20:46:01:01	
 3.10500E+1	 2.58810E+0	 20:46:02:01	
 3.10667E+1	 2.74483E+0	 20:46:03:01	
 3.10833E+1	 2.98535E+0	 20:46:04:01	
 3.11000E+1	 3.22932E+0	 20:46:05:01	
 3.11167E+1	 3.44252E+0	 20:46:06:01	
 3.11333E+1	 3.69766E+0	 20:46:07:01	
 3.11500E+1	 3.96666E+0	 20:46:08:01	
 3.11667E+1	 4.20520E+0	 20:46:09:01	
 3.11833E+1	 4.47364E+0	 20:46:10:01	
 3.12000E+1	 4.74456E+0	 20:46:11:01	
 3.12167E+1	 4.97035E+0	 20:46:12:01	
 3.12333E+1	 5.20258E+0	 20:46:13:01	
 3.12500E+1	 5.42747E+0	 20:46:14:01	
 3.12667E+1	 5.60044E+0	 20:46:15:01	
 3.12833E+1	 5.75329E+0	 20:46:16:01	
 3.13000E+1	 5.88451E+0	 20:46:17:01	
 3.13167E+1	 5.96583E+0	 20:46:18:01	
 3.13333E+1	 6.00920E+0	 20:46:19:01	
 3.13500E+1	 6.01709E+0	 20:46:20:01	
 3.13667E+1	 5.98605E+0	 20:46:21:01	
 3.13833E+1	 5.92546E+0	 20:46:22:01	
 3.14000E+1	 5.81934E+0	 20:46:23:01	
 3.14167E+1	 5.68382E+0	 20:46:24:01	
 3.14333E+1	 5.54250E+0	 20:46:25:01	
 3.14500E+1	 5.36309E+0	 20:46:26:01	
 3.14667E+1	 5.12731E+0	 20:46:27:01	
 3.14833E+1	 4.91620E+0	 20:46:28:01	
 3.15000E+1	 4.68992E+0	 20:46:29:01	
 3.15167E+1	 4.45447E+0	 20:46:30:01	
 3.15333E+1	 4.24835E+0	 20:46:31:01	
 3.15500E+1	 4.02797E+0	 20:46:32:01	
 3.15667E+1	 3.77420E+0	 20:46:33:01	
 3.15833E+1	 3.56656E+0	 20:46:34:01	
 3.16000E+1	 3.36978E+0	 20:46:35:01	
 3.16167E+1	 3.17865E+0	 20:46:36:01	
 3.16333E+1	 3.02391E+0	 20:46:37:01	
 3.16500E+1	 2.89188E+0	 20:46:38:01	
 3.16667E+1	 2.72609E+0	 20:46:39:01	
 3.16833E+1	 2.58100E+0	 20:46:40:01	
 3.17000E+1	 2.47774E+0	 20:46:41:01	
 3.17167E+1	 2.37491E+0	 20:46:42:01	
 3.17333E+1	 2.27790E+0	 20:46:43:01	
 3.17500E+1	 2.20484E+0	 20:46:44:01	
 3.17667E+1	 2.12446E+0	 20:46:45:01	
 3.17833E+1	 2.05695E+0	 20:46:46:01	
 3.18000E+1	 2.00936E+0	 20:46:47:01	
 3.18167E+1	 1.96319E+0	 20:46:48:01	
 3.18333E+1	 1.92158E+0	 20:46:49:01	
 3.18500E+1	 1.88999E+0	 20:46:50:01	
 3.18667E+1	 1.86053E+0	 20:46:51:01	
 3.18833E+1	 1.83272E+0	 20:46:52:01	
 3.19000E+1	 1.81168E+0	 20:46:53:01	
 3.19167E+1	 1.79288E+0	 20:46:54:01	
 3.19333E+1	 1.77345E+0	 20:46:55:01	
 3.19500E+1	 1.75892E+0	 20:46:56:01	
 3.19667E+1	 1.74839E+0	 20:46:57:01	
 3.19833E+1	 1.73759E+0	 20:46:58:01	
 3.20000E+1	 1.72758E+0	 20:46:59:01	
 3.20167E+1	 1.71969E+0	 20:47:00:01	
 3.20333E+1	 1.71182E+0	 20:47:01:01	
 3.20500E+1	 1.70434E+0	 20:47:02:01	
 3.20667E+1	 1.69856E+0	 20:47:03:01	
 3.20833E+1	 1.69308E+0	 20:47:04:01	
 3.21000E+1	 1.68794E+0	 20:47:05:01	
 3.21167E+1	 1.68388E+0	 20:47:06:01	
 3.21333E+1	 1.67968E+0	 20:47:07:01	
 3.21500E+1	 1.67534E+0	 20:47:08:01	
 3.21667E+1	 1.67171E+0	 20:47:09:01	
 3.21833E+1	 1.66814E+0	 20:47:10:01	
 3.22000E+1	 1.66430E+0	 20:47:11:01	
 3.22167E+1	 1.66137E+0	 20:47:12:01	
 3.22333E+1	 1.65913E+0	 20:47:13:01	
 3.22500E+1	 1.65673E+0	 20:47:14:01	
 3.22667E+1	 1.65454E+0	 20:47:15:01	
 3.22833E+1	 1.65282E+0	 20:47:16:01	
 3.23000E+1	 1.65100E+0	 20:47:17:01	
 3.23167E+1	 1.64916E+0	 20:47:18:01	
 3.23333E+1	 1.64762E+0	 20:47:19:01	
 3.23500E+1	 1.64566E+0	 20:47:20:01	
 3.23667E+1	 1.64380E+0	 20:47:21:01	
 3.23833E+1	 1.64236E+0	 20:47:22:01	
 3.24000E+1	 1.64096E+0	 20:47:23:01	
 3.24167E+1	 1.63967E+0	 20:47:24:01	
 3.24333E+1	 1.63858E+0	 20:47:25:01	
 3.24500E+1	 1.63728E+0	 20:47:26:01	
 3.24667E+1	 1.63560E+0	 20:47:27:01	
 3.24833E+1	 1.63420E+0	 20:47:28:01	
 3.25000E+1	 1.63311E+0	 20:47:29:01	
 3.25167E+1	 1.63223E+0	 20:47:30:01	
 3.25333E+1	 1.63161E+0	 20:47:31:01	
 3.25500E+1	 1.63105E+0	 20:47:32:01	
 3.25667E+1	 1.63017E+0	 20:47:33:01	
 3.25833E+1	 1.62930E+0	 20:47:34:01	
 3.26000E+1	 1.62866E+0	 20:47:35:01	
 3.26167E+1	 1.62803E+0	 20:47:36:01	
 3.26333E+1	 1.62742E+0	 20:47:37:01	
 3.26500E+1	 1.62692E+0	 20:47:38:01	
 3.26667E+1	 1.62634E+0	 20:47:39:01	
 3.26833E+1	 1.62558E+0	 20:47:40:01	
 3.27000E+1	 1.62486E+0	 20:47:41:01	
 3.27167E+1	 1.62412E+0	 20:47:42:01	
 3.27333E+1	 1.62349E+0	 20:47:43:01	
 3.27500E+1	 1.62308E+0	 20:47:44:01	
 3.27667E+1	 1.62268E+0	 20:47:45:01	
 3.27833E+1	 1.62213E+0	 20:47:46:01	
 3.28000E+1	 1.62147E+0	 20:47:47:01	
 3.28167E+1	 1.62057E+0	 20:47:48:01	
 3.28333E+1	 1.61956E+0	 20:47:49:01	
 3.28500E+1	 1.61863E+0	 20:47:50:01	
 3.28667E+1	 1.61794E+0	 20:47:51:01	
 3.28833E+1	 1.61726E+0	 20:47:52:01	
 3.29000E+1	 1.61654E+0	 20:47:53:01	
 3.29167E+1	 1.61573E+0	 20:47:54:01	
 3.29333E+1	 1.61454E+0	 20:47:55:01	
 3.29500E+1	 1.61320E+0	 20:47:56:01	
 3.29667E+1	 1.61207E+0	 20:47:57:01	
 3.29833E+1	 1.61106E+0	 20:47:58:01	
 3.30000E+1	 1.61020E+0	 20:47:59:01	
 3.30167E+1	 1.60956E+0	 20:48:00:01	
 3.30333E+1	 1.60874E+0	 20:48:01:01	
 3.30500E+1	 1.60769E+0	 20:48:02:01	
 3.30667E+1	 1.60662E+0	 20:48:03:01	
 3.30833E+1	 1.60539E+0	 20:48:04:01	
 3.31000E+1	 1.60413E+0	 20:48:05:01	
 3.31167E+1	 1.60313E+0	 20:48:06:01	
 3.31333E+1	 1.60213E+0	 20:48:07:01	
 3.31500E+1	 1.60106E+0	 20:48:08:01	
 3.31667E+1	 1.60005E+0	 20:48:09:01	
 3.31833E+1	 1.59912E+0	 20:48:10:01	
 3.32000E+1	 1.59791E+0	 20:48:11:01	
 3.32167E+1	 1.59657E+0	 20:48:12:01	
 3.32333E+1	 1.59539E+0	 20:48:13:01	
 3.32500E+1	 1.59416E+0	 20:48:14:01	
 3.32667E+1	 1.59275E+0	 20:48:15:01	
 3.32833E+1	 1.59162E+0	 20:48:16:01	
 3.33000E+1	 1.59043E+0	 20:48:17:01	
 3.33167E+1	 1.58906E+0	 20:48:18:01	
 3.33333E+1	 1.58769E+0	 20:48:19:01	
 3.33500E+1	 1.58570E+0	 20:48:20:01	
 3.33667E+1	 1.58372E+0	 20:48:21:01	
 3.33833E+1	 1.58217E+0	 20:48:22:01	
 3.34000E+1	 1.58067E+0	 20:48:23:01	
 3.34167E+1	 1.57918E+0	 20:48:24:01	
 3.34333E+1	 1.57795E+0	 20:48:25:01	
 3.34500E+1	 1.57657E+0	 20:48:26:01	
 3.34667E+1	 1.57489E+0	 20:48:27:01	
 3.34833E+1	 1.57318E+0	 20:48:28:01	
 3.35000E+1	 1.57160E+0	 20:48:29:01	
 3.35167E+1	 1.56988E+0	 20:48:30:01	
 3.35333E+1	 1.56815E+0	 20:48:31:01	
 3.35500E+1	 1.56678E+0	 20:48:32:01	
 3.35667E+1	 1.56524E+0	 20:48:33:01	
 3.35833E+1	 1.56384E+0	 20:48:34:01	
 3.36000E+1	 1.56265E+0	 20:48:35:01	
 3.36167E+1	 1.56118E+0	 20:48:36:01	
 3.36333E+1	 1.55965E+0	 20:48:37:01	
 3.36500E+1	 1.55831E+0	 20:48:38:01	
 3.36667E+1	 1.55677E+0	 20:48:39:01	
 3.36833E+1	 1.55502E+0	 20:48:40:01	
 3.37000E+1	 1.55331E+0	 20:48:41:01	
 3.37167E+1	 1.55141E+0	 20:48:42:01	
 3.37333E+1	 1.54954E+0	 20:48:43:01	
 3.37500E+1	 1.54811E+0	 20:48:44:01	
 3.37667E+1	 1.54693E+0	 20:48:45:01	
 3.37833E+1	 1.54556E+0	 20:48:46:01	
 3.38000E+1	 1.54407E+0	 20:48:47:01	
 3.38167E+1	 1.54260E+0	 20:48:48:01	
 3.38333E+1	 1.54131E+0	 20:48:49:01	
 3.38500E+1	 1.54048E+0	 20:48:50:01	
 3.38667E+1	 1.54022E+0	 20:48:51:01	
 3.38833E+1	 1.54059E+0	 20:48:52:01	
 3.39000E+1	 1.54145E+0	 20:48:53:01	
 3.39167E+1	 1.54257E+0	 20:48:54:01	
 3.39333E+1	 1.54412E+0	 20:48:55:01	
 3.39500E+1	 1.54583E+0	 20:48:56:01	
 3.39667E+1	 1.54733E+0	 20:48:57:01	
 3.39833E+1	 1.54889E+0	 20:48:58:01	
 3.40000E+1	 1.55052E+0	 20:48:59:01	
 3.40167E+1	 1.55200E+0	 20:49:00:01	
 3.40333E+1	 1.55348E+0	 20:49:01:01	
 3.40500E+1	 1.55556E+0	 20:49:02:01	
 3.40667E+1	 1.55734E+0	 20:49:03:01	
 3.40833E+1	 1.55850E+0	 20:49:04:01	
 3.41000E+1	 1.55952E+0	 20:49:05:01	
 3.41167E+1	 1.56046E+0	 20:49:06:01	
 3.41333E+1	 1.56122E+0	 20:49:07:01	
 3.41500E+1	 1.56151E+0	 20:49:08:01	
 3.41667E+1	 1.56121E+0	 20:49:09:01	
 3.41833E+1	 1.56043E+0	 20:49:10:01	
 3.42000E+1	 1.55900E+0	 20:49:11:01	
 3.42167E+1	 1.55672E+0	 20:49:12:01	
 3.42333E+1	 1.55414E+0	 20:49:13:01	
 3.42500E+1	 1.55056E+0	 20:49:14:01	
 3.42667E+1	 1.54613E+0	 20:49:15:01	
 3.42833E+1	 1.54176E+0	 20:49:16:01	
 3.43000E+1	 1.53647E+0	 20:49:17:01	
 3.43167E+1	 1.52969E+0	 20:49:18:01	
 3.43333E+1	 1.52358E+0	 20:49:19:01	
 3.43500E+1	 1.51810E+0	 20:49:20:01	
 3.43667E+1	 1.51131E+0	 20:49:21:01	
 3.43833E+1	 1.50415E+0	 20:49:22:01	
 3.44000E+1	 1.49683E+0	 20:49:23:01	
 3.44167E+1	 1.48908E+0	 20:49:24:01	
 3.44333E+1	 1.48155E+0	 20:49:25:01	
 3.44500E+1	 1.47486E+0	 20:49:26:01	
 3.44667E+1	 1.46742E+0	 20:49:27:01	
 3.44833E+1	 1.45977E+0	 20:49:28:01	
 3.45000E+1	 1.45321E+0	 20:49:29:01	
 3.45167E+1	 1.44613E+0	 20:49:30:01	
 3.45333E+1	 1.43863E+0	 20:49:31:01	
 3.45500E+1	 1.43214E+0	 20:49:32:01	
 3.45667E+1	 1.42536E+0	 20:49:33:01	
 3.45833E+1	 1.41747E+0	 20:49:34:01	
 3.46000E+1	 1.41087E+0	 20:49:35:01	
 3.46167E+1	 1.40443E+0	 20:49:36:01	
 3.46333E+1	 1.39805E+0	 20:49:37:01	
 3.46500E+1	 1.39257E+0	 20:49:38:01	
 3.46667E+1	 1.38770E+0	 20:49:39:01	
 3.46833E+1	 1.38213E+0	 20:49:40:01	
 3.47000E+1	 1.37652E+0	 20:49:41:01	
 3.47167E+1	 1.37173E+0	 20:49:42:01	
 3.47333E+1	 1.36644E+0	 20:49:43:01	
 3.47500E+1	 1.36101E+0	 20:49:44:01	
 3.47667E+1	 1.35636E+0	 20:49:45:01	
 3.47833E+1	 1.35127E+0	 20:49:46:01	
 3.48000E+1	 1.34587E+0	 20:49:47:01	
 3.48167E+1	 1.34118E+0	 20:49:48:01	
 3.48333E+1	 1.33530E+0	 20:49:49:01	
 3.48500E+1	 1.32969E+0	 20:49:50:01	
 3.48667E+1	 1.32508E+0	 20:49:51:01	
 3.48833E+1	 1.32017E+0	 20:49:52:01	
 3.49000E+1	 1.31531E+0	 20:49:53:01	
 3.49167E+1	 1.31125E+0	 20:49:54:01	
 3.49333E+1	 1.30747E+0	 20:49:55:01	
 3.49500E+1	 1.30183E+0	 20:49:56:01	
 3.49667E+1	 1.29626E+0	 20:49:57:01	
 3.49833E+1	 1.29181E+0	 20:49:58:01	
 3.50000E+1	 1.28701E+0	 20:49:59:01	
 3.50167E+1	 1.28203E+0	 20:50:00:01	
 3.50333E+1	 1.27761E+0	 20:50:01:01	
 3.50500E+1	 1.27169E+0	 20:50:02:01	
 3.50667E+1	 1.26594E+0	 20:50:03:01	
 3.50833E+1	 1.26140E+0	 20:50:04:01	
 3.51000E+1	 1.25661E+0	 20:50:05:01	
 3.51167E+1	 1.25166E+0	 20:50:06:01	
 3.51333E+1	 1.24730E+0	 20:50:07:01	
 3.51500E+1	 1.24155E+0	 20:50:08:01	
 3.51667E+1	 1.23580E+0	 20:50:09:01	
 3.51833E+1	 1.23112E+0	 20:50:10:01	
 3.52000E+1	 1.22624E+0	 20:50:11:01	
 3.52167E+1	 1.22132E+0	 20:50:12:01	
 3.52333E+1	 1.21710E+0	 20:50:13:01	
 3.52500E+1	 1.21315E+0	 20:50:14:01	
 3.52667E+1	 1.20760E+0	 20:50:15:01	
 3.52833E+1	 1.20235E+0	 20:50:16:01	
 3.53000E+1	 1.19821E+0	 20:50:17:01	
 3.53167E+1	 1.19366E+0	 20:50:18:01	
 3.53333E+1	 1.18921E+0	 20:50:19:01	
 3.53500E+1	 1.18554E+0	 20:50:20:01	
 3.53667E+1	 1.18153E+0	 20:50:21:01	
 3.53833E+1	 1.17736E+0	 20:50:22:01	
 3.54000E+1	 1.17358E+0	 20:50:23:01	
 3.54167E+1	 1.16921E+0	 20:50:24:01	
 3.54333E+1	 1.16451E+0	 20:50:25:01	
 3.54500E+1	 1.16048E+0	 20:50:26:01	
 3.54667E+1	 1.15630E+0	 20:50:27:01	
 3.54833E+1	 1.15194E+0	 20:50:28:01	
 3.55000E+1	 1.14828E+0	 20:50:29:01	
 3.55167E+1	 1.14383E+0	 20:50:30:01	
 3.55333E+1	 1.13950E+0	 20:50:31:01	
 3.55500E+1	 1.13594E+0	 20:50:32:01	
 3.55667E+1	 1.13280E+0	 20:50:33:01	
 3.55833E+1	 1.12934E+0	 20:50:34:01	
 3.56000E+1	 1.12612E+0	 20:50:35:01	
 3.56167E+1	 1.12363E+0	 20:50:36:01	
 3.56333E+1	 1.12111E+0	 20:50:37:01	
 3.56500E+1	 1.11855E+0	 20:50:38:01	
 3.56667E+1	 1.11635E+0	 20:50:39:01	
 3.56833E+1	 1.11382E+0	 20:50:40:01	
 3.57000E+1	 1.11114E+0	 20:50:41:01	
 3.57167E+1	 1.10882E+0	 20:50:42:01	
 3.57333E+1	 1.10702E+0	 20:50:43:01	
 3.57500E+1	 1.10574E+0	 20:50:44:01	
 3.57667E+1	 1.10495E+0	 20:50:45:01	
 3.57833E+1	 1.10438E+0	 20:50:46:01	
 3.58000E+1	 1.10392E+0	 20:50:47:01	
 3.58167E+1	 1.10367E+0	 20:50:48:01	
 3.58333E+1	 1.10361E+0	 20:50:49:01	
 3.58500E+1	 1.10378E+0	 20:50:50:01	
 3.58667E+1	 1.10418E+0	 20:50:51:01	
 3.58833E+1	 1.10476E+0	 20:50:52:01	
 3.59000E+1	 1.10585E+0	 20:50:53:01	
 3.59167E+1	 1.10708E+0	 20:50:54:01	
 3.59333E+1	 1.10811E+0	 20:50:55:01	
 3.59500E+1	 1.10919E+0	 20:50:56:01	
 3.59667E+1	 1.11028E+0	 20:50:57:01	
 3.59833E+1	 1.11137E+0	 20:50:58:01	
 3.60000E+1	 1.11250E+0	 20:50:59:01	
 3.60167E+1	 1.11353E+0	 20:51:00:01	
 3.60333E+1	 1.11419E+0	 20:51:01:01	
 3.60500E+1	 1.11437E+0	 20:51:02:01	
 3.60667E+1	 1.11390E+0	 20:51:03:01	
 3.60833E+1	 1.11289E+0	 20:51:04:01	
 3.61000E+1	 1.11113E+0	 20:51:05:01	
 3.61167E+1	 1.10882E+0	 20:51:06:01	
 3.61333E+1	 1.10620E+0	 20:51:07:01	
 3.61500E+1	 1.10319E+0	 20:51:08:01	
 3.61667E+1	 1.09877E+0	 20:51:09:01	
 3.61833E+1	 1.09362E+0	 20:51:10:01	
 3.62000E+1	 1.08869E+0	 20:51:11:01	
 3.62167E+1	 1.08265E+0	 20:51:12:01	
 3.62333E+1	 1.07597E+0	 20:51:13:01	
 3.62500E+1	 1.06972E+0	 20:51:14:01	
 3.62667E+1	 1.06225E+0	 20:51:15:01	
 3.62833E+1	 1.05401E+0	 20:51:16:01	
 3.63000E+1	 1.04662E+0	 20:51:17:01	
 3.63167E+1	 1.03816E+0	 20:51:18:01	
 3.63333E+1	 1.02886E+0	 20:51:19:01	
 3.63500E+1	 1.02054E+0	 20:51:20:01	
 3.63667E+1	 1.01008E+0	 20:51:21:01	
 3.63833E+1	 1.00007E+0	 20:51:22:01	
 3.64000E+1	 9.91858E-1	 20:51:23:01	
 3.64167E+1	 9.82926E-1	 20:51:24:01	
 3.64333E+1	 9.73760E-1	 20:51:25:01	
 3.64500E+1	 9.65701E-1	 20:51:26:01	
 3.64667E+1	 9.58372E-1	 20:51:27:01	
 3.64833E+1	 9.50191E-1	 20:51:28:01	
 3.65000E+1	 9.41747E-1	 20:51:29:01	
 3.65167E+1	 9.34719E-1	 20:51:30:01	
 3.65333E+1	 9.26267E-1	 20:51:31:01	
 3.65500E+1	 9.18428E-1	 20:51:32:01	
 3.65667E+1	 9.12295E-1	 20:51:33:01	
 3.65833E+1	 9.05782E-1	 20:51:34:01	
 3.66000E+1	 8.99378E-1	 20:51:35:01	
 3.66167E+1	 8.94245E-1	 20:51:36:01	
 3.66333E+1	 8.89113E-1	 20:51:37:01	
 3.66500E+1	 8.83698E-1	 20:51:38:01	
 3.66667E+1	 8.79726E-1	 20:51:39:01	
 3.66833E+1	 8.76530E-1	 20:51:40:01	
 3.67000E+1	 8.73736E-1	 20:51:41:01	
 3.67167E+1	 8.71751E-1	 20:51:42:01	
 3.67333E+1	 8.70288E-1	 20:51:43:01	
 3.67500E+1	 8.68668E-1	 20:51:44:01	
 3.67667E+1	 8.67423E-1	 20:51:45:01	
 3.67833E+1	 8.66769E-1	 20:51:46:01	
 3.68000E+1	 8.66627E-1	 20:51:47:01	
 3.68167E+1	 8.67003E-1	 20:51:48:01	
 3.68333E+1	 8.67758E-1	 20:51:49:01	
 3.68500E+1	 8.68910E-1	 20:51:50:01	
 3.68667E+1	 8.70398E-1	 20:51:51:01	
 3.68833E+1	 8.71662E-1	 20:51:52:01	
 3.69000E+1	 8.72935E-1	 20:51:53:01	
 3.69167E+1	 8.74163E-1	 20:51:54:01	
 3.69333E+1	 8.75149E-1	 20:51:55:01	
 3.69500E+1	 8.76028E-1	 20:51:56:01	
 3.69667E+1	 8.76718E-1	 20:51:57:01	
 3.69833E+1	 8.77086E-1	 20:51:58:01	
 3.70000E+1	 8.77106E-1	 20:51:59:01	
 3.70167E+1	 8.76762E-1	 20:52:00:01	
 3.70333E+1	 8.76077E-1	 20:52:01:01	
 3.70500E+1	 8.75037E-1	 20:52:02:01	
 3.70667E+1	 8.73112E-1	 20:52:03:01	
 3.70833E+1	 8.70405E-1	 20:52:04:01	
 3.71000E+1	 8.67287E-1	 20:52:05:01	
 3.71167E+1	 8.62827E-1	 20:52:06:01	
 3.71333E+1	 8.57408E-1	 20:52:07:01	
 3.71500E+1	 8.51208E-1	 20:52:08:01	
 3.71667E+1	 8.43932E-1	 20:52:09:01	
 3.71833E+1	 8.36335E-1	 20:52:10:01	
 3.72000E+1	 8.29160E-1	 20:52:11:01	
 3.72167E+1	 8.20751E-1	 20:52:12:01	
 3.72333E+1	 8.11891E-1	 20:52:13:01	
 3.72500E+1	 8.03904E-1	 20:52:14:01	
 3.72667E+1	 7.94781E-1	 20:52:15:01	
 3.72833E+1	 7.85037E-1	 20:52:16:01	
 3.73000E+1	 7.76631E-1	 20:52:17:01	
 3.73167E+1	 7.66394E-1	 20:52:18:01	
 3.73333E+1	 7.56744E-1	 20:52:19:01	
 3.73500E+1	 7.48980E-1	 20:52:20:01	
 3.73667E+1	 7.41803E-1	 20:52:21:01	
 3.73833E+1	 7.33416E-1	 20:52:22:01	
 3.74000E+1	 7.24667E-1	 20:52:23:01	
 3.74167E+1	 7.15875E-1	 20:52:24:01	
 3.74333E+1	 7.07184E-1	 20:52:25:01	
 3.74500E+1	 6.99518E-1	 20:52:26:01	
 3.74667E+1	 6.93186E-1	 20:52:27:01	
 3.74833E+1	 6.86377E-1	 20:52:28:01	
 3.75000E+1	 6.79304E-1	 20:52:29:01	
 3.75167E+1	 6.72408E-1	 20:52:30:01	
 3.75333E+1	 6.65522E-1	 20:52:31:01	
 3.75500E+1	 6.58994E-1	 20:52:32:01	
 3.75667E+1	 6.53357E-1	 20:52:33:01	
 3.75833E+1	 6.47405E-1	 20:52:34:01	
 3.76000E+1	 6.40523E-1	 20:52:35:01	
 3.76167E+1	 6.34976E-1	 20:52:36:01	
 3.76333E+1	 6.30597E-1	 20:52:37:01	
 3.76500E+1	 6.25782E-1	 20:52:38:01	
 3.76667E+1	 6.20893E-1	 20:52:39:01	
 3.76833E+1	 6.16682E-1	 20:52:40:01	
 3.77000E+1	 6.12056E-1	 20:52:41:01	
 3.77167E+1	 6.07373E-1	 20:52:42:01	
 3.77333E+1	 6.03428E-1	 20:52:43:01	
 3.77500E+1	 5.99151E-1	 20:52:44:01	
 3.77667E+1	 5.94624E-1	 20:52:45:01	
 3.77833E+1	 5.90600E-1	 20:52:46:01	
 3.78000E+1	 5.85259E-1	 20:52:47:01	
 3.78167E+1	 5.80058E-1	 20:52:48:01	
 3.78333E+1	 5.75833E-1	 20:52:49:01	
 3.78500E+1	 5.71400E-1	 20:52:50:01	
 3.78667E+1	 5.67142E-1	 20:52:51:01	
 3.78833E+1	 5.63568E-1	 20:52:52:01	
 3.79000E+1	 5.59766E-1	 20:52:53:01	
 3.79167E+1	 5.55886E-1	 20:52:54:01	
 3.79333E+1	 5.52557E-1	 20:52:55:01	
 3.79500E+1	 5.49471E-1	 20:52:56:01	
 3.79667E+1	 5.45729E-1	 20:52:57:01	
 3.79833E+1	 5.41744E-1	 20:52:58:01	
 3.80000E+1	 5.38173E-1	 20:52:59:01	
 3.80167E+1	 5.34093E-1	 20:53:00:01	
 3.80333E+1	 5.29789E-1	 20:53:01:01	
 3.80500E+1	 5.25632E-1	 20:53:02:01	
 3.80667E+1	 5.21503E-1	 20:53:03:01	
 3.80833E+1	 5.17606E-1	 20:53:04:01	
 3.81000E+1	 5.14050E-1	 20:53:05:01	
 3.81167E+1	 5.10216E-1	 20:53:06:01	
 3.81333E+1	 5.06458E-1	 20:53:07:01	
 3.81500E+1	 5.03545E-1	 20:53:08:01	
 3.81667E+1	 5.00318E-1	 20:53:09:01	
 3.81833E+1	 4.97201E-1	 20:53:10:01	
 3.82000E+1	 4.94475E-1	 20:53:11:01	
 3.82167E+1	 4.91354E-1	 20:53:12:01	
 3.82333E+1	 4.87950E-1	 20:53:13:01	
 3.82500E+1	 4.84433E-1	 20:53:14:01	
 3.82667E+1	 4.81296E-1	 20:53:15:01	
 3.82833E+1	 4.77933E-1	 20:53:16:01	
 3.83000E+1	 4.74664E-1	 20:53:17:01	
 3.83167E+1	 4.71998E-1	 20:53:18:01	
 3.83333E+1	 4.69094E-1	 20:53:19:01	
 3.83500E+1	 4.66005E-1	 20:53:20:01	
 3.83667E+1	 4.62756E-1	 20:53:21:01	
 3.83833E+1	 4.59281E-1	 20:53:22:01	
 3.84000E+1	 4.55938E-1	 20:53:23:01	
 3.84167E+1	 4.53135E-1	 20:53:24:01	
 3.84333E+1	 4.50092E-1	 20:53:25:01	
 3.84500E+1	 4.46763E-1	 20:53:26:01	
 3.84667E+1	 4.43336E-1	 20:53:27:01	
 3.84833E+1	 4.39946E-1	 20:53:28:01	
 3.85000E+1	 4.36971E-1	 20:53:29:01	
 3.85167E+1	 4.34543E-1	 20:53:30:01	
 3.85333E+1	 4.32306E-1	 20:53:31:01	
 3.85500E+1	 4.29414E-1	 20:53:32:01	
 3.85667E+1	 4.26188E-1	 20:53:33:01	
 3.85833E+1	 4.23213E-1	 20:53:34:01	
 3.86000E+1	 4.19848E-1	 20:53:35:01	
 3.86167E+1	 4.16461E-1	 20:53:36:01	
 3.86333E+1	 4.13706E-1	 20:53:37:01	
 3.86500E+1	 4.10820E-1	 20:53:38:01	
 3.86667E+1	 4.07786E-1	 20:53:39:01	
 3.86833E+1	 4.05055E-1	 20:53:40:01	
 3.87000E+1	 4.01459E-1	 20:53:41:01	
 3.87167E+1	 3.98020E-1	 20:53:42:01	
 3.87333E+1	 3.95201E-1	 20:53:43:01	
 3.87500E+1	 3.92026E-1	 20:53:44:01	
 3.87667E+1	 3.88724E-1	 20:53:45:01	
 3.87833E+1	 3.85795E-1	 20:53:46:01	
 3.88000E+1	 3.82721E-1	 20:53:47:01	
 3.88167E+1	 3.79725E-1	 20:53:48:01	
 3.88333E+1	 3.77305E-1	 20:53:49:01	
 3.88500E+1	 3.75255E-1	 20:53:50:01	
 3.88667E+1	 3.72949E-1	 20:53:51:01	
 3.88833E+1	 3.70600E-1	 20:53:52:01	
 3.89000E+1	 3.68523E-1	 20:53:53:01	
 3.89167E+1	 3.65599E-1	 20:53:54:01	
 3.89333E+1	 3.62615E-1	 20:53:55:01	
 3.89500E+1	 3.60062E-1	 20:53:56:01	
 3.89667E+1	 3.57193E-1	 20:53:57:01	
 3.89833E+1	 3.54266E-1	 20:53:58:01	
 3.90000E+1	 3.51829E-1	 20:53:59:01	
 3.90167E+1	 3.49233E-1	 20:54:00:01	
 3.90333E+1	 3.46470E-1	 20:54:01:01	
 3.90500E+1	 3.43619E-1	 20:54:02:01	
 3.90667E+1	 3.40421E-1	 20:54:03:01	
 3.90833E+1	 3.37048E-1	 20:54:04:01	
 3.91000E+1	 3.33853E-1	 20:54:05:01	
 3.91167E+1	 3.30063E-1	 20:54:06:01	
 3.91333E+1	 3.25749E-1	 20:54:07:01	
 3.91500E+1	 3.21832E-1	 20:54:08:01	
 3.91667E+1	 3.17454E-1	 20:54:09:01	
 3.91833E+1	 3.12323E-1	 20:54:10:01	
 3.92000E+1	 3.07030E-1	 20:54:11:01	
 3.92167E+1	 3.02038E-1	 20:54:12:01	
 3.92333E+1	 2.96007E-1	 20:54:13:01	
 3.92500E+1	 2.88263E-1	 20:54:14:01	
 3.92667E+1	 2.81329E-1	 20:54:15:01	
 3.92833E+1	 2.73594E-1	 20:54:16:01	
 3.93000E+1	 2.65207E-1	 20:54:17:01	
 3.93167E+1	 2.57914E-1	 20:54:18:01	
 3.93333E+1	 2.49943E-1	 20:54:19:01	
 3.93500E+1	 2.41508E-1	 20:54:20:01	
 3.93667E+1	 2.34069E-1	 20:54:21:01	
 3.93833E+1	 2.25681E-1	 20:54:22:01	
 3.94000E+1	 2.16458E-1	 20:54:23:01	
 3.94167E+1	 2.08292E-1	 20:54:24:01	
 3.94333E+1	 2.00722E-1	 20:54:25:01	
 3.94500E+1	 1.90728E-1	 20:54:26:01	
 3.94667E+1	 1.81738E-1	 20:54:27:01	
 3.94833E+1	 1.74818E-1	 20:54:28:01	
 3.95000E+1	 1.67267E-1	 20:54:29:01	
 3.95167E+1	 1.59833E-1	 20:54:30:01	
 3.95333E+1	 1.53808E-1	 20:54:31:01	
 3.95500E+1	 1.47972E-1	 20:54:32:01	
 3.95667E+1	 1.42750E-1	 20:54:33:01	
 3.95833E+1	 1.38929E-1	 20:54:34:01	
 3.96000E+1	 1.35564E-1	 20:54:35:01	
 3.96167E+1	 1.32706E-1	 20:54:36:01	
 3.96333E+1	 1.30829E-1	 20:54:37:01	
 3.96500E+1	 1.29519E-1	 20:54:38:01	
 3.96667E+1	 1.28671E-1	 20:54:39:01	
 3.96833E+1	 1.28440E-1	 20:54:40:01	
RAWstop :

ELUstart :
Volume	Molar mass	I2: RID 1, RI Signal	Integral[%]

 2.39489E+1	 4.85931E+4	 0.00000E+0	 1.00000E+2	
 2.39654E+1	 4.81931E+4	 1.98396E-3	 9.99998E+1	
 2.39819E+1	 4.77956E+4	 4.63054E-3	 9.99990E+1	
 2.39984E+1	 4.74004E+4	 8.78032E-3	 9.99974E+1	
 2.40150E+1	 4.70076E+4	 1.20530E-2	 9.99950E+1	
 2.40315E+1	 4.66172E+4	 1.52382E-2	 9.99918E+1	
 2.40480E+1	 4.62291E+4	 1.90385E-2	 9.99879E+1	
 2.40645E+1	 4.58434E+4	 2.20618E-2	 9.99831E+1	
 2.40810E+1	 4.54600E+4	 2.55574E-2	 9.99775E+1	
 2.40975E+1	 4.50789E+4	 2.97538E-2	 9.99711E+1	
 2.41141E+1	 4.47002E+4	 3.32645E-2	 9.99638E+1	
 2.41306E+1	 4.43239E+4	 3.62265E-2	 9.99557E+1	
 2.41471E+1	 4.39499E+4	 4.03947E-2	 9.99468E+1	
 2.41636E+1	 4.35781E+4	 4.55436E-2	 9.99368E+1	
 2.41801E+1	 4.32088E+4	 4.96729E-2	 9.99257E+1	
 2.41967E+1	 4.28417E+4	 5.42887E-2	 9.99136E+1	
 2.42132E+1	 4.24769E+4	 6.02990E-2	 9.99002E+1	
 2.42297E+1	 4.21144E+4	 6.54847E-2	 9.98856E+1	
 2.42462E+1	 4.17543E+4	 7.06947E-2	 9.98698E+1	
 2.42627E+1	 4.13964E+4	 7.78877E-2	 9.98525E+1	
 2.42792E+1	 4.10408E+4	 8.41678E-2	 9.98336E+1	
 2.42958E+1	 4.06875E+4	 8.89826E-2	 9.98135E+1	
 2.43123E+1	 4.03364E+4	 9.54629E-2	 9.97920E+1	
 2.43288E+1	 3.99877E+4	 1.01353E-1	 9.97691E+1	
 2.43453E+1	 3.96412E+4	 1.07615E-1	 9.97448E+1	
 2.43618E+1	 3.92969E+4	 1.15852E-1	 9.97188E+1	
 2.43783E+1	 3.89549E+4	 1.23066E-1	 9.96910E+1	
 2.43949E+1	 3.86152E+4	 1.30779E-1	 9.96615E+1	
 2.44114E+1	 3.82777E+4	 1.41135E-1	 9.96298E+1	
 2.44279E+1	 3.79424E+4	 1.48705E-1	 9.95961E+1	
 2.44444E+1	 3.76093E+4	 1.55507E-1	 9.95607E+1	
 2.44609E+1	 3.72785E+4	 1.63389E-1	 9.95236E+1	
 2.44775E+1	 3.69499E+4	 1.73740E-1	 9.94844E+1	
 2.44940E+1	 3.66235E+4	 1.83936E-1	 9.94427E+1	
 2.45105E+1	 3.62993E+4	 1.95431E-1	 9.93986E+1	
 2.45270E+1	 3.59773E+4	 2.07229E-1	 9.93517E+1	
 2.45435E+1	 3.56574E+4	 2.17184E-1	 9.93024E+1	
 2.45600E+1	 3.53398E+4	 2.27028E-1	 9.92507E+1	
 2.45766E+1	 3.50243E+4	 2.39897E-1	 9.91963E+1	
 2.45931E+1	 3.47110E+4	 2.51894E-1	 9.91391E+1	
 2.46096E+1	 3.43999E+4	 2.62542E-1	 9.90793E+1	
 2.46261E+1	 3.40909E+4	 2.76473E-1	 9.90165E+1	
 2.46426E+1	 3.37840E+4	 2.91058E-1	 9.89505E+1	
 2.46592E+1	 3.34793E+4	 3.06287E-1	 9.88810E+1	
 2.46757E+1	 3.31768E+4	 3.22152E-1	 9.88079E+1	
 2.46922E+1	 3.28763E+4	 3.36857E-1	 9.87312E+1	
 2.47087E+1	 3.25780E+4	 3.50519E-1	 9.86512E+1	
 2.47252E+1	 3.22818E+4	 3.67910E-1	 9.85676E+1	
 2.47417E+1	 3.19877E+4	 3.85774E-1	 9.84799E+1	
 2.47583E+1	 3.16957E+4	 4.03297E-1	 9.83881E+1	
 2.47748E+1	 3.14058E+4	 4.18164E-1	 9.82925E+1	
 2.47913E+1	 3.11179E+4	 4.38048E-1	 9.81929E+1	
 2.48078E+1	 3.08322E+4	 4.55869E-1	 9.80889E+1	
 2.48243E+1	 3.05485E+4	 4.71366E-1	 9.79810E+1	
 2.48409E+1	 3.02668E+4	 4.92860E-1	 9.78688E+1	
 2.48574E+1	 2.99873E+4	 5.18862E-1	 9.77511E+1	
 2.48739E+1	 2.97097E+4	 5.36849E-1	 9.76282E+1	
 2.48904E+1	 2.94342E+4	 5.60614E-1	 9.75005E+1	
 2.49069E+1	 2.91608E+4	 5.83774E-1	 9.73674E+1	
 2.49234E+1	 2.88893E+4	 6.03146E-1	 9.72293E+1	
 2.49400E+1	 2.86199E+4	 6.36148E-1	 9.70850E+1	
 2.49565E+1	 2.83524E+4	 6.60720E-1	 9.69341E+1	
 2.49730E+1	 2.80870E+4	 6.82194E-1	 9.67779E+1	
 2.49895E+1	 2.78236E+4	 7.10997E-1	 9.66158E+1	
 2.50060E+1	 2.75621E+4	 7.39107E-1	 9.64470E+1	
 2.50226E+1	 2.73026E+4	 7.61588E-1	 9.62724E+1	
 2.50391E+1	 2.70451E+4	 7.85079E-1	 9.60925E+1	
 2.50556E+1	 2.67895E+4	 8.25654E-1	 9.59050E+1	
 2.50721E+1	 2.65359E+4	 8.55193E-1	 9.57095E+1	
 2.50886E+1	 2.62842E+4	 8.81155E-1	 9.55074E+1	
 2.51051E+1	 2.60345E+4	 9.16375E-1	 9.52983E+1	
 2.51217E+1	 2.57867E+4	 9.49043E-1	 9.50812E+1	
 2.51382E+1	 2.55407E+4	 9.76789E-1	 9.48571E+1	
 2.51547E+1	 2.52968E+4	 1.01328E+0	 9.46255E+1	
 2.51712E+1	 2.50547E+4	 1.04832E+0	 9.43857E+1	
 2.51877E+1	 2.48144E+4	 1.07768E+0	 9.41383E+1	
 2.52043E+1	 2.45761E+4	 1.11570E+0	 9.38831E+1	
 2.52208E+1	 2.43397E+4	 1.15378E+0	 9.36190E+1	
 2.52373E+1	 2.41051E+4	 1.18542E+0	 9.33468E+1	
 2.52538E+1	 2.38724E+4	 1.22504E+0	 9.30663E+1	
 2.52703E+1	 2.36415E+4	 1.26538E+0	 9.27765E+1	
 2.52868E+1	 2.34124E+4	 1.29891E+0	 9.24782E+1	
 2.53034E+1	 2.31852E+4	 1.33963E+0	 9.21712E+1	
 2.53199E+1	 2.29598E+4	 1.38875E+0	 9.18537E+1	
 2.53364E+1	 2.27363E+4	 1.42664E+0	 9.15261E+1	
 2.53529E+1	 2.25145E+4	 1.46175E+0	 9.11900E+1	
 2.53694E+1	 2.22945E+4	 1.50707E+0	 9.08445E+1	
 2.53860E+1	 2.20763E+4	 1.55062E+0	 9.04888E+1	
 2.54025E+1	 2.18599E+4	 1.58810E+0	 9.01235E+1	
 2.54190E+1	 2.16453E+4	 1.63459E+0	 8.97486E+1	
 2.54355E+1	 2.14324E+4	 1.68049E+0	 8.93628E+1	
 2.54520E+1	 2.12213E+4	 1.71905E+0	 8.89672E+1	
 2.54685E+1	 2.10119E+4	 1.76459E+0	 8.85619E+1	
 2.54851E+1	 2.08043E+4	 1.81015E+0	 8.81459E+1	
 2.55016E+1	 2.05983E+4	 1.84866E+0	 8.77202E+1	
 2.55181E+1	 2.03941E+4	 1.90270E+0	 8.72837E+1	
 2.55346E+1	 2.01916E+4	 1.95092E+0	 8.68353E+1	
 2.55511E+1	 1.99908E+4	 1.99071E+0	 8.63767E+1	
 2.55676E+1	 1.97917E+4	 2.03694E+0	 8.59080E+1	
 2.55842E+1	 1.95943E+4	 2.08477E+0	 8.54284E+1	
 2.56007E+1	 1.93985E+4	 2.12430E+0	 8.49386E+1	
 2.56172E+1	 1.92044E+4	 2.17700E+0	 8.44382E+1	
 2.56337E+1	 1.90120E+4	 2.22623E+0	 8.39258E+1	
 2.56502E+1	 1.88212E+4	 2.26641E+0	 8.34030E+1	
 2.56668E+1	 1.86320E+4	 2.30311E+0	 8.28713E+1	
 2.56833E+1	 1.84444E+4	 2.34661E+0	 8.23303E+1	
 2.56998E+1	 1.82585E+4	 2.39199E+0	 8.17789E+1	
 2.57163E+1	 1.80742E+4	 2.43769E+0	 8.12169E+1	
 2.57328E+1	 1.78915E+4	 2.48503E+0	 8.06441E+1	
 2.57493E+1	 1.77103E+4	 2.52963E+0	 8.00606E+1	
 2.57659E+1	 1.75308E+4	 2.56725E+0	 7.94676E+1	
 2.57824E+1	 1.73528E+4	 2.60711E+0	 7.88655E+1	
 2.57989E+1	 1.71764E+4	 2.65497E+0	 7.82532E+1	
 2.58154E+1	 1.70015E+4	 2.69623E+0	 7.76305E+1	
 2.58319E+1	 1.68282E+4	 2.73577E+0	 7.69985E+1	
 2.58485E+1	 1.66564E+4	 2.77621E+0	 7.63571E+1	
 2.58650E+1	 1.64861E+4	 2.81094E+0	 7.57070E+1	
 2.58815E+1	 1.63174E+4	 2.84727E+0	 7.50486E+1	
 2.58980E+1	 1.61501E+4	 2.88555E+0	 7.43816E+1	
 2.59145E+1	 1.59844E+4	 2.91850E+0	 7.37062E+1	
 2.59310E+1	 1.58201E+4	 2.94731E+0	 7.30237E+1	
 2.59476E+1	 1.56573E+4	 2.97983E+0	 7.23340E+1	
 2.59641E+1	 1.54960E+4	 3.01436E+0	 7.16365E+1	
 2.59806E+1	 1.53362E+4	 3.04327E+0	 7.09317E+1	
 2.59971E+1	 1.51778E+4	 3.07198E+0	 7.02201E+1	
 2.60136E+1	 1.50208E+4	 3.10319E+0	 6.95016E+1	
 2.60302E+1	 1.48653E+4	 3.12957E+0	 6.87763E+1	
 2.60467E+1	 1.47112E+4	 3.15812E+0	 6.80447E+1	
 2.60632E+1	 1.45585E+4	 3.18866E+0	 6.73062E+1	
 2.60797E+1	 1.44072E+4	 3.21053E+0	 6.65616E+1	
 2.60962E+1	 1.42573E+4	 3.23235E+0	 6.58119E+1	
 2.61127E+1	 1.41088E+4	 3.25549E+0	 6.50570E+1	
 2.61293E+1	 1.39617E+4	 3.27443E+0	 6.42972E+1	
 2.61458E+1	 1.38159E+4	 3.29187E+0	 6.35331E+1	
 2.61623E+1	 1.36715E+4	 3.31016E+0	 6.27649E+1	
 2.61788E+1	 1.35285E+4	 3.32513E+0	 6.19928E+1	
 2.61953E+1	 1.33868E+4	 3.33844E+0	 6.12175E+1	
 2.62119E+1	 1.32464E+4	 3.35284E+0	 6.04389E+1	
 2.62284E+1	 1.31073E+4	 3.36467E+0	 5.96573E+1	
 2.62449E+1	 1.29696E+4	 3.37334E+0	 5.88732E+1	
 2.62614E+1	 1.28332E+4	 3.38299E+0	 5.80871E+1	
 2.62779E+1	 1.26980E+4	 3.39420E+0	 5.72985E+1	
 2.62944E+1	 1.25642E+4	 3.40043E+0	 5.65079E+1	
 2.63110E+1	 1.24316E+4	 3.40483E+0	 5.57160E+1	
 2.63275E+1	 1.23003E+4	 3.40935E+0	 5.49231E+1	
 2.63440E+1	 1.21703E+4	 3.41184E+0	 5.41294E+1	
 2.63605E+1	 1.20415E+4	 3.41242E+0	 5.33354E+1	
 2.63770E+1	 1.19140E+4	 3.41264E+0	 5.25412E+1	
 2.63936E+1	 1.17876E+4	 3.41174E+0	 5.17471E+1	
 2.64101E+1	 1.16625E+4	 3.40880E+0	 5.09535E+1	
 2.64266E+1	 1.15387E+4	 3.40493E+0	 5.01607E+1	
 2.64431E+1	 1.14160E+4	 3.39990E+0	 4.93689E+1	
 2.64596E+1	 1.12945E+4	 3.39361E+0	 4.85784E+1	
 2.64761E+1	 1.11743E+4	 3.38549E+0	 4.77896E+1	
 2.64927E+1	 1.10552E+4	 3.37595E+0	 4.70028E+1	
 2.65092E+1	 1.09372E+4	 3.36619E+0	 4.62183E+1	
 2.65257E+1	 1.08205E+4	 3.35440E+0	 4.54363E+1	
 2.65422E+1	 1.07048E+4	 3.34227E+0	 4.46571E+1	
 2.65587E+1	 1.05904E+4	 3.33001E+0	 4.38807E+1	
 2.65753E+1	 1.04771E+4	 3.31519E+0	 4.31075E+1	
 2.65918E+1	 1.03648E+4	 3.29894E+0	 4.23379E+1	
 2.66083E+1	 1.02538E+4	 3.28311E+0	 4.15720E+1	
 2.66248E+1	 1.01438E+4	 3.26738E+0	 4.08098E+1	
 2.66413E+1	 1.00349E+4	 3.24795E+0	 4.00517E+1	
 2.66578E+1	 9.92715E+3	 3.22871E+0	 3.92981E+1	
 2.66744E+1	 9.82046E+3	 3.20976E+0	 3.85489E+1	
 2.66909E+1	 9.71484E+3	 3.18327E+0	 3.78050E+1	
 2.67074E+1	 9.61030E+3	 3.16125E+0	 3.70668E+1	
 2.67239E+1	 9.50681E+3	 3.13972E+0	 3.63336E+1	
 2.67404E+1	 9.40438E+3	 3.11388E+0	 3.56059E+1	
 2.67569E+1	 9.30298E+3	 3.08966E+0	 3.48841E+1	
 2.67735E+1	 9.20263E+3	 3.06664E+0	 3.41677E+1	
 2.67900E+1	 9.10330E+3	 3.03866E+0	 3.34573E+1	
 2.68065E+1	 9.00498E+3	 3.01165E+0	 3.27533E+1	
 2.68230E+1	 8.90768E+3	 2.98732E+0	 3.20553E+1	
 2.68395E+1	 8.81138E+3	 2.96255E+0	 3.13630E+1	
 2.68561E+1	 8.71607E+3	 2.93127E+0	 3.06772E+1	
 2.68726E+1	 8.62175E+3	 2.90170E+0	 2.99985E+1	
 2.68891E+1	 8.52841E+3	 2.87562E+0	 2.93262E+1	
 2.69056E+1	 8.43603E+3	 2.84293E+0	 2.86608E+1	
 2.69221E+1	 8.34462E+3	 2.81094E+0	 2.80029E+1	
 2.69386E+1	 8.25416E+3	 2.78305E+0	 2.73520E+1	
 2.69552E+1	 8.16464E+3	 2.74193E+0	 2.67092E+1	
 2.69717E+1	 8.07606E+3	 2.70915E+0	 2.60749E+1	
 2.69882E+1	 7.98842E+3	 2.67956E+0	 2.54478E+1	
 2.70047E+1	 7.90169E+3	 2.64394E+0	 2.48284E+1	
 2.70212E+1	 7.81588E+3	 2.60979E+0	 2.42171E+1	
 2.70378E+1	 7.73097E+3	 2.57944E+0	 2.36133E+1	
 2.70543E+1	 7.64696E+3	 2.54282E+0	 2.30173E+1	
 2.70708E+1	 7.56384E+3	 2.50688E+0	 2.24297E+1	
 2.70873E+1	 7.48160E+3	 2.47612E+0	 2.18499E+1	
 2.71038E+1	 7.40024E+3	 2.43930E+0	 2.12779E+1	
 2.71203E+1	 7.31975E+3	 2.40124E+0	 2.07147E+1	
 2.71369E+1	 7.24012E+3	 2.36333E+0	 2.01603E+1	
 2.71534E+1	 7.16134E+3	 2.33170E+0	 1.96140E+1	
 2.71699E+1	 7.08340E+3	 2.29382E+0	 1.90758E+1	
 2.71864E+1	 7.00631E+3	 2.25689E+0	 1.85462E+1	
 2.72029E+1	 6.93004E+3	 2.22490E+0	 1.80247E+1	
 2.72195E+1	 6.85459E+3	 2.18631E+0	 1.75115E+1	
 2.72360E+1	 6.77997E+3	 2.14782E+0	 1.70071E+1	
 2.72525E+1	 6.70614E+3	 2.10841E+0	 1.65119E+1	
 2.72690E+1	 6.63312E+3	 2.06834E+0	 1.60259E+1	
 2.72855E+1	 6.56090E+3	 2.03000E+0	 1.55490E+1	
 2.73020E+1	 6.48946E+3	 1.99612E+0	 1.50805E+1	
 2.73186E+1	 6.41880E+3	 1.95899E+0	 1.46203E+1	
 2.73351E+1	 6.34891E+3	 1.92050E+0	 1.41689E+1	
 2.73516E+1	 6.27979E+3	 1.88135E+0	 1.37265E+1	
 2.73681E+1	 6.21143E+3	 1.84146E+0	 1.32934E+1	
 2.73846E+1	 6.14381E+3	 1.80369E+0	 1.28692E+1	
 2.74012E+1	 6.07695E+3	 1.77018E+0	 1.24534E+1	
 2.74177E+1	 6.01082E+3	 1.73375E+0	 1.20457E+1	
 2.74342E+1	 5.94542E+3	 1.69594E+0	 1.16466E+1	
 2.74507E+1	 5.88074E+3	 1.65801E+0	 1.12563E+1	
 2.74672E+1	 5.81678E+3	 1.62444E+0	 1.08744E+1	
 2.74837E+1	 5.75353E+3	 1.58707E+0	 1.05007E+1	
 2.75003E+1	 5.69099E+3	 1.54929E+0	 1.01357E+1	
 2.75168E+1	 5.62914E+3	 1.51621E+0	 9.77905E+0	
 2.75333E+1	 5.56798E+3	 1.47995E+0	 9.43042E+0	
 2.75498E+1	 5.50751E+3	 1.44300E+0	 9.09031E+0	
 2.75663E+1	 5.44772E+3	 1.41083E+0	 8.75824E+0	
 2.75829E+1	 5.38859E+3	 1.37640E+0	 8.43392E+0	
 2.75994E+1	 5.33013E+3	 1.34058E+0	 8.11778E+0	
 2.76159E+1	 5.27233E+3	 1.30892E+0	 7.80949E+0	
 2.76324E+1	 5.21518E+3	 1.27588E+0	 7.50872E+0	
 2.76489E+1	 5.15868E+3	 1.24082E+0	 7.21588E+0	
 2.76654E+1	 5.10282E+3	 1.20983E+0	 6.93073E+0	
 2.76820E+1	 5.04759E+3	 1.17462E+0	 6.65327E+0	
 2.76985E+1	 4.99298E+3	 1.13928E+0	 6.38403E+0	
 2.77150E+1	 4.93900E+3	 1.10981E+0	 6.12233E+0	
 2.77315E+1	 4.88563E+3	 1.08249E+0	 5.86724E+0	
 2.77480E+1	 4.83288E+3	 1.05236E+0	 5.61883E+0	
 2.77646E+1	 4.78072E+3	 1.02105E+0	 5.37757E+0	
 2.77811E+1	 4.72916E+3	 9.93499E-1	 5.14316E+0	
 2.77976E+1	 4.67819E+3	 9.64931E-1	 4.91528E+0	
 2.78141E+1	 4.62781E+3	 9.34368E-1	 4.69428E+0	
 2.78306E+1	 4.57801E+3	 9.07199E-1	 4.47999E+0	
 2.78471E+1	 4.52878E+3	 8.80008E-1	 4.27204E+0	
 2.78637E+1	 4.48012E+3	 8.51275E-1	 4.07059E+0	
 2.78802E+1	 4.43202E+3	 8.25914E-1	 3.87543E+0	
 2.78967E+1	 4.38447E+3	 8.01420E-1	 3.68608E+0	
 2.79132E+1	 4.33748E+3	 7.73467E-1	 3.50282E+0	
 2.79297E+1	 4.29104E+3	 7.47100E-1	 3.32589E+0	
 2.79462E+1	 4.24513E+3	 7.23495E-1	 3.15478E+0	
 2.79628E+1	 4.19976E+3	 6.98280E-1	 2.98934E+0	
 2.79793E+1	 4.15491E+3	 6.75578E-1	 2.82948E+0	
 2.79958E+1	 4.11060E+3	 6.53770E-1	 2.67480E+0	
 2.80123E+1	 4.06679E+3	 6.28857E-1	 2.52555E+0	
 2.80288E+1	 4.02351E+3	 6.04705E-1	 2.38202E+0	
 2.80454E+1	 3.98073E+3	 5.85078E-1	 2.24358E+0	
 2.80619E+1	 3.93845E+3	 5.64904E-1	 2.10977E+0	
 2.80784E+1	 3.89667E+3	 5.42759E-1	 1.98088E+0	
 2.80949E+1	 3.85538E+3	 5.22896E-1	 1.85688E+0	
 2.81114E+1	 3.81458E+3	 5.02842E-1	 1.73753E+0	
 2.81279E+1	 3.77426E+3	 4.79766E-1	 1.62319E+0	
 2.81445E+1	 3.73442E+3	 4.61214E-1	 1.51370E+0	
 2.81610E+1	 3.69505E+3	 4.43197E-1	 1.40846E+0	
 2.81775E+1	 3.65614E+3	 4.23209E-1	 1.30765E+0	
 2.81940E+1	 3.61770E+3	 4.03939E-1	 1.21140E+0	
 2.82105E+1	 3.57972E+3	 3.84606E-1	 1.11965E+0	
 2.82271E+1	 3.54219E+3	 3.65807E-1	 1.03233E+0	
 2.82436E+1	 3.50511E+3	 3.48672E-1	 9.49197E-1	
 2.82601E+1	 3.46847E+3	 3.32621E-1	 8.69923E-1	
 2.82766E+1	 3.43227E+3	 3.14983E-1	 7.94569E-1	
 2.82931E+1	 3.39651E+3	 2.97979E-1	 7.23245E-1	
 2.83096E+1	 3.36117E+3	 2.81180E-1	 6.55855E-1	
 2.83262E+1	 3.32626E+3	 2.64584E-1	 5.92351E-1	
 2.83427E+1	 3.29176E+3	 2.48975E-1	 5.32594E-1	
 2.83592E+1	 3.25769E+3	 2.34731E-1	 4.76310E-1	
 2.83757E+1	 3.22402E+3	 2.20480E-1	 4.23342E-1	
 2.83922E+1	 3.19077E+3	 2.04777E-1	 3.73860E-1	
 2.84088E+1	 3.15791E+3	 1.90439E-1	 3.27873E-1	
 2.84253E+1	 3.12546E+3	 1.77427E-1	 2.85069E-1	
 2.84418E+1	 3.09339E+3	 1.62774E-1	 2.45483E-1	
 2.84583E+1	 3.06172E+3	 1.48863E-1	 2.09222E-1	
 2.84748E+1	 3.03043E+3	 1.36184E-1	 1.76054E-1	
 2.84913E+1	 2.99953E+3	 1.21911E-1	 1.46022E-1	
 2.85079E+1	 2.96900E+3	 1.07355E-1	 1.19345E-1	
 2.85244E+1	 2.93885E+3	 9.57032E-2	 9.57177E-2	
 2.85409E+1	 2.90906E+3	 8.30762E-2	 7.49152E-2	
 2.85574E+1	 2.87964E+3	 7.14449E-2	 5.69353E-2	
 2.85739E+1	 2.85059E+3	 6.09681E-2	 4.15279E-2	
 2.85905E+1	 2.82188E+3	 4.96782E-2	 2.86532E-2	
 2.86070E+1	 2.79354E+3	 3.90711E-2	 1.83264E-2	
 2.86235E+1	 2.76554E+3	 2.95285E-2	 1.03443E-2	
 2.86400E+1	 2.73789E+3	 2.00625E-2	 4.57394E-3	
 2.86565E+1	 2.71058E+3	 9.62321E-3	 1.11975E-3	
 2.86730E+1	 2.68361E+3	 2.22045E-16	 0.00000E+0	
ELUstop :

MWDstart :
Molar mass	I2: RID 1, RI Signal	Integral[%]

 2.68361E+3	 1.19132E-16	 5.23955E-17	
 2.71092E+3	 5.21525E-3	 2.29372E-3	
 2.73852E+3	 1.08379E-2	 7.06035E-3	
 2.76639E+3	 1.58790E-2	 1.40441E-2	
 2.79455E+3	 2.09408E-2	 2.32541E-2	
 2.82299E+3	 2.65533E-2	 3.49325E-2	
 2.85173E+3	 3.24816E-2	 4.92183E-2	
 2.88075E+3	 3.79098E-2	 6.58914E-2	
 2.91007E+3	 4.39557E-2	 8.52236E-2	
 2.93969E+3	 5.04743E-2	 1.07423E-1	
 2.96961E+3	 5.64121E-2	 1.32233E-1	
 2.99984E+3	 6.38706E-2	 1.60324E-1	
 3.03037E+3	 7.11030E-2	 1.91596E-1	
 3.06122E+3	 7.74828E-2	 2.25674E-1	
 3.09238E+3	 8.44380E-2	 2.62811E-1	
 3.12385E+3	 9.17415E-2	 3.03159E-1	
 3.15565E+3	 9.82409E-2	 3.46367E-1	
 3.18777E+3	 1.05245E-1	 3.92655E-1	
 3.22021E+3	 1.12920E-1	 4.42318E-1	
 3.25299E+3	 1.20017E-1	 4.95103E-1	
 3.28610E+3	 1.26913E-1	 5.50920E-1	
 3.31955E+3	 1.34355E-1	 6.10011E-1	
 3.35334E+3	 1.42312E-1	 6.72602E-1	
 3.38747E+3	 1.50419E-1	 7.38758E-1	
 3.42195E+3	 1.58561E-1	 8.08494E-1	
 3.45678E+3	 1.66903E-1	 8.81900E-1	
 3.49196E+3	 1.74950E-1	 9.58845E-1	
 3.52751E+3	 1.82662E-1	 1.03918E+0	
 3.56341E+3	 1.91295E-1	 1.12332E+0	
 3.59968E+3	 2.00411E-1	 1.21146E+0	
 3.63632E+3	 2.09549E-1	 1.30362E+0	
 3.67333E+3	 2.18670E-1	 1.39979E+0	
 3.71072E+3	 2.28065E-1	 1.50010E+0	
 3.74849E+3	 2.36006E-1	 1.60390E+0	
 3.78664E+3	 2.45000E-1	 1.71165E+0	
 3.82519E+3	 2.56613E-1	 1.82451E+0	
 3.86412E+3	 2.65005E-1	 1.94106E+0	
 3.90345E+3	 2.74540E-1	 2.06181E+0	
 3.94318E+3	 2.84908E-1	 2.18711E+0	
 3.98332E+3	 2.94005E-1	 2.31642E+0	
 4.02386E+3	 3.03040E-1	 2.44970E+0	
 4.06482E+3	 3.14126E-1	 2.58786E+0	
 4.10619E+3	 3.25681E-1	 2.73109E+0	
 4.14799E+3	 3.35856E-1	 2.87881E+0	
 4.19021E+3	 3.45887E-1	 3.03093E+0	
 4.23286E+3	 3.57225E-1	 3.18804E+0	
 4.27594E+3	 3.68569E-1	 3.35014E+0	
 4.31946E+3	 3.79191E-1	 3.51692E+0	
 4.36343E+3	 3.92647E-1	 3.68961E+0	
 4.40784E+3	 4.04587E-1	 3.86755E+0	
 4.45271E+3	 4.14929E-1	 4.05004E+0	
 4.49803E+3	 4.27330E-1	 4.23798E+0	
 4.54381E+3	 4.40749E-1	 4.43183E+0	
 4.59006E+3	 4.52343E-1	 4.63077E+0	
 4.63678E+3	 4.65113E-1	 4.83533E+0	
 4.68397E+3	 4.79085E-1	 5.04604E+0	
 4.73165E+3	 4.91722E-1	 5.26231E+0	
 4.77981E+3	 5.04153E-1	 5.48404E+0	
 4.82846E+3	 5.18196E-1	 5.71195E+0	
 4.87761E+3	 5.32122E-1	 5.94598E+0	
 4.92725E+3	 5.44284E-1	 6.18536E+0	
 4.97741E+3	 5.57070E-1	 6.43036E+0	
 5.02807E+3	 5.71558E-1	 6.68174E+0	
 5.07925E+3	 5.89770E-1	 6.94113E+0	
 5.13094E+3	 6.02424E-1	 7.20608E+0	
 5.18317E+3	 6.17822E-1	 7.47781E+0	
 5.23593E+3	 6.33697E-1	 7.75651E+0	
 5.28922E+3	 6.47577E-1	 8.04132E+0	
 5.34306E+3	 6.62453E-1	 8.33268E+0	
 5.39744E+3	 6.78708E-1	 8.63118E+0	
 5.45238E+3	 6.93794E-1	 8.93632E+0	
 5.50787E+3	 7.08303E-1	 9.24784E+0	
 5.56394E+3	 7.24831E-1	 9.56663E+0	
 5.62057E+3	 7.41532E-1	 9.89276E+0	
 5.67778E+3	 7.55866E-1	 1.02252E+1	
 5.73557E+3	 7.72393E-1	 1.05649E+1	
 5.79395E+3	 7.90415E-1	 1.09125E+1	
 5.85292E+3	 8.04734E-1	 1.12665E+1	
 5.91249E+3	 8.21438E-1	 1.16277E+1	
 5.97267E+3	 8.38418E-1	 1.19965E+1	
 6.03347E+3	 8.55497E-1	 1.23727E+1	
 6.09488E+3	 8.71048E-1	 1.27558E+1	
 6.15691E+3	 8.86621E-1	 1.31458E+1	
 6.21958E+3	 9.03851E-1	 1.35433E+1	
 6.28289E+3	 9.21815E-1	 1.39487E+1	
 6.34684E+3	 9.39486E-1	 1.43619E+1	
 6.41144E+3	 9.56867E-1	 1.47828E+1	
 6.47670E+3	 9.74099E-1	 1.52112E+1	
 6.54262E+3	 9.88911E-1	 1.56461E+1	
 6.60921E+3	 1.00597E+0	 1.60886E+1	
 6.67648E+3	 1.02403E+0	 1.65389E+1	
 6.74444E+3	 1.04210E+0	 1.69973E+1	
 6.81309E+3	 1.05963E+0	 1.74633E+1	
 6.88244E+3	 1.07753E+0	 1.79372E+1	
 6.95249E+3	 1.09373E+0	 1.84182E+1	
 7.02325E+3	 1.10896E+0	 1.89060E+1	
 7.09474E+3	 1.12603E+0	 1.94012E+1	
 7.16695E+3	 1.14301E+0	 1.99039E+1	
 7.23990E+3	 1.15755E+0	 2.04130E+1	
 7.31359E+3	 1.17494E+0	 2.09298E+1	
 7.38803E+3	 1.19245E+0	 2.14542E+1	
 7.46323E+3	 1.20980E+0	 2.19863E+1	
 7.53920E+3	 1.22418E+0	 2.25247E+1	
 7.61593E+3	 1.24020E+0	 2.30702E+1	
 7.69345E+3	 1.25724E+0	 2.36231E+1	
 7.77176E+3	 1.27251E+0	 2.41828E+1	
 7.85086E+3	 1.28749E+0	 2.47490E+1	
 7.93077E+3	 1.30376E+0	 2.53224E+1	
 8.01150E+3	 1.31953E+0	 2.59028E+1	
 8.09304E+3	 1.33374E+0	 2.64894E+1	
 8.17541E+3	 1.34972E+0	 2.70830E+1	
 8.25863E+3	 1.36862E+0	 2.76849E+1	
 8.34269E+3	 1.38184E+0	 2.82927E+1	
 8.42760E+3	 1.39701E+0	 2.89071E+1	
 8.51338E+3	 1.41252E+0	 2.95283E+1	
 8.60004E+3	 1.42558E+0	 3.01553E+1	
 8.68757E+3	 1.43935E+0	 3.07884E+1	
 8.77600E+3	 1.45410E+0	 3.14279E+1	
 8.86532E+3	 1.46738E+0	 3.20733E+1	
 8.95556E+3	 1.47934E+0	 3.27239E+1	
 9.04671E+3	 1.49180E+0	 3.33800E+1	
 9.13879E+3	 1.50520E+0	 3.40420E+1	
 9.23181E+3	 1.51830E+0	 3.47098E+1	
 9.32578E+3	 1.52973E+0	 3.53826E+1	
 9.42070E+3	 1.54189E+0	 3.60607E+1	
 9.51659E+3	 1.55476E+0	 3.67445E+1	
 9.61345E+3	 1.56545E+0	 3.74330E+1	
 9.71130E+3	 1.57662E+0	 3.81264E+1	
 9.81015E+3	 1.58979E+0	 3.88256E+1	
 9.91000E+3	 1.60007E+0	 3.95294E+1	
 1.00109E+4	 1.60993E+0	 4.02374E+1	
 1.01128E+4	 1.62004E+0	 4.09499E+1	
 1.02157E+4	 1.62910E+0	 4.16664E+1	
 1.03197E+4	 1.63747E+0	 4.23866E+1	
 1.04247E+4	 1.64615E+0	 4.31106E+1	
 1.05308E+4	 1.65470E+0	 4.38384E+1	
 1.06380E+4	 1.66239E+0	 4.45695E+1	
 1.07463E+4	 1.66919E+0	 4.53036E+1	
 1.08557E+4	 1.67618E+0	 4.60408E+1	
 1.09662E+4	 1.68292E+0	 4.67810E+1	
 1.10778E+4	 1.68863E+0	 4.75237E+1	
 1.11905E+4	 1.69452E+0	 4.82689E+1	
 1.13044E+4	 1.69963E+0	 4.90164E+1	
 1.14195E+4	 1.70395E+0	 4.97659E+1	
 1.15357E+4	 1.70777E+0	 5.05170E+1	
 1.16531E+4	 1.71109E+0	 5.12695E+1	
 1.17718E+4	 1.71402E+0	 5.20234E+1	
 1.18916E+4	 1.71614E+0	 5.27781E+1	
 1.20126E+4	 1.71763E+0	 5.35336E+1	
 1.21349E+4	 1.71895E+0	 5.42896E+1	
 1.22584E+4	 1.71972E+0	 5.50459E+1	
 1.23832E+4	 1.71946E+0	 5.58022E+1	
 1.25092E+4	 1.71878E+0	 5.65581E+1	
 1.26365E+4	 1.71811E+0	 5.73137E+1	
 1.27652E+4	 1.71578E+0	 5.80684E+1	
 1.28951E+4	 1.71142E+0	 5.88211E+1	
 1.30263E+4	 1.70927E+0	 5.95728E+1	
 1.31589E+4	 1.70655E+0	 6.03234E+1	
 1.32929E+4	 1.70180E+0	 6.10718E+1	
 1.34282E+4	 1.69627E+0	 6.18179E+1	
 1.35648E+4	 1.69193E+0	 6.25620E+1	
 1.37029E+4	 1.68586E+0	 6.33035E+1	
 1.38424E+4	 1.67840E+0	 6.40416E+1	
 1.39833E+4	 1.67193E+0	 6.47770E+1	
 1.41256E+4	 1.66410E+0	 6.55089E+1	
 1.42694E+4	 1.65432E+0	 6.62365E+1	
 1.44146E+4	 1.64554E+0	 6.69602E+1	
 1.45613E+4	 1.63649E+0	 6.76799E+1	
 1.47096E+4	 1.62312E+0	 6.83938E+1	
 1.48593E+4	 1.61059E+0	 6.91021E+1	
 1.50105E+4	 1.59950E+0	 6.98056E+1	
 1.51633E+4	 1.58584E+0	 7.05031E+1	
 1.53176E+4	 1.57294E+0	 7.11949E+1	
 1.54735E+4	 1.56075E+0	 7.18813E+1	
 1.56310E+4	 1.54556E+0	 7.25611E+1	
 1.57901E+4	 1.53025E+0	 7.32341E+1	
 1.59509E+4	 1.51767E+0	 7.39016E+1	
 1.61132E+4	 1.50363E+0	 7.45629E+1	
 1.62772E+4	 1.48639E+0	 7.52166E+1	
 1.64429E+4	 1.46869E+0	 7.58626E+1	
 1.66103E+4	 1.45363E+0	 7.65019E+1	
 1.67793E+4	 1.43551E+0	 7.71332E+1	
 1.69501E+4	 1.41564E+0	 7.77559E+1	
 1.71226E+4	 1.39880E+0	 7.83711E+1	
 1.72969E+4	 1.37467E+0	 7.89757E+1	
 1.74730E+4	 1.35427E+0	 7.95713E+1	
 1.76508E+4	 1.33795E+0	 8.01597E+1	
 1.78305E+4	 1.31738E+0	 8.07391E+1	
 1.80120E+4	 1.29418E+0	 8.13083E+1	
 1.81953E+4	 1.27153E+0	 8.18675E+1	
 1.83805E+4	 1.25002E+0	 8.24173E+1	
 1.85676E+4	 1.22669E+0	 8.29568E+1	
 1.87566E+4	 1.20942E+0	 8.34887E+1	
 1.89475E+4	 1.19083E+0	 8.40125E+1	
 1.91404E+4	 1.16909E+0	 8.45267E+1	
 1.93352E+4	 1.13869E+0	 8.50275E+1	
 1.95320E+4	 1.12078E+0	 8.55204E+1	
 1.97308E+4	 1.09714E+0	 8.60029E+1	
 1.99316E+4	 1.07213E+0	 8.64745E+1	
 2.01345E+4	 1.05297E+0	 8.69376E+1	
 2.03394E+4	 1.03077E+0	 8.73909E+1	
 2.05464E+4	 9.99623E-1	 8.78306E+1	
 2.07556E+4	 9.81190E-1	 8.82621E+1	
 2.09668E+4	 9.58135E-1	 8.86835E+1	
 2.11802E+4	 9.33335E-1	 8.90940E+1	
 2.13958E+4	 9.14324E-1	 8.94961E+1	
 2.16136E+4	 8.90686E-1	 8.98879E+1	
 2.18336E+4	 8.65376E-1	 9.02685E+1	
 2.20558E+4	 8.46225E-1	 9.06406E+1	
 2.22803E+4	 8.23412E-1	 9.10028E+1	
 2.25071E+4	 7.99037E-1	 9.13542E+1	
 2.27362E+4	 7.80580E-1	 9.16975E+1	
 2.29676E+4	 7.60221E-1	 9.20319E+1	
 2.32014E+4	 7.33903E-1	 9.23546E+1	
 2.34375E+4	 7.12498E-1	 9.26680E+1	
 2.36761E+4	 6.93928E-1	 9.29732E+1	
 2.39171E+4	 6.71920E-1	 9.32687E+1	
 2.41605E+4	 6.51529E-1	 9.35553E+1	
 2.44064E+4	 6.33290E-1	 9.38338E+1	
 2.46549E+4	 6.12145E-1	 9.41030E+1	
 2.49058E+4	 5.93182E-1	 9.43639E+1	
 2.51593E+4	 5.75651E-1	 9.46171E+1	
 2.54154E+4	 5.55538E-1	 9.48614E+1	
 2.56741E+4	 5.37939E-1	 9.50980E+1	
 2.59354E+4	 5.20827E-1	 9.53271E+1	
 2.61994E+4	 5.01285E-1	 9.55475E+1	
 2.64660E+4	 4.85140E-1	 9.57609E+1	
 2.67354E+4	 4.68973E-1	 9.59672E+1	
 2.70076E+4	 4.46669E-1	 9.61636E+1	
 2.72825E+4	 4.31993E-1	 9.63536E+1	
 2.75601E+4	 4.19170E-1	 9.65380E+1	
 2.78407E+4	 4.02888E-1	 9.67152E+1	
 2.81240E+4	 3.86546E-1	 9.68852E+1	
 2.84103E+4	 3.73930E-1	 9.70496E+1	
 2.86995E+4	 3.58218E-1	 9.72072E+1	
 2.89916E+4	 3.40995E-1	 9.73572E+1	
 2.92867E+4	 3.29056E-1	 9.75019E+1	
 2.95848E+4	 3.14993E-1	 9.76404E+1	
 2.98859E+4	 3.02753E-1	 9.77736E+1	
 3.01901E+4	 2.88952E-1	 9.79007E+1	
 3.04974E+4	 2.75058E-1	 9.80216E+1	
 3.08078E+4	 2.65208E-1	 9.81383E+1	
 3.11214E+4	 2.54559E-1	 9.82502E+1	
 3.14381E+4	 2.42346E-1	 9.83568E+1	
 3.17581E+4	 2.33596E-1	 9.84596E+1	
 3.20814E+4	 2.22419E-1	 9.85574E+1	
 3.24079E+4	 2.11420E-1	 9.86504E+1	
 3.27378E+4	 2.01543E-1	 9.87390E+1	
 3.30710E+4	 1.92939E-1	 9.88239E+1	
 3.34076E+4	 1.83114E-1	 9.89044E+1	
 3.37476E+4	 1.73334E-1	 9.89806E+1	
 3.40911E+4	 1.64013E-1	 9.90528E+1	
 3.44381E+4	 1.55108E-1	 9.91210E+1	
 3.47887E+4	 1.48678E-1	 9.91864E+1	
 3.51428E+4	 1.40448E-1	 9.92481E+1	
 3.55005E+4	 1.32654E-1	 9.93065E+1	
 3.58618E+4	 1.26633E-1	 9.93622E+1	
 3.62268E+4	 1.19252E-1	 9.94146E+1	
 3.65955E+4	 1.11516E-1	 9.94637E+1	
 3.69680E+4	 1.04715E-1	 9.95097E+1	
 3.73443E+4	 9.77479E-2	 9.95527E+1	
 3.77244E+4	 9.30749E-2	 9.95937E+1	
 3.81084E+4	 8.83904E-2	 9.96325E+1	
 3.84963E+4	 8.23367E-2	 9.96687E+1	
 3.88881E+4	 7.60087E-2	 9.97022E+1	
 3.92839E+4	 7.12769E-2	 9.97335E+1	
 3.96838E+4	 6.55702E-2	 9.97624E+1	
 4.00877E+4	 6.16186E-2	 9.97895E+1	
 4.04957E+4	 5.72208E-2	 9.98146E+1	
 4.09079E+4	 5.30345E-2	 9.98379E+1	
 4.13243E+4	 4.94221E-2	 9.98597E+1	
 4.17449E+4	 4.41583E-2	 9.98791E+1	
 4.21698E+4	 4.05108E-2	 9.98969E+1	
 4.25990E+4	 3.65245E-2	 9.99130E+1	
 4.30326E+4	 3.22271E-2	 9.99272E+1	
 4.34706E+4	 2.95485E-2	 9.99402E+1	
 4.39131E+4	 2.58490E-2	 9.99515E+1	
 4.43601E+4	 2.27577E-2	 9.99615E+1	
 4.48116E+4	 2.05586E-2	 9.99706E+1	
 4.52677E+4	 1.76718E-2	 9.99783E+1	
 4.57284E+4	 1.45716E-2	 9.99848E+1	
 4.61939E+4	 1.23920E-2	 9.99902E+1	
 4.66641E+4	 9.46292E-3	 9.99944E+1	
 4.71390E+4	 7.30580E-3	 9.99976E+1	
 4.76188E+4	 3.98109E-3	 9.99993E+1	
 4.81035E+4	 1.52050E-3	 1.00000E+2	
 4.85931E+4	 0.00000E+0	 1.00000E+2	
MWDstop :
