# Supplementary material for: Copolymers of NVAm and NVP for Efficient Gene Delivery
Source: ACS Polym Au. 2026 Jan 16;6(1):426–36. doi: 10.1021/acspolymersau.5c00167 (PMC12903468; doi:10.1021/acspolymersau.5c00167)
Supplement: Supplementary file 1 [file lg5c00167_si_001.zip › raw_and_analyzed_data/SEC_Data/TF039 40 60 - 1.TXT]

Sample :	Vial  46: TF039 40/60 - 1
Method settings :	C:\WINGPC_8#1\PSS.ChromPilot.Method.Instrument.2.xml
Sequence table :	C:\WINGPC_8#1\PSS.ChromPilot.Sequence.Instrument.2.xml
Inject date :	Donnerstag   05.09.24   20:50:25
Inject volume :	100.000	ul
Concentration :	  1.000	g/l
Project :	C:\GPC Data\Projects\Messung_2024_03Jul_H2O
Calibration :	C:\GPC Data\Calibration\Calibration_PEG_030724_03formicacid01NaCl_pH2.CAL
Method :	C:\GPC Data\Methods\Standard_MET_AQ_030724_Dual Wavelength_A_B_2_PEG.MET
Export file :	C:\Users\AG B�ker\Desktop\Data\Tom\TF039 40 60 - 1.TXT

Operator :	AG B�ker
Account :	

Calibration MH-K :	 1.000000	ml/g	univ. Calibration MH-K :	 0.000000	ml/g
Calibration MH-A :	 0.000000	-	univ. Calibration MH-A :	 0.000000	-
Internal Standard Calibration :	 50.000	ml
Internal Standard Acquisition :	-------	ml
Data Interval :	  1.000	s

Eluent :	H2O + 0.1MNaCl + 0.3 % formic acid
Flow :	  1.000	ml/min

Column 1 :	PSS NOVEMA Max VS, 10�m	Temperature :	 40.000	C
Column 2 :	PSS NOVEMA Max 10�m, 1000A	Temperature :	 40.000	C
Column 3 :	PSS NOVEMA Max 10mm, 1000A	Temperature :	 40.000	C
Column 4 :	PSS NOVEMA Max, 10�m, 30A	Temperature :	 40.000	C

Detector 1 :	I2: VWD 1, Signal A	Delay :	  0.000	min
Detector 2 :	I2: VWD 1, Signal B	Delay :	  0.000	min
Detector 3 :	I2: RID 1, RI Signal	Delay :	  0.400	min
Detector 4 :	I2: IsoPump 1, Pressure	Delay :	  0.000	min
Detector 5 :	PSS SLD 7000/BI-MwA	Delay :	  0.180	min
Detector 6 :	PSS SLD 7000/BI-MwA	Delay :	  0.180	min
Detector 7 :	PSS SLD 7000/BI-MwA	Delay :	  0.180	min
Detector 8 :	PSS SLD 7000/BI-MwA	Delay :	  0.180	min
Detector 9 :	PSS SLD 7000/BI-MwA	Delay :	  0.180	min
Detector 10 :	PSS SLD 7000/BI-MwA	Delay :	  0.180	min
Detector 11 :	PSS SLD 7000/BI-MwA	Delay :	  0.180	min
Detector 12 :	PSS SLD 7000/BI-MwA	Delay :	  0.180	min

Baseline from :	 22.158	to :	 30.344	ml
Integration from :	 22.158	to :	 30.344	ml

	I2: VWD 1, Signal A	I2: VWD 1, Signal B	I2: RID 1, RI Signal
Mn:	 8.829E+3	 9.646E+3	 1.250E+4	g/mol
Mw:	 1.611E+4	 1.766E+4	 1.827E+4	g/mol
Mz:	 2.653E+4	 2.705E+4	 2.418E+4	g/mol
M(z+1):	 3.870E+4	 3.622E+4	 3.093E+4	g/mol
Mv:	 0.000E+0	 0.000E+0	 0.000E+0	g/mol
D:	 1.825E+0	 1.830E+0	 1.462E+0	
[n]:	 0.000E+0	 0.000E+0	 0.000E+0	ml/g
Vp:	 2.603E+1	 2.583E+1	 2.575E+1	ml
Mp:	 1.484E+4	 1.681E+4	 1.770E+4	g/mol
Fl:	 2.734E+1	 1.135E+1	 4.531E+1	ml*V
< 1195 :	      0.00	      0.00	      0.00	%
w% : 	    100.00	    100.00	    100.00	%
> 106587 :	      0.00	      0.00	      0.00	%

Calibration Coefficients:

Vol. min : 19.935830   
Vol. max : 31.290330   
R : 9.999090e-01
Fit : PSS Poly 5
Const.: -6.517006e+01
Coef.2: 1.639485e+01
Coef.3: -1.511571e+00
Coef.4: 6.957456e-02
Coef.5: -1.600580e-03
Coef.6: 1.460191e-05
Coef.7: 0.000000e+00
Coef.8: 0.000000e+00


Multi area report start :
Sample :	Vial  46: TF039 40/60 - 1
Calibration:	C:\GPC Data\Calibration\Calibration_PEG_030724_03formicacid01NaCl_pH2.CAL
Print Date:	Freitag      06.09.24   13:06:09
Project:	C:\GPC Data\Projects\Messung_2024_03Jul_H2O
Method:	C:\GPC Data\Methods\Standard_MET_AQ_030724_Dual Wavelength_A_B_2_PEG
MAS Parameters:	

Area	Name	from	to	Unit

1				
2				
3				
4				
5				
6				
7				
8				

 	Set 1	Set 2	Set 3	Set 4	Set 5	Set 6	Set 7	Set 8

 	-	-	-	-	-	-	-	-
 	-	-	-	-	-	-	-	-
 	-	-	-	-	-	-	-	-
 	-	-	-	-	-	-	-	-
 	-	-	-	-	-	-	-	-
 	-	-	-	-	-	-	-	-
 	-	-	-	-	-	-	-	-
 	-	-	-	-	-	-	-	-

Multi area report end :

RAWstart :
Time	I2: VWD 1, Signal A	I2: VWD 1, Signal B	I2: RID 1, RI Signal	Time

 0.00000E+0	-5.10868E-2	-2.39611E-2	-1.07152E+0	 20:50:25:20	
 1.66667E-2	-5.11956E-2	-2.37381E-2	-1.07065E+0	 20:50:26:20	
 3.33333E-2	-5.11000E-2	-2.26295E-2	-1.07005E+0	 20:50:27:20	
 5.00000E-2	-5.09606E-2	-2.17324E-2	-1.06941E+0	 20:50:28:20	
 6.66667E-2	-5.12032E-2	-2.13397E-2	-1.06915E+0	 20:50:29:20	
 8.33333E-2	-5.16147E-2	-2.14982E-2	-1.06906E+0	 20:50:30:20	
 1.00000E-1	-5.18550E-2	-2.21848E-2	-1.06894E+0	 20:50:31:20	
 1.16667E-1	-5.13530E-2	-2.30873E-2	-1.06871E+0	 20:50:32:20	
 1.33333E-1	-5.08974E-2	-2.32032E-2	-1.06831E+0	 20:50:33:20	
 1.50000E-1	-5.06461E-2	-2.27454E-2	-1.06767E+0	 20:50:34:20	
 1.66667E-1	-5.09299E-2	-2.17834E-2	-1.06658E+0	 20:50:35:20	
 1.83333E-1	-5.14358E-2	-2.05787E-2	-1.06538E+0	 20:50:36:20	
 2.00000E-1	-5.18377E-2	-1.99649E-2	-1.06436E+0	 20:50:37:20	
 2.16667E-1	-5.16295E-2	-2.00925E-2	-1.06311E+0	 20:50:38:20	
 2.33333E-1	-5.10057E-2	-2.09460E-2	-1.06191E+0	 20:50:39:20	
 2.50000E-1	-5.05210E-2	-2.24600E-2	-1.06097E+0	 20:50:40:20	
 2.66667E-1	-5.02032E-2	-2.33502E-2	-1.05935E+0	 20:50:41:20	
 2.83333E-1	-5.01906E-2	-2.35150E-2	-1.05803E+0	 20:50:42:20	
 3.00000E-1	-5.05129E-2	-2.28783E-2	-1.05673E+0	 20:50:43:20	
 3.16667E-1	-5.10429E-2	-2.16960E-2	-1.05492E+0	 20:50:44:20	
 3.33333E-1	-5.17530E-2	-2.08637E-2	-1.05337E+0	 20:50:45:20	
 3.50000E-1	-5.21050E-2	-2.02115E-2	-1.05230E+0	 20:50:46:20	
 3.66667E-1	-5.21998E-2	-2.00868E-2	-1.05116E+0	 20:50:47:20	
 3.83333E-1	-5.20954E-2	-2.00402E-2	-1.05009E+0	 20:50:48:20	
 4.00000E-1	-5.20349E-2	-1.98784E-2	-1.04900E+0	 20:50:49:20	
 4.16667E-1	-5.19996E-2	-1.95854E-2	-1.04727E+0	 20:50:50:20	
 4.33333E-1	-5.17362E-2	-1.94345E-2	-1.04540E+0	 20:50:51:20	
 4.50000E-1	-5.12955E-2	-1.95822E-2	-1.04396E+0	 20:50:52:20	
 4.66667E-1	-5.07648E-2	-2.00740E-2	-1.04270E+0	 20:50:53:20	
 4.83333E-1	-5.07714E-2	-2.07643E-2	-1.04146E+0	 20:50:54:20	
 5.00000E-1	-5.12249E-2	-2.13360E-2	-1.04010E+0	 20:50:55:20	
 5.16667E-1	-5.18899E-2	-2.16311E-2	-1.03929E+0	 20:50:56:20	
 5.33333E-1	-5.26140E-2	-2.14969E-2	-1.03812E+0	 20:50:57:20	
 5.50000E-1	-5.29337E-2	-2.10278E-2	-1.03688E+0	 20:50:58:20	
 5.66667E-1	-5.28816E-2	-2.07130E-2	-1.03575E+0	 20:50:59:20	
 5.83333E-1	-5.24434E-2	-2.06836E-2	-1.03437E+0	 20:51:00:20	
 6.00000E-1	-5.17419E-2	-2.09153E-2	-1.03268E+0	 20:51:01:20	
 6.16667E-1	-5.13238E-2	-2.10835E-2	-1.03181E+0	 20:51:02:20	
 6.33333E-1	-5.11578E-2	-2.09284E-2	-1.03087E+0	 20:51:03:20	
 6.50000E-1	-5.13099E-2	-2.06610E-2	-1.02997E+0	 20:51:04:20	
 6.66667E-1	-5.16336E-2	-2.07095E-2	-1.02913E+0	 20:51:05:20	
 6.83333E-1	-5.19055E-2	-2.11771E-2	-1.02795E+0	 20:51:06:20	
 7.00000E-1	-5.21615E-2	-2.17032E-2	-1.02640E+0	 20:51:07:20	
 7.16667E-1	-5.27115E-2	-2.21447E-2	-1.02553E+0	 20:51:08:20	
 7.33333E-1	-5.37162E-2	-2.24218E-2	-1.02477E+0	 20:51:09:20	
 7.50000E-1	-5.48348E-2	-2.26358E-2	-1.02392E+0	 20:51:10:20	
 7.66667E-1	-5.59688E-2	-2.26827E-2	-1.02312E+0	 20:51:11:20	
 7.83333E-1	-5.64457E-2	-2.26639E-2	-1.02254E+0	 20:51:12:20	
 8.00000E-1	-5.63536E-2	-2.28720E-2	-1.02171E+0	 20:51:13:20	
 8.16667E-1	-5.57190E-2	-2.34528E-2	-1.02107E+0	 20:51:14:20	
 8.33333E-1	-5.47655E-2	-2.37988E-2	-1.02045E+0	 20:51:15:20	
 8.50000E-1	-5.41576E-2	-2.32030E-2	-1.01965E+0	 20:51:16:20	
 8.66667E-1	-5.38086E-2	-2.16953E-2	-1.01891E+0	 20:51:17:20	
 8.83333E-1	-5.37007E-2	-1.96803E-2	-1.01843E+0	 20:51:18:20	
 9.00000E-1	-5.32524E-2	-1.87654E-2	-1.01780E+0	 20:51:19:20	
 9.16667E-1	-5.21761E-2	-1.89081E-2	-1.01703E+0	 20:51:20:20	
 9.33333E-1	-5.08142E-2	-1.97582E-2	-1.01631E+0	 20:51:21:20	
 9.50000E-1	-4.98594E-2	-2.07950E-2	-1.01548E+0	 20:51:22:20	
 9.66667E-1	-4.94147E-2	-2.15628E-2	-1.01461E+0	 20:51:23:20	
 9.83333E-1	-4.98622E-2	-2.22692E-2	-1.01419E+0	 20:51:24:20	
 1.00000E+0	-5.11087E-2	-2.26886E-2	-1.01370E+0	 20:51:25:20	
 1.01667E+0	-5.25737E-2	-2.26998E-2	-1.01327E+0	 20:51:26:20	
 1.03333E+0	-5.36888E-2	-2.19773E-2	-1.01288E+0	 20:51:27:20	
 1.05000E+0	-5.39586E-2	-2.06159E-2	-1.01243E+0	 20:51:28:20	
 1.06667E+0	-5.34424E-2	-1.95153E-2	-1.01180E+0	 20:51:29:20	
 1.08333E+0	-5.26740E-2	-1.89466E-2	-1.01117E+0	 20:51:30:20	
 1.10000E+0	-5.19594E-2	-1.94923E-2	-1.01064E+0	 20:51:31:20	
 1.11667E+0	-5.19877E-2	-2.04495E-2	-1.00994E+0	 20:51:32:20	
 1.13333E+0	-5.24877E-2	-2.09505E-2	-1.00926E+0	 20:51:33:20	
 1.15000E+0	-5.30463E-2	-2.09974E-2	-1.00873E+0	 20:51:34:20	
 1.16667E+0	-5.35060E-2	-2.09579E-2	-1.00807E+0	 20:51:35:20	
 1.18333E+0	-5.35610E-2	-2.13567E-2	-1.00739E+0	 20:51:36:20	
 1.20000E+0	-5.34893E-2	-2.22098E-2	-1.00684E+0	 20:51:37:20	
 1.21667E+0	-5.35999E-2	-2.29837E-2	-1.00589E+0	 20:51:38:20	
 1.23333E+0	-5.41132E-2	-2.32542E-2	-1.00506E+0	 20:51:39:20	
 1.25000E+0	-5.48524E-2	-2.32882E-2	-1.00426E+0	 20:51:40:20	
 1.26667E+0	-5.57244E-2	-2.34259E-2	-1.00309E+0	 20:51:41:20	
 1.28333E+0	-5.61366E-2	-2.38534E-2	-1.00205E+0	 20:51:42:20	
 1.30000E+0	-5.62668E-2	-2.41956E-2	-1.00125E+0	 20:51:43:20	
 1.31667E+0	-5.62720E-2	-2.43340E-2	-1.00028E+0	 20:51:44:20	
 1.33333E+0	-5.63843E-2	-2.41167E-2	-9.99369E-1	 20:51:45:20	
 1.35000E+0	-5.65853E-2	-2.37044E-2	-9.98681E-1	 20:51:46:20	
 1.36667E+0	-5.67821E-2	-2.34363E-2	-9.98016E-1	 20:51:47:20	
 1.38333E+0	-5.68854E-2	-2.30729E-2	-9.96852E-1	 20:51:48:20	
 1.40000E+0	-5.68504E-2	-2.26864E-2	-9.95856E-1	 20:51:49:20	
 1.41667E+0	-5.67614E-2	-2.24262E-2	-9.95013E-1	 20:51:50:20	
 1.43333E+0	-5.67361E-2	-2.22834E-2	-9.94045E-1	 20:51:51:20	
 1.45000E+0	-5.68436E-2	-2.21618E-2	-9.93050E-1	 20:51:52:20	
 1.46667E+0	-5.69059E-2	-2.20078E-2	-9.91930E-1	 20:51:53:20	
 1.48333E+0	-5.66639E-2	-2.17869E-2	-9.90594E-1	 20:51:54:20	
 1.50000E+0	-5.59373E-2	-2.18506E-2	-9.89483E-1	 20:51:55:20	
 1.51667E+0	-5.51901E-2	-2.22029E-2	-9.88817E-1	 20:51:56:20	
 1.53333E+0	-5.46909E-2	-2.27425E-2	-9.88265E-1	 20:51:57:20	
 1.55000E+0	-5.47815E-2	-2.35234E-2	-9.87764E-1	 20:51:58:20	
 1.56667E+0	-5.53080E-2	-2.41641E-2	-9.87200E-1	 20:51:59:20	
 1.58333E+0	-5.58088E-2	-2.47426E-2	-9.86218E-1	 20:52:00:20	
 1.60000E+0	-5.62277E-2	-2.47710E-2	-9.84799E-1	 20:52:01:20	
 1.61667E+0	-5.62053E-2	-2.44043E-2	-9.84030E-1	 20:52:02:20	
 1.63333E+0	-5.58391E-2	-2.37680E-2	-9.83444E-1	 20:52:03:20	
 1.65000E+0	-5.55738E-2	-2.30809E-2	-9.82850E-1	 20:52:04:20	
 1.66667E+0	-5.56258E-2	-2.25956E-2	-9.82198E-1	 20:52:05:20	
 1.68333E+0	-5.59820E-2	-2.23846E-2	-9.81526E-1	 20:52:06:20	
 1.70000E+0	-5.63399E-2	-2.26317E-2	-9.81025E-1	 20:52:07:20	
 1.71667E+0	-5.63505E-2	-2.31366E-2	-9.80812E-1	 20:52:08:20	
 1.73333E+0	-5.59592E-2	-2.34495E-2	-9.80875E-1	 20:52:09:20	
 1.75000E+0	-5.56201E-2	-2.35861E-2	-9.81104E-1	 20:52:10:20	
 1.76667E+0	-5.53142E-2	-2.35716E-2	-9.81364E-1	 20:52:11:20	
 1.78333E+0	-5.51211E-2	-2.37859E-2	-9.81581E-1	 20:52:12:20	
 1.80000E+0	-5.48333E-2	-2.42514E-2	-9.81802E-1	 20:52:13:20	
 1.81667E+0	-5.45437E-2	-2.49682E-2	-9.82015E-1	 20:52:14:20	
 1.83333E+0	-5.45965E-2	-2.56504E-2	-9.82272E-1	 20:52:15:20	
 1.85000E+0	-5.51740E-2	-2.62306E-2	-9.82825E-1	 20:52:16:20	
 1.86667E+0	-5.61613E-2	-2.62038E-2	-9.83539E-1	 20:52:17:20	
 1.88333E+0	-5.67575E-2	-2.53437E-2	-9.84118E-1	 20:52:18:20	
 1.90000E+0	-5.66740E-2	-2.43033E-2	-9.84689E-1	 20:52:19:20	
 1.91667E+0	-5.63514E-2	-2.33557E-2	-9.85357E-1	 20:52:20:20	
 1.93333E+0	-5.61946E-2	-2.29819E-2	-9.85887E-1	 20:52:21:20	
 1.95000E+0	-5.63717E-2	-2.29038E-2	-9.86531E-1	 20:52:22:20	
 1.96667E+0	-5.66046E-2	-2.30359E-2	-9.87516E-1	 20:52:23:20	
 1.98333E+0	-5.66272E-2	-2.34701E-2	-9.88454E-1	 20:52:24:20	
 2.00000E+0	-5.64659E-2	-2.42496E-2	-9.89211E-1	 20:52:25:20	
 2.01667E+0	-5.67717E-2	-2.53240E-2	-9.90168E-1	 20:52:26:20	
 2.03333E+0	-5.76919E-2	-2.62622E-2	-9.91046E-1	 20:52:27:20	
 2.05000E+0	-5.87087E-2	-2.71218E-2	-9.91720E-1	 20:52:28:20	
 2.06667E+0	-5.95750E-2	-2.75569E-2	-9.92519E-1	 20:52:29:20	
 2.08333E+0	-5.96132E-2	-2.79216E-2	-9.93303E-1	 20:52:30:20	
 2.10000E+0	-5.91092E-2	-2.82989E-2	-9.94029E-1	 20:52:31:20	
 2.11667E+0	-5.88572E-2	-2.86282E-2	-9.95012E-1	 20:52:32:20	
 2.13333E+0	-5.91159E-2	-2.87587E-2	-9.96084E-1	 20:52:33:20	
 2.15000E+0	-5.97785E-2	-2.86701E-2	-9.97031E-1	 20:52:34:20	
 2.16667E+0	-6.05078E-2	-2.84559E-2	-9.97883E-1	 20:52:35:20	
 2.18333E+0	-6.07278E-2	-2.81492E-2	-9.98638E-1	 20:52:36:20	
 2.20000E+0	-6.03672E-2	-2.77021E-2	-9.99206E-1	 20:52:37:20	
 2.21667E+0	-5.96673E-2	-2.68413E-2	-9.99896E-1	 20:52:38:20	
 2.23333E+0	-5.86569E-2	-2.59406E-2	-1.00060E+0	 20:52:39:20	
 2.25000E+0	-5.78868E-2	-2.50563E-2	-1.00130E+0	 20:52:40:20	
 2.26667E+0	-5.72917E-2	-2.48413E-2	-1.00185E+0	 20:52:41:20	
 2.28333E+0	-5.73108E-2	-2.52891E-2	-1.00262E+0	 20:52:42:20	
 2.30000E+0	-5.77263E-2	-2.60061E-2	-1.00340E+0	 20:52:43:20	
 2.31667E+0	-5.82609E-2	-2.68204E-2	-1.00409E+0	 20:52:44:20	
 2.33333E+0	-5.88264E-2	-2.69896E-2	-1.00488E+0	 20:52:45:20	
 2.35000E+0	-5.89538E-2	-2.65175E-2	-1.00559E+0	 20:52:46:20	
 2.36667E+0	-5.87435E-2	-2.58270E-2	-1.00603E+0	 20:52:47:20	
 2.38333E+0	-5.82961E-2	-2.52094E-2	-1.00682E+0	 20:52:48:20	
 2.40000E+0	-5.80147E-2	-2.50765E-2	-1.00756E+0	 20:52:49:20	
 2.41667E+0	-5.82853E-2	-2.54227E-2	-1.00820E+0	 20:52:50:20	
 2.43333E+0	-5.89685E-2	-2.60102E-2	-1.00876E+0	 20:52:51:20	
 2.45000E+0	-5.96745E-2	-2.67901E-2	-1.00909E+0	 20:52:52:20	
 2.46667E+0	-6.01669E-2	-2.72385E-2	-1.00914E+0	 20:52:53:20	
 2.48333E+0	-6.01360E-2	-2.72835E-2	-1.00912E+0	 20:52:54:20	
 2.50000E+0	-5.97284E-2	-2.69503E-2	-1.00914E+0	 20:52:55:20	
 2.51667E+0	-5.92708E-2	-2.66617E-2	-1.00917E+0	 20:52:56:20	
 2.53333E+0	-5.90409E-2	-2.69747E-2	-1.00919E+0	 20:52:57:20	
 2.55000E+0	-5.93712E-2	-2.81051E-2	-1.00913E+0	 20:52:58:20	
 2.56667E+0	-6.00559E-2	-2.91584E-2	-1.00901E+0	 20:52:59:20	
 2.58333E+0	-6.05784E-2	-2.98582E-2	-1.00887E+0	 20:53:00:20	
 2.60000E+0	-6.09433E-2	-2.98211E-2	-1.00861E+0	 20:53:01:20	
 2.61667E+0	-6.12656E-2	-2.93346E-2	-1.00820E+0	 20:53:02:20	
 2.63333E+0	-6.17471E-2	-2.87793E-2	-1.00766E+0	 20:53:03:20	
 2.65000E+0	-6.20744E-2	-2.79468E-2	-1.00669E+0	 20:53:04:20	
 2.66667E+0	-6.21075E-2	-2.70786E-2	-1.00557E+0	 20:53:05:20	
 2.68333E+0	-6.17641E-2	-2.64199E-2	-1.00452E+0	 20:53:06:20	
 2.70000E+0	-6.12444E-2	-2.64141E-2	-1.00345E+0	 20:53:07:20	
 2.71667E+0	-6.09454E-2	-2.69833E-2	-1.00240E+0	 20:53:08:20	
 2.73333E+0	-6.07975E-2	-2.76078E-2	-1.00133E+0	 20:53:09:20	
 2.75000E+0	-6.08766E-2	-2.81075E-2	-9.99760E-1	 20:53:10:20	
 2.76667E+0	-6.10973E-2	-2.80472E-2	-9.98205E-1	 20:53:11:20	
 2.78333E+0	-6.13533E-2	-2.76346E-2	-9.96798E-1	 20:53:12:20	
 2.80000E+0	-6.16632E-2	-2.72481E-2	-9.94839E-1	 20:53:13:20	
 2.81667E+0	-6.19375E-2	-2.69876E-2	-9.92794E-1	 20:53:14:20	
 2.83333E+0	-6.21491E-2	-2.70657E-2	-9.90992E-1	 20:53:15:20	
 2.85000E+0	-6.19026E-2	-2.73066E-2	-9.89065E-1	 20:53:16:20	
 2.86667E+0	-6.10509E-2	-2.75186E-2	-9.86645E-1	 20:53:17:20	
 2.88333E+0	-5.99096E-2	-2.76628E-2	-9.84159E-1	 20:53:18:20	
 2.90000E+0	-5.89185E-2	-2.74504E-2	-9.82261E-1	 20:53:19:20	
 2.91667E+0	-5.84967E-2	-2.68905E-2	-9.79972E-1	 20:53:20:20	
 2.93333E+0	-5.84268E-2	-2.61978E-2	-9.77030E-1	 20:53:21:20	
 2.95000E+0	-5.84982E-2	-2.55764E-2	-9.75120E-1	 20:53:22:20	
 2.96667E+0	-5.85464E-2	-2.57436E-2	-9.72758E-1	 20:53:23:20	
 2.98333E+0	-5.87127E-2	-2.68743E-2	-9.70632E-1	 20:53:24:20	
 3.00000E+0	-5.90794E-2	-2.84127E-2	-9.69158E-1	 20:53:25:20	
 3.01667E+0	-5.94502E-2	-3.01225E-2	-9.67559E-1	 20:53:26:20	
 3.03333E+0	-5.97639E-2	-3.05876E-2	-9.65666E-1	 20:53:27:20	
 3.05000E+0	-5.98669E-2	-2.99323E-2	-9.64540E-1	 20:53:28:20	
 3.06667E+0	-5.99595E-2	-2.87339E-2	-9.63286E-1	 20:53:29:20	
 3.08333E+0	-6.01919E-2	-2.73493E-2	-9.62230E-1	 20:53:30:20	
 3.10000E+0	-6.06299E-2	-2.68688E-2	-9.61602E-1	 20:53:31:20	
 3.11667E+0	-6.09093E-2	-2.69446E-2	-9.61176E-1	 20:53:32:20	
 3.13333E+0	-6.11393E-2	-2.70227E-2	-9.61080E-1	 20:53:33:20	
 3.15000E+0	-6.13556E-2	-2.67250E-2	-9.61372E-1	 20:53:34:20	
 3.16667E+0	-6.18021E-2	-2.61417E-2	-9.61798E-1	 20:53:35:20	
 3.18333E+0	-6.22801E-2	-2.55815E-2	-9.62376E-1	 20:53:36:20	
 3.20000E+0	-6.27172E-2	-2.55580E-2	-9.62964E-1	 20:53:37:20	
 3.21667E+0	-6.27872E-2	-2.61064E-2	-9.63574E-1	 20:53:38:20	
 3.23333E+0	-6.25106E-2	-2.69241E-2	-9.64654E-1	 20:53:39:20	
 3.25000E+0	-6.20396E-2	-2.78610E-2	-9.66505E-1	 20:53:40:20	
 3.26667E+0	-6.13231E-2	-2.82451E-2	-9.68058E-1	 20:53:41:20	
 3.28333E+0	-6.07800E-2	-2.81059E-2	-9.70459E-1	 20:53:42:20	
 3.30000E+0	-6.04157E-2	-2.75598E-2	-9.73007E-1	 20:53:43:20	
 3.31667E+0	-6.04338E-2	-2.68593E-2	-9.75265E-1	 20:53:44:20	
 3.33333E+0	-6.05797E-2	-2.65367E-2	-9.78042E-1	 20:53:45:20	
 3.35000E+0	-6.05399E-2	-2.65136E-2	-9.81771E-1	 20:53:46:20	
 3.36667E+0	-6.02197E-2	-2.66483E-2	-9.84135E-1	 20:53:47:20	
 3.38333E+0	-5.99344E-2	-2.67754E-2	-9.87211E-1	 20:53:48:20	
 3.40000E+0	-5.99292E-2	-2.69166E-2	-9.90174E-1	 20:53:49:20	
 3.41667E+0	-6.02117E-2	-2.72693E-2	-9.92615E-1	 20:53:50:20	
 3.43333E+0	-6.06299E-2	-2.76800E-2	-9.95060E-1	 20:53:51:20	
 3.45000E+0	-6.10003E-2	-2.78295E-2	-9.98129E-1	 20:53:52:20	
 3.46667E+0	-6.14976E-2	-2.73279E-2	-1.00126E+0	 20:53:53:20	
 3.48333E+0	-6.19543E-2	-2.60296E-2	-1.00378E+0	 20:53:54:20	
 3.50000E+0	-6.22372E-2	-2.47720E-2	-1.00681E+0	 20:53:55:20	
 3.51667E+0	-6.18319E-2	-2.37946E-2	-1.01072E+0	 20:53:56:20	
 3.53333E+0	-6.07585E-2	-2.40387E-2	-1.01325E+0	 20:53:57:20	
 3.55000E+0	-5.99232E-2	-2.50550E-2	-1.01658E+0	 20:53:58:20	
 3.56667E+0	-5.96339E-2	-2.60592E-2	-1.01955E+0	 20:53:59:20	
 3.58333E+0	-5.99712E-2	-2.67432E-2	-1.02189E+0	 20:54:00:20	
 3.60000E+0	-6.06257E-2	-2.68817E-2	-1.02478E+0	 20:54:01:20	
 3.61667E+0	-6.10256E-2	-2.68658E-2	-1.02740E+0	 20:54:02:20	
 3.63333E+0	-6.12539E-2	-2.68172E-2	-1.02957E+0	 20:54:03:20	
 3.65000E+0	-6.13831E-2	-2.67128E-2	-1.03229E+0	 20:54:04:20	
 3.66667E+0	-6.15574E-2	-2.64172E-2	-1.03480E+0	 20:54:05:20	
 3.68333E+0	-6.17306E-2	-2.60362E-2	-1.03667E+0	 20:54:06:20	
 3.70000E+0	-6.19557E-2	-2.59633E-2	-1.03874E+0	 20:54:07:20	
 3.71667E+0	-6.20162E-2	-2.62519E-2	-1.04073E+0	 20:54:08:20	
 3.73333E+0	-6.20484E-2	-2.67288E-2	-1.04226E+0	 20:54:09:20	
 3.75000E+0	-6.20152E-2	-2.72228E-2	-1.04380E+0	 20:54:10:20	
 3.76667E+0	-6.20730E-2	-2.71900E-2	-1.04630E+0	 20:54:11:20	
 3.78333E+0	-6.23316E-2	-2.67369E-2	-1.04811E+0	 20:54:12:20	
 3.80000E+0	-6.28796E-2	-2.62848E-2	-1.04955E+0	 20:54:13:20	
 3.81667E+0	-6.34229E-2	-2.60049E-2	-1.05118E+0	 20:54:14:20	
 3.83333E+0	-6.40577E-2	-2.62873E-2	-1.05250E+0	 20:54:15:20	
 3.85000E+0	-6.43317E-2	-2.70671E-2	-1.05343E+0	 20:54:16:20	
 3.86667E+0	-6.40964E-2	-2.77226E-2	-1.05444E+0	 20:54:17:20	
 3.88333E+0	-6.34117E-2	-2.82245E-2	-1.05541E+0	 20:54:18:20	
 3.90000E+0	-6.22712E-2	-2.81108E-2	-1.05616E+0	 20:54:19:20	
 3.91667E+0	-6.15804E-2	-2.75693E-2	-1.05738E+0	 20:54:20:20	
 3.93333E+0	-6.13571E-2	-2.70645E-2	-1.05824E+0	 20:54:21:20	
 3.95000E+0	-6.17593E-2	-2.69144E-2	-1.05890E+0	 20:54:22:20	
 3.96667E+0	-6.24110E-2	-2.72025E-2	-1.05968E+0	 20:54:23:20	
 3.98333E+0	-6.28391E-2	-2.75070E-2	-1.06044E+0	 20:54:24:20	
 4.00000E+0	-6.30565E-2	-2.74010E-2	-1.06099E+0	 20:54:25:20	
 4.01667E+0	-6.29529E-2	-2.69138E-2	-1.06150E+0	 20:54:26:20	
 4.03333E+0	-6.26175E-2	-2.65579E-2	-1.06204E+0	 20:54:27:20	
 4.05000E+0	-6.24025E-2	-2.66607E-2	-1.06237E+0	 20:54:28:20	
 4.06667E+0	-6.24211E-2	-2.71594E-2	-1.06275E+0	 20:54:29:20	
 4.08333E+0	-6.27348E-2	-2.78759E-2	-1.06332E+0	 20:54:30:20	
 4.10000E+0	-6.29847E-2	-2.82788E-2	-1.06395E+0	 20:54:31:20	
 4.11667E+0	-6.27369E-2	-2.86349E-2	-1.06448E+0	 20:54:32:20	
 4.13333E+0	-6.19820E-2	-2.88094E-2	-1.06542E+0	 20:54:33:20	
 4.15000E+0	-6.12246E-2	-2.85958E-2	-1.06601E+0	 20:54:34:20	
 4.16667E+0	-6.05067E-2	-2.77358E-2	-1.06635E+0	 20:54:35:20	
 4.18333E+0	-6.01560E-2	-2.61124E-2	-1.06649E+0	 20:54:36:20	
 4.20000E+0	-6.00962E-2	-2.49647E-2	-1.06644E+0	 20:54:37:20	
 4.21667E+0	-6.02767E-2	-2.43063E-2	-1.06633E+0	 20:54:38:20	
 4.23333E+0	-6.05561E-2	-2.42446E-2	-1.06629E+0	 20:54:39:20	
 4.25000E+0	-6.07154E-2	-2.44339E-2	-1.06639E+0	 20:54:40:20	
 4.26667E+0	-6.07651E-2	-2.47415E-2	-1.06656E+0	 20:54:41:20	
 4.28333E+0	-6.07129E-2	-2.53227E-2	-1.06677E+0	 20:54:42:20	
 4.30000E+0	-6.06537E-2	-2.58550E-2	-1.06697E+0	 20:54:43:20	
 4.31667E+0	-6.05810E-2	-2.64371E-2	-1.06700E+0	 20:54:44:20	
 4.33333E+0	-6.06065E-2	-2.66769E-2	-1.06696E+0	 20:54:45:20	
 4.35000E+0	-6.08446E-2	-2.69586E-2	-1.06687E+0	 20:54:46:20	
 4.36667E+0	-6.13607E-2	-2.74221E-2	-1.06681E+0	 20:54:47:20	
 4.38333E+0	-6.18358E-2	-2.81279E-2	-1.06683E+0	 20:54:48:20	
 4.40000E+0	-6.23249E-2	-2.85662E-2	-1.06698E+0	 20:54:49:20	
 4.41667E+0	-6.26237E-2	-2.87712E-2	-1.06721E+0	 20:54:50:20	
 4.43333E+0	-6.28418E-2	-2.86272E-2	-1.06746E+0	 20:54:51:20	
 4.45000E+0	-6.26886E-2	-2.83412E-2	-1.06772E+0	 20:54:52:20	
 4.46667E+0	-6.22153E-2	-2.80666E-2	-1.06791E+0	 20:54:53:20	
 4.48333E+0	-6.19407E-2	-2.77648E-2	-1.06799E+0	 20:54:54:20	
 4.50000E+0	-6.22602E-2	-2.76568E-2	-1.06808E+0	 20:54:55:20	
 4.51667E+0	-6.32162E-2	-2.76798E-2	-1.06818E+0	 20:54:56:20	
 4.53333E+0	-6.46009E-2	-2.77162E-2	-1.06825E+0	 20:54:57:20	
 4.55000E+0	-6.49610E-2	-2.77021E-2	-1.06840E+0	 20:54:58:20	
 4.56667E+0	-6.45142E-2	-2.75866E-2	-1.06877E+0	 20:54:59:20	
 4.58333E+0	-6.36278E-2	-2.73754E-2	-1.06916E+0	 20:55:00:20	
 4.60000E+0	-6.26025E-2	-2.73352E-2	-1.06971E+0	 20:55:01:20	
 4.61667E+0	-6.20203E-2	-2.76256E-2	-1.07013E+0	 20:55:02:20	
 4.63333E+0	-6.16927E-2	-2.82504E-2	-1.07036E+0	 20:55:03:20	
 4.65000E+0	-6.17780E-2	-2.91935E-2	-1.07051E+0	 20:55:04:20	
 4.66667E+0	-6.20706E-2	-2.96364E-2	-1.07069E+0	 20:55:05:20	
 4.68333E+0	-6.22764E-2	-2.95859E-2	-1.07093E+0	 20:55:06:20	
 4.70000E+0	-6.23072E-2	-2.92296E-2	-1.07127E+0	 20:55:07:20	
 4.71667E+0	-6.21335E-2	-2.87548E-2	-1.07181E+0	 20:55:08:20	
 4.73333E+0	-6.20127E-2	-2.83893E-2	-1.07241E+0	 20:55:09:20	
 4.75000E+0	-6.20218E-2	-2.76537E-2	-1.07298E+0	 20:55:10:20	
 4.76667E+0	-6.21545E-2	-2.66327E-2	-1.07354E+0	 20:55:11:20	
 4.78333E+0	-6.22618E-2	-2.55702E-2	-1.07389E+0	 20:55:12:20	
 4.80000E+0	-6.22251E-2	-2.54329E-2	-1.07390E+0	 20:55:13:20	
 4.81667E+0	-6.20447E-2	-2.60345E-2	-1.07403E+0	 20:55:14:20	
 4.83333E+0	-6.19457E-2	-2.69246E-2	-1.07448E+0	 20:55:15:20	
 4.85000E+0	-6.20749E-2	-2.78306E-2	-1.07521E+0	 20:55:16:20	
 4.86667E+0	-6.21817E-2	-2.83407E-2	-1.07625E+0	 20:55:17:20	
 4.88333E+0	-6.18915E-2	-2.88155E-2	-1.07713E+0	 20:55:18:20	
 4.90000E+0	-6.10969E-2	-2.89949E-2	-1.07752E+0	 20:55:19:20	
 4.91667E+0	-6.04003E-2	-2.90275E-2	-1.07770E+0	 20:55:20:20	
 4.93333E+0	-5.97833E-2	-2.89728E-2	-1.07790E+0	 20:55:21:20	
 4.95000E+0	-5.96874E-2	-2.87149E-2	-1.07815E+0	 20:55:22:20	
 4.96667E+0	-5.97239E-2	-2.80887E-2	-1.07841E+0	 20:55:23:20	
 4.98333E+0	-5.96494E-2	-2.67159E-2	-1.07867E+0	 20:55:24:20	
 5.00000E+0	-5.94064E-2	-2.55653E-2	-1.07889E+0	 20:55:25:20	
 5.01667E+0	-5.92715E-2	-2.49080E-2	-1.07911E+0	 20:55:26:20	
 5.03333E+0	-5.92942E-2	-2.52418E-2	-1.07937E+0	 20:55:27:20	
 5.05000E+0	-5.94540E-2	-2.61887E-2	-1.07966E+0	 20:55:28:20	
 5.06667E+0	-5.95589E-2	-2.67754E-2	-1.07994E+0	 20:55:29:20	
 5.08333E+0	-5.94554E-2	-2.67403E-2	-1.08033E+0	 20:55:30:20	
 5.10000E+0	-5.90387E-2	-2.62897E-2	-1.08088E+0	 20:55:31:20	
 5.11667E+0	-5.83675E-2	-2.59268E-2	-1.08123E+0	 20:55:32:20	
 5.13333E+0	-5.76533E-2	-2.63117E-2	-1.08161E+0	 20:55:33:20	
 5.15000E+0	-5.73720E-2	-2.71868E-2	-1.08189E+0	 20:55:34:20	
 5.16667E+0	-5.76619E-2	-2.76974E-2	-1.08201E+0	 20:55:35:20	
 5.18333E+0	-5.83918E-2	-2.75682E-2	-1.08192E+0	 20:55:36:20	
 5.20000E+0	-5.95462E-2	-2.65307E-2	-1.08164E+0	 20:55:37:20	
 5.21667E+0	-6.01625E-2	-2.52079E-2	-1.08134E+0	 20:55:38:20	
 5.23333E+0	-6.03494E-2	-2.43042E-2	-1.08115E+0	 20:55:39:20	
 5.25000E+0	-6.01114E-2	-2.38177E-2	-1.08129E+0	 20:55:40:20	
 5.26667E+0	-5.96282E-2	-2.38801E-2	-1.08167E+0	 20:55:41:20	
 5.28333E+0	-5.92077E-2	-2.43759E-2	-1.08206E+0	 20:55:42:20	
 5.30000E+0	-5.88330E-2	-2.50188E-2	-1.08244E+0	 20:55:43:20	
 5.31667E+0	-5.86688E-2	-2.59656E-2	-1.08267E+0	 20:55:44:20	
 5.33333E+0	-5.85942E-2	-2.63742E-2	-1.08270E+0	 20:55:45:20	
 5.35000E+0	-5.84616E-2	-2.62872E-2	-1.08263E+0	 20:55:46:20	
 5.36667E+0	-5.78816E-2	-2.57204E-2	-1.08263E+0	 20:55:47:20	
 5.38333E+0	-5.70652E-2	-2.47051E-2	-1.08275E+0	 20:55:48:20	
 5.40000E+0	-5.59530E-2	-2.40341E-2	-1.08305E+0	 20:55:49:20	
 5.41667E+0	-5.53914E-2	-2.37542E-2	-1.08330E+0	 20:55:50:20	
 5.43333E+0	-5.56274E-2	-2.40018E-2	-1.08342E+0	 20:55:51:20	
 5.45000E+0	-5.63187E-2	-2.43884E-2	-1.08351E+0	 20:55:52:20	
 5.46667E+0	-5.70141E-2	-2.44068E-2	-1.08362E+0	 20:55:53:20	
 5.48333E+0	-5.70517E-2	-2.40040E-2	-1.08372E+0	 20:55:54:20	
 5.50000E+0	-5.66504E-2	-2.36240E-2	-1.08370E+0	 20:55:55:20	
 5.51667E+0	-5.66550E-2	-2.37791E-2	-1.08352E+0	 20:55:56:20	
 5.53333E+0	-5.74562E-2	-2.45543E-2	-1.08326E+0	 20:55:57:20	
 5.55000E+0	-5.85810E-2	-2.57106E-2	-1.08303E+0	 20:55:58:20	
 5.56667E+0	-5.94866E-2	-2.65194E-2	-1.08298E+0	 20:55:59:20	
 5.58333E+0	-5.93706E-2	-2.69670E-2	-1.08308E+0	 20:56:00:20	
 5.60000E+0	-5.83837E-2	-2.69009E-2	-1.08308E+0	 20:56:01:20	
 5.61667E+0	-5.70424E-2	-2.64963E-2	-1.08281E+0	 20:56:02:20	
 5.63333E+0	-5.54847E-2	-2.58862E-2	-1.08245E+0	 20:56:03:20	
 5.65000E+0	-5.46009E-2	-2.48286E-2	-1.08232E+0	 20:56:04:20	
 5.66667E+0	-5.41108E-2	-2.38801E-2	-1.08268E+0	 20:56:05:20	
 5.68333E+0	-5.43213E-2	-2.30193E-2	-1.08354E+0	 20:56:06:20	
 5.70000E+0	-5.49573E-2	-2.28932E-2	-1.08403E+0	 20:56:07:20	
 5.71667E+0	-5.54729E-2	-2.32713E-2	-1.08418E+0	 20:56:08:20	
 5.73333E+0	-5.57936E-2	-2.36956E-2	-1.08400E+0	 20:56:09:20	
 5.75000E+0	-5.57188E-2	-2.40663E-2	-1.08369E+0	 20:56:10:20	
 5.76667E+0	-5.55934E-2	-2.41448E-2	-1.08345E+0	 20:56:11:20	
 5.78333E+0	-5.57864E-2	-2.42113E-2	-1.08341E+0	 20:56:12:20	
 5.80000E+0	-5.63335E-2	-2.42949E-2	-1.08359E+0	 20:56:13:20	
 5.81667E+0	-5.68485E-2	-2.42567E-2	-1.08379E+0	 20:56:14:20	
 5.83333E+0	-5.71328E-2	-2.40078E-2	-1.08394E+0	 20:56:15:20	
 5.85000E+0	-5.71229E-2	-2.37253E-2	-1.08402E+0	 20:56:16:20	
 5.86667E+0	-5.70114E-2	-2.36451E-2	-1.08405E+0	 20:56:17:20	
 5.88333E+0	-5.70179E-2	-2.40030E-2	-1.08396E+0	 20:56:18:20	
 5.90000E+0	-5.71300E-2	-2.46785E-2	-1.08386E+0	 20:56:19:20	
 5.91667E+0	-5.70339E-2	-2.57986E-2	-1.08383E+0	 20:56:20:20	
 5.93333E+0	-5.64712E-2	-2.67051E-2	-1.08391E+0	 20:56:21:20	
 5.95000E+0	-5.58505E-2	-2.71601E-2	-1.08404E+0	 20:56:22:20	
 5.96667E+0	-5.54105E-2	-2.66183E-2	-1.08417E+0	 20:56:23:20	
 5.98333E+0	-5.58312E-2	-2.50025E-2	-1.08420E+0	 20:56:24:20	
 6.00000E+0	-5.67125E-2	-2.36317E-2	-1.08408E+0	 20:56:25:20	
 6.01667E+0	-5.73363E-2	-2.26262E-2	-1.08387E+0	 20:56:26:20	
 6.03333E+0	-5.73981E-2	-2.24166E-2	-1.08366E+0	 20:56:27:20	
 6.05000E+0	-5.68820E-2	-2.24702E-2	-1.08352E+0	 20:56:28:20	
 6.06667E+0	-5.61674E-2	-2.24420E-2	-1.08349E+0	 20:56:29:20	
 6.08333E+0	-5.57721E-2	-2.22763E-2	-1.08347E+0	 20:56:30:20	
 6.10000E+0	-5.58086E-2	-2.20488E-2	-1.08350E+0	 20:56:31:20	
 6.11667E+0	-5.61585E-2	-2.20554E-2	-1.08361E+0	 20:56:32:20	
 6.13333E+0	-5.66689E-2	-2.23029E-2	-1.08378E+0	 20:56:33:20	
 6.15000E+0	-5.70421E-2	-2.27219E-2	-1.08398E+0	 20:56:34:20	
 6.16667E+0	-5.72195E-2	-2.31187E-2	-1.08408E+0	 20:56:35:20	
 6.18333E+0	-5.71431E-2	-2.35430E-2	-1.08406E+0	 20:56:36:20	
 6.20000E+0	-5.69496E-2	-2.37746E-2	-1.08399E+0	 20:56:37:20	
 6.21667E+0	-5.70640E-2	-2.40165E-2	-1.08401E+0	 20:56:38:20	
 6.23333E+0	-5.75728E-2	-2.41306E-2	-1.08420E+0	 20:56:39:20	
 6.25000E+0	-5.80745E-2	-2.39355E-2	-1.08464E+0	 20:56:40:20	
 6.26667E+0	-5.85462E-2	-2.36299E-2	-1.08515E+0	 20:56:41:20	
 6.28333E+0	-5.87806E-2	-2.32755E-2	-1.08549E+0	 20:56:42:20	
 6.30000E+0	-5.89839E-2	-2.34482E-2	-1.08563E+0	 20:56:43:20	
 6.31667E+0	-5.92529E-2	-2.39503E-2	-1.08545E+0	 20:56:44:20	
 6.33333E+0	-5.93626E-2	-2.42271E-2	-1.08518E+0	 20:56:45:20	
 6.35000E+0	-5.89662E-2	-2.41260E-2	-1.08494E+0	 20:56:46:20	
 6.36667E+0	-5.81643E-2	-2.38450E-2	-1.08487E+0	 20:56:47:20	
 6.38333E+0	-5.74715E-2	-2.36945E-2	-1.08493E+0	 20:56:48:20	
 6.40000E+0	-5.68826E-2	-2.39240E-2	-1.08509E+0	 20:56:49:20	
 6.41667E+0	-5.66890E-2	-2.42956E-2	-1.08527E+0	 20:56:50:20	
 6.43333E+0	-5.66405E-2	-2.44592E-2	-1.08538E+0	 20:56:51:20	
 6.45000E+0	-5.67934E-2	-2.43980E-2	-1.08549E+0	 20:56:52:20	
 6.46667E+0	-5.71030E-2	-2.42702E-2	-1.08558E+0	 20:56:53:20	
 6.48333E+0	-5.72732E-2	-2.42149E-2	-1.08564E+0	 20:56:54:20	
 6.50000E+0	-5.73967E-2	-2.43633E-2	-1.08561E+0	 20:56:55:20	
 6.51667E+0	-5.73569E-2	-2.44736E-2	-1.08534E+0	 20:56:56:20	
 6.53333E+0	-5.72976E-2	-2.43954E-2	-1.08493E+0	 20:56:57:20	
 6.55000E+0	-5.74130E-2	-2.41420E-2	-1.08455E+0	 20:56:58:20	
 6.56667E+0	-5.76694E-2	-2.40259E-2	-1.08422E+0	 20:56:59:20	
 6.58333E+0	-5.78764E-2	-2.41866E-2	-1.08399E+0	 20:57:00:20	
 6.60000E+0	-5.78609E-2	-2.45364E-2	-1.08388E+0	 20:57:01:20	
 6.61667E+0	-5.74489E-2	-2.47778E-2	-1.08384E+0	 20:57:02:20	
 6.63333E+0	-5.65989E-2	-2.44913E-2	-1.08386E+0	 20:57:03:20	
 6.65000E+0	-5.58226E-2	-2.36987E-2	-1.08389E+0	 20:57:04:20	
 6.66667E+0	-5.50824E-2	-2.33547E-2	-1.08392E+0	 20:57:05:20	
 6.68333E+0	-5.49655E-2	-2.38959E-2	-1.08393E+0	 20:57:06:20	
 6.70000E+0	-5.55131E-2	-2.51466E-2	-1.08390E+0	 20:57:07:20	
 6.71667E+0	-5.64600E-2	-2.66017E-2	-1.08381E+0	 20:57:08:20	
 6.73333E+0	-5.79629E-2	-2.69303E-2	-1.08370E+0	 20:57:09:20	
 6.75000E+0	-5.89473E-2	-2.63331E-2	-1.08351E+0	 20:57:10:20	
 6.76667E+0	-5.94867E-2	-2.57285E-2	-1.08323E+0	 20:57:11:20	
 6.78333E+0	-5.93815E-2	-2.56214E-2	-1.08279E+0	 20:57:12:20	
 6.80000E+0	-5.87877E-2	-2.60856E-2	-1.08244E+0	 20:57:13:20	
 6.81667E+0	-5.81897E-2	-2.67713E-2	-1.08231E+0	 20:57:14:20	
 6.83333E+0	-5.77944E-2	-2.71089E-2	-1.08229E+0	 20:57:15:20	
 6.85000E+0	-5.79185E-2	-2.74090E-2	-1.08229E+0	 20:57:16:20	
 6.86667E+0	-5.85930E-2	-2.76876E-2	-1.08226E+0	 20:57:17:20	
 6.88333E+0	-5.92602E-2	-2.82009E-2	-1.08216E+0	 20:57:18:20	
 6.90000E+0	-5.98591E-2	-2.87162E-2	-1.08204E+0	 20:57:19:20	
 6.91667E+0	-6.01452E-2	-2.91023E-2	-1.08195E+0	 20:57:20:20	
 6.93333E+0	-6.02588E-2	-2.91039E-2	-1.08188E+0	 20:57:21:20	
 6.95000E+0	-6.02603E-2	-2.85205E-2	-1.08185E+0	 20:57:22:20	
 6.96667E+0	-6.02877E-2	-2.76173E-2	-1.08190E+0	 20:57:23:20	
 6.98333E+0	-6.03506E-2	-2.63727E-2	-1.08193E+0	 20:57:24:20	
 7.00000E+0	-6.04867E-2	-2.55280E-2	-1.08187E+0	 20:57:25:20	
 7.01667E+0	-6.05803E-2	-2.51985E-2	-1.08177E+0	 20:57:26:20	
 7.03333E+0	-6.05475E-2	-2.53802E-2	-1.08163E+0	 20:57:27:20	
 7.05000E+0	-6.04104E-2	-2.59864E-2	-1.08149E+0	 20:57:28:20	
 7.06667E+0	-6.02171E-2	-2.67934E-2	-1.08141E+0	 20:57:29:20	
 7.08333E+0	-6.01984E-2	-2.79813E-2	-1.08136E+0	 20:57:30:20	
 7.10000E+0	-6.04016E-2	-2.89176E-2	-1.08122E+0	 20:57:31:20	
 7.11667E+0	-6.06859E-2	-2.96855E-2	-1.08098E+0	 20:57:32:20	
 7.13333E+0	-6.10571E-2	-2.95847E-2	-1.08073E+0	 20:57:33:20	
 7.15000E+0	-6.12933E-2	-2.87055E-2	-1.08053E+0	 20:57:34:20	
 7.16667E+0	-6.15907E-2	-2.75971E-2	-1.08048E+0	 20:57:35:20	
 7.18333E+0	-6.16802E-2	-2.66245E-2	-1.08057E+0	 20:57:36:20	
 7.20000E+0	-6.14199E-2	-2.63483E-2	-1.08067E+0	 20:57:37:20	
 7.21667E+0	-6.09282E-2	-2.66482E-2	-1.08063E+0	 20:57:38:20	
 7.23333E+0	-6.05002E-2	-2.72630E-2	-1.08055E+0	 20:57:39:20	
 7.25000E+0	-6.05613E-2	-2.81130E-2	-1.08051E+0	 20:57:40:20	
 7.26667E+0	-6.10332E-2	-2.86374E-2	-1.08053E+0	 20:57:41:20	
 7.28333E+0	-6.15081E-2	-2.87727E-2	-1.08057E+0	 20:57:42:20	
 7.30000E+0	-6.19818E-2	-2.83447E-2	-1.08050E+0	 20:57:43:20	
 7.31667E+0	-6.23414E-2	-2.74673E-2	-1.08020E+0	 20:57:44:20	
 7.33333E+0	-6.29264E-2	-2.67539E-2	-1.07992E+0	 20:57:45:20	
 7.35000E+0	-6.34495E-2	-2.61119E-2	-1.07968E+0	 20:57:46:20	
 7.36667E+0	-6.38982E-2	-2.57335E-2	-1.07958E+0	 20:57:47:20	
 7.38333E+0	-6.36824E-2	-2.53120E-2	-1.07966E+0	 20:57:48:20	
 7.40000E+0	-6.29849E-2	-2.51096E-2	-1.07975E+0	 20:57:49:20	
 7.41667E+0	-6.22786E-2	-2.50487E-2	-1.07974E+0	 20:57:50:20	
 7.43333E+0	-6.19637E-2	-2.52005E-2	-1.07959E+0	 20:57:51:20	
 7.45000E+0	-6.22777E-2	-2.56026E-2	-1.07936E+0	 20:57:52:20	
 7.46667E+0	-6.27669E-2	-2.62309E-2	-1.07906E+0	 20:57:53:20	
 7.48333E+0	-6.29000E-2	-2.71971E-2	-1.07880E+0	 20:57:54:20	
 7.50000E+0	-6.25234E-2	-2.80866E-2	-1.07867E+0	 20:57:55:20	
 7.51667E+0	-6.20162E-2	-2.87850E-2	-1.07867E+0	 20:57:56:20	
 7.53333E+0	-6.18418E-2	-2.89982E-2	-1.07876E+0	 20:57:57:20	
 7.55000E+0	-6.24301E-2	-2.91459E-2	-1.07887E+0	 20:57:58:20	
 7.56667E+0	-6.34798E-2	-2.94072E-2	-1.07902E+0	 20:57:59:20	
 7.58333E+0	-6.39004E-2	-2.97275E-2	-1.07917E+0	 20:58:00:20	
 7.60000E+0	-6.34643E-2	-2.96672E-2	-1.07933E+0	 20:58:01:20	
 7.61667E+0	-6.26694E-2	-2.91650E-2	-1.07956E+0	 20:58:02:20	
 7.63333E+0	-6.20400E-2	-2.86002E-2	-1.07976E+0	 20:58:03:20	
 7.65000E+0	-6.19898E-2	-2.80178E-2	-1.07986E+0	 20:58:04:20	
 7.66667E+0	-6.21074E-2	-2.74498E-2	-1.07994E+0	 20:58:05:20	
 7.68333E+0	-6.20519E-2	-2.66451E-2	-1.07992E+0	 20:58:06:20	
 7.70000E+0	-6.19233E-2	-2.60326E-2	-1.07986E+0	 20:58:07:20	
 7.71667E+0	-6.20611E-2	-2.55659E-2	-1.07982E+0	 20:58:08:20	
 7.73333E+0	-6.24315E-2	-2.55367E-2	-1.07995E+0	 20:58:09:20	
 7.75000E+0	-6.25490E-2	-2.55704E-2	-1.08022E+0	 20:58:10:20	
 7.76667E+0	-6.21317E-2	-2.55704E-2	-1.08051E+0	 20:58:11:20	
 7.78333E+0	-6.12888E-2	-2.55851E-2	-1.08082E+0	 20:58:12:20	
 7.80000E+0	-5.98968E-2	-2.57714E-2	-1.08107E+0	 20:58:13:20	
 7.81667E+0	-5.93079E-2	-2.61478E-2	-1.08123E+0	 20:58:14:20	
 7.83333E+0	-5.95612E-2	-2.65073E-2	-1.08134E+0	 20:58:15:20	
 7.85000E+0	-6.05832E-2	-2.68785E-2	-1.08135E+0	 20:58:16:20	
 7.86667E+0	-6.22128E-2	-2.69713E-2	-1.08127E+0	 20:58:17:20	
 7.88333E+0	-6.32992E-2	-2.68041E-2	-1.08117E+0	 20:58:18:20	
 7.90000E+0	-6.37665E-2	-2.65370E-2	-1.08113E+0	 20:58:19:20	
 7.91667E+0	-6.33316E-2	-2.64215E-2	-1.08113E+0	 20:58:20:20	
 7.93333E+0	-6.25691E-2	-2.65990E-2	-1.08112E+0	 20:58:21:20	
 7.95000E+0	-6.22285E-2	-2.70132E-2	-1.08126E+0	 20:58:22:20	
 7.96667E+0	-6.23156E-2	-2.74137E-2	-1.08153E+0	 20:58:23:20	
 7.98333E+0	-6.25241E-2	-2.77440E-2	-1.08190E+0	 20:58:24:20	
 8.00000E+0	-6.24811E-2	-2.76526E-2	-1.08233E+0	 20:58:25:20	
 8.01667E+0	-6.20623E-2	-2.70472E-2	-1.08262E+0	 20:58:26:20	
 8.03333E+0	-6.14355E-2	-2.62803E-2	-1.08266E+0	 20:58:27:20	
 8.05000E+0	-6.10474E-2	-2.55748E-2	-1.08253E+0	 20:58:28:20	
 8.06667E+0	-6.07457E-2	-2.55424E-2	-1.08220E+0	 20:58:29:20	
 8.08333E+0	-6.04798E-2	-2.60273E-2	-1.08196E+0	 20:58:30:20	
 8.10000E+0	-6.02720E-2	-2.66392E-2	-1.08169E+0	 20:58:31:20	
 8.11667E+0	-6.02754E-2	-2.70360E-2	-1.08150E+0	 20:58:32:20	
 8.13333E+0	-6.05177E-2	-2.72838E-2	-1.08138E+0	 20:58:33:20	
 8.15000E+0	-6.07153E-2	-2.74153E-2	-1.08121E+0	 20:58:34:20	
 8.16667E+0	-6.07828E-2	-2.73414E-2	-1.08090E+0	 20:58:35:20	
 8.18333E+0	-6.06719E-2	-2.69848E-2	-1.08066E+0	 20:58:36:20	
 8.20000E+0	-6.05605E-2	-2.66085E-2	-1.08037E+0	 20:58:37:20	
 8.21667E+0	-6.06209E-2	-2.64820E-2	-1.08013E+0	 20:58:38:20	
 8.23333E+0	-6.07815E-2	-2.69567E-2	-1.07998E+0	 20:58:39:20	
 8.25000E+0	-6.09504E-2	-2.79610E-2	-1.07989E+0	 20:58:40:20	
 8.26667E+0	-6.12862E-2	-2.87510E-2	-1.07986E+0	 20:58:41:20	
 8.28333E+0	-6.17120E-2	-2.90248E-2	-1.07986E+0	 20:58:42:20	
 8.30000E+0	-6.22190E-2	-2.83442E-2	-1.07978E+0	 20:58:43:20	
 8.31667E+0	-6.23656E-2	-2.68082E-2	-1.07954E+0	 20:58:44:20	
 8.33333E+0	-6.20348E-2	-2.54810E-2	-1.07928E+0	 20:58:45:20	
 8.35000E+0	-6.15072E-2	-2.42316E-2	-1.07911E+0	 20:58:46:20	
 8.36667E+0	-6.13707E-2	-2.40041E-2	-1.07889E+0	 20:58:47:20	
 8.38333E+0	-6.20018E-2	-2.43952E-2	-1.07853E+0	 20:58:48:20	
 8.40000E+0	-6.32729E-2	-2.51348E-2	-1.07804E+0	 20:58:49:20	
 8.41667E+0	-6.42504E-2	-2.62883E-2	-1.07741E+0	 20:58:50:20	
 8.43333E+0	-6.44786E-2	-2.74068E-2	-1.07691E+0	 20:58:51:20	
 8.45000E+0	-6.37483E-2	-2.85452E-2	-1.07675E+0	 20:58:52:20	
 8.46667E+0	-6.21846E-2	-2.90178E-2	-1.07661E+0	 20:58:53:20	
 8.48333E+0	-6.14099E-2	-2.89329E-2	-1.07635E+0	 20:58:54:20	
 8.50000E+0	-6.13581E-2	-2.86932E-2	-1.07604E+0	 20:58:55:20	
 8.51667E+0	-6.18163E-2	-2.86559E-2	-1.07580E+0	 20:58:56:20	
 8.53333E+0	-6.24134E-2	-2.87536E-2	-1.07576E+0	 20:58:57:20	
 8.55000E+0	-6.28057E-2	-2.87495E-2	-1.07583E+0	 20:58:58:20	
 8.56667E+0	-6.34759E-2	-2.86007E-2	-1.07582E+0	 20:58:59:20	
 8.58333E+0	-6.42029E-2	-2.85285E-2	-1.07555E+0	 20:59:00:20	
 8.60000E+0	-6.48327E-2	-2.86477E-2	-1.07507E+0	 20:59:01:20	
 8.61667E+0	-6.48419E-2	-2.87721E-2	-1.07456E+0	 20:59:02:20	
 8.63333E+0	-6.42597E-2	-2.86941E-2	-1.07405E+0	 20:59:03:20	
 8.65000E+0	-6.35293E-2	-2.85099E-2	-1.07376E+0	 20:59:04:20	
 8.66667E+0	-6.27574E-2	-2.83482E-2	-1.07378E+0	 20:59:05:20	
 8.68333E+0	-6.23982E-2	-2.79330E-2	-1.07382E+0	 20:59:06:20	
 8.70000E+0	-6.25004E-2	-2.74136E-2	-1.07354E+0	 20:59:07:20	
 8.71667E+0	-6.28641E-2	-2.67804E-2	-1.07303E+0	 20:59:08:20	
 8.73333E+0	-6.34165E-2	-2.65031E-2	-1.07229E+0	 20:59:09:20	
 8.75000E+0	-6.35630E-2	-2.67010E-2	-1.07178E+0	 20:59:10:20	
 8.76667E+0	-6.31532E-2	-2.71169E-2	-1.07162E+0	 20:59:11:20	
 8.78333E+0	-6.24559E-2	-2.75293E-2	-1.07156E+0	 20:59:12:20	
 8.80000E+0	-6.17239E-2	-2.75072E-2	-1.07143E+0	 20:59:13:20	
 8.81667E+0	-6.16637E-2	-2.70785E-2	-1.07117E+0	 20:59:14:20	
 8.83333E+0	-6.21648E-2	-2.65792E-2	-1.07075E+0	 20:59:15:20	
 8.85000E+0	-6.26769E-2	-2.61351E-2	-1.07049E+0	 20:59:16:20	
 8.86667E+0	-6.30324E-2	-2.60943E-2	-1.07039E+0	 20:59:17:20	
 8.88333E+0	-6.30304E-2	-2.62700E-2	-1.07042E+0	 20:59:18:20	
 8.90000E+0	-6.31695E-2	-2.63850E-2	-1.07051E+0	 20:59:19:20	
 8.91667E+0	-6.36170E-2	-2.65241E-2	-1.07057E+0	 20:59:20:20	
 8.93333E+0	-6.42545E-2	-2.67825E-2	-1.07055E+0	 20:59:21:20	
 8.95000E+0	-6.46356E-2	-2.72651E-2	-1.07048E+0	 20:59:22:20	
 8.96667E+0	-6.45668E-2	-2.76862E-2	-1.07047E+0	 20:59:23:20	
 8.98333E+0	-6.41090E-2	-2.79089E-2	-1.07052E+0	 20:59:24:20	
 9.00000E+0	-6.34116E-2	-2.78118E-2	-1.07057E+0	 20:59:25:20	
 9.01667E+0	-6.29858E-2	-2.75710E-2	-1.07055E+0	 20:59:26:20	
 9.03333E+0	-6.27811E-2	-2.73300E-2	-1.07047E+0	 20:59:27:20	
 9.05000E+0	-6.29683E-2	-2.70234E-2	-1.07046E+0	 20:59:28:20	
 9.06667E+0	-6.35082E-2	-2.66296E-2	-1.07051E+0	 20:59:29:20	
 9.08333E+0	-6.40805E-2	-2.60282E-2	-1.07051E+0	 20:59:30:20	
 9.10000E+0	-6.48556E-2	-2.56556E-2	-1.07037E+0	 20:59:31:20	
 9.11667E+0	-6.55117E-2	-2.55758E-2	-1.07017E+0	 20:59:32:20	
 9.13333E+0	-6.58684E-2	-2.58959E-2	-1.06994E+0	 20:59:33:20	
 9.15000E+0	-6.58860E-2	-2.63479E-2	-1.06953E+0	 20:59:34:20	
 9.16667E+0	-6.56873E-2	-2.66489E-2	-1.06893E+0	 20:59:35:20	
 9.18333E+0	-6.54457E-2	-2.69536E-2	-1.06845E+0	 20:59:36:20	
 9.20000E+0	-6.51229E-2	-2.71740E-2	-1.06821E+0	 20:59:37:20	
 9.21667E+0	-6.48708E-2	-2.74917E-2	-1.06813E+0	 20:59:38:20	
 9.23333E+0	-6.46390E-2	-2.76981E-2	-1.06811E+0	 20:59:39:20	
 9.25000E+0	-6.46433E-2	-2.78208E-2	-1.06807E+0	 20:59:40:20	
 9.26667E+0	-6.47737E-2	-2.79605E-2	-1.06798E+0	 20:59:41:20	
 9.28333E+0	-6.48696E-2	-2.82359E-2	-1.06792E+0	 20:59:42:20	
 9.30000E+0	-6.48081E-2	-2.84816E-2	-1.06793E+0	 20:59:43:20	
 9.31667E+0	-6.45894E-2	-2.84787E-2	-1.06800E+0	 20:59:44:20	
 9.33333E+0	-6.40263E-2	-2.79672E-2	-1.06808E+0	 20:59:45:20	
 9.35000E+0	-6.34508E-2	-2.70967E-2	-1.06813E+0	 20:59:46:20	
 9.36667E+0	-6.29527E-2	-2.64133E-2	-1.06815E+0	 20:59:47:20	
 9.38333E+0	-6.28640E-2	-2.60802E-2	-1.06817E+0	 20:59:48:20	
 9.40000E+0	-6.32370E-2	-2.63417E-2	-1.06818E+0	 20:59:49:20	
 9.41667E+0	-6.37254E-2	-2.68143E-2	-1.06813E+0	 20:59:50:20	
 9.43333E+0	-6.39655E-2	-2.69913E-2	-1.06795E+0	 20:59:51:20	
 9.45000E+0	-6.36512E-2	-2.67725E-2	-1.06782E+0	 20:59:52:20	
 9.46667E+0	-6.29857E-2	-2.62840E-2	-1.06782E+0	 20:59:53:20	
 9.48333E+0	-6.28052E-2	-2.58983E-2	-1.06815E+0	 20:59:54:20	
 9.50000E+0	-6.32383E-2	-2.56881E-2	-1.06863E+0	 20:59:55:20	
 9.51667E+0	-6.39655E-2	-2.55125E-2	-1.06907E+0	 20:59:56:20	
 9.53333E+0	-6.47476E-2	-2.52593E-2	-1.06936E+0	 20:59:57:20	
 9.55000E+0	-6.51233E-2	-2.49559E-2	-1.06941E+0	 20:59:58:20	
 9.56667E+0	-6.52671E-2	-2.50237E-2	-1.06932E+0	 20:59:59:20	
 9.58333E+0	-6.53325E-2	-2.54641E-2	-1.06933E+0	 21:00:00:20	
 9.60000E+0	-6.56771E-2	-2.59183E-2	-1.06945E+0	 21:00:01:20	
 9.61667E+0	-6.63252E-2	-2.60900E-2	-1.06959E+0	 21:00:02:20	
 9.63333E+0	-6.71135E-2	-2.58147E-2	-1.06960E+0	 21:00:03:20	
 9.65000E+0	-6.74676E-2	-2.51777E-2	-1.06958E+0	 21:00:04:20	
 9.66667E+0	-6.73658E-2	-2.46394E-2	-1.06958E+0	 21:00:05:20	
 9.68333E+0	-6.70489E-2	-2.43634E-2	-1.06953E+0	 21:00:06:20	
 9.70000E+0	-6.67890E-2	-2.45062E-2	-1.06942E+0	 21:00:07:20	
 9.71667E+0	-6.66670E-2	-2.48976E-2	-1.06930E+0	 21:00:08:20	
 9.73333E+0	-6.63113E-2	-2.52815E-2	-1.06930E+0	 21:00:09:20	
 9.75000E+0	-6.57828E-2	-2.60249E-2	-1.06962E+0	 21:00:10:20	
 9.76667E+0	-6.51606E-2	-2.70911E-2	-1.06995E+0	 21:00:11:20	
 9.78333E+0	-6.50331E-2	-2.89029E-2	-1.07018E+0	 21:00:12:20	
 9.80000E+0	-6.54685E-2	-3.02492E-2	-1.07034E+0	 21:00:13:20	
 9.81667E+0	-6.60944E-2	-3.11105E-2	-1.07038E+0	 21:00:14:20	
 9.83333E+0	-6.65552E-2	-3.08442E-2	-1.07025E+0	 21:00:15:20	
 9.85000E+0	-6.61990E-2	-2.96298E-2	-1.06993E+0	 21:00:16:20	
 9.86667E+0	-6.51890E-2	-2.84814E-2	-1.06957E+0	 21:00:17:20	
 9.88333E+0	-6.41192E-2	-2.75523E-2	-1.06929E+0	 21:00:18:20	
 9.90000E+0	-6.32365E-2	-2.73737E-2	-1.06911E+0	 21:00:19:20	
 9.91667E+0	-6.30491E-2	-2.78499E-2	-1.06908E+0	 21:00:20:20	
 9.93333E+0	-6.35695E-2	-2.85375E-2	-1.06915E+0	 21:00:21:20	
 9.95000E+0	-6.46485E-2	-2.92149E-2	-1.06927E+0	 21:00:22:20	
 9.96667E+0	-6.63219E-2	-2.94918E-2	-1.06932E+0	 21:00:23:20	
 9.98333E+0	-6.75331E-2	-2.94896E-2	-1.06937E+0	 21:00:24:20	
 1.00000E+1	-6.82348E-2	-2.93616E-2	-1.06956E+0	 21:00:25:20	
 1.00167E+1	-6.79261E-2	-2.90610E-2	-1.06983E+0	 21:00:26:20	
 1.00333E+1	-6.67870E-2	-2.86750E-2	-1.07009E+0	 21:00:27:20	
 1.00500E+1	-6.56620E-2	-2.83902E-2	-1.07033E+0	 21:00:28:20	
 1.00667E+1	-6.46521E-2	-2.83370E-2	-1.07047E+0	 21:00:29:20	
 1.00833E+1	-6.42349E-2	-2.83560E-2	-1.07044E+0	 21:00:30:20	
 1.01000E+1	-6.42191E-2	-2.81964E-2	-1.07021E+0	 21:00:31:20	
 1.01167E+1	-6.45100E-2	-2.77475E-2	-1.06978E+0	 21:00:32:20	
 1.01333E+1	-6.48088E-2	-2.73838E-2	-1.06934E+0	 21:00:33:20	
 1.01500E+1	-6.47452E-2	-2.73162E-2	-1.06909E+0	 21:00:34:20	
 1.01667E+1	-6.43118E-2	-2.76979E-2	-1.06888E+0	 21:00:35:20	
 1.01833E+1	-6.37459E-2	-2.82182E-2	-1.06866E+0	 21:00:36:20	
 1.02000E+1	-6.30153E-2	-2.85140E-2	-1.06840E+0	 21:00:37:20	
 1.02167E+1	-6.25549E-2	-2.86433E-2	-1.06816E+0	 21:00:38:20	
 1.02333E+1	-6.24197E-2	-2.84699E-2	-1.06796E+0	 21:00:39:20	
 1.02500E+1	-6.31119E-2	-2.80976E-2	-1.06778E+0	 21:00:40:20	
 1.02667E+1	-6.45221E-2	-2.75529E-2	-1.06749E+0	 21:00:41:20	
 1.02833E+1	-6.60105E-2	-2.69480E-2	-1.06717E+0	 21:00:42:20	
 1.03000E+1	-6.73405E-2	-2.67689E-2	-1.06689E+0	 21:00:43:20	
 1.03167E+1	-6.77249E-2	-2.69865E-2	-1.06654E+0	 21:00:44:20	
 1.03333E+1	-6.74986E-2	-2.72971E-2	-1.06625E+0	 21:00:45:20	
 1.03500E+1	-6.67873E-2	-2.74626E-2	-1.06614E+0	 21:00:46:20	
 1.03667E+1	-6.58765E-2	-2.73534E-2	-1.06615E+0	 21:00:47:20	
 1.03833E+1	-6.51064E-2	-2.73132E-2	-1.06642E+0	 21:00:48:20	
 1.04000E+1	-6.44899E-2	-2.73989E-2	-1.06672E+0	 21:00:49:20	
 1.04167E+1	-6.42848E-2	-2.74751E-2	-1.06697E+0	 21:00:50:20	
 1.04333E+1	-6.44061E-2	-2.74832E-2	-1.06719E+0	 21:00:51:20	
 1.04500E+1	-6.47857E-2	-2.75961E-2	-1.06728E+0	 21:00:52:20	
 1.04667E+1	-6.54550E-2	-2.78729E-2	-1.06717E+0	 21:00:53:20	
 1.04833E+1	-6.60381E-2	-2.82645E-2	-1.06691E+0	 21:00:54:20	
 1.05000E+1	-6.65297E-2	-2.83418E-2	-1.06662E+0	 21:00:55:20	
 1.05167E+1	-6.65397E-2	-2.82099E-2	-1.06640E+0	 21:00:56:20	
 1.05333E+1	-6.59797E-2	-2.80505E-2	-1.06615E+0	 21:00:57:20	
 1.05500E+1	-6.51188E-2	-2.78809E-2	-1.06590E+0	 21:00:58:20	
 1.05667E+1	-6.40389E-2	-2.78354E-2	-1.06563E+0	 21:00:59:20	
 1.05833E+1	-6.35065E-2	-2.78754E-2	-1.06532E+0	 21:01:00:20	
 1.06000E+1	-6.35480E-2	-2.80801E-2	-1.06510E+0	 21:01:01:20	
 1.06167E+1	-6.42546E-2	-2.83866E-2	-1.06502E+0	 21:01:02:20	
 1.06333E+1	-6.51906E-2	-2.82046E-2	-1.06502E+0	 21:01:03:20	
 1.06500E+1	-6.58924E-2	-2.76026E-2	-1.06511E+0	 21:01:04:20	
 1.06667E+1	-6.62016E-2	-2.70073E-2	-1.06519E+0	 21:01:05:20	
 1.06833E+1	-6.59291E-2	-2.66035E-2	-1.06519E+0	 21:01:06:20	
 1.07000E+1	-6.51923E-2	-2.65241E-2	-1.06507E+0	 21:01:07:20	
 1.07167E+1	-6.44875E-2	-2.65390E-2	-1.06489E+0	 21:01:08:20	
 1.07333E+1	-6.38396E-2	-2.66485E-2	-1.06475E+0	 21:01:09:20	
 1.07500E+1	-6.35736E-2	-2.69071E-2	-1.06473E+0	 21:01:10:20	
 1.07667E+1	-6.34216E-2	-2.71309E-2	-1.06482E+0	 21:01:11:20	
 1.07833E+1	-6.33782E-2	-2.71259E-2	-1.06491E+0	 21:01:12:20	
 1.08000E+1	-6.32072E-2	-2.66721E-2	-1.06478E+0	 21:01:13:20	
 1.08167E+1	-6.29079E-2	-2.59183E-2	-1.06441E+0	 21:01:14:20	
 1.08333E+1	-6.26181E-2	-2.52279E-2	-1.06389E+0	 21:01:15:20	
 1.08500E+1	-6.27058E-2	-2.46756E-2	-1.06360E+0	 21:01:16:20	
 1.08667E+1	-6.34248E-2	-2.46318E-2	-1.06359E+0	 21:01:17:20	
 1.08833E+1	-6.42887E-2	-2.51235E-2	-1.06374E+0	 21:01:18:20	
 1.09000E+1	-6.49365E-2	-2.58854E-2	-1.06382E+0	 21:01:19:20	
 1.09167E+1	-6.48419E-2	-2.66671E-2	-1.06369E+0	 21:01:20:20	
 1.09333E+1	-6.40501E-2	-2.68676E-2	-1.06344E+0	 21:01:21:20	
 1.09500E+1	-6.31120E-2	-2.65330E-2	-1.06323E+0	 21:01:22:20	
 1.09667E+1	-6.20993E-2	-2.58157E-2	-1.06317E+0	 21:01:23:20	
 1.09833E+1	-6.16396E-2	-2.51609E-2	-1.06317E+0	 21:01:24:20	
 1.10000E+1	-6.13596E-2	-2.48851E-2	-1.06307E+0	 21:01:25:20	
 1.10167E+1	-6.10696E-2	-2.49870E-2	-1.06271E+0	 21:01:26:20	
 1.10333E+1	-6.08287E-2	-2.53386E-2	-1.06223E+0	 21:01:27:20	
 1.10500E+1	-6.08805E-2	-2.59689E-2	-1.06186E+0	 21:01:28:20	
 1.10667E+1	-6.11806E-2	-2.64841E-2	-1.06144E+0	 21:01:29:20	
 1.10833E+1	-6.14501E-2	-2.70498E-2	-1.06097E+0	 21:01:30:20	
 1.11000E+1	-6.13940E-2	-2.72131E-2	-1.06059E+0	 21:01:31:20	
 1.11167E+1	-6.11179E-2	-2.72077E-2	-1.06010E+0	 21:01:32:20	
 1.11333E+1	-6.07831E-2	-2.71446E-2	-1.05982E+0	 21:01:33:20	
 1.11500E+1	-6.06176E-2	-2.70461E-2	-1.05963E+0	 21:01:34:20	
 1.11667E+1	-6.04683E-2	-2.69126E-2	-1.05933E+0	 21:01:35:20	
 1.11833E+1	-6.03221E-2	-2.66332E-2	-1.05899E+0	 21:01:36:20	
 1.12000E+1	-6.02181E-2	-2.64427E-2	-1.05870E+0	 21:01:37:20	
 1.12167E+1	-6.04022E-2	-2.62307E-2	-1.05843E+0	 21:01:38:20	
 1.12333E+1	-6.09871E-2	-2.59674E-2	-1.05825E+0	 21:01:39:20	
 1.12500E+1	-6.18132E-2	-2.54122E-2	-1.05804E+0	 21:01:40:20	
 1.12667E+1	-6.25929E-2	-2.46901E-2	-1.05771E+0	 21:01:41:20	
 1.12833E+1	-6.30246E-2	-2.40265E-2	-1.05709E+0	 21:01:42:20	
 1.13000E+1	-6.31990E-2	-2.36834E-2	-1.05645E+0	 21:01:43:20	
 1.13167E+1	-6.31088E-2	-2.36034E-2	-1.05609E+0	 21:01:44:20	
 1.13333E+1	-6.29000E-2	-2.36687E-2	-1.05585E+0	 21:01:45:20	
 1.13500E+1	-6.27641E-2	-2.38127E-2	-1.05566E+0	 21:01:46:20	
 1.13667E+1	-6.27357E-2	-2.38523E-2	-1.05538E+0	 21:01:47:20	
 1.13833E+1	-6.28204E-2	-2.40791E-2	-1.05491E+0	 21:01:48:20	
 1.14000E+1	-6.28829E-2	-2.46911E-2	-1.05438E+0	 21:01:49:20	
 1.14167E+1	-6.27939E-2	-2.59796E-2	-1.05393E+0	 21:01:50:20	
 1.14333E+1	-6.24993E-2	-2.71223E-2	-1.05306E+0	 21:01:51:20	
 1.14500E+1	-6.23005E-2	-2.79444E-2	-1.05228E+0	 21:01:52:20	
 1.14667E+1	-6.23274E-2	-2.78084E-2	-1.05159E+0	 21:01:53:20	
 1.14833E+1	-6.24917E-2	-2.69994E-2	-1.05088E+0	 21:01:54:20	
 1.15000E+1	-6.27561E-2	-2.62116E-2	-1.05032E+0	 21:01:55:20	
 1.15167E+1	-6.29341E-2	-2.54797E-2	-1.04993E+0	 21:01:56:20	
 1.15333E+1	-6.30798E-2	-2.53100E-2	-1.04927E+0	 21:01:57:20	
 1.15500E+1	-6.29613E-2	-2.56557E-2	-1.04818E+0	 21:01:58:20	
 1.15667E+1	-6.26255E-2	-2.64549E-2	-1.04699E+0	 21:01:59:20	
 1.15833E+1	-6.21894E-2	-2.76342E-2	-1.04588E+0	 21:02:00:20	
 1.16000E+1	-6.17694E-2	-2.85611E-2	-1.04445E+0	 21:02:01:20	
 1.16167E+1	-6.17509E-2	-2.93256E-2	-1.04314E+0	 21:02:02:20	
 1.16333E+1	-6.20420E-2	-2.93028E-2	-1.04210E+0	 21:02:03:20	
 1.16500E+1	-6.24577E-2	-2.85142E-2	-1.04096E+0	 21:02:04:20	
 1.16667E+1	-6.28352E-2	-2.75717E-2	-1.03994E+0	 21:02:05:20	
 1.16833E+1	-6.29425E-2	-2.67866E-2	-1.03913E+0	 21:02:06:20	
 1.17000E+1	-6.28742E-2	-2.67015E-2	-1.03802E+0	 21:02:07:20	
 1.17167E+1	-6.26617E-2	-2.69434E-2	-1.03678E+0	 21:02:08:20	
 1.17333E+1	-6.24827E-2	-2.69182E-2	-1.03581E+0	 21:02:09:20	
 1.17500E+1	-6.26189E-2	-2.62210E-2	-1.03440E+0	 21:02:10:20	
 1.17667E+1	-6.27928E-2	-2.51626E-2	-1.03336E+0	 21:02:11:20	
 1.17833E+1	-6.27339E-2	-2.39549E-2	-1.03249E+0	 21:02:12:20	
 1.18000E+1	-6.23550E-2	-2.33596E-2	-1.03133E+0	 21:02:13:20	
 1.18167E+1	-6.18675E-2	-2.30450E-2	-1.03021E+0	 21:02:14:20	
 1.18333E+1	-6.13769E-2	-2.30074E-2	-1.02918E+0	 21:02:15:20	
 1.18500E+1	-6.13113E-2	-2.30555E-2	-1.02810E+0	 21:02:16:20	
 1.18667E+1	-6.16170E-2	-2.31908E-2	-1.02689E+0	 21:02:17:20	
 1.18833E+1	-6.22327E-2	-2.33793E-2	-1.02593E+0	 21:02:18:20	
 1.19000E+1	-6.30192E-2	-2.35465E-2	-1.02538E+0	 21:02:19:20	
 1.19167E+1	-6.34630E-2	-2.37758E-2	-1.02476E+0	 21:02:20:20	
 1.19333E+1	-6.36044E-2	-2.41774E-2	-1.02407E+0	 21:02:21:20	
 1.19500E+1	-6.33943E-2	-2.49627E-2	-1.02342E+0	 21:02:22:20	
 1.19667E+1	-6.29818E-2	-2.58269E-2	-1.02258E+0	 21:02:23:20	
 1.19833E+1	-6.24877E-2	-2.65119E-2	-1.02151E+0	 21:02:24:20	
 1.20000E+1	-6.17758E-2	-2.66059E-2	-1.02097E+0	 21:02:25:20	
 1.20167E+1	-6.12986E-2	-2.63764E-2	-1.02053E+0	 21:02:26:20	
 1.20333E+1	-6.11572E-2	-2.61736E-2	-1.02033E+0	 21:02:27:20	
 1.20500E+1	-6.14460E-2	-2.62256E-2	-1.02030E+0	 21:02:28:20	
 1.20667E+1	-6.18059E-2	-2.63400E-2	-1.02031E+0	 21:02:29:20	
 1.20833E+1	-6.17830E-2	-2.61409E-2	-1.02028E+0	 21:02:30:20	
 1.21000E+1	-6.14621E-2	-2.55860E-2	-1.02020E+0	 21:02:31:20	
 1.21167E+1	-6.12214E-2	-2.47142E-2	-1.02006E+0	 21:02:32:20	
 1.21333E+1	-6.11952E-2	-2.41716E-2	-1.01996E+0	 21:02:33:20	
 1.21500E+1	-6.13773E-2	-2.40313E-2	-1.02000E+0	 21:02:34:20	
 1.21667E+1	-6.17124E-2	-2.44586E-2	-1.02021E+0	 21:02:35:20	
 1.21833E+1	-6.19118E-2	-2.53870E-2	-1.02066E+0	 21:02:36:20	
 1.22000E+1	-6.20240E-2	-2.60235E-2	-1.02129E+0	 21:02:37:20	
 1.22167E+1	-6.20433E-2	-2.63745E-2	-1.02162E+0	 21:02:38:20	
 1.22333E+1	-6.19915E-2	-2.63441E-2	-1.02202E+0	 21:02:39:20	
 1.22500E+1	-6.19835E-2	-2.62856E-2	-1.02250E+0	 21:02:40:20	
 1.22667E+1	-6.18233E-2	-2.63232E-2	-1.02304E+0	 21:02:41:20	
 1.22833E+1	-6.13549E-2	-2.64493E-2	-1.02392E+0	 21:02:42:20	
 1.23000E+1	-6.06506E-2	-2.65545E-2	-1.02498E+0	 21:02:43:20	
 1.23167E+1	-6.01825E-2	-2.66129E-2	-1.02604E+0	 21:02:44:20	
 1.23333E+1	-6.01252E-2	-2.67589E-2	-1.02710E+0	 21:02:45:20	
 1.23500E+1	-6.05860E-2	-2.70850E-2	-1.02802E+0	 21:02:46:20	
 1.23667E+1	-6.14093E-2	-2.72594E-2	-1.02872E+0	 21:02:47:20	
 1.23833E+1	-6.20225E-2	-2.71910E-2	-1.02963E+0	 21:02:48:20	
 1.24000E+1	-6.25990E-2	-2.68605E-2	-1.03065E+0	 21:02:49:20	
 1.24167E+1	-6.25983E-2	-2.64364E-2	-1.03155E+0	 21:02:50:20	
 1.24333E+1	-6.21113E-2	-2.62547E-2	-1.03263E+0	 21:02:51:20	
 1.24500E+1	-6.15567E-2	-2.62260E-2	-1.03377E+0	 21:02:52:20	
 1.24667E+1	-6.10295E-2	-2.61968E-2	-1.03498E+0	 21:02:53:20	
 1.24833E+1	-6.09159E-2	-2.60555E-2	-1.03634E+0	 21:02:54:20	
 1.25000E+1	-6.08659E-2	-2.58307E-2	-1.03844E+0	 21:02:55:20	
 1.25167E+1	-6.05532E-2	-2.57062E-2	-1.04035E+0	 21:02:56:20	
 1.25333E+1	-5.97554E-2	-2.58176E-2	-1.04169E+0	 21:02:57:20	
 1.25500E+1	-5.89786E-2	-2.60753E-2	-1.04305E+0	 21:02:58:20	
 1.25667E+1	-5.83911E-2	-2.63117E-2	-1.04423E+0	 21:02:59:20	
 1.25833E+1	-5.83880E-2	-2.64211E-2	-1.04519E+0	 21:03:00:20	
 1.26000E+1	-5.88763E-2	-2.62386E-2	-1.04643E+0	 21:03:01:20	
 1.26167E+1	-5.94546E-2	-2.57902E-2	-1.04773E+0	 21:03:02:20	
 1.26333E+1	-5.97042E-2	-2.54426E-2	-1.04876E+0	 21:03:03:20	
 1.26500E+1	-5.95836E-2	-2.53035E-2	-1.05001E+0	 21:03:04:20	
 1.26667E+1	-5.95330E-2	-2.55642E-2	-1.05133E+0	 21:03:05:20	
 1.26833E+1	-6.00002E-2	-2.61444E-2	-1.05234E+0	 21:03:06:20	
 1.27000E+1	-6.12120E-2	-2.65868E-2	-1.05383E+0	 21:03:07:20	
 1.27167E+1	-6.25591E-2	-2.67561E-2	-1.05482E+0	 21:03:08:20	
 1.27333E+1	-6.34579E-2	-2.65065E-2	-1.05555E+0	 21:03:09:20	
 1.27500E+1	-6.35016E-2	-2.61399E-2	-1.05625E+0	 21:03:10:20	
 1.27667E+1	-6.29161E-2	-2.58717E-2	-1.05723E+0	 21:03:11:20	
 1.27833E+1	-6.20389E-2	-2.56472E-2	-1.05819E+0	 21:03:12:20	
 1.28000E+1	-6.07974E-2	-2.54582E-2	-1.05894E+0	 21:03:13:20	
 1.28167E+1	-5.98975E-2	-2.51049E-2	-1.05981E+0	 21:03:14:20	
 1.28333E+1	-5.92526E-2	-2.49794E-2	-1.06059E+0	 21:03:15:20	
 1.28500E+1	-5.92635E-2	-2.50816E-2	-1.06125E+0	 21:03:16:20	
 1.28667E+1	-5.97845E-2	-2.53185E-2	-1.06220E+0	 21:03:17:20	
 1.28833E+1	-6.05883E-2	-2.55995E-2	-1.06336E+0	 21:03:18:20	
 1.29000E+1	-6.16870E-2	-2.56353E-2	-1.06462E+0	 21:03:19:20	
 1.29167E+1	-6.26473E-2	-2.57014E-2	-1.06574E+0	 21:03:20:20	
 1.29333E+1	-6.34627E-2	-2.58829E-2	-1.06661E+0	 21:03:21:20	
 1.29500E+1	-6.37070E-2	-2.63149E-2	-1.06726E+0	 21:03:22:20	
 1.29667E+1	-6.34490E-2	-2.66714E-2	-1.06817E+0	 21:03:23:20	
 1.29833E+1	-6.29812E-2	-2.67176E-2	-1.06915E+0	 21:03:24:20	
 1.30000E+1	-6.25582E-2	-2.65615E-2	-1.07003E+0	 21:03:25:20	
 1.30167E+1	-6.24013E-2	-2.65242E-2	-1.07056E+0	 21:03:26:20	
 1.30333E+1	-6.22887E-2	-2.68120E-2	-1.07091E+0	 21:03:27:20	
 1.30500E+1	-6.19664E-2	-2.72001E-2	-1.07122E+0	 21:03:28:20	
 1.30667E+1	-6.12229E-2	-2.70327E-2	-1.07169E+0	 21:03:29:20	
 1.30833E+1	-6.03973E-2	-2.60444E-2	-1.07246E+0	 21:03:30:20	
 1.31000E+1	-5.94140E-2	-2.47232E-2	-1.07334E+0	 21:03:31:20	
 1.31167E+1	-5.87952E-2	-2.29667E-2	-1.07417E+0	 21:03:32:20	
 1.31333E+1	-5.86449E-2	-2.20587E-2	-1.07491E+0	 21:03:33:20	
 1.31500E+1	-5.89498E-2	-2.16592E-2	-1.07557E+0	 21:03:34:20	
 1.31667E+1	-5.95507E-2	-2.18967E-2	-1.07604E+0	 21:03:35:20	
 1.31833E+1	-5.99716E-2	-2.25238E-2	-1.07660E+0	 21:03:36:20	
 1.32000E+1	-6.01719E-2	-2.32130E-2	-1.07729E+0	 21:03:37:20	
 1.32167E+1	-6.02703E-2	-2.39745E-2	-1.07763E+0	 21:03:38:20	
 1.32333E+1	-6.05402E-2	-2.45586E-2	-1.07782E+0	 21:03:39:20	
 1.32500E+1	-6.09187E-2	-2.51523E-2	-1.07786E+0	 21:03:40:20	
 1.32667E+1	-6.13413E-2	-2.57092E-2	-1.07789E+0	 21:03:41:20	
 1.32833E+1	-6.14471E-2	-2.63936E-2	-1.07812E+0	 21:03:42:20	
 1.33000E+1	-6.13461E-2	-2.67445E-2	-1.07842E+0	 21:03:43:20	
 1.33167E+1	-6.11662E-2	-2.67735E-2	-1.07862E+0	 21:03:44:20	
 1.33333E+1	-6.08558E-2	-2.65817E-2	-1.07872E+0	 21:03:45:20	
 1.33500E+1	-6.05556E-2	-2.63913E-2	-1.07881E+0	 21:03:46:20	
 1.33667E+1	-6.02491E-2	-2.63152E-2	-1.07896E+0	 21:03:47:20	
 1.33833E+1	-6.00630E-2	-2.61038E-2	-1.07918E+0	 21:03:48:20	
 1.34000E+1	-5.98453E-2	-2.56692E-2	-1.07944E+0	 21:03:49:20	
 1.34167E+1	-5.95898E-2	-2.50205E-2	-1.07963E+0	 21:03:50:20	
 1.34333E+1	-5.92773E-2	-2.47038E-2	-1.07967E+0	 21:03:51:20	
 1.34500E+1	-5.90686E-2	-2.46767E-2	-1.07969E+0	 21:03:52:20	
 1.34667E+1	-5.89223E-2	-2.49665E-2	-1.07980E+0	 21:03:53:20	
 1.34833E+1	-5.88401E-2	-2.54105E-2	-1.08003E+0	 21:03:54:20	
 1.35000E+1	-5.87702E-2	-2.56122E-2	-1.08043E+0	 21:03:55:20	
 1.35167E+1	-5.87702E-2	-2.55198E-2	-1.08077E+0	 21:03:56:20	
 1.35333E+1	-5.87562E-2	-2.50457E-2	-1.08093E+0	 21:03:57:20	
 1.35500E+1	-5.86256E-2	-2.42811E-2	-1.08099E+0	 21:03:58:20	
 1.35667E+1	-5.83883E-2	-2.36540E-2	-1.08098E+0	 21:03:59:20	
 1.35833E+1	-5.81554E-2	-2.30153E-2	-1.08098E+0	 21:04:00:20	
 1.36000E+1	-5.80128E-2	-2.26709E-2	-1.08100E+0	 21:04:01:20	
 1.36167E+1	-5.81515E-2	-2.24026E-2	-1.08105E+0	 21:04:02:20	
 1.36333E+1	-5.84226E-2	-2.24297E-2	-1.08108E+0	 21:04:03:20	
 1.36500E+1	-5.86582E-2	-2.27867E-2	-1.08109E+0	 21:04:04:20	
 1.36667E+1	-5.87536E-2	-2.32630E-2	-1.08108E+0	 21:04:05:20	
 1.36833E+1	-5.86462E-2	-2.38304E-2	-1.08112E+0	 21:04:06:20	
 1.37000E+1	-5.85337E-2	-2.41742E-2	-1.08124E+0	 21:04:07:20	
 1.37167E+1	-5.85670E-2	-2.43320E-2	-1.08146E+0	 21:04:08:20	
 1.37333E+1	-5.87983E-2	-2.44083E-2	-1.08165E+0	 21:04:09:20	
 1.37500E+1	-5.90915E-2	-2.45567E-2	-1.08166E+0	 21:04:10:20	
 1.37667E+1	-5.93619E-2	-2.47584E-2	-1.08143E+0	 21:04:11:20	
 1.37833E+1	-5.93912E-2	-2.49133E-2	-1.08116E+0	 21:04:12:20	
 1.38000E+1	-5.91501E-2	-2.48595E-2	-1.08093E+0	 21:04:13:20	
 1.38167E+1	-5.87377E-2	-2.46577E-2	-1.08066E+0	 21:04:14:20	
 1.38333E+1	-5.80637E-2	-2.44224E-2	-1.08039E+0	 21:04:15:20	
 1.38500E+1	-5.74202E-2	-2.41451E-2	-1.08016E+0	 21:04:16:20	
 1.38667E+1	-5.70000E-2	-2.37134E-2	-1.08005E+0	 21:04:17:20	
 1.38833E+1	-5.70014E-2	-2.30130E-2	-1.08005E+0	 21:04:18:20	
 1.39000E+1	-5.73593E-2	-2.24547E-2	-1.08006E+0	 21:04:19:20	
 1.39167E+1	-5.77809E-2	-2.24511E-2	-1.07997E+0	 21:04:20:20	
 1.39333E+1	-5.80833E-2	-2.31341E-2	-1.07976E+0	 21:04:21:20	
 1.39500E+1	-5.80830E-2	-2.41537E-2	-1.07940E+0	 21:04:22:20	
 1.39667E+1	-5.79509E-2	-2.47037E-2	-1.07908E+0	 21:04:23:20	
 1.39833E+1	-5.79016E-2	-2.47945E-2	-1.07872E+0	 21:04:24:20	
 1.40000E+1	-5.79655E-2	-2.44623E-2	-1.07841E+0	 21:04:25:20	
 1.40167E+1	-5.79301E-2	-2.38202E-2	-1.07815E+0	 21:04:26:20	
 1.40333E+1	-5.75028E-2	-2.32956E-2	-1.07770E+0	 21:04:27:20	
 1.40500E+1	-5.67395E-2	-2.28574E-2	-1.07713E+0	 21:04:28:20	
 1.40667E+1	-5.55180E-2	-2.27787E-2	-1.07669E+0	 21:04:29:20	
 1.40833E+1	-5.48859E-2	-2.29442E-2	-1.07659E+0	 21:04:30:20	
 1.41000E+1	-5.48232E-2	-2.31537E-2	-1.07665E+0	 21:04:31:20	
 1.41167E+1	-5.53030E-2	-2.33918E-2	-1.07672E+0	 21:04:32:20	
 1.41333E+1	-5.60943E-2	-2.36889E-2	-1.07668E+0	 21:04:33:20	
 1.41500E+1	-5.65919E-2	-2.42038E-2	-1.07654E+0	 21:04:34:20	
 1.41667E+1	-5.68323E-2	-2.46637E-2	-1.07639E+0	 21:04:35:20	
 1.41833E+1	-5.66109E-2	-2.48383E-2	-1.07628E+0	 21:04:36:20	
 1.42000E+1	-5.62412E-2	-2.46143E-2	-1.07624E+0	 21:04:37:20	
 1.42167E+1	-5.60656E-2	-2.40283E-2	-1.07625E+0	 21:04:38:20	
 1.42333E+1	-5.62069E-2	-2.34635E-2	-1.07625E+0	 21:04:39:20	
 1.42500E+1	-5.66952E-2	-2.26605E-2	-1.07615E+0	 21:04:40:20	
 1.42667E+1	-5.71654E-2	-2.21171E-2	-1.07596E+0	 21:04:41:20	
 1.42833E+1	-5.74315E-2	-2.17732E-2	-1.07576E+0	 21:04:42:20	
 1.43000E+1	-5.76511E-2	-2.17262E-2	-1.07573E+0	 21:04:43:20	
 1.43167E+1	-5.80739E-2	-2.18577E-2	-1.07584E+0	 21:04:44:20	
 1.43333E+1	-5.88822E-2	-2.19878E-2	-1.07602E+0	 21:04:45:20	
 1.43500E+1	-5.95739E-2	-2.21107E-2	-1.07623E+0	 21:04:46:20	
 1.43667E+1	-6.00026E-2	-2.20819E-2	-1.07631E+0	 21:04:47:20	
 1.43833E+1	-5.96763E-2	-2.19500E-2	-1.07622E+0	 21:04:48:20	
 1.44000E+1	-5.88117E-2	-2.18463E-2	-1.07589E+0	 21:04:49:20	
 1.44167E+1	-5.80748E-2	-2.19000E-2	-1.07551E+0	 21:04:50:20	
 1.44333E+1	-5.73497E-2	-2.22375E-2	-1.07528E+0	 21:04:51:20	
 1.44500E+1	-5.69407E-2	-2.27056E-2	-1.07525E+0	 21:04:52:20	
 1.44667E+1	-5.63225E-2	-2.27956E-2	-1.07541E+0	 21:04:53:20	
 1.44833E+1	-5.54459E-2	-2.25042E-2	-1.07562E+0	 21:04:54:20	
 1.45000E+1	-5.44694E-2	-2.21184E-2	-1.07589E+0	 21:04:55:20	
 1.45167E+1	-5.40281E-2	-2.17974E-2	-1.07601E+0	 21:04:56:20	
 1.45333E+1	-5.42739E-2	-2.16264E-2	-1.07606E+0	 21:04:57:20	
 1.45500E+1	-5.51272E-2	-2.13394E-2	-1.07612E+0	 21:04:58:20	
 1.45667E+1	-5.62010E-2	-2.08923E-2	-1.07625E+0	 21:04:59:20	
 1.45833E+1	-5.65802E-2	-2.04323E-2	-1.07640E+0	 21:05:00:20	
 1.46000E+1	-5.62557E-2	-2.03214E-2	-1.07655E+0	 21:05:01:20	
 1.46167E+1	-5.55931E-2	-2.03094E-2	-1.07667E+0	 21:05:02:20	
 1.46333E+1	-5.48068E-2	-2.00617E-2	-1.07673E+0	 21:05:03:20	
 1.46500E+1	-5.45131E-2	-1.93516E-2	-1.07673E+0	 21:05:04:20	
 1.46667E+1	-5.45037E-2	-1.87887E-2	-1.07679E+0	 21:05:05:20	
 1.46833E+1	-5.45053E-2	-1.87273E-2	-1.07692E+0	 21:05:06:20	
 1.47000E+1	-5.42281E-2	-1.94644E-2	-1.07709E+0	 21:05:07:20	
 1.47167E+1	-5.38902E-2	-2.03792E-2	-1.07723E+0	 21:05:08:20	
 1.47333E+1	-5.37352E-2	-2.09471E-2	-1.07717E+0	 21:05:09:20	
 1.47500E+1	-5.39904E-2	-2.14308E-2	-1.07702E+0	 21:05:10:20	
 1.47667E+1	-5.43879E-2	-2.21017E-2	-1.07690E+0	 21:05:11:20	
 1.47833E+1	-5.45329E-2	-2.31975E-2	-1.07692E+0	 21:05:12:20	
 1.48000E+1	-5.43557E-2	-2.40297E-2	-1.07707E+0	 21:05:13:20	
 1.48167E+1	-5.40032E-2	-2.44196E-2	-1.07735E+0	 21:05:14:20	
 1.48333E+1	-5.37648E-2	-2.41010E-2	-1.07751E+0	 21:05:15:20	
 1.48500E+1	-5.39164E-2	-2.32080E-2	-1.07753E+0	 21:05:16:20	
 1.48667E+1	-5.44702E-2	-2.23706E-2	-1.07749E+0	 21:05:17:20	
 1.48833E+1	-5.49197E-2	-2.15778E-2	-1.07743E+0	 21:05:18:20	
 1.49000E+1	-5.50448E-2	-2.13749E-2	-1.07742E+0	 21:05:19:20	
 1.49167E+1	-5.44338E-2	-2.17127E-2	-1.07750E+0	 21:05:20:20	
 1.49333E+1	-5.35219E-2	-2.21298E-2	-1.07757E+0	 21:05:21:20	
 1.49500E+1	-5.31123E-2	-2.25107E-2	-1.07756E+0	 21:05:22:20	
 1.49667E+1	-5.33431E-2	-2.25600E-2	-1.07742E+0	 21:05:23:20	
 1.49833E+1	-5.39122E-2	-2.24310E-2	-1.07723E+0	 21:05:24:20	
 1.50000E+1	-5.46012E-2	-2.22126E-2	-1.07707E+0	 21:05:25:20	
 1.50167E+1	-5.48457E-2	-2.18504E-2	-1.07708E+0	 21:05:26:20	
 1.50333E+1	-5.50142E-2	-2.14466E-2	-1.07719E+0	 21:05:27:20	
 1.50500E+1	-5.52565E-2	-2.11477E-2	-1.07737E+0	 21:05:28:20	
 1.50667E+1	-5.55623E-2	-2.13101E-2	-1.07751E+0	 21:05:29:20	
 1.50833E+1	-5.56706E-2	-2.18873E-2	-1.07749E+0	 21:05:30:20	
 1.51000E+1	-5.56326E-2	-2.23572E-2	-1.07722E+0	 21:05:31:20	
 1.51167E+1	-5.55187E-2	-2.26582E-2	-1.07679E+0	 21:05:32:20	
 1.51333E+1	-5.53865E-2	-2.27778E-2	-1.07640E+0	 21:05:33:20	
 1.51500E+1	-5.51461E-2	-2.32171E-2	-1.07626E+0	 21:05:34:20	
 1.51667E+1	-5.45444E-2	-2.39962E-2	-1.07641E+0	 21:05:35:20	
 1.51833E+1	-5.38380E-2	-2.48313E-2	-1.07662E+0	 21:05:36:20	
 1.52000E+1	-5.31865E-2	-2.48278E-2	-1.07674E+0	 21:05:37:20	
 1.52167E+1	-5.29981E-2	-2.42086E-2	-1.07672E+0	 21:05:38:20	
 1.52333E+1	-5.31974E-2	-2.36620E-2	-1.07659E+0	 21:05:39:20	
 1.52500E+1	-5.33679E-2	-2.38569E-2	-1.07638E+0	 21:05:40:20	
 1.52667E+1	-5.31693E-2	-2.46134E-2	-1.07621E+0	 21:05:41:20	
 1.52833E+1	-5.26380E-2	-2.54597E-2	-1.07615E+0	 21:05:42:20	
 1.53000E+1	-5.19394E-2	-2.55078E-2	-1.07618E+0	 21:05:43:20	
 1.53167E+1	-5.16611E-2	-2.49565E-2	-1.07620E+0	 21:05:44:20	
 1.53333E+1	-5.18794E-2	-2.44376E-2	-1.07609E+0	 21:05:45:20	
 1.53500E+1	-5.23955E-2	-2.42318E-2	-1.07574E+0	 21:05:46:20	
 1.53667E+1	-5.30668E-2	-2.44260E-2	-1.07550E+0	 21:05:47:20	
 1.53833E+1	-5.34497E-2	-2.46408E-2	-1.07537E+0	 21:05:48:20	
 1.54000E+1	-5.37494E-2	-2.43159E-2	-1.07525E+0	 21:05:49:20	
 1.54167E+1	-5.38648E-2	-2.31855E-2	-1.07509E+0	 21:05:50:20	
 1.54333E+1	-5.39890E-2	-2.20452E-2	-1.07491E+0	 21:05:51:20	
 1.54500E+1	-5.42016E-2	-2.12339E-2	-1.07470E+0	 21:05:52:20	
 1.54667E+1	-5.46281E-2	-2.12296E-2	-1.07451E+0	 21:05:53:20	
 1.54833E+1	-5.51164E-2	-2.16225E-2	-1.07435E+0	 21:05:54:20	
 1.55000E+1	-5.55070E-2	-2.17143E-2	-1.07420E+0	 21:05:55:20	
 1.55167E+1	-5.56062E-2	-2.13380E-2	-1.07406E+0	 21:05:56:20	
 1.55333E+1	-5.55077E-2	-2.08033E-2	-1.07405E+0	 21:05:57:20	
 1.55500E+1	-5.53471E-2	-2.03578E-2	-1.07424E+0	 21:05:58:20	
 1.55667E+1	-5.50910E-2	-2.05015E-2	-1.07442E+0	 21:05:59:20	
 1.55833E+1	-5.46718E-2	-2.11722E-2	-1.07445E+0	 21:06:00:20	
 1.56000E+1	-5.40379E-2	-2.19780E-2	-1.07428E+0	 21:06:01:20	
 1.56167E+1	-5.36721E-2	-2.27295E-2	-1.07396E+0	 21:06:02:20	
 1.56333E+1	-5.36519E-2	-2.27800E-2	-1.07365E+0	 21:06:03:20	
 1.56500E+1	-5.39868E-2	-2.22922E-2	-1.07365E+0	 21:06:04:20	
 1.56667E+1	-5.42130E-2	-2.19590E-2	-1.07384E+0	 21:06:05:20	
 1.56833E+1	-5.41028E-2	-2.20544E-2	-1.07406E+0	 21:06:06:20	
 1.57000E+1	-5.36914E-2	-2.24774E-2	-1.07415E+0	 21:06:07:20	
 1.57167E+1	-5.33178E-2	-2.28998E-2	-1.07413E+0	 21:06:08:20	
 1.57333E+1	-5.30098E-2	-2.30071E-2	-1.07411E+0	 21:06:09:20	
 1.57500E+1	-5.29558E-2	-2.30074E-2	-1.07418E+0	 21:06:10:20	
 1.57667E+1	-5.30932E-2	-2.29094E-2	-1.07430E+0	 21:06:11:20	
 1.57833E+1	-5.32030E-2	-2.25939E-2	-1.07430E+0	 21:06:12:20	
 1.58000E+1	-5.33301E-2	-2.21160E-2	-1.07408E+0	 21:06:13:20	
 1.58167E+1	-5.34920E-2	-2.14693E-2	-1.07372E+0	 21:06:14:20	
 1.58333E+1	-5.37642E-2	-2.10252E-2	-1.07319E+0	 21:06:15:20	
 1.58500E+1	-5.39278E-2	-2.05930E-2	-1.07299E+0	 21:06:16:20	
 1.58667E+1	-5.39035E-2	-2.02258E-2	-1.07301E+0	 21:06:17:20	
 1.58833E+1	-5.35638E-2	-2.00105E-2	-1.07321E+0	 21:06:18:20	
 1.59000E+1	-5.30546E-2	-2.02127E-2	-1.07341E+0	 21:06:19:20	
 1.59167E+1	-5.27888E-2	-2.09704E-2	-1.07349E+0	 21:06:20:20	
 1.59333E+1	-5.26905E-2	-2.17918E-2	-1.07346E+0	 21:06:21:20	
 1.59500E+1	-5.26859E-2	-2.25408E-2	-1.07341E+0	 21:06:22:20	
 1.59667E+1	-5.25373E-2	-2.26727E-2	-1.07349E+0	 21:06:23:20	
 1.59833E+1	-5.22179E-2	-2.24582E-2	-1.07377E+0	 21:06:24:20	
 1.60000E+1	-5.19330E-2	-2.23002E-2	-1.07407E+0	 21:06:25:20	
 1.60167E+1	-5.19382E-2	-2.23133E-2	-1.07419E+0	 21:06:26:20	
 1.60333E+1	-5.22484E-2	-2.27136E-2	-1.07424E+0	 21:06:27:20	
 1.60500E+1	-5.24531E-2	-2.33202E-2	-1.07432E+0	 21:06:28:20	
 1.60667E+1	-5.24976E-2	-2.38502E-2	-1.07440E+0	 21:06:29:20	
 1.60833E+1	-5.23836E-2	-2.41535E-2	-1.07428E+0	 21:06:30:20	
 1.61000E+1	-5.21567E-2	-2.40432E-2	-1.07393E+0	 21:06:31:20	
 1.61167E+1	-5.19789E-2	-2.36949E-2	-1.07362E+0	 21:06:32:20	
 1.61333E+1	-5.19753E-2	-2.34307E-2	-1.07355E+0	 21:06:33:20	
 1.61500E+1	-5.22463E-2	-2.31868E-2	-1.07373E+0	 21:06:34:20	
 1.61667E+1	-5.27723E-2	-2.29808E-2	-1.07404E+0	 21:06:35:20	
 1.61833E+1	-5.31491E-2	-2.26441E-2	-1.07417E+0	 21:06:36:20	
 1.62000E+1	-5.32552E-2	-2.22511E-2	-1.07428E+0	 21:06:37:20	
 1.62167E+1	-5.30633E-2	-2.17643E-2	-1.07437E+0	 21:06:38:20	
 1.62333E+1	-5.27400E-2	-2.14223E-2	-1.07446E+0	 21:06:39:20	
 1.62500E+1	-5.25015E-2	-2.12724E-2	-1.07465E+0	 21:06:40:20	
 1.62667E+1	-5.23809E-2	-2.15093E-2	-1.07503E+0	 21:06:41:20	
 1.62833E+1	-5.22382E-2	-2.19393E-2	-1.07530E+0	 21:06:42:20	
 1.63000E+1	-5.20291E-2	-2.21440E-2	-1.07553E+0	 21:06:43:20	
 1.63167E+1	-5.19789E-2	-2.18877E-2	-1.07563E+0	 21:06:44:20	
 1.63333E+1	-5.22432E-2	-2.11995E-2	-1.07559E+0	 21:06:45:20	
 1.63500E+1	-5.28145E-2	-2.03311E-2	-1.07556E+0	 21:06:46:20	
 1.63667E+1	-5.36265E-2	-2.00071E-2	-1.07572E+0	 21:06:47:20	
 1.63833E+1	-5.42583E-2	-2.02330E-2	-1.07601E+0	 21:06:48:20	
 1.64000E+1	-5.47845E-2	-2.07554E-2	-1.07629E+0	 21:06:49:20	
 1.64167E+1	-5.48661E-2	-2.14438E-2	-1.07647E+0	 21:06:50:20	
 1.64333E+1	-5.47369E-2	-2.18541E-2	-1.07652E+0	 21:06:51:20	
 1.64500E+1	-5.46669E-2	-2.20186E-2	-1.07650E+0	 21:06:52:20	
 1.64667E+1	-5.49105E-2	-2.21073E-2	-1.07659E+0	 21:06:53:20	
 1.64833E+1	-5.56546E-2	-2.23961E-2	-1.07672E+0	 21:06:54:20	
 1.65000E+1	-5.65786E-2	-2.27770E-2	-1.07681E+0	 21:06:55:20	
 1.65167E+1	-5.71608E-2	-2.30941E-2	-1.07691E+0	 21:06:56:20	
 1.65333E+1	-5.74732E-2	-2.30007E-2	-1.07705E+0	 21:06:57:20	
 1.65500E+1	-5.75574E-2	-2.25159E-2	-1.07728E+0	 21:06:58:20	
 1.65667E+1	-5.78878E-2	-2.20418E-2	-1.07757E+0	 21:06:59:20	
 1.65833E+1	-5.86681E-2	-2.14285E-2	-1.07780E+0	 21:07:00:20	
 1.66000E+1	-5.97755E-2	-2.10046E-2	-1.07788E+0	 21:07:01:20	
 1.66167E+1	-6.04515E-2	-2.06859E-2	-1.07799E+0	 21:07:02:20	
 1.66333E+1	-6.06194E-2	-2.06523E-2	-1.07828E+0	 21:07:03:20	
 1.66500E+1	-6.03692E-2	-2.08164E-2	-1.07861E+0	 21:07:04:20	
 1.66667E+1	-5.99966E-2	-2.10111E-2	-1.07899E+0	 21:07:05:20	
 1.66833E+1	-6.00593E-2	-2.09231E-2	-1.07943E+0	 21:07:06:20	
 1.67000E+1	-6.04645E-2	-2.07540E-2	-1.07969E+0	 21:07:07:20	
 1.67167E+1	-6.10424E-2	-2.08708E-2	-1.07970E+0	 21:07:08:20	
 1.67333E+1	-6.21150E-2	-2.15430E-2	-1.07960E+0	 21:07:09:20	
 1.67500E+1	-6.35459E-2	-2.29231E-2	-1.07960E+0	 21:07:10:20	
 1.67667E+1	-6.52661E-2	-2.37755E-2	-1.07976E+0	 21:07:11:20	
 1.67833E+1	-6.65465E-2	-2.40296E-2	-1.08003E+0	 21:07:12:20	
 1.68000E+1	-6.74635E-2	-2.35874E-2	-1.08021E+0	 21:07:13:20	
 1.68167E+1	-6.76174E-2	-2.29863E-2	-1.08020E+0	 21:07:14:20	
 1.68333E+1	-6.74291E-2	-2.28379E-2	-1.08012E+0	 21:07:15:20	
 1.68500E+1	-6.73504E-2	-2.29910E-2	-1.08008E+0	 21:07:16:20	
 1.68667E+1	-6.75205E-2	-2.28919E-2	-1.08016E+0	 21:07:17:20	
 1.68833E+1	-6.78774E-2	-2.21713E-2	-1.08039E+0	 21:07:18:20	
 1.69000E+1	-6.82746E-2	-2.12036E-2	-1.08051E+0	 21:07:19:20	
 1.69167E+1	-6.85473E-2	-2.04363E-2	-1.08053E+0	 21:07:20:20	
 1.69333E+1	-6.88872E-2	-2.06329E-2	-1.08052E+0	 21:07:21:20	
 1.69500E+1	-6.92895E-2	-2.16236E-2	-1.08061E+0	 21:07:22:20	
 1.69667E+1	-7.00200E-2	-2.25896E-2	-1.08085E+0	 21:07:23:20	
 1.69833E+1	-7.08311E-2	-2.33901E-2	-1.08108E+0	 21:07:24:20	
 1.70000E+1	-7.20432E-2	-2.35097E-2	-1.08128E+0	 21:07:25:20	
 1.70167E+1	-7.32175E-2	-2.32745E-2	-1.08130E+0	 21:07:26:20	
 1.70333E+1	-7.47338E-2	-2.29137E-2	-1.08128E+0	 21:07:27:20	
 1.70500E+1	-7.61869E-2	-2.24375E-2	-1.08130E+0	 21:07:28:20	
 1.70667E+1	-7.75031E-2	-2.21539E-2	-1.08133E+0	 21:07:29:20	
 1.70833E+1	-7.84842E-2	-2.18430E-2	-1.08139E+0	 21:07:30:20	
 1.71000E+1	-7.91567E-2	-2.15228E-2	-1.08169E+0	 21:07:31:20	
 1.71167E+1	-7.93883E-2	-2.11322E-2	-1.08208E+0	 21:07:32:20	
 1.71333E+1	-7.93483E-2	-2.09164E-2	-1.08245E+0	 21:07:33:20	
 1.71500E+1	-7.92792E-2	-2.07723E-2	-1.08278E+0	 21:07:34:20	
 1.71667E+1	-7.94685E-2	-2.06166E-2	-1.08296E+0	 21:07:35:20	
 1.71833E+1	-8.00221E-2	-2.00897E-2	-1.08297E+0	 21:07:36:20	
 1.72000E+1	-8.11552E-2	-1.91676E-2	-1.08290E+0	 21:07:37:20	
 1.72167E+1	-8.23777E-2	-1.76385E-2	-1.08285E+0	 21:07:38:20	
 1.72333E+1	-8.39130E-2	-1.64433E-2	-1.08280E+0	 21:07:39:20	
 1.72500E+1	-8.49572E-2	-1.55329E-2	-1.08278E+0	 21:07:40:20	
 1.72667E+1	-8.58982E-2	-1.55478E-2	-1.08280E+0	 21:07:41:20	
 1.72833E+1	-8.62898E-2	-1.64866E-2	-1.08287E+0	 21:07:42:20	
 1.73000E+1	-8.63197E-2	-1.76886E-2	-1.08294E+0	 21:07:43:20	
 1.73167E+1	-8.61271E-2	-1.88809E-2	-1.08304E+0	 21:07:44:20	
 1.73333E+1	-8.57881E-2	-1.91723E-2	-1.08318E+0	 21:07:45:20	
 1.73500E+1	-8.54492E-2	-1.84585E-2	-1.08336E+0	 21:07:46:20	
 1.73667E+1	-8.50964E-2	-1.73975E-2	-1.08364E+0	 21:07:47:20	
 1.73833E+1	-8.48962E-2	-1.61404E-2	-1.08392E+0	 21:07:48:20	
 1.74000E+1	-8.49371E-2	-1.54433E-2	-1.08416E+0	 21:07:49:20	
 1.74167E+1	-8.52870E-2	-1.48478E-2	-1.08446E+0	 21:07:50:20	
 1.74333E+1	-8.58864E-2	-1.40077E-2	-1.08463E+0	 21:07:51:20	
 1.74500E+1	-8.64209E-2	-1.27044E-2	-1.08459E+0	 21:07:52:20	
 1.74667E+1	-8.67509E-2	-1.17988E-2	-1.08436E+0	 21:07:53:20	
 1.74833E+1	-8.63962E-2	-1.11387E-2	-1.08411E+0	 21:07:54:20	
 1.75000E+1	-8.50941E-2	-1.08708E-2	-1.08401E+0	 21:07:55:20	
 1.75167E+1	-8.34550E-2	-1.06362E-2	-1.08405E+0	 21:07:56:20	
 1.75333E+1	-8.15434E-2	-1.05003E-2	-1.08419E+0	 21:07:57:20	
 1.75500E+1	-8.02178E-2	-1.07717E-2	-1.08440E+0	 21:07:58:20	
 1.75667E+1	-7.91975E-2	-1.13780E-2	-1.08466E+0	 21:07:59:20	
 1.75833E+1	-7.88705E-2	-1.21510E-2	-1.08520E+0	 21:08:00:20	
 1.76000E+1	-7.88116E-2	-1.23918E-2	-1.08562E+0	 21:08:01:20	
 1.76167E+1	-7.88136E-2	-1.20373E-2	-1.08589E+0	 21:08:02:20	
 1.76333E+1	-7.85756E-2	-1.14633E-2	-1.08603E+0	 21:08:03:20	
 1.76500E+1	-7.81996E-2	-1.06931E-2	-1.08603E+0	 21:08:04:20	
 1.76667E+1	-7.76443E-2	-1.00282E-2	-1.08597E+0	 21:08:05:20	
 1.76833E+1	-7.71174E-2	-9.25725E-3	-1.08598E+0	 21:08:06:20	
 1.77000E+1	-7.62819E-2	-8.72635E-3	-1.08612E+0	 21:08:07:20	
 1.77167E+1	-7.53810E-2	-8.04176E-3	-1.08637E+0	 21:08:08:20	
 1.77333E+1	-7.41361E-2	-7.31923E-3	-1.08674E+0	 21:08:09:20	
 1.77500E+1	-7.28450E-2	-6.17501E-3	-1.08715E+0	 21:08:10:20	
 1.77667E+1	-7.16718E-2	-5.36931E-3	-1.08733E+0	 21:08:11:20	
 1.77833E+1	-7.07577E-2	-4.80049E-3	-1.08754E+0	 21:08:12:20	
 1.78000E+1	-6.98701E-2	-4.54257E-3	-1.08775E+0	 21:08:13:20	
 1.78167E+1	-6.92364E-2	-4.21343E-3	-1.08786E+0	 21:08:14:20	
 1.78333E+1	-6.86206E-2	-3.73555E-3	-1.08791E+0	 21:08:15:20	
 1.78500E+1	-6.82533E-2	-3.04444E-3	-1.08796E+0	 21:08:16:20	
 1.78667E+1	-6.81430E-2	-2.56513E-3	-1.08810E+0	 21:08:17:20	
 1.78833E+1	-6.83697E-2	-2.26654E-3	-1.08833E+0	 21:08:18:20	
 1.79000E+1	-6.89989E-2	-2.37678E-3	-1.08862E+0	 21:08:19:20	
 1.79167E+1	-6.95782E-2	-2.75120E-3	-1.08881E+0	 21:08:20:20	
 1.79333E+1	-7.00232E-2	-3.14059E-3	-1.08883E+0	 21:08:21:20	
 1.79500E+1	-7.00608E-2	-3.59365E-3	-1.08878E+0	 21:08:22:20	
 1.79667E+1	-6.98663E-2	-4.08166E-3	-1.08880E+0	 21:08:23:20	
 1.79833E+1	-6.95966E-2	-4.69957E-3	-1.08889E+0	 21:08:24:20	
 1.80000E+1	-6.92500E-2	-4.90899E-3	-1.08907E+0	 21:08:25:20	
 1.80167E+1	-6.89487E-2	-4.28311E-3	-1.08925E+0	 21:08:26:20	
 1.80333E+1	-6.87517E-2	-2.91379E-3	-1.08933E+0	 21:08:27:20	
 1.80500E+1	-6.88273E-2	-1.02242E-3	-1.08931E+0	 21:08:28:20	
 1.80667E+1	-6.92775E-2	 4.00098E-4	-1.08926E+0	 21:08:29:20	
 1.80833E+1	-6.99598E-2	 1.50240E-3	-1.08926E+0	 21:08:30:20	
 1.81000E+1	-7.08207E-2	 1.89988E-3	-1.08935E+0	 21:08:31:20	
 1.81167E+1	-7.15096E-2	 2.05398E-3	-1.08945E+0	 21:08:32:20	
 1.81333E+1	-7.22018E-2	 2.16815E-3	-1.08946E+0	 21:08:33:20	
 1.81500E+1	-7.26223E-2	 2.49996E-3	-1.08938E+0	 21:08:34:20	
 1.81667E+1	-7.27608E-2	 3.06729E-3	-1.08926E+0	 21:08:35:20	
 1.81833E+1	-7.26006E-2	 3.61568E-3	-1.08919E+0	 21:08:36:20	
 1.82000E+1	-7.22905E-2	 3.74346E-3	-1.08919E+0	 21:08:37:20	
 1.82167E+1	-7.22212E-2	 3.42472E-3	-1.08918E+0	 21:08:38:20	
 1.82333E+1	-7.26185E-2	 2.90097E-3	-1.08917E+0	 21:08:39:20	
 1.82500E+1	-7.36121E-2	 2.43234E-3	-1.08925E+0	 21:08:40:20	
 1.82667E+1	-7.50250E-2	 2.71802E-3	-1.08949E+0	 21:08:41:20	
 1.82833E+1	-7.64337E-2	 3.66435E-3	-1.08972E+0	 21:08:42:20	
 1.83000E+1	-7.82484E-2	 4.65540E-3	-1.08967E+0	 21:08:43:20	
 1.83167E+1	-7.98976E-2	 5.44266E-3	-1.08932E+0	 21:08:44:20	
 1.83333E+1	-8.19549E-2	 5.48169E-3	-1.08881E+0	 21:08:45:20	
 1.83500E+1	-8.35278E-2	 5.16374E-3	-1.08874E+0	 21:08:46:20	
 1.83667E+1	-8.53218E-2	 4.81638E-3	-1.08898E+0	 21:08:47:20	
 1.83833E+1	-8.63054E-2	 4.57235E-3	-1.08923E+0	 21:08:48:20	
 1.84000E+1	-8.72544E-2	 4.40483E-3	-1.08929E+0	 21:08:49:20	
 1.84167E+1	-8.80299E-2	 4.16162E-3	-1.08922E+0	 21:08:50:20	
 1.84333E+1	-8.90895E-2	 4.05707E-3	-1.08920E+0	 21:08:51:20	
 1.84500E+1	-9.01932E-2	 4.17454E-3	-1.08934E+0	 21:08:52:20	
 1.84667E+1	-9.11294E-2	 4.46149E-3	-1.08953E+0	 21:08:53:20	
 1.84833E+1	-9.15015E-2	 4.79949E-3	-1.08959E+0	 21:08:54:20	
 1.85000E+1	-9.15527E-2	 5.06907E-3	-1.08946E+0	 21:08:55:20	
 1.85167E+1	-9.16883E-2	 5.48703E-3	-1.08917E+0	 21:08:56:20	
 1.85333E+1	-9.23877E-2	 6.02194E-3	-1.08898E+0	 21:08:57:20	
 1.85500E+1	-9.35359E-2	 6.45101E-3	-1.08887E+0	 21:08:58:20	
 1.85667E+1	-9.52111E-2	 6.46171E-3	-1.08884E+0	 21:08:59:20	
 1.85833E+1	-9.63943E-2	 6.06908E-3	-1.08882E+0	 21:09:00:20	
 1.86000E+1	-9.74159E-2	 5.70105E-3	-1.08877E+0	 21:09:01:20	
 1.86167E+1	-9.78648E-2	 5.50010E-3	-1.08869E+0	 21:09:02:20	
 1.86333E+1	-9.80328E-2	 5.65357E-3	-1.08842E+0	 21:09:03:20	
 1.86500E+1	-9.79332E-2	 6.04391E-3	-1.08823E+0	 21:09:04:20	
 1.86667E+1	-9.77861E-2	 6.48105E-3	-1.08819E+0	 21:09:05:20	
 1.86833E+1	-9.78701E-2	 6.85863E-3	-1.08835E+0	 21:09:06:20	
 1.87000E+1	-9.83953E-2	 6.99294E-3	-1.08862E+0	 21:09:07:20	
 1.87167E+1	-9.89962E-2	 6.97643E-3	-1.08875E+0	 21:09:08:20	
 1.87333E+1	-9.95646E-2	 7.15594E-3	-1.08870E+0	 21:09:09:20	
 1.87500E+1	-9.93899E-2	 7.88467E-3	-1.08827E+0	 21:09:10:20	
 1.87667E+1	-9.86621E-2	 9.01986E-3	-1.08789E+0	 21:09:11:20	
 1.87833E+1	-9.79733E-2	 1.03524E-2	-1.08765E+0	 21:09:12:20	
 1.88000E+1	-9.78178E-2	 1.10322E-2	-1.08741E+0	 21:09:13:20	
 1.88167E+1	-9.84326E-2	 1.10124E-2	-1.08712E+0	 21:09:14:20	
 1.88333E+1	-9.94654E-2	 1.03117E-2	-1.08673E+0	 21:09:15:20	
 1.88500E+1	-1.00002E-1	 9.18522E-3	-1.08642E+0	 21:09:16:20	
 1.88667E+1	-9.97073E-2	 8.40903E-3	-1.08626E+0	 21:09:17:20	
 1.88833E+1	-9.86797E-2	 7.85705E-3	-1.08629E+0	 21:09:18:20	
 1.89000E+1	-9.70145E-2	 7.71936E-3	-1.08638E+0	 21:09:19:20	
 1.89167E+1	-9.55526E-2	 7.57903E-3	-1.08650E+0	 21:09:20:20	
 1.89333E+1	-9.38758E-2	 7.31515E-3	-1.08668E+0	 21:09:21:20	
 1.89500E+1	-9.28764E-2	 7.06614E-3	-1.08699E+0	 21:09:22:20	
 1.89667E+1	-9.20520E-2	 7.16260E-3	-1.08732E+0	 21:09:23:20	
 1.89833E+1	-9.16156E-2	 7.65476E-3	-1.08744E+0	 21:09:24:20	
 1.90000E+1	-9.11066E-2	 8.05804E-3	-1.08739E+0	 21:09:25:20	
 1.90167E+1	-9.06246E-2	 8.29077E-3	-1.08728E+0	 21:09:26:20	
 1.90333E+1	-8.96967E-2	 8.28505E-3	-1.08730E+0	 21:09:27:20	
 1.90500E+1	-8.85191E-2	 8.42725E-3	-1.08734E+0	 21:09:28:20	
 1.90667E+1	-8.68113E-2	 8.94721E-3	-1.08726E+0	 21:09:29:20	
 1.90833E+1	-8.53193E-2	 9.69303E-3	-1.08704E+0	 21:09:30:20	
 1.91000E+1	-8.37909E-2	 9.99609E-3	-1.08673E+0	 21:09:31:20	
 1.91167E+1	-8.28818E-2	 9.83490E-3	-1.08635E+0	 21:09:32:20	
 1.91333E+1	-8.18168E-2	 9.40156E-3	-1.08609E+0	 21:09:33:20	
 1.91500E+1	-8.06128E-2	 8.81768E-3	-1.08604E+0	 21:09:34:20	
 1.91667E+1	-7.93558E-2	 8.48414E-3	-1.08614E+0	 21:09:35:20	
 1.91833E+1	-7.84090E-2	 8.13938E-3	-1.08630E+0	 21:09:36:20	
 1.92000E+1	-7.74024E-2	 7.93753E-3	-1.08643E+0	 21:09:37:20	
 1.92167E+1	-7.65147E-2	 7.89911E-3	-1.08643E+0	 21:09:38:20	
 1.92333E+1	-7.50761E-2	 8.09033E-3	-1.08624E+0	 21:09:39:20	
 1.92500E+1	-7.35997E-2	 8.37616E-3	-1.08591E+0	 21:09:40:20	
 1.92667E+1	-7.17276E-2	 8.69394E-3	-1.08530E+0	 21:09:41:20	
 1.92833E+1	-7.02280E-2	 9.23748E-3	-1.08493E+0	 21:09:42:20	
 1.93000E+1	-6.89834E-2	 9.89500E-3	-1.08477E+0	 21:09:43:20	
 1.93167E+1	-6.87050E-2	 1.07546E-2	-1.08477E+0	 21:09:44:20	
 1.93333E+1	-6.90782E-2	 1.10981E-2	-1.08488E+0	 21:09:45:20	
 1.93500E+1	-6.94812E-2	 1.07681E-2	-1.08498E+0	 21:09:46:20	
 1.93667E+1	-6.95034E-2	 1.00451E-2	-1.08497E+0	 21:09:47:20	
 1.93833E+1	-6.88576E-2	 9.14319E-3	-1.08470E+0	 21:09:48:20	
 1.94000E+1	-6.74439E-2	 8.72186E-3	-1.08450E+0	 21:09:49:20	
 1.94167E+1	-6.58804E-2	 8.52614E-3	-1.08445E+0	 21:09:50:20	
 1.94333E+1	-6.45414E-2	 8.52862E-3	-1.08456E+0	 21:09:51:20	
 1.94500E+1	-6.39127E-2	 8.62957E-3	-1.08470E+0	 21:09:52:20	
 1.94667E+1	-6.38532E-2	 8.79607E-3	-1.08475E+0	 21:09:53:20	
 1.94833E+1	-6.42135E-2	 9.02005E-3	-1.08471E+0	 21:09:54:20	
 1.95000E+1	-6.46399E-2	 9.17940E-3	-1.08473E+0	 21:09:55:20	
 1.95167E+1	-6.47852E-2	 9.27091E-3	-1.08487E+0	 21:09:56:20	
 1.95333E+1	-6.46863E-2	 9.29832E-3	-1.08519E+0	 21:09:57:20	
 1.95500E+1	-6.45506E-2	 9.26793E-3	-1.08552E+0	 21:09:58:20	
 1.95667E+1	-6.45524E-2	 9.17398E-3	-1.08572E+0	 21:09:59:20	
 1.95833E+1	-6.48808E-2	 8.89819E-3	-1.08572E+0	 21:10:00:20	
 1.96000E+1	-6.56856E-2	 8.53115E-3	-1.08566E+0	 21:10:01:20	
 1.96167E+1	-6.66594E-2	 8.00212E-3	-1.08566E+0	 21:10:02:20	
 1.96333E+1	-6.79634E-2	 7.42112E-3	-1.08580E+0	 21:10:03:20	
 1.96500E+1	-6.89301E-2	 6.61095E-3	-1.08624E+0	 21:10:04:20	
 1.96667E+1	-6.97319E-2	 5.94302E-3	-1.08699E+0	 21:10:05:20	
 1.96833E+1	-7.01621E-2	 5.03421E-3	-1.08743E+0	 21:10:06:20	
 1.97000E+1	-7.07560E-2	 4.28419E-3	-1.08774E+0	 21:10:07:20	
 1.97167E+1	-7.18107E-2	 3.38546E-3	-1.08784E+0	 21:10:08:20	
 1.97333E+1	-7.37026E-2	 2.83834E-3	-1.08776E+0	 21:10:09:20	
 1.97500E+1	-7.57031E-2	 2.80066E-3	-1.08761E+0	 21:10:10:20	
 1.97667E+1	-7.83163E-2	 3.27451E-3	-1.08748E+0	 21:10:11:20	
 1.97833E+1	-8.05579E-2	 3.90817E-3	-1.08740E+0	 21:10:12:20	
 1.98000E+1	-8.35711E-2	 3.96990E-3	-1.08728E+0	 21:10:13:20	
 1.98167E+1	-8.57991E-2	 3.27522E-3	-1.08714E+0	 21:10:14:20	
 1.98333E+1	-8.79862E-2	 2.28287E-3	-1.08713E+0	 21:10:15:20	
 1.98500E+1	-8.96189E-2	 1.25206E-3	-1.08730E+0	 21:10:16:20	
 1.98667E+1	-9.15898E-2	 8.55613E-4	-1.08759E+0	 21:10:17:20	
 1.98833E+1	-9.35270E-2	 6.09126E-4	-1.08790E+0	 21:10:18:20	
 1.99000E+1	-9.54789E-2	 3.67304E-4	-1.08829E+0	 21:10:19:20	
 1.99167E+1	-9.68999E-2	-2.04601E-4	-1.08857E+0	 21:10:20:20	
 1.99333E+1	-9.82296E-2	-7.06195E-4	-1.08868E+0	 21:10:21:20	
 1.99500E+1	-9.90850E-2	-1.03481E-3	-1.08873E+0	 21:10:22:20	
 1.99667E+1	-1.00096E-1	-1.07288E-3	-1.08881E+0	 21:10:23:20	
 1.99833E+1	-1.01313E-1	-1.07288E-3	-1.08895E+0	 21:10:24:20	
 2.00000E+1	-1.02922E-1	-1.10567E-3	-1.08908E+0	 21:10:25:20	
 2.00167E+1	-1.04707E-1	-1.13249E-3	-1.08912E+0	 21:10:26:20	
 2.00333E+1	-1.07181E-1	-1.17098E-3	-1.08900E+0	 21:10:27:20	
 2.00500E+1	-1.09427E-1	-1.36201E-3	-1.08875E+0	 21:10:28:20	
 2.00667E+1	-1.12350E-1	-1.58066E-3	-1.08846E+0	 21:10:29:20	
 2.00833E+1	-1.15045E-1	-1.85318E-3	-1.08830E+0	 21:10:30:20	
 2.01000E+1	-1.17561E-1	-1.90735E-3	-1.08843E+0	 21:10:31:20	
 2.01167E+1	-1.19199E-1	-1.92267E-3	-1.08867E+0	 21:10:32:20	
 2.01333E+1	-1.20597E-1	-2.05524E-3	-1.08879E+0	 21:10:33:20	
 2.01500E+1	-1.21453E-1	-2.37705E-3	-1.08875E+0	 21:10:34:20	
 2.01667E+1	-1.22336E-1	-2.70196E-3	-1.08862E+0	 21:10:35:20	
 2.01833E+1	-1.22906E-1	-3.08300E-3	-1.08852E+0	 21:10:36:20	
 2.02000E+1	-1.23321E-1	-3.41635E-3	-1.08850E+0	 21:10:37:20	
 2.02167E+1	-1.23469E-1	-3.93158E-3	-1.08849E+0	 21:10:38:20	
 2.02333E+1	-1.23673E-1	-4.51130E-3	-1.08845E+0	 21:10:39:20	
 2.02500E+1	-1.24144E-1	-5.13423E-3	-1.08835E+0	 21:10:40:20	
 2.02667E+1	-1.24922E-1	-5.65609E-3	-1.08817E+0	 21:10:41:20	
 2.02833E+1	-1.25559E-1	-6.15737E-3	-1.08789E+0	 21:10:42:20	
 2.03000E+1	-1.26032E-1	-6.54333E-3	-1.08767E+0	 21:10:43:20	
 2.03167E+1	-1.26253E-1	-6.83736E-3	-1.08766E+0	 21:10:44:20	
 2.03333E+1	-1.26525E-1	-6.90899E-3	-1.08781E+0	 21:10:45:20	
 2.03500E+1	-1.26971E-1	-6.76456E-3	-1.08788E+0	 21:10:46:20	
 2.03667E+1	-1.27670E-1	-6.49950E-3	-1.08786E+0	 21:10:47:20	
 2.03833E+1	-1.28176E-1	-6.34950E-3	-1.08782E+0	 21:10:48:20	
 2.04000E+1	-1.28535E-1	-6.67704E-3	-1.08783E+0	 21:10:49:20	
 2.04167E+1	-1.28418E-1	-7.61186E-3	-1.08792E+0	 21:10:50:20	
 2.04333E+1	-1.27771E-1	-8.60146E-3	-1.08819E+0	 21:10:51:20	
 2.04500E+1	-1.26810E-1	-9.54812E-3	-1.08844E+0	 21:10:52:20	
 2.04667E+1	-1.25433E-1	-9.96269E-3	-1.08863E+0	 21:10:53:20	
 2.04833E+1	-1.24298E-1	-1.03744E-2	-1.08874E+0	 21:10:54:20	
 2.05000E+1	-1.23040E-1	-1.09477E-2	-1.08868E+0	 21:10:55:20	
 2.05167E+1	-1.22189E-1	-1.15567E-2	-1.08843E+0	 21:10:56:20	
 2.05333E+1	-1.21144E-1	-1.18964E-2	-1.08806E+0	 21:10:57:20	
 2.05500E+1	-1.20001E-1	-1.19805E-2	-1.08770E+0	 21:10:58:20	
 2.05667E+1	-1.18316E-1	-1.20705E-2	-1.08754E+0	 21:10:59:20	
 2.05833E+1	-1.16544E-1	-1.24647E-2	-1.08771E+0	 21:11:00:20	
 2.06000E+1	-1.14232E-1	-1.31651E-2	-1.08793E+0	 21:11:01:20	
 2.06167E+1	-1.12497E-1	-1.42058E-2	-1.08802E+0	 21:11:02:20	
 2.06333E+1	-1.10864E-1	-1.48278E-2	-1.08799E+0	 21:11:03:20	
 2.06500E+1	-1.10138E-1	-1.47236E-2	-1.08792E+0	 21:11:04:20	
 2.06667E+1	-1.09456E-1	-1.38931E-2	-1.08783E+0	 21:11:05:20	
 2.06833E+1	-1.08637E-1	-1.26028E-2	-1.08767E+0	 21:11:06:20	
 2.07000E+1	-1.07317E-1	-1.18335E-2	-1.08734E+0	 21:11:07:20	
 2.07167E+1	-1.05994E-1	-1.15211E-2	-1.08701E+0	 21:11:08:20	
 2.07333E+1	-1.03879E-1	-1.16985E-2	-1.08686E+0	 21:11:09:20	
 2.07500E+1	-1.01916E-1	-1.20092E-2	-1.08692E+0	 21:11:10:20	
 2.07667E+1	-9.94393E-2	-1.22189E-2	-1.08710E+0	 21:11:11:20	
 2.07833E+1	-9.73937E-2	-1.23809E-2	-1.08722E+0	 21:11:12:20	
 2.08000E+1	-9.51657E-2	-1.25126E-2	-1.08721E+0	 21:11:13:20	
 2.08167E+1	-9.36151E-2	-1.26802E-2	-1.08712E+0	 21:11:14:20	
 2.08333E+1	-9.17056E-2	-1.27451E-2	-1.08711E+0	 21:11:15:20	
 2.08500E+1	-9.03187E-2	-1.25593E-2	-1.08724E+0	 21:11:16:20	
 2.08667E+1	-8.88894E-2	-1.24348E-2	-1.08760E+0	 21:11:17:20	
 2.08833E+1	-8.76332E-2	-1.27570E-2	-1.08799E+0	 21:11:18:20	
 2.09000E+1	-8.60366E-2	-1.36654E-2	-1.08824E+0	 21:11:19:20	
 2.09167E+1	-8.45662E-2	-1.49481E-2	-1.08832E+0	 21:11:20:20	
 2.09333E+1	-8.27106E-2	-1.56023E-2	-1.08825E+0	 21:11:21:20	
 2.09500E+1	-8.13821E-2	-1.59266E-2	-1.08810E+0	 21:11:22:20	
 2.09667E+1	-7.98731E-2	-1.59690E-2	-1.08793E+0	 21:11:23:20	
 2.09833E+1	-7.84951E-2	-1.58243E-2	-1.08772E+0	 21:11:24:20	
 2.10000E+1	-7.61434E-2	-1.52323E-2	-1.08753E+0	 21:11:25:20	
 2.10167E+1	-7.37875E-2	-1.43248E-2	-1.08726E+0	 21:11:26:20	
 2.10333E+1	-7.12208E-2	-1.37574E-2	-1.08711E+0	 21:11:27:20	
 2.10500E+1	-6.94814E-2	-1.37583E-2	-1.08712E+0	 21:11:28:20	
 2.10667E+1	-6.81755E-2	-1.40722E-2	-1.08724E+0	 21:11:29:20	
 2.10833E+1	-6.75774E-2	-1.40790E-2	-1.08741E+0	 21:11:30:20	
 2.11000E+1	-6.71476E-2	-1.36193E-2	-1.08760E+0	 21:11:31:20	
 2.11167E+1	-6.68408E-2	-1.31610E-2	-1.08802E+0	 21:11:32:20	
 2.11333E+1	-6.62528E-2	-1.33803E-2	-1.08834E+0	 21:11:33:20	
 2.11500E+1	-6.54315E-2	-1.40825E-2	-1.08851E+0	 21:11:34:20	
 2.11667E+1	-6.40146E-2	-1.44931E-2	-1.08861E+0	 21:11:35:20	
 2.11833E+1	-6.26717E-2	-1.43624E-2	-1.08871E+0	 21:11:36:20	
 2.12000E+1	-6.10311E-2	-1.40543E-2	-1.08878E+0	 21:11:37:20	
 2.12167E+1	-5.99123E-2	-1.40640E-2	-1.08872E+0	 21:11:38:20	
 2.12333E+1	-5.91124E-2	-1.46568E-2	-1.08835E+0	 21:11:39:20	
 2.12500E+1	-5.90822E-2	-1.53187E-2	-1.08805E+0	 21:11:40:20	
 2.12667E+1	-5.92899E-2	-1.54003E-2	-1.08795E+0	 21:11:41:20	
 2.12833E+1	-5.92584E-2	-1.49076E-2	-1.08805E+0	 21:11:42:20	
 2.13000E+1	-5.87715E-2	-1.41988E-2	-1.08823E+0	 21:11:43:20	
 2.13167E+1	-5.81266E-2	-1.35477E-2	-1.08836E+0	 21:11:44:20	
 2.13333E+1	-5.72456E-2	-1.34760E-2	-1.08846E+0	 21:11:45:20	
 2.13500E+1	-5.65972E-2	-1.38437E-2	-1.08851E+0	 21:11:46:20	
 2.13667E+1	-5.58870E-2	-1.43018E-2	-1.08859E+0	 21:11:47:20	
 2.13833E+1	-5.53114E-2	-1.48615E-2	-1.08877E+0	 21:11:48:20	
 2.14000E+1	-5.47804E-2	-1.53599E-2	-1.08902E+0	 21:11:49:20	
 2.14167E+1	-5.42290E-2	-1.61317E-2	-1.08926E+0	 21:11:50:20	
 2.14333E+1	-5.34988E-2	-1.70066E-2	-1.08951E+0	 21:11:51:20	
 2.14500E+1	-5.29620E-2	-1.79178E-2	-1.08975E+0	 21:11:52:20	
 2.14667E+1	-5.26036E-2	-1.81780E-2	-1.08989E+0	 21:11:53:20	
 2.14833E+1	-5.25987E-2	-1.79919E-2	-1.08986E+0	 21:11:54:20	
 2.15000E+1	-5.25621E-2	-1.76689E-2	-1.08972E+0	 21:11:55:20	
 2.15167E+1	-5.19978E-2	-1.75382E-2	-1.08956E+0	 21:11:56:20	
 2.15333E+1	-5.05636E-2	-1.76893E-2	-1.08943E+0	 21:11:57:20	
 2.15500E+1	-4.85264E-2	-1.78767E-2	-1.08936E+0	 21:11:58:20	
 2.15667E+1	-4.58068E-2	-1.78201E-2	-1.08943E+0	 21:11:59:20	
 2.15833E+1	-4.37605E-2	-1.76736E-2	-1.08967E+0	 21:12:00:20	
 2.16000E+1	-4.22402E-2	-1.77575E-2	-1.09009E+0	 21:12:01:20	
 2.16167E+1	-4.19574E-2	-1.81675E-2	-1.09045E+0	 21:12:02:20	
 2.16333E+1	-4.23018E-2	-1.85841E-2	-1.09048E+0	 21:12:03:20	
 2.16500E+1	-4.25544E-2	-1.86984E-2	-1.09022E+0	 21:12:04:20	
 2.16667E+1	-4.23960E-2	-1.83256E-2	-1.08979E+0	 21:12:05:20	
 2.16833E+1	-4.19725E-2	-1.77710E-2	-1.08951E+0	 21:12:06:20	
 2.17000E+1	-4.13455E-2	-1.75642E-2	-1.08955E+0	 21:12:07:20	
 2.17167E+1	-4.09106E-2	-1.77103E-2	-1.08975E+0	 21:12:08:20	
 2.17333E+1	-4.02998E-2	-1.82749E-2	-1.08997E+0	 21:12:09:20	
 2.17500E+1	-3.98605E-2	-1.88787E-2	-1.09007E+0	 21:12:10:20	
 2.17667E+1	-3.95053E-2	-1.92243E-2	-1.08988E+0	 21:12:11:20	
 2.17833E+1	-3.93347E-2	-1.93106E-2	-1.08948E+0	 21:12:12:20	
 2.18000E+1	-3.90290E-2	-1.89871E-2	-1.08911E+0	 21:12:13:20	
 2.18167E+1	-3.85189E-2	-1.82825E-2	-1.08886E+0	 21:12:14:20	
 2.18333E+1	-3.76620E-2	-1.75264E-2	-1.08875E+0	 21:12:15:20	
 2.18500E+1	-3.68432E-2	-1.68045E-2	-1.08861E+0	 21:12:16:20	
 2.18667E+1	-3.56949E-2	-1.64674E-2	-1.08812E+0	 21:12:17:20	
 2.18833E+1	-3.42924E-2	-1.61681E-2	-1.08752E+0	 21:12:18:20	
 2.19000E+1	-3.27525E-2	-1.59905E-2	-1.08704E+0	 21:12:19:20	
 2.19167E+1	-3.15773E-2	-1.58713E-2	-1.08671E+0	 21:12:20:20	
 2.19333E+1	-3.05926E-2	-1.59409E-2	-1.08655E+0	 21:12:21:20	
 2.19500E+1	-2.99305E-2	-1.59597E-2	-1.08651E+0	 21:12:22:20	
 2.19667E+1	-2.89834E-2	-1.58210E-2	-1.08637E+0	 21:12:23:20	
 2.19833E+1	-2.78336E-2	-1.55747E-2	-1.08612E+0	 21:12:24:20	
 2.20000E+1	-2.63268E-2	-1.54935E-2	-1.08575E+0	 21:12:25:20	
 2.20167E+1	-2.52568E-2	-1.55252E-2	-1.08516E+0	 21:12:26:20	
 2.20333E+1	-2.40298E-2	-1.55006E-2	-1.08451E+0	 21:12:27:20	
 2.20500E+1	-2.27630E-2	-1.52551E-2	-1.08399E+0	 21:12:28:20	
 2.20667E+1	-2.08213E-2	-1.48383E-2	-1.08349E+0	 21:12:29:20	
 2.20833E+1	-1.90700E-2	-1.42777E-2	-1.08295E+0	 21:12:30:20	
 2.21000E+1	-1.71339E-2	-1.37976E-2	-1.08227E+0	 21:12:31:20	
 2.21167E+1	-1.57399E-2	-1.32983E-2	-1.08172E+0	 21:12:32:20	
 2.21333E+1	-1.42882E-2	-1.31096E-2	-1.08069E+0	 21:12:33:20	
 2.21500E+1	-1.25321E-2	-1.30879E-2	-1.07947E+0	 21:12:34:20	
 2.21667E+1	-1.00150E-2	-1.31130E-2	-1.07842E+0	 21:12:35:20	
 2.21833E+1	-7.38742E-3	-1.30045E-2	-1.07719E+0	 21:12:36:20	
 2.22000E+1	-4.40783E-3	-1.25428E-2	-1.07580E+0	 21:12:37:20	
 2.22167E+1	-2.08273E-3	-1.17097E-2	-1.07499E+0	 21:12:38:20	
 2.22333E+1	 7.16129E-4	-1.09197E-2	-1.07385E+0	 21:12:39:20	
 2.22500E+1	 3.48908E-3	-1.00395E-2	-1.07266E+0	 21:12:40:20	
 2.22667E+1	 8.03635E-3	-9.34762E-3	-1.07161E+0	 21:12:41:20	
 2.22833E+1	 1.22024E-2	-8.54825E-3	-1.07029E+0	 21:12:42:20	
 2.23000E+1	 1.70323E-2	-7.67468E-3	-1.06895E+0	 21:12:43:20	
 2.23167E+1	 2.10549E-2	-6.68491E-3	-1.06781E+0	 21:12:44:20	
 2.23333E+1	 2.57055E-2	-6.10873E-3	-1.06658E+0	 21:12:45:20	
 2.23500E+1	 2.93727E-2	-5.60987E-3	-1.06501E+0	 21:12:46:20	
 2.23667E+1	 3.38009E-2	-5.19249E-3	-1.06337E+0	 21:12:47:20	
 2.23833E+1	 3.80882E-2	-4.55032E-3	-1.06207E+0	 21:12:48:20	
 2.24000E+1	 4.29636E-2	-3.97585E-3	-1.06040E+0	 21:12:49:20	
 2.24167E+1	 4.77115E-2	-3.48974E-3	-1.05819E+0	 21:12:50:20	
 2.24333E+1	 5.37648E-2	-3.21457E-3	-1.05670E+0	 21:12:51:20	
 2.24500E+1	 5.88523E-2	-2.71867E-3	-1.05466E+0	 21:12:52:20	
 2.24667E+1	 6.51346E-2	-1.84472E-3	-1.05273E+0	 21:12:53:20	
 2.24833E+1	 7.02717E-2	-1.13746E-4	-1.05113E+0	 21:12:54:20	
 2.25000E+1	 7.75350E-2	 1.87186E-3	-1.04913E+0	 21:12:55:20	
 2.25167E+1	 8.39463E-2	 3.82549E-3	-1.04711E+0	 21:12:56:20	
 2.25333E+1	 9.19906E-2	 5.44458E-3	-1.04526E+0	 21:12:57:20	
 2.25500E+1	 9.88290E-2	 7.43639E-3	-1.04253E+0	 21:12:58:20	
 2.25667E+1	 1.06956E-1	 9.27833E-3	-1.03958E+0	 21:12:59:20	
 2.25833E+1	 1.13668E-1	 1.17137E-2	-1.03697E+0	 21:13:00:20	
 2.26000E+1	 1.21861E-1	 1.35677E-2	-1.03359E+0	 21:13:01:20	
 2.26167E+1	 1.30120E-1	 1.56266E-2	-1.02996E+0	 21:13:02:20	
 2.26333E+1	 1.38745E-1	 1.66310E-2	-1.02703E+0	 21:13:03:20	
 2.26500E+1	 1.46593E-1	 1.72978E-2	-1.02342E+0	 21:13:04:20	
 2.26667E+1	 1.56027E-1	 1.77826E-2	-1.01967E+0	 21:13:05:20	
 2.26833E+1	 1.64413E-1	 1.86421E-2	-1.01594E+0	 21:13:06:20	
 2.27000E+1	 1.74498E-1	 1.99860E-2	-1.01265E+0	 21:13:07:20	
 2.27167E+1	 1.83108E-1	 2.22932E-2	-1.00840E+0	 21:13:08:20	
 2.27333E+1	 1.93804E-1	 2.46006E-2	-1.00243E+0	 21:13:09:20	
 2.27500E+1	 2.02826E-1	 2.75648E-2	-9.98533E-1	 21:13:10:20	
 2.27667E+1	 2.14173E-1	 2.98137E-2	-9.93283E-1	 21:13:11:20	
 2.27833E+1	 2.23453E-1	 3.22992E-2	-9.87855E-1	 21:13:12:20	
 2.28000E+1	 2.35123E-1	 3.41237E-2	-9.83369E-1	 21:13:13:20	
 2.28167E+1	 2.44870E-1	 3.64495E-2	-9.77912E-1	 21:13:14:20	
 2.28333E+1	 2.57977E-1	 3.92135E-2	-9.70460E-1	 21:13:15:20	
 2.28500E+1	 2.68302E-1	 4.25047E-2	-9.65454E-1	 21:13:16:20	
 2.28667E+1	 2.79645E-1	 4.55748E-2	-9.58762E-1	 21:13:17:20	
 2.28833E+1	 2.89914E-1	 4.87502E-2	-9.51317E-1	 21:13:18:20	
 2.29000E+1	 3.02010E-1	 5.11338E-2	-9.45476E-1	 21:13:19:20	
 2.29167E+1	 3.12826E-1	 5.38804E-2	-9.35897E-1	 21:13:20:20	
 2.29333E+1	 3.25259E-1	 5.67498E-2	-9.28384E-1	 21:13:21:20	
 2.29500E+1	 3.35586E-1	 6.09907E-2	-9.21910E-1	 21:13:22:20	
 2.29667E+1	 3.47634E-1	 6.51950E-2	-9.15077E-1	 21:13:23:20	
 2.29833E+1	 3.57594E-1	 7.04443E-2	-9.06262E-1	 21:13:24:20	
 2.30000E+1	 3.69909E-1	 7.44088E-2	-8.94210E-1	 21:13:25:20	
 2.30167E+1	 3.80005E-1	 7.88923E-2	-8.86341E-1	 21:13:26:20	
 2.30333E+1	 3.92680E-1	 8.26595E-2	-8.75661E-1	 21:13:27:20	
 2.30500E+1	 4.04834E-1	 8.83099E-2	-8.65041E-1	 21:13:28:20	
 2.30667E+1	 4.17518E-1	 9.36082E-2	-8.56055E-1	 21:13:29:20	
 2.30833E+1	 4.28719E-1	 1.00325E-1	-8.44282E-1	 21:13:30:20	
 2.31000E+1	 4.41954E-1	 1.06167E-1	-8.31606E-1	 21:13:31:20	
 2.31167E+1	 4.52272E-1	 1.12960E-1	-8.21107E-1	 21:13:32:20	
 2.31333E+1	 4.66248E-1	 1.18924E-1	-8.07526E-1	 21:13:33:20	
 2.31500E+1	 4.77311E-1	 1.24621E-1	-7.92757E-1	 21:13:34:20	
 2.31667E+1	 4.89857E-1	 1.29851E-1	-7.80913E-1	 21:13:35:20	
 2.31833E+1	 5.00251E-1	 1.36681E-1	-7.66286E-1	 21:13:36:20	
 2.32000E+1	 5.12169E-1	 1.42940E-1	-7.46429E-1	 21:13:37:20	
 2.32167E+1	 5.21440E-1	 1.50726E-1	-7.33072E-1	 21:13:38:20	
 2.32333E+1	 5.34320E-1	 1.57811E-1	-7.19338E-1	 21:13:39:20	
 2.32500E+1	 5.45028E-1	 1.64608E-1	-7.00552E-1	 21:13:40:20	
 2.32667E+1	 5.57706E-1	 1.70266E-1	-6.82655E-1	 21:13:41:20	
 2.32833E+1	 5.68424E-1	 1.77406E-1	-6.67331E-1	 21:13:42:20	
 2.33000E+1	 5.81017E-1	 1.83562E-1	-6.46420E-1	 21:13:43:20	
 2.33167E+1	 5.93036E-1	 1.92647E-1	-6.25560E-1	 21:13:44:20	
 2.33333E+1	 6.05769E-1	 2.00588E-1	-6.08326E-1	 21:13:45:20	
 2.33500E+1	 6.17203E-1	 2.10549E-1	-5.86014E-1	 21:13:46:20	
 2.33667E+1	 6.31253E-1	 2.19284E-1	-5.62763E-1	 21:13:47:20	
 2.33833E+1	 6.42812E-1	 2.30303E-1	-5.44538E-1	 21:13:48:20	
 2.34000E+1	 6.58616E-1	 2.40876E-1	-5.14492E-1	 21:13:49:20	
 2.34167E+1	 6.71507E-1	 2.51691E-1	-4.89892E-1	 21:13:50:20	
 2.34333E+1	 6.86577E-1	 2.61265E-1	-4.69451E-1	 21:13:51:20	
 2.34500E+1	 6.99265E-1	 2.72501E-1	-4.42026E-1	 21:13:52:20	
 2.34667E+1	 7.14215E-1	 2.82340E-1	-4.13172E-1	 21:13:53:20	
 2.34833E+1	 7.26489E-1	 2.94859E-1	-3.89751E-1	 21:13:54:20	
 2.35000E+1	 7.41767E-1	 3.05936E-1	-3.60156E-1	 21:13:55:20	
 2.35167E+1	 7.54815E-1	 3.20106E-1	-3.27928E-1	 21:13:56:20	
 2.35333E+1	 7.71557E-1	 3.31866E-1	-2.95546E-1	 21:13:57:20	
 2.35500E+1	 7.85854E-1	 3.46237E-1	-2.68835E-1	 21:13:58:20	
 2.35667E+1	 8.03711E-1	 3.57977E-1	-2.33124E-1	 21:13:59:20	
 2.35833E+1	 8.18832E-1	 3.72664E-1	-1.99419E-1	 21:14:00:20	
 2.36000E+1	 8.38164E-1	 3.85215E-1	-1.71028E-1	 21:14:01:20	
 2.36167E+1	 8.57417E-1	 4.02195E-1	-1.33672E-1	 21:14:02:20	
 2.36333E+1	 8.77562E-1	 4.15995E-1	-8.56735E-2	 21:14:03:20	
 2.36500E+1	 8.96238E-1	 4.31681E-1	-5.39417E-2	 21:14:04:20	
 2.36667E+1	 9.17369E-1	 4.45895E-1	-1.23150E-2	 21:14:05:20	
 2.36833E+1	 9.36103E-1	 4.62518E-1	 2.89634E-2	 21:14:06:20	
 2.37000E+1	 9.57780E-1	 4.77374E-1	 6.43238E-2	 21:14:07:20	
 2.37167E+1	 9.76376E-1	 4.95092E-1	 1.09652E-1	 21:14:08:20	
 2.37333E+1	 9.99395E-1	 5.10175E-1	 1.56801E-1	 21:14:09:20	
 2.37500E+1	 1.01957E+0	 5.29267E-1	 1.94395E-1	 21:14:10:20	
 2.37667E+1	 1.04522E+0	 5.45184E-1	 2.55939E-1	 21:14:11:20	
 2.37833E+1	 1.06668E+0	 5.64877E-1	 3.03970E-1	 21:14:12:20	
 2.38000E+1	 1.09684E+0	 5.84035E-1	 3.45307E-1	 21:14:13:20	
 2.38167E+1	 1.12107E+0	 6.03902E-1	 3.98938E-1	 21:14:14:20	
 2.38333E+1	 1.14938E+0	 6.21268E-1	 4.53613E-1	 21:14:15:20	
 2.38500E+1	 1.17355E+0	 6.42842E-1	 4.97390E-1	 21:14:16:20	
 2.38667E+1	 1.20389E+0	 6.61331E-1	 5.42853E-1	 21:14:17:20	
 2.38833E+1	 1.22936E+0	 6.84540E-1	 6.00101E-1	 21:14:18:20	
 2.39000E+1	 1.26184E+0	 7.03916E-1	 6.62374E-1	 21:14:19:20	
 2.39167E+1	 1.28876E+0	 7.27504E-1	 7.25144E-1	 21:14:20:20	
 2.39333E+1	 1.32522E+0	 7.49834E-1	 7.91274E-1	 21:14:21:20	
 2.39500E+1	 1.35571E+0	 7.73097E-1	 8.52656E-1	 21:14:22:20	
 2.39667E+1	 1.39070E+0	 7.94272E-1	 9.05715E-1	 21:14:23:20	
 2.39833E+1	 1.42169E+0	 8.18905E-1	 9.74076E-1	 21:14:24:20	
 2.40000E+1	 1.45939E+0	 8.39738E-1	 1.04618E+0	 21:14:25:20	
 2.40167E+1	 1.49117E+0	 8.65802E-1	 1.10138E+0	 21:14:26:20	
 2.40333E+1	 1.52998E+0	 8.86964E-1	 1.19303E+0	 21:14:27:20	
 2.40500E+1	 1.56868E+0	 9.16742E-1	 1.26226E+0	 21:14:28:20	
 2.40667E+1	 1.60897E+0	 9.40197E-1	 1.32119E+0	 21:14:29:20	
 2.40833E+1	 1.64450E+0	 9.67519E-1	 1.39787E+0	 21:14:30:20	
 2.41000E+1	 1.68815E+0	 9.90223E-1	 1.47800E+0	 21:14:31:20	
 2.41167E+1	 1.72457E+0	 1.01828E+0	 1.54104E+0	 21:14:32:20	
 2.41333E+1	 1.76940E+0	 1.04146E+0	 1.62408E+0	 21:14:33:20	
 2.41500E+1	 1.80682E+0	 1.07063E+0	 1.71314E+0	 21:14:34:20	
 2.41667E+1	 1.85813E+0	 1.09900E+0	 1.80050E+0	 21:14:35:20	
 2.41833E+1	 1.89963E+0	 1.12789E+0	 1.87236E+0	 21:14:36:20	
 2.42000E+1	 1.94807E+0	 1.15354E+0	 1.96128E+0	 21:14:37:20	
 2.42167E+1	 1.99091E+0	 1.18335E+0	 2.05823E+0	 21:14:38:20	
 2.42333E+1	 2.04321E+0	 1.20856E+0	 2.13381E+0	 21:14:39:20	
 2.42500E+1	 2.08668E+0	 1.23927E+0	 2.25598E+0	 21:14:40:20	
 2.42667E+1	 2.14082E+0	 1.26459E+0	 2.35246E+0	 21:14:41:20	
 2.42833E+1	 2.18557E+0	 1.29616E+0	 2.43642E+0	 21:14:42:20	
 2.43000E+1	 2.24003E+0	 1.32181E+0	 2.54078E+0	 21:14:43:20	
 2.43167E+1	 2.28487E+0	 1.35329E+0	 2.65193E+0	 21:14:44:20	
 2.43333E+1	 2.34528E+0	 1.38343E+0	 2.74074E+0	 21:14:45:20	
 2.43500E+1	 2.39303E+0	 1.41475E+0	 2.88744E+0	 21:14:46:20	
 2.43667E+1	 2.45040E+0	 1.44255E+0	 3.00204E+0	 21:14:47:20	
 2.43833E+1	 2.49906E+0	 1.47601E+0	 3.10172E+0	 21:14:48:20	
 2.44000E+1	 2.55932E+0	 1.50392E+0	 3.23203E+0	 21:14:49:20	
 2.44167E+1	 2.60732E+0	 1.53737E+0	 3.35701E+0	 21:14:50:20	
 2.44333E+1	 2.66645E+0	 1.56431E+0	 3.45999E+0	 21:14:51:20	
 2.44500E+1	 2.72418E+0	 1.60122E+0	 3.56648E+0	 21:14:52:20	
 2.44667E+1	 2.78531E+0	 1.62953E+0	 3.74302E+0	 21:14:53:20	
 2.44833E+1	 2.83847E+0	 1.66324E+0	 3.87678E+0	 21:14:54:20	
 2.45000E+1	 2.90276E+0	 1.69066E+0	 3.99177E+0	 21:14:55:20	
 2.45167E+1	 2.95389E+0	 1.72429E+0	 4.13863E+0	 21:14:56:20	
 2.45333E+1	 3.02383E+0	 1.75708E+0	 4.29548E+0	 21:14:57:20	
 2.45500E+1	 3.08016E+0	 1.79108E+0	 4.45715E+0	 21:14:58:20	
 2.45667E+1	 3.14558E+0	 1.82068E+0	 4.63061E+0	 21:14:59:20	
 2.45833E+1	 3.20275E+0	 1.85406E+0	 4.79553E+0	 21:15:00:20	
 2.46000E+1	 3.27059E+0	 1.88136E+0	 4.93409E+0	 21:15:01:20	
 2.46167E+1	 3.32663E+0	 1.91460E+0	 5.10847E+0	 21:15:02:20	
 2.46333E+1	 3.39378E+0	 1.94119E+0	 5.30098E+0	 21:15:03:20	
 2.46500E+1	 3.45778E+0	 1.97763E+0	 5.49386E+0	 21:15:04:20	
 2.46667E+1	 3.52494E+0	 2.00740E+0	 5.69515E+0	 21:15:05:20	
 2.46833E+1	 3.58486E+0	 2.04292E+0	 5.89631E+0	 21:15:06:20	
 2.47000E+1	 3.65661E+0	 2.07249E+0	 6.06003E+0	 21:15:07:20	
 2.47167E+1	 3.71581E+0	 2.10793E+0	 6.26789E+0	 21:15:08:20	
 2.47333E+1	 3.78838E+0	 2.13605E+0	 6.54371E+0	 21:15:09:20	
 2.47500E+1	 3.84823E+0	 2.17005E+0	 6.72577E+0	 21:15:10:20	
 2.47667E+1	 3.92813E+0	 2.20236E+0	 6.91194E+0	 21:15:11:20	
 2.47833E+1	 3.99260E+0	 2.23560E+0	 7.15122E+0	 21:15:12:20	
 2.48000E+1	 4.06473E+0	 2.26576E+0	 7.40591E+0	 21:15:13:20	
 2.48167E+1	 4.12853E+0	 2.30055E+0	 7.61098E+0	 21:15:14:20	
 2.48333E+1	 4.20426E+0	 2.32989E+0	 7.86743E+0	 21:15:15:20	
 2.48500E+1	 4.26591E+0	 2.36449E+0	 8.14439E+0	 21:15:16:20	
 2.48667E+1	 4.34253E+0	 2.39183E+0	 8.36440E+0	 21:15:17:20	
 2.48833E+1	 4.41557E+0	 2.42839E+0	 8.72312E+0	 21:15:18:20	
 2.49000E+1	 4.49250E+0	 2.45694E+0	 9.00024E+0	 21:15:19:20	
 2.49167E+1	 4.55824E+0	 2.49134E+0	 9.23645E+0	 21:15:20:20	
 2.49333E+1	 4.63803E+0	 2.51935E+0	 9.55271E+0	 21:15:21:20	
 2.49500E+1	 4.71521E+0	 2.55765E+0	 9.84893E+0	 21:15:22:20	
 2.49667E+1	 4.79479E+0	 2.58762E+0	 1.01009E+1	 21:15:23:20	
 2.49833E+1	 4.86519E+0	 2.62104E+0	 1.04244E+1	 21:15:24:20	
 2.50000E+1	 4.94926E+0	 2.64898E+0	 1.07441E+1	 21:15:25:20	
 2.50167E+1	 5.01809E+0	 2.68267E+0	 1.10046E+1	 21:15:26:20	
 2.50333E+1	 5.10390E+0	 2.71062E+0	 1.12708E+1	 21:15:27:20	
 2.50500E+1	 5.18529E+0	 2.74870E+0	 1.16037E+1	 21:15:28:20	
 2.50667E+1	 5.26922E+0	 2.77873E+0	 1.19457E+1	 21:15:29:20	
 2.50833E+1	 5.34263E+0	 2.81348E+0	 1.22222E+1	 21:15:30:20	
 2.51000E+1	 5.43000E+0	 2.84140E+0	 1.25591E+1	 21:15:31:20	
 2.51167E+1	 5.50167E+0	 2.87492E+0	 1.29209E+1	 21:15:32:20	
 2.51333E+1	 5.59810E+0	 2.90586E+0	 1.32008E+1	 21:15:33:20	
 2.51500E+1	 5.67545E+0	 2.93723E+0	 1.36487E+1	 21:15:34:20	
 2.51667E+1	 5.76517E+0	 2.96478E+0	 1.39825E+1	 21:15:35:20	
 2.51833E+1	 5.84180E+0	 2.99772E+0	 1.42648E+1	 21:15:36:20	
 2.52000E+1	 5.93595E+0	 3.02561E+0	 1.46300E+1	 21:15:37:20	
 2.52167E+1	 6.01311E+0	 3.05976E+0	 1.49600E+1	 21:15:38:20	
 2.52333E+1	 6.10813E+0	 3.08719E+0	 1.52427E+1	 21:15:39:20	
 2.52500E+1	 6.18605E+0	 3.12008E+0	 1.55732E+1	 21:15:40:20	
 2.52667E+1	 6.28135E+0	 3.14586E+0	 1.59267E+1	 21:15:41:20	
 2.52833E+1	 6.35995E+0	 3.17682E+0	 1.61888E+1	 21:15:42:20	
 2.53000E+1	 6.46361E+0	 3.20545E+0	 1.65973E+1	 21:15:43:20	
 2.53167E+1	 6.54685E+0	 3.23425E+0	 1.69219E+1	 21:15:44:20	
 2.53333E+1	 6.64017E+0	 3.26013E+0	 1.71812E+1	 21:15:45:20	
 2.53500E+1	 6.72345E+0	 3.28886E+0	 1.74339E+1	 21:15:46:20	
 2.53667E+1	 6.81729E+0	 3.31377E+0	 1.77338E+1	 21:15:47:20	
 2.53833E+1	 6.89856E+0	 3.34124E+0	 1.80456E+1	 21:15:48:20	
 2.54000E+1	 6.99219E+0	 3.36426E+0	 1.83440E+1	 21:15:49:20	
 2.54167E+1	 7.07139E+0	 3.39086E+0	 1.86368E+1	 21:15:50:20	
 2.54333E+1	 7.16606E+0	 3.41336E+0	 1.89033E+1	 21:15:51:20	
 2.54500E+1	 7.24321E+0	 3.44029E+0	 1.91180E+1	 21:15:52:20	
 2.54667E+1	 7.33661E+0	 3.46180E+0	 1.93672E+1	 21:15:53:20	
 2.54833E+1	 7.41210E+0	 3.48723E+0	 1.96238E+1	 21:15:54:20	
 2.55000E+1	 7.50318E+0	 3.50659E+0	 1.98613E+1	 21:15:55:20	
 2.55167E+1	 7.57647E+0	 3.52916E+0	 2.00939E+1	 21:15:56:20	
 2.55333E+1	 7.66411E+0	 3.54638E+0	 2.02927E+1	 21:15:57:20	
 2.55500E+1	 7.73398E+0	 3.56619E+0	 2.04503E+1	 21:15:58:20	
 2.55667E+1	 7.82489E+0	 3.58406E+0	 2.06309E+1	 21:15:59:20	
 2.55833E+1	 7.89563E+0	 3.60158E+0	 2.08013E+1	 21:16:00:20	
 2.56000E+1	 7.97260E+0	 3.61661E+0	 2.09242E+1	 21:16:01:20	
 2.56167E+1	 8.03886E+0	 3.63262E+0	 2.10612E+1	 21:16:02:20	
 2.56333E+1	 8.11608E+0	 3.64535E+0	 2.11926E+1	 21:16:03:20	
 2.56500E+1	 8.17730E+0	 3.65903E+0	 2.12804E+1	 21:16:04:20	
 2.56667E+1	 8.25054E+0	 3.66950E+0	 2.13581E+1	 21:16:05:20	
 2.56833E+1	 8.30602E+0	 3.68166E+0	 2.14565E+1	 21:16:06:20	
 2.57000E+1	 8.37825E+0	 3.69249E+0	 2.15146E+1	 21:16:07:20	
 2.57167E+1	 8.43260E+0	 3.70250E+0	 2.15506E+1	 21:16:08:20	
 2.57333E+1	 8.49306E+0	 3.70962E+0	 2.15787E+1	 21:16:09:20	
 2.57500E+1	 8.54145E+0	 3.71642E+0	 2.15918E+1	 21:16:10:20	
 2.57667E+1	 8.59666E+0	 3.72067E+0	 2.15896E+1	 21:16:11:20	
 2.57833E+1	 8.63854E+0	 3.72478E+0	 2.15698E+1	 21:16:12:20	
 2.58000E+1	 8.69186E+0	 3.72746E+0	 2.15375E+1	 21:16:13:20	
 2.58167E+1	 8.73061E+0	 3.72908E+0	 2.14981E+1	 21:16:14:20	
 2.58333E+1	 8.77195E+0	 3.72963E+0	 2.14365E+1	 21:16:15:20	
 2.58500E+1	 8.80426E+0	 3.72955E+0	 2.13567E+1	 21:16:16:20	
 2.58667E+1	 8.84013E+0	 3.72891E+0	 2.12603E+1	 21:16:17:20	
 2.58833E+1	 8.86709E+0	 3.72721E+0	 2.11430E+1	 21:16:18:20	
 2.59000E+1	 8.89751E+0	 3.72435E+0	 2.10226E+1	 21:16:19:20	
 2.59167E+1	 8.92337E+0	 3.71815E+0	 2.09119E+1	 21:16:20:20	
 2.59333E+1	 8.94639E+0	 3.71137E+0	 2.07911E+1	 21:16:21:20	
 2.59500E+1	 8.96371E+0	 3.70264E+0	 2.06233E+1	 21:16:22:20	
 2.59667E+1	 8.98009E+0	 3.69492E+0	 2.04521E+1	 21:16:23:20	
 2.59833E+1	 8.99102E+0	 3.68547E+0	 2.03037E+1	 21:16:24:20	
 2.60000E+1	 9.00113E+0	 3.67713E+0	 2.01047E+1	 21:16:25:20	
 2.60167E+1	 9.00656E+0	 3.66583E+0	 1.98969E+1	 21:16:26:20	
 2.60333E+1	 9.01021E+0	 3.65526E+0	 1.97235E+1	 21:16:27:20	
 2.60500E+1	 9.01034E+0	 3.64095E+0	 1.94969E+1	 21:16:28:20	
 2.60667E+1	 9.00768E+0	 3.62805E+0	 1.92670E+1	 21:16:29:20	
 2.60833E+1	 9.00305E+0	 3.61156E+0	 1.90247E+1	 21:16:30:20	
 2.61000E+1	 8.99405E+0	 3.59551E+0	 1.87635E+1	 21:16:31:20	
 2.61167E+1	 8.98431E+0	 3.57922E+0	 1.85237E+1	 21:16:32:20	
 2.61333E+1	 8.97103E+0	 3.56420E+0	 1.83167E+1	 21:16:33:20	
 2.61500E+1	 8.95658E+0	 3.54644E+0	 1.80476E+1	 21:16:34:20	
 2.61667E+1	 8.93812E+0	 3.52992E+0	 1.77742E+1	 21:16:35:20	
 2.61833E+1	 8.91969E+0	 3.50978E+0	 1.75530E+1	 21:16:36:20	
 2.62000E+1	 8.89630E+0	 3.49205E+0	 1.72035E+1	 21:16:37:20	
 2.62167E+1	 8.87450E+0	 3.47012E+0	 1.69314E+1	 21:16:38:20	
 2.62333E+1	 8.84612E+0	 3.45196E+0	 1.67020E+1	 21:16:39:20	
 2.62500E+1	 8.82062E+0	 3.42916E+0	 1.64761E+1	 21:16:40:20	
 2.62667E+1	 8.78735E+0	 3.41041E+0	 1.61954E+1	 21:16:41:20	
 2.62833E+1	 8.75470E+0	 3.38564E+0	 1.58992E+1	 21:16:42:20	
 2.63000E+1	 8.72036E+0	 3.36494E+0	 1.56055E+1	 21:16:43:20	
 2.63167E+1	 8.68798E+0	 3.34088E+0	 1.53064E+1	 21:16:44:20	
 2.63333E+1	 8.64973E+0	 3.31834E+0	 1.50241E+1	 21:16:45:20	
 2.63500E+1	 8.61392E+0	 3.29248E+0	 1.47855E+1	 21:16:46:20	
 2.63667E+1	 8.57155E+0	 3.26944E+0	 1.44996E+1	 21:16:47:20	
 2.63833E+1	 8.53394E+0	 3.24277E+0	 1.42098E+1	 21:16:48:20	
 2.64000E+1	 8.48945E+0	 3.22000E+0	 1.39859E+1	 21:16:49:20	
 2.64167E+1	 8.45117E+0	 3.19283E+0	 1.36280E+1	 21:16:50:20	
 2.64333E+1	 8.40444E+0	 3.17067E+0	 1.33596E+1	 21:16:51:20	
 2.64500E+1	 8.36521E+0	 3.14389E+0	 1.31296E+1	 21:16:52:20	
 2.64667E+1	 8.31759E+0	 3.12295E+0	 1.28466E+1	 21:16:53:20	
 2.64833E+1	 8.27820E+0	 3.09724E+0	 1.25638E+1	 21:16:54:20	
 2.65000E+1	 8.22371E+0	 3.07272E+0	 1.23476E+1	 21:16:55:20	
 2.65167E+1	 8.18099E+0	 3.04767E+0	 1.20789E+1	 21:16:56:20	
 2.65333E+1	 8.13070E+0	 3.02552E+0	 1.18026E+1	 21:16:57:20	
 2.65500E+1	 8.08792E+0	 2.99854E+0	 1.15914E+1	 21:16:58:20	
 2.65667E+1	 8.03634E+0	 2.97667E+0	 1.13285E+1	 21:16:59:20	
 2.65833E+1	 7.99423E+0	 2.94979E+0	 1.10604E+1	 21:17:00:20	
 2.66000E+1	 7.94267E+0	 2.92819E+0	 1.08203E+1	 21:17:01:20	
 2.66167E+1	 7.89257E+0	 2.89888E+0	 1.06221E+1	 21:17:02:20	
 2.66333E+1	 7.84075E+0	 2.87638E+0	 1.03685E+1	 21:17:03:20	
 2.66500E+1	 7.79623E+0	 2.85141E+0	 1.01342E+1	 21:17:04:20	
 2.66667E+1	 7.74291E+0	 2.83088E+0	 9.94386E+0	 21:17:05:20	
 2.66833E+1	 7.69980E+0	 2.80573E+0	 9.71048E+0	 21:17:06:20	
 2.67000E+1	 7.64657E+0	 2.78494E+0	 9.48280E+0	 21:17:07:20	
 2.67167E+1	 7.59604E+0	 2.75666E+0	 9.30509E+0	 21:17:08:20	
 2.67333E+1	 7.54457E+0	 2.73454E+0	 9.08918E+0	 21:17:09:20	
 2.67500E+1	 7.49979E+0	 2.70947E+0	 8.87151E+0	 21:17:10:20	
 2.67667E+1	 7.44755E+0	 2.68904E+0	 8.70206E+0	 21:17:11:20	
 2.67833E+1	 7.40491E+0	 2.66516E+0	 8.50270E+0	 21:17:12:20	
 2.68000E+1	 7.35257E+0	 2.64619E+0	 8.29371E+0	 21:17:13:20	
 2.68167E+1	 7.30193E+0	 2.61951E+0	 8.09478E+0	 21:17:14:20	
 2.68333E+1	 7.25033E+0	 2.59764E+0	 7.93925E+0	 21:17:15:20	
 2.68500E+1	 7.20504E+0	 2.57110E+0	 7.73983E+0	 21:17:16:20	
 2.68667E+1	 7.15159E+0	 2.54885E+0	 7.56670E+0	 21:17:17:20	
 2.68833E+1	 7.10695E+0	 2.52319E+0	 7.42540E+0	 21:17:18:20	
 2.69000E+1	 7.05328E+0	 2.50391E+0	 7.25334E+0	 21:17:19:20	
 2.69167E+1	 7.00931E+0	 2.48114E+0	 7.07996E+0	 21:17:20:20	
 2.69333E+1	 6.95617E+0	 2.46343E+0	 6.94844E+0	 21:17:21:20	
 2.69500E+1	 6.91334E+0	 2.44176E+0	 6.79336E+0	 21:17:22:20	
 2.69667E+1	 6.86120E+0	 2.42389E+0	 6.58847E+0	 21:17:23:20	
 2.69833E+1	 6.81211E+0	 2.40073E+0	 6.46424E+0	 21:17:24:20	
 2.70000E+1	 6.76217E+0	 2.38267E+0	 6.30591E+0	 21:17:25:20	
 2.70167E+1	 6.71705E+0	 2.36261E+0	 6.15652E+0	 21:17:26:20	
 2.70333E+1	 6.66623E+0	 2.34421E+0	 6.03965E+0	 21:17:27:20	
 2.70500E+1	 6.62168E+0	 2.32281E+0	 5.89818E+0	 21:17:28:20	
 2.70667E+1	 6.57060E+0	 2.30375E+0	 5.75244E+0	 21:17:29:20	
 2.70833E+1	 6.52689E+0	 2.28184E+0	 5.64095E+0	 21:17:30:20	
 2.71000E+1	 6.47506E+0	 2.26364E+0	 5.47253E+0	 21:17:31:20	
 2.71167E+1	 6.43179E+0	 2.24232E+0	 5.34619E+0	 21:17:32:20	
 2.71333E+1	 6.37927E+0	 2.22495E+0	 5.24510E+0	 21:17:33:20	
 2.71500E+1	 6.33614E+0	 2.20351E+0	 5.14365E+0	 21:17:34:20	
 2.71667E+1	 6.28268E+0	 2.18563E+0	 5.02081E+0	 21:17:35:20	
 2.71833E+1	 6.23994E+0	 2.16393E+0	 4.89600E+0	 21:17:36:20	
 2.72000E+1	 6.18799E+0	 2.14659E+0	 4.80333E+0	 21:17:37:20	
 2.72167E+1	 6.14544E+0	 2.12594E+0	 4.65749E+0	 21:17:38:20	
 2.72333E+1	 6.09382E+0	 2.10984E+0	 4.54755E+0	 21:17:39:20	
 2.72500E+1	 6.04445E+0	 2.08892E+0	 4.45696E+0	 21:17:40:20	
 2.72667E+1	 5.99514E+0	 2.07270E+0	 4.34497E+0	 21:17:41:20	
 2.72833E+1	 5.95116E+0	 2.05371E+0	 4.23468E+0	 21:17:42:20	
 2.73000E+1	 5.89916E+0	 2.03664E+0	 4.14894E+0	 21:17:43:20	
 2.73167E+1	 5.85539E+0	 2.01556E+0	 4.04544E+0	 21:17:44:20	
 2.73333E+1	 5.80248E+0	 1.99888E+0	 3.94045E+0	 21:17:45:20	
 2.73500E+1	 5.75936E+0	 1.97874E+0	 3.85909E+0	 21:17:46:20	
 2.73667E+1	 5.70163E+0	 1.96022E+0	 3.76366E+0	 21:17:47:20	
 2.73833E+1	 5.65677E+0	 1.94191E+0	 3.66269E+0	 21:17:48:20	
 2.74000E+1	 5.60581E+0	 1.92607E+0	 3.56684E+0	 21:17:49:20	
 2.74167E+1	 5.56143E+0	 1.90793E+0	 3.46950E+0	 21:17:50:20	
 2.74333E+1	 5.50787E+0	 1.89262E+0	 3.38158E+0	 21:17:51:20	
 2.74500E+1	 5.46459E+0	 1.87400E+0	 3.30921E+0	 21:17:52:20	
 2.74667E+1	 5.41167E+0	 1.85869E+0	 3.23853E+0	 21:17:53:20	
 2.74833E+1	 5.36869E+0	 1.83999E+0	 3.14961E+0	 21:17:54:20	
 2.75000E+1	 5.31209E+0	 1.82240E+0	 3.06481E+0	 21:17:55:20	
 2.75167E+1	 5.26660E+0	 1.80420E+0	 2.99715E+0	 21:17:56:20	
 2.75333E+1	 5.21510E+0	 1.78803E+0	 2.91465E+0	 21:17:57:20	
 2.75500E+1	 5.17067E+0	 1.76859E+0	 2.83424E+0	 21:17:58:20	
 2.75667E+1	 5.11784E+0	 1.75277E+0	 2.77055E+0	 21:17:59:20	
 2.75833E+1	 5.07479E+0	 1.73386E+0	 2.69404E+0	 21:18:00:20	
 2.76000E+1	 5.02237E+0	 1.71926E+0	 2.61544E+0	 21:18:01:20	
 2.76167E+1	 4.97067E+0	 1.69973E+0	 2.55542E+0	 21:18:02:20	
 2.76333E+1	 4.91720E+0	 1.68443E+0	 2.48345E+0	 21:18:03:20	
 2.76500E+1	 4.86993E+0	 1.66680E+0	 2.40865E+0	 21:18:04:20	
 2.76667E+1	 4.81509E+0	 1.65161E+0	 2.33738E+0	 21:18:05:20	
 2.76833E+1	 4.76922E+0	 1.63349E+0	 2.26509E+0	 21:18:06:20	
 2.77000E+1	 4.71419E+0	 1.61884E+0	 2.19948E+0	 21:18:07:20	
 2.77167E+1	 4.66922E+0	 1.60098E+0	 2.14776E+0	 21:18:08:20	
 2.77333E+1	 4.61358E+0	 1.58595E+0	 2.09559E+0	 21:18:09:20	
 2.77500E+1	 4.56774E+0	 1.56644E+0	 2.03139E+0	 21:18:10:20	
 2.77667E+1	 4.51157E+0	 1.55005E+0	 1.96728E+0	 21:18:11:20	
 2.77833E+1	 4.46554E+0	 1.53027E+0	 1.91870E+0	 21:18:12:20	
 2.78000E+1	 4.40868E+0	 1.51479E+0	 1.84194E+0	 21:18:13:20	
 2.78167E+1	 4.35525E+0	 1.49569E+0	 1.78516E+0	 21:18:14:20	
 2.78333E+1	 4.30138E+0	 1.48114E+0	 1.73881E+0	 21:18:15:20	
 2.78500E+1	 4.25287E+0	 1.46505E+0	 1.68176E+0	 21:18:16:20	
 2.78667E+1	 4.19846E+0	 1.45049E+0	 1.62466E+0	 21:18:17:20	
 2.78833E+1	 4.15058E+0	 1.43381E+0	 1.58080E+0	 21:18:18:20	
 2.79000E+1	 4.09584E+0	 1.41908E+0	 1.51344E+0	 21:18:19:20	
 2.79167E+1	 4.04920E+0	 1.40205E+0	 1.46189E+0	 21:18:20:20	
 2.79333E+1	 3.99494E+0	 1.38763E+0	 1.42124E+0	 21:18:21:20	
 2.79500E+1	 3.94930E+0	 1.37023E+0	 1.36989E+0	 21:18:22:20	
 2.79667E+1	 3.89346E+0	 1.35543E+0	 1.32035E+0	 21:18:23:20	
 2.79833E+1	 3.84779E+0	 1.33712E+0	 1.28095E+0	 21:18:24:20	
 2.80000E+1	 3.79172E+0	 1.32226E+0	 1.23485E+0	 21:18:25:20	
 2.80167E+1	 3.74637E+0	 1.30445E+0	 1.17389E+0	 21:18:26:20	
 2.80333E+1	 3.69094E+0	 1.29013E+0	 1.13522E+0	 21:18:27:20	
 2.80500E+1	 3.64588E+0	 1.27264E+0	 1.09870E+0	 21:18:28:20	
 2.80667E+1	 3.59050E+0	 1.25809E+0	 1.05435E+0	 21:18:29:20	
 2.80833E+1	 3.53826E+0	 1.23895E+0	 1.00893E+0	 21:18:30:20	
 2.81000E+1	 3.48611E+0	 1.22383E+0	 9.73866E-1	 21:18:31:20	
 2.81167E+1	 3.44064E+0	 1.20705E+0	 9.32002E-1	 21:18:32:20	
 2.81333E+1	 3.38789E+0	 1.19235E+0	 8.86927E-1	 21:18:33:20	
 2.81500E+1	 3.34441E+0	 1.17485E+0	 8.44480E-1	 21:18:34:20	
 2.81667E+1	 3.29239E+0	 1.16091E+0	 8.01174E-1	 21:18:35:20	
 2.81833E+1	 3.25078E+0	 1.14421E+0	 7.62222E-1	 21:18:36:20	
 2.82000E+1	 3.19455E+0	 1.12870E+0	 7.29766E-1	 21:18:37:20	
 2.82167E+1	 3.14991E+0	 1.11337E+0	 6.89065E-1	 21:18:38:20	
 2.82333E+1	 3.09903E+0	 1.10008E+0	 6.50427E-1	 21:18:39:20	
 2.82500E+1	 3.05558E+0	 1.08447E+0	 6.19713E-1	 21:18:40:20	
 2.82667E+1	 3.00293E+0	 1.07099E+0	 5.82743E-1	 21:18:41:20	
 2.82833E+1	 2.96071E+0	 1.05432E+0	 5.46171E-1	 21:18:42:20	
 2.83000E+1	 2.90889E+0	 1.04055E+0	 5.17470E-1	 21:18:43:20	
 2.83167E+1	 2.85893E+0	 1.02179E+0	 4.82888E-1	 21:18:44:20	
 2.83333E+1	 2.80847E+0	 1.00705E+0	 4.47880E-1	 21:18:45:20	
 2.83500E+1	 2.76490E+0	 9.90335E-1	 4.20618E-1	 21:18:46:20	
 2.83667E+1	 2.71407E+0	 9.76059E-1	 3.93224E-1	 21:18:47:20	
 2.83833E+1	 2.67357E+0	 9.58928E-1	 3.51061E-1	 21:18:48:20	
 2.84000E+1	 2.62443E+0	 9.45269E-1	 3.19219E-1	 21:18:49:20	
 2.84167E+1	 2.57729E+0	 9.26826E-1	 2.93255E-1	 21:18:50:20	
 2.84333E+1	 2.52846E+0	 9.12223E-1	 2.60008E-1	 21:18:51:20	
 2.84500E+1	 2.48593E+0	 8.96126E-1	 2.29621E-1	 21:18:52:20	
 2.84667E+1	 2.43645E+0	 8.82363E-1	 2.04946E-1	 21:18:53:20	
 2.84833E+1	 2.39563E+0	 8.65853E-1	 1.74362E-1	 21:18:54:20	
 2.85000E+1	 2.34618E+0	 8.52412E-1	 1.45739E-1	 21:18:55:20	
 2.85167E+1	 2.30549E+0	 8.35551E-1	 1.23015E-1	 21:18:56:20	
 2.85333E+1	 2.25537E+0	 8.21544E-1	 9.55210E-2	 21:18:57:20	
 2.85500E+1	 2.21474E+0	 8.04786E-1	 6.77680E-2	 21:18:58:20	
 2.85667E+1	 2.16056E+0	 7.89319E-1	 4.11700E-2	 21:18:59:20	
 2.85833E+1	 2.11834E+0	 7.74131E-1	 1.42316E-2	 21:19:00:20	
 2.86000E+1	 2.07187E+0	 7.60733E-1	-1.12189E-2	 21:19:01:20	
 2.86167E+1	 2.03190E+0	 7.45395E-1	-3.11100E-2	 21:19:02:20	
 2.86333E+1	 1.98592E+0	 7.32407E-1	-5.06763E-2	 21:19:03:20	
 2.86500E+1	 1.94619E+0	 7.17339E-1	-7.46592E-2	 21:19:04:20	
 2.86667E+1	 1.89834E+0	 7.04988E-1	-1.04625E-1	 21:19:05:20	
 2.86833E+1	 1.85947E+0	 6.89914E-1	-1.23452E-1	 21:19:06:20	
 2.87000E+1	 1.81228E+0	 6.76912E-1	-1.46745E-1	 21:19:07:20	
 2.87167E+1	 1.77452E+0	 6.60271E-1	-1.68612E-1	 21:19:08:20	
 2.87333E+1	 1.72897E+0	 6.46527E-1	-1.85707E-1	 21:19:09:20	
 2.87500E+1	 1.69189E+0	 6.29916E-1	-2.06549E-1	 21:19:10:20	
 2.87667E+1	 1.64642E+0	 6.17099E-1	-2.28038E-1	 21:19:11:20	
 2.87833E+1	 1.60421E+0	 6.02527E-1	-2.48657E-1	 21:19:12:20	
 2.88000E+1	 1.56174E+0	 5.89109E-1	-2.68476E-1	 21:19:13:20	
 2.88167E+1	 1.52411E+0	 5.75137E-1	-2.86253E-1	 21:19:14:20	
 2.88333E+1	 1.48214E+0	 5.62117E-1	-3.00143E-1	 21:19:15:20	
 2.88500E+1	 1.44529E+0	 5.47526E-1	-3.16640E-1	 21:19:16:20	
 2.88667E+1	 1.40326E+0	 5.35142E-1	-3.32890E-1	 21:19:17:20	
 2.88833E+1	 1.36679E+0	 5.21241E-1	-3.48449E-1	 21:19:18:20	
 2.89000E+1	 1.32456E+0	 5.09398E-1	-3.63238E-1	 21:19:19:20	
 2.89167E+1	 1.28963E+0	 4.95071E-1	-3.77280E-1	 21:19:20:20	
 2.89333E+1	 1.24835E+0	 4.83600E-1	-3.87979E-1	 21:19:21:20	
 2.89500E+1	 1.21658E+0	 4.70211E-1	-3.97799E-1	 21:19:22:20	
 2.89667E+1	 1.17534E+0	 4.58143E-1	-4.12672E-1	 21:19:23:20	
 2.89833E+1	 1.14338E+0	 4.45801E-1	-4.22865E-1	 21:19:24:20	
 2.90000E+1	 1.10740E+0	 4.34781E-1	-4.31022E-1	 21:19:25:20	
 2.90167E+1	 1.07734E+0	 4.21369E-1	-4.40896E-1	 21:19:26:20	
 2.90333E+1	 1.04171E+0	 4.10162E-1	-4.50130E-1	 21:19:27:20	
 2.90500E+1	 1.01286E+0	 3.96115E-1	-4.57431E-1	 21:19:28:20	
 2.90667E+1	 9.78657E-1	 3.85469E-1	-4.66465E-1	 21:19:29:20	
 2.90833E+1	 9.46033E-1	 3.72063E-1	-4.75798E-1	 21:19:30:20	
 2.91000E+1	 9.13905E-1	 3.62863E-1	-4.83044E-1	 21:19:31:20	
 2.91167E+1	 8.86341E-1	 3.52748E-1	-4.91821E-1	 21:19:32:20	
 2.91333E+1	 8.54186E-1	 3.44411E-1	-5.00911E-1	 21:19:33:20	
 2.91500E+1	 8.28522E-1	 3.34052E-1	-5.07912E-1	 21:19:34:20	
 2.91667E+1	 7.98014E-1	 3.25549E-1	-5.18709E-1	 21:19:35:20	
 2.91833E+1	 7.69882E-1	 3.13864E-1	-5.26779E-1	 21:19:36:20	
 2.92000E+1	 7.42564E-1	 3.04525E-1	-5.33587E-1	 21:19:37:20	
 2.92167E+1	 7.18914E-1	 2.93643E-1	-5.42325E-1	 21:19:38:20	
 2.92333E+1	 6.91105E-1	 2.84376E-1	-5.50501E-1	 21:19:39:20	
 2.92500E+1	 6.68764E-1	 2.73341E-1	-5.57019E-1	 21:19:40:20	
 2.92667E+1	 6.42816E-1	 2.64942E-1	-5.63355E-1	 21:19:41:20	
 2.92833E+1	 6.19782E-1	 2.54485E-1	-5.71214E-1	 21:19:42:20	
 2.93000E+1	 5.97314E-1	 2.46873E-1	-5.79034E-1	 21:19:43:20	
 2.93167E+1	 5.77960E-1	 2.38491E-1	-5.85434E-1	 21:19:44:20	
 2.93333E+1	 5.54843E-1	 2.31581E-1	-5.93544E-1	 21:19:45:20	
 2.93500E+1	 5.36275E-1	 2.23350E-1	-6.02100E-1	 21:19:46:20	
 2.93667E+1	 5.13866E-1	 2.16804E-1	-6.08656E-1	 21:19:47:20	
 2.93833E+1	 4.93283E-1	 2.08021E-1	-6.18660E-1	 21:19:48:20	
 2.94000E+1	 4.73117E-1	 2.01331E-1	-6.25942E-1	 21:19:49:20	
 2.94167E+1	 4.56312E-1	 1.93698E-1	-6.31900E-1	 21:19:50:20	
 2.94333E+1	 4.37182E-1	 1.87273E-1	-6.39458E-1	 21:19:51:20	
 2.94500E+1	 4.21301E-1	 1.79640E-1	-6.46609E-1	 21:19:52:20	
 2.94667E+1	 4.02218E-1	 1.73425E-1	-6.52652E-1	 21:19:53:20	
 2.94833E+1	 3.86973E-1	 1.65881E-1	-6.60065E-1	 21:19:54:20	
 2.95000E+1	 3.68940E-1	 1.59963E-1	-6.69663E-1	 21:19:55:20	
 2.95167E+1	 3.55001E-1	 1.53132E-1	-6.75844E-1	 21:19:56:20	
 2.95333E+1	 3.38867E-1	 1.48039E-1	-6.81718E-1	 21:19:57:20	
 2.95500E+1	 3.26388E-1	 1.42019E-1	-6.88942E-1	 21:19:58:20	
 2.95667E+1	 3.11962E-1	 1.37203E-1	-6.95940E-1	 21:19:59:20	
 2.95833E+1	 2.99031E-1	 1.31078E-1	-7.01625E-1	 21:20:00:20	
 2.96000E+1	 2.86584E-1	 1.26680E-1	-7.08825E-1	 21:20:01:20	
 2.96167E+1	 2.75868E-1	 1.22255E-1	-7.18478E-1	 21:20:02:20	
 2.96333E+1	 2.64315E-1	 1.18483E-1	-7.24597E-1	 21:20:03:20	
 2.96500E+1	 2.54401E-1	 1.14207E-1	-7.32125E-1	 21:20:04:20	
 2.96667E+1	 2.43476E-1	 1.10438E-1	-7.39104E-1	 21:20:05:20	
 2.96833E+1	 2.34404E-1	 1.06135E-1	-7.44142E-1	 21:20:06:20	
 2.97000E+1	 2.24129E-1	 1.02797E-1	-7.51964E-1	 21:20:07:20	
 2.97167E+1	 2.16258E-1	 9.92776E-2	-7.57766E-1	 21:20:08:20	
 2.97333E+1	 2.07662E-1	 9.67943E-2	-7.62559E-1	 21:20:09:20	
 2.97500E+1	 2.01453E-1	 9.40247E-2	-7.68383E-1	 21:20:10:20	
 2.97667E+1	 1.94458E-1	 9.21219E-2	-7.74370E-1	 21:20:11:20	
 2.97833E+1	 1.88945E-1	 9.02280E-2	-7.78843E-1	 21:20:12:20	
 2.98000E+1	 1.82320E-1	 8.90290E-2	-7.86026E-1	 21:20:13:20	
 2.98167E+1	 1.77167E-1	 8.73245E-2	-7.91319E-1	 21:20:14:20	
 2.98333E+1	 1.70388E-1	 8.46812E-2	-7.95514E-1	 21:20:15:20	
 2.98500E+1	 1.65192E-1	 8.09648E-2	-7.99468E-1	 21:20:16:20	
 2.98667E+1	 1.58876E-1	 7.75637E-2	-8.04242E-1	 21:20:17:20	
 2.98833E+1	 1.53831E-1	 7.41600E-2	-8.08559E-1	 21:20:18:20	
 2.99000E+1	 1.47990E-1	 7.22699E-2	-8.12004E-1	 21:20:19:20	
 2.99167E+1	 1.43129E-1	 7.06377E-2	-8.16547E-1	 21:20:20:20	
 2.99333E+1	 1.38954E-1	 6.99487E-2	-8.21240E-1	 21:20:21:20	
 2.99500E+1	 1.35695E-1	 6.92787E-2	-8.25308E-1	 21:20:22:20	
 2.99667E+1	 1.31713E-1	 6.84650E-2	-8.30481E-1	 21:20:23:20	
 2.99833E+1	 1.27999E-1	 6.70672E-2	-8.35896E-1	 21:20:24:20	
 3.00000E+1	 1.22756E-1	 6.56537E-2	-8.40189E-1	 21:20:25:20	
 3.00167E+1	 1.17491E-1	 6.37982E-2	-8.45364E-1	 21:20:26:20	
 3.00333E+1	 1.12504E-1	 6.23806E-2	-8.50662E-1	 21:20:27:20	
 3.00500E+1	 1.08864E-1	 6.05370E-2	-8.54637E-1	 21:20:28:20	
 3.00667E+1	 1.05185E-1	 5.86360E-2	-8.59388E-1	 21:20:29:20	
 3.00833E+1	 1.02541E-1	 5.60842E-2	-8.64486E-1	 21:20:30:20	
 3.01000E+1	 9.92651E-2	 5.40587E-2	-8.69516E-1	 21:20:31:20	
 3.01167E+1	 9.58132E-2	 5.15139E-2	-8.74526E-1	 21:20:32:20	
 3.01333E+1	 9.18974E-2	 4.97314E-2	-8.79076E-1	 21:20:33:20	
 3.01500E+1	 8.84259E-2	 4.76598E-2	-8.82860E-1	 21:20:34:20	
 3.01667E+1	 8.43695E-2	 4.58803E-2	-8.86653E-1	 21:20:35:20	
 3.01833E+1	 8.14111E-2	 4.35900E-2	-8.91634E-1	 21:20:36:20	
 3.02000E+1	 7.77574E-2	 4.16663E-2	-8.96375E-1	 21:20:37:20	
 3.02167E+1	 7.47495E-2	 3.94400E-2	-9.00124E-1	 21:20:38:20	
 3.02333E+1	 7.08408E-2	 3.77061E-2	-9.04775E-1	 21:20:39:20	
 3.02500E+1	 6.79562E-2	 3.65673E-2	-9.09490E-1	 21:20:40:20	
 3.02667E+1	 6.50424E-2	 3.62114E-2	-9.13026E-1	 21:20:41:20	
 3.02833E+1	 6.27964E-2	 3.62696E-2	-9.18318E-1	 21:20:42:20	
 3.03000E+1	 6.05494E-2	 3.61651E-2	-9.22148E-1	 21:20:43:20	
 3.03167E+1	 5.90470E-2	 3.54040E-2	-9.25126E-1	 21:20:44:20	
 3.03333E+1	 5.74838E-2	 3.39984E-2	-9.28576E-1	 21:20:45:20	
 3.03500E+1	 5.58680E-2	 3.17938E-2	-9.31841E-1	 21:20:46:20	
 3.03667E+1	 5.30812E-2	 2.99600E-2	-9.33975E-1	 21:20:47:20	
 3.03833E+1	 4.98904E-2	 2.80412E-2	-9.37482E-1	 21:20:48:20	
 3.04000E+1	 4.54693E-2	 2.66714E-2	-9.40267E-1	 21:20:49:20	
 3.04167E+1	 4.19690E-2	 2.49471E-2	-9.42545E-1	 21:20:50:20	
 3.04333E+1	 3.84144E-2	 2.34788E-2	-9.44615E-1	 21:20:51:20	
 3.04500E+1	 3.64789E-2	 2.17839E-2	-9.46709E-1	 21:20:52:20	
 3.04667E+1	 3.51328E-2	 2.08746E-2	-9.48497E-1	 21:20:53:20	
 3.04833E+1	 3.47351E-2	 2.04108E-2	-9.50071E-1	 21:20:54:20	
 3.05000E+1	 3.44830E-2	 2.02430E-2	-9.51602E-1	 21:20:55:20	
 3.05167E+1	 3.39189E-2	 1.97407E-2	-9.52916E-1	 21:20:56:20	
 3.05333E+1	 3.27298E-2	 1.84454E-2	-9.53792E-1	 21:20:57:20	
 3.05500E+1	 3.12593E-2	 1.65643E-2	-9.54433E-1	 21:20:58:20	
 3.05667E+1	 2.94863E-2	 1.48348E-2	-9.54656E-1	 21:20:59:20	
 3.05833E+1	 2.79843E-2	 1.32007E-2	-9.54106E-1	 21:21:00:20	
 3.06000E+1	 2.63875E-2	 1.22590E-2	-9.52634E-1	 21:21:01:20	
 3.06167E+1	 2.51793E-2	 1.17013E-2	-9.50460E-1	 21:21:02:20	
 3.06333E+1	 2.40178E-2	 1.15301E-2	-9.47687E-1	 21:21:03:20	
 3.06500E+1	 2.33858E-2	 1.13460E-2	-9.42213E-1	 21:21:04:20	
 3.06667E+1	 2.26799E-2	 1.09639E-2	-9.34988E-1	 21:21:05:20	
 3.06833E+1	 2.15219E-2	 1.02627E-2	-9.26390E-1	 21:21:06:20	
 3.07000E+1	 1.96907E-2	 9.92471E-3	-9.10630E-1	 21:21:07:20	
 3.07167E+1	 1.77575E-2	 9.98401E-3	-8.89900E-1	 21:21:08:20	
 3.07333E+1	 1.58143E-2	 1.01837E-2	-8.66870E-1	 21:21:09:20	
 3.07500E+1	 1.48588E-2	 9.97814E-3	-8.36655E-1	 21:21:10:20	
 3.07667E+1	 1.40977E-2	 9.06546E-3	-7.86418E-1	 21:21:11:20	
 3.07833E+1	 1.31839E-2	 7.23302E-3	-7.17848E-1	 21:21:12:20	
 3.08000E+1	 1.16935E-2	 5.88316E-3	-6.46828E-1	 21:21:13:20	
 3.08167E+1	 1.00314E-2	 4.87799E-3	-5.33898E-1	 21:21:14:20	
 3.08333E+1	 8.33186E-3	 4.41472E-3	-3.40142E-1	 21:21:15:20	
 3.08500E+1	 7.42084E-3	 3.91351E-3	-1.75738E-1	 21:21:16:20	
 3.08667E+1	 6.80731E-3	 3.46137E-3	 1.05460E-1	 21:21:17:20	
 3.08833E+1	 6.17974E-3	 2.81576E-3	 4.22557E-1	 21:21:18:20	
 3.09000E+1	 4.94357E-3	 2.11064E-3	 7.57158E-1	 21:21:19:20	
 3.09167E+1	 3.19239E-3	 1.12317E-3	 1.29079E+0	 21:21:20:20	
 3.09333E+1	 6.29236E-4	 2.40420E-4	 1.91083E+0	 21:21:21:20	
 3.09500E+1	-1.56937E-3	-6.82102E-4	 2.52231E+0	 21:21:22:20	
 3.09667E+1	-4.08493E-3	-1.27276E-3	 3.45375E+0	 21:21:23:20	
 3.09833E+1	-6.36722E-3	-1.86844E-3	 4.55178E+0	 21:21:24:20	
 3.10000E+1	-8.67264E-3	-2.21993E-3	 5.59350E+0	 21:21:25:20	
 3.10167E+1	-1.07613E-2	-2.59534E-3	 7.08940E+0	 21:21:26:20	
 3.10333E+1	-1.30962E-2	-3.43461E-3	 8.78984E+0	 21:21:27:20	
 3.10500E+1	-1.51439E-2	-5.69800E-3	 1.08091E+1	 21:21:28:20	
 3.10667E+1	-1.77224E-2	-9.21494E-3	 1.25884E+1	 21:21:29:20	
 3.10833E+1	-2.05624E-2	-1.45252E-2	 1.51074E+1	 21:21:30:20	
 3.11000E+1	-2.47495E-2	-1.90402E-2	 1.78878E+1	 21:21:31:20	
 3.11167E+1	-2.87509E-2	-2.39850E-2	 2.03444E+1	 21:21:32:20	
 3.11333E+1	-3.37320E-2	-2.77360E-2	 2.37619E+1	 21:21:33:20	
 3.11500E+1	-3.75988E-2	-3.27314E-2	 2.75918E+1	 21:21:34:20	
 3.11667E+1	-4.22139E-2	-3.73874E-2	 3.07986E+1	 21:21:35:20	
 3.11833E+1	-4.61970E-2	-4.35927E-2	 3.62090E+1	 21:21:36:20	
 3.12000E+1	-5.15364E-2	-4.87225E-2	 4.06537E+1	 21:21:37:20	
 3.12167E+1	-5.64621E-2	-5.48413E-2	 4.46275E+1	 21:21:38:20	
 3.12333E+1	-6.30764E-2	-5.99163E-2	 4.97525E+1	 21:21:39:20	
 3.12500E+1	-6.77267E-2	-6.70544E-2	 5.50254E+1	 21:21:40:20	
 3.12667E+1	-7.20470E-2	-7.31276E-2	 5.92420E+1	 21:21:41:20	
 3.12833E+1	-7.51418E-2	-7.99250E-2	 6.44773E+1	 21:21:42:20	
 3.13000E+1	-7.81435E-2	-8.55652E-2	 7.01675E+1	 21:21:43:20	
 3.13167E+1	-8.04312E-2	-9.13322E-2	 7.55688E+1	 21:21:44:20	
 3.13333E+1	-8.26346E-2	-9.58682E-2	 7.98147E+1	 21:21:45:20	
 3.13500E+1	-8.38253E-2	-1.00927E-1	 8.48535E+1	 21:21:46:20	
 3.13667E+1	-8.44265E-2	-1.05209E-1	 8.92190E+1	 21:21:47:20	
 3.13833E+1	-8.43074E-2	-1.10500E-1	 9.24558E+1	 21:21:48:20	
 3.14000E+1	-8.36334E-2	-1.14661E-1	 9.57215E+1	 21:21:49:20	
 3.14167E+1	-8.23574E-2	-1.19050E-1	 9.85216E+1	 21:21:50:20	
 3.14333E+1	-7.95048E-2	-1.21580E-1	 1.00292E+2	 21:21:51:20	
 3.14500E+1	-7.54294E-2	-1.23393E-1	 1.00841E+2	 21:21:52:20	
 3.14667E+1	-6.78471E-2	-1.23435E-1	 1.00524E+2	 21:21:53:20	
 3.14833E+1	-6.07909E-2	-1.21886E-1	 9.93374E+1	 21:21:54:20	
 3.15000E+1	-5.17300E-2	-1.19107E-1	 9.66665E+1	 21:21:55:20	
 3.15167E+1	-4.40153E-2	-1.14377E-1	 9.32441E+1	 21:21:56:20	
 3.15333E+1	-3.39877E-2	-1.09170E-1	 8.97614E+1	 21:21:57:20	
 3.15500E+1	-2.50822E-2	-1.01182E-1	 8.45941E+1	 21:21:58:20	
 3.15667E+1	-1.29278E-2	-9.29254E-2	 7.88434E+1	 21:21:59:20	
 3.15833E+1	 4.10907E-4	-7.99670E-2	 7.39087E+1	 21:22:00:20	
 3.16000E+1	 1.57878E-2	-6.80765E-2	 6.77678E+1	 21:22:01:20	
 3.16167E+1	 3.02372E-2	-5.39029E-2	 6.11081E+1	 21:22:02:20	
 3.16333E+1	 4.66675E-2	-4.14455E-2	 5.60758E+1	 21:22:03:20	
 3.16500E+1	 5.96545E-2	-2.68197E-2	 4.99155E+1	 21:22:04:20	
 3.16667E+1	 7.34337E-2	-1.51976E-2	 4.38630E+1	 21:22:05:20	
 3.16833E+1	 8.28052E-2	-1.33182E-3	 3.87340E+1	 21:22:06:20	
 3.17000E+1	 9.22639E-2	 9.32038E-3	 3.47517E+1	 21:22:07:20	
 3.17167E+1	 9.87593E-2	 2.19736E-2	 3.01671E+1	 21:22:08:20	
 3.17333E+1	 1.03205E-1	 3.01832E-2	 2.62430E+1	 21:22:09:20	
 3.17500E+1	 1.05238E-1	 3.72512E-2	 2.34552E+1	 21:22:10:20	
 3.17667E+1	 1.05866E-1	 4.18388E-2	 2.02912E+1	 21:22:11:20	
 3.17833E+1	 1.04901E-1	 4.61313E-2	 1.74218E+1	 21:22:12:20	
 3.18000E+1	 1.02157E-1	 4.87049E-2	 1.54871E+1	 21:22:13:20	
 3.18167E+1	 9.85979E-2	 5.09046E-2	 1.34620E+1	 21:22:14:20	
 3.18333E+1	 9.30072E-2	 5.17156E-2	 1.15765E+1	 21:22:15:20	
 3.18500E+1	 8.68901E-2	 5.15360E-2	 1.03295E+1	 21:22:16:20	
 3.18667E+1	 8.00528E-2	 5.03220E-2	 9.06188E+0	 21:22:17:20	
 3.18833E+1	 7.37469E-2	 4.79502E-2	 7.65716E+0	 21:22:18:20	
 3.19000E+1	 6.62246E-2	 4.51480E-2	 6.93597E+0	 21:22:19:20	
 3.19167E+1	 5.99018E-2	 4.13106E-2	 6.14651E+0	 21:22:20:20	
 3.19333E+1	 5.27051E-2	 3.80016E-2	 5.46393E+0	 21:22:21:20	
 3.19500E+1	 4.73810E-2	 3.44395E-2	 5.00137E+0	 21:22:22:20	
 3.19667E+1	 4.17739E-2	 3.24291E-2	 4.59232E+0	 21:22:23:20	
 3.19833E+1	 3.79403E-2	 3.08899E-2	 4.16315E+0	 21:22:24:20	
 3.20000E+1	 3.38375E-2	 2.99549E-2	 3.66844E+0	 21:22:25:20	
 3.20167E+1	 3.07002E-2	 2.85144E-2	 3.39770E+0	 21:22:26:20	
 3.20333E+1	 2.68188E-2	 2.67750E-2	 3.09609E+0	 21:22:27:20	
 3.20500E+1	 2.34317E-2	 2.43050E-2	 2.83857E+0	 21:22:28:20	
 3.20667E+1	 1.89101E-2	 2.20326E-2	 2.65122E+0	 21:22:29:20	
 3.20833E+1	 1.55346E-2	 1.99523E-2	 2.43867E+0	 21:22:30:20	
 3.21000E+1	 1.21701E-2	 1.82756E-2	 2.22785E+0	 21:22:31:20	
 3.21167E+1	 9.67078E-3	 1.65756E-2	 2.04026E+0	 21:22:32:20	
 3.21333E+1	 7.16027E-3	 1.53575E-2	 1.86463E+0	 21:22:33:20	
 3.21500E+1	 5.31669E-3	 1.41963E-2	 1.70928E+0	 21:22:34:20	
 3.21667E+1	 3.30841E-3	 1.32948E-2	 1.59061E+0	 21:22:35:20	
 3.21833E+1	 1.83952E-3	 1.20119E-2	 1.44772E+0	 21:22:36:20	
 3.22000E+1	 1.98292E-4	 1.07036E-2	 1.31129E+0	 21:22:37:20	
 3.22167E+1	-1.05592E-3	 8.83907E-3	 1.21247E+0	 21:22:38:20	
 3.22333E+1	-2.64352E-3	 7.39825E-3	 1.09088E+0	 21:22:39:20	
 3.22500E+1	-4.00704E-3	 5.80780E-3	 9.70036E-1	 21:22:40:20	
 3.22667E+1	-5.81152E-3	 4.60244E-3	 8.64615E-1	 21:22:41:20	
 3.22833E+1	-7.51609E-3	 3.05109E-3	 7.78810E-1	 21:22:42:20	
 3.23000E+1	-1.01048E-2	 1.43332E-3	 6.79413E-1	 21:22:43:20	
 3.23167E+1	-1.21967E-2	-6.71605E-5	 5.79740E-1	 21:22:44:20	
 3.23333E+1	-1.44201E-2	-9.49924E-4	 5.05592E-1	 21:22:45:20	
 3.23500E+1	-1.57700E-2	-1.45563E-3	 4.19273E-1	 21:22:46:20	
 3.23667E+1	-1.68506E-2	-1.46656E-3	 3.11670E-1	 21:22:47:20	
 3.23833E+1	-1.73201E-2	-1.40727E-3	 2.46990E-1	 21:22:48:20	
 3.24000E+1	-1.78439E-2	-1.34885E-3	 1.66122E-1	 21:22:49:20	
 3.24167E+1	-1.83060E-2	-1.26224E-3	 9.52380E-2	 21:22:50:20	
 3.24333E+1	-1.89540E-2	-1.12756E-3	 3.94060E-2	 21:22:51:20	
 3.24500E+1	-1.97306E-2	-1.05991E-3	-2.89535E-2	 21:22:52:20	
 3.24667E+1	-2.07184E-2	-1.39455E-3	-9.14349E-2	 21:22:53:20	
 3.24833E+1	-2.14776E-2	-2.38800E-3	-1.39595E-1	 21:22:54:20	
 3.25000E+1	-2.21751E-2	-3.39775E-3	-1.96890E-1	 21:22:55:20	
 3.25167E+1	-2.27425E-2	-4.51929E-3	-2.50766E-1	 21:22:56:20	
 3.25333E+1	-2.34304E-2	-5.12554E-3	-2.90818E-1	 21:22:57:20	
 3.25500E+1	-2.41891E-2	-5.71885E-3	-3.29183E-1	 21:22:58:20	
 3.25667E+1	-2.51880E-2	-6.32000E-3	-3.72663E-1	 21:22:59:20	
 3.25833E+1	-2.60407E-2	-7.20640E-3	-4.16372E-1	 21:23:00:20	
 3.26000E+1	-2.69545E-2	-7.90991E-3	-4.48306E-1	 21:23:01:20	
 3.26167E+1	-2.74467E-2	-8.64895E-3	-4.94570E-1	 21:23:02:20	
 3.26333E+1	-2.78687E-2	-9.03979E-3	-5.27608E-1	 21:23:03:20	
 3.26500E+1	-2.82539E-2	-9.04462E-3	-5.53324E-1	 21:23:04:20	
 3.26667E+1	-2.90767E-2	-8.66716E-3	-5.84584E-1	 21:23:05:20	
 3.26833E+1	-3.00708E-2	-8.02076E-3	-6.11726E-1	 21:23:06:20	
 3.27000E+1	-3.11142E-2	-7.52943E-3	-6.32838E-1	 21:23:07:20	
 3.27167E+1	-3.13477E-2	-7.29024E-3	-6.57677E-1	 21:23:08:20	
 3.27333E+1	-3.09243E-2	-7.54916E-3	-6.80522E-1	 21:23:09:20	
 3.27500E+1	-3.03237E-2	-8.42019E-3	-6.97447E-1	 21:23:10:20	
 3.27667E+1	-2.99422E-2	-9.32266E-3	-7.17248E-1	 21:23:11:20	
 3.27833E+1	-3.02211E-2	-1.02504E-2	-7.35034E-1	 21:23:12:20	
 3.28000E+1	-3.08220E-2	-1.03249E-2	-7.47886E-1	 21:23:13:20	
 3.28167E+1	-3.13757E-2	-9.82501E-3	-7.62326E-1	 21:23:14:20	
 3.28333E+1	-3.19041E-2	-9.09144E-3	-7.80137E-1	 21:23:15:20	
 3.28500E+1	-3.22814E-2	-8.39418E-3	-7.90367E-1	 21:23:16:20	
 3.28667E+1	-3.26497E-2	-8.10834E-3	-8.00120E-1	 21:23:17:20	
 3.28833E+1	-3.28434E-2	-8.10666E-3	-8.11467E-1	 21:23:18:20	
 3.29000E+1	-3.28415E-2	-8.46526E-3	-8.22393E-1	 21:23:19:20	
 3.29167E+1	-3.25065E-2	-9.17548E-3	-8.30227E-1	 21:23:20:20	
 3.29333E+1	-3.16783E-2	-9.93776E-3	-8.41776E-1	 21:23:21:20	
 3.29500E+1	-3.08476E-2	-1.08734E-2	-8.50362E-1	 21:23:22:20	
 3.29667E+1	-3.01340E-2	-1.14787E-2	-8.57173E-1	 21:23:23:20	
 3.29833E+1	-3.01208E-2	-1.20030E-2	-8.65377E-1	 21:23:24:20	
 3.30000E+1	-3.06636E-2	-1.21265E-2	-8.72860E-1	 21:23:25:20	
 3.30167E+1	-3.11401E-2	-1.18573E-2	-8.78314E-1	 21:23:26:20	
 3.30333E+1	-3.15010E-2	-1.13718E-2	-8.84786E-1	 21:23:27:20	
 3.30500E+1	-3.16320E-2	-1.07400E-2	-8.92990E-1	 21:23:28:20	
 3.30667E+1	-3.19350E-2	-1.06795E-2	-8.97998E-1	 21:23:29:20	
 3.30833E+1	-3.21897E-2	-1.10434E-2	-9.03921E-1	 21:23:30:20	
 3.31000E+1	-3.20520E-2	-1.13797E-2	-9.09356E-1	 21:23:31:20	
 3.31167E+1	-3.14214E-2	-1.13242E-2	-9.13559E-1	 21:23:32:20	
 3.31333E+1	-3.05187E-2	-1.07071E-2	-9.17527E-1	 21:23:33:20	
 3.31500E+1	-3.00483E-2	-9.54301E-3	-9.23611E-1	 21:23:34:20	
 3.31667E+1	-3.00856E-2	-8.55622E-3	-9.27953E-1	 21:23:35:20	
 3.31833E+1	-3.04900E-2	-7.97697E-3	-9.31292E-1	 21:23:36:20	
 3.32000E+1	-3.11561E-2	-8.24760E-3	-9.35011E-1	 21:23:37:20	
 3.32167E+1	-3.16264E-2	-9.15538E-3	-9.38558E-1	 21:23:38:20	
 3.32333E+1	-3.20693E-2	-9.80198E-3	-9.41283E-1	 21:23:39:20	
 3.32500E+1	-3.23447E-2	-1.00114E-2	-9.45618E-1	 21:23:40:20	
 3.32667E+1	-3.25578E-2	-9.70885E-3	-9.48958E-1	 21:23:41:20	
 3.32833E+1	-3.27454E-2	-9.19805E-3	-9.51784E-1	 21:23:42:20	
 3.33000E+1	-3.29260E-2	-8.95143E-3	-9.55468E-1	 21:23:43:20	
 3.33167E+1	-3.29071E-2	-8.91061E-3	-9.58912E-1	 21:23:44:20	
 3.33333E+1	-3.25681E-2	-9.24128E-3	-9.61491E-1	 21:23:45:20	
 3.33500E+1	-3.20124E-2	-9.98847E-3	-9.64485E-1	 21:23:46:20	
 3.33667E+1	-3.12033E-2	-1.08380E-2	-9.67380E-1	 21:23:47:20	
 3.33833E+1	-3.03571E-2	-1.16051E-2	-9.69649E-1	 21:23:48:20	
 3.34000E+1	-2.93297E-2	-1.16115E-2	-9.72401E-1	 21:23:49:20	
 3.34167E+1	-2.86957E-2	-1.09906E-2	-9.75077E-1	 21:23:50:20	
 3.34333E+1	-2.85410E-2	-1.03328E-2	-9.77077E-1	 21:23:51:20	
 3.34500E+1	-2.92690E-2	-9.91495E-3	-9.78991E-1	 21:23:52:20	
 3.34667E+1	-3.04870E-2	-1.02140E-2	-9.81266E-1	 21:23:53:20	
 3.34833E+1	-3.13968E-2	-1.08764E-2	-9.83772E-1	 21:23:54:20	
 3.35000E+1	-3.19133E-2	-1.12293E-2	-9.86259E-1	 21:23:55:20	
 3.35167E+1	-3.18614E-2	-1.10073E-2	-9.88834E-1	 21:23:56:20	
 3.35333E+1	-3.16178E-2	-1.02833E-2	-9.91122E-1	 21:23:57:20	
 3.35500E+1	-3.16027E-2	-9.12893E-3	-9.92885E-1	 21:23:58:20	
 3.35667E+1	-3.19346E-2	-8.46145E-3	-9.94992E-1	 21:23:59:20	
 3.35833E+1	-3.23586E-2	-8.19735E-3	-9.96934E-1	 21:24:00:20	
 3.36000E+1	-3.25436E-2	-8.49503E-3	-9.98507E-1	 21:24:01:20	
 3.36167E+1	-3.20940E-2	-9.19459E-3	-1.00042E+0	 21:24:02:20	
 3.36333E+1	-3.09322E-2	-9.73181E-3	-1.00230E+0	 21:24:03:20	
 3.36500E+1	-2.98125E-2	-9.84045E-3	-1.00373E+0	 21:24:04:20	
 3.36667E+1	-2.93764E-2	-9.38815E-3	-1.00542E+0	 21:24:05:20	
 3.36833E+1	-2.98765E-2	-8.93953E-3	-1.00711E+0	 21:24:06:20	
 3.37000E+1	-3.08443E-2	-9.04839E-3	-1.00854E+0	 21:24:07:20	
 3.37167E+1	-3.14432E-2	-9.64347E-3	-1.00988E+0	 21:24:08:20	
 3.37333E+1	-3.14694E-2	-1.02638E-2	-1.01106E+0	 21:24:09:20	
 3.37500E+1	-3.09355E-2	-1.07553E-2	-1.01199E+0	 21:24:10:20	
 3.37667E+1	-3.02678E-2	-1.09927E-2	-1.01281E+0	 21:24:11:20	
 3.37833E+1	-3.02050E-2	-1.12620E-2	-1.01360E+0	 21:24:12:20	
 3.38000E+1	-3.10304E-2	-1.15875E-2	-1.01442E+0	 21:24:13:20	
 3.38167E+1	-3.24143E-2	-1.19013E-2	-1.01477E+0	 21:24:14:20	
 3.38333E+1	-3.42691E-2	-1.19459E-2	-1.01502E+0	 21:24:15:20	
 3.38500E+1	-3.53556E-2	-1.16919E-2	-1.01505E+0	 21:24:16:20	
 3.38667E+1	-3.59579E-2	-1.12886E-2	-1.01481E+0	 21:24:17:20	
 3.38833E+1	-3.59963E-2	-1.07997E-2	-1.01420E+0	 21:24:18:20	
 3.39000E+1	-3.59443E-2	-1.04821E-2	-1.01371E+0	 21:24:19:20	
 3.39167E+1	-3.59464E-2	-1.04496E-2	-1.01329E+0	 21:24:20:20	
 3.39333E+1	-3.60825E-2	-1.09577E-2	-1.01254E+0	 21:24:21:20	
 3.39500E+1	-3.62146E-2	-1.21109E-2	-1.01151E+0	 21:24:22:20	
 3.39667E+1	-3.61778E-2	-1.35274E-2	-1.01051E+0	 21:24:23:20	
 3.39833E+1	-3.58396E-2	-1.49980E-2	-1.00879E+0	 21:24:24:20	
 3.40000E+1	-3.52418E-2	-1.53872E-2	-1.00751E+0	 21:24:25:20	
 3.40167E+1	-3.49624E-2	-1.46224E-2	-1.00649E+0	 21:24:26:20	
 3.40333E+1	-3.52851E-2	-1.32743E-2	-1.00541E+0	 21:24:27:20	
 3.40500E+1	-3.60782E-2	-1.19056E-2	-1.00393E+0	 21:24:28:20	
 3.40667E+1	-3.69759E-2	-1.15130E-2	-1.00231E+0	 21:24:29:20	
 3.40833E+1	-3.72440E-2	-1.17710E-2	-1.00094E+0	 21:24:30:20	
 3.41000E+1	-3.69935E-2	-1.22913E-2	-9.99207E-1	 21:24:31:20	
 3.41167E+1	-3.65190E-2	-1.25007E-2	-9.97456E-1	 21:24:32:20	
 3.41333E+1	-3.59453E-2	-1.22399E-2	-9.96322E-1	 21:24:33:20	
 3.41500E+1	-3.54392E-2	-1.15529E-2	-9.95122E-1	 21:24:34:20	
 3.41667E+1	-3.49863E-2	-1.10460E-2	-9.94500E-1	 21:24:35:20	
 3.41833E+1	-3.49042E-2	-1.06195E-2	-9.94184E-1	 21:24:36:20	
 3.42000E+1	-3.53529E-2	-1.04235E-2	-9.94039E-1	 21:24:37:20	
 3.42167E+1	-3.62208E-2	-1.03141E-2	-9.94147E-1	 21:24:38:20	
 3.42333E+1	-3.73720E-2	-1.03654E-2	-9.94541E-1	 21:24:39:20	
 3.42500E+1	-3.81129E-2	-1.05701E-2	-9.95505E-1	 21:24:40:20	
 3.42667E+1	-3.84841E-2	-1.07515E-2	-9.96886E-1	 21:24:41:20	
 3.42833E+1	-3.82363E-2	-1.06767E-2	-9.98387E-1	 21:24:42:20	
 3.43000E+1	-3.76706E-2	-1.03350E-2	-1.00054E+0	 21:24:43:20	
 3.43167E+1	-3.72876E-2	-1.00916E-2	-1.00296E+0	 21:24:44:20	
 3.43333E+1	-3.72529E-2	-1.03077E-2	-1.00494E+0	 21:24:45:20	
 3.43500E+1	-3.75136E-2	-1.09164E-2	-1.00702E+0	 21:24:46:20	
 3.43667E+1	-3.79015E-2	-1.14334E-2	-1.00967E+0	 21:24:47:20	
 3.43833E+1	-3.79637E-2	-1.17954E-2	-1.01266E+0	 21:24:48:20	
 3.44000E+1	-3.76986E-2	-1.17310E-2	-1.01511E+0	 21:24:49:20	
 3.44167E+1	-3.74027E-2	-1.14771E-2	-1.01936E+0	 21:24:50:20	
 3.44333E+1	-3.72098E-2	-1.11826E-2	-1.02284E+0	 21:24:51:20	
 3.44500E+1	-3.73737E-2	-1.07941E-2	-1.02591E+0	 21:24:52:20	
 3.44667E+1	-3.77783E-2	-1.05271E-2	-1.02962E+0	 21:24:53:20	
 3.44833E+1	-3.81314E-2	-1.03475E-2	-1.03306E+0	 21:24:54:20	
 3.45000E+1	-3.85553E-2	-1.02234E-2	-1.03564E+0	 21:24:55:20	
 3.45167E+1	-3.87354E-2	-9.82790E-3	-1.03851E+0	 21:24:56:20	
 3.45333E+1	-3.89130E-2	-9.36561E-3	-1.04145E+0	 21:24:57:20	
 3.45500E+1	-3.91000E-2	-9.05763E-3	-1.04430E+0	 21:24:58:20	
 3.45667E+1	-3.94792E-2	-9.55260E-3	-1.04725E+0	 21:24:59:20	
 3.45833E+1	-3.99704E-2	-1.06419E-2	-1.04992E+0	 21:25:00:20	
 3.46000E+1	-4.05948E-2	-1.17576E-2	-1.05182E+0	 21:25:01:20	
 3.46167E+1	-4.09803E-2	-1.26508E-2	-1.05382E+0	 21:25:02:20	
 3.46333E+1	-4.10072E-2	-1.29652E-2	-1.05563E+0	 21:25:03:20	
 3.46500E+1	-4.07646E-2	-1.28892E-2	-1.05718E+0	 21:25:04:20	
 3.46667E+1	-4.03843E-2	-1.25180E-2	-1.05847E+0	 21:25:05:20	
 3.46833E+1	-4.01799E-2	-1.20442E-2	-1.06036E+0	 21:25:06:20	
 3.47000E+1	-4.00707E-2	-1.16910E-2	-1.06234E+0	 21:25:07:20	
 3.47167E+1	-3.98825E-2	-1.11150E-2	-1.06396E+0	 21:25:08:20	
 3.47333E+1	-3.95001E-2	-1.04023E-2	-1.06582E+0	 21:25:09:20	
 3.47500E+1	-3.90616E-2	-9.44509E-3	-1.06795E+0	 21:25:10:20	
 3.47667E+1	-3.85883E-2	-8.94480E-3	-1.06914E+0	 21:25:11:20	
 3.47833E+1	-3.82329E-2	-9.23048E-3	-1.07057E+0	 21:25:12:20	
 3.48000E+1	-3.77213E-2	-1.02798E-2	-1.07192E+0	 21:25:13:20	
 3.48167E+1	-3.73144E-2	-1.19874E-2	-1.07305E+0	 21:25:14:20	
 3.48333E+1	-3.69996E-2	-1.34005E-2	-1.07447E+0	 21:25:15:20	
 3.48500E+1	-3.71447E-2	-1.39119E-2	-1.07608E+0	 21:25:16:20	
 3.48667E+1	-3.76097E-2	-1.34744E-2	-1.07739E+0	 21:25:17:20	
 3.48833E+1	-3.81448E-2	-1.23776E-2	-1.07891E+0	 21:25:18:20	
 3.49000E+1	-3.87314E-2	-1.15631E-2	-1.08076E+0	 21:25:19:20	
 3.49167E+1	-3.89460E-2	-1.11821E-2	-1.08175E+0	 21:25:20:20	
 3.49333E+1	-3.90185E-2	-1.14452E-2	-1.08264E+0	 21:25:21:20	
 3.49500E+1	-3.92730E-2	-1.21952E-2	-1.08366E+0	 21:25:22:20	
 3.49667E+1	-3.98641E-2	-1.27732E-2	-1.08457E+0	 21:25:23:20	
 3.49833E+1	-4.05294E-2	-1.31399E-2	-1.08535E+0	 21:25:24:20	
 3.50000E+1	-4.11189E-2	-1.30862E-2	-1.08661E+0	 21:25:25:20	
 3.50167E+1	-4.13603E-2	-1.27273E-2	-1.08808E+0	 21:25:26:20	
 3.50333E+1	-4.15202E-2	-1.22863E-2	-1.08943E+0	 21:25:27:20	
 3.50500E+1	-4.17396E-2	-1.18573E-2	-1.09098E+0	 21:25:28:20	
 3.50667E+1	-4.20177E-2	-1.18666E-2	-1.09240E+0	 21:25:29:20	
 3.50833E+1	-4.22639E-2	-1.20244E-2	-1.09343E+0	 21:25:30:20	
 3.51000E+1	-4.26004E-2	-1.20350E-2	-1.09462E+0	 21:25:31:20	
 3.51167E+1	-4.29348E-2	-1.16414E-2	-1.09588E+0	 21:25:32:20	
 3.51333E+1	-4.33820E-2	-1.11271E-2	-1.09681E+0	 21:25:33:20	
 3.51500E+1	-4.38355E-2	-1.07001E-2	-1.09827E+0	 21:25:34:20	
 3.51667E+1	-4.42546E-2	-1.08740E-2	-1.09948E+0	 21:25:35:20	
 3.51833E+1	-4.44952E-2	-1.16658E-2	-1.10048E+0	 21:25:36:20	
 3.52000E+1	-4.47024E-2	-1.25472E-2	-1.10153E+0	 21:25:37:20	
 3.52167E+1	-4.49695E-2	-1.35971E-2	-1.10232E+0	 21:25:38:20	
 3.52333E+1	-4.55488E-2	-1.45981E-2	-1.10279E+0	 21:25:39:20	
 3.52500E+1	-4.64800E-2	-1.60595E-2	-1.10319E+0	 21:25:40:20	
 3.52667E+1	-4.79635E-2	-1.72382E-2	-1.10354E+0	 21:25:41:20	
 3.52833E+1	-4.92797E-2	-1.81592E-2	-1.10375E+0	 21:25:42:20	
 3.53000E+1	-5.04856E-2	-1.79796E-2	-1.10377E+0	 21:25:43:20	
 3.53167E+1	-5.07406E-2	-1.67592E-2	-1.10386E+0	 21:25:44:20	
 3.53333E+1	-5.03575E-2	-1.56550E-2	-1.10406E+0	 21:25:45:20	
 3.53500E+1	-4.99467E-2	-1.48583E-2	-1.10425E+0	 21:25:46:20	
 3.53667E+1	-4.98765E-2	-1.48546E-2	-1.10431E+0	 21:25:47:20	
 3.53833E+1	-5.00738E-2	-1.54050E-2	-1.10416E+0	 21:25:48:20	
 3.54000E+1	-5.03486E-2	-1.61332E-2	-1.10382E+0	 21:25:49:20	
 3.54167E+1	-5.04602E-2	-1.69079E-2	-1.10360E+0	 21:25:50:20	
 3.54333E+1	-5.05884E-2	-1.72242E-2	-1.10353E+0	 21:25:51:20	
 3.54500E+1	-5.06969E-2	-1.71980E-2	-1.10358E+0	 21:25:52:20	
 3.54667E+1	-5.07395E-2	-1.69658E-2	-1.10358E+0	 21:25:53:20	
 3.54833E+1	-5.05493E-2	-1.68266E-2	-1.10349E+0	 21:25:54:20	
 3.55000E+1	-5.01334E-2	-1.68978E-2	-1.10339E+0	 21:25:55:20	
 3.55167E+1	-4.97642E-2	-1.69310E-2	-1.10341E+0	 21:25:56:20	
 3.55333E+1	-4.94167E-2	-1.66207E-2	-1.10351E+0	 21:25:57:20	
 3.55500E+1	-4.92982E-2	-1.58338E-2	-1.10366E+0	 21:25:58:20	
 3.55667E+1	-4.94475E-2	-1.49887E-2	-1.10385E+0	 21:25:59:20	
 3.55833E+1	-4.97861E-2	-1.45169E-2	-1.10410E+0	 21:26:00:20	
 3.56000E+1	-5.00958E-2	-1.46439E-2	-1.10434E+0	 21:26:01:20	
 3.56167E+1	-4.99577E-2	-1.50640E-2	-1.10448E+0	 21:26:02:20	
 3.56333E+1	-4.91785E-2	-1.50723E-2	-1.10467E+0	 21:26:03:20	
 3.56500E+1	-4.82040E-2	-1.44599E-2	-1.10496E+0	 21:26:04:20	
 3.56667E+1	-4.72374E-2	-1.37074E-2	-1.10530E+0	 21:26:05:20	
 3.56833E+1	-4.69778E-2	-1.31682E-2	-1.10573E+0	 21:26:06:20	
 3.57000E+1	-4.71760E-2	-1.33047E-2	-1.10610E+0	 21:26:07:20	
 3.57167E+1	-4.74870E-2	-1.36745E-2	-1.10634E+0	 21:26:08:20	
 3.57333E+1	-4.76698E-2	-1.36744E-2	-1.10673E+0	 21:26:09:20	
 3.57500E+1	-4.74721E-2	-1.34012E-2	-1.10730E+0	 21:26:10:20	
 3.57667E+1	-4.69268E-2	-1.33866E-2	-1.10788E+0	 21:26:11:20	
 3.57833E+1	-4.63616E-2	-1.38688E-2	-1.10812E+0	 21:26:12:20	
 3.58000E+1	-4.56411E-2	-1.44434E-2	-1.10810E+0	 21:26:13:20	
 3.58167E+1	-4.51002E-2	-1.49159E-2	-1.10795E+0	 21:26:14:20	
 3.58333E+1	-4.47950E-2	-1.48320E-2	-1.10783E+0	 21:26:15:20	
 3.58500E+1	-4.48582E-2	-1.46816E-2	-1.10771E+0	 21:26:16:20	
 3.58667E+1	-4.53095E-2	-1.49077E-2	-1.10752E+0	 21:26:17:20	
 3.58833E+1	-4.59721E-2	-1.55265E-2	-1.10722E+0	 21:26:18:20	
 3.59000E+1	-4.68782E-2	-1.59572E-2	-1.10662E+0	 21:26:19:20	
 3.59167E+1	-4.74327E-2	-1.58741E-2	-1.10590E+0	 21:26:20:20	
 3.59333E+1	-4.76214E-2	-1.49796E-2	-1.10526E+0	 21:26:21:20	
 3.59500E+1	-4.75400E-2	-1.35783E-2	-1.10445E+0	 21:26:22:20	
 3.59667E+1	-4.73169E-2	-1.27346E-2	-1.10360E+0	 21:26:23:20	
 3.59833E+1	-4.71033E-2	-1.26471E-2	-1.10288E+0	 21:26:24:20	
 3.60000E+1	-4.67606E-2	-1.32277E-2	-1.10193E+0	 21:26:25:20	
 3.60167E+1	-4.64605E-2	-1.42714E-2	-1.10083E+0	 21:26:26:20	
 3.60333E+1	-4.64592E-2	-1.46603E-2	-1.09976E+0	 21:26:27:20	
 3.60500E+1	-4.67028E-2	-1.46185E-2	-1.09872E+0	 21:26:28:20	
 3.60667E+1	-4.70969E-2	-1.45193E-2	-1.09784E+0	 21:26:29:20	
 3.60833E+1	-4.72615E-2	-1.44839E-2	-1.09723E+0	 21:26:30:20	
 3.61000E+1	-4.73261E-2	-1.44242E-2	-1.09649E+0	 21:26:31:20	
 3.61167E+1	-4.73361E-2	-1.41302E-2	-1.09566E+0	 21:26:32:20	
 3.61333E+1	-4.74937E-2	-1.37121E-2	-1.09488E+0	 21:26:33:20	
 3.61500E+1	-4.77519E-2	-1.32016E-2	-1.09410E+0	 21:26:34:20	
 3.61667E+1	-4.81859E-2	-1.29509E-2	-1.09333E+0	 21:26:35:20	
 3.61833E+1	-4.84979E-2	-1.29239E-2	-1.09261E+0	 21:26:36:20	
 3.62000E+1	-4.85639E-2	-1.31338E-2	-1.09226E+0	 21:26:37:20	
 3.62167E+1	-4.84522E-2	-1.35331E-2	-1.09174E+0	 21:26:38:20	
 3.62333E+1	-4.82942E-2	-1.37654E-2	-1.09119E+0	 21:26:39:20	
 3.62500E+1	-4.81557E-2	-1.34960E-2	-1.09079E+0	 21:26:40:20	
 3.62667E+1	-4.79505E-2	-1.26176E-2	-1.09041E+0	 21:26:41:20	
 3.62833E+1	-4.75927E-2	-1.13581E-2	-1.09007E+0	 21:26:42:20	
 3.63000E+1	-4.70750E-2	-1.07084E-2	-1.08981E+0	 21:26:43:20	
 3.63167E+1	-4.67911E-2	-1.07283E-2	-1.08949E+0	 21:26:44:20	
 3.63333E+1	-4.68009E-2	-1.11569E-2	-1.08931E+0	 21:26:45:20	
 3.63500E+1	-4.70213E-2	-1.15110E-2	-1.08913E+0	 21:26:46:20	
 3.63667E+1	-4.73302E-2	-1.14144E-2	-1.08878E+0	 21:26:47:20	
 3.63833E+1	-4.74121E-2	-1.10977E-2	-1.08835E+0	 21:26:48:20	
 3.64000E+1	-4.71028E-2	-1.09722E-2	-1.08791E+0	 21:26:49:20	
 3.64167E+1	-4.63129E-2	-1.10469E-2	-1.08683E+0	 21:26:50:20	
 3.64333E+1	-4.43685E-2	-1.10721E-2	-1.08545E+0	 21:26:51:20	
 3.64500E+1	-4.20612E-2	-1.07567E-2	-1.08366E+0	 21:26:52:20	
 3.64667E+1	-3.91405E-2	-1.01965E-2	-1.08129E+0	 21:26:53:20	
 3.64833E+1	-3.65938E-2	-9.53117E-3	-1.07694E+0	 21:26:54:20	
 3.65000E+1	-3.33988E-2	-9.21825E-3	-1.07140E+0	 21:26:55:20	
 3.65167E+1	-2.98334E-2	-9.23869E-3	-1.06585E+0	 21:26:56:20	
 3.65333E+1	-2.38842E-2	-9.41361E-3	-1.05765E+0	 21:26:57:20	
 3.65500E+1	-1.70257E-2	-9.51935E-3	-1.04713E+0	 21:26:58:20	
 3.65667E+1	-6.12414E-3	-9.34718E-3	-1.03716E+0	 21:26:59:20	
 3.65833E+1	 7.22480E-3	-8.73948E-3	-1.01706E+0	 21:27:00:20	
 3.66000E+1	 2.39025E-2	-8.00410E-3	-9.98556E-1	 21:27:01:20	
 3.66167E+1	 4.24726E-2	-6.94950E-3	-9.80166E-1	 21:27:02:20	
 3.66333E+1	 6.90832E-2	-5.89591E-3	-9.51647E-1	 21:27:03:20	
 3.66500E+1	 9.68905E-2	-4.60152E-3	-9.21441E-1	 21:27:04:20	
 3.66667E+1	 1.37528E-1	-3.53992E-3	-8.92051E-1	 21:27:05:20	
 3.66833E+1	 1.77886E-1	-2.09513E-3	-8.48187E-1	 21:27:06:20	
 3.67000E+1	 2.36734E-1	-4.94632E-4	-8.00807E-1	 21:27:07:20	
 3.67167E+1	 3.06511E-1	 2.46425E-3	-7.56449E-1	 21:27:08:20	
 3.67333E+1	 3.89535E-1	 5.65381E-3	-7.07430E-1	 21:27:09:20	
 3.67500E+1	 4.76387E-1	 1.02409E-2	-6.39658E-1	 21:27:10:20	
 3.67667E+1	 5.96435E-1	 1.48610E-2	-5.65428E-1	 21:27:11:20	
 3.67833E+1	 7.09437E-1	 2.07623E-2	-4.99676E-1	 21:27:12:20	
 3.68000E+1	 8.65494E-1	 2.57085E-2	-4.12648E-1	 21:27:13:20	
 3.68167E+1	 1.03718E+0	 3.27904E-2	-3.15608E-1	 21:27:14:20	
 3.68333E+1	 1.23623E+0	 3.93483E-2	-2.34404E-1	 21:27:15:20	
 3.68500E+1	 1.43238E+0	 4.83973E-2	-1.33348E-1	 21:27:16:20	
 3.68667E+1	 1.68700E+0	 5.74551E-2	 5.66240E-3	 21:27:17:20	
 3.68833E+1	 1.92369E+0	 7.00990E-2	 9.63660E-2	 21:27:18:20	
 3.69000E+1	 2.23393E+0	 8.11131E-2	 2.12896E-1	 21:27:19:20	
 3.69167E+1	 2.50991E+0	 9.50884E-2	 3.22295E-1	 21:27:20:20	
 3.69333E+1	 2.86785E+0	 1.06595E-1	 4.13131E-1	 21:27:21:20	
 3.69500E+1	 3.17978E+0	 1.21298E-1	 5.20223E-1	 21:27:22:20	
 3.69667E+1	 3.57481E+0	 1.34049E-1	 6.29909E-1	 21:27:23:20	
 3.69833E+1	 3.91277E+0	 1.50690E-1	 7.30272E-1	 21:27:24:20	
 3.70000E+1	 4.36942E+0	 1.66864E-1	 8.23246E-1	 21:27:25:20	
 3.70167E+1	 4.73465E+0	 1.83285E-1	 9.03013E-1	 21:27:26:20	
 3.70333E+1	 5.14209E+0	 1.97916E-1	 9.60383E-1	 21:27:27:20	
 3.70500E+1	 5.49512E+0	 2.14115E-1	 1.00939E+0	 21:27:28:20	
 3.70667E+1	 5.88187E+0	 2.27862E-1	 1.05885E+0	 21:27:29:20	
 3.70833E+1	 6.19973E+0	 2.42966E-1	 1.10708E+0	 21:27:30:20	
 3.71000E+1	 6.54072E+0	 2.54957E-1	 1.12505E+0	 21:27:31:20	
 3.71167E+1	 6.80078E+0	 2.68230E-1	 1.13337E+0	 21:27:32:20	
 3.71333E+1	 7.07322E+0	 2.77958E-1	 1.13045E+0	 21:27:33:20	
 3.71500E+1	 7.25775E+0	 2.87770E-1	 1.11688E+0	 21:27:34:20	
 3.71667E+1	 7.43714E+0	 2.93702E-1	 1.08800E+0	 21:27:35:20	
 3.71833E+1	 7.53966E+0	 2.98836E-1	 1.04459E+0	 21:27:36:20	
 3.72000E+1	 7.61516E+0	 3.00945E-1	 1.00245E+0	 21:27:37:20	
 3.72167E+1	 7.62991E+0	 3.01377E-1	 9.23710E-1	 21:27:38:20	
 3.72333E+1	 7.59835E+0	 2.99820E-1	 8.52689E-1	 21:27:39:20	
 3.72500E+1	 7.52763E+0	 2.96143E-1	 7.88243E-1	 21:27:40:20	
 3.72667E+1	 7.39423E+0	 2.91815E-1	 7.02691E-1	 21:27:41:20	
 3.72833E+1	 7.21742E+0	 2.84492E-1	 6.09474E-1	 21:27:42:20	
 3.73000E+1	 6.99913E+0	 2.77300E-1	 5.32996E-1	 21:27:43:20	
 3.73167E+1	 6.77715E+0	 2.67488E-1	 4.37043E-1	 21:27:44:20	
 3.73333E+1	 6.47887E+0	 2.57520E-1	 3.33491E-1	 21:27:45:20	
 3.73500E+1	 6.21586E+0	 2.44307E-1	 2.53883E-1	 21:27:46:20	
 3.73667E+1	 5.87281E+0	 2.32819E-1	 1.54017E-1	 21:27:47:20	
 3.73833E+1	 5.57839E+0	 2.18527E-1	 5.31620E-2	 21:27:48:20	
 3.74000E+1	 5.17028E+0	 2.05100E-1	-3.67521E-2	 21:27:49:20	
 3.74167E+1	 4.85069E+0	 1.90993E-1	-1.09792E-1	 21:27:50:20	
 3.74333E+1	 4.47116E+0	 1.78281E-1	-1.98589E-1	 21:27:51:20	
 3.74500E+1	 4.16921E+0	 1.62231E-1	-2.79586E-1	 21:27:52:20	
 3.74667E+1	 3.79773E+0	 1.48305E-1	-3.41699E-1	 21:27:53:20	
 3.74833E+1	 3.45909E+0	 1.31685E-1	-4.14255E-1	 21:27:54:20	
 3.75000E+1	 3.12892E+0	 1.16938E-1	-4.83170E-1	 21:27:55:20	
 3.75167E+1	 2.85426E+0	 1.03581E-1	-5.33607E-1	 21:27:56:20	
 3.75333E+1	 2.54208E+0	 9.35264E-2	-5.91495E-1	 21:27:57:20	
 3.75500E+1	 2.30580E+0	 8.25086E-2	-6.46714E-1	 21:27:58:20	
 3.75667E+1	 2.03362E+0	 7.38967E-2	-6.85922E-1	 21:27:59:20	
 3.75833E+1	 1.82372E+0	 6.31688E-2	-7.28504E-1	 21:28:00:20	
 3.76000E+1	 1.59117E+0	 5.47311E-2	-7.71148E-1	 21:28:01:20	
 3.76167E+1	 1.39310E+0	 4.42826E-2	-8.00430E-1	 21:28:02:20	
 3.76333E+1	 1.20695E+0	 3.69988E-2	-8.33449E-1	 21:28:03:20	
 3.76500E+1	 1.06361E+0	 2.95889E-2	-8.64154E-1	 21:28:04:20	
 3.76667E+1	 9.09926E-1	 2.44878E-2	-8.89834E-1	 21:28:05:20	
 3.76833E+1	 7.98038E-1	 1.94088E-2	-9.08878E-1	 21:28:06:20	
 3.77000E+1	 6.74492E-1	 1.60050E-2	-9.30791E-1	 21:28:07:20	
 3.77167E+1	 5.85316E-1	 1.20086E-2	-9.49727E-1	 21:28:08:20	
 3.77333E+1	 4.88633E-1	 8.58135E-3	-9.63330E-1	 21:28:09:20	
 3.77500E+1	 4.20152E-1	 4.39769E-3	-9.78021E-1	 21:28:10:20	
 3.77667E+1	 3.47551E-1	 1.26229E-3	-9.92362E-1	 21:28:11:20	
 3.77833E+1	 2.89025E-1	-2.20892E-3	-1.00436E+0	 21:28:12:20	
 3.78000E+1	 2.37869E-1	-4.30621E-3	-1.01501E+0	 21:28:13:20	
 3.78167E+1	 1.98105E-1	-5.99289E-3	-1.02433E+0	 21:28:14:20	
 3.78333E+1	 1.59320E-1	-6.61306E-3	-1.03121E+0	 21:28:15:20	
 3.78500E+1	 1.30796E-1	-6.46619E-3	-1.03873E+0	 21:28:16:20	
 3.78667E+1	 1.02973E-1	-6.04984E-3	-1.04558E+0	 21:28:17:20	
 3.78833E+1	 8.32417E-2	-5.97758E-3	-1.05017E+0	 21:28:18:20	
 3.79000E+1	 6.27509E-2	-6.67895E-3	-1.05630E+0	 21:28:19:20	
 3.79167E+1	 4.82697E-2	-8.00194E-3	-1.06066E+0	 21:28:20:20	
 3.79333E+1	 3.27037E-2	-8.97018E-3	-1.06399E+0	 21:28:21:20	
 3.79500E+1	 2.19725E-2	-9.58417E-3	-1.06720E+0	 21:28:22:20	
 3.79667E+1	 1.07188E-2	-9.65059E-3	-1.07094E+0	 21:28:23:20	
 3.79833E+1	 3.39143E-3	-9.57503E-3	-1.07462E+0	 21:28:24:20	
 3.80000E+1	-3.82560E-3	-9.64371E-3	-1.07721E+0	 21:28:25:20	
 3.80167E+1	-8.48176E-3	-1.01109E-2	-1.08080E+0	 21:28:26:20	
 3.80333E+1	-1.33937E-2	-1.07338E-2	-1.08338E+0	 21:28:27:20	
 3.80500E+1	-1.77390E-2	-1.16103E-2	-1.08514E+0	 21:28:28:20	
 3.80667E+1	-2.19491E-2	-1.19973E-2	-1.08697E+0	 21:28:29:20	
 3.80833E+1	-2.53533E-2	-1.22181E-2	-1.08850E+0	 21:28:30:20	
 3.81000E+1	-2.86413E-2	-1.25074E-2	-1.08955E+0	 21:28:31:20	
 3.81167E+1	-3.07060E-2	-1.31383E-2	-1.09082E+0	 21:28:32:20	
 3.81333E+1	-3.23222E-2	-1.37931E-2	-1.09227E+0	 21:28:33:20	
 3.81500E+1	-3.31455E-2	-1.43668E-2	-1.09348E+0	 21:28:34:20	
 3.81667E+1	-3.41053E-2	-1.44561E-2	-1.09492E+0	 21:28:35:20	
 3.81833E+1	-3.51054E-2	-1.43132E-2	-1.09665E+0	 21:28:36:20	
 3.82000E+1	-3.67704E-2	-1.41911E-2	-1.09758E+0	 21:28:37:20	
 3.82167E+1	-3.79677E-2	-1.43960E-2	-1.09865E+0	 21:28:38:20	
 3.82333E+1	-3.89023E-2	-1.49911E-2	-1.09965E+0	 21:28:39:20	
 3.82500E+1	-3.91879E-2	-1.59780E-2	-1.10048E+0	 21:28:40:20	
 3.82667E+1	-3.92449E-2	-1.67974E-2	-1.10132E+0	 21:28:41:20	
 3.82833E+1	-3.94059E-2	-1.74352E-2	-1.10225E+0	 21:28:42:20	
 3.83000E+1	-4.00546E-2	-1.73918E-2	-1.10300E+0	 21:28:43:20	
 3.83167E+1	-4.07738E-2	-1.69016E-2	-1.10344E+0	 21:28:44:20	
 3.83333E+1	-4.13774E-2	-1.64800E-2	-1.10387E+0	 21:28:45:20	
 3.83500E+1	-4.14306E-2	-1.62139E-2	-1.10429E+0	 21:28:46:20	
 3.83667E+1	-4.12376E-2	-1.62689E-2	-1.10461E+0	 21:28:47:20	
 3.83833E+1	-4.11668E-2	-1.64302E-2	-1.10497E+0	 21:28:48:20	
 3.84000E+1	-4.15214E-2	-1.65376E-2	-1.10533E+0	 21:28:49:20	
 3.84167E+1	-4.23082E-2	-1.66891E-2	-1.10567E+0	 21:28:50:20	
 3.84333E+1	-4.32867E-2	-1.69830E-2	-1.10599E+0	 21:28:51:20	
 3.84500E+1	-4.40025E-2	-1.75193E-2	-1.10627E+0	 21:28:52:20	
 3.84667E+1	-4.47564E-2	-1.80190E-2	-1.10648E+0	 21:28:53:20	
 3.84833E+1	-4.53149E-2	-1.83406E-2	-1.10670E+0	 21:28:54:20	
 3.85000E+1	-4.61140E-2	-1.80978E-2	-1.10688E+0	 21:28:55:20	
 3.85167E+1	-4.68726E-2	-1.73902E-2	-1.10703E+0	 21:28:56:20	
 3.85333E+1	-4.77849E-2	-1.67901E-2	-1.10719E+0	 21:28:57:20	
 3.85500E+1	-4.82808E-2	-1.65073E-2	-1.10737E+0	 21:28:58:20	
 3.85667E+1	-4.85156E-2	-1.67302E-2	-1.10755E+0	 21:28:59:20	
 3.85833E+1	-4.84424E-2	-1.69669E-2	-1.10769E+0	 21:29:00:20	
 3.86000E+1	-4.81909E-2	-1.67134E-2	-1.10785E+0	 21:29:01:20	
 3.86167E+1	-4.81929E-2	-1.60438E-2	-1.10802E+0	 21:29:02:20	
 3.86333E+1	-4.83592E-2	-1.54436E-2	-1.10814E+0	 21:29:03:20	
 3.86500E+1	-4.84862E-2	-1.49601E-2	-1.10822E+0	 21:29:04:20	
 3.86667E+1	-4.83531E-2	-1.45919E-2	-1.10831E+0	 21:29:05:20	
 3.86833E+1	-4.79193E-2	-1.41134E-2	-1.10857E+0	 21:29:06:20	
 3.87000E+1	-4.74192E-2	-1.37388E-2	-1.10909E+0	 21:29:07:20	
 3.87167E+1	-4.72966E-2	-1.34434E-2	-1.10964E+0	 21:29:08:20	
 3.87333E+1	-4.74717E-2	-1.34981E-2	-1.11005E+0	 21:29:09:20	
 3.87500E+1	-4.77068E-2	-1.37486E-2	-1.11036E+0	 21:29:10:20	
 3.87667E+1	-4.78188E-2	-1.38193E-2	-1.11055E+0	 21:29:11:20	
 3.87833E+1	-4.76306E-2	-1.36162E-2	-1.11065E+0	 21:29:12:20	
 3.88000E+1	-4.72159E-2	-1.32036E-2	-1.11081E+0	 21:29:13:20	
 3.88167E+1	-4.68217E-2	-1.25972E-2	-1.11094E+0	 21:29:14:20	
 3.88333E+1	-4.63073E-2	-1.22068E-2	-1.11106E+0	 21:29:15:20	
 3.88500E+1	-4.61102E-2	-1.20085E-2	-1.11119E+0	 21:29:16:20	
 3.88667E+1	-4.63937E-2	-1.20252E-2	-1.11133E+0	 21:29:17:20	
 3.88833E+1	-4.72458E-2	-1.22308E-2	-1.11149E+0	 21:29:18:20	
 3.89000E+1	-4.85336E-2	-1.25795E-2	-1.11168E+0	 21:29:19:20	
 3.89167E+1	-4.94010E-2	-1.31083E-2	-1.11197E+0	 21:29:20:20	
 3.89333E+1	-4.98708E-2	-1.36597E-2	-1.11232E+0	 21:29:21:20	
 3.89500E+1	-4.97521E-2	-1.43618E-2	-1.11266E+0	 21:29:22:20	
 3.89667E+1	-4.96313E-2	-1.49662E-2	-1.11318E+0	 21:29:23:20	
 3.89833E+1	-4.98743E-2	-1.57137E-2	-1.11384E+0	 21:29:24:20	
 3.90000E+1	-5.01886E-2	-1.58087E-2	-1.11444E+0	 21:29:25:20	
 3.90167E+1	-5.01867E-2	-1.51158E-2	-1.11519E+0	 21:29:26:20	
 3.90333E+1	-4.98624E-2	-1.39653E-2	-1.11616E+0	 21:29:27:20	
 3.90500E+1	-4.94130E-2	-1.25224E-2	-1.11680E+0	 21:29:28:20	
 3.90667E+1	-4.90027E-2	-1.17336E-2	-1.11780E+0	 21:29:29:20	
 3.90833E+1	-4.89499E-2	-1.11744E-2	-1.11893E+0	 21:29:30:20	
 3.91000E+1	-4.93000E-2	-1.09343E-2	-1.12009E+0	 21:29:31:20	
 3.91167E+1	-4.98291E-2	-1.07590E-2	-1.12198E+0	 21:29:32:20	
 3.91333E+1	-5.02429E-2	-1.07889E-2	-1.12424E+0	 21:29:33:20	
 3.91500E+1	-5.02241E-2	-1.11124E-2	-1.12658E+0	 21:29:34:20	
 3.91667E+1	-5.00027E-2	-1.15966E-2	-1.12918E+0	 21:29:35:20	
 3.91833E+1	-4.98432E-2	-1.21315E-2	-1.13259E+0	 21:29:36:20	
 3.92000E+1	-4.97699E-2	-1.23738E-2	-1.13617E+0	 21:29:37:20	
 3.92167E+1	-4.98048E-2	-1.23402E-2	-1.13913E+0	 21:29:38:20	
 3.92333E+1	-5.00658E-2	-1.20348E-2	-1.14304E+0	 21:29:39:20	
 3.92500E+1	-5.06588E-2	-1.14508E-2	-1.14776E+0	 21:29:40:20	
 3.92667E+1	-5.16700E-2	-1.10505E-2	-1.15192E+0	 21:29:41:20	
 3.92833E+1	-5.22368E-2	-1.09375E-2	-1.15944E+0	 21:29:42:20	
 3.93000E+1	-5.21249E-2	-1.11407E-2	-1.16557E+0	 21:29:43:20	
 3.93167E+1	-5.14140E-2	-1.15201E-2	-1.17091E+0	 21:29:44:20	
 3.93333E+1	-5.08496E-2	-1.16229E-2	-1.17785E+0	 21:29:45:20	
 3.93500E+1	-5.08747E-2	-1.15798E-2	-1.18429E+0	 21:29:46:20	
 3.93667E+1	-5.12194E-2	-1.14782E-2	-1.18964E+0	 21:29:47:20	
 3.93833E+1	-5.13457E-2	-1.14441E-2	-1.19659E+0	 21:29:48:20	
 3.94000E+1	-5.11438E-2	-1.14113E-2	-1.20361E+0	 21:29:49:20	
 3.94167E+1	-5.09775E-2	-1.11235E-2	-1.20930E+0	 21:29:50:20	
 3.94333E+1	-5.10162E-2	-1.04488E-2	-1.21496E+0	 21:29:51:20	
 3.94500E+1	-5.15474E-2	-9.04232E-3	-1.22378E+0	 21:29:52:20	
 3.94667E+1	-5.24282E-2	-7.87985E-3	-1.23023E+0	 21:29:53:20	
 3.94833E+1	-5.31673E-2	-7.23285E-3	-1.23520E+0	 21:29:54:20	
 3.95000E+1	-5.36677E-2	-7.83385E-3	-1.24085E+0	 21:29:55:20	
 3.95167E+1	-5.35480E-2	-9.68259E-3	-1.24639E+0	 21:29:56:20	
 3.95333E+1	-5.30520E-2	-1.17949E-2	-1.25097E+0	 21:29:57:20	
 3.95500E+1	-5.25729E-2	-1.38909E-2	-1.25471E+0	 21:29:58:20	
 3.95667E+1	-5.21288E-2	-1.45320E-2	-1.25765E+0	 21:29:59:20	
 3.95833E+1	-5.18910E-2	-1.42687E-2	-1.25942E+0	 21:30:00:20	
 3.96000E+1	-5.17123E-2	-1.36198E-2	-1.26062E+0	 21:30:01:20	
 3.96167E+1	-5.16825E-2	-1.31100E-2	-1.26097E+0	 21:30:02:20	
 3.96333E+1	-5.18148E-2	-1.33087E-2	-1.26008E+0	 21:30:03:20	
 3.96500E+1	-5.21120E-2	-1.41639E-2	-1.25819E+0	 21:30:04:20	
 3.96667E+1	-5.26898E-2	-1.51270E-2	-1.25590E+0	 21:30:05:20	
 3.96833E+1	-5.33968E-2	-1.60906E-2	-1.25344E+0	 21:30:06:20	
 3.97000E+1	-5.43393E-2	-1.63891E-2	-1.24955E+0	 21:30:07:20	
 3.97167E+1	-5.47860E-2	-1.61186E-2	-1.24467E+0	 21:30:08:20	
 3.97333E+1	-5.49528E-2	-1.55856E-2	-1.24020E+0	 21:30:09:20	
 3.97500E+1	-5.48856E-2	-1.48275E-2	-1.23376E+0	 21:30:10:20	
 3.97667E+1	-5.46458E-2	-1.38216E-2	-1.22684E+0	 21:30:11:20	
 3.97833E+1	-5.42313E-2	-1.22871E-2	-1.22006E+0	 21:30:12:20	
 3.98000E+1	-5.33669E-2	-1.11300E-2	-1.21466E+0	 21:30:13:20	
 3.98167E+1	-5.24611E-2	-1.06583E-2	-1.20808E+0	 21:30:14:20	
 3.98333E+1	-5.13453E-2	-1.12900E-2	-1.20119E+0	 21:30:15:20	
 3.98500E+1	-5.06114E-2	-1.27414E-2	-1.19563E+0	 21:30:16:20	
 3.98667E+1	-5.03256E-2	-1.34998E-2	-1.18883E+0	 21:30:17:20	
 3.98833E+1	-5.04842E-2	-1.34573E-2	-1.18109E+0	 21:30:18:20	
 3.99000E+1	-5.07788E-2	-1.27587E-2	-1.17325E+0	 21:30:19:20	
 3.99167E+1	-5.09021E-2	-1.17760E-2	-1.16483E+0	 21:30:20:20	
 3.99333E+1	-5.08821E-2	-1.11933E-2	-1.15722E+0	 21:30:21:20	
 3.99500E+1	-5.08785E-2	-1.07598E-2	-1.15122E+0	 21:30:22:20	
 3.99667E+1	-5.11517E-2	-1.04617E-2	-1.14451E+0	 21:30:23:20	
 3.99833E+1	-5.16036E-2	-9.98933E-3	-1.13859E+0	 21:30:24:20	
 4.00000E+1	-5.22535E-2	-9.61270E-3	-1.13417E+0	 21:30:25:20	
 4.00167E+1	-5.27374E-2	-9.44995E-3	-1.12909E+0	 21:30:26:20	
 4.00333E+1	-5.30656E-2	-9.68285E-3	-1.12441E+0	 21:30:27:20	
 4.00500E+1	-5.30061E-2	-1.03822E-2	-1.12124E+0	 21:30:28:20	
 4.00667E+1	-5.26046E-2	-1.09412E-2	-1.11851E+0	 21:30:29:20	
 4.00833E+1	-5.21112E-2	-1.15692E-2	-1.11583E+0	 21:30:30:20	
 4.01000E+1	-5.15992E-2	-1.22391E-2	-1.11339E+0	 21:30:31:20	
 4.01167E+1	-5.14388E-2	-1.26958E-2	-1.11183E+0	 21:30:32:20	
 4.01333E+1	-5.14242E-2	-1.26743E-2	-1.10982E+0	 21:30:33:20	
 4.01500E+1	-5.12979E-2	-1.25881E-2	-1.10857E+0	 21:30:34:20	
 4.01667E+1	-5.07576E-2	-1.23842E-2	-1.10781E+0	 21:30:35:20	
 4.01833E+1	-4.96225E-2	-1.18368E-2	-1.10732E+0	 21:30:36:20	
 4.02000E+1	-4.75219E-2	-1.10464E-2	-1.10726E+0	 21:30:37:20	
 4.02167E+1	-4.54941E-2	-9.78342E-3	-1.10756E+0	 21:30:38:20	
 4.02333E+1	-4.33265E-2	-8.72881E-3	-1.10828E+0	 21:30:39:20	
 4.02500E+1	-4.19959E-2	-7.79535E-3	-1.10921E+0	 21:30:40:20	
 4.02667E+1	-4.07558E-2	-7.51477E-3	-1.11014E+0	 21:30:41:20	
 4.02833E+1	-3.99050E-2	-7.69562E-3	-1.11188E+0	 21:30:42:20	
 4.03000E+1	-3.91585E-2	-8.20485E-3	-1.11339E+0	 21:30:43:20	
 4.03167E+1	-3.87582E-2	-8.98256E-3	-1.11477E+0	 21:30:44:20	
 4.03333E+1	-3.86265E-2	-9.46403E-3	-1.11615E+0	 21:30:45:20	
 4.03500E+1	-3.86608E-2	-9.72470E-3	-1.11781E+0	 21:30:46:20	
 4.03667E+1	-3.88921E-2	-9.74298E-3	-1.11955E+0	 21:30:47:20	
 4.03833E+1	-3.91899E-2	-9.76123E-3	-1.12128E+0	 21:30:48:20	
 4.04000E+1	-3.95011E-2	-9.95595E-3	-1.12306E+0	 21:30:49:20	
 4.04167E+1	-3.95476E-2	-1.02494E-2	-1.12488E+0	 21:30:50:20	
 4.04333E+1	-3.93874E-2	-1.02137E-2	-1.12633E+0	 21:30:51:20	
 4.04500E+1	-3.91916E-2	-9.64415E-3	-1.12809E+0	 21:30:52:20	
 4.04667E+1	-3.89425E-2	-8.79761E-3	-1.12992E+0	 21:30:53:20	
 4.04833E+1	-3.87837E-2	-7.84327E-3	-1.13133E+0	 21:30:54:20	
 4.05000E+1	-3.86263E-2	-7.64177E-3	-1.13243E+0	 21:30:55:20	
 4.05167E+1	-3.86689E-2	-8.21429E-3	-1.13332E+0	 21:30:56:20	
 4.05333E+1	-3.87645E-2	-9.16114E-3	-1.13399E+0	 21:30:57:20	
 4.05500E+1	-3.87343E-2	-1.05034E-2	-1.13483E+0	 21:30:58:20	
 4.05667E+1	-3.85779E-2	-1.11350E-2	-1.13561E+0	 21:30:59:20	
 4.05833E+1	-3.85419E-2	-1.11412E-2	-1.13610E+0	 21:31:00:20	
 4.06000E+1	-3.87724E-2	-1.05556E-2	-1.13616E+0	 21:31:01:20	
 4.06167E+1	-3.90080E-2	-9.64980E-3	-1.13599E+0	 21:31:02:20	
 4.06333E+1	-3.90412E-2	-9.10578E-3	-1.13573E+0	 21:31:03:20	
 4.06500E+1	-3.87640E-2	-9.03576E-3	-1.13543E+0	 21:31:04:20	
 4.06667E+1	-3.83554E-2	-9.38383E-3	-1.13488E+0	 21:31:05:20	
 4.06833E+1	-3.84017E-2	-9.77894E-3	-1.13415E+0	 21:31:06:20	
 4.07000E+1	-3.89169E-2	-9.71127E-3	-1.13332E+0	 21:31:07:20	
 4.07167E+1	-3.93994E-2	-9.38849E-3	-1.13220E+0	 21:31:08:20	
 4.07333E+1	-3.96794E-2	-9.24969E-3	-1.13107E+0	 21:31:09:20	
 4.07500E+1	-3.96426E-2	-9.45166E-3	-1.13014E+0	 21:31:10:20	
 4.07667E+1	-3.97957E-2	-9.73117E-3	-1.12893E+0	 21:31:11:20	
 4.07833E+1	-4.03510E-2	-9.99605E-3	-1.12762E+0	 21:31:12:20	
 4.08000E+1	-4.10904E-2	-1.02044E-2	-1.12671E+0	 21:31:13:20	
 4.08167E+1	-4.15018E-2	-1.07403E-2	-1.12583E+0	 21:31:14:20	
 4.08333E+1	-4.14641E-2	-1.13740E-2	-1.12481E+0	 21:31:15:20	
 4.08500E+1	-4.11581E-2	-1.20549E-2	-1.12416E+0	 21:31:16:20	
 4.08667E+1	-4.08119E-2	-1.21370E-2	-1.12333E+0	 21:31:17:20	
 4.08833E+1	-4.08978E-2	-1.17101E-2	-1.12263E+0	 21:31:18:20	
 4.09000E+1	-4.14859E-2	-1.11017E-2	-1.12219E+0	 21:31:19:20	
 4.09167E+1	-4.19686E-2	-1.08315E-2	-1.12182E+0	 21:31:20:20	
 4.09333E+1	-4.22860E-2	-1.09963E-2	-1.12158E+0	 21:31:21:20	
 4.09500E+1	-4.23138E-2	-1.14790E-2	-1.12153E+0	 21:31:22:20	
 4.09667E+1	-4.22858E-2	-1.18400E-2	-1.12154E+0	 21:31:23:20	
 4.09833E+1	-4.24169E-2	-1.20224E-2	-1.12148E+0	 21:31:24:20	
 4.10000E+1	-4.28204E-2	-1.19115E-2	-1.12122E+0	 21:31:25:20	
 4.10167E+1	-4.32025E-2	-1.17698E-2	-1.12080E+0	 21:31:26:20	
 4.10333E+1	-4.36004E-2	-1.17745E-2	-1.12005E+0	 21:31:27:20	
 4.10500E+1	-4.37712E-2	-1.19063E-2	-1.11960E+0	 21:31:28:20	
 4.10667E+1	-4.36437E-2	-1.19490E-2	-1.11940E+0	 21:31:29:20	
 4.10833E+1	-4.32648E-2	-1.18027E-2	-1.11930E+0	 21:31:30:20	
 4.11000E+1	-4.28433E-2	-1.16564E-2	-1.11923E+0	 21:31:31:20	
 4.11167E+1	-4.28066E-2	-1.17416E-2	-1.11921E+0	 21:31:32:20	
 4.11333E+1	-4.33120E-2	-1.19144E-2	-1.11923E+0	 21:31:33:20	
 4.11500E+1	-4.39158E-2	-1.19209E-2	-1.11931E+0	 21:31:34:20	
 4.11667E+1	-4.43345E-2	-1.16043E-2	-1.11938E+0	 21:31:35:20	
 4.11833E+1	-4.40938E-2	-1.09531E-2	-1.11943E+0	 21:31:36:20	
 4.12000E+1	-4.34148E-2	-1.05490E-2	-1.11948E+0	 21:31:37:20	
 4.12167E+1	-4.29193E-2	-1.03144E-2	-1.11960E+0	 21:31:38:20	
 4.12333E+1	-4.26589E-2	-1.03391E-2	-1.11981E+0	 21:31:39:20	
 4.12500E+1	-4.27819E-2	-1.03712E-2	-1.12020E+0	 21:31:40:20	
 4.12667E+1	-4.31707E-2	-1.03052E-2	-1.12083E+0	 21:31:41:20	
 4.12833E+1	-4.36749E-2	-1.01009E-2	-1.12120E+0	 21:31:42:20	
 4.13000E+1	-4.43771E-2	-9.86468E-3	-1.12147E+0	 21:31:43:20	
 4.13167E+1	-4.48502E-2	-9.68685E-3	-1.12156E+0	 21:31:44:20	
 4.13333E+1	-4.50157E-2	-9.68603E-3	-1.12158E+0	 21:31:45:20	
 4.13500E+1	-4.48025E-2	-9.84587E-3	-1.12170E+0	 21:31:46:20	
 4.13667E+1	-4.44994E-2	-1.00681E-2	-1.12209E+0	 21:31:47:20	
 4.13833E+1	-4.45603E-2	-1.03928E-2	-1.12249E+0	 21:31:48:20	
 4.14000E+1	-4.50511E-2	-1.06265E-2	-1.12302E+0	 21:31:49:20	
 4.14167E+1	-4.56398E-2	-1.08084E-2	-1.12345E+0	 21:31:50:20	
 4.14333E+1	-4.62796E-2	-1.08106E-2	-1.12361E+0	 21:31:51:20	
 4.14500E+1	-4.64705E-2	-1.05335E-2	-1.12366E+0	 21:31:52:20	
 4.14667E+1	-4.65637E-2	-1.00009E-2	-1.12365E+0	 21:31:53:20	
 4.14833E+1	-4.66950E-2	-9.24489E-3	-1.12364E+0	 21:31:54:20	
 4.15000E+1	-4.68325E-2	-8.86781E-3	-1.12358E+0	 21:31:55:20	
 4.15167E+1	-4.66708E-2	-8.95866E-3	-1.12348E+0	 21:31:56:20	
 4.15333E+1	-4.61305E-2	-9.49282E-3	-1.12339E+0	 21:31:57:20	
 4.15500E+1	-4.54328E-2	-1.03204E-2	-1.12332E+0	 21:31:58:20	
 4.15667E+1	-4.45545E-2	-1.09147E-2	-1.12327E+0	 21:31:59:20	
 4.15833E+1	-4.40050E-2	-1.15333E-2	-1.12324E+0	 21:32:00:20	
 4.16000E+1	-4.38877E-2	-1.20128E-2	-1.12317E+0	 21:32:01:20	
 4.16167E+1	-4.42938E-2	-1.24842E-2	-1.12302E+0	 21:32:02:20	
 4.16333E+1	-4.51778E-2	-1.26853E-2	-1.12283E+0	 21:32:03:20	
 4.16500E+1	-4.59977E-2	-1.25904E-2	-1.12271E+0	 21:32:04:20	
 4.16667E+1	-4.67302E-2	-1.21104E-2	-1.12266E+0	 21:32:05:20	
 4.16833E+1	-4.68723E-2	-1.11430E-2	-1.12266E+0	 21:32:06:20	
 4.17000E+1	-4.65939E-2	-1.04229E-2	-1.12267E+0	 21:32:07:20	
 4.17167E+1	-4.62226E-2	-1.01071E-2	-1.12261E+0	 21:32:08:20	
 4.17333E+1	-4.58883E-2	-1.04474E-2	-1.12250E+0	 21:32:09:20	
 4.17500E+1	-4.56748E-2	-1.11380E-2	-1.12241E+0	 21:32:10:20	
 4.17667E+1	-4.52995E-2	-1.12802E-2	-1.12228E+0	 21:32:11:20	
 4.17833E+1	-4.47553E-2	-1.06108E-2	-1.12221E+0	 21:32:12:20	
 4.18000E+1	-4.44926E-2	-9.81298E-3	-1.12214E+0	 21:32:13:20	
 4.18167E+1	-4.45801E-2	-8.94128E-3	-1.12187E+0	 21:32:14:20	
 4.18333E+1	-4.52274E-2	-8.93616E-3	-1.12134E+0	 21:32:15:20	
 4.18500E+1	-4.62405E-2	-9.89303E-3	-1.12064E+0	 21:32:16:20	
 4.18667E+1	-4.77935E-2	-1.12516E-2	-1.11984E+0	 21:32:17:20	
 4.18833E+1	-4.90074E-2	-1.29661E-2	-1.11902E+0	 21:32:18:20	
 4.19000E+1	-5.00034E-2	-1.38809E-2	-1.11839E+0	 21:32:19:20	
 4.19167E+1	-5.01559E-2	-1.41260E-2	-1.11799E+0	 21:32:20:20	
 4.19333E+1	-4.99710E-2	-1.35175E-2	-1.11702E+0	 21:32:21:20	
 4.19500E+1	-4.98581E-2	-1.25537E-2	-1.11592E+0	 21:32:22:20	
 4.19667E+1	-4.99177E-2	-1.18280E-2	-1.11476E+0	 21:32:23:20	
 4.19833E+1	-4.98833E-2	-1.14195E-2	-1.11326E+0	 21:32:24:20	
 4.20000E+1	-4.94904E-2	-1.14672E-2	-1.11193E+0	 21:32:25:20	
 4.20167E+1	-4.88623E-2	-1.16920E-2	-1.11104E+0	 21:32:26:20	
 4.20333E+1	-4.79121E-2	-1.17950E-2	-1.11009E+0	 21:32:27:20	
 4.20500E+1	-4.71738E-2	-1.15551E-2	-1.10877E+0	 21:32:28:20	
 4.20667E+1	-4.64898E-2	-1.10527E-2	-1.10795E+0	 21:32:29:20	
 4.20833E+1	-4.60692E-2	-1.04305E-2	-1.10700E+0	 21:32:30:20	
 4.21000E+1	-4.57041E-2	-1.00688E-2	-1.10614E+0	 21:32:31:20	
 4.21167E+1	-4.54180E-2	-9.72479E-3	-1.10549E+0	 21:32:32:20	
 4.21333E+1	-4.50164E-2	-9.25355E-3	-1.10478E+0	 21:32:33:20	
 4.21500E+1	-4.46257E-2	-8.42435E-3	-1.10347E+0	 21:32:34:20	
 4.21667E+1	-4.42724E-2	-7.95496E-3	-1.10239E+0	 21:32:35:20	
 4.21833E+1	-4.43777E-2	-8.32032E-3	-1.10151E+0	 21:32:36:20	
 4.22000E+1	-4.50864E-2	-9.38850E-3	-1.10063E+0	 21:32:37:20	
 4.22167E+1	-4.60623E-2	-1.05827E-2	-1.09986E+0	 21:32:38:20	
 4.22333E+1	-4.69784E-2	-1.10002E-2	-1.09920E+0	 21:32:39:20	
 4.22500E+1	-4.71730E-2	-1.06870E-2	-1.09831E+0	 21:32:40:20	
 4.22667E+1	-4.68423E-2	-1.01126E-2	-1.09726E+0	 21:32:41:20	
 4.22833E+1	-4.64452E-2	-9.66453E-3	-1.09631E+0	 21:32:42:20	
 4.23000E+1	-4.62942E-2	-9.72705E-3	-1.09529E+0	 21:32:43:20	
 4.23167E+1	-4.64459E-2	-1.02756E-2	-1.09445E+0	 21:32:44:20	
 4.23333E+1	-4.66953E-2	-1.08161E-2	-1.09399E+0	 21:32:45:20	
 4.23500E+1	-4.68509E-2	-1.11745E-2	-1.09361E+0	 21:32:46:20	
 4.23667E+1	-4.70590E-2	-1.11482E-2	-1.09323E+0	 21:32:47:20	
 4.23833E+1	-4.74303E-2	-1.10418E-2	-1.09288E+0	 21:32:48:20	
 4.24000E+1	-4.77500E-2	-1.12190E-2	-1.09241E+0	 21:32:49:20	
 4.24167E+1	-4.76161E-2	-1.17579E-2	-1.09191E+0	 21:32:50:20	
 4.24333E+1	-4.70551E-2	-1.22247E-2	-1.09161E+0	 21:32:51:20	
 4.24500E+1	-4.63957E-2	-1.25453E-2	-1.09147E+0	 21:32:52:20	
 4.24667E+1	-4.59954E-2	-1.25136E-2	-1.09128E+0	 21:32:53:20	
 4.24833E+1	-4.57496E-2	-1.22308E-2	-1.09100E+0	 21:32:54:20	
 4.25000E+1	-4.53528E-2	-1.18995E-2	-1.09065E+0	 21:32:55:20	
 4.25167E+1	-4.48643E-2	-1.14584E-2	-1.09030E+0	 21:32:56:20	
 4.25333E+1	-4.42921E-2	-1.10460E-2	-1.09015E+0	 21:32:57:20	
 4.25500E+1	-4.41349E-2	-1.04020E-2	-1.09020E+0	 21:32:58:20	
 4.25667E+1	-4.43171E-2	-9.98959E-3	-1.09026E+0	 21:32:59:20	
 4.25833E+1	-4.46563E-2	-9.83106E-3	-1.09022E+0	 21:33:00:20	
 4.26000E+1	-4.50381E-2	-1.01817E-2	-1.09012E+0	 21:33:01:20	
 4.26167E+1	-4.53557E-2	-1.09694E-2	-1.09001E+0	 21:33:02:20	
 4.26333E+1	-4.57518E-2	-1.17040E-2	-1.08989E+0	 21:33:03:20	
 4.26500E+1	-4.61385E-2	-1.20638E-2	-1.08970E+0	 21:33:04:20	
 4.26667E+1	-4.66719E-2	-1.20165E-2	-1.08931E+0	 21:33:05:20	
 4.26833E+1	-4.71078E-2	-1.17773E-2	-1.08873E+0	 21:33:06:20	
 4.27000E+1	-4.72578E-2	-1.18045E-2	-1.08853E+0	 21:33:07:20	
 4.27167E+1	-4.68169E-2	-1.21913E-2	-1.08850E+0	 21:33:08:20	
 4.27333E+1	-4.59548E-2	-1.26395E-2	-1.08852E+0	 21:33:09:20	
 4.27500E+1	-4.54977E-2	-1.26732E-2	-1.08842E+0	 21:33:10:20	
 4.27667E+1	-4.57485E-2	-1.19364E-2	-1.08819E+0	 21:33:11:20	
 4.27833E+1	-4.66696E-2	-1.05561E-2	-1.08781E+0	 21:33:12:20	
 4.28000E+1	-4.80018E-2	-9.63707E-3	-1.08758E+0	 21:33:13:20	
 4.28167E+1	-4.86292E-2	-9.39615E-3	-1.08739E+0	 21:33:14:20	
 4.28333E+1	-4.87695E-2	-9.97462E-3	-1.08702E+0	 21:33:15:20	
 4.28500E+1	-4.85515E-2	-1.13445E-2	-1.08645E+0	 21:33:16:20	
 4.28667E+1	-4.85270E-2	-1.25998E-2	-1.08586E+0	 21:33:17:20	
 4.28833E+1	-4.89383E-2	-1.38645E-2	-1.08482E+0	 21:33:18:20	
 4.29000E+1	-4.97249E-2	-1.47206E-2	-1.08396E+0	 21:33:19:20	
 4.29167E+1	-5.03593E-2	-1.51219E-2	-1.08325E+0	 21:33:20:20	
 4.29333E+1	-5.07366E-2	-1.48536E-2	-1.08240E+0	 21:33:21:20	
 4.29500E+1	-5.05820E-2	-1.40019E-2	-1.08166E+0	 21:33:22:20	
 4.29667E+1	-5.00356E-2	-1.31457E-2	-1.08117E+0	 21:33:23:20	
 4.29833E+1	-4.95236E-2	-1.22966E-2	-1.08037E+0	 21:33:24:20	
 4.30000E+1	-4.90835E-2	-1.18517E-2	-1.07963E+0	 21:33:25:20	
 4.30167E+1	-4.90541E-2	-1.15055E-2	-1.07899E+0	 21:33:26:20	
 4.30333E+1	-4.93458E-2	-1.13390E-2	-1.07835E+0	 21:33:27:20	
 4.30500E+1	-4.94872E-2	-1.13149E-2	-1.07759E+0	 21:33:28:20	
 4.30667E+1	-4.93365E-2	-1.15826E-2	-1.07645E+0	 21:33:29:20	
 4.30833E+1	-4.89885E-2	-1.20889E-2	-1.07545E+0	 21:33:30:20	
 4.31000E+1	-4.87554E-2	-1.25763E-2	-1.07399E+0	 21:33:31:20	
 4.31167E+1	-4.91806E-2	-1.29080E-2	-1.07263E+0	 21:33:32:20	
 4.31333E+1	-5.01803E-2	-1.30201E-2	-1.07171E+0	 21:33:33:20	
 4.31500E+1	-5.07714E-2	-1.30534E-2	-1.07072E+0	 21:33:34:20	
 4.31667E+1	-5.06874E-2	-1.29802E-2	-1.06967E+0	 21:33:35:20	
 4.31833E+1	-4.97267E-2	-1.25764E-2	-1.06868E+0	 21:33:36:20	
 4.32000E+1	-4.84252E-2	-1.21899E-2	-1.06736E+0	 21:33:37:20	
 4.32167E+1	-4.77923E-2	-1.19272E-2	-1.06605E+0	 21:33:38:20	
 4.32333E+1	-4.79076E-2	-1.19996E-2	-1.06506E+0	 21:33:39:20	
 4.32500E+1	-4.86191E-2	-1.22745E-2	-1.06387E+0	 21:33:40:20	
 4.32667E+1	-4.96155E-2	-1.24635E-2	-1.06262E+0	 21:33:41:20	
 4.32833E+1	-5.00889E-2	-1.25530E-2	-1.06180E+0	 21:33:42:20	
 4.33000E+1	-5.02144E-2	-1.23313E-2	-1.06096E+0	 21:33:43:20	
 4.33167E+1	-5.01332E-2	-1.19281E-2	-1.06058E+0	 21:33:44:20	
 4.33333E+1	-5.00679E-2	-1.15477E-2	-1.06042E+0	 21:33:45:20	
 4.33500E+1	-5.01224E-2	-1.12900E-2	-1.06029E+0	 21:33:46:20	
 4.33667E+1	-5.03687E-2	-1.11533E-2	-1.06005E+0	 21:33:47:20	
 4.33833E+1	-5.07312E-2	-1.07011E-2	-1.05976E+0	 21:33:48:20	
 4.34000E+1	-5.12396E-2	-9.91108E-3	-1.05952E+0	 21:33:49:20	
 4.34167E+1	-5.14348E-2	-8.74797E-3	-1.05932E+0	 21:33:50:20	
 4.34333E+1	-5.11669E-2	-7.91901E-3	-1.05922E+0	 21:33:51:20	
 4.34500E+1	-5.04594E-2	-7.35264E-3	-1.05920E+0	 21:33:52:20	
 4.34667E+1	-4.94429E-2	-7.34136E-3	-1.05919E+0	 21:33:53:20	
 4.34833E+1	-4.89055E-2	-7.76566E-3	-1.05924E+0	 21:33:54:20	
 4.35000E+1	-4.90705E-2	-8.31873E-3	-1.05940E+0	 21:33:55:20	
 4.35167E+1	-4.97100E-2	-9.07768E-3	-1.05978E+0	 21:33:56:20	
 4.35333E+1	-5.06287E-2	-9.73313E-3	-1.06035E+0	 21:33:57:20	
 4.35500E+1	-5.13654E-2	-1.02964E-2	-1.06102E+0	 21:33:58:20	
 4.35667E+1	-5.20847E-2	-1.05500E-2	-1.06171E+0	 21:33:59:20	
 4.35833E+1	-5.23838E-2	-1.05691E-2	-1.06235E+0	 21:34:00:20	
 4.36000E+1	-5.24397E-2	-1.03818E-2	-1.06287E+0	 21:34:01:20	
 4.36167E+1	-5.23968E-2	-1.00326E-2	-1.06355E+0	 21:34:02:20	
 4.36333E+1	-5.25011E-2	-9.73698E-3	-1.06431E+0	 21:34:03:20	
 4.36500E+1	-5.27000E-2	-9.53970E-3	-1.06495E+0	 21:34:04:20	
 4.36667E+1	-5.27088E-2	-9.68531E-3	-1.06559E+0	 21:34:05:20	
 4.36833E+1	-5.21664E-2	-1.03122E-2	-1.06661E+0	 21:34:06:20	
 4.37000E+1	-5.11364E-2	-1.11162E-2	-1.06753E+0	 21:34:07:20	
 4.37167E+1	-5.03726E-2	-1.22703E-2	-1.06842E+0	 21:34:08:20	
 4.37333E+1	-5.02014E-2	-1.30305E-2	-1.06968E+0	 21:34:09:20	
 4.37500E+1	-5.05262E-2	-1.31179E-2	-1.07110E+0	 21:34:10:20	
 4.37667E+1	-5.07521E-2	-1.24495E-2	-1.07232E+0	 21:34:11:20	
 4.37833E+1	-5.03661E-2	-1.12703E-2	-1.07328E+0	 21:34:12:20	
 4.38000E+1	-4.93308E-2	-1.04917E-2	-1.07401E+0	 21:34:13:20	
 4.38167E+1	-4.83173E-2	-1.02180E-2	-1.07451E+0	 21:34:14:20	
 4.38333E+1	-4.79160E-2	-1.04213E-2	-1.07521E+0	 21:34:15:20	
 4.38500E+1	-4.86569E-2	-1.06069E-2	-1.07608E+0	 21:34:16:20	
 4.38667E+1	-5.03322E-2	-1.05272E-2	-1.07721E+0	 21:34:17:20	
 4.38833E+1	-5.17553E-2	-1.03869E-2	-1.07845E+0	 21:34:18:20	
 4.39000E+1	-5.29168E-2	-1.06188E-2	-1.07952E+0	 21:34:19:20	
 4.39167E+1	-5.33296E-2	-1.13439E-2	-1.08016E+0	 21:34:20:20	
RAWstop :

ELUstart :
Volume	Molar mass	I2: VWD 1, Signal A	Integral[%]	I2: VWD 1, Signal B	Integral[%]	I2: RID 1, RI Signal	Integral[%]

 2.21576E+1	 1.06588E+5	 0.00000E+0	 1.00000E+2	 0.00000E+0	 1.00000E+2	 0.00000E+0	 1.00000E+2	
 2.21742E+1	 1.05916E+5	 2.42017E-3	 9.99999E+1	 0.00000E+0	 1.00000E+2	 8.27586E-4	 1.00000E+2	
 2.21908E+1	 1.05247E+5	 5.05813E-3	 9.99997E+1	 1.43257E-4	 1.00000E+2	 1.82174E-3	 9.99999E+1	
 2.22074E+1	 1.04580E+5	 7.59857E-3	 9.99993E+1	 6.48636E-4	 9.99999E+1	 2.64806E-3	 9.99999E+1	
 2.22240E+1	 1.03916E+5	 9.98623E-3	 9.99988E+1	 1.36707E-3	 9.99998E+1	 3.29954E-3	 9.99997E+1	
 2.22406E+1	 1.03254E+5	 1.26259E-2	 9.99981E+1	 2.10092E-3	 9.99995E+1	 4.15871E-3	 9.99996E+1	
 2.22572E+1	 1.02595E+5	 1.60196E-2	 9.99972E+1	 2.80368E-3	 9.99992E+1	 4.98469E-3	 9.99994E+1	
 2.22738E+1	 1.01938E+5	 2.02489E-2	 9.99961E+1	 3.44654E-3	 9.99987E+1	 5.84543E-3	 9.99992E+1	
 2.22904E+1	 1.01283E+5	 2.45447E-2	 9.99948E+1	 4.18193E-3	 9.99982E+1	 6.86768E-3	 9.99990E+1	
 2.23070E+1	 1.00631E+5	 2.88786E-2	 9.99931E+1	 5.00870E-3	 9.99975E+1	 7.81777E-3	 9.99987E+1	
 2.23236E+1	 9.99819E+4	 3.30116E-2	 9.99913E+1	 5.72915E-3	 9.99967E+1	 8.69205E-3	 9.99984E+1	
 2.23402E+1	 9.93350E+4	 3.70997E-2	 9.99891E+1	 6.17851E-3	 9.99958E+1	 9.75562E-3	 9.99981E+1	
 2.23569E+1	 9.86905E+4	 4.09288E-2	 9.99868E+1	 6.54941E-3	 9.99949E+1	 1.10428E-2	 9.99977E+1	
 2.23735E+1	 9.80486E+4	 4.51457E-2	 9.99841E+1	 6.96421E-3	 9.99939E+1	 1.22390E-2	 9.99973E+1	
 2.23901E+1	 9.74091E+4	 4.95172E-2	 9.99813E+1	 7.48405E-3	 9.99929E+1	 1.33843E-2	 9.99968E+1	
 2.24067E+1	 9.67721E+4	 5.41861E-2	 9.99781E+1	 7.92843E-3	 9.99917E+1	 1.49626E-2	 9.99963E+1	
 2.24233E+1	 9.61377E+4	 5.92966E-2	 9.99747E+1	 8.23650E-3	 9.99905E+1	 1.65821E-2	 9.99957E+1	
 2.24399E+1	 9.55057E+4	 6.48108E-2	 9.99709E+1	 8.50471E-3	 9.99893E+1	 1.79801E-2	 9.99951E+1	
 2.24565E+1	 9.48763E+4	 7.02070E-2	 9.99668E+1	 9.05325E-3	 9.99880E+1	 1.96660E-2	 9.99944E+1	
 2.24731E+1	 9.42493E+4	 7.58873E-2	 9.99624E+1	 1.01617E-2	 9.99866E+1	 2.11623E-2	 9.99937E+1	
 2.24897E+1	 9.36249E+4	 8.16797E-2	 9.99576E+1	 1.18909E-2	 9.99850E+1	 2.26123E-2	 9.99929E+1	
 2.25063E+1	 9.30029E+4	 8.84566E-2	 9.99524E+1	 1.37645E-2	 9.99831E+1	 2.43134E-2	 9.99920E+1	
 2.25229E+1	 9.23835E+4	 9.53183E-2	 9.99468E+1	 1.54931E-2	 9.99810E+1	 2.59599E-2	 9.99911E+1	
 2.25395E+1	 9.17666E+4	 1.02748E-1	 9.99408E+1	 1.71518E-2	 9.99786E+1	 2.78273E-2	 9.99901E+1	
 2.25561E+1	 9.11522E+4	 1.09897E-1	 9.99344E+1	 1.89886E-2	 9.99760E+1	 3.03297E-2	 9.99890E+1	
 2.25727E+1	 9.05403E+4	 1.17342E-1	 9.99275E+1	 2.09468E-2	 9.99730E+1	 3.28441E-2	 9.99879E+1	
 2.25893E+1	 8.99310E+4	 1.24425E-1	 9.99201E+1	 2.30714E-2	 9.99698E+1	 3.54192E-2	 9.99866E+1	
 2.26059E+1	 8.93241E+4	 1.32474E-1	 9.99123E+1	 2.48990E-2	 9.99663E+1	 3.85728E-2	 9.99853E+1	
 2.26225E+1	 8.87198E+4	 1.40694E-1	 9.99040E+1	 2.64861E-2	 9.99626E+1	 4.16442E-2	 9.99838E+1	
 2.26391E+1	 8.81180E+4	 1.48879E-1	 9.98952E+1	 2.72765E-2	 9.99586E+1	 4.44960E-2	 9.99822E+1	
 2.26558E+1	 8.75187E+4	 1.57108E-1	 9.98859E+1	 2.77853E-2	 9.99546E+1	 4.78416E-2	 9.99805E+1	
 2.26724E+1	 8.69220E+4	 1.66012E-1	 9.98761E+1	 2.83037E-2	 9.99505E+1	 5.12684E-2	 9.99787E+1	
 2.26890E+1	 8.63277E+4	 1.74804E-1	 9.98658E+1	 2.92310E-2	 9.99463E+1	 5.45355E-2	 9.99768E+1	
 2.27056E+1	 8.57360E+4	 1.84221E-1	 9.98549E+1	 3.07992E-2	 9.99419E+1	 5.78375E-2	 9.99747E+1	
 2.27222E+1	 8.51468E+4	 1.93351E-1	 9.98434E+1	 3.30053E-2	 9.99372E+1	 6.23357E-2	 9.99725E+1	
 2.27388E+1	 8.45602E+4	 2.03323E-1	 9.98314E+1	 3.54263E-2	 9.99322E+1	 6.73070E-2	 9.99701E+1	
 2.27554E+1	 8.39761E+4	 2.12926E-1	 9.98187E+1	 3.80558E-2	 9.99269E+1	 7.13261E-2	 9.99676E+1	
 2.27720E+1	 8.33945E+4	 2.23434E-1	 9.98055E+1	 4.02794E-2	 9.99211E+1	 7.63131E-2	 9.99649E+1	
 2.27886E+1	 8.28154E+4	 2.33297E-1	 9.97916E+1	 4.24544E-2	 9.99151E+1	 8.11226E-2	 9.99620E+1	
 2.28052E+1	 8.22389E+4	 2.44186E-1	 9.97771E+1	 4.43361E-2	 9.99087E+1	 8.55943E-2	 9.99589E+1	
 2.28218E+1	 8.16649E+4	 2.54796E-1	 9.97619E+1	 4.66959E-2	 9.99021E+1	 9.13456E-2	 9.99557E+1	
 2.28384E+1	 8.10935E+4	 2.66870E-1	 9.97461E+1	 4.95178E-2	 9.98950E+1	 9.77245E-2	 9.99522E+1	
 2.28550E+1	 8.05246E+4	 2.77326E-1	 9.97296E+1	 5.26377E-2	 9.98876E+1	 1.02919E-1	 9.99486E+1	
 2.28716E+1	 7.99582E+4	 2.88170E-1	 9.97124E+1	 5.56352E-2	 9.98796E+1	 1.09509E-1	 9.99447E+1	
 2.28882E+1	 7.93943E+4	 2.98800E-1	 9.96946E+1	 5.84738E-2	 9.98713E+1	 1.16155E-1	 9.99405E+1	
 2.29048E+1	 7.88330E+4	 3.10343E-1	 9.96761E+1	 6.08613E-2	 9.98626E+1	 1.22758E-1	 9.99361E+1	
 2.29214E+1	 7.82742E+4	 3.21445E-1	 9.96569E+1	 6.35403E-2	 9.98535E+1	 1.31410E-1	 9.99315E+1	
 2.29380E+1	 7.77179E+4	 3.33100E-1	 9.96370E+1	 6.66944E-2	 9.98439E+1	 1.38300E-1	 9.99265E+1	
 2.29547E+1	 7.71642E+4	 3.43732E-1	 9.96164E+1	 7.08169E-2	 9.98339E+1	 1.44550E-1	 9.99214E+1	
 2.29713E+1	 7.66131E+4	 3.55023E-1	 9.95952E+1	 7.52009E-2	 9.98232E+1	 1.51603E-1	 9.99159E+1	
 2.29879E+1	 7.60644E+4	 3.65449E-1	 9.95733E+1	 7.99892E-2	 9.98118E+1	 1.60965E-1	 9.99102E+1	
 2.30045E+1	 7.55183E+4	 3.76986E-1	 9.95508E+1	 8.39857E-2	 9.97999E+1	 1.71550E-1	 9.99041E+1	
 2.30211E+1	 7.49747E+4	 3.87589E-1	 9.95276E+1	 8.81707E-2	 9.97873E+1	 1.79833E-1	 9.98977E+1	
 2.30377E+1	 7.44337E+4	 3.99945E-1	 9.95037E+1	 9.23226E-2	 9.97741E+1	 1.90157E-1	 9.98909E+1	
 2.30543E+1	 7.38952E+4	 4.12053E-1	 9.94790E+1	 9.77691E-2	 9.97602E+1	 2.00017E-1	 9.98837E+1	
 2.30709E+1	 7.33592E+4	 4.24177E-1	 9.94536E+1	 1.03315E-1	 9.97454E+1	 2.09376E-1	 9.98762E+1	
 2.30875E+1	 7.28258E+4	 4.35707E-1	 9.94275E+1	 1.09696E-1	 9.97299E+1	 2.21030E-1	 9.98684E+1	
 2.31041E+1	 7.22948E+4	 4.48038E-1	 9.94006E+1	 1.15658E-1	 9.97134E+1	 2.32824E-1	 9.98600E+1	
 2.31207E+1	 7.17665E+4	 4.59068E-1	 9.93731E+1	 1.22132E-1	 9.96960E+1	 2.43730E-1	 9.98513E+1	
 2.31373E+1	 7.12406E+4	 4.72160E-1	 9.93448E+1	 1.27918E-1	 9.96777E+1	 2.57244E-1	 9.98421E+1	
 2.31539E+1	 7.07173E+4	 4.83393E-1	 9.93158E+1	 1.33392E-1	 9.96586E+1	 2.70971E-1	 9.98324E+1	
 2.31705E+1	 7.01965E+4	 4.95257E-1	 9.92861E+1	 1.38880E-1	 9.96387E+1	 2.83114E-1	 9.98223E+1	
 2.31871E+1	 6.96783E+4	 5.05823E-1	 9.92557E+1	 1.45462E-1	 9.96179E+1	 2.98579E-1	 9.98116E+1	
 2.32037E+1	 6.91626E+4	 5.16966E-1	 9.92246E+1	 1.51948E-1	 9.95961E+1	 3.16605E-1	 9.98004E+1	
 2.32203E+1	 6.86494E+4	 5.26861E-1	 9.91929E+1	 1.59458E-1	 9.95733E+1	 3.29695E-1	 9.97885E+1	
 2.32369E+1	 6.81387E+4	 5.39086E-1	 9.91605E+1	 1.66363E-1	 9.95495E+1	 3.44173E-1	 9.97762E+1	
 2.32536E+1	 6.76305E+4	 5.50037E-1	 9.91275E+1	 1.72799E-1	 9.95247E+1	 3.62400E-1	 9.97632E+1	
 2.32702E+1	 6.71249E+4	 5.62120E-1	 9.90937E+1	 1.78654E-1	 9.94990E+1	 3.79392E-1	 9.97496E+1	
 2.32868E+1	 6.66218E+4	 5.73047E-1	 9.90592E+1	 1.85473E-1	 9.94724E+1	 3.95508E-1	 9.97354E+1	
 2.33034E+1	 6.61212E+4	 5.85340E-1	 9.90240E+1	 1.92106E-1	 9.94447E+1	 4.16032E-1	 9.97206E+1	
 2.33200E+1	 6.56232E+4	 5.97320E-1	 9.89881E+1	 2.00838E-1	 9.94160E+1	 4.35795E-1	 9.97049E+1	
 2.33366E+1	 6.51276E+4	 6.09615E-1	 9.89515E+1	 2.09051E-1	 9.93860E+1	 4.53654E-1	 9.96886E+1	
 2.33532E+1	 6.46346E+4	 6.21369E-1	 9.89141E+1	 2.18648E-1	 9.93547E+1	 4.75763E-1	 9.96716E+1	
 2.33698E+1	 6.41441E+4	 6.34764E-1	 9.88759E+1	 2.27687E-1	 9.93221E+1	 4.97686E-1	 9.96538E+1	
 2.33864E+1	 6.36561E+4	 6.46922E-1	 9.88370E+1	 2.38490E-1	 9.92880E+1	 5.17716E-1	 9.96352E+1	
 2.34030E+1	 6.31706E+4	 6.62006E-1	 9.87972E+1	 2.48975E-1	 9.92523E+1	 5.46370E-1	 9.96157E+1	
 2.34196E+1	 6.26876E+4	 6.75097E-1	 9.87566E+1	 2.59439E-1	 9.92152E+1	 5.69845E-1	 9.95952E+1	
 2.34362E+1	 6.22072E+4	 6.89563E-1	 9.87152E+1	 2.69173E-1	 9.91765E+1	 5.91117E-1	 9.95739E+1	
 2.34528E+1	 6.17292E+4	 7.02449E-1	 9.86729E+1	 2.80039E-1	 9.91363E+1	 6.18382E-1	 9.95518E+1	
 2.34694E+1	 6.12537E+4	 7.16764E-1	 9.86298E+1	 2.90192E-1	 9.90946E+1	 6.45931E-1	 9.95286E+1	
 2.34860E+1	 6.07808E+4	 7.29342E-1	 9.85859E+1	 3.02340E-1	 9.90513E+1	 6.69964E-1	 9.95045E+1	
 2.35026E+1	 6.03103E+4	 7.44073E-1	 9.85411E+1	 3.13772E-1	 9.90062E+1	 6.99565E-1	 9.94794E+1	
 2.35192E+1	 5.98423E+4	 7.57507E-1	 9.84955E+1	 3.27425E-1	 9.89593E+1	 7.31399E-1	 9.94532E+1	
 2.35358E+1	 5.93769E+4	 7.73681E-1	 9.84490E+1	 3.39443E-1	 9.89105E+1	 7.62506E-1	 9.94258E+1	
 2.35525E+1	 5.89139E+4	 7.88311E-1	 9.84016E+1	 3.53282E-1	 9.88599E+1	 7.90142E-1	 9.93974E+1	
 2.35691E+1	 5.84534E+4	 8.05572E-1	 9.83532E+1	 3.65309E-1	 9.88073E+1	 8.25134E-1	 9.93678E+1	
 2.35857E+1	 5.79954E+4	 8.21089E-1	 9.83038E+1	 3.79551E-1	 9.87528E+1	 8.57672E-1	 9.93369E+1	
 2.36023E+1	 5.75399E+4	 8.40203E-1	 9.82533E+1	 3.92566E-1	 9.86963E+1	 8.86878E-1	 9.93049E+1	
 2.36189E+1	 5.70868E+4	 8.59365E-1	 9.82017E+1	 4.08970E-1	 9.86377E+1	 9.25206E-1	 9.92717E+1	
 2.36355E+1	 5.66363E+4	 8.79110E-1	 9.81489E+1	 4.22870E-1	 9.85769E+1	 9.70633E-1	 9.92370E+1	
 2.36521E+1	 5.61882E+4	 8.97887E-1	 9.80950E+1	 4.38222E-1	 9.85139E+1	 1.00319E+0	 9.92008E+1	
 2.36687E+1	 5.57426E+4	 9.18511E-1	 9.80398E+1	 4.52583E-1	 9.84487E+1	 1.04432E+0	 9.91633E+1	
 2.36853E+1	 5.52994E+4	 9.37386E-1	 9.79834E+1	 4.68845E-1	 9.83813E+1	 1.08445E+0	 9.91243E+1	
 2.37019E+1	 5.48587E+4	 9.58495E-1	 9.79259E+1	 4.83880E-1	 9.83117E+1	 1.12051E+0	 9.90839E+1	
 2.37185E+1	 5.44205E+4	 9.77373E-1	 9.78671E+1	 5.01149E-1	 9.82396E+1	 1.16558E+0	 9.90420E+1	
 2.37351E+1	 5.39848E+4	 9.99866E-1	 9.78070E+1	 5.16513E-1	 9.81652E+1	 1.21123E+0	 9.89984E+1	
 2.37517E+1	 5.35515E+4	 1.02039E+0	 9.77457E+1	 5.35115E-1	 9.80883E+1	 1.25085E+0	 9.89533E+1	
 2.37683E+1	 5.31206E+4	 1.04540E+0	 9.76829E+1	 5.51256E-1	 9.80088E+1	 1.31053E+0	 9.89064E+1	
 2.37849E+1	 5.26922E+4	 1.06748E+0	 9.76188E+1	 5.70733E-1	 9.79267E+1	 1.35744E+0	 9.88575E+1	
 2.38015E+1	 5.22662E+4	 1.09684E+0	 9.75530E+1	 5.89794E-1	 9.78418E+1	 1.39946E+0	 9.88070E+1	
 2.38181E+1	 5.18427E+4	 1.12120E+0	 9.74857E+1	 6.09274E-1	 9.77541E+1	 1.45268E+0	 9.87547E+1	
 2.38347E+1	 5.14216E+4	 1.14892E+0	 9.74167E+1	 6.26840E-1	 9.76637E+1	 1.50593E+0	 9.87005E+1	
 2.38514E+1	 5.10030E+4	 1.17337E+0	 9.73462E+1	 6.47992E-1	 9.75705E+1	 1.54939E+0	 9.86445E+1	
 2.38680E+1	 5.05868E+4	 1.20308E+0	 9.72740E+1	 6.66687E-1	 9.74743E+1	 1.59529E+0	 9.85869E+1	
 2.38846E+1	 5.01730E+4	 1.22884E+0	 9.72002E+1	 6.89435E-1	 9.73751E+1	 1.65240E+0	 9.85274E+1	
 2.39012E+1	 4.97616E+4	 1.26067E+0	 9.71246E+1	 7.08943E-1	 9.72728E+1	 1.71418E+0	 9.84657E+1	
 2.39178E+1	 4.93527E+4	 1.28799E+0	 9.70472E+1	 7.32268E-1	 9.71674E+1	 1.77664E+0	 9.84017E+1	
 2.39344E+1	 4.89461E+4	 1.32380E+0	 9.69678E+1	 7.54481E-1	 9.70587E+1	 1.84193E+0	 9.83354E+1	
 2.39510E+1	 4.85420E+4	 1.35431E+0	 9.68865E+1	 7.77443E-1	 9.69466E+1	 1.90230E+0	 9.82668E+1	
 2.39676E+1	 4.81403E+4	 1.38881E+0	 9.68032E+1	 7.98640E-1	 9.68314E+1	 1.95571E+0	 9.81961E+1	
 2.39842E+1	 4.77410E+4	 1.41990E+0	 9.67179E+1	 8.22893E-1	 9.67128E+1	 2.02371E+0	 9.81232E+1	
 2.40008E+1	 4.73440E+4	 1.45704E+0	 9.66305E+1	 8.43809E-1	 9.65908E+1	 2.09444E+0	 9.80477E+1	
 2.40174E+1	 4.69495E+4	 1.48888E+0	 9.65411E+1	 8.69467E-1	 9.64655E+1	 2.15075E+0	 9.79699E+1	
 2.40340E+1	 4.65574E+4	 1.52740E+0	 9.64494E+1	 8.90810E-1	 9.63368E+1	 2.24085E+0	 9.78894E+1	
 2.40506E+1	 4.61676E+4	 1.56588E+0	 9.63555E+1	 9.20152E-1	 9.62043E+1	 2.30915E+0	 9.78061E+1	
 2.40672E+1	 4.57802E+4	 1.60572E+0	 9.62592E+1	 9.43557E-1	 9.60680E+1	 2.36816E+0	 9.77204E+1	
 2.40838E+1	 4.53952E+4	 1.64122E+0	 9.61606E+1	 9.70549E-1	 9.59280E+1	 2.44436E+0	 9.76322E+1	
 2.41004E+1	 4.50126E+4	 1.68439E+0	 9.60596E+1	 9.93217E-1	 9.57844E+1	 2.52345E+0	 9.75411E+1	
 2.41170E+1	 4.46323E+4	 1.72073E+0	 9.59562E+1	 1.02097E+0	 9.56370E+1	 2.58640E+0	 9.74475E+1	
 2.41336E+1	 4.42543E+4	 1.76512E+0	 9.58503E+1	 1.04408E+0	 9.54860E+1	 2.66895E+0	 9.73512E+1	
 2.41503E+1	 4.38788E+4	 1.80247E+0	 9.57419E+1	 1.07304E+0	 9.53311E+1	 2.75735E+0	 9.72518E+1	
 2.41669E+1	 4.35055E+4	 1.85335E+0	 9.56309E+1	 1.10122E+0	 9.51721E+1	 2.84391E+0	 9.71491E+1	
 2.41835E+1	 4.31347E+4	 1.89461E+0	 9.55171E+1	 1.12988E+0	 9.50089E+1	 2.91535E+0	 9.70436E+1	
 2.42001E+1	 4.27661E+4	 1.94272E+0	 9.54006E+1	 1.15537E+0	 9.48418E+1	 3.00368E+0	 9.69351E+1	
 2.42167E+1	 4.23999E+4	 1.98527E+0	 9.52813E+1	 1.18497E+0	 9.46706E+1	 3.09996E+0	 9.68233E+1	
 2.42333E+1	 4.20360E+4	 2.03724E+0	 9.51591E+1	 1.21000E+0	 9.44954E+1	 3.17496E+0	 9.67083E+1	
 2.42499E+1	 4.16744E+4	 2.08043E+0	 9.50340E+1	 1.24048E+0	 9.43162E+1	 3.29623E+0	 9.65897E+1	
 2.42665E+1	 4.13152E+4	 2.13416E+0	 9.49060E+1	 1.26566E+0	 9.41329E+1	 3.39223E+0	 9.64671E+1	
 2.42831E+1	 4.09582E+4	 2.17871E+0	 9.47751E+1	 1.29695E+0	 9.39454E+1	 3.47572E+0	 9.63413E+1	
 2.42997E+1	 4.06036E+4	 2.23270E+0	 9.46411E+1	 1.32250E+0	 9.37538E+1	 3.57910E+0	 9.62120E+1	
 2.43163E+1	 4.02512E+4	 2.27740E+0	 9.45041E+1	 1.35366E+0	 9.35581E+1	 3.68942E+0	 9.60788E+1	
 2.43329E+1	 3.99012E+4	 2.33712E+0	 9.43640E+1	 1.38363E+0	 9.33579E+1	 3.77808E+0	 9.59420E+1	
 2.43495E+1	 3.95534E+4	 2.38488E+0	 9.42206E+1	 1.41472E+0	 9.31532E+1	 3.92249E+0	 9.58008E+1	
 2.43661E+1	 3.92079E+4	 2.44162E+0	 9.40740E+1	 1.44243E+0	 9.29442E+1	 4.03729E+0	 9.56550E+1	
 2.43827E+1	 3.88647E+4	 2.49025E+0	 9.39242E+1	 1.47549E+0	 9.27308E+1	 4.13679E+0	 9.55052E+1	
 2.43993E+1	 3.85237E+4	 2.54973E+0	 9.37711E+1	 1.50340E+0	 9.25129E+1	 4.26522E+0	 9.53512E+1	
 2.44159E+1	 3.81850E+4	 2.59790E+0	 9.36148E+1	 1.53642E+0	 9.22906E+1	 4.38965E+0	 9.51926E+1	
 2.44325E+1	 3.78486E+4	 2.65619E+0	 9.34552E+1	 1.56345E+0	 9.20638E+1	 4.49291E+0	 9.50299E+1	
 2.44492E+1	 3.75144E+4	 2.71364E+0	 9.32922E+1	 1.59966E+0	 9.18325E+1	 4.59854E+0	 9.48633E+1	
 2.44658E+1	 3.71825E+4	 2.77424E+0	 9.31255E+1	 1.62821E+0	 9.15964E+1	 4.77057E+0	 9.46916E+1	
 2.44824E+1	 3.68528E+4	 2.82750E+0	 9.29554E+1	 1.66140E+0	 9.13558E+1	 4.90587E+0	 9.45143E+1	
 2.44990E+1	 3.65253E+4	 2.89077E+0	 9.27817E+1	 1.68900E+0	 9.11107E+1	 5.02124E+0	 9.43323E+1	
 2.45156E+1	 3.62000E+4	 2.94239E+0	 9.26046E+1	 1.72203E+0	 9.08612E+1	 5.16528E+0	 9.41457E+1	
 2.45322E+1	 3.58770E+4	 3.01070E+0	 9.24238E+1	 1.75466E+0	 9.06069E+1	 5.32060E+0	 9.39535E+1	
 2.45488E+1	 3.55562E+4	 3.06763E+0	 9.22392E+1	 1.78836E+0	 9.03478E+1	 5.48104E+0	 9.37556E+1	
 2.45654E+1	 3.52375E+4	 3.13201E+0	 9.20509E+1	 1.81808E+0	 9.00840E+1	 5.65271E+0	 9.35516E+1	
 2.45820E+1	 3.49211E+4	 3.18946E+0	 9.18589E+1	 1.85096E+0	 8.98156E+1	 5.81738E+0	 9.33414E+1	
 2.45986E+1	 3.46069E+4	 3.25606E+0	 9.16631E+1	 1.87855E+0	 8.95428E+1	 5.95724E+0	 9.31256E+1	
 2.46152E+1	 3.42948E+4	 3.31275E+0	 9.14637E+1	 1.91108E+0	 8.92656E+1	 6.12767E+0	 9.29042E+1	
 2.46318E+1	 3.39849E+4	 3.37854E+0	 9.12604E+1	 1.93807E+0	 8.89841E+1	 6.31759E+0	 9.26761E+1	
 2.46484E+1	 3.36772E+4	 3.44246E+0	 9.10533E+1	 1.97338E+0	 8.86980E+1	 6.50943E+0	 9.24410E+1	
 2.46650E+1	 3.33716E+4	 3.50894E+0	 9.08422E+1	 2.00358E+0	 8.84071E+1	 6.70889E+0	 9.21988E+1	
 2.46816E+1	 3.30682E+4	 3.56922E+0	 9.06272E+1	 2.03831E+0	 8.81115E+1	 6.90902E+0	 9.19493E+1	
 2.46982E+1	 3.27670E+4	 3.63935E+0	 9.04083E+1	 2.06828E+0	 8.78111E+1	 7.07567E+0	 9.16930E+1	
 2.47148E+1	 3.24678E+4	 3.69953E+0	 9.01854E+1	 2.10288E+0	 8.75060E+1	 7.27779E+0	 9.14300E+1	
 2.47314E+1	 3.21708E+4	 3.77023E+0	 8.99585E+1	 2.13161E+0	 8.71963E+1	 7.54485E+0	 9.11584E+1	
 2.47481E+1	 3.18760E+4	 3.83116E+0	 8.97277E+1	 2.16473E+0	 8.68820E+1	 7.73656E+0	 9.08783E+1	
 2.47647E+1	 3.15832E+4	 3.90829E+0	 8.94926E+1	 2.19702E+0	 8.65630E+1	 7.92126E+0	 9.05914E+1	
 2.47813E+1	 3.12926E+4	 3.97424E+0	 8.92533E+1	 2.22994E+0	 8.62392E+1	 8.15296E+0	 9.02969E+1	
 2.47979E+1	 3.10041E+4	 4.04502E+0	 8.90097E+1	 2.26027E+0	 8.59108E+1	 8.40451E+0	 8.99934E+1	
 2.48145E+1	 3.07176E+4	 4.10952E+0	 8.87621E+1	 2.29425E+0	 8.55776E+1	 8.61487E+0	 8.96816E+1	
 2.48311E+1	 3.04332E+4	 4.18326E+0	 8.85102E+1	 2.32410E+0	 8.52398E+1	 8.86332E+0	 8.93613E+1	
 2.48477E+1	 3.01510E+4	 4.24645E+0	 8.82542E+1	 2.35778E+0	 8.48974E+1	 9.13619E+0	 8.90314E+1	
 2.48643E+1	 2.98708E+4	 4.32057E+0	 8.79940E+1	 2.38593E+0	 8.45504E+1	 9.36300E+0	 8.86924E+1	
 2.48809E+1	 2.95926E+4	 4.39372E+0	 8.77294E+1	 2.42095E+0	 8.41988E+1	 9.70034E+0	 8.83431E+1	
 2.48975E+1	 2.93165E+4	 4.46966E+0	 8.74602E+1	 2.45047E+0	 8.38425E+1	 9.98806E+0	 8.79823E+1	
 2.49141E+1	 2.90425E+4	 4.53670E+0	 8.71867E+1	 2.48378E+0	 8.34816E+1	 1.02292E+1	 8.76119E+1	
 2.49307E+1	 2.87705E+4	 4.61390E+0	 8.69088E+1	 2.51258E+0	 8.31162E+1	 1.05318E+1	 8.72314E+1	
 2.49473E+1	 2.85005E+4	 4.69107E+0	 8.66262E+1	 2.54903E+0	 8.27459E+1	 1.08297E+1	 8.68400E+1	
 2.49639E+1	 2.82326E+4	 4.76984E+0	 8.63388E+1	 2.58013E+0	 8.23708E+1	 1.10876E+1	 8.64383E+1	
 2.49805E+1	 2.79666E+4	 4.84135E+0	 8.60469E+1	 2.61277E+0	 8.19910E+1	 1.13978E+1	 8.60263E+1	
 2.49971E+1	 2.77027E+4	 4.92267E+0	 8.57504E+1	 2.64144E+0	 8.16066E+1	 1.17167E+1	 8.56027E+1	
 2.50137E+1	 2.74408E+4	 4.99373E+0	 8.54492E+1	 2.67392E+0	 8.12179E+1	 1.19861E+1	 8.51684E+1	
 2.50303E+1	 2.71808E+4	 5.07611E+0	 8.51434E+1	 2.70268E+0	 8.08246E+1	 1.22501E+1	 8.47243E+1	
 2.50470E+1	 2.69229E+4	 5.15785E+0	 8.48326E+1	 2.73872E+0	 8.04266E+1	 1.25695E+1	 8.42694E+1	
 2.50636E+1	 2.66669E+4	 5.24088E+0	 8.45168E+1	 2.77001E+0	 8.00237E+1	 1.29083E+1	 8.38026E+1	
 2.50802E+1	 2.64129E+4	 5.31584E+0	 8.41962E+1	 2.80367E+0	 7.96160E+1	 1.31957E+1	 8.33242E+1	
 2.50968E+1	 2.61608E+4	 5.40010E+0	 8.38708E+1	 2.83269E+0	 7.92037E+1	 1.35196E+1	 8.28347E+1	
 2.51134E+1	 2.59107E+4	 5.47441E+0	 8.35405E+1	 2.86491E+0	 7.87870E+1	 1.38749E+1	 8.23327E+1	
 2.51300E+1	 2.56626E+4	 5.56546E+0	 8.32052E+1	 2.89615E+0	 7.83656E+1	 1.41697E+1	 8.18188E+1	
 2.51466E+1	 2.54163E+4	 5.64623E+0	 8.28647E+1	 2.92723E+0	 7.79397E+1	 1.45818E+1	 8.12919E+1	
 2.51632E+1	 2.51720E+4	 5.73295E+0	 8.25191E+1	 2.95537E+0	 7.75094E+1	 1.49375E+1	 8.07510E+1	
 2.51798E+1	 2.49296E+4	 5.81189E+0	 8.21685E+1	 2.98697E+0	 7.70748E+1	 1.52291E+1	 8.01982E+1	
 2.51964E+1	 2.46891E+4	 5.90184E+0	 8.18128E+1	 3.01573E+0	 7.66357E+1	 1.55751E+1	 7.96337E+1	
 2.52130E+1	 2.44505E+4	 5.98225E+0	 8.14519E+1	 3.04831E+0	 7.61922E+1	 1.59112E+1	 7.90567E+1	
 2.52296E+1	 2.42138E+4	 6.07286E+0	 8.10857E+1	 3.07703E+0	 7.57441E+1	 1.62030E+1	 7.84682E+1	
 2.52462E+1	 2.39790E+4	 6.15417E+0	 8.07144E+1	 3.10848E+0	 7.52917E+1	 1.65212E+1	 7.78685E+1	
 2.52628E+1	 2.37461E+4	 6.24504E+0	 8.03378E+1	 3.13569E+0	 7.48350E+1	 1.68680E+1	 7.72567E+1	
 2.52794E+1	 2.35150E+4	 6.32706E+0	 7.99560E+1	 3.16525E+0	 7.43741E+1	 1.71499E+1	 7.66333E+1	
 2.52960E+1	 2.32857E+4	 6.42434E+0	 7.95688E+1	 3.19423E+0	 7.39090E+1	 1.75223E+1	 7.59980E+1	
 2.53126E+1	 2.30584E+4	 6.51199E+0	 7.91759E+1	 3.22279E+0	 7.34396E+1	 1.78654E+1	 7.53495E+1	
 2.53292E+1	 2.28328E+4	 6.60240E+0	 7.87776E+1	 3.24919E+0	 7.29662E+1	 1.81391E+1	 7.46897E+1	
 2.53459E+1	 2.26091E+4	 6.68770E+0	 7.83740E+1	 3.27703E+0	 7.24889E+1	 1.83922E+1	 7.40203E+1	
 2.53625E+1	 2.23872E+4	 6.77843E+0	 7.79650E+1	 3.30270E+0	 7.20076E+1	 1.86790E+1	 7.33410E+1	
 2.53791E+1	 2.21671E+4	 6.86244E+0	 7.75508E+1	 3.32933E+0	 7.15225E+1	 1.89863E+1	 7.26508E+1	
 2.53957E+1	 2.19488E+4	 6.95242E+0	 7.71312E+1	 3.35331E+0	 7.10337E+1	 1.92868E+1	 7.19494E+1	
 2.54123E+1	 2.17323E+4	 7.03494E+0	 7.67064E+1	 3.37879E+0	 7.05413E+1	 1.95796E+1	 7.12372E+1	
 2.54289E+1	 2.15176E+4	 7.12505E+0	 7.62764E+1	 3.40220E+0	 7.00453E+1	 1.98518E+1	 7.05146E+1	
 2.54455E+1	 2.13046E+4	 7.20646E+0	 7.58411E+1	 3.42775E+0	 6.95458E+1	 2.00792E+1	 6.97829E+1	
 2.54621E+1	 2.10935E+4	 7.29497E+0	 7.54007E+1	 3.45056E+0	 6.90427E+1	 2.03179E+1	 6.90426E+1	
 2.54787E+1	 2.08840E+4	 7.37497E+0	 7.49552E+1	 3.47473E+0	 6.85361E+1	 2.05712E+1	 6.82933E+1	
 2.54953E+1	 2.06764E+4	 7.46124E+0	 7.45046E+1	 3.49561E+0	 6.80263E+1	 2.08129E+1	 6.75350E+1	
 2.55119E+1	 2.04704E+4	 7.53914E+0	 7.40490E+1	 3.51710E+0	 6.75134E+1	 2.10457E+1	 6.67679E+1	
 2.55285E+1	 2.02662E+4	 7.62223E+0	 7.35886E+1	 3.53570E+0	 6.69975E+1	 2.12532E+1	 6.59928E+1	
 2.55451E+1	 2.00637E+4	 7.69684E+0	 7.31234E+1	 3.55459E+0	 6.64789E+1	 2.14218E+1	 6.52108E+1	
 2.55617E+1	 1.98629E+4	 7.78111E+0	 7.26533E+1	 3.57287E+0	 6.59576E+1	 2.15947E+1	 6.44225E+1	
 2.55783E+1	 1.96639E+4	 7.85744E+0	 7.21783E+1	 3.59034E+0	 6.54336E+1	 2.17672E+1	 6.36279E+1	
 2.55949E+1	 1.94665E+4	 7.93212E+0	 7.16988E+1	 3.60597E+0	 6.49073E+1	 2.19036E+1	 6.28277E+1	
 2.56115E+1	 1.92708E+4	 8.00126E+0	 7.12149E+1	 3.62153E+0	 6.43786E+1	 2.20355E+1	 6.20225E+1	
 2.56281E+1	 1.90767E+4	 8.07468E+0	 7.07267E+1	 3.63512E+0	 6.38478E+1	 2.21678E+1	 6.12125E+1	
 2.56448E+1	 1.88844E+4	 8.14052E+0	 7.02342E+1	 3.64837E+0	 6.33151E+1	 2.22686E+1	 6.03982E+1	
 2.56614E+1	 1.86936E+4	 8.20957E+0	 6.97377E+1	 3.65972E+0	 6.27806E+1	 2.23489E+1	 5.95806E+1	
 2.56780E+1	 1.85046E+4	 8.27037E+0	 6.92372E+1	 3.67120E+0	 6.22444E+1	 2.24400E+1	 5.87598E+1	
 2.56946E+1	 1.83172E+4	 8.33680E+0	 6.87328E+1	 3.68233E+0	 6.17065E+1	 2.25106E+1	 5.79361E+1	
 2.57112E+1	 1.81313E+4	 8.39664E+0	 6.82246E+1	 3.69248E+0	 6.11671E+1	 2.25533E+1	 5.71103E+1	
 2.57278E+1	 1.79472E+4	 8.45473E+0	 6.77129E+1	 3.70043E+0	 6.06263E+1	 2.25837E+1	 5.62832E+1	
 2.57444E+1	 1.77646E+4	 8.50682E+0	 6.71977E+1	 3.70722E+0	 6.00845E+1	 2.26014E+1	 5.54552E+1	
 2.57610E+1	 1.75836E+4	 8.55939E+0	 6.66794E+1	 3.71222E+0	 5.95418E+1	 2.26041E+1	 5.46268E+1	
 2.57776E+1	 1.74042E+4	 8.60552E+0	 6.61581E+1	 3.71627E+0	 5.89985E+1	 2.25900E+1	 5.37986E+1	
 2.57942E+1	 1.72264E+4	 8.65457E+0	 6.56340E+1	 3.71934E+0	 5.84546E+1	 2.25618E+1	 5.29712E+1	
 2.58108E+1	 1.70502E+4	 8.69811E+0	 6.51070E+1	 3.72123E+0	 5.79104E+1	 2.25248E+1	 5.21450E+1	
 2.58274E+1	 1.68755E+4	 8.73825E+0	 6.45774E+1	 3.72206E+0	 5.73660E+1	 2.24709E+1	 5.13205E+1	
 2.58440E+1	 1.67024E+4	 8.77351E+0	 6.40456E+1	 3.72212E+0	 5.68215E+1	 2.23976E+1	 5.04983E+1	
 2.58606E+1	 1.65308E+4	 8.80783E+0	 6.35116E+1	 3.72158E+0	 5.62770E+1	 2.23072E+1	 4.96791E+1	
 2.58772E+1	 1.63608E+4	 8.83779E+0	 6.29757E+1	 3.72018E+0	 5.57327E+1	 2.21976E+1	 4.88635E+1	
 2.58938E+1	 1.61922E+4	 8.86669E+0	 6.24381E+1	 3.71766E+0	 5.51887E+1	 2.20784E+1	 4.80522E+1	
 2.59104E+1	 1.60252E+4	 8.89401E+0	 6.18987E+1	 3.71263E+0	 5.46452E+1	 2.19643E+1	 4.72451E+1	
 2.59270E+1	 1.58597E+4	 8.91787E+0	 6.13577E+1	 3.70600E+0	 5.41026E+1	 2.18474E+1	 4.64423E+1	
 2.59437E+1	 1.56957E+4	 8.93713E+0	 6.08155E+1	 3.69794E+0	 5.35610E+1	 2.16976E+1	 4.56443E+1	
 2.59603E+1	 1.55332E+4	 8.95367E+0	 6.02721E+1	 3.68977E+0	 5.30207E+1	 2.15281E+1	 4.48522E+1	
 2.59769E+1	 1.53722E+4	 8.96652E+0	 5.97279E+1	 3.68093E+0	 5.24816E+1	 2.13711E+1	 4.40661E+1	
 2.59935E+1	 1.52126E+4	 8.97678E+0	 5.91829E+1	 3.67210E+0	 5.19437E+1	 2.11922E+1	 4.32861E+1	
 2.60101E+1	 1.50545E+4	 8.98389E+0	 5.86375E+1	 3.66191E+0	 5.14073E+1	 2.09883E+1	 4.25132E+1	
 2.60267E+1	 1.48979E+4	 8.98808E+0	 5.80917E+1	 3.65099E+0	 5.08724E+1	 2.08016E+1	 4.17474E+1	
 2.60433E+1	 1.47426E+4	 8.98948E+0	 5.75457E+1	 3.63813E+0	 5.03393E+1	 2.05968E+1	 4.09888E+1	
 2.60599E+1	 1.45889E+4	 8.98782E+0	 5.69997E+1	 3.62462E+0	 4.98081E+1	 2.03688E+1	 4.02381E+1	
 2.60765E+1	 1.44365E+4	 8.98387E+0	 5.64539E+1	 3.60956E+0	 4.92789E+1	 2.01321E+1	 3.94959E+1	
 2.60931E+1	 1.42855E+4	 8.97656E+0	 5.59085E+1	 3.59329E+0	 4.87521E+1	 1.98793E+1	 3.87627E+1	
 2.61097E+1	 1.41360E+4	 8.96702E+0	 5.53635E+1	 3.57707E+0	 4.82276E+1	 1.96312E+1	 3.80387E+1	
 2.61263E+1	 1.39878E+4	 8.95513E+0	 5.48192E+1	 3.56148E+0	 4.77055E+1	 1.94110E+1	 3.73233E+1	
 2.61429E+1	 1.38411E+4	 8.94109E+0	 5.42757E+1	 3.54485E+0	 4.71857E+1	 1.91688E+1	 3.66163E+1	
 2.61595E+1	 1.36957E+4	 8.92426E+0	 5.37331E+1	 3.52778E+0	 4.66684E+1	 1.88979E+1	 3.59187E+1	
 2.61761E+1	 1.35516E+4	 8.90575E+0	 5.31916E+1	 3.50917E+0	 4.61537E+1	 1.86548E+1	 3.52306E+1	
 2.61927E+1	 1.34090E+4	 8.88445E+0	 5.26514E+1	 3.49037E+0	 4.56417E+1	 1.83618E+1	 3.45523E+1	
 2.62093E+1	 1.32677E+4	 8.86190E+0	 5.21124E+1	 3.47025E+0	 4.51326E+1	 1.80566E+1	 3.38849E+1	
 2.62259E+1	 1.31277E+4	 8.83638E+0	 5.15749E+1	 3.45041E+0	 4.46264E+1	 1.78090E+1	 3.32277E+1	
 2.62426E+1	 1.29890E+4	 8.80956E+0	 5.10390E+1	 3.42966E+0	 4.41232E+1	 1.75821E+1	 3.25791E+1	
 2.62592E+1	 1.28517E+4	 8.77975E+0	 5.05048E+1	 3.40907E+0	 4.36229E+1	 1.73265E+1	 3.19395E+1	
 2.62758E+1	 1.27157E+4	 8.74680E+0	 4.99725E+1	 3.38702E+0	 4.31259E+1	 1.70381E+1	 3.13097E+1	
 2.62924E+1	 1.25809E+4	 8.71321E+0	 4.94423E+1	 3.36445E+0	 4.26320E+1	 1.67441E+1	 3.06907E+1	
 2.63090E+1	 1.24475E+4	 8.67992E+0	 4.89140E+1	 3.34192E+0	 4.21415E+1	 1.64482E+1	 3.00824E+1	
 2.63256E+1	 1.23154E+4	 8.64438E+0	 4.83879E+1	 3.31867E+0	 4.16543E+1	 1.61589E+1	 2.94849E+1	
 2.63422E+1	 1.21845E+4	 8.60743E+0	 4.78640E+1	 3.29436E+0	 4.11706E+1	 1.59006E+1	 2.88974E+1	
 2.63588E+1	 1.20549E+4	 8.56815E+0	 4.73423E+1	 3.26998E+0	 4.06905E+1	 1.56376E+1	 2.83195E+1	
 2.63754E+1	 1.19265E+4	 8.52829E+0	 4.68231E+1	 3.24504E+0	 4.02140E+1	 1.53504E+1	 2.77516E+1	
 2.63920E+1	 1.17994E+4	 8.48710E+0	 4.63064E+1	 3.22041E+0	 3.97411E+1	 1.50956E+1	 2.71937E+1	
 2.64086E+1	 1.16736E+4	 8.44585E+0	 4.57921E+1	 3.19535E+0	 3.92718E+1	 1.48030E+1	 2.66458E+1	
 2.64252E+1	 1.15489E+4	 8.40323E+0	 4.52804E+1	 3.17076E+0	 3.88062E+1	 1.44920E+1	 2.61090E+1	
 2.64418E+1	 1.14255E+4	 8.36035E+0	 4.47713E+1	 3.14623E+0	 3.83441E+1	 1.42439E+1	 2.55824E+1	
 2.64584E+1	 1.13033E+4	 8.31689E+0	 4.42648E+1	 3.12241E+0	 3.78856E+1	 1.39877E+1	 2.50651E+1	
 2.64750E+1	 1.11823E+4	 8.27344E+0	 4.37610E+1	 3.09906E+0	 3.74305E+1	 1.37055E+1	 2.45576E+1	
 2.64916E+1	 1.10625E+4	 8.22653E+0	 4.32599E+1	 3.07395E+0	 3.69790E+1	 1.34566E+1	 2.40599E+1	
 2.65082E+1	 1.09439E+4	 8.17793E+0	 4.27617E+1	 3.04916E+0	 3.65312E+1	 1.32149E+1	 2.35711E+1	
 2.65248E+1	 1.08264E+4	 8.13151E+0	 4.22663E+1	 3.02553E+0	 3.60868E+1	 1.29431E+1	 2.30918E+1	
 2.65415E+1	 1.07101E+4	 8.08492E+0	 4.17738E+1	 3.00102E+0	 3.56460E+1	 1.26993E+1	 2.26219E+1	
 2.65581E+1	 1.05950E+4	 8.03791E+0	 4.12842E+1	 2.97652E+0	 3.52088E+1	 1.24636E+1	 2.21608E+1	
 2.65747E+1	 1.04811E+4	 7.99092E+0	 4.07974E+1	 2.95223E+0	 3.47752E+1	 1.21988E+1	 2.17089E+1	
 2.65913E+1	 1.03682E+4	 7.94433E+0	 4.03135E+1	 2.92787E+0	 3.43451E+1	 1.19447E+1	 2.12664E+1	
 2.66079E+1	 1.02565E+4	 7.89351E+0	 3.98325E+1	 2.90262E+0	 3.39186E+1	 1.17250E+1	 2.08327E+1	
 2.66245E+1	 1.01459E+4	 7.84265E+0	 3.93545E+1	 2.87652E+0	 3.34959E+1	 1.15013E+1	 2.04071E+1	
 2.66411E+1	 1.00365E+4	 7.79428E+0	 3.88797E+1	 2.85285E+0	 3.30769E+1	 1.12573E+1	 1.99900E+1	
 2.66577E+1	 9.92811E+3	 7.74573E+0	 3.84077E+1	 2.82993E+0	 3.26612E+1	 1.10438E+1	 1.95814E+1	
 2.66743E+1	 9.82085E+3	 7.69714E+0	 3.79387E+1	 2.80727E+0	 3.22489E+1	 1.08342E+1	 1.91805E+1	
 2.66909E+1	 9.71467E+3	 7.64946E+0	 3.74726E+1	 2.78410E+0	 3.18399E+1	 1.06039E+1	 1.87876E+1	
 2.67075E+1	 9.60958E+3	 7.59750E+0	 3.70096E+1	 2.75992E+0	 3.14344E+1	 1.03993E+1	 1.84027E+1	
 2.67241E+1	 9.50555E+3	 7.54660E+0	 3.65497E+1	 2.73440E+0	 3.10325E+1	 1.02049E+1	 1.80252E+1	
 2.67407E+1	 9.40259E+3	 7.49814E+0	 3.60927E+1	 2.71096E+0	 3.06342E+1	 9.98868E+0	 1.76551E+1	
 2.67573E+1	 9.30068E+3	 7.45011E+0	 3.56388E+1	 2.68793E+0	 3.02393E+1	 9.79270E+0	 1.72926E+1	
 2.67739E+1	 9.19982E+3	 7.40211E+0	 3.51877E+1	 2.66598E+0	 2.98477E+1	 9.61053E+0	 1.69371E+1	
 2.67905E+1	 9.09999E+3	 7.35530E+0	 3.47395E+1	 2.64422E+0	 2.94593E+1	 9.40745E+0	 1.65886E+1	
 2.68071E+1	 9.00120E+3	 7.30373E+0	 3.42943E+1	 2.62192E+0	 2.90742E+1	 9.20323E+0	 1.62475E+1	
 2.68237E+1	 8.90342E+3	 7.25274E+0	 3.38523E+1	 2.59729E+0	 2.86924E+1	 9.02317E+0	 1.59135E+1	
 2.68404E+1	 8.80666E+3	 7.20385E+0	 3.34132E+1	 2.57344E+0	 2.83142E+1	 8.84942E+0	 1.55860E+1	
 2.68570E+1	 8.71090E+3	 7.15518E+0	 3.29771E+1	 2.54869E+0	 2.79396E+1	 8.66141E+0	 1.52651E+1	
 2.68736E+1	 8.61613E+3	 7.10543E+0	 3.25440E+1	 2.52502E+0	 2.75684E+1	 8.50179E+0	 1.49506E+1	
 2.68902E+1	 8.52236E+3	 7.05711E+0	 3.21139E+1	 2.50198E+0	 2.72008E+1	 8.34809E+0	 1.46419E+1	
 2.69068E+1	 8.42956E+3	 7.00744E+0	 3.16868E+1	 2.48126E+0	 2.68363E+1	 8.17582E+0	 1.43391E+1	
 2.69234E+1	 8.33773E+3	 6.95981E+0	 3.12626E+1	 2.46052E+0	 2.64748E+1	 8.01963E+0	 1.40423E+1	
 2.69400E+1	 8.24686E+3	 6.91084E+0	 3.08413E+1	 2.44120E+0	 2.61163E+1	 7.87889E+0	 1.37509E+1	
 2.69566E+1	 8.15695E+3	 6.86435E+0	 3.04230E+1	 2.42102E+0	 2.57606E+1	 7.70438E+0	 1.34654E+1	
 2.69732E+1	 8.06799E+3	 6.81345E+0	 3.00076E+1	 2.40105E+0	 2.54079E+1	 7.53154E+0	 1.31862E+1	
 2.69898E+1	 7.97997E+3	 6.76408E+0	 2.95952E+1	 2.37986E+0	 2.50582E+1	 7.39424E+0	 1.29127E+1	
 2.70064E+1	 7.89287E+3	 6.71604E+0	 2.91858E+1	 2.36101E+0	 2.47115E+1	 7.23962E+0	 1.26445E+1	
 2.70230E+1	 7.80670E+3	 6.66878E+0	 2.87794E+1	 2.34156E+0	 2.43675E+1	 7.10286E+0	 1.23817E+1	
 2.70396E+1	 7.72144E+3	 6.62037E+0	 2.83758E+1	 2.32200E+0	 2.40264E+1	 6.97684E+0	 1.21237E+1	
 2.70562E+1	 7.63709E+3	 6.57340E+0	 2.79751E+1	 2.30146E+0	 2.36882E+1	 6.83400E+0	 1.18706E+1	
 2.70728E+1	 7.55364E+3	 6.52510E+0	 2.75773E+1	 2.28132E+0	 2.33530E+1	 6.70116E+0	 1.16226E+1	
 2.70894E+1	 7.47108E+3	 6.47844E+0	 2.71823E+1	 2.26076E+0	 2.30208E+1	 6.56893E+0	 1.13794E+1	
 2.71060E+1	 7.38941E+3	 6.42976E+0	 2.67903E+1	 2.24140E+0	 2.26915E+1	 6.41608E+0	 1.11415E+1	
 2.71226E+1	 7.30860E+3	 6.38320E+0	 2.64012E+1	 2.22149E+0	 2.23651E+1	 6.29896E+0	 1.09085E+1	
 2.71393E+1	 7.22867E+3	 6.33407E+0	 2.60150E+1	 2.20264E+0	 2.20415E+1	 6.19781E+0	 1.06795E+1	
 2.71559E+1	 7.14960E+3	 6.28732E+0	 2.56317E+1	 2.18244E+0	 2.17208E+1	 6.08892E+0	 1.04543E+1	
 2.71725E+1	 7.07138E+3	 6.23765E+0	 2.52513E+1	 2.16320E+0	 2.14029E+1	 5.96554E+0	 1.02334E+1	
 2.71891E+1	 6.99401E+3	 6.19176E+0	 2.48738E+1	 2.14299E+0	 2.10879E+1	 5.85195E+0	 1.00169E+1	
 2.72057E+1	 6.91747E+3	 6.14307E+0	 2.44992E+1	 2.12450E+0	 2.07758E+1	 5.74121E+0	 9.80441E+0	
 2.72223E+1	 6.84177E+3	 6.09748E+0	 2.41274E+1	 2.10536E+0	 2.04664E+1	 5.60770E+0	 9.59644E+0	
 2.72389E+1	 6.76688E+3	 6.04666E+0	 2.37586E+1	 2.08762E+0	 2.01597E+1	 5.50431E+0	 9.39282E+0	
 2.72555E+1	 6.69282E+3	 5.99735E+0	 2.33929E+1	 2.06823E+0	 1.98557E+1	 5.40670E+0	 9.19288E+0	
 2.72721E+1	 6.61956E+3	 5.94982E+0	 2.30300E+1	 2.05108E+0	 1.95544E+1	 5.29538E+0	 8.99676E+0	
 2.72887E+1	 6.54710E+3	 5.90328E+0	 2.26700E+1	 2.03268E+0	 1.92557E+1	 5.19310E+0	 8.80456E+0	
 2.73053E+1	 6.47544E+3	 5.85396E+0	 2.23130E+1	 2.01431E+0	 1.89597E+1	 5.10171E+0	 8.61591E+0	
 2.73219E+1	 6.40456E+3	 5.80733E+0	 2.19588E+1	 1.99460E+0	 1.86665E+1	 4.99782E+0	 8.43084E+0	
 2.73385E+1	 6.33446E+3	 5.75752E+0	 2.16076E+1	 1.97681E+0	 1.83760E+1	 4.90027E+0	 8.24946E+0	
 2.73551E+1	 6.26513E+3	 5.70993E+0	 2.12593E+1	 1.95715E+0	 1.80883E+1	 4.81458E+0	 8.07144E+0	
 2.73717E+1	 6.19657E+3	 5.65618E+0	 2.09141E+1	 1.93867E+0	 1.78033E+1	 4.71752E+0	 7.89676E+0	
 2.73883E+1	 6.12876E+3	 5.60952E+0	 2.05720E+1	 1.92107E+0	 1.75210E+1	 4.61815E+0	 7.72569E+0	
 2.74049E+1	 6.06171E+3	 5.56057E+0	 2.02328E+1	 1.90451E+0	 1.72412E+1	 4.52191E+0	 7.55820E+0	
 2.74215E+1	 5.99540E+3	 5.51352E+0	 1.98964E+1	 1.88718E+0	 1.69639E+1	 4.42739E+0	 7.39421E+0	
 2.74382E+1	 5.92983E+3	 5.46299E+0	 1.95631E+1	 1.87087E+0	 1.66890E+1	 4.34399E+0	 7.23347E+0	
 2.74548E+1	 5.86499E+3	 5.41698E+0	 1.92327E+1	 1.85318E+0	 1.64166E+1	 4.27206E+0	 7.07558E+0	
 2.74714E+1	 5.80087E+3	 5.36692E+0	 1.89052E+1	 1.83687E+0	 1.61467E+1	 4.19620E+0	 6.92040E+0	
 2.74880E+1	 5.73746E+3	 5.32017E+0	 1.85806E+1	 1.81846E+0	 1.58793E+1	 4.10845E+0	 6.76822E+0	
 2.75046E+1	 5.67477E+3	 5.26669E+0	 1.82591E+1	 1.80067E+0	 1.56146E+1	 4.02836E+0	 6.61912E+0	
 2.75212E+1	 5.61278E+3	 5.21960E+0	 1.79406E+1	 1.78300E+0	 1.53525E+1	 3.95663E+0	 6.47279E+0	
 2.75378E+1	 5.55148E+3	 5.17004E+0	 1.76251E+1	 1.76592E+0	 1.50929E+1	 3.87469E+0	 6.32929E+0	
 2.75544E+1	 5.49088E+3	 5.12342E+0	 1.73125E+1	 1.74741E+0	 1.48359E+1	 3.79868E+0	 6.18867E+0	
 2.75710E+1	 5.43095E+3	 5.07319E+0	 1.70028E+1	 1.73076E+0	 1.45815E+1	 3.73159E+0	 6.05068E+0	
 2.75876E+1	 5.37171E+3	 5.02776E+0	 1.66960E+1	 1.71293E+0	 1.43297E+1	 3.65453E+0	 5.91533E+0	
 2.76042E+1	 5.31313E+3	 4.97557E+0	 1.63922E+1	 1.69704E+0	 1.40802E+1	 3.58061E+0	 5.78275E+0	
 2.76208E+1	 5.25522E+3	 4.92349E+0	 1.60916E+1	 1.67855E+0	 1.38333E+1	 3.51754E+0	 5.65268E+0	
 2.76374E+1	 5.19796E+3	 4.87160E+0	 1.57941E+1	 1.66264E+0	 1.35890E+1	 3.44483E+0	 5.52510E+0	
 2.76540E+1	 5.14136E+3	 4.82254E+0	 1.54997E+1	 1.64557E+0	 1.33470E+1	 3.37086E+0	 5.40020E+0	
 2.76706E+1	 5.08540E+3	 4.76989E+0	 1.52084E+1	 1.62964E+0	 1.31074E+1	 3.29931E+0	 5.27797E+0	
 2.76872E+1	 5.03008E+3	 4.72191E+0	 1.49201E+1	 1.61231E+0	 1.28703E+1	 3.22855E+0	 5.15835E+0	
 2.77038E+1	 4.97538E+3	 4.66926E+0	 1.46349E+1	 1.59688E+0	 1.26356E+1	 3.16608E+0	 5.04117E+0	
 2.77204E+1	 4.92132E+3	 4.62190E+0	 1.43527E+1	 1.57964E+0	 1.24032E+1	 3.11415E+0	 4.92608E+0	
 2.77371E+1	 4.86787E+3	 4.56851E+0	 1.40736E+1	 1.56357E+0	 1.21733E+1	 3.05918E+0	 4.81296E+0	
 2.77537E+1	 4.81504E+3	 4.52043E+0	 1.37976E+1	 1.54473E+0	 1.19460E+1	 2.99493E+0	 4.70202E+0	
 2.77703E+1	 4.76281E+3	 4.46652E+0	 1.35246E+1	 1.52757E+0	 1.17213E+1	 2.93411E+0	 4.59337E+0	
 2.77869E+1	 4.71119E+3	 4.41822E+0	 1.32548E+1	 1.50868E+0	 1.14992E+1	 2.87942E+0	 4.48684E+0	
 2.78035E+1	 4.66016E+3	 4.36215E+0	 1.29882E+1	 1.49241E+0	 1.12797E+1	 2.80682E+0	 4.38264E+0	
 2.78201E+1	 4.60972E+3	 4.30869E+0	 1.27248E+1	 1.47422E+0	 1.10627E+1	 2.75208E+0	 4.28077E+0	
 2.78367E+1	 4.55987E+3	 4.25596E+0	 1.24647E+1	 1.45932E+0	 1.08481E+1	 2.70345E+0	 4.18080E+0	
 2.78533E+1	 4.51059E+3	 4.20632E+0	 1.22077E+1	 1.44350E+0	 1.06358E+1	 2.64629E+0	 4.08277E+0	
 2.78699E+1	 4.46188E+3	 4.15324E+0	 1.19538E+1	 1.42849E+0	 1.04257E+1	 2.59167E+0	 3.98678E+0	
 2.78865E+1	 4.41374E+3	 4.10409E+0	 1.17031E+1	 1.41215E+0	 1.02179E+1	 2.54320E+0	 3.89269E+0	
 2.79031E+1	 4.36616E+3	 4.05093E+0	 1.14554E+1	 1.39695E+0	 1.00125E+1	 2.47874E+0	 3.80066E+0	
 2.79197E+1	 4.31913E+3	 4.00293E+0	 1.12108E+1	 1.38037E+0	 9.80934E+0	 2.42907E+0	 3.71073E+0	
 2.79363E+1	 4.27266E+3	 3.95027E+0	 1.09693E+1	 1.36537E+0	 9.60851E+0	 2.38635E+0	 3.62249E+0	
 2.79529E+1	 4.22672E+3	 3.90287E+0	 1.07308E+1	 1.34840E+0	 9.41001E+0	 2.33520E+0	 3.53596E+0	
 2.79695E+1	 4.18133E+3	 3.84885E+0	 1.04953E+1	 1.33296E+0	 9.21389E+0	 2.28729E+0	 3.45126E+0	
 2.79861E+1	 4.13646E+3	 3.80146E+0	 1.02630E+1	 1.31520E+0	 9.02019E+0	 2.24660E+0	 3.36818E+0	
 2.80027E+1	 4.09213E+3	 3.74722E+0	 1.00337E+1	 1.29982E+0	 8.82892E+0	 2.19793E+0	 3.28673E+0	
 2.80193E+1	 4.04831E+3	 3.70027E+0	 9.80757E+0	 1.28254E+0	 8.64004E+0	 2.14048E+0	 3.20723E+0	
 2.80360E+1	 4.00502E+3	 3.64654E+0	 9.58445E+0	 1.26768E+0	 8.45351E+0	 2.10198E+0	 3.12949E+0	
 2.80526E+1	 3.96223E+3	 3.59993E+0	 9.36437E+0	 1.25062E+0	 8.26931E+0	 2.06409E+0	 3.05314E+0	
 2.80692E+1	 3.91995E+3	 3.54508E+0	 9.14738E+0	 1.23534E+0	 8.08748E+0	 2.01944E+0	 2.97831E+0	
 2.80858E+1	 3.87817E+3	 3.49291E+0	 8.93363E+0	 1.21677E+0	 7.90813E+0	 1.97540E+0	 2.90511E+0	
 2.81024E+1	 3.83688E+3	 3.44176E+0	 8.72303E+0	 1.20138E+0	 7.73125E+0	 1.93920E+0	 2.83338E+0	
 2.81190E+1	 3.79608E+3	 3.39531E+0	 8.51539E+0	 1.18485E+0	 7.55672E+0	 1.89674E+0	 2.76308E+0	
 2.81356E+1	 3.75577E+3	 3.34387E+0	 8.31072E+0	 1.16974E+0	 7.38450E+0	 1.85189E+0	 2.69439E+0	
 2.81522E+1	 3.71594E+3	 3.29929E+0	 8.10896E+0	 1.15267E+0	 7.21463E+0	 1.80918E+0	 2.62730E+0	
 2.81688E+1	 3.67658E+3	 3.24865E+0	 7.91010E+0	 1.13834E+0	 7.04705E+0	 1.76629E+0	 2.56178E+0	
 2.81854E+1	 3.63770E+3	 3.20524E+0	 7.71410E+0	 1.12175E+0	 6.88174E+0	 1.72799E+0	 2.49775E+0	
 2.82020E+1	 3.59927E+3	 3.15048E+0	 7.52107E+0	 1.10624E+0	 6.71878E+0	 1.69436E+0	 2.43504E+0	
 2.82186E+1	 3.56131E+3	 3.10514E+0	 7.33109E+0	 1.09110E+0	 6.55806E+0	 1.65374E+0	 2.37368E+0	
 2.82352E+1	 3.52381E+3	 3.05515E+0	 7.14400E+0	 1.07751E+0	 6.39944E+0	 1.61584E+0	 2.31377E+0	
 2.82518E+1	 3.48675E+3	 3.01071E+0	 6.95978E+0	 1.06210E+0	 6.24294E+0	 1.58426E+0	 2.25513E+0	
 2.82684E+1	 3.45014E+3	 2.95922E+0	 6.77848E+0	 1.04823E+0	 6.08859E+0	 1.54716E+0	 2.19774E+0	
 2.82850E+1	 3.41397E+3	 2.91604E+0	 6.60005E+0	 1.03183E+0	 5.93645E+0	 1.51123E+0	 2.14170E+0	
 2.83016E+1	 3.37823E+3	 2.86445E+0	 6.42449E+0	 1.01752E+0	 5.78655E+0	 1.48175E+0	 2.08685E+0	
 2.83182E+1	 3.34293E+3	 2.81449E+0	 6.25202E+0	 9.99121E-1	 5.63905E+0	 1.44696E+0	 2.03319E+0	
 2.83349E+1	 3.30806E+3	 2.76470E+0	 6.08258E+0	 9.84163E-1	 5.49398E+0	 1.41248E+0	 1.98079E+0	
 2.83515E+1	 3.27360E+3	 2.72052E+0	 5.91600E+0	 9.67631E-1	 5.35122E+0	 1.38501E+0	 1.92952E+0	
 2.83681E+1	 3.23957E+3	 2.67061E+0	 5.75227E+0	 9.53075E-1	 5.21073E+0	 1.35618E+0	 1.87929E+0	
 2.83847E+1	 3.20595E+3	 2.62942E+0	 5.59131E+0	 9.36193E-1	 5.07255E+0	 1.31469E+0	 1.83035E+0	
 2.84013E+1	 3.17274E+3	 2.58048E+0	 5.43308E+0	 9.22125E-1	 4.93662E+0	 1.28312E+0	 1.78274E+0	
 2.84179E+1	 3.13993E+3	 2.53325E+0	 5.27778E+0	 9.03937E-1	 4.80306E+0	 1.25642E+0	 1.73621E+0	
 2.84345E+1	 3.10752E+3	 2.48490E+0	 5.12538E+0	 8.89191E-1	 4.67190E+0	 1.22319E+0	 1.69077E+0	
 2.84511E+1	 3.07551E+3	 2.44193E+0	 4.97575E+0	 8.73214E-1	 4.54300E+0	 1.19299E+0	 1.64649E+0	
 2.84677E+1	 3.04389E+3	 2.39303E+0	 4.82891E+0	 8.59239E-1	 4.41628E+0	 1.16774E+0	 1.60323E+0	
 2.84843E+1	 3.01266E+3	 2.35173E+0	 4.68481E+0	 8.42875E-1	 4.29178E+0	 1.13708E+0	 1.56100E+0	
 2.85009E+1	 2.98181E+3	 2.30279E+0	 4.54346E+0	 8.29204E-1	 4.16948E+0	 1.10858E+0	 1.51985E+0	
 2.85175E+1	 2.95134E+3	 2.26164E+0	 4.40484E+0	 8.12457E-1	 4.04940E+0	 1.08540E+0	 1.47964E+0	
 2.85341E+1	 2.92124E+3	 2.21201E+0	 4.26897E+0	 7.98280E-1	 3.93159E+0	 1.05769E+0	 1.44037E+0	
 2.85507E+1	 2.89152E+3	 2.17080E+0	 4.13586E+0	 7.81547E-1	 3.81604E+0	 1.02979E+0	 1.40212E+0	
 2.85673E+1	 2.86216E+3	 2.11716E+0	 4.00564E+0	 7.66055E-1	 3.70284E+0	 1.00297E+0	 1.36487E+0	
 2.85839E+1	 2.83316E+3	 2.07480E+0	 3.87833E+0	 7.50894E-1	 3.59188E+0	 9.75887E-1	 1.32861E+0	
 2.86005E+1	 2.80453E+3	 2.02858E+0	 3.75371E+0	 7.37390E-1	 3.48303E+0	 9.50410E-1	 1.29331E+0	
 2.86171E+1	 2.77625E+3	 1.98844E+0	 3.63171E+0	 7.22083E-1	 3.37628E+0	 9.30300E-1	 1.25884E+0	
 2.86338E+1	 2.74832E+3	 1.94266E+0	 3.51233E+0	 7.08998E-1	 3.27160E+0	 9.10393E-1	 1.22511E+0	
 2.86504E+1	 2.72073E+3	 1.90275E+0	 3.39554E+0	 6.93952E-1	 3.16899E+0	 8.86069E-1	 1.19219E+0	
 2.86670E+1	 2.69349E+3	 1.85511E+0	 3.28142E+0	 6.81504E-1	 3.06838E+0	 8.56111E-1	 1.16027E+0	
 2.86836E+1	 2.66659E+3	 1.81612E+0	 3.16992E+0	 6.66422E-1	 2.96979E+0	 8.36989E-1	 1.12924E+0	
 2.87002E+1	 2.64003E+3	 1.76907E+0	 3.06104E+0	 6.53337E-1	 2.87326E+0	 8.13495E-1	 1.09900E+0	
 2.87168E+1	 2.61380E+3	 1.73125E+0	 2.95473E+0	 6.36685E-1	 2.77890E+0	 7.91441E-1	 1.06959E+0	
 2.87334E+1	 2.58790E+3	 1.68576E+0	 2.85096E+0	 6.22889E-1	 2.68677E+0	 7.74095E-1	 1.04090E+0	
 2.87500E+1	 2.56232E+3	 1.64868E+0	 2.74969E+0	 6.06246E-1	 2.59687E+0	 7.53029E-1	 1.01292E+0	
 2.87666E+1	 2.53706E+3	 1.60324E+0	 2.65093E+0	 5.93382E-1	 2.50912E+0	 7.31318E-1	 9.85715E-1	
 2.87832E+1	 2.51213E+3	 1.56103E+0	 2.55483E+0	 5.78777E-1	 2.42339E+0	 7.10470E-1	 9.59295E-1	
 2.87998E+1	 2.48750E+3	 1.51858E+0	 2.46131E+0	 5.65307E-1	 2.33971E+0	 6.90417E-1	 9.33624E-1	
 2.88164E+1	 2.46319E+3	 1.48089E+0	 2.37021E+0	 5.51300E-1	 2.25803E+0	 6.72381E-1	 9.08651E-1	
 2.88330E+1	 2.43919E+3	 1.43901E+0	 2.28153E+0	 5.38221E-1	 2.17834E+0	 6.58183E-1	 8.84268E-1	
 2.88496E+1	 2.41548E+3	 1.40206E+0	 2.19525E+0	 5.23620E-1	 2.10068E+0	 6.41494E-1	 8.60452E-1	
 2.88662E+1	 2.39208E+3	 1.36017E+0	 2.11136E+0	 5.11140E-1	 2.02499E+0	 6.24997E-1	 8.37244E-1	
 2.88828E+1	 2.36898E+3	 1.32354E+0	 2.02986E+0	 4.97237E-1	 1.95124E+0	 6.09176E-1	 8.14628E-1	
 2.88994E+1	 2.34617E+3	 1.28151E+0	 1.95074E+0	 4.85283E-1	 1.87937E+0	 5.94118E-1	 7.92578E-1	
 2.89160E+1	 2.32365E+3	 1.24632E+0	 1.87397E+0	 4.70999E-1	 1.80942E+0	 5.79802E-1	 7.71066E-1	
 2.89327E+1	 2.30142E+3	 1.20529E+0	 1.79952E+0	 4.59371E-1	 1.74137E+0	 5.68717E-1	 7.50019E-1	
 2.89493E+1	 2.27948E+3	 1.17311E+0	 1.72729E+0	 4.46017E-1	 1.67515E+0	 5.58596E-1	 7.29362E-1	
 2.89659E+1	 2.25781E+3	 1.13230E+0	 1.65727E+0	 4.33842E-1	 1.61080E+0	 5.43702E-1	 7.09162E-1	
 2.89825E+1	 2.23643E+3	 1.09988E+0	 1.58948E+0	 4.21465E-1	 1.54824E+0	 5.33020E-1	 6.89431E-1	
 2.89991E+1	 2.21532E+3	 1.06410E+0	 1.52376E+0	 4.10325E-1	 1.48740E+0	 5.24487E-1	 6.70053E-1	
 2.90157E+1	 2.19448E+3	 1.03369E+0	 1.46005E+0	 3.97002E-1	 1.42835E+0	 5.14443E-1	 6.51015E-1	
 2.90323E+1	 2.17391E+3	 9.98377E-1	 1.39833E+0	 3.85613E-1	 1.37110E+0	 5.04905E-1	 6.32335E-1	
 2.90489E+1	 2.15361E+3	 9.69069E-1	 1.33858E+0	 3.71704E-1	 1.31571E+0	 4.97208E-1	 6.13972E-1	
 2.90655E+1	 2.13356E+3	 9.35211E-1	 1.28075E+0	 3.60778E-1	 1.26213E+0	 4.88021E-1	 5.95918E-1	
 2.90821E+1	 2.11378E+3	 9.02458E-1	 1.22494E+0	 3.47522E-1	 1.21033E+0	 4.78443E-1	 5.78207E-1	
 2.90987E+1	 2.09426E+3	 8.70274E-1	 1.17110E+0	 3.37952E-1	 1.16019E+0	 4.70769E-1	 5.60813E-1	
 2.91153E+1	 2.07499E+3	 8.42320E-1	 1.11909E+0	 3.27853E-1	 1.11149E+0	 4.61841E-1	 5.43723E-1	
 2.91319E+1	 2.05598E+3	 8.10518E-1	 1.06889E+0	 3.19310E-1	 1.06415E+0	 4.52509E-1	 5.26968E-1	
 2.91485E+1	 2.03721E+3	 7.84260E-1	 1.02046E+0	 3.09068E-1	 1.01819E+0	 4.45056E-1	 5.10520E-1	
 2.91651E+1	 2.01869E+3	 7.54154E-1	 9.73739E-1	 3.00339E-1	 9.73619E-1	 4.34333E-1	 4.94406E-1	
 2.91817E+1	 2.00041E+3	 7.25770E-1	 9.28794E-1	 2.88897E-1	 9.30520E-1	 4.25741E-1	 4.78645E-1	
 2.91983E+1	 1.98237E+3	 6.98336E-1	 8.85544E-1	 2.79275E-1	 8.88962E-1	 4.18537E-1	 4.63174E-1	
 2.92149E+1	 1.96457E+3	 6.74271E-1	 8.43858E-1	 2.68494E-1	 8.48896E-1	 4.09722E-1	 4.47996E-1	
 2.92316E+1	 1.94701E+3	 6.46854E-1	 8.03736E-1	 2.59001E-1	 8.10314E-1	 4.01217E-1	 4.33136E-1	
 2.92482E+1	 1.92968E+3	 6.23874E-1	 7.65144E-1	 2.48103E-1	 7.73223E-1	 3.94245E-1	 4.18559E-1	
 2.92648E+1	 1.91258E+3	 5.98282E-1	 7.28027E-1	 2.39351E-1	 7.37569E-1	 3.87611E-1	 4.04232E-1	
 2.92814E+1	 1.89571E+3	 5.74862E-1	 6.92398E-1	 2.29075E-1	 7.03306E-1	 3.79654E-1	 3.90172E-1	
 2.92980E+1	 1.87906E+3	 5.52273E-1	 6.58167E-1	 2.21063E-1	 6.70382E-1	 3.71557E-1	 3.76406E-1	
 2.93146E+1	 1.86264E+3	 5.32474E-1	 6.25224E-1	 2.12713E-1	 6.38654E-1	 3.64708E-1	 3.62914E-1	
 2.93312E+1	 1.84643E+3	 5.09775E-1	 5.93571E-1	 2.05551E-1	 6.08061E-1	 3.56540E-1	 3.49697E-1	
 2.93478E+1	 1.83045E+3	 4.90551E-1	 5.63191E-1	 1.97428E-1	 5.78586E-1	 3.47773E-1	 3.36791E-1	
 2.93644E+1	 1.81468E+3	 4.68596E-1	 5.34061E-1	 1.90590E-1	 5.50205E-1	 3.40674E-1	 3.24175E-1	
 2.93810E+1	 1.79912E+3	 4.47702E-1	 5.06233E-1	 1.82051E-1	 5.22949E-1	 3.30876E-1	 3.11869E-1	
 2.93976E+1	 1.78377E+3	 4.27414E-1	 4.79656E-1	 1.75001E-1	 4.96833E-1	 3.22939E-1	 2.99888E-1	
 2.94142E+1	 1.76864E+3	 4.10051E-1	 4.54222E-1	 1.67438E-1	 4.71786E-1	 3.16512E-1	 2.88170E-1	
 2.94308E+1	 1.75371E+3	 3.91196E-1	 4.29889E-1	 1.60766E-1	 4.47780E-1	 3.08916E-1	 2.76709E-1	
 2.94474E+1	 1.73898E+3	 3.74746E-1	 4.06627E-1	 1.53251E-1	 4.24812E-1	 3.01430E-1	 2.65525E-1	
 2.94640E+1	 1.72446E+3	 3.56089E-1	 3.84431E-1	 1.46747E-1	 4.02869E-1	 2.94937E-1	 2.54597E-1	
 2.94806E+1	 1.71013E+3	 3.40156E-1	 3.63287E-1	 1.39347E-1	 3.81943E-1	 2.87467E-1	 2.43924E-1	
 2.94972E+1	 1.69600E+3	 3.22502E-1	 3.43162E-1	 1.33096E-1	 3.62016E-1	 2.77957E-1	 2.33563E-1	
 2.95138E+1	 1.68207E+3	 3.07799E-1	 3.24019E-1	 1.26348E-1	 3.43039E-1	 2.70933E-1	 2.23505E-1	
 2.95305E+1	 1.66834E+3	 2.91958E-1	 3.05805E-1	 1.20888E-1	 3.24956E-1	 2.64727E-1	 2.13689E-1	
 2.95471E+1	 1.65479E+3	 2.78756E-1	 2.88472E-1	 1.14957E-1	 3.07705E-1	 2.57462E-1	 2.04120E-1	
 2.95637E+1	 1.64143E+3	 2.64589E-1	 2.71971E-1	 1.09854E-1	 2.91262E-1	 2.50149E-1	 1.94818E-1	
 2.95803E+1	 1.62826E+3	 2.51298E-1	 2.56303E-1	 1.03894E-1	 2.75628E-1	 2.43947E-1	 1.85764E-1	
 2.95969E+1	 1.61528E+3	 2.38671E-1	 2.41423E-1	 9.91021E-2	 2.60780E-1	 2.36752E-1	 1.76955E-1	
 2.96135E+1	 1.60248E+3	 2.27532E-1	 2.27264E-1	 9.46056E-2	 2.46611E-1	 2.27293E-1	 1.68451E-1	
 2.96301E+1	 1.58986E+3	 2.16043E-1	 2.13793E-1	 9.06302E-2	 2.33063E-1	 2.20220E-1	 1.60251E-1	
 2.96467E+1	 1.57742E+3	 2.05709E-1	 2.00984E-1	 8.63756E-2	 2.20116E-1	 2.12694E-1	 1.52318E-1	
 2.96633E+1	 1.56516E+3	 1.94887E-1	 1.88818E-1	 8.24273E-2	 2.07769E-1	 2.05330E-1	 1.44658E-1	
 2.96799E+1	 1.55308E+3	 1.85336E-1	 1.77271E-1	 7.81553E-2	 1.96023E-1	 1.99617E-1	 1.37237E-1	
 2.96965E+1	 1.54116E+3	 1.75209E-1	 1.66321E-1	 7.45378E-2	 1.84855E-1	 1.92096E-1	 1.30059E-1	
 2.97131E+1	 1.52943E+3	 1.66726E-1	 1.55937E-1	 7.09769E-2	 1.74212E-1	 1.85592E-1	 1.23138E-1	
 2.97297E+1	 1.51786E+3	 1.58179E-1	 1.46069E-1	 6.81894E-2	 1.64033E-1	 1.80300E-1	 1.16433E-1	
 2.97463E+1	 1.50646E+3	 1.51337E-1	 1.36669E-1	 6.53993E-2	 1.54261E-1	 1.74421E-1	 1.09933E-1	
 2.97629E+1	 1.49523E+3	 1.44403E-1	 1.27688E-1	 6.32199E-2	 1.44854E-1	 1.68191E-1	 1.03655E-1	
 2.97795E+1	 1.48416E+3	 1.38441E-1	 1.19098E-1	 6.12383E-2	 1.35750E-1	 1.63094E-1	 9.75838E-2	
 2.97961E+1	 1.47326E+3	 1.31956E-1	 1.10886E-1	 5.97928E-2	 1.26898E-1	 1.56254E-1	 9.17318E-2	
 2.98127E+1	 1.46252E+3	 1.26344E-1	 1.03041E-1	 5.81189E-2	 1.18273E-1	 1.50241E-1	 8.61154E-2	
 2.98294E+1	 1.45194E+3	 1.19834E-1	 9.55648E-2	 5.56133E-2	 1.09955E-1	 1.45503E-1	 8.06959E-2	
 2.98460E+1	 1.44152E+3	 1.14142E-1	 8.84590E-2	 5.20741E-2	 1.02078E-1	 1.41205E-1	 7.54420E-2	
 2.98626E+1	 1.43125E+3	 1.07983E-1	 8.17131E-2	 4.85164E-2	 9.47206E-2	 1.36346E-1	 7.03560E-2	
 2.98792E+1	 1.42115E+3	 1.02506E-1	 7.53205E-2	 4.50332E-2	 8.78781E-2	 1.31632E-1	 6.54453E-2	
 2.98958E+1	 1.41119E+3	 9.67474E-2	 6.92692E-2	 4.26793E-2	 8.14625E-2	 1.27681E-1	 6.06934E-2	
 2.99124E+1	 1.40139E+3	 9.15183E-2	 6.35516E-2	 4.08951E-2	 7.53496E-2	 1.23133E-1	 5.60973E-2	
 2.99290E+1	 1.39174E+3	 8.70448E-2	 5.81286E-2	 3.98735E-2	 6.94419E-2	 1.18194E-1	 5.16751E-2	
 2.99456E+1	 1.38225E+3	 8.34209E-2	 5.29516E-2	 3.91084E-2	 6.36649E-2	 1.13678E-1	 4.74260E-2	
 2.99622E+1	 1.37290E+3	 7.95074E-2	 4.80035E-2	 3.82430E-2	 5.80072E-2	 1.08515E-1	 4.33544E-2	
 2.99788E+1	 1.36369E+3	 7.55973E-2	 4.32929E-2	 3.69143E-2	 5.25099E-2	 1.02883E-1	 3.94806E-2	
 2.99954E+1	 1.35464E+3	 7.06518E-2	 3.88514E-2	 3.54177E-2	 4.72193E-2	 9.80011E-2	 3.57994E-2	
 3.00120E+1	 1.34572E+3	 6.52747E-2	 3.47233E-2	 3.35980E-2	 4.21713E-2	 9.27871E-2	 3.23033E-2	
 3.00286E+1	 1.33695E+3	 6.00906E-2	 3.09159E-2	 3.19708E-2	 3.73754E-2	 8.72422E-2	 2.90043E-2	
 3.00452E+1	 1.32833E+3	 5.59454E-2	 2.73919E-2	 3.01617E-2	 3.28308E-2	 8.26064E-2	 2.58918E-2	
 3.00618E+1	 1.31984E+3	 5.21534E-2	 2.41090E-2	 2.81915E-2	 2.85627E-2	 7.77945E-2	 2.29525E-2	
 3.00784E+1	 1.31149E+3	 4.90815E-2	 2.10345E-2	 2.57452E-2	 2.46176E-2	 7.25153E-2	 2.01981E-2	
 3.00950E+1	 1.30329E+3	 4.58657E-2	 1.81509E-2	 2.34799E-2	 2.10171E-2	 6.71825E-2	 1.76382E-2	
 3.01116E+1	 1.29521E+3	 4.23412E-2	 1.54721E-2	 2.10063E-2	 1.77632E-2	 6.18841E-2	 1.52730E-2	
 3.01283E+1	 1.28728E+3	 3.84419E-2	 1.30187E-2	 1.89081E-2	 1.48438E-2	 5.69116E-2	 1.30961E-2	
 3.01449E+1	 1.27948E+3	 3.47101E-2	 1.07971E-2	 1.68396E-2	 1.22291E-2	 5.26074E-2	 1.10892E-2	
 3.01615E+1	 1.27181E+3	 3.07114E-2	 8.81023E-3	 1.48839E-2	 9.90870E-3	 4.85301E-2	 9.23590E-3	
 3.01781E+1	 1.26428E+3	 2.72836E-2	 7.04892E-3	 1.26688E-2	 7.89341E-3	 4.36373E-2	 7.54695E-3	
 3.01947E+1	 1.25687E+3	 2.37253E-2	 5.49978E-3	 1.05438E-2	 6.19556E-3	 3.85370E-2	 6.04112E-3	
 3.02113E+1	 1.24960E+3	 2.03845E-2	 4.16017E-3	 8.32961E-3	 4.81510E-3	 3.41840E-2	 4.70852E-3	
 3.02279E+1	 1.24246E+3	 1.66436E-2	 3.03563E-3	 6.35034E-3	 3.74137E-3	 2.95405E-2	 3.54078E-3	
 3.02445E+1	 1.23544E+3	 1.32974E-2	 2.12632E-3	 4.92860E-3	 2.91639E-3	 2.45632E-2	 2.54934E-3	
 3.02611E+1	 1.22855E+3	 1.02663E-2	 1.41069E-3	 4.22268E-3	 2.24703E-3	 2.03501E-2	 1.72632E-3	
 3.02777E+1	 1.22179E+3	 7.66784E-3	 8.66031E-4	 4.04967E-3	 1.64197E-3	 1.53631E-2	 1.07188E-3	
 3.02943E+1	 1.21516E+3	 5.29187E-3	 4.72445E-4	 3.90787E-3	 1.05993E-3	 1.07526E-2	 5.93312E-4	
 3.03109E+1	 1.20865E+3	 3.40315E-3	 2.08378E-4	 3.28116E-3	 5.34097E-4	 7.19390E-3	 2.64445E-4	
 3.03275E+1	 1.20226E+3	 1.72908E-3	 5.25120E-5	 2.01046E-3	 1.47052E-4	 3.61853E-3	 6.63089E-5	
 3.03441E+1	 1.19598E+3	 6.93889E-18	 0.00000E+0	 0.00000E+0	 0.00000E+0	 0.00000E+0	 0.00000E+0	
ELUstop :

MWDstart :
Molar mass	I2: VWD 1, Signal A	Integral[%]	I2: VWD 1, Signal B	Integral[%]	I2: RID 1, RI Signal	Integral[%]

 1.19598E+3	 1.87102E-18	 7.40053E-19	 0.00000E+0	 0.00000E+0	 0.00000E+0	 0.00000E+0	
 1.20693E+3	 7.80381E-4	 3.08667E-4	 1.93491E-3	 7.65322E-4	 1.00331E-3	 3.96844E-4	
 1.21797E+3	 1.61934E-3	 9.49171E-4	 2.47116E-3	 1.74275E-3	 1.93854E-3	 1.16360E-3	
 1.22911E+3	 2.64224E-3	 1.99427E-3	 2.57928E-3	 2.76294E-3	 3.13400E-3	 2.40320E-3	
 1.24036E+3	 3.80601E-3	 3.49967E-3	 3.44785E-3	 4.12668E-3	 4.17389E-3	 4.05412E-3	
 1.25171E+3	 5.14361E-3	 5.53415E-3	 5.23482E-3	 6.19723E-3	 5.15327E-3	 6.09241E-3	
 1.26316E+3	 6.36009E-3	 8.04978E-3	 7.03129E-3	 8.97835E-3	 6.13068E-3	 8.51730E-3	
 1.27471E+3	 7.52447E-3	 1.10260E-2	 8.74870E-3	 1.24388E-2	 7.04011E-3	 1.13019E-2	
 1.28638E+3	 8.70005E-3	 1.44671E-2	 1.03137E-2	 1.65182E-2	 7.79000E-3	 1.43831E-2	
 1.29815E+3	 9.83854E-3	 1.83586E-2	 1.19238E-2	 2.12344E-2	 8.67959E-3	 1.78162E-2	
 1.31002E+3	 1.07864E-2	 2.26250E-2	 1.35138E-2	 2.65796E-2	 9.58499E-3	 2.16074E-2	
 1.32201E+3	 1.16204E-2	 2.72213E-2	 1.51190E-2	 3.25597E-2	 1.04374E-2	 2.57357E-2	
 1.33410E+3	 1.26113E-2	 3.22095E-2	 1.63402E-2	 3.90228E-2	 1.11225E-2	 3.01350E-2	
 1.34631E+3	 1.39616E-2	 3.77317E-2	 1.72803E-2	 4.58577E-2	 1.19568E-2	 3.48643E-2	
 1.35863E+3	 1.53332E-2	 4.37965E-2	 1.82478E-2	 5.30753E-2	 1.26735E-2	 3.98771E-2	
 1.37106E+3	 1.63185E-2	 5.02511E-2	 1.90102E-2	 6.05945E-2	 1.34422E-2	 4.51940E-2	
 1.38360E+3	 1.71888E-2	 5.70498E-2	 1.93499E-2	 6.82480E-2	 1.41286E-2	 5.07823E-2	
 1.39626E+3	 1.80330E-2	 6.41825E-2	 1.96232E-2	 7.60097E-2	 1.47255E-2	 5.66068E-2	
 1.40904E+3	 1.91090E-2	 7.17407E-2	 2.03711E-2	 8.40671E-2	 1.53256E-2	 6.26685E-2	
 1.42193E+3	 2.03776E-2	 7.98007E-2	 2.16049E-2	 9.26126E-2	 1.57708E-2	 6.89064E-2	
 1.43494E+3	 2.16117E-2	 8.83489E-2	 2.34860E-2	 1.01902E-1	 1.63356E-2	 7.53677E-2	
 1.44806E+3	 2.27880E-2	 9.73623E-2	 2.54419E-2	 1.11965E-1	 1.68381E-2	 8.20277E-2	
 1.46131E+3	 2.41494E-2	 1.06914E-1	 2.67880E-2	 1.22561E-1	 1.73366E-2	 8.88850E-2	
 1.47468E+3	 2.52667E-2	 1.16908E-1	 2.74691E-2	 1.33426E-1	 1.80450E-2	 9.60224E-2	
 1.48817E+3	 2.64749E-2	 1.27380E-1	 2.81208E-2	 1.44548E-1	 1.87419E-2	 1.03435E-1	
 1.50179E+3	 2.77456E-2	 1.38354E-1	 2.89596E-2	 1.56003E-1	 1.93664E-2	 1.11095E-1	
 1.51553E+3	 2.89572E-2	 1.49808E-1	 3.01716E-2	 1.67937E-1	 2.00254E-2	 1.19016E-1	
 1.52940E+3	 3.05992E-2	 1.61911E-1	 3.13726E-2	 1.80346E-1	 2.05534E-2	 1.27146E-1	
 1.54339E+3	 3.22481E-2	 1.74666E-1	 3.29601E-2	 1.93383E-1	 2.12664E-2	 1.35557E-1	
 1.55751E+3	 3.40778E-2	 1.88145E-1	 3.46912E-2	 2.07104E-1	 2.19641E-2	 1.44245E-1	
 1.57176E+3	 3.59839E-2	 2.02378E-1	 3.64653E-2	 2.21527E-1	 2.26218E-2	 1.53193E-1	
 1.58614E+3	 3.78292E-2	 2.17340E-1	 3.83000E-2	 2.36676E-1	 2.34082E-2	 1.62451E-1	
 1.60065E+3	 3.98856E-2	 2.33117E-1	 3.99410E-2	 2.52474E-1	 2.40547E-2	 1.71966E-1	
 1.61530E+3	 4.18240E-2	 2.49659E-1	 4.18253E-2	 2.69018E-1	 2.50329E-2	 1.81867E-1	
 1.63007E+3	 4.40373E-2	 2.67078E-1	 4.38948E-2	 2.86380E-1	 2.56983E-2	 1.92032E-1	
 1.64499E+3	 4.63914E-2	 2.85427E-1	 4.62633E-2	 3.04678E-1	 2.62856E-2	 2.02429E-1	
 1.66004E+3	 4.86878E-2	 3.04685E-1	 4.85025E-2	 3.23863E-1	 2.69683E-2	 2.13095E-1	
 1.67523E+3	 5.11791E-2	 3.24928E-1	 5.07183E-2	 3.43924E-1	 2.75591E-2	 2.23996E-1	
 1.69055E+3	 5.36076E-2	 3.46131E-1	 5.32816E-2	 3.64998E-1	 2.81050E-2	 2.35112E-1	
 1.70602E+3	 5.64761E-2	 3.68470E-1	 5.57070E-2	 3.87032E-1	 2.89559E-2	 2.46565E-1	
 1.72163E+3	 5.89996E-2	 3.91806E-1	 5.86417E-2	 4.10227E-1	 2.96577E-2	 2.58296E-1	
 1.73738E+3	 6.20654E-2	 4.16355E-1	 6.10774E-2	 4.34385E-1	 3.01821E-2	 2.70234E-1	
 1.75327E+3	 6.46234E-2	 4.41916E-1	 6.39783E-2	 4.59691E-1	 3.08131E-2	 2.82422E-1	
 1.76932E+3	 6.75766E-2	 4.68644E-1	 6.64716E-2	 4.85983E-1	 3.14435E-2	 2.94859E-1	
 1.78550E+3	 7.02933E-2	 4.96448E-1	 6.92487E-2	 5.13373E-1	 3.19608E-2	 3.07500E-1	
 1.80184E+3	 7.34314E-2	 5.25492E-1	 7.19449E-2	 5.41829E-1	 3.26600E-2	 3.20418E-1	
 1.81832E+3	 7.66825E-2	 5.55823E-1	 7.48880E-2	 5.71450E-1	 3.34237E-2	 3.33639E-1	
 1.83496E+3	 7.98326E-2	 5.87400E-1	 7.74677E-2	 6.02091E-1	 3.40292E-2	 3.47098E-1	
 1.85175E+3	 8.28837E-2	 6.20183E-1	 8.01903E-2	 6.33809E-1	 3.47297E-2	 3.60835E-1	
 1.86869E+3	 8.60217E-2	 6.54207E-1	 8.28594E-2	 6.66583E-1	 3.53158E-2	 3.74804E-1	
 1.88579E+3	 8.90543E-2	 6.89431E-1	 8.56447E-2	 7.00458E-1	 3.58778E-2	 3.88995E-1	
 1.90304E+3	 9.23461E-2	 7.25957E-1	 8.88432E-2	 7.35599E-1	 3.65042E-2	 4.03433E-1	
 1.92045E+3	 9.59015E-2	 7.63890E-1	 9.20651E-2	 7.72014E-1	 3.70429E-2	 4.18085E-1	
 1.93802E+3	 9.92838E-2	 8.03160E-1	 9.54875E-2	 8.09782E-1	 3.75220E-2	 4.32926E-1	
 1.95575E+3	 1.02901E-1	 8.43861E-1	 9.88895E-2	 8.48897E-1	 3.80979E-2	 4.47995E-1	
 1.97365E+3	 1.06427E-1	 8.85956E-1	 1.02351E-1	 8.89380E-1	 3.87636E-2	 4.63327E-1	
 1.99170E+3	 1.10007E-1	 9.29468E-1	 1.05658E-1	 9.31171E-1	 3.93327E-2	 4.78885E-1	
 2.00993E+3	 1.13843E-1	 9.74497E-1	 1.09241E-1	 9.74380E-1	 3.98993E-2	 4.94666E-1	
 2.02831E+3	 1.17907E-1	 1.02113E+0	 1.12400E-1	 1.01884E+0	 4.06593E-2	 5.10749E-1	
 2.04687E+3	 1.21622E-1	 1.06924E+0	 1.15488E-1	 1.06452E+0	 4.12981E-2	 5.27083E-1	
 2.06560E+3	 1.25594E-1	 1.11892E+0	 1.18373E-1	 1.11134E+0	 4.19090E-2	 5.43660E-1	
 2.08450E+3	 1.29516E-1	 1.17014E+0	 1.21308E-1	 1.15932E+0	 4.25740E-2	 5.60499E-1	
 2.10357E+3	 1.33497E-1	 1.22295E+0	 1.24295E-1	 1.20848E+0	 4.31448E-2	 5.77564E-1	
 2.12281E+3	 1.37771E-1	 1.27744E+0	 1.27919E-1	 1.25908E+0	 4.37520E-2	 5.94870E-1	
 2.14224E+3	 1.42155E-1	 1.33367E+0	 1.31685E-1	 1.31116E+0	 4.44250E-2	 6.12441E-1	
 2.16184E+3	 1.46232E-1	 1.39151E+0	 1.35526E-1	 1.36477E+0	 4.50066E-2	 6.30243E-1	
 2.18161E+3	 1.50318E-1	 1.45096E+0	 1.39493E-1	 1.41994E+0	 4.55824E-2	 6.48272E-1	
 2.20157E+3	 1.54568E-1	 1.51210E+0	 1.43204E-1	 1.47659E+0	 4.62681E-2	 6.66573E-1	
 2.22172E+3	 1.58632E-1	 1.57484E+0	 1.47019E-1	 1.53474E+0	 4.69261E-2	 6.85134E-1	
 2.24204E+3	 1.62998E-1	 1.63931E+0	 1.50441E-1	 1.59424E+0	 4.75448E-2	 7.03939E-1	
 2.26256E+3	 1.67313E-1	 1.70549E+0	 1.54109E-1	 1.65520E+0	 4.83848E-2	 7.23077E-1	
 2.28326E+3	 1.72223E-1	 1.77361E+0	 1.57782E-1	 1.71761E+0	 4.94048E-2	 7.42619E-1	
 2.30415E+3	 1.76310E-1	 1.84335E+0	 1.61656E-1	 1.78155E+0	 5.01049E-2	 7.62437E-1	
 2.32523E+3	 1.81346E-1	 1.91508E+0	 1.65083E-1	 1.84684E+0	 5.08919E-2	 7.82566E-1	
 2.34650E+3	 1.85627E-1	 1.98850E+0	 1.69275E-1	 1.91380E+0	 5.19205E-2	 8.03103E-1	
 2.36797E+3	 1.90814E-1	 2.06397E+0	 1.72667E-1	 1.98209E+0	 5.29998E-2	 8.24066E-1	
 2.38963E+3	 1.95198E-1	 2.14118E+0	 1.76690E-1	 2.05198E+0	 5.41328E-2	 8.45477E-1	
 2.41150E+3	 2.00221E-1	 2.22037E+0	 1.80249E-1	 2.12327E+0	 5.53099E-2	 8.67354E-1	
 2.43356E+3	 2.04690E-1	 2.30134E+0	 1.84338E-1	 2.19619E+0	 5.65007E-2	 8.89702E-1	
 2.45583E+3	 2.09541E-1	 2.38422E+0	 1.88128E-1	 2.27060E+0	 5.75273E-2	 9.12456E-1	
 2.47829E+3	 2.14126E-1	 2.46891E+0	 1.91984E-1	 2.34653E+0	 5.87110E-2	 9.35678E-1	
 2.50097E+3	 2.18886E-1	 2.55549E+0	 1.95804E-1	 2.42398E+0	 6.00810E-2	 9.59442E-1	
 2.52385E+3	 2.23848E-1	 2.64403E+0	 1.99721E-1	 2.50298E+0	 6.15385E-2	 9.83783E-1	
 2.54694E+3	 2.28945E-1	 2.73458E+0	 2.03552E-1	 2.58349E+0	 6.30464E-2	 1.00872E+0	
 2.57024E+3	 2.33886E-1	 2.82709E+0	 2.07449E-1	 2.66554E+0	 6.45665E-2	 1.03426E+0	
 2.59376E+3	 2.38350E-1	 2.92137E+0	 2.11884E-1	 2.74935E+0	 6.59737E-2	 1.06035E+0	
 2.61749E+3	 2.43461E-1	 3.01767E+0	 2.15757E-1	 2.83469E+0	 6.72084E-2	 1.08694E+0	
 2.64144E+3	 2.47756E-1	 3.11566E+0	 2.20315E-1	 2.92183E+0	 6.87539E-2	 1.11413E+0	
 2.66560E+3	 2.53164E-1	 3.21580E+0	 2.23790E-1	 3.01035E+0	 7.03940E-2	 1.14197E+0	
 2.68999E+3	 2.57553E-1	 3.31767E+0	 2.27839E-1	 3.10046E+0	 7.17047E-2	 1.17034E+0	
 2.71460E+3	 2.62803E-1	 3.42162E+0	 2.31216E-1	 3.19192E+0	 7.36942E-2	 1.19948E+0	
 2.73944E+3	 2.67473E-1	 3.52741E+0	 2.35038E-1	 3.28488E+0	 7.54822E-2	 1.22934E+0	
 2.76450E+3	 2.72323E-1	 3.63512E+0	 2.38681E-1	 3.37929E+0	 7.69350E-2	 1.25977E+0	
 2.78979E+3	 2.77075E-1	 3.74472E+0	 2.42421E-1	 3.47518E+0	 7.82662E-2	 1.29073E+0	
 2.81532E+3	 2.81744E-1	 3.85615E+0	 2.46271E-1	 3.57259E+0	 7.97623E-2	 1.32228E+0	
 2.84108E+3	 2.86745E-1	 3.96957E+0	 2.49892E-1	 3.67143E+0	 8.15341E-2	 1.35453E+0	
 2.86707E+3	 2.91552E-1	 4.08489E+0	 2.53897E-1	 3.77185E+0	 8.33746E-2	 1.38750E+0	
 2.89330E+3	 2.97557E-1	 4.20258E+0	 2.57964E-1	 3.87388E+0	 8.51869E-2	 1.42120E+0	
 2.91977E+3	 3.01919E-1	 4.32200E+0	 2.62381E-1	 3.97766E+0	 8.70730E-2	 1.45564E+0	
 2.94649E+3	 3.07287E-1	 4.44355E+0	 2.66068E-1	 4.08290E+0	 8.89338E-2	 1.49081E+0	
 2.97344E+3	 3.11894E-1	 4.56691E+0	 2.70284E-1	 4.18981E+0	 9.05212E-2	 1.52662E+0	
 3.00065E+3	 3.16875E-1	 4.69225E+0	 2.74060E-1	 4.29821E+0	 9.22883E-2	 1.56312E+0	
 3.02810E+3	 3.21716E-1	 4.81950E+0	 2.77895E-1	 4.40813E+0	 9.42760E-2	 1.60041E+0	
 3.05581E+3	 3.26389E-1	 4.94859E+0	 2.81881E-1	 4.51962E+0	 9.61752E-2	 1.63845E+0	
 3.08376E+3	 3.31526E-1	 5.07972E+0	 2.85495E-1	 4.63254E+0	 9.78850E-2	 1.67717E+0	
 3.11198E+3	 3.36063E-1	 5.21265E+0	 2.89584E-1	 4.74708E+0	 9.99229E-2	 1.71669E+0	
 3.14045E+3	 3.41268E-1	 5.34763E+0	 2.93268E-1	 4.86308E+0	 1.02140E-1	 1.75709E+0	
 3.16918E+3	 3.46271E-1	 5.48459E+0	 2.97956E-1	 4.98093E+0	 1.03866E-1	 1.79817E+0	
 3.19818E+3	 3.51429E-1	 5.62359E+0	 3.01636E-1	 5.10024E+0	 1.05880E-1	 1.84005E+0	
 3.22744E+3	 3.55976E-1	 5.76440E+0	 3.05648E-1	 5.22113E+0	 1.08441E-1	 1.88294E+0	
 3.25696E+3	 3.60740E-1	 5.90708E+0	 3.09606E-1	 5.34359E+0	 1.10744E-1	 1.92675E+0	
 3.28676E+3	 3.65815E-1	 6.05177E+0	 3.13378E-1	 5.46755E+0	 1.12510E-1	 1.97125E+0	
 3.31683E+3	 3.70470E-1	 6.19831E+0	 3.17488E-1	 5.59312E+0	 1.14365E-1	 2.01648E+0	
 3.34718E+3	 3.75759E-1	 6.34693E+0	 3.21175E-1	 5.72016E+0	 1.16652E-1	 2.06262E+0	
 3.37780E+3	 3.80976E-1	 6.49762E+0	 3.25932E-1	 5.84908E+0	 1.18903E-1	 2.10965E+0	
 3.40871E+3	 3.86367E-1	 6.65044E+0	 3.29476E-1	 5.97940E+0	 1.20794E-1	 2.15743E+0	
 3.43989E+3	 3.90992E-1	 6.80509E+0	 3.33405E-1	 6.11127E+0	 1.23013E-1	 2.20609E+0	
 3.47137E+3	 3.95945E-1	 6.96170E+0	 3.37076E-1	 6.24459E+0	 1.25397E-1	 2.25569E+0	
 3.50313E+3	 4.01017E-1	 7.12032E+0	 3.40571E-1	 6.37930E+0	 1.27622E-1	 2.30616E+0	
 3.53518E+3	 4.05625E-1	 7.28076E+0	 3.44276E-1	 6.51547E+0	 1.29698E-1	 2.35746E+0	
 3.56752E+3	 4.10841E-1	 7.44326E+0	 3.47515E-1	 6.65293E+0	 1.32198E-1	 2.40975E+0	
 3.60016E+3	 4.15380E-1	 7.60756E+0	 3.51273E-1	 6.79187E+0	 1.34824E-1	 2.46308E+0	
 3.63310E+3	 4.21067E-1	 7.77410E+0	 3.55066E-1	 6.93231E+0	 1.36947E-1	 2.51725E+0	
 3.66634E+3	 4.25718E-1	 7.94249E+0	 3.59091E-1	 7.07434E+0	 1.39317E-1	 2.57235E+0	
 3.69988E+3	 4.30529E-1	 8.11278E+0	 3.62796E-1	 7.21784E+0	 1.41966E-1	 2.62850E+0	
 3.73373E+3	 4.35512E-1	 8.28504E+0	 3.66511E-1	 7.36281E+0	 1.44722E-1	 2.68575E+0	
 3.76789E+3	 4.40089E-1	 8.45911E+0	 3.70680E-1	 7.50942E+0	 1.47470E-1	 2.74408E+0	
 3.80237E+3	 4.45475E-1	 8.63531E+0	 3.74245E-1	 7.65745E+0	 1.50351E-1	 2.80355E+0	
 3.83715E+3	 4.50060E-1	 8.81332E+0	 3.78356E-1	 7.80710E+0	 1.53013E-1	 2.86407E+0	
 3.87226E+3	 4.55261E-1	 8.99339E+0	 3.82089E-1	 7.95823E+0	 1.55289E-1	 2.92549E+0	
 3.90769E+3	 4.60580E-1	 9.17557E+0	 3.86453E-1	 8.11109E+0	 1.57944E-1	 2.98796E+0	
 3.94344E+3	 4.66063E-1	 9.35991E+0	 3.90591E-1	 8.26558E+0	 1.60795E-1	 3.05156E+0	
 3.97952E+3	 4.71383E-1	 9.54636E+0	 3.94322E-1	 8.42155E+0	 1.63450E-1	 3.11621E+0	
 4.01593E+3	 4.76026E-1	 9.73464E+0	 3.98504E-1	 8.57917E+0	 1.65751E-1	 3.18177E+0	
 4.05267E+3	 4.81676E-1	 9.92516E+0	 4.01939E-1	 8.73815E+0	 1.68176E-1	 3.24829E+0	
 4.08975E+3	 4.86298E-1	 1.01175E+1	 4.06226E-1	 8.89883E+0	 1.71961E-1	 3.31631E+0	
 4.12717E+3	 4.91703E-1	 1.03120E+1	 4.10001E-1	 9.06100E+0	 1.75121E-1	 3.38557E+0	
 4.16493E+3	 4.96780E-1	 1.05085E+1	 4.14074E-1	 9.22478E+0	 1.77780E-1	 3.45589E+0	
 4.20303E+3	 5.01751E-1	 1.07069E+1	 4.18216E-1	 9.39019E+0	 1.80480E-1	 3.52728E+0	
 4.24148E+3	 5.07230E-1	 1.09076E+1	 4.21889E-1	 9.55707E+0	 1.83622E-1	 3.59991E+0	
 4.28029E+3	 5.11790E-1	 1.11100E+1	 4.26122E-1	 9.72561E+0	 1.86857E-1	 3.67381E+0	
 4.31945E+3	 5.17268E-1	 1.13146E+1	 4.29590E-1	 9.89553E+0	 1.89400E-1	 3.74873E+0	
 4.35897E+3	 5.22108E-1	 1.15211E+1	 4.33580E-1	 1.00670E+1	 1.92491E-1	 3.82487E+0	
 4.39885E+3	 5.27294E-1	 1.17297E+1	 4.37357E-1	 1.02400E+1	 1.96342E-1	 3.90253E+0	
 4.43910E+3	 5.32536E-1	 1.19403E+1	 4.41096E-1	 1.04145E+1	 1.99991E-1	 3.98163E+0	
 4.47971E+3	 5.37479E-1	 1.21529E+1	 4.45023E-1	 1.05905E+1	 2.02898E-1	 4.06188E+0	
 4.52070E+3	 5.42974E-1	 1.23677E+1	 4.48520E-1	 1.07679E+1	 2.06485E-1	 4.14355E+0	
 4.56206E+3	 5.47840E-1	 1.25844E+1	 4.52408E-1	 1.09469E+1	 2.10065E-1	 4.22664E+0	
 4.60379E+3	 5.53173E-1	 1.28032E+1	 4.55976E-1	 1.11272E+1	 2.13081E-1	 4.31092E+0	
 4.64592E+3	 5.58585E-1	 1.30241E+1	 4.60190E-1	 1.13092E+1	 2.16377E-1	 4.39651E+0	
 4.68842E+3	 5.64131E-1	 1.32472E+1	 4.64473E-1	 1.14929E+1	 2.20465E-1	 4.48371E+0	
 4.73132E+3	 5.69646E-1	 1.34725E+1	 4.68445E-1	 1.16782E+1	 2.24919E-1	 4.57267E+0	
 4.77460E+3	 5.74263E-1	 1.36997E+1	 4.73276E-1	 1.18654E+1	 2.27952E-1	 4.66283E+0	
 4.81829E+3	 5.79953E-1	 1.39291E+1	 4.77251E-1	 1.20542E+1	 2.31972E-1	 4.75459E+0	
 4.86237E+3	 5.84752E-1	 1.41604E+1	 4.81874E-1	 1.22448E+1	 2.35994E-1	 4.84793E+0	
 4.90686E+3	 5.89977E-1	 1.43937E+1	 4.85953E-1	 1.24370E+1	 2.39545E-1	 4.94268E+0	
 4.95175E+3	 5.95157E-1	 1.46291E+1	 4.89877E-1	 1.26308E+1	 2.42781E-1	 5.03870E+0	
 4.99705E+3	 5.99876E-1	 1.48664E+1	 4.94070E-1	 1.28262E+1	 2.46176E-1	 5.13608E+0	
 5.04277E+3	 6.05453E-1	 1.51059E+1	 4.97610E-1	 1.30230E+1	 2.50283E-1	 5.23507E+0	
 5.08891E+3	 6.10068E-1	 1.53472E+1	 5.02035E-1	 1.32216E+1	 2.54813E-1	 5.33586E+0	
 5.13547E+3	 6.15431E-1	 1.55906E+1	 5.05878E-1	 1.34217E+1	 2.59293E-1	 5.43842E+0	
 5.18245E+3	 6.20531E-1	 1.58360E+1	 5.09930E-1	 1.36234E+1	 2.63889E-1	 5.54279E+0	
 5.22987E+3	 6.25548E-1	 1.60835E+1	 5.14021E-1	 1.38267E+1	 2.68511E-1	 5.64900E+0	
 5.27772E+3	 6.30946E-1	 1.63330E+1	 5.17927E-1	 1.40315E+1	 2.72890E-1	 5.75694E+0	
 5.32600E+3	 6.36192E-1	 1.65847E+1	 5.22729E-1	 1.42383E+1	 2.76635E-1	 5.86636E+0	
 5.37473E+3	 6.41518E-1	 1.68384E+1	 5.26336E-1	 1.44465E+1	 2.81518E-1	 5.97771E+0	
 5.42390E+3	 6.46109E-1	 1.70940E+1	 5.30719E-1	 1.46564E+1	 2.86347E-1	 6.09097E+0	
 5.47353E+3	 6.51021E-1	 1.73515E+1	 5.34951E-1	 1.48680E+1	 2.90700E-1	 6.20595E+0	
 5.52361E+3	 6.56113E-1	 1.76110E+1	 5.39137E-1	 1.50812E+1	 2.95037E-1	 6.32264E+0	
 5.57414E+3	 6.60714E-1	 1.78723E+1	 5.43837E-1	 1.52963E+1	 3.00098E-1	 6.44134E+0	
 5.62514E+3	 6.65975E-1	 1.81357E+1	 5.47815E-1	 1.55130E+1	 3.05276E-1	 6.56209E+0	
 5.67661E+3	 6.70664E-1	 1.84010E+1	 5.52271E-1	 1.57315E+1	 3.09595E-1	 6.68455E+0	
 5.72854E+3	 6.76127E-1	 1.86684E+1	 5.56666E-1	 1.59516E+1	 3.14599E-1	 6.80898E+0	
 5.78095E+3	 6.81239E-1	 1.89379E+1	 5.61159E-1	 1.61736E+1	 3.20055E-1	 6.93557E+0	
 5.83384E+3	 6.85925E-1	 1.92092E+1	 5.65559E-1	 1.63973E+1	 3.25321E-1	 7.06425E+0	
 5.88722E+3	 6.91298E-1	 1.94826E+1	 5.69409E-1	 1.66225E+1	 3.29765E-1	 7.19468E+0	
 5.94108E+3	 6.95739E-1	 1.97578E+1	 5.74041E-1	 1.68496E+1	 3.34312E-1	 7.32691E+0	
 5.99544E+3	 7.01113E-1	 2.00351E+1	 5.77965E-1	 1.70782E+1	 3.39705E-1	 7.46128E+0	
 6.05029E+3	 7.06027E-1	 2.03144E+1	 5.82238E-1	 1.73085E+1	 3.45627E-1	 7.59798E+0	
 6.10564E+3	 7.10907E-1	 2.05956E+1	 5.86519E-1	 1.75405E+1	 3.51721E-1	 7.73710E+0	
 6.16151E+3	 7.16045E-1	 2.08788E+1	 5.90617E-1	 1.77741E+1	 3.57837E-1	 7.87864E+0	
 6.21788E+3	 7.20704E-1	 2.11639E+1	 5.95207E-1	 1.80095E+1	 3.64205E-1	 8.02269E+0	
 6.27477E+3	 7.26713E-1	 2.14513E+1	 5.99858E-1	 1.82468E+1	 3.70230E-1	 8.16913E+0	
 6.33217E+3	 7.31512E-1	 2.17406E+1	 6.04843E-1	 1.84860E+1	 3.75551E-1	 8.31768E+0	
 6.39011E+3	 7.36606E-1	 2.20320E+1	 6.09410E-1	 1.87270E+1	 3.81567E-1	 8.46860E+0	
 6.44857E+3	 7.41783E-1	 2.23254E+1	 6.14031E-1	 1.89699E+1	 3.88174E-1	 8.62213E+0	
 6.50757E+3	 7.46503E-1	 2.26207E+1	 6.19200E-1	 1.92148E+1	 3.94550E-1	 8.77819E+0	
 6.56711E+3	 7.51958E-1	 2.29181E+1	 6.23525E-1	 1.94614E+1	 3.99986E-1	 8.93640E+0	
 6.62719E+3	 7.56633E-1	 2.32174E+1	 6.28318E-1	 1.97100E+1	 4.06894E-1	 9.09734E+0	
 6.68782E+3	 7.61680E-1	 2.35186E+1	 6.32635E-1	 1.99602E+1	 4.13972E-1	 9.26108E+0	
 6.74901E+3	 7.66891E-1	 2.38220E+1	 6.37388E-1	 2.02123E+1	 4.20384E-1	 9.42736E+0	
 6.81076E+3	 7.72188E-1	 2.41274E+1	 6.42350E-1	 2.04664E+1	 4.26524E-1	 9.59606E+0	
 6.87307E+3	 7.77571E-1	 2.44349E+1	 6.46585E-1	 2.07221E+1	 4.33732E-1	 9.76762E+0	
 6.93595E+3	 7.82105E-1	 2.47443E+1	 6.51870E-1	 2.09800E+1	 4.43007E-1	 9.94284E+0	
 6.99941E+3	 7.87517E-1	 2.50558E+1	 6.56429E-1	 2.12396E+1	 4.49332E-1	 1.01206E+1	
 7.06345E+3	 7.92416E-1	 2.53692E+1	 6.61635E-1	 2.15013E+1	 4.56618E-1	 1.03012E+1	
 7.12807E+3	 7.97517E-1	 2.56846E+1	 6.66778E-1	 2.17650E+1	 4.64531E-1	 1.04849E+1	
 7.19329E+3	 8.02980E-1	 2.60023E+1	 6.71623E-1	 2.20307E+1	 4.72057E-1	 1.06716E+1	
 7.25910E+3	 8.07665E-1	 2.63217E+1	 6.77130E-1	 2.22985E+1	 4.78565E-1	 1.08609E+1	
 7.32552E+3	 8.13320E-1	 2.66434E+1	 6.81650E-1	 2.25681E+1	 4.85063E-1	 1.10528E+1	
 7.39254E+3	 8.18193E-1	 2.69670E+1	 6.87001E-1	 2.28399E+1	 4.92880E-1	 1.12477E+1	
 7.46017E+3	 8.23449E-1	 2.72927E+1	 6.92065E-1	 2.31136E+1	 5.02616E-1	 1.14465E+1	
 7.52843E+3	 8.28733E-1	 2.76205E+1	 6.97202E-1	 2.33894E+1	 5.11982E-1	 1.16490E+1	
 7.59731E+3	 8.33659E-1	 2.79503E+1	 7.02784E-1	 2.36673E+1	 5.19582E-1	 1.18545E+1	
 7.66681E+3	 8.39229E-1	 2.82822E+1	 7.07792E-1	 2.39473E+1	 5.28963E-1	 1.20638E+1	
 7.73696E+3	 8.44148E-1	 2.86161E+1	 7.13392E-1	 2.42295E+1	 5.38096E-1	 1.22766E+1	
 7.80775E+3	 8.49567E-1	 2.89521E+1	 7.18436E-1	 2.45136E+1	 5.46041E-1	 1.24926E+1	
 7.87918E+3	 8.54824E-1	 2.92902E+1	 7.23548E-1	 2.47998E+1	 5.54776E-1	 1.27120E+1	
 7.95127E+3	 8.60001E-1	 2.96304E+1	 7.28687E-1	 2.50880E+1	 5.64641E-1	 1.29353E+1	
 8.02401E+3	 8.65514E-1	 2.99727E+1	 7.33679E-1	 2.53782E+1	 5.74600E-1	 1.31626E+1	
 8.09743E+3	 8.70966E-1	 3.03172E+1	 7.39805E-1	 2.56709E+1	 5.82699E-1	 1.33931E+1	
 8.17151E+3	 8.76735E-1	 3.06640E+1	 7.44703E-1	 2.59654E+1	 5.95573E-1	 1.36287E+1	
 8.24627E+3	 8.81836E-1	 3.10128E+1	 7.50211E-1	 2.62621E+1	 6.06566E-1	 1.38686E+1	
 8.32172E+3	 8.87231E-1	 3.13637E+1	 7.55490E-1	 2.65610E+1	 6.15914E-1	 1.41122E+1	
 8.39786E+3	 8.92882E-1	 3.17169E+1	 7.60678E-1	 2.68618E+1	 6.25350E-1	 1.43595E+1	
 8.47469E+3	 8.97970E-1	 3.20721E+1	 7.66694E-1	 2.71651E+1	 6.36660E-1	 1.46114E+1	
 8.55222E+3	 9.04007E-1	 3.24297E+1	 7.71926E-1	 2.74704E+1	 6.47915E-1	 1.48676E+1	
 8.63047E+3	 9.09209E-1	 3.27893E+1	 7.78619E-1	 2.77784E+1	 6.57442E-1	 1.51277E+1	
 8.70943E+3	 9.14963E-1	 3.31512E+1	 7.84914E-1	 2.80888E+1	 6.68162E-1	 1.53920E+1	
 8.78911E+3	 9.20614E-1	 3.35153E+1	 7.91476E-1	 2.84019E+1	 6.80354E-1	 1.56611E+1	
 8.86953E+3	 9.26013E-1	 3.38816E+1	 7.98300E-1	 2.87177E+1	 6.92677E-1	 1.59350E+1	
 8.95067E+3	 9.31910E-1	 3.42502E+1	 8.04357E-1	 2.90358E+1	 7.03171E-1	 1.62132E+1	
 9.03256E+3	 9.37732E-1	 3.46211E+1	 8.11581E-1	 2.93568E+1	 7.16284E-1	 1.64965E+1	
 9.11520E+3	 9.43732E-1	 3.49944E+1	 8.17111E-1	 2.96800E+1	 7.29984E-1	 1.67852E+1	
 9.19860E+3	 9.49087E-1	 3.53698E+1	 8.23231E-1	 3.00056E+1	 7.43385E-1	 1.70792E+1	
 9.28276E+3	 9.54585E-1	 3.57473E+1	 8.29381E-1	 3.03337E+1	 7.55716E-1	 1.73782E+1	
 9.36769E+3	 9.60446E-1	 3.61272E+1	 8.35384E-1	 3.06641E+1	 7.67843E-1	 1.76819E+1	
 9.45339E+3	 9.65779E-1	 3.65092E+1	 8.42243E-1	 3.09972E+1	 7.82291E-1	 1.79913E+1	
 9.53988E+3	 9.71806E-1	 3.68936E+1	 8.48407E-1	 3.13328E+1	 7.96667E-1	 1.83064E+1	
 9.62717E+3	 9.77768E-1	 3.72803E+1	 8.55962E-1	 3.16714E+1	 8.08951E-1	 1.86264E+1	
 9.71525E+3	 9.83927E-1	 3.76695E+1	 8.62480E-1	 3.20125E+1	 8.23055E-1	 1.89519E+1	
 9.80413E+3	 9.89701E-1	 3.80610E+1	 8.68882E-1	 3.23562E+1	 8.38458E-1	 1.92836E+1	
 9.89383E+3	 9.95202E-1	 3.84546E+1	 8.75593E-1	 3.27025E+1	 8.53354E-1	 1.96211E+1	
 9.98435E+3	 1.00147E+0	 3.88507E+1	 8.81520E-1	 3.30512E+1	 8.66422E-1	 1.99638E+1	
 1.00757E+4	 1.00687E+0	 3.92490E+1	 8.88548E-1	 3.34026E+1	 8.82192E-1	 2.03127E+1	
 1.01679E+4	 1.01298E+0	 3.96497E+1	 8.95038E-1	 3.37566E+1	 8.99100E-1	 2.06683E+1	
 1.02609E+4	 1.01909E+0	 4.00527E+1	 9.02666E-1	 3.41137E+1	 9.13757E-1	 2.10298E+1	
 1.03548E+4	 1.02524E+0	 4.04583E+1	 9.09918E-1	 3.44736E+1	 9.28604E-1	 2.13971E+1	
 1.04495E+4	 1.03119E+0	 4.08661E+1	 9.16552E-1	 3.48361E+1	 9.45437E-1	 2.17710E+1	
 1.05451E+4	 1.03654E+0	 4.12761E+1	 9.24062E-1	 3.52016E+1	 9.63580E-1	 2.21521E+1	
 1.06416E+4	 1.04283E+0	 4.16886E+1	 9.30412E-1	 3.55696E+1	 9.81460E-1	 2.25403E+1	
 1.07390E+4	 1.04829E+0	 4.21032E+1	 9.38002E-1	 3.59406E+1	 9.96316E-1	 2.29344E+1	
 1.08372E+4	 1.05426E+0	 4.25202E+1	 9.44835E-1	 3.63143E+1	 1.01395E+0	 2.33355E+1	
 1.09364E+4	 1.06006E+0	 4.29395E+1	 9.51731E-1	 3.66908E+1	 1.03259E+0	 2.37439E+1	
 1.10364E+4	 1.06591E+0	 4.33611E+1	 9.58965E-1	 3.70701E+1	 1.04987E+0	 2.41591E+1	
 1.11374E+4	 1.07240E+0	 4.37853E+1	 9.66176E-1	 3.74522E+1	 1.06557E+0	 2.45806E+1	
 1.12393E+4	 1.07751E+0	 4.42115E+1	 9.73680E-1	 3.78374E+1	 1.08504E+0	 2.50098E+1	
 1.13421E+4	 1.08351E+0	 4.46400E+1	 9.80002E-1	 3.82250E+1	 1.10459E+0	 2.54467E+1	
 1.14459E+4	 1.08885E+0	 4.50707E+1	 9.87501E-1	 3.86156E+1	 1.12146E+0	 2.58903E+1	
 1.15506E+4	 1.09449E+0	 4.55036E+1	 9.94645E-1	 3.90090E+1	 1.13911E+0	 2.63408E+1	
 1.16563E+4	 1.10012E+0	 4.59388E+1	 1.00186E+0	 3.94053E+1	 1.16029E+0	 2.67998E+1	
 1.17629E+4	 1.10537E+0	 4.63760E+1	 1.00962E+0	 3.98046E+1	 1.18301E+0	 2.72677E+1	
 1.18706E+4	 1.11114E+0	 4.68155E+1	 1.01655E+0	 4.02067E+1	 1.19910E+0	 2.77420E+1	
 1.19792E+4	 1.11621E+0	 4.72570E+1	 1.02450E+0	 4.06119E+1	 1.21944E+0	 2.82243E+1	
 1.20888E+4	 1.12177E+0	 4.77007E+1	 1.03165E+0	 4.10200E+1	 1.23962E+0	 2.87146E+1	
 1.21994E+4	 1.12691E+0	 4.81464E+1	 1.03920E+0	 4.14310E+1	 1.25765E+0	 2.92120E+1	
 1.23110E+4	 1.13199E+0	 4.85941E+1	 1.04658E+0	 4.18450E+1	 1.27623E+0	 2.97168E+1	
 1.24236E+4	 1.13701E+0	 4.90439E+1	 1.05367E+0	 4.22617E+1	 1.29668E+0	 3.02297E+1	
 1.25373E+4	 1.14165E+0	 4.94954E+1	 1.06092E+0	 4.26814E+1	 1.31790E+0	 3.07510E+1	
 1.26520E+4	 1.14650E+0	 4.99489E+1	 1.06745E+0	 4.31036E+1	 1.33888E+0	 3.12806E+1	
 1.27677E+4	 1.15118E+0	 5.04042E+1	 1.07507E+0	 4.35288E+1	 1.36010E+0	 3.18185E+1	
 1.28846E+4	 1.15595E+0	 5.08614E+1	 1.08144E+0	 4.39565E+1	 1.38054E+0	 3.23646E+1	
 1.30024E+4	 1.16019E+0	 5.13203E+1	 1.08822E+0	 4.43870E+1	 1.39848E+0	 3.29177E+1	
 1.31214E+4	 1.16429E+0	 5.17809E+1	 1.09483E+0	 4.48200E+1	 1.41524E+0	 3.34775E+1	
 1.32414E+4	 1.16836E+0	 5.22430E+1	 1.10110E+0	 4.52555E+1	 1.43305E+0	 3.40443E+1	
 1.33626E+4	 1.17195E+0	 5.27065E+1	 1.10798E+0	 4.56938E+1	 1.45364E+0	 3.46193E+1	
 1.34848E+4	 1.17572E+0	 5.31716E+1	 1.11389E+0	 4.61344E+1	 1.47891E+0	 3.52042E+1	
 1.36082E+4	 1.17898E+0	 5.36379E+1	 1.12046E+0	 4.65775E+1	 1.49584E+0	 3.57959E+1	
 1.37327E+4	 1.18223E+0	 5.41055E+1	 1.12630E+0	 4.70230E+1	 1.51533E+0	 3.63953E+1	
 1.38584E+4	 1.18522E+0	 5.45743E+1	 1.13217E+0	 4.74709E+1	 1.53544E+0	 3.70026E+1	
 1.39852E+4	 1.18800E+0	 5.50442E+1	 1.13785E+0	 4.79209E+1	 1.55351E+0	 3.76171E+1	
 1.41131E+4	 1.19059E+0	 5.55151E+1	 1.14325E+0	 4.83731E+1	 1.57006E+0	 3.82381E+1	
 1.42422E+4	 1.19292E+0	 5.59870E+1	 1.14892E+0	 4.88275E+1	 1.58846E+0	 3.88664E+1	
 1.43725E+4	 1.19518E+0	 5.64597E+1	 1.15456E+0	 4.92842E+1	 1.60819E+0	 3.95025E+1	
 1.45040E+4	 1.19697E+0	 5.69331E+1	 1.16034E+0	 4.97432E+1	 1.62672E+0	 4.01459E+1	
 1.46367E+4	 1.19858E+0	 5.74072E+1	 1.16533E+0	 5.02041E+1	 1.64459E+0	 4.07964E+1	
 1.47706E+4	 1.19995E+0	 5.78818E+1	 1.17044E+0	 5.06670E+1	 1.66222E+0	 4.14538E+1	
 1.49058E+4	 1.20102E+0	 5.83569E+1	 1.17516E+0	 5.11319E+1	 1.67791E+0	 4.21175E+1	
 1.50422E+4	 1.20183E+0	 5.88322E+1	 1.17948E+0	 5.15984E+1	 1.69275E+0	 4.27870E+1	
 1.51798E+4	 1.20240E+0	 5.93078E+1	 1.18378E+0	 5.20666E+1	 1.70906E+0	 4.34630E+1	
 1.53187E+4	 1.20255E+0	 5.97835E+1	 1.18746E+0	 5.25363E+1	 1.72472E+0	 4.41452E+1	
 1.54588E+4	 1.20263E+0	 6.02592E+1	 1.19146E+0	 5.30076E+1	 1.73711E+0	 4.48323E+1	
 1.56002E+4	 1.20213E+0	 6.07347E+1	 1.19504E+0	 5.34802E+1	 1.75104E+0	 4.55249E+1	
 1.57430E+4	 1.20149E+0	 6.12099E+1	 1.19882E+0	 5.39544E+1	 1.76497E+0	 4.62230E+1	
 1.58870E+4	 1.20043E+0	 6.16847E+1	 1.20234E+0	 5.44300E+1	 1.77684E+0	 4.69258E+1	
 1.60324E+4	 1.19895E+0	 6.21589E+1	 1.20560E+0	 5.49068E+1	 1.78716E+0	 4.76327E+1	
 1.61790E+4	 1.19713E+0	 6.26324E+1	 1.20847E+0	 5.53848E+1	 1.79738E+0	 4.83436E+1	
 1.63271E+4	 1.19502E+0	 6.31051E+1	 1.21067E+0	 5.58637E+1	 1.80806E+0	 4.90588E+1	
 1.64764E+4	 1.19320E+0	 6.35770E+1	 1.21260E+0	 5.63433E+1	 1.81855E+0	 4.97781E+1	
 1.66272E+4	 1.19037E+0	 6.40479E+1	 1.21426E+0	 5.68236E+1	 1.82766E+0	 5.05010E+1	
 1.67793E+4	 1.18793E+0	 6.45178E+1	 1.21578E+0	 5.73045E+1	 1.83573E+0	 5.12271E+1	
 1.69328E+4	 1.18469E+0	 6.49863E+1	 1.21717E+0	 5.77859E+1	 1.84273E+0	 5.19559E+1	
 1.70877E+4	 1.18141E+0	 6.54536E+1	 1.21833E+0	 5.82678E+1	 1.84843E+0	 5.26870E+1	
 1.72441E+4	 1.17734E+0	 6.59193E+1	 1.21924E+0	 5.87500E+1	 1.85334E+0	 5.34201E+1	
 1.74019E+4	 1.17292E+0	 6.63832E+1	 1.21986E+0	 5.92325E+1	 1.85768E+0	 5.41549E+1	
 1.75611E+4	 1.16897E+0	 6.68456E+1	 1.22022E+0	 5.97152E+1	 1.86117E+0	 5.48910E+1	
 1.77217E+4	 1.16388E+0	 6.73060E+1	 1.22047E+0	 6.01979E+1	 1.86359E+0	 5.56281E+1	
 1.78839E+4	 1.15951E+0	 6.77646E+1	 1.22007E+0	 6.06805E+1	 1.86503E+0	 5.63658E+1	
 1.80475E+4	 1.15369E+0	 6.82209E+1	 1.21958E+0	 6.11629E+1	 1.86541E+0	 5.71036E+1	
 1.82126E+4	 1.14848E+0	 6.86752E+1	 1.21838E+0	 6.16448E+1	 1.86529E+0	 5.78414E+1	
 1.83792E+4	 1.14174E+0	 6.91268E+1	 1.21688E+0	 6.21261E+1	 1.86390E+0	 5.85787E+1	
 1.85474E+4	 1.13567E+0	 6.95760E+1	 1.21507E+0	 6.26067E+1	 1.86026E+0	 5.93145E+1	
 1.87171E+4	 1.12930E+0	 7.00226E+1	 1.21337E+0	 6.30866E+1	 1.85623E+0	 6.00487E+1	
 1.88883E+4	 1.12236E+0	 7.04666E+1	 1.21156E+0	 6.35658E+1	 1.85268E+0	 6.07815E+1	
 1.90611E+4	 1.11582E+0	 7.09079E+1	 1.20923E+0	 6.40441E+1	 1.84782E+0	 6.15123E+1	
 1.92355E+4	 1.10799E+0	 7.13462E+1	 1.20697E+0	 6.45215E+1	 1.84048E+0	 6.22403E+1	
 1.94115E+4	 1.10126E+0	 7.17818E+1	 1.20388E+0	 6.49977E+1	 1.83280E+0	 6.29652E+1	
 1.95891E+4	 1.09321E+0	 7.22142E+1	 1.20106E+0	 6.54728E+1	 1.82612E+0	 6.36875E+1	
 1.97683E+4	 1.08585E+0	 7.26436E+1	 1.19756E+0	 6.59464E+1	 1.81615E+0	 6.44059E+1	
 1.99492E+4	 1.07649E+0	 7.30694E+1	 1.19390E+0	 6.64187E+1	 1.80522E+0	 6.51199E+1	
 2.01317E+4	 1.06845E+0	 7.34920E+1	 1.18981E+0	 6.68893E+1	 1.79533E+0	 6.58300E+1	
 2.03159E+4	 1.05987E+0	 7.39113E+1	 1.18599E+0	 6.73584E+1	 1.78409E+0	 6.65357E+1	
 2.05018E+4	 1.05121E+0	 7.43270E+1	 1.18169E+0	 6.78258E+1	 1.77027E+0	 6.72359E+1	
 2.06894E+4	 1.04261E+0	 7.47394E+1	 1.17692E+0	 6.82913E+1	 1.75492E+0	 6.79300E+1	
 2.08786E+4	 1.03312E+0	 7.51481E+1	 1.17222E+0	 6.87549E+1	 1.73889E+0	 6.86178E+1	
 2.10697E+4	 1.02463E+0	 7.55533E+1	 1.16639E+0	 6.92163E+1	 1.72183E+0	 6.92989E+1	
 2.12624E+4	 1.01439E+0	 7.59546E+1	 1.16139E+0	 6.96757E+1	 1.70539E+0	 6.99734E+1	
 2.14570E+4	 1.00603E+0	 7.63525E+1	 1.15483E+0	 7.01324E+1	 1.69135E+0	 7.06424E+1	
 2.16533E+4	 9.95418E-1	 7.67462E+1	 1.14961E+0	 7.05871E+1	 1.67329E+0	 7.13042E+1	
 2.18514E+4	 9.86501E-1	 7.71364E+1	 1.14325E+0	 7.10393E+1	 1.65328E+0	 7.19581E+1	
 2.20513E+4	 9.76286E-1	 7.75226E+1	 1.13763E+0	 7.14893E+1	 1.63261E+0	 7.26039E+1	
 2.22531E+4	 9.66779E-1	 7.79050E+1	 1.13123E+0	 7.19368E+1	 1.61102E+0	 7.32411E+1	
 2.24567E+4	 9.56701E-1	 7.82834E+1	 1.12489E+0	 7.23817E+1	 1.58961E+0	 7.38699E+1	
 2.26621E+4	 9.46680E-1	 7.86578E+1	 1.11820E+0	 7.28240E+1	 1.57044E+0	 7.44910E+1	
 2.28695E+4	 9.36687E-1	 7.90283E+1	 1.11131E+0	 7.32635E+1	 1.55272E+0	 7.51052E+1	
 2.30787E+4	 9.26394E-1	 7.93947E+1	 1.10457E+0	 7.37004E+1	 1.53277E+0	 7.57114E+1	
 2.32898E+4	 9.16164E-1	 7.97571E+1	 1.09723E+0	 7.41344E+1	 1.50755E+0	 7.63077E+1	
 2.35029E+4	 9.04588E-1	 8.01149E+1	 1.08975E+0	 7.45655E+1	 1.47968E+0	 7.68930E+1	
 2.37179E+4	 8.95372E-1	 8.04690E+1	 1.08184E+0	 7.49934E+1	 1.46023E+0	 7.74706E+1	
 2.39349E+4	 8.84253E-1	 8.08188E+1	 1.07527E+0	 7.54187E+1	 1.43430E+0	 7.80379E+1	
 2.41539E+4	 8.75308E-1	 8.11650E+1	 1.06647E+0	 7.58405E+1	 1.41003E+0	 7.85956E+1	
 2.43749E+4	 8.64104E-1	 8.15068E+1	 1.05935E+0	 7.62595E+1	 1.38938E+0	 7.91451E+1	
 2.45979E+4	 8.54925E-1	 8.18449E+1	 1.05030E+0	 7.66749E+1	 1.36533E+0	 7.96852E+1	
 2.48230E+4	 8.44066E-1	 8.21788E+1	 1.04266E+0	 7.70873E+1	 1.33839E+0	 8.02145E+1	
 2.50501E+4	 8.34549E-1	 8.25089E+1	 1.03411E+0	 7.74964E+1	 1.31595E+0	 8.07351E+1	
 2.52793E+4	 8.24342E-1	 8.28349E+1	 1.02633E+0	 7.79023E+1	 1.29214E+0	 8.12461E+1	
 2.55105E+4	 8.14587E-1	 8.31571E+1	 1.01827E+0	 7.83051E+1	 1.26105E+0	 8.17449E+1	
 2.57439E+4	 8.03954E-1	 8.34751E+1	 1.00980E+0	 7.87045E+1	 1.23406E+0	 8.22330E+1	
 2.59795E+4	 7.93827E-1	 8.37891E+1	 1.00091E+0	 7.91004E+1	 1.20963E+0	 8.27115E+1	
 2.62172E+4	 7.84397E-1	 8.40994E+1	 9.92387E-1	 7.94929E+1	 1.18260E+0	 8.31792E+1	
 2.64570E+4	 7.74453E-1	 8.44057E+1	 9.83983E-1	 7.98821E+1	 1.15853E+0	 8.36375E+1	
 2.66991E+4	 7.65171E-1	 8.47084E+1	 9.74657E-1	 8.02676E+1	 1.13564E+0	 8.40867E+1	
 2.69434E+4	 7.54960E-1	 8.50070E+1	 9.65602E-1	 8.06495E+1	 1.10916E+0	 8.45254E+1	
 2.71899E+4	 7.44816E-1	 8.53016E+1	 9.55309E-1	 8.10274E+1	 1.08437E+0	 8.49543E+1	
 2.74386E+4	 7.34559E-1	 8.55921E+1	 9.47277E-1	 8.14021E+1	 1.06390E+0	 8.53751E+1	
 2.76897E+4	 7.25945E-1	 8.58792E+1	 9.37854E-1	 8.17730E+1	 1.04308E+0	 8.57877E+1	
 2.79430E+4	 7.15572E-1	 8.61623E+1	 9.29930E-1	 8.21408E+1	 1.01774E+0	 8.61902E+1	
 2.81987E+4	 7.06870E-1	 8.64419E+1	 9.20301E-1	 8.25049E+1	 9.92197E-1	 8.65827E+1	
 2.84567E+4	 6.96870E-1	 8.67175E+1	 9.11759E-1	 8.28655E+1	 9.72421E-1	 8.69673E+1	
 2.87170E+4	 6.87156E-1	 8.69893E+1	 9.00313E-1	 8.32216E+1	 9.48729E-1	 8.73425E+1	
 2.89797E+4	 6.77034E-1	 8.72571E+1	 8.92205E-1	 8.35745E+1	 9.23239E-1	 8.77077E+1	
 2.92449E+4	 6.68706E-1	 8.75216E+1	 8.82162E-1	 8.39234E+1	 9.03944E-1	 8.80652E+1	
 2.95124E+4	 6.59060E-1	 8.77823E+1	 8.73699E-1	 8.42690E+1	 8.81931E-1	 8.84141E+1	
 2.97825E+4	 6.49659E-1	 8.80392E+1	 8.63033E-1	 8.46103E+1	 8.53297E-1	 8.87516E+1	
 3.00549E+4	 6.39863E-1	 8.82923E+1	 8.54558E-1	 8.49484E+1	 8.33469E-1	 8.90812E+1	
 3.03299E+4	 6.31653E-1	 8.85422E+1	 8.44586E-1	 8.52824E+1	 8.11722E-1	 8.94023E+1	
 3.06074E+4	 6.22272E-1	 8.87883E+1	 8.35454E-1	 8.56129E+1	 7.90201E-1	 8.97149E+1	
 3.08874E+4	 6.13654E-1	 8.90310E+1	 8.25277E-1	 8.59393E+1	 7.72364E-1	 9.00204E+1	
 3.11700E+4	 6.04562E-1	 8.92701E+1	 8.15725E-1	 8.62619E+1	 7.52438E-1	 9.03180E+1	
 3.14552E+4	 5.95861E-1	 8.95058E+1	 8.05818E-1	 8.65807E+1	 7.32105E-1	 9.06075E+1	
 3.17430E+4	 5.85901E-1	 8.97376E+1	 7.95747E-1	 8.68954E+1	 7.15308E-1	 9.08905E+1	
 3.20334E+4	 5.77119E-1	 8.99658E+1	 7.85326E-1	 8.72060E+1	 7.00205E-1	 9.11674E+1	
 3.23265E+4	 5.68076E-1	 9.01905E+1	 7.76011E-1	 8.75130E+1	 6.79656E-1	 9.14363E+1	
 3.26223E+4	 5.59576E-1	 9.04118E+1	 7.65715E-1	 8.78158E+1	 6.59873E-1	 9.16973E+1	
 3.29207E+4	 5.50588E-1	 9.06296E+1	 7.55712E-1	 8.81148E+1	 6.44760E-1	 9.19523E+1	
 3.32219E+4	 5.41929E-1	 9.08440E+1	 7.45128E-1	 8.84095E+1	 6.28983E-1	 9.22011E+1	
 3.35259E+4	 5.33246E-1	 9.10549E+1	 7.34916E-1	 8.87002E+1	 6.11769E-1	 9.24430E+1	
 3.38326E+4	 5.24366E-1	 9.12623E+1	 7.23997E-1	 8.89865E+1	 5.94915E-1	 9.26784E+1	
 3.41421E+4	 5.15337E-1	 9.14661E+1	 7.14215E-1	 8.92690E+1	 5.78289E-1	 9.29071E+1	
 3.44545E+4	 5.07085E-1	 9.16667E+1	 7.04361E-1	 8.95476E+1	 5.62587E-1	 9.31296E+1	
 3.47697E+4	 4.98376E-1	 9.18638E+1	 6.94784E-1	 8.98224E+1	 5.49482E-1	 9.33469E+1	
 3.50878E+4	 4.89881E-1	 9.20576E+1	 6.84663E-1	 9.00932E+1	 5.36146E-1	 9.35590E+1	
 3.54089E+4	 4.81210E-1	 9.22479E+1	 6.74438E-1	 9.03600E+1	 5.21249E-1	 9.37652E+1	
 3.57328E+4	 4.72859E-1	 9.24350E+1	 6.63682E-1	 9.06225E+1	 5.06632E-1	 9.39656E+1	
 3.60598E+4	 4.63659E-1	 9.26184E+1	 6.52507E-1	 9.08806E+1	 4.92641E-1	 9.41604E+1	
 3.63897E+4	 4.55502E-1	 9.27985E+1	 6.41227E-1	 9.11342E+1	 4.79343E-1	 9.43500E+1	
 3.67226E+4	 4.47003E-1	 9.29753E+1	 6.31315E-1	 9.13839E+1	 4.68306E-1	 9.45353E+1	
 3.70586E+4	 4.38913E-1	 9.31489E+1	 6.20550E-1	 9.16294E+1	 4.57051E-1	 9.47160E+1	
 3.73976E+4	 4.30482E-1	 9.33192E+1	 6.10348E-1	 9.18708E+1	 4.42271E-1	 9.48910E+1	
 3.77398E+4	 4.21982E-1	 9.34861E+1	 5.98367E-1	 9.21075E+1	 4.30924E-1	 9.50614E+1	
 3.80851E+4	 4.13423E-1	 9.36496E+1	 5.88173E-1	 9.23401E+1	 4.21751E-1	 9.52282E+1	
 3.84335E+4	 4.06113E-1	 9.38103E+1	 5.77034E-1	 9.25684E+1	 4.10979E-1	 9.53908E+1	
 3.87851E+4	 3.97635E-1	 9.39675E+1	 5.66904E-1	 9.27926E+1	 3.99193E-1	 9.55487E+1	
 3.91400E+4	 3.90204E-1	 9.41219E+1	 5.55403E-1	 9.30123E+1	 3.89674E-1	 9.57028E+1	
 3.94981E+4	 3.81876E-1	 9.42729E+1	 5.45300E-1	 9.32279E+1	 3.79418E-1	 9.58529E+1	
 3.98595E+4	 3.74659E-1	 9.44211E+1	 5.34257E-1	 9.34393E+1	 3.66049E-1	 9.59977E+1	
 4.02241E+4	 3.65676E-1	 9.45657E+1	 5.23394E-1	 9.36463E+1	 3.57476E-1	 9.61391E+1	
 4.05922E+4	 3.58907E-1	 9.47077E+1	 5.11990E-1	 9.38488E+1	 3.47236E-1	 9.62764E+1	
 4.09635E+4	 3.50679E-1	 9.48464E+1	 5.02738E-1	 9.40476E+1	 3.37540E-1	 9.64099E+1	
 4.13383E+4	 3.43852E-1	 9.49824E+1	 4.91295E-1	 9.42420E+1	 3.29714E-1	 9.65403E+1	
 4.17165E+4	 3.35713E-1	 9.51152E+1	 4.81881E-1	 9.44326E+1	 3.20335E-1	 9.66670E+1	
 4.20982E+4	 3.28871E-1	 9.52453E+1	 4.70826E-1	 9.46188E+1	 3.09355E-1	 9.67894E+1	
 4.24834E+4	 3.21070E-1	 9.53723E+1	 4.61175E-1	 9.48012E+1	 3.01835E-1	 9.69088E+1	
 4.28720E+4	 3.14231E-1	 9.54966E+1	 4.50426E-1	 9.49794E+1	 2.92746E-1	 9.70246E+1	
 4.32643E+4	 3.07022E-1	 9.56180E+1	 4.40430E-1	 9.51536E+1	 2.84780E-1	 9.71372E+1	
 4.36601E+4	 2.99931E-1	 9.57366E+1	 4.29529E-1	 9.53235E+1	 2.77351E-1	 9.72469E+1	
 4.40596E+4	 2.92789E-1	 9.58524E+1	 4.18537E-1	 9.54890E+1	 2.68777E-1	 9.73532E+1	
 4.44627E+4	 2.86316E-1	 9.59657E+1	 4.08539E-1	 9.56506E+1	 2.60358E-1	 9.74562E+1	
 4.48695E+4	 2.79974E-1	 9.60764E+1	 3.98577E-1	 9.58082E+1	 2.53394E-1	 9.75564E+1	
 4.52800E+4	 2.73435E-1	 9.61846E+1	 3.89063E-1	 9.59621E+1	 2.46170E-1	 9.76538E+1	
 4.56942E+4	 2.67372E-1	 9.62903E+1	 3.78962E-1	 9.61120E+1	 2.38465E-1	 9.77481E+1	
 4.61123E+4	 2.61058E-1	 9.63936E+1	 3.69449E-1	 9.62582E+1	 2.32279E-1	 9.78400E+1	
 4.65342E+4	 2.54734E-1	 9.64944E+1	 3.57977E-1	 9.63998E+1	 2.25570E-1	 9.79292E+1	
 4.69599E+4	 2.48392E-1	 9.65926E+1	 3.49368E-1	 9.65379E+1	 2.16408E-1	 9.80148E+1	
 4.73896E+4	 2.43187E-1	 9.66888E+1	 3.39069E-1	 9.66721E+1	 2.10761E-1	 9.80982E+1	
 4.78232E+4	 2.37122E-1	 9.67826E+1	 3.30577E-1	 9.68028E+1	 2.03447E-1	 9.81786E+1	
 4.82607E+4	 2.31903E-1	 9.68743E+1	 3.20922E-1	 9.69297E+1	 1.96814E-1	 9.82565E+1	
 4.87022E+4	 2.26329E-1	 9.69638E+1	 3.12099E-1	 9.70532E+1	 1.91164E-1	 9.83321E+1	
 4.91478E+4	 2.20852E-1	 9.70512E+1	 3.02728E-1	 9.71729E+1	 1.84619E-1	 9.84051E+1	
 4.95975E+4	 2.15519E-1	 9.71364E+1	 2.93266E-1	 9.72889E+1	 1.77883E-1	 9.84755E+1	
 5.00513E+4	 2.10469E-1	 9.72197E+1	 2.84528E-1	 9.74015E+1	 1.71322E-1	 9.85432E+1	
 5.05092E+4	 2.05813E-1	 9.73011E+1	 2.75375E-1	 9.75104E+1	 1.65116E-1	 9.86085E+1	
 5.09713E+4	 2.00861E-1	 9.73805E+1	 2.67208E-1	 9.76161E+1	 1.60076E-1	 9.86719E+1	
 5.14376E+4	 1.96657E-1	 9.74583E+1	 2.58278E-1	 9.77182E+1	 1.55485E-1	 9.87334E+1	
 5.19082E+4	 1.91873E-1	 9.75342E+1	 2.50861E-1	 9.78175E+1	 1.49686E-1	 9.87926E+1	
 5.23832E+4	 1.87568E-1	 9.76084E+1	 2.42429E-1	 9.79133E+1	 1.44133E-1	 9.88496E+1	
 5.28624E+4	 1.82722E-1	 9.76807E+1	 2.34138E-1	 9.80060E+1	 1.39524E-1	 9.89048E+1	
 5.33461E+4	 1.78765E-1	 9.77514E+1	 2.26266E-1	 9.80955E+1	 1.33708E-1	 9.89577E+1	
 5.38341E+4	 1.74787E-1	 9.78205E+1	 2.18707E-1	 9.81820E+1	 1.28228E-1	 9.90084E+1	
 5.43267E+4	 1.70994E-1	 9.78881E+1	 2.11455E-1	 9.82656E+1	 1.23481E-1	 9.90572E+1	
 5.48237E+4	 1.67568E-1	 9.79544E+1	 2.04013E-1	 9.83463E+1	 1.18393E-1	 9.91040E+1	
 5.53253E+4	 1.63858E-1	 9.80192E+1	 1.97284E-1	 9.84243E+1	 1.14317E-1	 9.91493E+1	
 5.58315E+4	 1.60534E-1	 9.80827E+1	 1.90005E-1	 9.84995E+1	 1.09732E-1	 9.91927E+1	
 5.63423E+4	 1.56859E-1	 9.81448E+1	 1.83568E-1	 9.85721E+1	 1.05260E-1	 9.92343E+1	
 5.68578E+4	 1.53460E-1	 9.82055E+1	 1.76788E-1	 9.86420E+1	 1.01097E-1	 9.92743E+1	
 5.73780E+4	 1.49910E-1	 9.82648E+1	 1.69893E-1	 9.87092E+1	 9.61173E-2	 9.93123E+1	
 5.79029E+4	 1.46421E-1	 9.83227E+1	 1.63318E-1	 9.87738E+1	 9.24576E-2	 9.93489E+1	
 5.84327E+4	 1.43505E-1	 9.83794E+1	 1.56879E-1	 9.88359E+1	 8.87776E-2	 9.93840E+1	
 5.89673E+4	 1.40348E-1	 9.84350E+1	 1.51299E-1	 9.88957E+1	 8.46618E-2	 9.94175E+1	
 5.95068E+4	 1.37733E-1	 9.84894E+1	 1.44770E-1	 9.89530E+1	 8.14850E-2	 9.94497E+1	
 6.00512E+4	 1.34853E-1	 9.85428E+1	 1.39014E-1	 9.90079E+1	 7.76810E-2	 9.94804E+1	
 6.06006E+4	 1.32347E-1	 9.85951E+1	 1.32908E-1	 9.90605E+1	 7.39900E-2	 9.95097E+1	
 6.11551E+4	 1.29873E-1	 9.86465E+1	 1.27312E-1	 9.91109E+1	 7.08936E-2	 9.95377E+1	
 6.17146E+4	 1.27286E-1	 9.86968E+1	 1.22262E-1	 9.91592E+1	 6.76617E-2	 9.95645E+1	
 6.22792E+4	 1.24895E-1	 9.87462E+1	 1.17009E-1	 9.92055E+1	 6.43327E-2	 9.95899E+1	
 6.28490E+4	 1.22124E-1	 9.87945E+1	 1.12341E-1	 9.92499E+1	 6.18193E-2	 9.96144E+1	
 6.34240E+4	 1.19545E-1	 9.88418E+1	 1.07124E-1	 9.92923E+1	 5.86261E-2	 9.96376E+1	
 6.40043E+4	 1.16904E-1	 9.88881E+1	 1.01848E-1	 9.93326E+1	 5.55869E-2	 9.96596E+1	
 6.45899E+4	 1.14425E-1	 9.89333E+1	 9.71212E-2	 9.93710E+1	 5.29860E-2	 9.96805E+1	
 6.51808E+4	 1.12146E-1	 9.89777E+1	 9.23359E-2	 9.94075E+1	 5.01932E-2	 9.97004E+1	
 6.57772E+4	 1.09730E-1	 9.90211E+1	 8.82931E-2	 9.94425E+1	 4.79877E-2	 9.97194E+1	
 6.63790E+4	 1.07381E-1	 9.90636E+1	 8.41422E-2	 9.94757E+1	 4.53667E-2	 9.97373E+1	
 6.69863E+4	 1.05096E-1	 9.91051E+1	 8.08966E-2	 9.95077E+1	 4.30414E-2	 9.97543E+1	
 6.75991E+4	 1.02766E-1	 9.91458E+1	 7.78003E-2	 9.95385E+1	 4.09190E-2	 9.97705E+1	
 6.82176E+4	 1.00583E-1	 9.91856E+1	 7.45180E-2	 9.95680E+1	 3.85426E-2	 9.97858E+1	
 6.88417E+4	 9.81138E-2	 9.92244E+1	 7.08617E-2	 9.95960E+1	 3.67816E-2	 9.98003E+1	
 6.94716E+4	 9.61327E-2	 9.92624E+1	 6.70831E-2	 9.96225E+1	 3.48093E-2	 9.98141E+1	
 7.01072E+4	 9.38811E-2	 9.92995E+1	 6.37042E-2	 9.96477E+1	 3.25466E-2	 9.98269E+1	
 7.07486E+4	 9.14535E-2	 9.93357E+1	 6.07329E-2	 9.96718E+1	 3.09011E-2	 9.98392E+1	
 7.13959E+4	 8.91044E-2	 9.93709E+1	 5.77962E-2	 9.96946E+1	 2.90221E-2	 9.98506E+1	
 7.20491E+4	 8.63284E-2	 9.94051E+1	 5.45361E-2	 9.97162E+1	 2.73292E-2	 9.98615E+1	
 7.27083E+4	 8.38928E-2	 9.94383E+1	 5.11164E-2	 9.97364E+1	 2.58239E-2	 9.98717E+1	
 7.33735E+4	 8.13386E-2	 9.94704E+1	 4.76645E-2	 9.97553E+1	 2.42065E-2	 9.98812E+1	
 7.40448E+4	 7.86553E-2	 9.95015E+1	 4.46569E-2	 9.97729E+1	 2.29496E-2	 9.98903E+1	
 7.47222E+4	 7.59763E-2	 9.95316E+1	 4.18030E-2	 9.97895E+1	 2.15166E-2	 9.98988E+1	
 7.54059E+4	 7.34361E-2	 9.95606E+1	 3.96099E-2	 9.98051E+1	 2.02364E-2	 9.99068E+1	
 7.60958E+4	 7.08990E-2	 9.95887E+1	 3.73420E-2	 9.98199E+1	 1.87994E-2	 9.99143E+1	
 7.67920E+4	 6.85932E-2	 9.96158E+1	 3.45588E-2	 9.98336E+1	 1.75254E-2	 9.99212E+1	
 7.74946E+4	 6.59700E-2	 9.96419E+1	 3.22102E-2	 9.98463E+1	 1.66187E-2	 9.99278E+1	
 7.82036E+4	 6.34007E-2	 9.96670E+1	 3.02039E-2	 9.98583E+1	 1.56715E-2	 9.99340E+1	
 7.89191E+4	 6.07973E-2	 9.96910E+1	 2.86747E-2	 9.98696E+1	 1.44186E-2	 9.99397E+1	
 7.96411E+4	 5.80612E-2	 9.97140E+1	 2.72971E-2	 9.98804E+1	 1.35329E-2	 9.99450E+1	
 8.03697E+4	 5.55838E-2	 9.97360E+1	 2.55189E-2	 9.98905E+1	 1.25189E-2	 9.99500E+1	
 8.11051E+4	 5.30436E-2	 9.97570E+1	 2.36912E-2	 9.98999E+1	 1.17176E-2	 9.99546E+1	
 8.18471E+4	 5.00407E-2	 9.97768E+1	 2.20417E-2	 9.99086E+1	 1.07300E-2	 9.99589E+1	
 8.25959E+4	 4.75946E-2	 9.97956E+1	 2.07925E-2	 9.99168E+1	 9.99379E-3	 9.99628E+1	
 8.33516E+4	 4.50318E-2	 9.98134E+1	 1.95780E-2	 9.99245E+1	 9.29805E-3	 9.99665E+1	
 8.41142E+4	 4.23987E-2	 9.98302E+1	 1.82331E-2	 9.99318E+1	 8.53545E-3	 9.99699E+1	
 8.48838E+4	 4.00713E-2	 9.98460E+1	 1.65637E-2	 9.99383E+1	 7.91839E-3	 9.99730E+1	
 8.56604E+4	 3.76185E-2	 9.98609E+1	 1.51967E-2	 9.99443E+1	 7.14625E-3	 9.99758E+1	
 8.64441E+4	 3.52145E-2	 9.98748E+1	 1.42218E-2	 9.99499E+1	 6.63146E-3	 9.99784E+1	
 8.72350E+4	 3.30158E-2	 9.98879E+1	 1.37712E-2	 9.99554E+1	 6.10226E-3	 9.99809E+1	
 8.80331E+4	 3.07628E-2	 9.99001E+1	 1.35160E-2	 9.99607E+1	 5.56508E-3	 9.99831E+1	
 8.88385E+4	 2.86203E-2	 9.99114E+1	 1.30429E-2	 9.99659E+1	 5.10879E-3	 9.99851E+1	
 8.96513E+4	 2.64668E-2	 9.99218E+1	 1.18805E-2	 9.99706E+1	 4.59040E-3	 9.99869E+1	
 9.04715E+4	 2.44788E-2	 9.99315E+1	 1.05892E-2	 9.99748E+1	 4.14071E-3	 9.99885E+1	
 9.12993E+4	 2.24669E-2	 9.99404E+1	 9.30519E-3	 9.99785E+1	 3.72801E-3	 9.99900E+1	
 9.21346E+4	 2.05640E-2	 9.99485E+1	 8.09868E-3	 9.99817E+1	 3.34849E-3	 9.99913E+1	
 9.29775E+4	 1.85881E-2	 9.99559E+1	 6.98409E-3	 9.99844E+1	 3.08275E-3	 9.99926E+1	
 9.38282E+4	 1.66903E-2	 9.99625E+1	 5.71117E-3	 9.99867E+1	 2.79918E-3	 9.99937E+1	
 9.46866E+4	 1.52072E-2	 9.99685E+1	 4.72112E-3	 9.99886E+1	 2.56667E-3	 9.99947E+1	
 9.55529E+4	 1.36497E-2	 9.99739E+1	 4.32330E-3	 9.99903E+1	 2.28141E-3	 9.99956E+1	
 9.64272E+4	 1.20503E-2	 9.99787E+1	 4.16847E-3	 9.99919E+1	 2.05231E-3	 9.99964E+1	
 9.73094E+4	 1.07225E-2	 9.99829E+1	 3.88439E-3	 9.99935E+1	 1.75039E-3	 9.99971E+1	
 9.81997E+4	 9.45951E-3	 9.99867E+1	 3.52544E-3	 9.99948E+1	 1.55102E-3	 9.99977E+1	
 9.90981E+4	 8.25186E-3	 9.99899E+1	 3.27535E-3	 9.99961E+1	 1.32504E-3	 9.99982E+1	
 1.00005E+5	 7.08748E-3	 9.99927E+1	 2.96799E-3	 9.99973E+1	 1.12721E-3	 9.99987E+1	
 1.00920E+5	 5.87956E-3	 9.99951E+1	 2.40720E-3	 9.99983E+1	 9.72644E-4	 9.99991E+1	
 1.01843E+5	 4.52677E-3	 9.99968E+1	 1.85723E-3	 9.99990E+1	 7.85766E-4	 9.99994E+1	
 1.02775E+5	 3.23257E-3	 9.99981E+1	 1.38735E-3	 9.99996E+1	 6.29364E-4	 9.99996E+1	
 1.03715E+5	 2.36257E-3	 9.99991E+1	 8.31795E-4	 9.99999E+1	 4.69428E-4	 9.99998E+1	
 1.04664E+5	 1.60977E-3	 9.99997E+1	 2.93945E-4	 1.00000E+2	 3.42771E-4	 9.99999E+1	
 1.05622E+5	 7.74598E-4	 1.00000E+2	 0.00000E+0	 1.00000E+2	 1.64042E-4	 1.00000E+2	
 1.06588E+5	 0.00000E+0	 1.00000E+2	 0.00000E+0	 1.00000E+2	 0.00000E+0	 1.00000E+2	
MWDstop :
