# Supplementary material for: Copolymers of NVAm and NVP for Efficient Gene Delivery
Source: ACS Polym Au. 2026 Jan 16;6(1):426–36. doi: 10.1021/acspolymersau.5c00167 (PMC12903468; doi:10.1021/acspolymersau.5c00167)
Supplement: Supplementary file 1 [file lg5c00167_si_001.zip › raw_and_analyzed_data/SEC_Data/TF039 50 50 - 1.TXT]

Sample :	Vial  45: TF039 50/50 - 1
Method settings :	C:\WINGPC_8#1\PSS.ChromPilot.Method.Instrument.2.xml
Sequence table :	C:\WINGPC_8#1\PSS.ChromPilot.Sequence.Instrument.2.xml
Inject date :	Donnerstag   05.09.24   20:08:41
Inject volume :	100.000	ul
Concentration :	  1.000	g/l
Project :	C:\GPC Data\Projects\Messung_2024_03Jul_H2O
Calibration :	C:\GPC Data\Calibration\Calibration_PEG_030724_03formicacid01NaCl_pH2.CAL
Method :	C:\GPC Data\Methods\Standard_MET_AQ_030724_Dual Wavelength_A_B_2_PEG.MET
Export file :	C:\Users\AG B�ker\Desktop\Data\Tom\TF039 50 50 - 1.TXT

Operator :	AG B�ker
Account :	

Calibration MH-K :	 1.000000	ml/g	univ. Calibration MH-K :	 0.000000	ml/g
Calibration MH-A :	 0.000000	-	univ. Calibration MH-A :	 0.000000	-
Internal Standard Calibration :	 50.000	ml
Internal Standard Acquisition :	-------	ml
Data Interval :	  1.000	s

Eluent :	H2O + 0.1MNaCl + 0.3 % formic acid
Flow :	  1.000	ml/min

Column 1 :	PSS NOVEMA Max VS, 10�m	Temperature :	 40.000	C
Column 2 :	PSS NOVEMA Max 10�m, 1000A	Temperature :	 40.000	C
Column 3 :	PSS NOVEMA Max 10mm, 1000A	Temperature :	 40.000	C
Column 4 :	PSS NOVEMA Max, 10�m, 30A	Temperature :	 40.000	C

Detector 1 :	I2: VWD 1, Signal A	Delay :	  0.000	min
Detector 2 :	I2: VWD 1, Signal B	Delay :	  0.000	min
Detector 3 :	I2: RID 1, RI Signal	Delay :	  0.400	min
Detector 4 :	I2: IsoPump 1, Pressure	Delay :	  0.000	min
Detector 5 :	PSS SLD 7000/BI-MwA	Delay :	  0.180	min
Detector 6 :	PSS SLD 7000/BI-MwA	Delay :	  0.180	min
Detector 7 :	PSS SLD 7000/BI-MwA	Delay :	  0.180	min
Detector 8 :	PSS SLD 7000/BI-MwA	Delay :	  0.180	min
Detector 9 :	PSS SLD 7000/BI-MwA	Delay :	  0.180	min
Detector 10 :	PSS SLD 7000/BI-MwA	Delay :	  0.180	min
Detector 11 :	PSS SLD 7000/BI-MwA	Delay :	  0.180	min
Detector 12 :	PSS SLD 7000/BI-MwA	Delay :	  0.180	min

Baseline from :	 22.192	to :	 30.582	ml
Integration from :	 22.192	to :	 30.582	ml

	I2: VWD 1, Signal A	I2: VWD 1, Signal B	I2: RID 1, RI Signal
Mn:	 9.170E+3	 9.659E+3	 1.261E+4	g/mol
Mw:	 1.740E+4	 1.838E+4	 1.973E+4	g/mol
Mz:	 2.862E+4	 2.885E+4	 2.677E+4	g/mol
M(z+1):	 4.046E+4	 3.882E+4	 3.389E+4	g/mol
Mv:	 0.000E+0	 0.000E+0	 0.000E+0	g/mol
D:	 1.898E+0	 1.903E+0	 1.565E+0	
[n]:	 0.000E+0	 0.000E+0	 0.000E+0	ml/g
Vp:	 2.592E+1	 2.575E+1	 2.557E+1	ml
Mp:	 1.595E+4	 1.769E+4	 1.979E+4	g/mol
Fl:	 3.426E+1	 1.699E+1	 4.633E+1	ml*V
< 1120 :	      0.00	      0.00	      0.00	%
w% : 	    100.00	    100.00	    100.00	%
> 105218 :	      0.00	      0.00	      0.00	%

Calibration Coefficients:

Vol. min : 19.935830   
Vol. max : 31.290330   
R : 9.999090e-01
Fit : PSS Poly 5
Const.: -6.517006e+01
Coef.2: 1.639485e+01
Coef.3: -1.511571e+00
Coef.4: 6.957456e-02
Coef.5: -1.600580e-03
Coef.6: 1.460191e-05
Coef.7: 0.000000e+00
Coef.8: 0.000000e+00


Multi area report start :
Sample :	Vial  45: TF039 50/50 - 1
Calibration:	C:\GPC Data\Calibration\Calibration_PEG_030724_03formicacid01NaCl_pH2.CAL
Print Date:	Freitag      06.09.24   13:05:57
Project:	C:\GPC Data\Projects\Messung_2024_03Jul_H2O
Method:	C:\GPC Data\Methods\Standard_MET_AQ_030724_Dual Wavelength_A_B_2_PEG
MAS Parameters:	

Area	Name	from	to	Unit

1				
2				
3				
4				
5				
6				
7				
8				

 	Set 1	Set 2	Set 3	Set 4	Set 5	Set 6	Set 7	Set 8

 	-	-	-	-	-	-	-	-
 	-	-	-	-	-	-	-	-
 	-	-	-	-	-	-	-	-
 	-	-	-	-	-	-	-	-
 	-	-	-	-	-	-	-	-
 	-	-	-	-	-	-	-	-
 	-	-	-	-	-	-	-	-
 	-	-	-	-	-	-	-	-

Multi area report end :

RAWstart :
Time	I2: VWD 1, Signal A	I2: VWD 1, Signal B	I2: RID 1, RI Signal	Time

 0.00000E+0	-5.67933E-2	-4.21534E-2	-1.01554E+0	 20:08:41:11	
 1.66667E-2	-5.70546E-2	-4.18673E-2	-1.01496E+0	 20:08:42:11	
 3.33333E-2	-5.74834E-2	-4.17830E-2	-1.01460E+0	 20:08:43:11	
 5.00000E-2	-5.77362E-2	-4.18383E-2	-1.01453E+0	 20:08:44:11	
 6.66667E-2	-5.76815E-2	-4.18859E-2	-1.01469E+0	 20:08:45:11	
 8.33333E-2	-5.75123E-2	-4.16957E-2	-1.01492E+0	 20:08:46:11	
 1.00000E-1	-5.74080E-2	-4.08837E-2	-1.01502E+0	 20:08:47:11	
 1.16667E-1	-5.74953E-2	-3.98811E-2	-1.01482E+0	 20:08:48:11	
 1.33333E-1	-5.76367E-2	-3.87418E-2	-1.01437E+0	 20:08:49:11	
 1.50000E-1	-5.78895E-2	-3.78939E-2	-1.01382E+0	 20:08:50:11	
 1.66667E-1	-5.84253E-2	-3.77401E-2	-1.01322E+0	 20:08:51:11	
 1.83333E-1	-5.92692E-2	-3.81509E-2	-1.01248E+0	 20:08:52:11	
 2.00000E-1	-6.02792E-2	-3.91512E-2	-1.01170E+0	 20:08:53:11	
 2.16667E-1	-6.08937E-2	-4.06997E-2	-1.01100E+0	 20:08:54:11	
 2.33333E-1	-6.11211E-2	-4.19196E-2	-1.00993E+0	 20:08:55:11	
 2.50000E-1	-6.10890E-2	-4.27436E-2	-1.00864E+0	 20:08:56:11	
 2.66667E-1	-6.08962E-2	-4.31341E-2	-1.00717E+0	 20:08:57:11	
 2.83333E-1	-6.04831E-2	-4.31787E-2	-1.00574E+0	 20:08:58:11	
 3.00000E-1	-5.97654E-2	-4.27960E-2	-1.00448E+0	 20:08:59:11	
 3.16667E-1	-5.90732E-2	-4.21982E-2	-1.00350E+0	 20:09:00:11	
 3.33333E-1	-5.85050E-2	-4.16580E-2	-1.00237E+0	 20:09:01:11	
 3.50000E-1	-5.83112E-2	-4.15921E-2	-1.00129E+0	 20:09:02:11	
 3.66667E-1	-5.83161E-2	-4.20150E-2	-1.00046E+0	 20:09:03:11	
 3.83333E-1	-5.83227E-2	-4.25398E-2	-9.99609E-1	 20:09:04:11	
 4.00000E-1	-5.82511E-2	-4.28262E-2	-9.98829E-1	 20:09:05:11	
 4.16667E-1	-5.82795E-2	-4.27277E-2	-9.98169E-1	 20:09:06:11	
 4.33333E-1	-5.85315E-2	-4.22899E-2	-9.97285E-1	 20:09:07:11	
 4.50000E-1	-5.88659E-2	-4.19798E-2	-9.96291E-1	 20:09:08:11	
 4.66667E-1	-5.89385E-2	-4.19897E-2	-9.95526E-1	 20:09:09:11	
 4.83333E-1	-5.84216E-2	-4.21229E-2	-9.94682E-1	 20:09:10:11	
 5.00000E-1	-5.74047E-2	-4.20099E-2	-9.93842E-1	 20:09:11:11	
 5.16667E-1	-5.63015E-2	-4.15581E-2	-9.93037E-1	 20:09:12:11	
 5.33333E-1	-5.54032E-2	-4.07867E-2	-9.92379E-1	 20:09:13:11	
 5.50000E-1	-5.48435E-2	-4.02857E-2	-9.91679E-1	 20:09:14:11	
 5.66667E-1	-5.47760E-2	-4.05638E-2	-9.90976E-1	 20:09:15:11	
 5.83333E-1	-5.53471E-2	-4.13180E-2	-9.90302E-1	 20:09:16:11	
 6.00000E-1	-5.64197E-2	-4.23040E-2	-9.89349E-1	 20:09:17:11	
 6.16667E-1	-5.75362E-2	-4.30068E-2	-9.88364E-1	 20:09:18:11	
 6.33333E-1	-5.85239E-2	-4.29833E-2	-9.87603E-1	 20:09:19:11	
 6.50000E-1	-5.92247E-2	-4.24195E-2	-9.86753E-1	 20:09:20:11	
 6.66667E-1	-5.98054E-2	-4.13861E-2	-9.85858E-1	 20:09:21:11	
 6.83333E-1	-6.02256E-2	-4.03065E-2	-9.85114E-1	 20:09:22:11	
 7.00000E-1	-6.03080E-2	-3.96642E-2	-9.84079E-1	 20:09:23:11	
 7.16667E-1	-5.97638E-2	-3.98126E-2	-9.83285E-1	 20:09:24:11	
 7.33333E-1	-5.85042E-2	-4.07091E-2	-9.82691E-1	 20:09:25:11	
 7.50000E-1	-5.69360E-2	-4.15758E-2	-9.82019E-1	 20:09:26:11	
 7.66667E-1	-5.54725E-2	-4.19122E-2	-9.81308E-1	 20:09:27:11	
 7.83333E-1	-5.46549E-2	-4.17675E-2	-9.80715E-1	 20:09:28:11	
 8.00000E-1	-5.43675E-2	-4.14627E-2	-9.80122E-1	 20:09:29:11	
 8.16667E-1	-5.42329E-2	-4.13772E-2	-9.79228E-1	 20:09:30:11	
 8.33333E-1	-5.39935E-2	-4.17133E-2	-9.78440E-1	 20:09:31:11	
 8.50000E-1	-5.38498E-2	-4.21094E-2	-9.77760E-1	 20:09:32:11	
 8.66667E-1	-5.41187E-2	-4.21453E-2	-9.76974E-1	 20:09:33:11	
 8.83333E-1	-5.47341E-2	-4.18578E-2	-9.76182E-1	 20:09:34:11	
 9.00000E-1	-5.53811E-2	-4.10255E-2	-9.75521E-1	 20:09:35:11	
 9.16667E-1	-5.55934E-2	-4.02772E-2	-9.74745E-1	 20:09:36:11	
 9.33333E-1	-5.55443E-2	-3.94056E-2	-9.73985E-1	 20:09:37:11	
 9.50000E-1	-5.55090E-2	-3.87049E-2	-9.73377E-1	 20:09:38:11	
 9.66667E-1	-5.56717E-2	-3.81938E-2	-9.72874E-1	 20:09:39:11	
 9.83333E-1	-5.61067E-2	-3.80496E-2	-9.72390E-1	 20:09:40:11	
 1.00000E+0	-5.67232E-2	-3.84351E-2	-9.71998E-1	 20:09:41:11	
 1.01667E+0	-5.72819E-2	-3.89352E-2	-9.71556E-1	 20:09:42:11	
 1.03333E+0	-5.75156E-2	-3.92656E-2	-9.71029E-1	 20:09:43:11	
 1.05000E+0	-5.72960E-2	-3.93892E-2	-9.70422E-1	 20:09:44:11	
 1.06667E+0	-5.67650E-2	-3.93710E-2	-9.69461E-1	 20:09:45:11	
 1.08333E+0	-5.62667E-2	-3.93927E-2	-9.68365E-1	 20:09:46:11	
 1.10000E+0	-5.59841E-2	-3.97108E-2	-9.67459E-1	 20:09:47:11	
 1.11667E+0	-5.60217E-2	-4.01412E-2	-9.66852E-1	 20:09:48:11	
 1.13333E+0	-5.63078E-2	-4.07404E-2	-9.66229E-1	 20:09:49:11	
 1.15000E+0	-5.67788E-2	-4.12709E-2	-9.65543E-1	 20:09:50:11	
 1.16667E+0	-5.72555E-2	-4.15891E-2	-9.64796E-1	 20:09:51:11	
 1.18333E+0	-5.73800E-2	-4.16355E-2	-9.63578E-1	 20:09:52:11	
 1.20000E+0	-5.69809E-2	-4.12534E-2	-9.62175E-1	 20:09:53:11	
 1.21667E+0	-5.63867E-2	-4.06058E-2	-9.61037E-1	 20:09:54:11	
 1.23333E+0	-5.60711E-2	-4.03198E-2	-9.59908E-1	 20:09:55:11	
 1.25000E+0	-5.61678E-2	-4.04044E-2	-9.58909E-1	 20:09:56:11	
 1.26667E+0	-5.64480E-2	-4.10978E-2	-9.58149E-1	 20:09:57:11	
 1.28333E+0	-5.66491E-2	-4.20213E-2	-9.57246E-1	 20:09:58:11	
 1.30000E+0	-5.69045E-2	-4.28501E-2	-9.56260E-1	 20:09:59:11	
 1.31667E+0	-5.74421E-2	-4.33478E-2	-9.55245E-1	 20:10:00:11	
 1.33333E+0	-5.82797E-2	-4.32509E-2	-9.53955E-1	 20:10:01:11	
 1.35000E+0	-5.87795E-2	-4.27366E-2	-9.52472E-1	 20:10:02:11	
 1.36667E+0	-5.84877E-2	-4.21815E-2	-9.51140E-1	 20:10:03:11	
 1.38333E+0	-5.74995E-2	-4.16201E-2	-9.50059E-1	 20:10:04:11	
 1.40000E+0	-5.64519E-2	-4.10439E-2	-9.49004E-1	 20:10:05:11	
 1.41667E+0	-5.60241E-2	-4.06204E-2	-9.48044E-1	 20:10:06:11	
 1.43333E+0	-5.63074E-2	-4.05337E-2	-9.47221E-1	 20:10:07:11	
 1.45000E+0	-5.68265E-2	-4.07381E-2	-9.46206E-1	 20:10:08:11	
 1.46667E+0	-5.70510E-2	-4.11510E-2	-9.45214E-1	 20:10:09:11	
 1.48333E+0	-5.68364E-2	-4.17203E-2	-9.44501E-1	 20:10:10:11	
 1.50000E+0	-5.64611E-2	-4.24719E-2	-9.43596E-1	 20:10:11:11	
 1.51667E+0	-5.63287E-2	-4.33286E-2	-9.42322E-1	 20:10:12:11	
 1.53333E+0	-5.66184E-2	-4.43139E-2	-9.41405E-1	 20:10:13:11	
 1.55000E+0	-5.71688E-2	-4.50497E-2	-9.40440E-1	 20:10:14:11	
 1.56667E+0	-5.78190E-2	-4.53468E-2	-9.39531E-1	 20:10:15:11	
 1.58333E+0	-5.84947E-2	-4.51941E-2	-9.38884E-1	 20:10:16:11	
 1.60000E+0	-5.91098E-2	-4.44402E-2	-9.38109E-1	 20:10:17:11	
 1.61667E+0	-5.94130E-2	-4.34366E-2	-9.37635E-1	 20:10:18:11	
 1.63333E+0	-5.91607E-2	-4.23682E-2	-9.37372E-1	 20:10:19:11	
 1.65000E+0	-5.83490E-2	-4.15752E-2	-9.37060E-1	 20:10:20:11	
 1.66667E+0	-5.72180E-2	-4.12687E-2	-9.36662E-1	 20:10:21:11	
 1.68333E+0	-5.63368E-2	-4.12186E-2	-9.36302E-1	 20:10:22:11	
 1.70000E+0	-5.58516E-2	-4.11135E-2	-9.36082E-1	 20:10:23:11	
 1.71667E+0	-5.58665E-2	-4.08376E-2	-9.36163E-1	 20:10:24:11	
 1.73333E+0	-5.61818E-2	-4.03991E-2	-9.36547E-1	 20:10:25:11	
 1.75000E+0	-5.66079E-2	-4.02813E-2	-9.36832E-1	 20:10:26:11	
 1.76667E+0	-5.69568E-2	-4.06544E-2	-9.36930E-1	 20:10:27:11	
 1.78333E+0	-5.71311E-2	-4.13153E-2	-9.36874E-1	 20:10:28:11	
 1.80000E+0	-5.72410E-2	-4.23327E-2	-9.36824E-1	 20:10:29:11	
 1.81667E+0	-5.73710E-2	-4.31914E-2	-9.36990E-1	 20:10:30:11	
 1.83333E+0	-5.74520E-2	-4.34286E-2	-9.37505E-1	 20:10:31:11	
 1.85000E+0	-5.74187E-2	-4.30519E-2	-9.38069E-1	 20:10:32:11	
 1.86667E+0	-5.73047E-2	-4.20021E-2	-9.38774E-1	 20:10:33:11	
 1.88333E+0	-5.74217E-2	-4.09388E-2	-9.39488E-1	 20:10:34:11	
 1.90000E+0	-5.78462E-2	-4.04096E-2	-9.40048E-1	 20:10:35:11	
 1.91667E+0	-5.83281E-2	-4.03525E-2	-9.40685E-1	 20:10:36:11	
 1.93333E+0	-5.86811E-2	-4.05041E-2	-9.41329E-1	 20:10:37:11	
 1.95000E+0	-5.87541E-2	-4.05236E-2	-9.41874E-1	 20:10:38:11	
 1.96667E+0	-5.86862E-2	-4.03325E-2	-9.42450E-1	 20:10:39:11	
 1.98333E+0	-5.84996E-2	-4.01341E-2	-9.43285E-1	 20:10:40:11	
 2.00000E+0	-5.82013E-2	-4.02063E-2	-9.44263E-1	 20:10:41:11	
 2.01667E+0	-5.77877E-2	-4.06893E-2	-9.45262E-1	 20:10:42:11	
 2.03333E+0	-5.74609E-2	-4.12021E-2	-9.46964E-1	 20:10:43:11	
 2.05000E+0	-5.73613E-2	-4.15151E-2	-9.48330E-1	 20:10:44:11	
 2.06667E+0	-5.75577E-2	-4.15984E-2	-9.49314E-1	 20:10:45:11	
 2.08333E+0	-5.78817E-2	-4.16040E-2	-9.50260E-1	 20:10:46:11	
 2.10000E+0	-5.82352E-2	-4.16040E-2	-9.51103E-1	 20:10:47:11	
 2.11667E+0	-5.85260E-2	-4.15780E-2	-9.51757E-1	 20:10:48:11	
 2.13333E+0	-5.88533E-2	-4.15472E-2	-9.52367E-1	 20:10:49:11	
 2.15000E+0	-5.92327E-2	-4.17560E-2	-9.52844E-1	 20:10:50:11	
 2.16667E+0	-5.96990E-2	-4.26068E-2	-9.53193E-1	 20:10:51:11	
 2.18333E+0	-6.01807E-2	-4.37536E-2	-9.53663E-1	 20:10:52:11	
 2.20000E+0	-6.07242E-2	-4.48878E-2	-9.54168E-1	 20:10:53:11	
 2.21667E+0	-6.11236E-2	-4.55667E-2	-9.54455E-1	 20:10:54:11	
 2.23333E+0	-6.12344E-2	-4.54985E-2	-9.54573E-1	 20:10:55:11	
 2.25000E+0	-6.09676E-2	-4.47495E-2	-9.54571E-1	 20:10:56:11	
 2.26667E+0	-6.04210E-2	-4.37020E-2	-9.54539E-1	 20:10:57:11	
 2.28333E+0	-5.98396E-2	-4.27497E-2	-9.54502E-1	 20:10:58:11	
 2.30000E+0	-5.92327E-2	-4.20901E-2	-9.54416E-1	 20:10:59:11	
 2.31667E+0	-5.86796E-2	-4.18998E-2	-9.54256E-1	 20:11:00:11	
 2.33333E+0	-5.81255E-2	-4.23877E-2	-9.53994E-1	 20:11:01:11	
 2.35000E+0	-5.77133E-2	-4.29982E-2	-9.53415E-1	 20:11:02:11	
 2.36667E+0	-5.74882E-2	-4.32814E-2	-9.52609E-1	 20:11:03:11	
 2.38333E+0	-5.74875E-2	-4.30810E-2	-9.51769E-1	 20:11:04:11	
 2.40000E+0	-5.75825E-2	-4.23251E-2	-9.50452E-1	 20:11:05:11	
 2.41667E+0	-5.76712E-2	-4.14872E-2	-9.49343E-1	 20:11:06:11	
 2.43333E+0	-5.77496E-2	-4.09819E-2	-9.48453E-1	 20:11:07:11	
 2.45000E+0	-5.77441E-2	-4.07681E-2	-9.47435E-1	 20:11:08:11	
 2.46667E+0	-5.75872E-2	-4.09496E-2	-9.46291E-1	 20:11:09:11	
 2.48333E+0	-5.74403E-2	-4.13055E-2	-9.45207E-1	 20:11:10:11	
 2.50000E+0	-5.74596E-2	-4.18883E-2	-9.43594E-1	 20:11:11:11	
 2.51667E+0	-5.78117E-2	-4.23819E-2	-9.41101E-1	 20:11:12:11	
 2.53333E+0	-5.83018E-2	-4.26451E-2	-9.39026E-1	 20:11:13:11	
 2.55000E+0	-5.86566E-2	-4.26342E-2	-9.36622E-1	 20:11:14:11	
 2.56667E+0	-5.87595E-2	-4.24070E-2	-9.34074E-1	 20:11:15:11	
 2.58333E+0	-5.86777E-2	-4.22113E-2	-9.31945E-1	 20:11:16:11	
 2.60000E+0	-5.85541E-2	-4.21453E-2	-9.29860E-1	 20:11:17:11	
 2.61667E+0	-5.85834E-2	-4.21969E-2	-9.26420E-1	 20:11:18:11	
 2.63333E+0	-5.87697E-2	-4.23099E-2	-9.23283E-1	 20:11:19:11	
 2.65000E+0	-5.88665E-2	-4.23736E-2	-9.20256E-1	 20:11:20:11	
 2.66667E+0	-5.87148E-2	-4.23008E-2	-9.16284E-1	 20:11:21:11	
 2.68333E+0	-5.84875E-2	-4.21065E-2	-9.12012E-1	 20:11:22:11	
 2.70000E+0	-5.84642E-2	-4.17485E-2	-9.08602E-1	 20:11:23:11	
 2.71667E+0	-5.88674E-2	-4.14773E-2	-9.04660E-1	 20:11:24:11	
 2.73333E+0	-5.95102E-2	-4.11175E-2	-9.00471E-1	 20:11:25:11	
 2.75000E+0	-5.99226E-2	-4.07274E-2	-8.96211E-1	 20:11:26:11	
 2.76667E+0	-5.98925E-2	-4.04100E-2	-8.91959E-1	 20:11:27:11	
 2.78333E+0	-5.94313E-2	-4.02726E-2	-8.87904E-1	 20:11:28:11	
 2.80000E+0	-5.89217E-2	-4.04006E-2	-8.84442E-1	 20:11:29:11	
 2.81667E+0	-5.88500E-2	-4.04664E-2	-8.80540E-1	 20:11:30:11	
 2.83333E+0	-5.93023E-2	-4.03690E-2	-8.76831E-1	 20:11:31:11	
 2.85000E+0	-6.00317E-2	-4.02347E-2	-8.73882E-1	 20:11:32:11	
 2.86667E+0	-6.05623E-2	-4.02691E-2	-8.71334E-1	 20:11:33:11	
 2.88333E+0	-6.06099E-2	-4.04809E-2	-8.68448E-1	 20:11:34:11	
 2.90000E+0	-6.02220E-2	-4.08810E-2	-8.65821E-1	 20:11:35:11	
 2.91667E+0	-5.96581E-2	-4.12549E-2	-8.63844E-1	 20:11:36:11	
 2.93333E+0	-5.91375E-2	-4.08320E-2	-8.61694E-1	 20:11:37:11	
 2.95000E+0	-5.87542E-2	-4.00248E-2	-8.59704E-1	 20:11:38:11	
 2.96667E+0	-5.85162E-2	-3.88999E-2	-8.58391E-1	 20:11:39:11	
 2.98333E+0	-5.84967E-2	-3.79776E-2	-8.57349E-1	 20:11:40:11	
 3.00000E+0	-5.86781E-2	-3.75343E-2	-8.56716E-1	 20:11:41:11	
 3.01667E+0	-5.88560E-2	-3.74074E-2	-8.56582E-1	 20:11:42:11	
 3.03333E+0	-5.86367E-2	-3.76023E-2	-8.56901E-1	 20:11:43:11	
 3.05000E+0	-5.79618E-2	-3.78828E-2	-8.57509E-1	 20:11:44:11	
 3.06667E+0	-5.69442E-2	-3.82806E-2	-8.58316E-1	 20:11:45:11	
 3.08333E+0	-5.62102E-2	-3.87080E-2	-8.59578E-1	 20:11:46:11	
 3.10000E+0	-5.60132E-2	-3.89858E-2	-8.61149E-1	 20:11:47:11	
 3.11667E+0	-5.61808E-2	-3.90143E-2	-8.62858E-1	 20:11:48:11	
 3.13333E+0	-5.63065E-2	-3.86243E-2	-8.65268E-1	 20:11:49:11	
 3.15000E+0	-5.61471E-2	-3.80210E-2	-8.68064E-1	 20:11:50:11	
 3.16667E+0	-5.57760E-2	-3.71727E-2	-8.70440E-1	 20:11:51:11	
 3.18333E+0	-5.54738E-2	-3.66377E-2	-8.72834E-1	 20:11:52:11	
 3.20000E+0	-5.53396E-2	-3.63793E-2	-8.75924E-1	 20:11:53:11	
 3.21667E+0	-5.54370E-2	-3.64119E-2	-8.80105E-1	 20:11:54:11	
 3.23333E+0	-5.58652E-2	-3.67503E-2	-8.83293E-1	 20:11:55:11	
 3.25000E+0	-5.66560E-2	-3.71103E-2	-8.87582E-1	 20:11:56:11	
 3.26667E+0	-5.76632E-2	-3.74084E-2	-8.92053E-1	 20:11:57:11	
 3.28333E+0	-5.84301E-2	-3.76381E-2	-8.95886E-1	 20:11:58:11	
 3.30000E+0	-5.86794E-2	-3.81952E-2	-9.00588E-1	 20:11:59:11	
 3.31667E+0	-5.83653E-2	-3.90456E-2	-9.06327E-1	 20:12:00:11	
 3.33333E+0	-5.78023E-2	-4.01268E-2	-9.10418E-1	 20:12:01:11	
 3.35000E+0	-5.73589E-2	-4.10049E-2	-9.15265E-1	 20:12:02:11	
 3.36667E+0	-5.70795E-2	-4.13965E-2	-9.20315E-1	 20:12:03:11	
 3.38333E+0	-5.67949E-2	-4.15339E-2	-9.24355E-1	 20:12:04:11	
 3.40000E+0	-5.64208E-2	-4.15710E-2	-9.28823E-1	 20:12:05:11	
 3.41667E+0	-5.61091E-2	-4.16273E-2	-9.34291E-1	 20:12:06:11	
 3.43333E+0	-5.59869E-2	-4.16609E-2	-9.38306E-1	 20:12:07:11	
 3.45000E+0	-5.61111E-2	-4.15904E-2	-9.42931E-1	 20:12:08:11	
 3.46667E+0	-5.62664E-2	-4.13066E-2	-9.47748E-1	 20:12:09:11	
 3.48333E+0	-5.63223E-2	-4.10498E-2	-9.51543E-1	 20:12:10:11	
 3.50000E+0	-5.63301E-2	-4.08839E-2	-9.55931E-1	 20:12:11:11	
 3.51667E+0	-5.64659E-2	-4.07656E-2	-9.60538E-1	 20:12:12:11	
 3.53333E+0	-5.68185E-2	-4.04976E-2	-9.64889E-1	 20:12:13:11	
 3.55000E+0	-5.72434E-2	-4.01077E-2	-9.68529E-1	 20:12:14:11	
 3.56667E+0	-5.76845E-2	-3.96491E-2	-9.72852E-1	 20:12:15:11	
 3.58333E+0	-5.79634E-2	-3.93111E-2	-9.77134E-1	 20:12:16:11	
 3.60000E+0	-5.81679E-2	-3.91766E-2	-9.80594E-1	 20:12:17:11	
 3.61667E+0	-5.82745E-2	-3.89221E-2	-9.84493E-1	 20:12:18:11	
 3.63333E+0	-5.84399E-2	-3.86062E-2	-9.88238E-1	 20:12:19:11	
 3.65000E+0	-5.86644E-2	-3.85914E-2	-9.91077E-1	 20:12:20:11	
 3.66667E+0	-5.89981E-2	-3.93245E-2	-9.94228E-1	 20:12:21:11	
 3.68333E+0	-5.92488E-2	-4.03293E-2	-9.97367E-1	 20:12:22:11	
 3.70000E+0	-5.92747E-2	-4.11017E-2	-9.99810E-1	 20:12:23:11	
 3.71667E+0	-5.90434E-2	-4.11245E-2	-1.00252E+0	 20:12:24:11	
 3.73333E+0	-5.85941E-2	-4.00222E-2	-1.00568E+0	 20:12:25:11	
 3.75000E+0	-5.81699E-2	-3.88332E-2	-1.00798E+0	 20:12:26:11	
 3.76667E+0	-5.79671E-2	-3.81568E-2	-1.01011E+0	 20:12:27:11	
 3.78333E+0	-5.80390E-2	-3.82301E-2	-1.01286E+0	 20:12:28:11	
 3.80000E+0	-5.83679E-2	-3.91341E-2	-1.01556E+0	 20:12:29:11	
 3.81667E+0	-5.87117E-2	-4.02474E-2	-1.01760E+0	 20:12:30:11	
 3.83333E+0	-5.89163E-2	-4.02170E-2	-1.01981E+0	 20:12:31:11	
 3.85000E+0	-5.88325E-2	-3.94570E-2	-1.02180E+0	 20:12:32:11	
 3.86667E+0	-5.84587E-2	-3.81454E-2	-1.02328E+0	 20:12:33:11	
 3.88333E+0	-5.81223E-2	-3.69555E-2	-1.02496E+0	 20:12:34:11	
 3.90000E+0	-5.81847E-2	-3.64638E-2	-1.02673E+0	 20:12:35:11	
 3.91667E+0	-5.87703E-2	-3.65124E-2	-1.02820E+0	 20:12:36:11	
 3.93333E+0	-5.94254E-2	-3.69538E-2	-1.03028E+0	 20:12:37:11	
 3.95000E+0	-5.96738E-2	-3.74929E-2	-1.03196E+0	 20:12:38:11	
 3.96667E+0	-5.94213E-2	-3.81912E-2	-1.03344E+0	 20:12:39:11	
 3.98333E+0	-5.89453E-2	-3.87718E-2	-1.03530E+0	 20:12:40:11	
 4.00000E+0	-5.85629E-2	-3.89997E-2	-1.03723E+0	 20:12:41:11	
 4.01667E+0	-5.85326E-2	-3.87558E-2	-1.03881E+0	 20:12:42:11	
 4.03333E+0	-5.88807E-2	-3.80693E-2	-1.04019E+0	 20:12:43:11	
 4.05000E+0	-5.95176E-2	-3.75564E-2	-1.04132E+0	 20:12:44:11	
 4.06667E+0	-6.02945E-2	-3.78197E-2	-1.04213E+0	 20:12:45:11	
 4.08333E+0	-6.07235E-2	-3.86258E-2	-1.04280E+0	 20:12:46:11	
 4.10000E+0	-6.06282E-2	-3.98659E-2	-1.04376E+0	 20:12:47:11	
 4.11667E+0	-6.02108E-2	-4.10441E-2	-1.04483E+0	 20:12:48:11	
 4.13333E+0	-5.97934E-2	-4.18191E-2	-1.04577E+0	 20:12:49:11	
 4.15000E+0	-5.95882E-2	-4.23171E-2	-1.04698E+0	 20:12:50:11	
 4.16667E+0	-5.94067E-2	-4.19953E-2	-1.04847E+0	 20:12:51:11	
 4.18333E+0	-5.90242E-2	-4.12737E-2	-1.04944E+0	 20:12:52:11	
 4.20000E+0	-5.83054E-2	-4.01563E-2	-1.05030E+0	 20:12:53:11	
 4.21667E+0	-5.75512E-2	-3.92199E-2	-1.05101E+0	 20:12:54:11	
 4.23333E+0	-5.68885E-2	-3.86088E-2	-1.05158E+0	 20:12:55:11	
 4.25000E+0	-5.66295E-2	-3.82869E-2	-1.05230E+0	 20:12:56:11	
 4.26667E+0	-5.68599E-2	-3.82114E-2	-1.05306E+0	 20:12:57:11	
 4.28333E+0	-5.74607E-2	-3.82912E-2	-1.05365E+0	 20:12:58:11	
 4.30000E+0	-5.82228E-2	-3.85946E-2	-1.05450E+0	 20:12:59:11	
 4.31667E+0	-5.87295E-2	-3.90230E-2	-1.05525E+0	 20:13:00:11	
 4.33333E+0	-5.88747E-2	-3.94595E-2	-1.05577E+0	 20:13:01:11	
 4.35000E+0	-5.88039E-2	-3.97331E-2	-1.05605E+0	 20:13:02:11	
 4.36667E+0	-5.87245E-2	-3.95350E-2	-1.05609E+0	 20:13:03:11	
 4.38333E+0	-5.86473E-2	-3.91313E-2	-1.05606E+0	 20:13:04:11	
 4.40000E+0	-5.84956E-2	-3.86173E-2	-1.05627E+0	 20:13:05:11	
 4.41667E+0	-5.81264E-2	-3.82198E-2	-1.05678E+0	 20:13:06:11	
 4.43333E+0	-5.75411E-2	-3.80674E-2	-1.05732E+0	 20:13:07:11	
 4.45000E+0	-5.69476E-2	-3.80303E-2	-1.05771E+0	 20:13:08:11	
 4.46667E+0	-5.65398E-2	-3.79800E-2	-1.05805E+0	 20:13:09:11	
 4.48333E+0	-5.65397E-2	-3.79146E-2	-1.05836E+0	 20:13:10:11	
 4.50000E+0	-5.68306E-2	-3.80387E-2	-1.05865E+0	 20:13:11:11	
 4.51667E+0	-5.70406E-2	-3.82903E-2	-1.05907E+0	 20:13:12:11	
 4.53333E+0	-5.69454E-2	-3.86545E-2	-1.05950E+0	 20:13:13:11	
 4.55000E+0	-5.66361E-2	-3.88748E-2	-1.05982E+0	 20:13:14:11	
 4.56667E+0	-5.63458E-2	-3.86942E-2	-1.05998E+0	 20:13:15:11	
 4.58333E+0	-5.62200E-2	-3.82113E-2	-1.05999E+0	 20:13:16:11	
 4.60000E+0	-5.62074E-2	-3.79718E-2	-1.05994E+0	 20:13:17:11	
 4.61667E+0	-5.62202E-2	-3.81642E-2	-1.05998E+0	 20:13:18:11	
 4.63333E+0	-5.64287E-2	-3.89043E-2	-1.06012E+0	 20:13:19:11	
 4.65000E+0	-5.68560E-2	-3.97251E-2	-1.06029E+0	 20:13:20:11	
 4.66667E+0	-5.73484E-2	-4.02418E-2	-1.06054E+0	 20:13:21:11	
 4.68333E+0	-5.77259E-2	-4.03800E-2	-1.06087E+0	 20:13:22:11	
 4.70000E+0	-5.80026E-2	-3.99017E-2	-1.06120E+0	 20:13:23:11	
 4.71667E+0	-5.82331E-2	-3.93789E-2	-1.06144E+0	 20:13:24:11	
 4.73333E+0	-5.83607E-2	-3.89517E-2	-1.06164E+0	 20:13:25:11	
 4.75000E+0	-5.82226E-2	-3.87584E-2	-1.06177E+0	 20:13:26:11	
 4.76667E+0	-5.79583E-2	-3.88786E-2	-1.06177E+0	 20:13:27:11	
 4.78333E+0	-5.79694E-2	-3.90276E-2	-1.06165E+0	 20:13:28:11	
 4.80000E+0	-5.84573E-2	-3.88913E-2	-1.06146E+0	 20:13:29:11	
 4.81667E+0	-5.91792E-2	-3.84350E-2	-1.06139E+0	 20:13:30:11	
 4.83333E+0	-5.98002E-2	-3.79455E-2	-1.06155E+0	 20:13:31:11	
 4.85000E+0	-6.01202E-2	-3.75998E-2	-1.06186E+0	 20:13:32:11	
 4.86667E+0	-6.01648E-2	-3.72869E-2	-1.06221E+0	 20:13:33:11	
 4.88333E+0	-5.99381E-2	-3.69714E-2	-1.06266E+0	 20:13:34:11	
 4.90000E+0	-5.95299E-2	-3.66403E-2	-1.06316E+0	 20:13:35:11	
 4.91667E+0	-5.91180E-2	-3.63891E-2	-1.06357E+0	 20:13:36:11	
 4.93333E+0	-5.89175E-2	-3.61101E-2	-1.06391E+0	 20:13:37:11	
 4.95000E+0	-5.89327E-2	-3.57305E-2	-1.06409E+0	 20:13:38:11	
 4.96667E+0	-5.90021E-2	-3.53543E-2	-1.06411E+0	 20:13:39:11	
 4.98333E+0	-5.90080E-2	-3.52717E-2	-1.06417E+0	 20:13:40:11	
 5.00000E+0	-5.89382E-2	-3.57561E-2	-1.06443E+0	 20:13:41:11	
 5.01667E+0	-5.87520E-2	-3.64228E-2	-1.06479E+0	 20:13:42:11	
 5.03333E+0	-5.83392E-2	-3.69667E-2	-1.06508E+0	 20:13:43:11	
 5.05000E+0	-5.79527E-2	-3.72314E-2	-1.06542E+0	 20:13:44:11	
 5.06667E+0	-5.77560E-2	-3.71829E-2	-1.06577E+0	 20:13:45:11	
 5.08333E+0	-5.80079E-2	-3.69742E-2	-1.06612E+0	 20:13:46:11	
 5.10000E+0	-5.85727E-2	-3.68653E-2	-1.06641E+0	 20:13:47:11	
 5.11667E+0	-5.91894E-2	-3.69059E-2	-1.06659E+0	 20:13:48:11	
 5.13333E+0	-5.97246E-2	-3.69829E-2	-1.06663E+0	 20:13:49:11	
 5.15000E+0	-6.00337E-2	-3.68300E-2	-1.06663E+0	 20:13:50:11	
 5.16667E+0	-6.01043E-2	-3.61937E-2	-1.06671E+0	 20:13:51:11	
 5.18333E+0	-5.98898E-2	-3.54831E-2	-1.06690E+0	 20:13:52:11	
 5.20000E+0	-5.95167E-2	-3.52176E-2	-1.06727E+0	 20:13:53:11	
 5.21667E+0	-5.91048E-2	-3.53865E-2	-1.06778E+0	 20:13:54:11	
 5.23333E+0	-5.85471E-2	-3.57718E-2	-1.06808E+0	 20:13:55:11	
 5.25000E+0	-5.78270E-2	-3.60017E-2	-1.06828E+0	 20:13:56:11	
 5.26667E+0	-5.71163E-2	-3.57600E-2	-1.06836E+0	 20:13:57:11	
 5.28333E+0	-5.67614E-2	-3.55335E-2	-1.06833E+0	 20:13:58:11	
 5.30000E+0	-5.70079E-2	-3.55299E-2	-1.06821E+0	 20:13:59:11	
 5.31667E+0	-5.78436E-2	-3.55510E-2	-1.06807E+0	 20:14:00:11	
 5.33333E+0	-5.88570E-2	-3.52829E-2	-1.06799E+0	 20:14:01:11	
 5.35000E+0	-5.93238E-2	-3.48591E-2	-1.06801E+0	 20:14:02:11	
 5.36667E+0	-5.89095E-2	-3.47667E-2	-1.06815E+0	 20:14:03:11	
 5.38333E+0	-5.77539E-2	-3.53716E-2	-1.06825E+0	 20:14:04:11	
 5.40000E+0	-5.65633E-2	-3.64989E-2	-1.06830E+0	 20:14:05:11	
 5.41667E+0	-5.60196E-2	-3.75091E-2	-1.06829E+0	 20:14:06:11	
 5.43333E+0	-5.62355E-2	-3.81443E-2	-1.06821E+0	 20:14:07:11	
 5.45000E+0	-5.66880E-2	-3.85888E-2	-1.06804E+0	 20:14:08:11	
 5.46667E+0	-5.69501E-2	-3.91253E-2	-1.06783E+0	 20:14:09:11	
 5.48333E+0	-5.69940E-2	-3.98363E-2	-1.06767E+0	 20:14:10:11	
 5.50000E+0	-5.72358E-2	-4.01447E-2	-1.06767E+0	 20:14:11:11	
 5.51667E+0	-5.79066E-2	-3.99881E-2	-1.06787E+0	 20:14:12:11	
 5.53333E+0	-5.88099E-2	-3.91572E-2	-1.06821E+0	 20:14:13:11	
 5.55000E+0	-5.94627E-2	-3.82936E-2	-1.06851E+0	 20:14:14:11	
 5.56667E+0	-5.95267E-2	-3.77312E-2	-1.06869E+0	 20:14:15:11	
 5.58333E+0	-5.89704E-2	-3.76171E-2	-1.06858E+0	 20:14:16:11	
 5.60000E+0	-5.79796E-2	-3.79685E-2	-1.06806E+0	 20:14:17:11	
 5.61667E+0	-5.72228E-2	-3.83342E-2	-1.06756E+0	 20:14:18:11	
 5.63333E+0	-5.69853E-2	-3.80366E-2	-1.06715E+0	 20:14:19:11	
 5.65000E+0	-5.71692E-2	-3.74116E-2	-1.06698E+0	 20:14:20:11	
 5.66667E+0	-5.73662E-2	-3.66761E-2	-1.06700E+0	 20:14:21:11	
 5.68333E+0	-5.72051E-2	-3.62311E-2	-1.06697E+0	 20:14:22:11	
 5.70000E+0	-5.64941E-2	-3.60956E-2	-1.06685E+0	 20:14:23:11	
 5.71667E+0	-5.54692E-2	-3.59736E-2	-1.06671E+0	 20:14:24:11	
 5.73333E+0	-5.44446E-2	-3.55850E-2	-1.06671E+0	 20:14:25:11	
 5.75000E+0	-5.40621E-2	-3.50768E-2	-1.06682E+0	 20:14:26:11	
 5.76667E+0	-5.45211E-2	-3.46473E-2	-1.06692E+0	 20:14:27:11	
 5.78333E+0	-5.55687E-2	-3.45536E-2	-1.06685E+0	 20:14:28:11	
 5.80000E+0	-5.65922E-2	-3.46923E-2	-1.06657E+0	 20:14:29:11	
 5.81667E+0	-5.70204E-2	-3.48563E-2	-1.06617E+0	 20:14:30:11	
 5.83333E+0	-5.68980E-2	-3.49497E-2	-1.06547E+0	 20:14:31:11	
 5.85000E+0	-5.66176E-2	-3.49852E-2	-1.06490E+0	 20:14:32:11	
 5.86667E+0	-5.65133E-2	-3.49152E-2	-1.06454E+0	 20:14:33:11	
 5.88333E+0	-5.64162E-2	-3.48370E-2	-1.06432E+0	 20:14:34:11	
 5.90000E+0	-5.60195E-2	-3.49846E-2	-1.06418E+0	 20:14:35:11	
 5.91667E+0	-5.54132E-2	-3.54229E-2	-1.06411E+0	 20:14:36:11	
 5.93333E+0	-5.49738E-2	-3.61981E-2	-1.06407E+0	 20:14:37:11	
 5.95000E+0	-5.50910E-2	-3.68976E-2	-1.06398E+0	 20:14:38:11	
 5.96667E+0	-5.58265E-2	-3.72243E-2	-1.06386E+0	 20:14:39:11	
 5.98333E+0	-5.67132E-2	-3.72581E-2	-1.06376E+0	 20:14:40:11	
 6.00000E+0	-5.75784E-2	-3.71265E-2	-1.06377E+0	 20:14:41:11	
 6.01667E+0	-5.81286E-2	-3.71471E-2	-1.06380E+0	 20:14:42:11	
 6.03333E+0	-5.83610E-2	-3.74498E-2	-1.06378E+0	 20:14:43:11	
 6.05000E+0	-5.83798E-2	-3.77745E-2	-1.06361E+0	 20:14:44:11	
 6.06667E+0	-5.83554E-2	-3.79577E-2	-1.06323E+0	 20:14:45:11	
 6.08333E+0	-5.83638E-2	-3.78791E-2	-1.06291E+0	 20:14:46:11	
 6.10000E+0	-5.84048E-2	-3.73627E-2	-1.06263E+0	 20:14:47:11	
 6.11667E+0	-5.83477E-2	-3.66524E-2	-1.06245E+0	 20:14:48:11	
 6.13333E+0	-5.82799E-2	-3.58283E-2	-1.06240E+0	 20:14:49:11	
 6.15000E+0	-5.83011E-2	-3.53399E-2	-1.06234E+0	 20:14:50:11	
 6.16667E+0	-5.84149E-2	-3.49313E-2	-1.06217E+0	 20:14:51:11	
 6.18333E+0	-5.84564E-2	-3.44447E-2	-1.06188E+0	 20:14:52:11	
 6.20000E+0	-5.82487E-2	-3.37054E-2	-1.06149E+0	 20:14:53:11	
 6.21667E+0	-5.77648E-2	-3.29245E-2	-1.06094E+0	 20:14:54:11	
 6.23333E+0	-5.71030E-2	-3.23334E-2	-1.06038E+0	 20:14:55:11	
 6.25000E+0	-5.64496E-2	-3.20150E-2	-1.05995E+0	 20:14:56:11	
 6.26667E+0	-5.59420E-2	-3.25701E-2	-1.05947E+0	 20:14:57:11	
 6.28333E+0	-5.57101E-2	-3.35030E-2	-1.05894E+0	 20:14:58:11	
 6.30000E+0	-5.58950E-2	-3.48143E-2	-1.05861E+0	 20:14:59:11	
 6.31667E+0	-5.63118E-2	-3.57317E-2	-1.05829E+0	 20:15:00:11	
 6.33333E+0	-5.67826E-2	-3.57058E-2	-1.05794E+0	 20:15:01:11	
 6.35000E+0	-5.70559E-2	-3.50060E-2	-1.05755E+0	 20:15:02:11	
 6.36667E+0	-5.72726E-2	-3.38308E-2	-1.05702E+0	 20:15:03:11	
 6.38333E+0	-5.75008E-2	-3.28345E-2	-1.05648E+0	 20:15:04:11	
 6.40000E+0	-5.75659E-2	-3.29079E-2	-1.05602E+0	 20:15:05:11	
 6.41667E+0	-5.70359E-2	-3.37824E-2	-1.05534E+0	 20:15:06:11	
 6.43333E+0	-5.58705E-2	-3.53644E-2	-1.05449E+0	 20:15:07:11	
 6.45000E+0	-5.46185E-2	-3.68961E-2	-1.05374E+0	 20:15:08:11	
 6.46667E+0	-5.38793E-2	-3.77538E-2	-1.05308E+0	 20:15:09:11	
 6.48333E+0	-5.40745E-2	-3.77774E-2	-1.05237E+0	 20:15:10:11	
 6.50000E+0	-5.49625E-2	-3.68050E-2	-1.05166E+0	 20:15:11:11	
 6.51667E+0	-5.61099E-2	-3.56744E-2	-1.05107E+0	 20:15:12:11	
 6.53333E+0	-5.73399E-2	-3.45952E-2	-1.05024E+0	 20:15:13:11	
 6.55000E+0	-5.82843E-2	-3.39215E-2	-1.04953E+0	 20:15:14:11	
 6.56667E+0	-5.86901E-2	-3.39908E-2	-1.04887E+0	 20:15:15:11	
 6.58333E+0	-5.83315E-2	-3.45457E-2	-1.04792E+0	 20:15:16:11	
 6.60000E+0	-5.73238E-2	-3.53012E-2	-1.04688E+0	 20:15:17:11	
 6.61667E+0	-5.63371E-2	-3.57275E-2	-1.04608E+0	 20:15:18:11	
 6.63333E+0	-5.56274E-2	-3.53907E-2	-1.04499E+0	 20:15:19:11	
 6.65000E+0	-5.54301E-2	-3.46542E-2	-1.04402E+0	 20:15:20:11	
 6.66667E+0	-5.55838E-2	-3.40171E-2	-1.04314E+0	 20:15:21:11	
 6.68333E+0	-5.59207E-2	-3.37754E-2	-1.04210E+0	 20:15:22:11	
 6.70000E+0	-5.63956E-2	-3.43331E-2	-1.04108E+0	 20:15:23:11	
 6.71667E+0	-5.68441E-2	-3.50513E-2	-1.04003E+0	 20:15:24:11	
 6.73333E+0	-5.73156E-2	-3.59243E-2	-1.03869E+0	 20:15:25:11	
 6.75000E+0	-5.77906E-2	-3.66393E-2	-1.03710E+0	 20:15:26:11	
 6.76667E+0	-5.81923E-2	-3.71133E-2	-1.03560E+0	 20:15:27:11	
 6.78333E+0	-5.82817E-2	-3.73313E-2	-1.03422E+0	 20:15:28:11	
 6.80000E+0	-5.79222E-2	-3.73700E-2	-1.03273E+0	 20:15:29:11	
 6.81667E+0	-5.73078E-2	-3.74361E-2	-1.03130E+0	 20:15:30:11	
 6.83333E+0	-5.67250E-2	-3.74251E-2	-1.03014E+0	 20:15:31:11	
 6.85000E+0	-5.64434E-2	-3.71131E-2	-1.02821E+0	 20:15:32:11	
 6.86667E+0	-5.64111E-2	-3.62770E-2	-1.02643E+0	 20:15:33:11	
 6.88333E+0	-5.64041E-2	-3.53202E-2	-1.02493E+0	 20:15:34:11	
 6.90000E+0	-5.62666E-2	-3.49015E-2	-1.02312E+0	 20:15:35:11	
 6.91667E+0	-5.61864E-2	-3.51432E-2	-1.02136E+0	 20:15:36:11	
 6.93333E+0	-5.60798E-2	-3.63777E-2	-1.01982E+0	 20:15:37:11	
 6.95000E+0	-5.58922E-2	-3.73650E-2	-1.01840E+0	 20:15:38:11	
 6.96667E+0	-5.55604E-2	-3.78023E-2	-1.01700E+0	 20:15:39:11	
 6.98333E+0	-5.52807E-2	-3.77231E-2	-1.01567E+0	 20:15:40:11	
 7.00000E+0	-5.53155E-2	-3.70398E-2	-1.01393E+0	 20:15:41:11	
 7.01667E+0	-5.56634E-2	-3.61191E-2	-1.01211E+0	 20:15:42:11	
 7.03333E+0	-5.61511E-2	-3.49704E-2	-1.01054E+0	 20:15:43:11	
 7.05000E+0	-5.64600E-2	-3.42739E-2	-1.00869E+0	 20:15:44:11	
 7.06667E+0	-5.66037E-2	-3.39247E-2	-1.00679E+0	 20:15:45:11	
 7.08333E+0	-5.67148E-2	-3.38634E-2	-1.00528E+0	 20:15:46:11	
 7.10000E+0	-5.68664E-2	-3.40403E-2	-1.00390E+0	 20:15:47:11	
 7.11667E+0	-5.69833E-2	-3.42740E-2	-1.00219E+0	 20:15:48:11	
 7.13333E+0	-5.70637E-2	-3.45307E-2	-1.00035E+0	 20:15:49:11	
 7.15000E+0	-5.72076E-2	-3.46592E-2	-9.98704E-1	 20:15:50:11	
 7.16667E+0	-5.75148E-2	-3.46550E-2	-9.96629E-1	 20:15:51:11	
 7.18333E+0	-5.78767E-2	-3.46009E-2	-9.94025E-1	 20:15:52:11	
 7.20000E+0	-5.82361E-2	-3.46608E-2	-9.92210E-1	 20:15:53:11	
 7.21667E+0	-5.85369E-2	-3.49319E-2	-9.90185E-1	 20:15:54:11	
 7.23333E+0	-5.89097E-2	-3.54344E-2	-9.88217E-1	 20:15:55:11	
 7.25000E+0	-5.92229E-2	-3.60222E-2	-9.86404E-1	 20:15:56:11	
 7.26667E+0	-5.91021E-2	-3.62037E-2	-9.84143E-1	 20:15:57:11	
 7.28333E+0	-5.83124E-2	-3.62375E-2	-9.81865E-1	 20:15:58:11	
 7.30000E+0	-5.70416E-2	-3.63259E-2	-9.80019E-1	 20:15:59:11	
 7.31667E+0	-5.60750E-2	-3.64109E-2	-9.77934E-1	 20:16:00:11	
 7.33333E+0	-5.58536E-2	-3.61744E-2	-9.75734E-1	 20:16:01:11	
 7.35000E+0	-5.64359E-2	-3.52986E-2	-9.73741E-1	 20:16:02:11	
 7.36667E+0	-5.71566E-2	-3.40092E-2	-9.71744E-1	 20:16:03:11	
 7.38333E+0	-5.74608E-2	-3.29663E-2	-9.69405E-1	 20:16:04:11	
 7.40000E+0	-5.71686E-2	-3.23852E-2	-9.66895E-1	 20:16:05:11	
 7.41667E+0	-5.66146E-2	-3.23367E-2	-9.65239E-1	 20:16:06:11	
 7.43333E+0	-5.60428E-2	-3.27424E-2	-9.63346E-1	 20:16:07:11	
 7.45000E+0	-5.56558E-2	-3.31595E-2	-9.61438E-1	 20:16:08:11	
 7.46667E+0	-5.53933E-2	-3.33080E-2	-9.59866E-1	 20:16:09:11	
 7.48333E+0	-5.53190E-2	-3.32279E-2	-9.57944E-1	 20:16:10:11	
 7.50000E+0	-5.53837E-2	-3.31174E-2	-9.55481E-1	 20:16:11:11	
 7.51667E+0	-5.55083E-2	-3.31709E-2	-9.53564E-1	 20:16:12:11	
 7.53333E+0	-5.54021E-2	-3.34820E-2	-9.51242E-1	 20:16:13:11	
 7.55000E+0	-5.49846E-2	-3.38267E-2	-9.48870E-1	 20:16:14:11	
 7.56667E+0	-5.44984E-2	-3.39641E-2	-9.46885E-1	 20:16:15:11	
 7.58333E+0	-5.42756E-2	-3.38748E-2	-9.44499E-1	 20:16:16:11	
 7.60000E+0	-5.43860E-2	-3.34305E-2	-9.42054E-1	 20:16:17:11	
 7.61667E+0	-5.44784E-2	-3.26629E-2	-9.39754E-1	 20:16:18:11	
 7.63333E+0	-5.42059E-2	-3.21855E-2	-9.37663E-1	 20:16:19:11	
 7.65000E+0	-5.36214E-2	-3.21633E-2	-9.35757E-1	 20:16:20:11	
 7.66667E+0	-5.30810E-2	-3.27248E-2	-9.34213E-1	 20:16:21:11	
 7.68333E+0	-5.30531E-2	-3.33269E-2	-9.32677E-1	 20:16:22:11	
 7.70000E+0	-5.35923E-2	-3.34754E-2	-9.30733E-1	 20:16:23:11	
 7.71667E+0	-5.42320E-2	-3.31224E-2	-9.28625E-1	 20:16:24:11	
 7.73333E+0	-5.47573E-2	-3.23272E-2	-9.26429E-1	 20:16:25:11	
 7.75000E+0	-5.51351E-2	-3.15198E-2	-9.24174E-1	 20:16:26:11	
 7.76667E+0	-5.56596E-2	-3.10005E-2	-9.21913E-1	 20:16:27:11	
 7.78333E+0	-5.63702E-2	-3.07469E-2	-9.19932E-1	 20:16:28:11	
 7.80000E+0	-5.71133E-2	-3.08488E-2	-9.17416E-1	 20:16:29:11	
 7.81667E+0	-5.73769E-2	-3.14000E-2	-9.14813E-1	 20:16:30:11	
 7.83333E+0	-5.72628E-2	-3.22713E-2	-9.12614E-1	 20:16:31:11	
 7.85000E+0	-5.71305E-2	-3.31148E-2	-9.10040E-1	 20:16:32:11	
 7.86667E+0	-5.73682E-2	-3.37240E-2	-9.07391E-1	 20:16:33:11	
 7.88333E+0	-5.78423E-2	-3.40631E-2	-9.05224E-1	 20:16:34:11	
 7.90000E+0	-5.82567E-2	-3.42976E-2	-9.02649E-1	 20:16:35:11	
 7.91667E+0	-5.82446E-2	-3.47481E-2	-8.99922E-1	 20:16:36:11	
 7.93333E+0	-5.77906E-2	-3.51893E-2	-8.97722E-1	 20:16:37:11	
 7.95000E+0	-5.71834E-2	-3.52965E-2	-8.95251E-1	 20:16:38:11	
 7.96667E+0	-5.67797E-2	-3.47446E-2	-8.92632E-1	 20:16:39:11	
 7.98333E+0	-5.68416E-2	-3.38611E-2	-8.90211E-1	 20:16:40:11	
 8.00000E+0	-5.74292E-2	-3.31543E-2	-8.88234E-1	 20:16:41:11	
 8.01667E+0	-5.80940E-2	-3.28104E-2	-8.85821E-1	 20:16:42:11	
 8.03333E+0	-5.84519E-2	-3.30733E-2	-8.83509E-1	 20:16:43:11	
 8.05000E+0	-5.80731E-2	-3.33841E-2	-8.81586E-1	 20:16:44:11	
 8.06667E+0	-5.70391E-2	-3.32981E-2	-8.79206E-1	 20:16:45:11	
 8.08333E+0	-5.58810E-2	-3.27205E-2	-8.76717E-1	 20:16:46:11	
 8.10000E+0	-5.49856E-2	-3.15358E-2	-8.74548E-1	 20:16:47:11	
 8.11667E+0	-5.45664E-2	-3.02965E-2	-8.71940E-1	 20:16:48:11	
 8.13333E+0	-5.44258E-2	-2.97825E-2	-8.69422E-1	 20:16:49:11	
 8.15000E+0	-5.43545E-2	-3.03068E-2	-8.67529E-1	 20:16:50:11	
 8.16667E+0	-5.42571E-2	-3.18623E-2	-8.65376E-1	 20:16:51:11	
 8.18333E+0	-5.42025E-2	-3.33520E-2	-8.63060E-1	 20:16:52:11	
 8.20000E+0	-5.43107E-2	-3.41741E-2	-8.60537E-1	 20:16:53:11	
 8.21667E+0	-5.45576E-2	-3.42374E-2	-8.57733E-1	 20:16:54:11	
 8.23333E+0	-5.49425E-2	-3.37227E-2	-8.55051E-1	 20:16:55:11	
 8.25000E+0	-5.51975E-2	-3.32504E-2	-8.52866E-1	 20:16:56:11	
 8.26667E+0	-5.51465E-2	-3.29402E-2	-8.50953E-1	 20:16:57:11	
 8.28333E+0	-5.46584E-2	-3.26154E-2	-8.48602E-1	 20:16:58:11	
 8.30000E+0	-5.38249E-2	-3.20586E-2	-8.46089E-1	 20:16:59:11	
 8.31667E+0	-5.31794E-2	-3.14283E-2	-8.43375E-1	 20:17:00:11	
 8.33333E+0	-5.30002E-2	-3.10261E-2	-8.40557E-1	 20:17:01:11	
 8.35000E+0	-5.33915E-2	-3.10452E-2	-8.37865E-1	 20:17:02:11	
 8.36667E+0	-5.42071E-2	-3.17892E-2	-8.35769E-1	 20:17:03:11	
 8.38333E+0	-5.50110E-2	-3.29123E-2	-8.33283E-1	 20:17:04:11	
 8.40000E+0	-5.57047E-2	-3.43988E-2	-8.30646E-1	 20:17:05:11	
 8.41667E+0	-5.60187E-2	-3.53052E-2	-8.28405E-1	 20:17:06:11	
 8.43333E+0	-5.58814E-2	-3.55305E-2	-8.25054E-1	 20:17:07:11	
 8.45000E+0	-5.54008E-2	-3.52138E-2	-8.22336E-1	 20:17:08:11	
 8.46667E+0	-5.47678E-2	-3.42877E-2	-8.20165E-1	 20:17:09:11	
 8.48333E+0	-5.42819E-2	-3.33407E-2	-8.17830E-1	 20:17:10:11	
 8.50000E+0	-5.40072E-2	-3.26299E-2	-8.15433E-1	 20:17:11:11	
 8.51667E+0	-5.38086E-2	-3.21693E-2	-8.13532E-1	 20:17:12:11	
 8.53333E+0	-5.34410E-2	-3.18641E-2	-8.11438E-1	 20:17:13:11	
 8.55000E+0	-5.28351E-2	-3.16317E-2	-8.08876E-1	 20:17:14:11	
 8.56667E+0	-5.21327E-2	-3.15094E-2	-8.06997E-1	 20:17:15:11	
 8.58333E+0	-5.18367E-2	-3.15004E-2	-8.05170E-1	 20:17:16:11	
 8.60000E+0	-5.21816E-2	-3.15281E-2	-8.02728E-1	 20:17:17:11	
 8.61667E+0	-5.32150E-2	-3.15309E-2	-8.00204E-1	 20:17:18:11	
 8.63333E+0	-5.44920E-2	-3.16675E-2	-7.98091E-1	 20:17:19:11	
 8.65000E+0	-5.53347E-2	-3.19241E-2	-7.95575E-1	 20:17:20:11	
 8.66667E+0	-5.54149E-2	-3.25041E-2	-7.92965E-1	 20:17:21:11	
 8.68333E+0	-5.49479E-2	-3.32571E-2	-7.90821E-1	 20:17:22:11	
 8.70000E+0	-5.43898E-2	-3.40275E-2	-7.88272E-1	 20:17:23:11	
 8.71667E+0	-5.42288E-2	-3.46371E-2	-7.85710E-1	 20:17:24:11	
 8.73333E+0	-5.43011E-2	-3.44708E-2	-7.83727E-1	 20:17:25:11	
 8.75000E+0	-5.42488E-2	-3.38655E-2	-7.81472E-1	 20:17:26:11	
 8.76667E+0	-5.39909E-2	-3.29383E-2	-7.78719E-1	 20:17:27:11	
 8.78333E+0	-5.37593E-2	-3.21163E-2	-7.76656E-1	 20:17:28:11	
 8.80000E+0	-5.38479E-2	-3.16003E-2	-7.74295E-1	 20:17:29:11	
 8.81667E+0	-5.41423E-2	-3.13444E-2	-7.71906E-1	 20:17:30:11	
 8.83333E+0	-5.44268E-2	-3.14173E-2	-7.69741E-1	 20:17:31:11	
 8.85000E+0	-5.43348E-2	-3.18664E-2	-7.67187E-1	 20:17:32:11	
 8.86667E+0	-5.40572E-2	-3.25657E-2	-7.64681E-1	 20:17:33:11	
 8.88333E+0	-5.39113E-2	-3.32408E-2	-7.62690E-1	 20:17:34:11	
 8.90000E+0	-5.40738E-2	-3.37643E-2	-7.60823E-1	 20:17:35:11	
 8.91667E+0	-5.41748E-2	-3.40141E-2	-7.58445E-1	 20:17:36:11	
 8.93333E+0	-5.36462E-2	-3.38390E-2	-7.56004E-1	 20:17:37:11	
 8.95000E+0	-5.22622E-2	-3.31449E-2	-7.54052E-1	 20:17:38:11	
 8.96667E+0	-5.05555E-2	-3.21344E-2	-7.51975E-1	 20:17:39:11	
 8.98333E+0	-4.93569E-2	-3.12947E-2	-7.50015E-1	 20:17:40:11	
 9.00000E+0	-4.90002E-2	-3.08846E-2	-7.48485E-1	 20:17:41:11	
 9.01667E+0	-4.93797E-2	-3.07960E-2	-7.46718E-1	 20:17:42:11	
 9.03333E+0	-5.00928E-2	-3.07515E-2	-7.44654E-1	 20:17:43:11	
 9.05000E+0	-5.09438E-2	-3.04922E-2	-7.43276E-1	 20:17:44:11	
 9.06667E+0	-5.20204E-2	-2.98860E-2	-7.41621E-1	 20:17:45:11	
 9.08333E+0	-5.29585E-2	-2.93946E-2	-7.39646E-1	 20:17:46:11	
 9.10000E+0	-5.35869E-2	-2.95502E-2	-7.37795E-1	 20:17:47:11	
 9.11667E+0	-5.37123E-2	-3.01812E-2	-7.35415E-1	 20:17:48:11	
 9.13333E+0	-5.35103E-2	-3.09397E-2	-7.32548E-1	 20:17:49:11	
 9.15000E+0	-5.32707E-2	-3.12989E-2	-7.30451E-1	 20:17:50:11	
 9.16667E+0	-5.31261E-2	-3.08422E-2	-7.28526E-1	 20:17:51:11	
 9.18333E+0	-5.30434E-2	-3.01107E-2	-7.26151E-1	 20:17:52:11	
 9.20000E+0	-5.29892E-2	-3.00279E-2	-7.23710E-1	 20:17:53:11	
 9.21667E+0	-5.28468E-2	-3.06849E-2	-7.21738E-1	 20:17:54:11	
 9.23333E+0	-5.25354E-2	-3.18728E-2	-7.19432E-1	 20:17:55:11	
 9.25000E+0	-5.21294E-2	-3.28213E-2	-7.16673E-1	 20:17:56:11	
 9.26667E+0	-5.19184E-2	-3.31526E-2	-7.14856E-1	 20:17:57:11	
 9.28333E+0	-5.21695E-2	-3.29417E-2	-7.12927E-1	 20:17:58:11	
 9.30000E+0	-5.28600E-2	-3.22057E-2	-7.11050E-1	 20:17:59:11	
 9.31667E+0	-5.36295E-2	-3.14079E-2	-7.09434E-1	 20:18:00:11	
 9.33333E+0	-5.43029E-2	-3.07512E-2	-7.07423E-1	 20:18:01:11	
 9.35000E+0	-5.46426E-2	-3.04249E-2	-7.05469E-1	 20:18:02:11	
 9.36667E+0	-5.45152E-2	-3.07146E-2	-7.03795E-1	 20:18:03:11	
 9.38333E+0	-5.41376E-2	-3.13306E-2	-7.02287E-1	 20:18:04:11	
 9.40000E+0	-5.38395E-2	-3.22796E-2	-7.00701E-1	 20:18:05:11	
 9.41667E+0	-5.41225E-2	-3.33825E-2	-6.99080E-1	 20:18:06:11	
 9.43333E+0	-5.51934E-2	-3.45390E-2	-6.96855E-1	 20:18:07:11	
 9.45000E+0	-5.65264E-2	-3.51251E-2	-6.94532E-1	 20:18:08:11	
 9.46667E+0	-5.75585E-2	-3.51521E-2	-6.92741E-1	 20:18:09:11	
 9.48333E+0	-5.78129E-2	-3.48843E-2	-6.91241E-1	 20:18:10:11	
 9.50000E+0	-5.72761E-2	-3.46785E-2	-6.89655E-1	 20:18:11:11	
 9.51667E+0	-5.64465E-2	-3.48153E-2	-6.88123E-1	 20:18:12:11	
 9.53333E+0	-5.58544E-2	-3.54381E-2	-6.86870E-1	 20:18:13:11	
 9.55000E+0	-5.58506E-2	-3.64522E-2	-6.85338E-1	 20:18:14:11	
 9.56667E+0	-5.63455E-2	-3.69539E-2	-6.83767E-1	 20:18:15:11	
 9.58333E+0	-5.69054E-2	-3.69720E-2	-6.82494E-1	 20:18:16:11	
 9.60000E+0	-5.73331E-2	-3.63683E-2	-6.80993E-1	 20:18:17:11	
 9.61667E+0	-5.75410E-2	-3.55472E-2	-6.79378E-1	 20:18:18:11	
 9.63333E+0	-5.76711E-2	-3.48905E-2	-6.77693E-1	 20:18:19:11	
 9.65000E+0	-5.75717E-2	-3.45867E-2	-6.75914E-1	 20:18:20:11	
 9.66667E+0	-5.71278E-2	-3.49876E-2	-6.74170E-1	 20:18:21:11	
 9.68333E+0	-5.64597E-2	-3.53128E-2	-6.72663E-1	 20:18:22:11	
 9.70000E+0	-5.57696E-2	-3.52074E-2	-6.70885E-1	 20:18:23:11	
 9.71667E+0	-5.54346E-2	-3.47624E-2	-6.69055E-1	 20:18:24:11	
 9.73333E+0	-5.54482E-2	-3.41307E-2	-6.67419E-1	 20:18:25:11	
 9.75000E+0	-5.56303E-2	-3.37155E-2	-6.65447E-1	 20:18:26:11	
 9.76667E+0	-5.57142E-2	-3.39178E-2	-6.63529E-1	 20:18:27:11	
 9.78333E+0	-5.55559E-2	-3.43622E-2	-6.62116E-1	 20:18:28:11	
 9.80000E+0	-5.52737E-2	-3.48681E-2	-6.60931E-1	 20:18:29:11	
 9.81667E+0	-5.51614E-2	-3.50898E-2	-6.59562E-1	 20:18:30:11	
 9.83333E+0	-5.54055E-2	-3.47432E-2	-6.58072E-1	 20:18:31:11	
 9.85000E+0	-5.59480E-2	-3.40514E-2	-6.56320E-1	 20:18:32:11	
 9.86667E+0	-5.65990E-2	-3.30439E-2	-6.54369E-1	 20:18:33:11	
 9.88333E+0	-5.71417E-2	-3.22867E-2	-6.52556E-1	 20:18:34:11	
 9.90000E+0	-5.74946E-2	-3.24093E-2	-6.51161E-1	 20:18:35:11	
 9.91667E+0	-5.76130E-2	-3.32529E-2	-6.49437E-1	 20:18:36:11	
 9.93333E+0	-5.74385E-2	-3.44855E-2	-6.47619E-1	 20:18:37:11	
 9.95000E+0	-5.71012E-2	-3.53348E-2	-6.45753E-1	 20:18:38:11	
 9.96667E+0	-5.67655E-2	-3.53240E-2	-6.43995E-1	 20:18:39:11	
 9.98333E+0	-5.66098E-2	-3.49664E-2	-6.42342E-1	 20:18:40:11	
 1.00000E+1	-5.65966E-2	-3.47914E-2	-6.41004E-1	 20:18:41:11	
 1.00167E+1	-5.67764E-2	-3.49283E-2	-6.39486E-1	 20:18:42:11	
 1.00333E+1	-5.70077E-2	-3.52047E-2	-6.37805E-1	 20:18:43:11	
 1.00500E+1	-5.72761E-2	-3.51703E-2	-6.36182E-1	 20:18:44:11	
 1.00667E+1	-5.74298E-2	-3.49306E-2	-6.34840E-1	 20:18:45:11	
 1.00833E+1	-5.73163E-2	-3.47822E-2	-6.33247E-1	 20:18:46:11	
 1.01000E+1	-5.70291E-2	-3.49276E-2	-6.31717E-1	 20:18:47:11	
 1.01167E+1	-5.66295E-2	-3.52117E-2	-6.30498E-1	 20:18:48:11	
 1.01333E+1	-5.61123E-2	-3.57660E-2	-6.29089E-1	 20:18:49:11	
 1.01500E+1	-5.55157E-2	-3.63210E-2	-6.27642E-1	 20:18:50:11	
 1.01667E+1	-5.48854E-2	-3.66485E-2	-6.26132E-1	 20:18:51:11	
 1.01833E+1	-5.44193E-2	-3.65241E-2	-6.24509E-1	 20:18:52:11	
 1.02000E+1	-5.43040E-2	-3.56282E-2	-6.22906E-1	 20:18:53:11	
 1.02167E+1	-5.46225E-2	-3.45040E-2	-6.21626E-1	 20:18:54:11	
 1.02333E+1	-5.53521E-2	-3.35770E-2	-6.20127E-1	 20:18:55:11	
 1.02500E+1	-5.62142E-2	-3.27588E-2	-6.18528E-1	 20:18:56:11	
 1.02667E+1	-5.68256E-2	-3.19575E-2	-6.17169E-1	 20:18:57:11	
 1.02833E+1	-5.69047E-2	-3.11072E-2	-6.15551E-1	 20:18:58:11	
 1.03000E+1	-5.64109E-2	-3.03457E-2	-6.13878E-1	 20:18:59:11	
 1.03167E+1	-5.57115E-2	-2.99824E-2	-6.12584E-1	 20:19:00:11	
 1.03333E+1	-5.50379E-2	-3.02444E-2	-6.11108E-1	 20:19:01:11	
 1.03500E+1	-5.47215E-2	-3.06431E-2	-6.09451E-1	 20:19:02:11	
 1.03667E+1	-5.46874E-2	-3.08728E-2	-6.08446E-1	 20:19:03:11	
 1.03833E+1	-5.47659E-2	-3.09939E-2	-6.07587E-1	 20:19:04:11	
 1.04000E+1	-5.48202E-2	-3.14889E-2	-6.06396E-1	 20:19:05:11	
 1.04167E+1	-5.48588E-2	-3.22756E-2	-6.05082E-1	 20:19:06:11	
 1.04333E+1	-5.51100E-2	-3.31096E-2	-6.03833E-1	 20:19:07:11	
 1.04500E+1	-5.55639E-2	-3.36682E-2	-6.02258E-1	 20:19:08:11	
 1.04667E+1	-5.60081E-2	-3.33466E-2	-6.00694E-1	 20:19:09:11	
 1.04833E+1	-5.61442E-2	-3.27313E-2	-5.99407E-1	 20:19:10:11	
 1.05000E+1	-5.58136E-2	-3.21382E-2	-5.98002E-1	 20:19:11:11	
 1.05167E+1	-5.51198E-2	-3.19084E-2	-5.96711E-1	 20:19:12:11	
 1.05333E+1	-5.42143E-2	-3.22293E-2	-5.95672E-1	 20:19:13:11	
 1.05500E+1	-5.35101E-2	-3.28117E-2	-5.94261E-1	 20:19:14:11	
 1.05667E+1	-5.31273E-2	-3.34203E-2	-5.92649E-1	 20:19:15:11	
 1.05833E+1	-5.30968E-2	-3.35706E-2	-5.91308E-1	 20:19:16:11	
 1.06000E+1	-5.34033E-2	-3.33707E-2	-5.89823E-1	 20:19:17:11	
 1.06167E+1	-5.40597E-2	-3.31515E-2	-5.88417E-1	 20:19:18:11	
 1.06333E+1	-5.49265E-2	-3.31763E-2	-5.87434E-1	 20:19:19:11	
 1.06500E+1	-5.54955E-2	-3.34611E-2	-5.86192E-1	 20:19:20:11	
 1.06667E+1	-5.54834E-2	-3.40334E-2	-5.85115E-1	 20:19:21:11	
 1.06833E+1	-5.50913E-2	-3.46443E-2	-5.84085E-1	 20:19:22:11	
 1.07000E+1	-5.48421E-2	-3.52120E-2	-5.82952E-1	 20:19:23:11	
 1.07167E+1	-5.51681E-2	-3.56852E-2	-5.81386E-1	 20:19:24:11	
 1.07333E+1	-5.59446E-2	-3.59190E-2	-5.79742E-1	 20:19:25:11	
 1.07500E+1	-5.66302E-2	-3.58458E-2	-5.78234E-1	 20:19:26:11	
 1.07667E+1	-5.70066E-2	-3.50752E-2	-5.76888E-1	 20:19:27:11	
 1.07833E+1	-5.70180E-2	-3.35354E-2	-5.75629E-1	 20:19:28:11	
 1.08000E+1	-5.68341E-2	-3.22428E-2	-5.74574E-1	 20:19:29:11	
 1.08167E+1	-5.65121E-2	-3.16400E-2	-5.73292E-1	 20:19:30:11	
 1.08333E+1	-5.59791E-2	-3.17831E-2	-5.71955E-1	 20:19:31:11	
 1.08500E+1	-5.51811E-2	-3.21085E-2	-5.70663E-1	 20:19:32:11	
 1.08667E+1	-5.41777E-2	-3.21692E-2	-5.69341E-1	 20:19:33:11	
 1.08833E+1	-5.33493E-2	-3.18994E-2	-5.67978E-1	 20:19:34:11	
 1.09000E+1	-5.29336E-2	-3.12362E-2	-5.66813E-1	 20:19:35:11	
 1.09167E+1	-5.31158E-2	-3.06558E-2	-5.65500E-1	 20:19:36:11	
 1.09333E+1	-5.37607E-2	-3.05948E-2	-5.64192E-1	 20:19:37:11	
 1.09500E+1	-5.46390E-2	-3.09909E-2	-5.63235E-1	 20:19:38:11	
 1.09667E+1	-5.56694E-2	-3.15373E-2	-5.62082E-1	 20:19:39:11	
 1.09833E+1	-5.64619E-2	-3.16634E-2	-5.60931E-1	 20:19:40:11	
 1.10000E+1	-5.68651E-2	-3.08101E-2	-5.59866E-1	 20:19:41:11	
 1.10167E+1	-5.68042E-2	-2.95274E-2	-5.59129E-1	 20:19:42:11	
 1.10333E+1	-5.66497E-2	-2.84630E-2	-5.58370E-1	 20:19:43:11	
 1.10500E+1	-5.67148E-2	-2.79550E-2	-5.57477E-1	 20:19:44:11	
 1.10667E+1	-5.70136E-2	-2.85134E-2	-5.56700E-1	 20:19:45:11	
 1.10833E+1	-5.72702E-2	-2.92724E-2	-5.55623E-1	 20:19:46:11	
 1.11000E+1	-5.71615E-2	-2.98802E-2	-5.54486E-1	 20:19:47:11	
 1.11167E+1	-5.67291E-2	-3.01938E-2	-5.53639E-1	 20:19:48:11	
 1.11333E+1	-5.60836E-2	-3.00764E-2	-5.52703E-1	 20:19:49:11	
 1.11500E+1	-5.55379E-2	-2.98094E-2	-5.51733E-1	 20:19:50:11	
 1.11667E+1	-5.51185E-2	-2.97801E-2	-5.50919E-1	 20:19:51:11	
 1.11833E+1	-5.46461E-2	-2.99576E-2	-5.49983E-1	 20:19:52:11	
 1.12000E+1	-5.39764E-2	-3.03277E-2	-5.49000E-1	 20:19:53:11	
 1.12167E+1	-5.33102E-2	-3.05850E-2	-5.48143E-1	 20:19:54:11	
 1.12333E+1	-5.28010E-2	-3.06341E-2	-5.46706E-1	 20:19:55:11	
 1.12500E+1	-5.26264E-2	-3.06368E-2	-5.45401E-1	 20:19:56:11	
 1.12667E+1	-5.27021E-2	-3.05023E-2	-5.44329E-1	 20:19:57:11	
 1.12833E+1	-5.29315E-2	-3.01028E-2	-5.43374E-1	 20:19:58:11	
 1.13000E+1	-5.33053E-2	-2.89348E-2	-5.42256E-1	 20:19:59:11	
 1.13167E+1	-5.37529E-2	-2.73412E-2	-5.41216E-1	 20:20:00:11	
 1.13333E+1	-5.42402E-2	-2.58533E-2	-5.40376E-1	 20:20:01:11	
 1.13500E+1	-5.44231E-2	-2.48940E-2	-5.39307E-1	 20:20:02:11	
 1.13667E+1	-5.40814E-2	-2.51181E-2	-5.38145E-1	 20:20:03:11	
 1.13833E+1	-5.33747E-2	-2.58253E-2	-5.37137E-1	 20:20:04:11	
 1.14000E+1	-5.24636E-2	-2.67124E-2	-5.35891E-1	 20:20:05:11	
 1.14167E+1	-5.18124E-2	-2.73077E-2	-5.34592E-1	 20:20:06:11	
 1.14333E+1	-5.15315E-2	-2.73141E-2	-5.33529E-1	 20:20:07:11	
 1.14500E+1	-5.15313E-2	-2.67738E-2	-5.32278E-1	 20:20:08:11	
 1.14667E+1	-5.15991E-2	-2.60292E-2	-5.30908E-1	 20:20:09:11	
 1.14833E+1	-5.16032E-2	-2.54678E-2	-5.29748E-1	 20:20:10:11	
 1.15000E+1	-5.14187E-2	-2.52856E-2	-5.28003E-1	 20:20:11:11	
 1.15167E+1	-5.10055E-2	-2.54270E-2	-5.26588E-1	 20:20:12:11	
 1.15333E+1	-5.03398E-2	-2.60752E-2	-5.25509E-1	 20:20:13:11	
 1.15500E+1	-4.96920E-2	-2.70323E-2	-5.24393E-1	 20:20:14:11	
 1.15667E+1	-4.94185E-2	-2.83563E-2	-5.23335E-1	 20:20:15:11	
 1.15833E+1	-4.97460E-2	-2.96561E-2	-5.22481E-1	 20:20:16:11	
 1.16000E+1	-5.05719E-2	-3.02835E-2	-5.21671E-1	 20:20:17:11	
 1.16167E+1	-5.13791E-2	-3.02271E-2	-5.20699E-1	 20:20:18:11	
 1.16333E+1	-5.20971E-2	-2.91996E-2	-5.19634E-1	 20:20:19:11	
 1.16500E+1	-5.26089E-2	-2.83570E-2	-5.18400E-1	 20:20:20:11	
 1.16667E+1	-5.29597E-2	-2.79495E-2	-5.17042E-1	 20:20:21:11	
 1.16833E+1	-5.30168E-2	-2.80509E-2	-5.15662E-1	 20:20:22:11	
 1.17000E+1	-5.26991E-2	-2.86256E-2	-5.14547E-1	 20:20:23:11	
 1.17167E+1	-5.21907E-2	-2.91737E-2	-5.13277E-1	 20:20:24:11	
 1.17333E+1	-5.18459E-2	-2.92728E-2	-5.11721E-1	 20:20:25:11	
 1.17500E+1	-5.17785E-2	-2.89247E-2	-5.10646E-1	 20:20:26:11	
 1.17667E+1	-5.18381E-2	-2.80919E-2	-5.09491E-1	 20:20:27:11	
 1.17833E+1	-5.18254E-2	-2.72520E-2	-5.08302E-1	 20:20:28:11	
 1.18000E+1	-5.18022E-2	-2.65633E-2	-5.07348E-1	 20:20:29:11	
 1.18167E+1	-5.19270E-2	-2.61137E-2	-5.06076E-1	 20:20:30:11	
 1.18333E+1	-5.22181E-2	-2.61040E-2	-5.05129E-1	 20:20:31:11	
 1.18500E+1	-5.24033E-2	-2.64757E-2	-5.04421E-1	 20:20:32:11	
 1.18667E+1	-5.24043E-2	-2.73550E-2	-5.03725E-1	 20:20:33:11	
 1.18833E+1	-5.24426E-2	-2.84370E-2	-5.02737E-1	 20:20:34:11	
 1.19000E+1	-5.28445E-2	-2.93651E-2	-5.01690E-1	 20:20:35:11	
 1.19167E+1	-5.36042E-2	-3.01175E-2	-5.00685E-1	 20:20:36:11	
 1.19333E+1	-5.43437E-2	-3.03064E-2	-4.99880E-1	 20:20:37:11	
 1.19500E+1	-5.47022E-2	-3.03717E-2	-4.99301E-1	 20:20:38:11	
 1.19667E+1	-5.45532E-2	-3.05244E-2	-4.98882E-1	 20:20:39:11	
 1.19833E+1	-5.41264E-2	-3.08037E-2	-4.98306E-1	 20:20:40:11	
 1.20000E+1	-5.35897E-2	-3.10642E-2	-4.97634E-1	 20:20:41:11	
 1.20167E+1	-5.30296E-2	-3.10353E-2	-4.97051E-1	 20:20:42:11	
 1.20333E+1	-5.23436E-2	-3.03402E-2	-4.96432E-1	 20:20:43:11	
 1.20500E+1	-5.17851E-2	-2.89648E-2	-4.95903E-1	 20:20:44:11	
 1.20667E+1	-5.15636E-2	-2.81640E-2	-4.95584E-1	 20:20:45:11	
 1.20833E+1	-5.18948E-2	-2.80678E-2	-4.95290E-1	 20:20:46:11	
 1.21000E+1	-5.27103E-2	-2.88443E-2	-4.95012E-1	 20:20:47:11	
 1.21167E+1	-5.34856E-2	-2.97306E-2	-4.94843E-1	 20:20:48:11	
 1.21333E+1	-5.40790E-2	-2.99148E-2	-4.94867E-1	 20:20:49:11	
 1.21500E+1	-5.42298E-2	-2.92189E-2	-4.95239E-1	 20:20:50:11	
 1.21667E+1	-5.42004E-2	-2.82465E-2	-4.95737E-1	 20:20:51:11	
 1.21833E+1	-5.42834E-2	-2.75324E-2	-4.96258E-1	 20:20:52:11	
 1.22000E+1	-5.45469E-2	-2.74673E-2	-4.96897E-1	 20:20:53:11	
 1.22167E+1	-5.48311E-2	-2.79346E-2	-4.97512E-1	 20:20:54:11	
 1.22333E+1	-5.49464E-2	-2.86322E-2	-4.97997E-1	 20:20:55:11	
 1.22500E+1	-5.49978E-2	-2.93177E-2	-4.98475E-1	 20:20:56:11	
 1.22667E+1	-5.51884E-2	-2.98700E-2	-4.98831E-1	 20:20:57:11	
 1.22833E+1	-5.56167E-2	-3.01100E-2	-4.99082E-1	 20:20:58:11	
 1.23000E+1	-5.61935E-2	-2.97786E-2	-4.99547E-1	 20:20:59:11	
 1.23167E+1	-5.66055E-2	-2.91126E-2	-5.00285E-1	 20:21:00:11	
 1.23333E+1	-5.66559E-2	-2.89568E-2	-5.01132E-1	 20:21:01:11	
 1.23500E+1	-5.63144E-2	-2.93077E-2	-5.02329E-1	 20:21:02:11	
 1.23667E+1	-5.55725E-2	-2.99476E-2	-5.03630E-1	 20:21:03:11	
 1.23833E+1	-5.46046E-2	-3.02222E-2	-5.04915E-1	 20:21:04:11	
 1.24000E+1	-5.35078E-2	-2.98377E-2	-5.06229E-1	 20:21:05:11	
 1.24167E+1	-5.27360E-2	-2.92215E-2	-5.07559E-1	 20:21:06:11	
 1.24333E+1	-5.24830E-2	-2.86628E-2	-5.08732E-1	 20:21:07:11	
 1.24500E+1	-5.28883E-2	-2.83350E-2	-5.10130E-1	 20:21:08:11	
 1.24667E+1	-5.38553E-2	-2.82863E-2	-5.11666E-1	 20:21:09:11	
 1.24833E+1	-5.47766E-2	-2.83097E-2	-5.13195E-1	 20:21:10:11	
 1.25000E+1	-5.52971E-2	-2.83654E-2	-5.14511E-1	 20:21:11:11	
 1.25167E+1	-5.52421E-2	-2.84769E-2	-5.16139E-1	 20:21:12:11	
 1.25333E+1	-5.48896E-2	-2.86914E-2	-5.17834E-1	 20:21:13:11	
 1.25500E+1	-5.46659E-2	-2.89621E-2	-5.19188E-1	 20:21:14:11	
 1.25667E+1	-5.47272E-2	-2.90781E-2	-5.20721E-1	 20:21:15:11	
 1.25833E+1	-5.48120E-2	-2.89780E-2	-5.22278E-1	 20:21:16:11	
 1.26000E+1	-5.46787E-2	-2.85556E-2	-5.23699E-1	 20:21:17:11	
 1.26167E+1	-5.43610E-2	-2.80484E-2	-5.25125E-1	 20:21:18:11	
 1.26333E+1	-5.42013E-2	-2.74062E-2	-5.26637E-1	 20:21:19:11	
 1.26500E+1	-5.44275E-2	-2.69854E-2	-5.27988E-1	 20:21:20:11	
 1.26667E+1	-5.49449E-2	-2.72783E-2	-5.29688E-1	 20:21:21:11	
 1.26833E+1	-5.52959E-2	-2.81472E-2	-5.31616E-1	 20:21:22:11	
 1.27000E+1	-5.53997E-2	-2.95111E-2	-5.33549E-1	 20:21:23:11	
 1.27167E+1	-5.53983E-2	-3.05984E-2	-5.35427E-1	 20:21:24:11	
 1.27333E+1	-5.56740E-2	-3.06831E-2	-5.37279E-1	 20:21:25:11	
 1.27500E+1	-5.62278E-2	-3.01739E-2	-5.38648E-1	 20:21:26:11	
 1.27667E+1	-5.67710E-2	-2.97038E-2	-5.39844E-1	 20:21:27:11	
 1.27833E+1	-5.68032E-2	-2.97051E-2	-5.41156E-1	 20:21:28:11	
 1.28000E+1	-5.60851E-2	-3.06509E-2	-5.42382E-1	 20:21:29:11	
 1.28167E+1	-5.51454E-2	-3.14226E-2	-5.43329E-1	 20:21:30:11	
 1.28333E+1	-5.44168E-2	-3.17203E-2	-5.44826E-1	 20:21:31:11	
 1.28500E+1	-5.41815E-2	-3.16259E-2	-5.46173E-1	 20:21:32:11	
 1.28667E+1	-5.41790E-2	-3.13019E-2	-5.47405E-1	 20:21:33:11	
 1.28833E+1	-5.41224E-2	-3.10735E-2	-5.48963E-1	 20:21:34:11	
 1.29000E+1	-5.40123E-2	-3.11929E-2	-5.50526E-1	 20:21:35:11	
 1.29167E+1	-5.40986E-2	-3.14735E-2	-5.51855E-1	 20:21:36:11	
 1.29333E+1	-5.46603E-2	-3.18123E-2	-5.53404E-1	 20:21:37:11	
 1.29500E+1	-5.55743E-2	-3.20195E-2	-5.54864E-1	 20:21:38:11	
 1.29667E+1	-5.66225E-2	-3.20895E-2	-5.55961E-1	 20:21:39:11	
 1.29833E+1	-5.72693E-2	-3.21490E-2	-5.57145E-1	 20:21:40:11	
 1.30000E+1	-5.72249E-2	-3.22948E-2	-5.58337E-1	 20:21:41:11	
 1.30167E+1	-5.66367E-2	-3.25029E-2	-5.59333E-1	 20:21:42:11	
 1.30333E+1	-5.59519E-2	-3.21581E-2	-5.60613E-1	 20:21:43:11	
 1.30500E+1	-5.56752E-2	-3.13866E-2	-5.62034E-1	 20:21:44:11	
 1.30667E+1	-5.57607E-2	-3.02638E-2	-5.63124E-1	 20:21:45:11	
 1.30833E+1	-5.59190E-2	-2.92352E-2	-5.64122E-1	 20:21:46:11	
 1.31000E+1	-5.59218E-2	-2.89468E-2	-5.65596E-1	 20:21:47:11	
 1.31167E+1	-5.59357E-2	-2.91627E-2	-5.66856E-1	 20:21:48:11	
 1.31333E+1	-5.62164E-2	-2.96709E-2	-5.67928E-1	 20:21:49:11	
 1.31500E+1	-5.68477E-2	-3.01333E-2	-5.69176E-1	 20:21:50:11	
 1.31667E+1	-5.74695E-2	-3.04596E-2	-5.70335E-1	 20:21:51:11	
 1.31833E+1	-5.75389E-2	-3.07031E-2	-5.71294E-1	 20:21:52:11	
 1.32000E+1	-5.70284E-2	-3.08595E-2	-5.72433E-1	 20:21:53:11	
 1.32167E+1	-5.64695E-2	-3.10057E-2	-5.73667E-1	 20:21:54:11	
 1.32333E+1	-5.63301E-2	-3.13004E-2	-5.74737E-1	 20:21:55:11	
 1.32500E+1	-5.65574E-2	-3.16835E-2	-5.76007E-1	 20:21:56:11	
 1.32667E+1	-5.66495E-2	-3.18016E-2	-5.77289E-1	 20:21:57:11	
 1.32833E+1	-5.62945E-2	-3.14556E-2	-5.78569E-1	 20:21:58:11	
 1.33000E+1	-5.57711E-2	-3.07637E-2	-5.80047E-1	 20:21:59:11	
 1.33167E+1	-5.56832E-2	-3.03581E-2	-5.81687E-1	 20:22:00:11	
 1.33333E+1	-5.62951E-2	-3.06472E-2	-5.83167E-1	 20:22:01:11	
 1.33500E+1	-5.72981E-2	-3.12318E-2	-5.84695E-1	 20:22:02:11	
 1.33667E+1	-5.84735E-2	-3.17562E-2	-5.86106E-1	 20:22:03:11	
 1.33833E+1	-5.93533E-2	-3.19285E-2	-5.87262E-1	 20:22:04:11	
 1.34000E+1	-5.97821E-2	-3.16247E-2	-5.88186E-1	 20:22:05:11	
 1.34167E+1	-5.96587E-2	-3.12045E-2	-5.89480E-1	 20:22:06:11	
 1.34333E+1	-5.91136E-2	-3.09285E-2	-5.90867E-1	 20:22:07:11	
 1.34500E+1	-5.86961E-2	-3.08497E-2	-5.92006E-1	 20:22:08:11	
 1.34667E+1	-5.86476E-2	-3.10254E-2	-5.93345E-1	 20:22:09:11	
 1.34833E+1	-5.88840E-2	-3.13655E-2	-5.95003E-1	 20:22:10:11	
 1.35000E+1	-5.91221E-2	-3.18172E-2	-5.96171E-1	 20:22:11:11	
 1.35167E+1	-5.92809E-2	-3.23067E-2	-5.97492E-1	 20:22:12:11	
 1.35333E+1	-5.94846E-2	-3.23456E-2	-5.98787E-1	 20:22:13:11	
 1.35500E+1	-5.99161E-2	-3.20229E-2	-5.99716E-1	 20:22:14:11	
 1.35667E+1	-6.04300E-2	-3.11839E-2	-6.00759E-1	 20:22:15:11	
 1.35833E+1	-6.07268E-2	-3.03165E-2	-6.01924E-1	 20:22:16:11	
 1.36000E+1	-6.06421E-2	-2.96843E-2	-6.03007E-1	 20:22:17:11	
 1.36167E+1	-6.03283E-2	-2.94071E-2	-6.04745E-1	 20:22:18:11	
 1.36333E+1	-5.97409E-2	-2.95825E-2	-6.06324E-1	 20:22:19:11	
 1.36500E+1	-5.90524E-2	-2.99470E-2	-6.07666E-1	 20:22:20:11	
 1.36667E+1	-5.82591E-2	-3.03435E-2	-6.08876E-1	 20:22:21:11	
 1.36833E+1	-5.77575E-2	-3.07069E-2	-6.10255E-1	 20:22:22:11	
 1.37000E+1	-5.77763E-2	-3.08630E-2	-6.11497E-1	 20:22:23:11	
 1.37167E+1	-5.83946E-2	-3.07776E-2	-6.12463E-1	 20:22:24:11	
 1.37333E+1	-5.94353E-2	-3.05813E-2	-6.13583E-1	 20:22:25:11	
 1.37500E+1	-6.04979E-2	-3.05217E-2	-6.14678E-1	 20:22:26:11	
 1.37667E+1	-6.13900E-2	-3.08105E-2	-6.15578E-1	 20:22:27:11	
 1.37833E+1	-6.15855E-2	-3.14339E-2	-6.16633E-1	 20:22:28:11	
 1.38000E+1	-6.10320E-2	-3.18344E-2	-6.17637E-1	 20:22:29:11	
 1.38167E+1	-6.00893E-2	-3.19637E-2	-6.18310E-1	 20:22:30:11	
 1.38333E+1	-5.92198E-2	-3.16574E-2	-6.18929E-1	 20:22:31:11	
 1.38500E+1	-5.89645E-2	-3.11684E-2	-6.19582E-1	 20:22:32:11	
 1.38667E+1	-5.92152E-2	-3.06827E-2	-6.20263E-1	 20:22:33:11	
 1.38833E+1	-5.95217E-2	-3.02584E-2	-6.21316E-1	 20:22:34:11	
 1.39000E+1	-5.94767E-2	-2.99669E-2	-6.22588E-1	 20:22:35:11	
 1.39167E+1	-5.90946E-2	-2.96912E-2	-6.23607E-1	 20:22:36:11	
 1.39333E+1	-5.87000E-2	-2.94213E-2	-6.24926E-1	 20:22:37:11	
 1.39500E+1	-5.87100E-2	-2.92489E-2	-6.25984E-1	 20:22:38:11	
 1.39667E+1	-5.90849E-2	-2.93444E-2	-6.26814E-1	 20:22:39:11	
 1.39833E+1	-5.94934E-2	-2.96693E-2	-6.27541E-1	 20:22:40:11	
 1.40000E+1	-5.98456E-2	-3.02010E-2	-6.28417E-1	 20:22:41:11	
 1.40167E+1	-6.01323E-2	-3.07214E-2	-6.29334E-1	 20:22:42:11	
 1.40333E+1	-6.04866E-2	-3.09567E-2	-6.30176E-1	 20:22:43:11	
 1.40500E+1	-6.06801E-2	-3.09200E-2	-6.31304E-1	 20:22:44:11	
 1.40667E+1	-6.05779E-2	-3.07025E-2	-6.32816E-1	 20:22:45:11	
 1.40833E+1	-6.02050E-2	-3.05519E-2	-6.33899E-1	 20:22:46:11	
 1.41000E+1	-5.96491E-2	-3.05195E-2	-6.35113E-1	 20:22:47:11	
 1.41167E+1	-5.91577E-2	-3.04514E-2	-6.36267E-1	 20:22:48:11	
 1.41333E+1	-5.88457E-2	-3.02073E-2	-6.37148E-1	 20:22:49:11	
 1.41500E+1	-5.88381E-2	-2.98649E-2	-6.38431E-1	 20:22:50:11	
 1.41667E+1	-5.89556E-2	-2.93565E-2	-6.39536E-1	 20:22:51:11	
 1.41833E+1	-5.90560E-2	-2.88402E-2	-6.40465E-1	 20:22:52:11	
 1.42000E+1	-5.90418E-2	-2.85373E-2	-6.41589E-1	 20:22:53:11	
 1.42167E+1	-5.89192E-2	-2.86144E-2	-6.42820E-1	 20:22:54:11	
 1.42333E+1	-5.87922E-2	-2.93665E-2	-6.43922E-1	 20:22:55:11	
 1.42500E+1	-5.87711E-2	-3.04293E-2	-6.45291E-1	 20:22:56:11	
 1.42667E+1	-5.87669E-2	-3.12778E-2	-6.46994E-1	 20:22:57:11	
 1.42833E+1	-5.87055E-2	-3.16254E-2	-6.48139E-1	 20:22:58:11	
 1.43000E+1	-5.87258E-2	-3.11882E-2	-6.49171E-1	 20:22:59:11	
 1.43167E+1	-5.89438E-2	-3.03080E-2	-6.50460E-1	 20:23:00:11	
 1.43333E+1	-5.94909E-2	-2.92134E-2	-6.51846E-1	 20:23:01:11	
 1.43500E+1	-5.99279E-2	-2.79417E-2	-6.53381E-1	 20:23:02:11	
 1.43667E+1	-5.98415E-2	-2.73355E-2	-6.55017E-1	 20:23:03:11	
 1.43833E+1	-5.91779E-2	-2.73337E-2	-6.56631E-1	 20:23:04:11	
 1.44000E+1	-5.81334E-2	-2.79908E-2	-6.57915E-1	 20:23:05:11	
 1.44167E+1	-5.71937E-2	-2.88185E-2	-6.59251E-1	 20:23:06:11	
 1.44333E+1	-5.65405E-2	-2.95969E-2	-6.60545E-1	 20:23:07:11	
 1.44500E+1	-5.63552E-2	-3.01806E-2	-6.61606E-1	 20:23:08:11	
 1.44667E+1	-5.64783E-2	-3.05244E-2	-6.63071E-1	 20:23:09:11	
 1.44833E+1	-5.67576E-2	-3.06944E-2	-6.64872E-1	 20:23:10:11	
 1.45000E+1	-5.70998E-2	-3.07517E-2	-6.66467E-1	 20:23:11:11	
 1.45167E+1	-5.73027E-2	-3.06475E-2	-6.68321E-1	 20:23:12:11	
 1.45333E+1	-5.73878E-2	-3.02040E-2	-6.70113E-1	 20:23:13:11	
 1.45500E+1	-5.73340E-2	-2.95705E-2	-6.71301E-1	 20:23:14:11	
 1.45667E+1	-5.72885E-2	-2.90548E-2	-6.72519E-1	 20:23:15:11	
 1.45833E+1	-5.73749E-2	-2.90828E-2	-6.73818E-1	 20:23:16:11	
 1.46000E+1	-5.74987E-2	-2.96362E-2	-6.75145E-1	 20:23:17:11	
 1.46167E+1	-5.75988E-2	-3.01264E-2	-6.76379E-1	 20:23:18:11	
 1.46333E+1	-5.76794E-2	-3.00794E-2	-6.77940E-1	 20:23:19:11	
 1.46500E+1	-5.76839E-2	-2.96062E-2	-6.79491E-1	 20:23:20:11	
 1.46667E+1	-5.74488E-2	-2.87728E-2	-6.80708E-1	 20:23:21:11	
 1.46833E+1	-5.68318E-2	-2.83591E-2	-6.82018E-1	 20:23:22:11	
 1.47000E+1	-5.59052E-2	-2.83189E-2	-6.83266E-1	 20:23:23:11	
 1.47167E+1	-5.51338E-2	-2.83670E-2	-6.84262E-1	 20:23:24:11	
 1.47333E+1	-5.48202E-2	-2.82471E-2	-6.85565E-1	 20:23:25:11	
 1.47500E+1	-5.49538E-2	-2.79516E-2	-6.87057E-1	 20:23:26:11	
 1.47667E+1	-5.52292E-2	-2.73183E-2	-6.88419E-1	 20:23:27:11	
 1.47833E+1	-5.52825E-2	-2.66542E-2	-6.90026E-1	 20:23:28:11	
 1.48000E+1	-5.50346E-2	-2.57721E-2	-6.91675E-1	 20:23:29:11	
 1.48167E+1	-5.46133E-2	-2.49954E-2	-6.93120E-1	 20:23:30:11	
 1.48333E+1	-5.41175E-2	-2.45134E-2	-6.94482E-1	 20:23:31:11	
 1.48500E+1	-5.37927E-2	-2.42132E-2	-6.95874E-1	 20:23:32:11	
 1.48667E+1	-5.38345E-2	-2.38312E-2	-6.97108E-1	 20:23:33:11	
 1.48833E+1	-5.43611E-2	-2.33409E-2	-6.98427E-1	 20:23:34:11	
 1.49000E+1	-5.52666E-2	-2.29281E-2	-7.00116E-1	 20:23:35:11	
 1.49167E+1	-5.58756E-2	-2.28820E-2	-7.02230E-1	 20:23:36:11	
 1.49333E+1	-5.58663E-2	-2.35856E-2	-7.03596E-1	 20:23:37:11	
 1.49500E+1	-5.51926E-2	-2.46831E-2	-7.04953E-1	 20:23:38:11	
 1.49667E+1	-5.42197E-2	-2.57958E-2	-7.06277E-1	 20:23:39:11	
 1.49833E+1	-5.35885E-2	-2.68667E-2	-7.07365E-1	 20:23:40:11	
 1.50000E+1	-5.35495E-2	-2.72849E-2	-7.08701E-1	 20:23:41:11	
 1.50167E+1	-5.41829E-2	-2.75148E-2	-7.10455E-1	 20:23:42:11	
 1.50333E+1	-5.52919E-2	-2.77931E-2	-7.11784E-1	 20:23:43:11	
 1.50500E+1	-5.63862E-2	-2.81376E-2	-7.13333E-1	 20:23:44:11	
 1.50667E+1	-5.71506E-2	-2.84273E-2	-7.14907E-1	 20:23:45:11	
 1.50833E+1	-5.73667E-2	-2.84800E-2	-7.16237E-1	 20:23:46:11	
 1.51000E+1	-5.71798E-2	-2.81930E-2	-7.17896E-1	 20:23:47:11	
 1.51167E+1	-5.68376E-2	-2.78840E-2	-7.20169E-1	 20:23:48:11	
 1.51333E+1	-5.65273E-2	-2.78123E-2	-7.21827E-1	 20:23:49:11	
 1.51500E+1	-5.63709E-2	-2.78606E-2	-7.23627E-1	 20:23:50:11	
 1.51667E+1	-5.62806E-2	-2.77025E-2	-7.25476E-1	 20:23:51:11	
 1.51833E+1	-5.61652E-2	-2.72926E-2	-7.26997E-1	 20:23:52:11	
 1.52000E+1	-5.58305E-2	-2.68137E-2	-7.28509E-1	 20:23:53:11	
 1.52167E+1	-5.53144E-2	-2.65603E-2	-7.30390E-1	 20:23:54:11	
 1.52333E+1	-5.48876E-2	-2.69702E-2	-7.32272E-1	 20:23:55:11	
 1.52500E+1	-5.49272E-2	-2.74820E-2	-7.33723E-1	 20:23:56:11	
 1.52667E+1	-5.53911E-2	-2.78099E-2	-7.35758E-1	 20:23:57:11	
 1.52833E+1	-5.58042E-2	-2.79701E-2	-7.37416E-1	 20:23:58:11	
 1.53000E+1	-5.57331E-2	-2.81546E-2	-7.38793E-1	 20:23:59:11	
 1.53167E+1	-5.51699E-2	-2.86445E-2	-7.40383E-1	 20:24:00:11	
 1.53333E+1	-5.46542E-2	-2.92283E-2	-7.41947E-1	 20:24:01:11	
 1.53500E+1	-5.46133E-2	-2.96144E-2	-7.43264E-1	 20:24:02:11	
 1.53667E+1	-5.50881E-2	-2.98253E-2	-7.44816E-1	 20:24:03:11	
 1.53833E+1	-5.57123E-2	-2.99698E-2	-7.46294E-1	 20:24:04:11	
 1.54000E+1	-5.62625E-2	-3.01575E-2	-7.47437E-1	 20:24:05:11	
 1.54167E+1	-5.66444E-2	-3.04672E-2	-7.48765E-1	 20:24:06:11	
 1.54333E+1	-5.69316E-2	-3.07066E-2	-7.50262E-1	 20:24:07:11	
 1.54500E+1	-5.71788E-2	-3.08077E-2	-7.51717E-1	 20:24:08:11	
 1.54667E+1	-5.73136E-2	-3.07277E-2	-7.53291E-1	 20:24:09:11	
 1.54833E+1	-5.72358E-2	-3.05628E-2	-7.55303E-1	 20:24:10:11	
 1.55000E+1	-5.69536E-2	-3.02990E-2	-7.57278E-1	 20:24:11:11	
 1.55167E+1	-5.66232E-2	-2.98828E-2	-7.58749E-1	 20:24:12:11	
 1.55333E+1	-5.64858E-2	-2.95533E-2	-7.60322E-1	 20:24:13:11	
 1.55500E+1	-5.66784E-2	-2.93049E-2	-7.62112E-1	 20:24:14:11	
 1.55667E+1	-5.71594E-2	-2.90960E-2	-7.63345E-1	 20:24:15:11	
 1.55833E+1	-5.76933E-2	-2.89213E-2	-7.64814E-1	 20:24:16:11	
 1.56000E+1	-5.82130E-2	-2.87453E-2	-7.66258E-1	 20:24:17:11	
 1.56167E+1	-5.84874E-2	-2.85412E-2	-7.67467E-1	 20:24:18:11	
 1.56333E+1	-5.85065E-2	-2.84396E-2	-7.68893E-1	 20:24:19:11	
 1.56500E+1	-5.81343E-2	-2.85046E-2	-7.70376E-1	 20:24:20:11	
 1.56667E+1	-5.72723E-2	-2.87207E-2	-7.71617E-1	 20:24:21:11	
 1.56833E+1	-5.63128E-2	-2.88932E-2	-7.73441E-1	 20:24:22:11	
 1.57000E+1	-5.55825E-2	-2.87265E-2	-7.74976E-1	 20:24:23:11	
 1.57167E+1	-5.53473E-2	-2.85133E-2	-7.76189E-1	 20:24:24:11	
 1.57333E+1	-5.55130E-2	-2.86453E-2	-7.77623E-1	 20:24:25:11	
 1.57500E+1	-5.59028E-2	-2.90129E-2	-7.79241E-1	 20:24:26:11	
 1.57667E+1	-5.65367E-2	-2.95283E-2	-7.80632E-1	 20:24:27:11	
 1.57833E+1	-5.72551E-2	-2.98470E-2	-7.82390E-1	 20:24:28:11	
 1.58000E+1	-5.79833E-2	-2.98229E-2	-7.84194E-1	 20:24:29:11	
 1.58167E+1	-5.84432E-2	-2.96258E-2	-7.86002E-1	 20:24:30:11	
 1.58333E+1	-5.86991E-2	-2.92749E-2	-7.87602E-1	 20:24:31:11	
 1.58500E+1	-5.89614E-2	-2.88417E-2	-7.89601E-1	 20:24:32:11	
 1.58667E+1	-5.94466E-2	-2.84019E-2	-7.91699E-1	 20:24:33:11	
 1.58833E+1	-5.98715E-2	-2.81817E-2	-7.93611E-1	 20:24:34:11	
 1.59000E+1	-6.00321E-2	-2.85429E-2	-7.95319E-1	 20:24:35:11	
 1.59167E+1	-5.99072E-2	-2.92194E-2	-7.96966E-1	 20:24:36:11	
 1.59333E+1	-5.96789E-2	-2.97675E-2	-7.98303E-1	 20:24:37:11	
 1.59500E+1	-5.95443E-2	-2.99228E-2	-7.99783E-1	 20:24:38:11	
 1.59667E+1	-5.94210E-2	-2.95516E-2	-8.01309E-1	 20:24:39:11	
 1.59833E+1	-5.92157E-2	-2.89215E-2	-8.02839E-1	 20:24:40:11	
 1.60000E+1	-5.88128E-2	-2.86373E-2	-8.04454E-1	 20:24:41:11	
 1.60167E+1	-5.83208E-2	-2.86193E-2	-8.06064E-1	 20:24:42:11	
 1.60333E+1	-5.78852E-2	-2.88118E-2	-8.07470E-1	 20:24:43:11	
 1.60500E+1	-5.77753E-2	-2.90369E-2	-8.09037E-1	 20:24:44:11	
 1.60667E+1	-5.82313E-2	-2.90621E-2	-8.10573E-1	 20:24:45:11	
 1.60833E+1	-5.91338E-2	-2.86857E-2	-8.11849E-1	 20:24:46:11	
 1.61000E+1	-6.01398E-2	-2.80610E-2	-8.13005E-1	 20:24:47:11	
 1.61167E+1	-6.09667E-2	-2.75217E-2	-8.14394E-1	 20:24:48:11	
 1.61333E+1	-6.14165E-2	-2.71954E-2	-8.15817E-1	 20:24:49:11	
 1.61500E+1	-6.14282E-2	-2.69855E-2	-8.17108E-1	 20:24:50:11	
 1.61667E+1	-6.10992E-2	-2.67647E-2	-8.18638E-1	 20:24:51:11	
 1.61833E+1	-6.06938E-2	-2.65982E-2	-8.20143E-1	 20:24:52:11	
 1.62000E+1	-6.03429E-2	-2.67854E-2	-8.21224E-1	 20:24:53:11	
 1.62167E+1	-6.00485E-2	-2.71178E-2	-8.22765E-1	 20:24:54:11	
 1.62333E+1	-5.96290E-2	-2.75241E-2	-8.24065E-1	 20:24:55:11	
 1.62500E+1	-5.91694E-2	-2.78096E-2	-8.25141E-1	 20:24:56:11	
 1.62667E+1	-5.88017E-2	-2.79627E-2	-8.26361E-1	 20:24:57:11	
 1.62833E+1	-5.87479E-2	-2.82103E-2	-8.27578E-1	 20:24:58:11	
 1.63000E+1	-5.88081E-2	-2.86078E-2	-8.28674E-1	 20:24:59:11	
 1.63167E+1	-5.87222E-2	-2.89903E-2	-8.30004E-1	 20:25:00:11	
 1.63333E+1	-5.84897E-2	-2.90749E-2	-8.31306E-1	 20:25:01:11	
 1.63500E+1	-5.83776E-2	-2.88152E-2	-8.32278E-1	 20:25:02:11	
 1.63667E+1	-5.85286E-2	-2.81978E-2	-8.33243E-1	 20:25:03:11	
 1.63833E+1	-5.88851E-2	-2.75292E-2	-8.34648E-1	 20:25:04:11	
 1.64000E+1	-5.91970E-2	-2.71884E-2	-8.36281E-1	 20:25:05:11	
 1.64167E+1	-5.94722E-2	-2.71411E-2	-8.37728E-1	 20:25:06:11	
 1.64333E+1	-5.99345E-2	-2.74229E-2	-8.39718E-1	 20:25:07:11	
 1.64500E+1	-6.05918E-2	-2.77574E-2	-8.41163E-1	 20:25:08:11	
 1.64667E+1	-6.11973E-2	-2.82552E-2	-8.42300E-1	 20:25:09:11	
 1.64833E+1	-6.15262E-2	-2.87929E-2	-8.43741E-1	 20:25:10:11	
 1.65000E+1	-6.16946E-2	-2.91734E-2	-8.45350E-1	 20:25:11:11	
 1.65167E+1	-6.18612E-2	-2.92518E-2	-8.47102E-1	 20:25:12:11	
 1.65333E+1	-6.22937E-2	-2.91544E-2	-8.48830E-1	 20:25:13:11	
 1.65500E+1	-6.30252E-2	-2.92029E-2	-8.50505E-1	 20:25:14:11	
 1.65667E+1	-6.42747E-2	-2.97136E-2	-8.51848E-1	 20:25:15:11	
 1.65833E+1	-6.58363E-2	-3.04389E-2	-8.53398E-1	 20:25:16:11	
 1.66000E+1	-6.76214E-2	-3.09586E-2	-8.55055E-1	 20:25:17:11	
 1.66167E+1	-6.89150E-2	-3.11422E-2	-8.56613E-1	 20:25:18:11	
 1.66333E+1	-6.96674E-2	-3.06271E-2	-8.58173E-1	 20:25:19:11	
 1.66500E+1	-6.97982E-2	-3.00129E-2	-8.59835E-1	 20:25:20:11	
 1.66667E+1	-6.96769E-2	-2.92836E-2	-8.61406E-1	 20:25:21:11	
 1.66833E+1	-6.96355E-2	-2.87006E-2	-8.62930E-1	 20:25:22:11	
 1.67000E+1	-6.98382E-2	-2.84722E-2	-8.64793E-1	 20:25:23:11	
 1.67167E+1	-7.01982E-2	-2.85962E-2	-8.67116E-1	 20:25:24:11	
 1.67333E+1	-7.06907E-2	-2.89704E-2	-8.68705E-1	 20:25:25:11	
 1.67500E+1	-7.12660E-2	-2.93054E-2	-8.70438E-1	 20:25:26:11	
 1.67667E+1	-7.21116E-2	-2.94348E-2	-8.72050E-1	 20:25:27:11	
 1.67833E+1	-7.30299E-2	-2.94729E-2	-8.73174E-1	 20:25:28:11	
 1.68000E+1	-7.39365E-2	-2.96373E-2	-8.74742E-1	 20:25:29:11	
 1.68167E+1	-7.44100E-2	-2.98399E-2	-8.76146E-1	 20:25:30:11	
 1.68333E+1	-7.45545E-2	-2.98226E-2	-8.77379E-1	 20:25:31:11	
 1.68500E+1	-7.45785E-2	-2.93829E-2	-8.78934E-1	 20:25:32:11	
 1.68667E+1	-7.47168E-2	-2.86108E-2	-8.80617E-1	 20:25:33:11	
 1.68833E+1	-7.50299E-2	-2.78770E-2	-8.82025E-1	 20:25:34:11	
 1.69000E+1	-7.56276E-2	-2.73798E-2	-8.83770E-1	 20:25:35:11	
 1.69167E+1	-7.65614E-2	-2.71396E-2	-8.85623E-1	 20:25:36:11	
 1.69333E+1	-7.80819E-2	-2.73935E-2	-8.87066E-1	 20:25:37:11	
 1.69500E+1	-7.95908E-2	-2.78013E-2	-8.88660E-1	 20:25:38:11	
 1.69667E+1	-8.07749E-2	-2.79697E-2	-8.90623E-1	 20:25:39:11	
 1.69833E+1	-8.12945E-2	-2.76002E-2	-8.92198E-1	 20:25:40:11	
 1.70000E+1	-8.13394E-2	-2.63902E-2	-8.93834E-1	 20:25:41:11	
 1.70167E+1	-8.11114E-2	-2.46900E-2	-8.95965E-1	 20:25:42:11	
 1.70333E+1	-8.07503E-2	-2.42968E-2	-8.98075E-1	 20:25:43:11	
 1.70500E+1	-8.04655E-2	-2.48494E-2	-8.99785E-1	 20:25:44:11	
 1.70667E+1	-8.04647E-2	-2.62830E-2	-9.01809E-1	 20:25:45:11	
 1.70833E+1	-8.08685E-2	-2.74421E-2	-9.03854E-1	 20:25:46:11	
 1.71000E+1	-8.16850E-2	-2.76626E-2	-9.05616E-1	 20:25:47:11	
 1.71167E+1	-8.26234E-2	-2.69227E-2	-9.07755E-1	 20:25:48:11	
 1.71333E+1	-8.34496E-2	-2.56268E-2	-9.09918E-1	 20:25:49:11	
 1.71500E+1	-8.39779E-2	-2.44277E-2	-9.11511E-1	 20:25:50:11	
 1.71667E+1	-8.41937E-2	-2.33469E-2	-9.13186E-1	 20:25:51:11	
 1.71833E+1	-8.42081E-2	-2.23545E-2	-9.14873E-1	 20:25:52:11	
 1.72000E+1	-8.41437E-2	-2.11757E-2	-9.16211E-1	 20:25:53:11	
 1.72167E+1	-8.41053E-2	-2.04099E-2	-9.17843E-1	 20:25:54:11	
 1.72333E+1	-8.41022E-2	-1.99440E-2	-9.19693E-1	 20:25:55:11	
 1.72500E+1	-8.41131E-2	-1.96554E-2	-9.21463E-1	 20:25:56:11	
 1.72667E+1	-8.41609E-2	-1.93232E-2	-9.22775E-1	 20:25:57:11	
 1.72833E+1	-8.42534E-2	-1.87548E-2	-9.24302E-1	 20:25:58:11	
 1.73000E+1	-8.44006E-2	-1.76422E-2	-9.25846E-1	 20:25:59:11	
 1.73167E+1	-8.44174E-2	-1.62352E-2	-9.27241E-1	 20:26:00:11	
 1.73333E+1	-8.42036E-2	-1.46907E-2	-9.29051E-1	 20:26:01:11	
 1.73500E+1	-8.38769E-2	-1.32939E-2	-9.30888E-1	 20:26:02:11	
 1.73667E+1	-8.37289E-2	-1.23967E-2	-9.32568E-1	 20:26:03:11	
 1.73833E+1	-8.40172E-2	-1.18560E-2	-9.34153E-1	 20:26:04:11	
 1.74000E+1	-8.48920E-2	-1.20753E-2	-9.35689E-1	 20:26:05:11	
 1.74167E+1	-8.57697E-2	-1.27210E-2	-9.36983E-1	 20:26:06:11	
 1.74333E+1	-8.61558E-2	-1.36539E-2	-9.38595E-1	 20:26:07:11	
 1.74500E+1	-8.57760E-2	-1.41924E-2	-9.40717E-1	 20:26:08:11	
 1.74667E+1	-8.46905E-2	-1.38689E-2	-9.42345E-1	 20:26:09:11	
 1.74833E+1	-8.33910E-2	-1.30774E-2	-9.44234E-1	 20:26:10:11	
 1.75000E+1	-8.21370E-2	-1.18827E-2	-9.46166E-1	 20:26:11:11	
 1.75167E+1	-8.11914E-2	-1.07468E-2	-9.47643E-1	 20:26:12:11	
 1.75333E+1	-8.05183E-2	-9.60127E-3	-9.49310E-1	 20:26:13:11	
 1.75500E+1	-8.00287E-2	-8.47666E-3	-9.51596E-1	 20:26:14:11	
 1.75667E+1	-7.95848E-2	-7.41451E-3	-9.53411E-1	 20:26:15:11	
 1.75833E+1	-7.90566E-2	-6.59806E-3	-9.55111E-1	 20:26:16:11	
 1.76000E+1	-7.82784E-2	-6.33687E-3	-9.57101E-1	 20:26:17:11	
 1.76167E+1	-7.74724E-2	-6.39294E-3	-9.59000E-1	 20:26:18:11	
 1.76333E+1	-7.66692E-2	-6.48822E-3	-9.60506E-1	 20:26:19:11	
 1.76500E+1	-7.61007E-2	-6.33744E-3	-9.62767E-1	 20:26:20:11	
 1.76667E+1	-7.55748E-2	-5.58075E-3	-9.64709E-1	 20:26:21:11	
 1.76833E+1	-7.50841E-2	-4.94554E-3	-9.66391E-1	 20:26:22:11	
 1.77000E+1	-7.44885E-2	-4.53632E-3	-9.68522E-1	 20:26:23:11	
 1.77167E+1	-7.38577E-2	-4.27842E-3	-9.70745E-1	 20:26:24:11	
 1.77333E+1	-7.31597E-2	-4.04700E-3	-9.72526E-1	 20:26:25:11	
 1.77500E+1	-7.24832E-2	-3.72092E-3	-9.74604E-1	 20:26:26:11	
 1.77667E+1	-7.17491E-2	-3.16079E-3	-9.76842E-1	 20:26:27:11	
 1.77833E+1	-7.11518E-2	-2.87027E-3	-9.78664E-1	 20:26:28:11	
 1.78000E+1	-7.08217E-2	-2.83641E-3	-9.80838E-1	 20:26:29:11	
 1.78167E+1	-7.06923E-2	-2.94333E-3	-9.83583E-1	 20:26:30:11	
 1.78333E+1	-7.06362E-2	-3.08310E-3	-9.85663E-1	 20:26:31:11	
 1.78500E+1	-7.05832E-2	-3.15336E-3	-9.87995E-1	 20:26:32:11	
 1.78667E+1	-7.03219E-2	-3.09179E-3	-9.90236E-1	 20:26:33:11	
 1.78833E+1	-6.99032E-2	-2.98316E-3	-9.91982E-1	 20:26:34:11	
 1.79000E+1	-6.91464E-2	-2.81470E-3	-9.93483E-1	 20:26:35:11	
 1.79167E+1	-6.81788E-2	-2.59075E-3	-9.95292E-1	 20:26:36:11	
 1.79333E+1	-6.72120E-2	-2.15901E-3	-9.97236E-1	 20:26:37:11	
 1.79500E+1	-6.67655E-2	-1.15396E-3	-9.98983E-1	 20:26:38:11	
 1.79667E+1	-6.69140E-2	 3.45701E-4	-1.00117E+0	 20:26:39:11	
 1.79833E+1	-6.74143E-2	 1.90622E-3	-1.00341E+0	 20:26:40:11	
 1.80000E+1	-6.79237E-2	 3.25692E-3	-1.00520E+0	 20:26:41:11	
 1.80167E+1	-6.80998E-2	 4.10396E-3	-1.00730E+0	 20:26:42:11	
 1.80333E+1	-6.79565E-2	 4.21062E-3	-1.00961E+0	 20:26:43:11	
 1.80500E+1	-6.76148E-2	 3.74053E-3	-1.01151E+0	 20:26:44:11	
 1.80667E+1	-6.73186E-2	 2.96091E-3	-1.01437E+0	 20:26:45:11	
 1.80833E+1	-6.72944E-2	 2.25003E-3	-1.01680E+0	 20:26:46:11	
 1.81000E+1	-6.75391E-2	 1.89400E-3	-1.01881E+0	 20:26:47:11	
 1.81167E+1	-6.77125E-2	 1.85472E-3	-1.02110E+0	 20:26:48:11	
 1.81333E+1	-6.75236E-2	 1.90252E-3	-1.02336E+0	 20:26:49:11	
 1.81500E+1	-6.70668E-2	 1.74137E-3	-1.02508E+0	 20:26:50:11	
 1.81667E+1	-6.66942E-2	 1.21293E-3	-1.02669E+0	 20:26:51:11	
 1.81833E+1	-6.68179E-2	 7.07757E-4	-1.02924E+0	 20:26:52:11	
 1.82000E+1	-6.74605E-2	 6.94263E-4	-1.03149E+0	 20:26:53:11	
 1.82167E+1	-6.82677E-2	 1.21049E-3	-1.03336E+0	 20:26:54:11	
 1.82333E+1	-6.91949E-2	 2.64544E-3	-1.03564E+0	 20:26:55:11	
 1.82500E+1	-7.02650E-2	 3.87800E-3	-1.03802E+0	 20:26:56:11	
 1.82667E+1	-7.15920E-2	 5.15144E-3	-1.04001E+0	 20:26:57:11	
 1.82833E+1	-7.28970E-2	 6.17953E-3	-1.04303E+0	 20:26:58:11	
 1.83000E+1	-7.39466E-2	 7.02701E-3	-1.04556E+0	 20:26:59:11	
 1.83167E+1	-7.45659E-2	 7.67087E-3	-1.04759E+0	 20:27:00:11	
 1.83333E+1	-7.49505E-2	 8.18765E-3	-1.04991E+0	 20:27:01:11	
 1.83500E+1	-7.52767E-2	 8.62535E-3	-1.05229E+0	 20:27:02:11	
 1.83667E+1	-7.55857E-2	 9.07093E-3	-1.05445E+0	 20:27:03:11	
 1.83833E+1	-7.58958E-2	 9.44854E-3	-1.05641E+0	 20:27:04:11	
 1.84000E+1	-7.64633E-2	 9.58605E-3	-1.05845E+0	 20:27:05:11	
 1.84167E+1	-7.74072E-2	 9.51661E-3	-1.06027E+0	 20:27:06:11	
 1.84333E+1	-7.88847E-2	 9.45178E-3	-1.06258E+0	 20:27:07:11	
 1.84500E+1	-8.04127E-2	 9.68914E-3	-1.06563E+0	 20:27:08:11	
 1.84667E+1	-8.20984E-2	 1.04161E-2	-1.06789E+0	 20:27:09:11	
 1.84833E+1	-8.34750E-2	 1.11995E-2	-1.06991E+0	 20:27:10:11	
 1.85000E+1	-8.46306E-2	 1.14122E-2	-1.07234E+0	 20:27:11:11	
 1.85167E+1	-8.53502E-2	 1.11235E-2	-1.07492E+0	 20:27:12:11	
 1.85333E+1	-8.60903E-2	 1.07080E-2	-1.07717E+0	 20:27:13:11	
 1.85500E+1	-8.73035E-2	 1.06172E-2	-1.08000E+0	 20:27:14:11	
 1.85667E+1	-8.91886E-2	 1.12065E-2	-1.08339E+0	 20:27:15:11	
 1.85833E+1	-9.08425E-2	 1.25063E-2	-1.08564E+0	 20:27:16:11	
 1.86000E+1	-9.14773E-2	 1.37594E-2	-1.08805E+0	 20:27:17:11	
 1.86167E+1	-9.10979E-2	 1.45481E-2	-1.09037E+0	 20:27:18:11	
 1.86333E+1	-9.03987E-2	 1.47669E-2	-1.09229E+0	 20:27:19:11	
 1.86500E+1	-9.00238E-2	 1.48102E-2	-1.09455E+0	 20:27:20:11	
 1.86667E+1	-9.00020E-2	 1.51633E-2	-1.09694E+0	 20:27:21:11	
 1.86833E+1	-8.99139E-2	 1.61239E-2	-1.09903E+0	 20:27:22:11	
 1.87000E+1	-8.95678E-2	 1.69802E-2	-1.10170E+0	 20:27:23:11	
 1.87167E+1	-8.91742E-2	 1.73428E-2	-1.10454E+0	 20:27:24:11	
 1.87333E+1	-8.88578E-2	 1.70490E-2	-1.10683E+0	 20:27:25:11	
 1.87500E+1	-8.86689E-2	 1.66190E-2	-1.10935E+0	 20:27:26:11	
 1.87667E+1	-8.84199E-2	 1.67814E-2	-1.11201E+0	 20:27:27:11	
 1.87833E+1	-8.79917E-2	 1.78373E-2	-1.11413E+0	 20:27:28:11	
 1.88000E+1	-8.74759E-2	 1.91407E-2	-1.11624E+0	 20:27:29:11	
 1.88167E+1	-8.71447E-2	 2.02141E-2	-1.11878E+0	 20:27:30:11	
 1.88333E+1	-8.72550E-2	 2.07223E-2	-1.12185E+0	 20:27:31:11	
 1.88500E+1	-8.76978E-2	 2.09070E-2	-1.12409E+0	 20:27:32:11	
 1.88667E+1	-8.81574E-2	 2.08865E-2	-1.12696E+0	 20:27:33:11	
 1.88833E+1	-8.80196E-2	 2.07659E-2	-1.13007E+0	 20:27:34:11	
 1.89000E+1	-8.70703E-2	 2.04256E-2	-1.13288E+0	 20:27:35:11	
 1.89167E+1	-8.57102E-2	 1.98703E-2	-1.13615E+0	 20:27:36:11	
 1.89333E+1	-8.42429E-2	 1.90212E-2	-1.13922E+0	 20:27:37:11	
 1.89500E+1	-8.33270E-2	 1.80393E-2	-1.14141E+0	 20:27:38:11	
 1.89667E+1	-8.29480E-2	 1.73289E-2	-1.14380E+0	 20:27:39:11	
 1.89833E+1	-8.27885E-2	 1.70657E-2	-1.14632E+0	 20:27:40:11	
 1.90000E+1	-8.22874E-2	 1.76565E-2	-1.14855E+0	 20:27:41:11	
 1.90167E+1	-8.12787E-2	 1.84735E-2	-1.15209E+0	 20:27:42:11	
 1.90333E+1	-7.99146E-2	 1.93137E-2	-1.15533E+0	 20:27:43:11	
 1.90500E+1	-7.87433E-2	 1.96986E-2	-1.15806E+0	 20:27:44:11	
 1.90667E+1	-7.78936E-2	 1.93131E-2	-1.16076E+0	 20:27:45:11	
 1.90833E+1	-7.72078E-2	 1.84264E-2	-1.16412E+0	 20:27:46:11	
 1.91000E+1	-7.62873E-2	 1.70421E-2	-1.16752E+0	 20:27:47:11	
 1.91167E+1	-7.51166E-2	 1.57527E-2	-1.17027E+0	 20:27:48:11	
 1.91333E+1	-7.36115E-2	 1.48362E-2	-1.17403E+0	 20:27:49:11	
 1.91500E+1	-7.21185E-2	 1.44277E-2	-1.17703E+0	 20:27:50:11	
 1.91667E+1	-7.04456E-2	 1.47471E-2	-1.17939E+0	 20:27:51:11	
 1.91833E+1	-6.88227E-2	 1.54719E-2	-1.18221E+0	 20:27:52:11	
 1.92000E+1	-6.71619E-2	 1.64958E-2	-1.18520E+0	 20:27:53:11	
 1.92167E+1	-6.59281E-2	 1.74669E-2	-1.18771E+0	 20:27:54:11	
 1.92333E+1	-6.49557E-2	 1.79712E-2	-1.19134E+0	 20:27:55:11	
 1.92500E+1	-6.43003E-2	 1.80169E-2	-1.19428E+0	 20:27:56:11	
 1.92667E+1	-6.36918E-2	 1.75183E-2	-1.19673E+0	 20:27:57:11	
 1.92833E+1	-6.28733E-2	 1.69656E-2	-1.19975E+0	 20:27:58:11	
 1.93000E+1	-6.16945E-2	 1.65589E-2	-1.20308E+0	 20:27:59:11	
 1.93167E+1	-6.03121E-2	 1.64363E-2	-1.20588E+0	 20:28:00:11	
 1.93333E+1	-5.89190E-2	 1.67417E-2	-1.21002E+0	 20:28:01:11	
 1.93500E+1	-5.77595E-2	 1.71226E-2	-1.21351E+0	 20:28:02:11	
 1.93667E+1	-5.68393E-2	 1.72152E-2	-1.21643E+0	 20:28:03:11	
 1.93833E+1	-5.64003E-2	 1.69850E-2	-1.21928E+0	 20:28:04:11	
 1.94000E+1	-5.64975E-2	 1.65240E-2	-1.22287E+0	 20:28:05:11	
 1.94167E+1	-5.70552E-2	 1.60392E-2	-1.22648E+0	 20:28:06:11	
 1.94333E+1	-5.77812E-2	 1.58192E-2	-1.22940E+0	 20:28:07:11	
 1.94500E+1	-5.82601E-2	 1.56179E-2	-1.23284E+0	 20:28:08:11	
 1.94667E+1	-5.83507E-2	 1.53600E-2	-1.23630E+0	 20:28:09:11	
 1.94833E+1	-5.80794E-2	 1.53222E-2	-1.23899E+0	 20:28:10:11	
 1.95000E+1	-5.76062E-2	 1.58437E-2	-1.24286E+0	 20:28:11:11	
 1.95167E+1	-5.71207E-2	 1.66461E-2	-1.24612E+0	 20:28:12:11	
 1.95333E+1	-5.66924E-2	 1.72274E-2	-1.24902E+0	 20:28:13:11	
 1.95500E+1	-5.65478E-2	 1.73308E-2	-1.25256E+0	 20:28:14:11	
 1.95667E+1	-5.68794E-2	 1.65636E-2	-1.25614E+0	 20:28:15:11	
 1.95833E+1	-5.77574E-2	 1.55315E-2	-1.25925E+0	 20:28:16:11	
 1.96000E+1	-5.93696E-2	 1.44428E-2	-1.26295E+0	 20:28:17:11	
 1.96167E+1	-6.13198E-2	 1.34555E-2	-1.26678E+0	 20:28:18:11	
 1.96333E+1	-6.36738E-2	 1.23733E-2	-1.26999E+0	 20:28:19:11	
 1.96500E+1	-6.56062E-2	 1.15086E-2	-1.27377E+0	 20:28:20:11	
 1.96667E+1	-6.69526E-2	 1.05535E-2	-1.27781E+0	 20:28:21:11	
 1.96833E+1	-6.76975E-2	 9.86885E-3	-1.28110E+0	 20:28:22:11	
 1.97000E+1	-6.82977E-2	 9.66979E-3	-1.28431E+0	 20:28:23:11	
 1.97167E+1	-6.90390E-2	 9.75792E-3	-1.28821E+0	 20:28:24:11	
 1.97333E+1	-7.02246E-2	 1.00262E-2	-1.29221E+0	 20:28:25:11	
 1.97500E+1	-7.17249E-2	 1.02687E-2	-1.29540E+0	 20:28:26:11	
 1.97667E+1	-7.35265E-2	 1.01795E-2	-1.29988E+0	 20:28:27:11	
 1.97833E+1	-7.53355E-2	 9.86155E-3	-1.30350E+0	 20:28:28:11	
 1.98000E+1	-7.71420E-2	 9.39835E-3	-1.30633E+0	 20:28:29:11	
 1.98167E+1	-7.87736E-2	 9.08217E-3	-1.30961E+0	 20:28:30:11	
 1.98333E+1	-8.07628E-2	 8.92062E-3	-1.31307E+0	 20:28:31:11	
 1.98500E+1	-8.31751E-2	 8.69090E-3	-1.31613E+0	 20:28:32:11	
 1.98667E+1	-8.62842E-2	 7.97848E-3	-1.32004E+0	 20:28:33:11	
 1.98833E+1	-8.91470E-2	 6.93001E-3	-1.32504E+0	 20:28:34:11	
 1.99000E+1	-9.16124E-2	 5.88713E-3	-1.32859E+0	 20:28:35:11	
 1.99167E+1	-9.32632E-2	 4.95285E-3	-1.33248E+0	 20:28:36:11	
 1.99333E+1	-9.46125E-2	 3.87005E-3	-1.33639E+0	 20:28:37:11	
 1.99500E+1	-9.61708E-2	 2.76123E-3	-1.33948E+0	 20:28:38:11	
 1.99667E+1	-9.82290E-2	 1.30968E-3	-1.34323E+0	 20:28:39:11	
 1.99833E+1	-1.00553E-1	 8.95679E-5	-1.34730E+0	 20:28:40:11	
 2.00000E+1	-1.02998E-1	-7.17580E-4	-1.35131E+0	 20:28:41:11	
 2.00167E+1	-1.05290E-1	-1.17514E-3	-1.35453E+0	 20:28:42:11	
 2.00333E+1	-1.07535E-1	-1.33342E-3	-1.35848E+0	 20:28:43:11	
 2.00500E+1	-1.09594E-1	-1.18961E-3	-1.36261E+0	 20:28:44:11	
 2.00667E+1	-1.11676E-1	-4.12679E-4	-1.36602E+0	 20:28:45:11	
 2.00833E+1	-1.13515E-1	 6.66082E-4	-1.37090E+0	 20:28:46:11	
 2.01000E+1	-1.15355E-1	 1.65052E-3	-1.37477E+0	 20:28:47:11	
 2.01167E+1	-1.16999E-1	 2.08358E-3	-1.37777E+0	 20:28:48:11	
 2.01333E+1	-1.18757E-1	 1.32096E-3	-1.38137E+0	 20:28:49:11	
 2.01500E+1	-1.20414E-1	-2.46191E-4	-1.38528E+0	 20:28:50:11	
 2.01667E+1	-1.22199E-1	-2.11498E-3	-1.38916E+0	 20:28:51:11	
 2.01833E+1	-1.23804E-1	-3.93252E-3	-1.39310E+0	 20:28:52:11	
 2.02000E+1	-1.25146E-1	-4.32813E-3	-1.39699E+0	 20:28:53:11	
 2.02167E+1	-1.26279E-1	-4.20198E-3	-1.40036E+0	 20:28:54:11	
 2.02333E+1	-1.27465E-1	-4.06519E-3	-1.40454E+0	 20:28:55:11	
 2.02500E+1	-1.28625E-1	-4.27767E-3	-1.40916E+0	 20:28:56:11	
 2.02667E+1	-1.29859E-1	-5.06467E-3	-1.41275E+0	 20:28:57:11	
 2.02833E+1	-1.30730E-1	-6.29888E-3	-1.41614E+0	 20:28:58:11	
 2.03000E+1	-1.31309E-1	-7.25039E-3	-1.42003E+0	 20:28:59:11	
 2.03167E+1	-1.31795E-1	-7.86309E-3	-1.42490E+0	 20:29:00:11	
 2.03333E+1	-1.32562E-1	-7.92418E-3	-1.42836E+0	 20:29:01:11	
 2.03500E+1	-1.33663E-1	-7.69126E-3	-1.43221E+0	 20:29:02:11	
 2.03667E+1	-1.35063E-1	-7.52440E-3	-1.43579E+0	 20:29:03:11	
 2.03833E+1	-1.36229E-1	-7.78790E-3	-1.43874E+0	 20:29:04:11	
 2.04000E+1	-1.36801E-1	-8.61052E-3	-1.44234E+0	 20:29:05:11	
 2.04167E+1	-1.36639E-1	-9.38452E-3	-1.44613E+0	 20:29:06:11	
 2.04333E+1	-1.35897E-1	-9.94580E-3	-1.44937E+0	 20:29:07:11	
 2.04500E+1	-1.34842E-1	-1.03351E-2	-1.45320E+0	 20:29:08:11	
 2.04667E+1	-1.33637E-1	-1.06791E-2	-1.45703E+0	 20:29:09:11	
 2.04833E+1	-1.32670E-1	-1.10330E-2	-1.46000E+0	 20:29:10:11	
 2.05000E+1	-1.31827E-1	-1.12266E-2	-1.46357E+0	 20:29:11:11	
 2.05167E+1	-1.31190E-1	-1.12334E-2	-1.46748E+0	 20:29:12:11	
 2.05333E+1	-1.30337E-1	-1.13437E-2	-1.47086E+0	 20:29:13:11	
 2.05500E+1	-1.29161E-1	-1.17398E-2	-1.47508E+0	 20:29:14:11	
 2.05667E+1	-1.27451E-1	-1.29299E-2	-1.48059E+0	 20:29:15:11	
 2.05833E+1	-1.25830E-1	-1.40072E-2	-1.48463E+0	 20:29:16:11	
 2.06000E+1	-1.24523E-1	-1.49394E-2	-1.48828E+0	 20:29:17:11	
 2.06167E+1	-1.23514E-1	-1.56052E-2	-1.49238E+0	 20:29:18:11	
 2.06333E+1	-1.22332E-1	-1.61695E-2	-1.49622E+0	 20:29:19:11	
 2.06500E+1	-1.20674E-1	-1.68369E-2	-1.49932E+0	 20:29:20:11	
 2.06667E+1	-1.18269E-1	-1.76649E-2	-1.50330E+0	 20:29:21:11	
 2.06833E+1	-1.15963E-1	-1.84524E-2	-1.50758E+0	 20:29:22:11	
 2.07000E+1	-1.14028E-1	-1.88243E-2	-1.51105E+0	 20:29:23:11	
 2.07167E+1	-1.13086E-1	-1.88286E-2	-1.51585E+0	 20:29:24:11	
 2.07333E+1	-1.12696E-1	-1.84172E-2	-1.51965E+0	 20:29:25:11	
 2.07500E+1	-1.12280E-1	-1.82162E-2	-1.52266E+0	 20:29:26:11	
 2.07667E+1	-1.11232E-1	-1.85572E-2	-1.52636E+0	 20:29:27:11	
 2.07833E+1	-1.09488E-1	-1.92168E-2	-1.53035E+0	 20:29:28:11	
 2.08000E+1	-1.07263E-1	-2.01442E-2	-1.53362E+0	 20:29:29:11	
 2.08167E+1	-1.05074E-1	-2.08937E-2	-1.53866E+0	 20:29:30:11	
 2.08333E+1	-1.03095E-1	-2.12962E-2	-1.54309E+0	 20:29:31:11	
 2.08500E+1	-1.01762E-1	-2.15373E-2	-1.54666E+0	 20:29:32:11	
 2.08667E+1	-1.00871E-1	-2.17466E-2	-1.54996E+0	 20:29:33:11	
 2.08833E+1	-1.00266E-1	-2.19480E-2	-1.55353E+0	 20:29:34:11	
 2.09000E+1	-9.94719E-2	-2.19075E-2	-1.55778E+0	 20:29:35:11	
 2.09167E+1	-9.82781E-2	-2.15296E-2	-1.56077E+0	 20:29:36:11	
 2.09333E+1	-9.65422E-2	-2.08615E-2	-1.56439E+0	 20:29:37:11	
 2.09500E+1	-9.46412E-2	-2.02458E-2	-1.56812E+0	 20:29:38:11	
 2.09667E+1	-9.25301E-2	-2.00896E-2	-1.57104E+0	 20:29:39:11	
 2.09833E+1	-9.06606E-2	-2.02803E-2	-1.57535E+0	 20:29:40:11	
 2.10000E+1	-8.88672E-2	-2.07764E-2	-1.57908E+0	 20:29:41:11	
 2.10167E+1	-8.73986E-2	-2.11430E-2	-1.58233E+0	 20:29:42:11	
 2.10333E+1	-8.61251E-2	-2.13720E-2	-1.58620E+0	 20:29:43:11	
 2.10500E+1	-8.50361E-2	-2.14203E-2	-1.59009E+0	 20:29:44:11	
 2.10667E+1	-8.39212E-2	-2.11367E-2	-1.59317E+0	 20:29:45:11	
 2.10833E+1	-8.28501E-2	-2.05584E-2	-1.59685E+0	 20:29:46:11	
 2.11000E+1	-8.14467E-2	-1.96660E-2	-1.60089E+0	 20:29:47:11	
 2.11167E+1	-8.00348E-2	-1.87516E-2	-1.60414E+0	 20:29:48:11	
 2.11333E+1	-7.85260E-2	-1.84546E-2	-1.60859E+0	 20:29:49:11	
 2.11500E+1	-7.73673E-2	-1.88136E-2	-1.61224E+0	 20:29:50:11	
 2.11667E+1	-7.64224E-2	-1.97814E-2	-1.61524E+0	 20:29:51:11	
 2.11833E+1	-7.55128E-2	-2.08812E-2	-1.61800E+0	 20:29:52:11	
 2.12000E+1	-7.41417E-2	-2.17727E-2	-1.62136E+0	 20:29:53:11	
 2.12167E+1	-7.24443E-2	-2.23425E-2	-1.62467E+0	 20:29:54:11	
 2.12333E+1	-7.06819E-2	-2.21117E-2	-1.62743E+0	 20:29:55:11	
 2.12500E+1	-6.92208E-2	-2.17446E-2	-1.63078E+0	 20:29:56:11	
 2.12667E+1	-6.81284E-2	-2.16736E-2	-1.63421E+0	 20:29:57:11	
 2.12833E+1	-6.73836E-2	-2.20224E-2	-1.63705E+0	 20:29:58:11	
 2.13000E+1	-6.67438E-2	-2.30336E-2	-1.64041E+0	 20:29:59:11	
 2.13167E+1	-6.61560E-2	-2.36878E-2	-1.64377E+0	 20:30:00:11	
 2.13333E+1	-6.55575E-2	-2.40087E-2	-1.64640E+0	 20:30:01:11	
 2.13500E+1	-6.49911E-2	-2.41586E-2	-1.64930E+0	 20:30:02:11	
 2.13667E+1	-6.42144E-2	-2.41969E-2	-1.65233E+0	 20:30:03:11	
 2.13833E+1	-6.33764E-2	-2.41528E-2	-1.65480E+0	 20:30:04:11	
 2.14000E+1	-6.23498E-2	-2.39454E-2	-1.65762E+0	 20:30:05:11	
 2.14167E+1	-6.15022E-2	-2.37170E-2	-1.66116E+0	 20:30:06:11	
 2.14333E+1	-6.09421E-2	-2.34881E-2	-1.66375E+0	 20:30:07:11	
 2.14500E+1	-6.06739E-2	-2.32305E-2	-1.66689E+0	 20:30:08:11	
 2.14667E+1	-6.07132E-2	-2.28084E-2	-1.67018E+0	 20:30:09:11	
 2.14833E+1	-6.09063E-2	-2.22895E-2	-1.67289E+0	 20:30:10:11	
 2.15000E+1	-6.09959E-2	-2.17615E-2	-1.67531E+0	 20:30:11:11	
 2.15167E+1	-6.06638E-2	-2.14021E-2	-1.67792E+0	 20:30:12:11	
 2.15333E+1	-5.95382E-2	-2.15801E-2	-1.68043E+0	 20:30:13:11	
 2.15500E+1	-5.79030E-2	-2.23769E-2	-1.68303E+0	 20:30:14:11	
 2.15667E+1	-5.61568E-2	-2.33307E-2	-1.68586E+0	 20:30:15:11	
 2.15833E+1	-5.48311E-2	-2.39577E-2	-1.68874E+0	 20:30:16:11	
 2.16000E+1	-5.39630E-2	-2.41956E-2	-1.69108E+0	 20:30:17:11	
 2.16167E+1	-5.34370E-2	-2.42876E-2	-1.69383E+0	 20:30:18:11	
 2.16333E+1	-5.29072E-2	-2.44126E-2	-1.69667E+0	 20:30:19:11	
 2.16500E+1	-5.23348E-2	-2.44600E-2	-1.69949E+0	 20:30:20:11	
 2.16667E+1	-5.17699E-2	-2.42314E-2	-1.70209E+0	 20:30:21:11	
 2.16833E+1	-5.13258E-2	-2.39204E-2	-1.70463E+0	 20:30:22:11	
 2.17000E+1	-5.08413E-2	-2.39359E-2	-1.70664E+0	 20:30:23:11	
 2.17167E+1	-5.02729E-2	-2.43996E-2	-1.70897E+0	 20:30:24:11	
 2.17333E+1	-4.94833E-2	-2.52619E-2	-1.71136E+0	 20:30:25:11	
 2.17500E+1	-4.85583E-2	-2.58477E-2	-1.71346E+0	 20:30:26:11	
 2.17667E+1	-4.74370E-2	-2.54154E-2	-1.71506E+0	 20:30:27:11	
 2.17833E+1	-4.62318E-2	-2.42688E-2	-1.71690E+0	 20:30:28:11	
 2.18000E+1	-4.47864E-2	-2.29484E-2	-1.71879E+0	 20:30:29:11	
 2.18167E+1	-4.34217E-2	-2.18870E-2	-1.72043E+0	 20:30:30:11	
 2.18333E+1	-4.21156E-2	-2.13306E-2	-1.72248E+0	 20:30:31:11	
 2.18500E+1	-4.11892E-2	-2.09659E-2	-1.72519E+0	 20:30:32:11	
 2.18667E+1	-4.03902E-2	-2.03838E-2	-1.72709E+0	 20:30:33:11	
 2.18833E+1	-3.95208E-2	-1.97761E-2	-1.72918E+0	 20:30:34:11	
 2.19000E+1	-3.82595E-2	-1.93357E-2	-1.73105E+0	 20:30:35:11	
 2.19167E+1	-3.67693E-2	-1.91208E-2	-1.73237E+0	 20:30:36:11	
 2.19333E+1	-3.51276E-2	-1.90284E-2	-1.73376E+0	 20:30:37:11	
 2.19500E+1	-3.34805E-2	-1.88171E-2	-1.73510E+0	 20:30:38:11	
 2.19667E+1	-3.17352E-2	-1.83869E-2	-1.73614E+0	 20:30:39:11	
 2.19833E+1	-2.97611E-2	-1.79200E-2	-1.73725E+0	 20:30:40:11	
 2.20000E+1	-2.73480E-2	-1.75459E-2	-1.73826E+0	 20:30:41:11	
 2.20167E+1	-2.48475E-2	-1.73069E-2	-1.73883E+0	 20:30:42:11	
 2.20333E+1	-2.20761E-2	-1.70403E-2	-1.73923E+0	 20:30:43:11	
 2.20500E+1	-1.93771E-2	-1.64410E-2	-1.73963E+0	 20:30:44:11	
 2.20667E+1	-1.67326E-2	-1.56562E-2	-1.74002E+0	 20:30:45:11	
 2.20833E+1	-1.42482E-2	-1.49778E-2	-1.74051E+0	 20:30:46:11	
 2.21000E+1	-1.19451E-2	-1.45387E-2	-1.74120E+0	 20:30:47:11	
 2.21167E+1	-1.01208E-2	-1.41872E-2	-1.74187E+0	 20:30:48:11	
 2.21333E+1	-8.27703E-3	-1.36126E-2	-1.74232E+0	 20:30:49:11	
 2.21500E+1	-6.22714E-3	-1.27344E-2	-1.74257E+0	 20:30:50:11	
 2.21667E+1	-3.00755E-3	-1.13294E-2	-1.74256E+0	 20:30:51:11	
 2.21833E+1	 6.47267E-4	-1.02450E-2	-1.74229E+0	 20:30:52:11	
 2.22000E+1	 4.94182E-3	-9.07671E-3	-1.74174E+0	 20:30:53:11	
 2.22167E+1	 9.07958E-3	-7.79349E-3	-1.74105E+0	 20:30:54:11	
 2.22333E+1	 1.36843E-2	-6.34006E-3	-1.74042E+0	 20:30:55:11	
 2.22500E+1	 1.84081E-2	-4.47159E-3	-1.73963E+0	 20:30:56:11	
 2.22667E+1	 2.33856E-2	-2.85383E-3	-1.73876E+0	 20:30:57:11	
 2.22833E+1	 2.84879E-2	-1.31793E-3	-1.73799E+0	 20:30:58:11	
 2.23000E+1	 3.39534E-2	 4.61137E-4	-1.73661E+0	 20:30:59:11	
 2.23167E+1	 3.93584E-2	 2.28647E-3	-1.73508E+0	 20:31:00:11	
 2.23333E+1	 4.55203E-2	 4.34827E-3	-1.73340E+0	 20:31:01:11	
 2.23500E+1	 5.19513E-2	 6.39473E-3	-1.73103E+0	 20:31:02:11	
 2.23667E+1	 5.95823E-2	 8.36144E-3	-1.72833E+0	 20:31:03:11	
 2.23833E+1	 6.70084E-2	 1.00164E-2	-1.72616E+0	 20:31:04:11	
 2.24000E+1	 7.47278E-2	 1.13027E-2	-1.72367E+0	 20:31:05:11	
 2.24167E+1	 8.15035E-2	 1.25513E-2	-1.72116E+0	 20:31:06:11	
 2.24333E+1	 8.90568E-2	 1.42040E-2	-1.71851E+0	 20:31:07:11	
 2.24500E+1	 9.68854E-2	 1.64641E-2	-1.71598E+0	 20:31:08:11	
 2.24667E+1	 1.06357E-1	 1.93895E-2	-1.71275E+0	 20:31:09:11	
 2.24833E+1	 1.15972E-1	 2.34377E-2	-1.70845E+0	 20:31:10:11	
 2.25000E+1	 1.25171E-1	 2.69796E-2	-1.70520E+0	 20:31:11:11	
 2.25167E+1	 1.33870E-1	 2.99469E-2	-1.70107E+0	 20:31:12:11	
 2.25333E+1	 1.42934E-1	 3.29155E-2	-1.69636E+0	 20:31:13:11	
 2.25500E+1	 1.52339E-1	 3.54894E-2	-1.69230E+0	 20:31:14:11	
 2.25667E+1	 1.63011E-1	 3.82483E-2	-1.68640E+0	 20:31:15:11	
 2.25833E+1	 1.73755E-1	 4.09969E-2	-1.68137E+0	 20:31:16:11	
 2.26000E+1	 1.85577E-1	 4.43314E-2	-1.67688E+0	 20:31:17:11	
 2.26167E+1	 1.97454E-1	 4.80408E-2	-1.67089E+0	 20:31:18:11	
 2.26333E+1	 2.11310E-1	 5.23023E-2	-1.66397E+0	 20:31:19:11	
 2.26500E+1	 2.24881E-1	 5.66462E-2	-1.65799E+0	 20:31:20:11	
 2.26667E+1	 2.39877E-1	 6.05772E-2	-1.65220E+0	 20:31:21:11	
 2.26833E+1	 2.53322E-1	 6.42799E-2	-1.64286E+0	 20:31:22:11	
 2.27000E+1	 2.68319E-1	 6.94280E-2	-1.63478E+0	 20:31:23:11	
 2.27167E+1	 2.82617E-1	 7.41242E-2	-1.62772E+0	 20:31:24:11	
 2.27333E+1	 2.97815E-1	 8.00860E-2	-1.61853E+0	 20:31:25:11	
 2.27500E+1	 3.12613E-1	 8.58729E-2	-1.60905E+0	 20:31:26:11	
 2.27667E+1	 3.29049E-1	 9.11072E-2	-1.60047E+0	 20:31:27:11	
 2.27833E+1	 3.44114E-1	 9.60614E-2	-1.58941E+0	 20:31:28:11	
 2.28000E+1	 3.61155E-1	 1.02049E-1	-1.57785E+0	 20:31:29:11	
 2.28167E+1	 3.77535E-1	 1.07126E-1	-1.56783E+0	 20:31:30:11	
 2.28333E+1	 3.95079E-1	 1.13400E-1	-1.55534E+0	 20:31:31:11	
 2.28500E+1	 4.12323E-1	 1.20367E-1	-1.54183E+0	 20:31:32:11	
 2.28667E+1	 4.31329E-1	 1.27566E-1	-1.53022E+0	 20:31:33:11	
 2.28833E+1	 4.48785E-1	 1.35207E-1	-1.51612E+0	 20:31:34:11	
 2.29000E+1	 4.68764E-1	 1.44427E-1	-1.50080E+0	 20:31:35:11	
 2.29167E+1	 4.87265E-1	 1.51441E-1	-1.48828E+0	 20:31:36:11	
 2.29333E+1	 5.06845E-1	 1.58725E-1	-1.46994E+0	 20:31:37:11	
 2.29500E+1	 5.25132E-1	 1.66102E-1	-1.45334E+0	 20:31:38:11	
 2.29667E+1	 5.44463E-1	 1.73515E-1	-1.43882E+0	 20:31:39:11	
 2.29833E+1	 5.63179E-1	 1.83106E-1	-1.42469E+0	 20:31:40:11	
 2.30000E+1	 5.82340E-1	 1.91409E-1	-1.40647E+0	 20:31:41:11	
 2.30167E+1	 6.01322E-1	 1.99415E-1	-1.38698E+0	 20:31:42:11	
 2.30333E+1	 6.22120E-1	 2.08482E-1	-1.37042E+0	 20:31:43:11	
 2.30500E+1	 6.41887E-1	 2.17969E-1	-1.35005E+0	 20:31:44:11	
 2.30667E+1	 6.63194E-1	 2.27908E-1	-1.32823E+0	 20:31:45:11	
 2.30833E+1	 6.82365E-1	 2.38706E-1	-1.30566E+0	 20:31:46:11	
 2.31000E+1	 7.03233E-1	 2.49180E-1	-1.28216E+0	 20:31:47:11	
 2.31167E+1	 7.23864E-1	 2.62198E-1	-1.25875E+0	 20:31:48:11	
 2.31333E+1	 7.44784E-1	 2.74621E-1	-1.23817E+0	 20:31:49:11	
 2.31500E+1	 7.65630E-1	 2.86096E-1	-1.21318E+0	 20:31:50:11	
 2.31667E+1	 7.87261E-1	 2.99378E-1	-1.18728E+0	 20:31:51:11	
 2.31833E+1	 8.08524E-1	 3.11867E-1	-1.16570E+0	 20:31:52:11	
 2.32000E+1	 8.30615E-1	 3.25335E-1	-1.13949E+0	 20:31:53:11	
 2.32167E+1	 8.51862E-1	 3.38359E-1	-1.10485E+0	 20:31:54:11	
 2.32333E+1	 8.74131E-1	 3.52519E-1	-1.07924E+0	 20:31:55:11	
 2.32500E+1	 8.95373E-1	 3.66529E-1	-1.04870E+0	 20:31:56:11	
 2.32667E+1	 9.18414E-1	 3.81406E-1	-1.01676E+0	 20:31:57:11	
 2.32833E+1	 9.40223E-1	 3.96042E-1	-9.89901E-1	 20:31:58:11	
 2.33000E+1	 9.64061E-1	 4.10937E-1	-9.62868E-1	 20:31:59:11	
 2.33167E+1	 9.86270E-1	 4.26115E-1	-9.21236E-1	 20:32:00:11	
 2.33333E+1	 1.01077E+0	 4.41216E-1	-8.85885E-1	 20:32:01:11	
 2.33500E+1	 1.03544E+0	 4.61621E-1	-8.55846E-1	 20:32:02:11	
 2.33667E+1	 1.06060E+0	 4.80460E-1	-8.18380E-1	 20:32:03:11	
 2.33833E+1	 1.08513E+0	 4.97736E-1	-7.80082E-1	 20:32:04:11	
 2.34000E+1	 1.11133E+0	 5.15803E-1	-7.47391E-1	 20:32:05:11	
 2.34167E+1	 1.13582E+0	 5.33781E-1	-7.06960E-1	 20:32:06:11	
 2.34333E+1	 1.16260E+0	 5.52248E-1	-6.56037E-1	 20:32:07:11	
 2.34500E+1	 1.18716E+0	 5.71475E-1	-6.18766E-1	 20:32:08:11	
 2.34667E+1	 1.21412E+0	 5.91201E-1	-5.74863E-1	 20:32:09:11	
 2.34833E+1	 1.23927E+0	 6.12114E-1	-5.28913E-1	 20:32:10:11	
 2.35000E+1	 1.26775E+0	 6.37271E-1	-4.89733E-1	 20:32:11:11	
 2.35167E+1	 1.29554E+0	 6.56843E-1	-4.43489E-1	 20:32:12:11	
 2.35333E+1	 1.32491E+0	 6.79067E-1	-3.84065E-1	 20:32:13:11	
 2.35500E+1	 1.35382E+0	 7.00535E-1	-3.38620E-1	 20:32:14:11	
 2.35667E+1	 1.38452E+0	 7.23195E-1	-2.95760E-1	 20:32:15:11	
 2.35833E+1	 1.41380E+0	 7.45824E-1	-2.40026E-1	 20:32:16:11	
 2.36000E+1	 1.44581E+0	 7.68074E-1	-1.84108E-1	 20:32:17:11	
 2.36167E+1	 1.47785E+0	 7.96746E-1	-1.36129E-1	 20:32:18:11	
 2.36333E+1	 1.51047E+0	 8.22894E-1	-7.68988E-2	 20:32:19:11	
 2.36500E+1	 1.54313E+0	 8.47898E-1	-1.57229E-2	 20:32:20:11	
 2.36667E+1	 1.57771E+0	 8.74498E-1	 3.50274E-2	 20:32:21:11	
 2.36833E+1	 1.61142E+0	 9.00200E-1	 9.72023E-2	 20:32:22:11	
 2.37000E+1	 1.64863E+0	 9.26038E-1	 1.63516E-1	 20:32:23:11	
 2.37167E+1	 1.68287E+0	 9.52176E-1	 2.18527E-1	 20:32:24:11	
 2.37333E+1	 1.72163E+0	 9.84493E-1	 2.85394E-1	 20:32:25:11	
 2.37500E+1	 1.75827E+0	 1.01066E+0	 3.57703E-1	 20:32:26:11	
 2.37667E+1	 1.79714E+0	 1.03916E+0	 4.17684E-1	 20:32:27:11	
 2.37833E+1	 1.83494E+0	 1.06650E+0	 5.05353E-1	 20:32:28:11	
 2.38000E+1	 1.87688E+0	 1.09529E+0	 5.81315E-1	 20:32:29:11	
 2.38167E+1	 1.91624E+0	 1.12561E+0	 6.47650E-1	 20:32:30:11	
 2.38333E+1	 1.95998E+0	 1.16381E+0	 7.27349E-1	 20:32:31:11	
 2.38500E+1	 2.00185E+0	 1.19360E+0	 8.08970E-1	 20:32:32:11	
 2.38667E+1	 2.04601E+0	 1.22580E+0	 8.79059E-1	 20:32:33:11	
 2.38833E+1	 2.08905E+0	 1.25627E+0	 9.49043E-1	 20:32:34:11	
 2.39000E+1	 2.13737E+0	 1.28810E+0	 1.03712E+0	 20:32:35:11	
 2.39167E+1	 2.18242E+0	 1.31973E+0	 1.12747E+0	 20:32:36:11	
 2.39333E+1	 2.23218E+0	 1.35069E+0	 1.20168E+0	 20:32:37:11	
 2.39500E+1	 2.28244E+0	 1.39062E+0	 1.31513E+0	 20:32:38:11	
 2.39667E+1	 2.33338E+0	 1.42708E+0	 1.41146E+0	 20:32:39:11	
 2.39833E+1	 2.38434E+0	 1.46032E+0	 1.49336E+0	 20:32:40:11	
 2.40000E+1	 2.43730E+0	 1.49656E+0	 1.59543E+0	 20:32:41:11	
 2.40167E+1	 2.48921E+0	 1.53071E+0	 1.70133E+0	 20:32:42:11	
 2.40333E+1	 2.54426E+0	 1.56743E+0	 1.78810E+0	 20:32:43:11	
 2.40500E+1	 2.59822E+0	 1.60313E+0	 1.89434E+0	 20:32:44:11	
 2.40667E+1	 2.65637E+0	 1.64091E+0	 2.01045E+0	 20:32:45:11	
 2.40833E+1	 2.71240E+0	 1.67786E+0	 2.12853E+0	 20:32:46:11	
 2.41000E+1	 2.77372E+0	 1.71636E+0	 2.24991E+0	 20:32:47:11	
 2.41167E+1	 2.83105E+0	 1.75441E+0	 2.37189E+0	 20:32:48:11	
 2.41333E+1	 2.89421E+0	 1.79274E+0	 2.47515E+0	 20:32:49:11	
 2.41500E+1	 2.95247E+0	 1.83189E+0	 2.59618E+0	 20:32:50:11	
 2.41667E+1	 3.01744E+0	 1.87073E+0	 2.73284E+0	 20:32:51:11	
 2.41833E+1	 3.07838E+0	 1.91089E+0	 2.86974E+0	 20:32:52:11	
 2.42000E+1	 3.14795E+0	 1.96061E+0	 2.98509E+0	 20:32:53:11	
 2.42167E+1	 3.21480E+0	 1.99869E+0	 3.12932E+0	 20:32:54:11	
 2.42333E+1	 3.28351E+0	 2.04079E+0	 3.27376E+0	 20:32:55:11	
 2.42500E+1	 3.35158E+0	 2.07967E+0	 3.39735E+0	 20:32:56:11	
 2.42667E+1	 3.42341E+0	 2.12219E+0	 3.54867E+0	 20:32:57:11	
 2.42833E+1	 3.49316E+0	 2.16404E+0	 3.70791E+0	 20:32:58:11	
 2.43000E+1	 3.56707E+0	 2.20762E+0	 3.86951E+0	 20:32:59:11	
 2.43167E+1	 3.63726E+0	 2.24927E+0	 4.03757E+0	 20:33:00:11	
 2.43333E+1	 3.71395E+0	 2.29008E+0	 4.20931E+0	 20:33:01:11	
 2.43500E+1	 3.78458E+0	 2.33196E+0	 4.35310E+0	 20:33:02:11	
 2.43667E+1	 3.86410E+0	 2.38405E+0	 4.52547E+0	 20:33:03:11	
 2.43833E+1	 3.93964E+0	 2.42459E+0	 4.71734E+0	 20:33:04:11	
 2.44000E+1	 4.01872E+0	 2.46903E+0	 4.87382E+0	 20:33:05:11	
 2.44167E+1	 4.09495E+0	 2.51135E+0	 5.10273E+0	 20:33:06:11	
 2.44333E+1	 4.17645E+0	 2.55487E+0	 5.30331E+0	 20:33:07:11	
 2.44500E+1	 4.25342E+0	 2.59842E+0	 5.47741E+0	 20:33:08:11	
 2.44667E+1	 4.33758E+0	 2.64035E+0	 5.64496E+0	 20:33:09:11	
 2.44833E+1	 4.42104E+0	 2.69237E+0	 5.86052E+0	 20:33:10:11	
 2.45000E+1	 4.50535E+0	 2.73916E+0	 6.07454E+0	 20:33:11:11	
 2.45167E+1	 4.58766E+0	 2.78117E+0	 6.25656E+0	 20:33:12:11	
 2.45333E+1	 4.67442E+0	 2.82613E+0	 6.48000E+0	 20:33:13:11	
 2.45500E+1	 4.75727E+0	 2.87002E+0	 6.71019E+0	 20:33:14:11	
 2.45667E+1	 4.84783E+0	 2.91420E+0	 6.89884E+0	 20:33:15:11	
 2.45833E+1	 4.93583E+0	 2.96900E+0	 7.12971E+0	 20:33:16:11	
 2.46000E+1	 5.02471E+0	 3.01761E+0	 7.37450E+0	 20:33:17:11	
 2.46167E+1	 5.11132E+0	 3.06119E+0	 7.57252E+0	 20:33:18:11	
 2.46333E+1	 5.20245E+0	 3.10539E+0	 7.81523E+0	 20:33:19:11	
 2.46500E+1	 5.29013E+0	 3.14956E+0	 8.07343E+0	 20:33:20:11	
 2.46667E+1	 5.38512E+0	 3.19407E+0	 8.27985E+0	 20:33:21:11	
 2.46833E+1	 5.47207E+0	 3.23941E+0	 8.58059E+0	 20:33:22:11	
 2.47000E+1	 5.56957E+0	 3.29522E+0	 8.84110E+0	 20:33:23:11	
 2.47167E+1	 5.66092E+0	 3.33962E+0	 9.06448E+0	 20:33:24:11	
 2.47333E+1	 5.75509E+0	 3.38451E+0	 9.32617E+0	 20:33:25:11	
 2.47500E+1	 5.84485E+0	 3.42814E+0	 9.59110E+0	 20:33:26:11	
 2.47667E+1	 5.94185E+0	 3.47217E+0	 9.81752E+0	 20:33:27:11	
 2.47833E+1	 6.03119E+0	 3.51822E+0	 1.00322E+1	 20:33:28:11	
 2.48000E+1	 6.12836E+0	 3.56292E+0	 1.02985E+1	 20:33:29:11	
 2.48167E+1	 6.21839E+0	 3.60914E+0	 1.05709E+1	 20:33:30:11	
 2.48333E+1	 6.31638E+0	 3.65251E+0	 1.07878E+1	 20:33:31:11	
 2.48500E+1	 6.41196E+0	 3.70647E+0	 1.10427E+1	 20:33:32:11	
 2.48667E+1	 6.50754E+0	 3.75370E+0	 1.13685E+1	 20:33:33:11	
 2.48833E+1	 6.60081E+0	 3.79574E+0	 1.15947E+1	 20:33:34:11	
 2.49000E+1	 6.69660E+0	 3.84084E+0	 1.18555E+1	 20:33:35:11	
 2.49167E+1	 6.78954E+0	 3.88301E+0	 1.21272E+1	 20:33:36:11	
 2.49333E+1	 6.88608E+0	 3.92749E+0	 1.23427E+1	 20:33:37:11	
 2.49500E+1	 6.97766E+0	 3.96982E+0	 1.25960E+1	 20:33:38:11	
 2.49667E+1	 7.07371E+0	 4.01272E+0	 1.29089E+1	 20:33:39:11	
 2.49833E+1	 7.16402E+0	 4.05432E+0	 1.31317E+1	 20:33:40:11	
 2.50000E+1	 7.26083E+0	 4.09611E+0	 1.33790E+1	 20:33:41:11	
 2.50167E+1	 7.34957E+0	 4.13657E+0	 1.36387E+1	 20:33:42:11	
 2.50333E+1	 7.44582E+0	 4.17709E+0	 1.38458E+1	 20:33:43:11	
 2.50500E+1	 7.53336E+0	 4.21760E+0	 1.40843E+1	 20:33:44:11	
 2.50667E+1	 7.62767E+0	 4.25584E+0	 1.43739E+1	 20:33:45:11	
 2.50833E+1	 7.71909E+0	 4.30265E+0	 1.45800E+1	 20:33:46:11	
 2.51000E+1	 7.80971E+0	 4.34424E+0	 1.47635E+1	 20:33:47:11	
 2.51167E+1	 7.89817E+0	 4.38028E+0	 1.49896E+1	 20:33:48:11	
 2.51333E+1	 7.98729E+0	 4.41895E+0	 1.52127E+1	 20:33:49:11	
 2.51500E+1	 8.07311E+0	 4.45330E+0	 1.53885E+1	 20:33:50:11	
 2.51667E+1	 8.15952E+0	 4.48894E+0	 1.56401E+1	 20:33:51:11	
 2.51833E+1	 8.24197E+0	 4.52115E+0	 1.58487E+1	 20:33:52:11	
 2.52000E+1	 8.32799E+0	 4.55449E+0	 1.60142E+1	 20:33:53:11	
 2.52167E+1	 8.40848E+0	 4.58680E+0	 1.62055E+1	 20:33:54:11	
 2.52333E+1	 8.49405E+0	 4.61817E+0	 1.63902E+1	 20:33:55:11	
 2.52500E+1	 8.57072E+0	 4.64950E+0	 1.65364E+1	 20:33:56:11	
 2.52667E+1	 8.65356E+0	 4.68775E+0	 1.67021E+1	 20:33:57:11	
 2.52833E+1	 8.72928E+0	 4.71589E+0	 1.68664E+1	 20:33:58:11	
 2.53000E+1	 8.80590E+0	 4.74417E+0	 1.69934E+1	 20:33:59:11	
 2.53167E+1	 8.87722E+0	 4.77084E+0	 1.71324E+1	 20:34:00:11	
 2.53333E+1	 8.95372E+0	 4.79596E+0	 1.72726E+1	 20:34:01:11	
 2.53500E+1	 9.02243E+0	 4.82067E+0	 1.73781E+1	 20:34:02:11	
 2.53667E+1	 9.09724E+0	 4.84941E+0	 1.74732E+1	 20:34:03:11	
 2.53833E+1	 9.16511E+0	 4.87139E+0	 1.75779E+1	 20:34:04:11	
 2.54000E+1	 9.23339E+0	 4.89364E+0	 1.76980E+1	 20:34:05:11	
 2.54167E+1	 9.29568E+0	 4.91505E+0	 1.77737E+1	 20:34:06:11	
 2.54333E+1	 9.36101E+0	 4.93611E+0	 1.78529E+1	 20:34:07:11	
 2.54500E+1	 9.41870E+0	 4.95689E+0	 1.79221E+1	 20:34:08:11	
 2.54667E+1	 9.47944E+0	 4.97494E+0	 1.79724E+1	 20:34:09:11	
 2.54833E+1	 9.53723E+0	 4.99608E+0	 1.80223E+1	 20:34:10:11	
 2.55000E+1	 9.59404E+0	 5.01208E+0	 1.80645E+1	 20:34:11:11	
 2.55167E+1	 9.64572E+0	 5.02616E+0	 1.80912E+1	 20:34:12:11	
 2.55333E+1	 9.69896E+0	 5.03867E+0	 1.81127E+1	 20:34:13:11	
 2.55500E+1	 9.74475E+0	 5.05040E+0	 1.81270E+1	 20:34:14:11	
 2.55667E+1	 9.79365E+0	 5.06370E+0	 1.81307E+1	 20:34:15:11	
 2.55833E+1	 9.83821E+0	 5.07359E+0	 1.81251E+1	 20:34:16:11	
 2.56000E+1	 9.88231E+0	 5.08303E+0	 1.81113E+1	 20:34:17:11	
 2.56167E+1	 9.92363E+0	 5.09096E+0	 1.80874E+1	 20:34:18:11	
 2.56333E+1	 9.96402E+0	 5.09796E+0	 1.80539E+1	 20:34:19:11	
 2.56500E+1	 9.99979E+0	 5.10365E+0	 1.80127E+1	 20:34:20:11	
 2.56667E+1	 1.00346E+1	 5.10866E+0	 1.79709E+1	 20:34:21:11	
 2.56833E+1	 1.00648E+1	 5.11296E+0	 1.79254E+1	 20:34:22:11	
 2.57000E+1	 1.00942E+1	 5.11676E+0	 1.78612E+1	 20:34:23:11	
 2.57167E+1	 1.01195E+1	 5.11985E+0	 1.77896E+1	 20:34:24:11	
 2.57333E+1	 1.01448E+1	 5.12155E+0	 1.77249E+1	 20:34:25:11	
 2.57500E+1	 1.01662E+1	 5.12201E+0	 1.76208E+1	 20:34:26:11	
 2.57667E+1	 1.01872E+1	 5.12077E+0	 1.75268E+1	 20:34:27:11	
 2.57833E+1	 1.02042E+1	 5.11846E+0	 1.74439E+1	 20:34:28:11	
 2.58000E+1	 1.02202E+1	 5.11525E+0	 1.73405E+1	 20:34:29:11	
 2.58167E+1	 1.02337E+1	 5.11020E+0	 1.72261E+1	 20:34:30:11	
 2.58333E+1	 1.02452E+1	 5.10437E+0	 1.71269E+1	 20:34:31:11	
 2.58500E+1	 1.02545E+1	 5.09843E+0	 1.69793E+1	 20:34:32:11	
 2.58667E+1	 1.02616E+1	 5.09068E+0	 1.68501E+1	 20:34:33:11	
 2.58833E+1	 1.02662E+1	 5.08285E+0	 1.67369E+1	 20:34:34:11	
 2.59000E+1	 1.02690E+1	 5.07342E+0	 1.65994E+1	 20:34:35:11	
 2.59167E+1	 1.02699E+1	 5.06381E+0	 1.64504E+1	 20:34:36:11	
 2.59333E+1	 1.02693E+1	 5.05325E+0	 1.63296E+1	 20:34:37:11	
 2.59500E+1	 1.02670E+1	 5.04245E+0	 1.61510E+1	 20:34:38:11	
 2.59667E+1	 1.02627E+1	 5.03082E+0	 1.59930E+1	 20:34:39:11	
 2.59833E+1	 1.02569E+1	 5.01862E+0	 1.58579E+1	 20:34:40:11	
 2.60000E+1	 1.02487E+1	 5.00601E+0	 1.57234E+1	 20:34:41:11	
 2.60167E+1	 1.02389E+1	 4.98910E+0	 1.55609E+1	 20:34:42:11	
 2.60333E+1	 1.02272E+1	 4.97332E+0	 1.53884E+1	 20:34:43:11	
 2.60500E+1	 1.02139E+1	 4.95880E+0	 1.52438E+1	 20:34:44:11	
 2.60667E+1	 1.01980E+1	 4.94282E+0	 1.50710E+1	 20:34:45:11	
 2.60833E+1	 1.01817E+1	 4.92722E+0	 1.48870E+1	 20:34:46:11	
 2.61000E+1	 1.01629E+1	 4.91030E+0	 1.47382E+1	 20:34:47:11	
 2.61167E+1	 1.01445E+1	 4.89288E+0	 1.45200E+1	 20:34:48:11	
 2.61333E+1	 1.01233E+1	 4.87503E+0	 1.43374E+1	 20:34:49:11	
 2.61500E+1	 1.01010E+1	 4.85631E+0	 1.41897E+1	 20:34:50:11	
 2.61667E+1	 1.00772E+1	 4.83334E+0	 1.40056E+1	 20:34:51:11	
 2.61833E+1	 1.00527E+1	 4.81474E+0	 1.38159E+1	 20:34:52:11	
 2.62000E+1	 1.00260E+1	 4.79518E+0	 1.36622E+1	 20:34:53:11	
 2.62167E+1	 9.99981E+0	 4.77520E+0	 1.34805E+1	 20:34:54:11	
 2.62333E+1	 9.97099E+0	 4.75463E+0	 1.32863E+1	 20:34:55:11	
 2.62500E+1	 9.94399E+0	 4.73423E+0	 1.31321E+1	 20:34:56:11	
 2.62667E+1	 9.91210E+0	 4.70931E+0	 1.29807E+1	 20:34:57:11	
 2.62833E+1	 9.88135E+0	 4.68885E+0	 1.27527E+1	 20:34:58:11	
 2.63000E+1	 9.84816E+0	 4.66685E+0	 1.25644E+1	 20:34:59:11	
 2.63167E+1	 9.81616E+0	 4.64497E+0	 1.24075E+1	 20:35:00:11	
 2.63333E+1	 9.78104E+0	 4.62267E+0	 1.22194E+1	 20:35:01:11	
 2.63500E+1	 9.74835E+0	 4.59941E+0	 1.20335E+1	 20:35:02:11	
 2.63667E+1	 9.71106E+0	 4.57053E+0	 1.18802E+1	 20:35:03:11	
 2.63833E+1	 9.67534E+0	 4.54846E+0	 1.16970E+1	 20:35:04:11	
 2.64000E+1	 9.63790E+0	 4.52424E+0	 1.15120E+1	 20:35:05:11	
 2.64167E+1	 9.60169E+0	 4.50185E+0	 1.13621E+1	 20:35:06:11	
 2.64333E+1	 9.56192E+0	 4.47720E+0	 1.11875E+1	 20:35:07:11	
 2.64500E+1	 9.52418E+0	 4.45178E+0	 1.10083E+1	 20:35:08:11	
 2.64667E+1	 9.48251E+0	 4.42646E+0	 1.08304E+1	 20:35:09:11	
 2.64833E+1	 9.44350E+0	 4.40090E+0	 1.06513E+1	 20:35:10:11	
 2.65000E+1	 9.40104E+0	 4.37677E+0	 1.04821E+1	 20:35:11:11	
 2.65167E+1	 9.36174E+0	 4.35216E+0	 1.03395E+1	 20:35:12:11	
 2.65333E+1	 9.31783E+0	 4.32167E+0	 1.01776E+1	 20:35:13:11	
 2.65500E+1	 9.27642E+0	 4.29909E+0	 1.00013E+1	 20:35:14:11	
 2.65667E+1	 9.23335E+0	 4.27330E+0	 9.86327E+0	 20:35:15:11	
 2.65833E+1	 9.19234E+0	 4.24845E+0	 9.69883E+0	 20:35:16:11	
 2.66000E+1	 9.14830E+0	 4.22242E+0	 9.52906E+0	 20:35:17:11	
 2.66167E+1	 9.10689E+0	 4.19641E+0	 9.36569E+0	 20:35:18:11	
 2.66333E+1	 9.06157E+0	 4.17002E+0	 9.23479E+0	 20:35:19:11	
 2.66500E+1	 9.01949E+0	 4.14356E+0	 9.07814E+0	 20:35:20:11	
 2.66667E+1	 8.97291E+0	 4.11767E+0	 8.91602E+0	 20:35:21:11	
 2.66833E+1	 8.92958E+0	 4.09056E+0	 8.75791E+0	 20:35:22:11	
 2.67000E+1	 8.88164E+0	 4.05767E+0	 8.60253E+0	 20:35:23:11	
 2.67167E+1	 8.83655E+0	 4.03241E+0	 8.45240E+0	 20:35:24:11	
 2.67333E+1	 8.79076E+0	 4.00495E+0	 8.32778E+0	 20:35:25:11	
 2.67500E+1	 8.74577E+0	 3.97953E+0	 8.18311E+0	 20:35:26:11	
 2.67667E+1	 8.69907E+0	 3.95204E+0	 8.03189E+0	 20:35:27:11	
 2.67833E+1	 8.65358E+0	 3.92662E+0	 7.88525E+0	 20:35:28:11	
 2.68000E+1	 8.60575E+0	 3.89995E+0	 7.73748E+0	 20:35:29:11	
 2.68167E+1	 8.55993E+0	 3.87456E+0	 7.59506E+0	 20:35:30:11	
 2.68333E+1	 8.51072E+0	 3.84862E+0	 7.47466E+0	 20:35:31:11	
 2.68500E+1	 8.46404E+0	 3.82333E+0	 7.33631E+0	 20:35:32:11	
 2.68667E+1	 8.41335E+0	 3.79805E+0	 7.19389E+0	 20:35:33:11	
 2.68833E+1	 8.36675E+0	 3.77157E+0	 7.07807E+0	 20:35:34:11	
 2.69000E+1	 8.31460E+0	 3.73962E+0	 6.96822E+0	 20:35:35:11	
 2.69167E+1	 8.26627E+0	 3.71451E+0	 6.83438E+0	 20:35:36:11	
 2.69333E+1	 8.21535E+0	 3.68915E+0	 6.69919E+0	 20:35:37:11	
 2.69500E+1	 8.16728E+0	 3.66337E+0	 6.58990E+0	 20:35:38:11	
 2.69667E+1	 8.11536E+0	 3.63821E+0	 6.46371E+0	 20:35:39:11	
 2.69833E+1	 8.06511E+0	 3.60691E+0	 6.31000E+0	 20:35:40:11	
 2.70000E+1	 8.01454E+0	 3.57884E+0	 6.20047E+0	 20:35:41:11	
 2.70167E+1	 7.96592E+0	 3.55359E+0	 6.07372E+0	 20:35:42:11	
 2.70333E+1	 7.91413E+0	 3.52778E+0	 5.95154E+0	 20:35:43:11	
 2.70500E+1	 7.86441E+0	 3.50268E+0	 5.84814E+0	 20:35:44:11	
 2.70667E+1	 7.80989E+0	 3.47745E+0	 5.72770E+0	 20:35:45:11	
 2.70833E+1	 7.76057E+0	 3.45187E+0	 5.60848E+0	 20:35:46:11	
 2.71000E+1	 7.70565E+0	 3.41995E+0	 5.50936E+0	 20:35:47:11	
 2.71167E+1	 7.65492E+0	 3.39532E+0	 5.39594E+0	 20:35:48:11	
 2.71333E+1	 7.60093E+0	 3.36917E+0	 5.27921E+0	 20:35:49:11	
 2.71500E+1	 7.55016E+0	 3.34359E+0	 5.18503E+0	 20:35:50:11	
 2.71667E+1	 7.49500E+0	 3.31862E+0	 5.09466E+0	 20:35:51:11	
 2.71833E+1	 7.44162E+0	 3.28791E+0	 4.98521E+0	 20:35:52:11	
 2.72000E+1	 7.38768E+0	 3.26045E+0	 4.87326E+0	 20:35:53:11	
 2.72167E+1	 7.33540E+0	 3.23666E+0	 4.78399E+0	 20:35:54:11	
 2.72333E+1	 7.28000E+0	 3.21038E+0	 4.68152E+0	 20:35:55:11	
 2.72500E+1	 7.22718E+0	 3.18488E+0	 4.55431E+0	 20:35:56:11	
 2.72667E+1	 7.17078E+0	 3.15826E+0	 4.46616E+0	 20:35:57:11	
 2.72833E+1	 7.11726E+0	 3.13189E+0	 4.36706E+0	 20:35:58:11	
 2.73000E+1	 7.05964E+0	 3.10483E+0	 4.26550E+0	 20:35:59:11	
 2.73167E+1	 7.00534E+0	 3.07752E+0	 4.18626E+0	 20:36:00:11	
 2.73333E+1	 6.94643E+0	 3.05076E+0	 4.09188E+0	 20:36:01:11	
 2.73500E+1	 6.89194E+0	 3.02393E+0	 3.97717E+0	 20:36:02:11	
 2.73667E+1	 6.83298E+0	 2.99865E+0	 3.89426E+0	 20:36:03:11	
 2.73833E+1	 6.77847E+0	 2.97252E+0	 3.80417E+0	 20:36:04:11	
 2.74000E+1	 6.71799E+0	 2.94723E+0	 3.70966E+0	 20:36:05:11	
 2.74167E+1	 6.66055E+0	 2.91483E+0	 3.63472E+0	 20:36:06:11	
 2.74333E+1	 6.60242E+0	 2.88596E+0	 3.54795E+0	 20:36:07:11	
 2.74500E+1	 6.54507E+0	 2.86023E+0	 3.45598E+0	 20:36:08:11	
 2.74667E+1	 6.48631E+0	 2.83263E+0	 3.36680E+0	 20:36:09:11	
 2.74833E+1	 6.42920E+0	 2.80753E+0	 3.29493E+0	 20:36:10:11	
 2.75000E+1	 6.37016E+0	 2.78044E+0	 3.20979E+0	 20:36:11:11	
 2.75167E+1	 6.31337E+0	 2.75496E+0	 3.12623E+0	 20:36:12:11	
 2.75333E+1	 6.25300E+0	 2.72844E+0	 3.05850E+0	 20:36:13:11	
 2.75500E+1	 6.19544E+0	 2.70300E+0	 2.98044E+0	 20:36:14:11	
 2.75667E+1	 6.13313E+0	 2.67733E+0	 2.88197E+0	 20:36:15:11	
 2.75833E+1	 6.07473E+0	 2.65168E+0	 2.81473E+0	 20:36:16:11	
 2.76000E+1	 6.01122E+0	 2.62526E+0	 2.73604E+0	 20:36:17:11	
 2.76167E+1	 5.95304E+0	 2.59811E+0	 2.65684E+0	 20:36:18:11	
 2.76333E+1	 5.89013E+0	 2.57179E+0	 2.59420E+0	 20:36:19:11	
 2.76500E+1	 5.82919E+0	 2.53948E+0	 2.52203E+0	 20:36:20:11	
 2.76667E+1	 5.76784E+0	 2.51182E+0	 2.44434E+0	 20:36:21:11	
 2.76833E+1	 5.70834E+0	 2.48767E+0	 2.37025E+0	 20:36:22:11	
 2.77000E+1	 5.64532E+0	 2.46185E+0	 2.29746E+0	 20:36:23:11	
 2.77167E+1	 5.58588E+0	 2.43700E+0	 2.22697E+0	 20:36:24:11	
 2.77333E+1	 5.52153E+0	 2.41169E+0	 2.16758E+0	 20:36:25:11	
 2.77500E+1	 5.45879E+0	 2.38120E+0	 2.09951E+0	 20:36:26:11	
 2.77667E+1	 5.39589E+0	 2.35426E+0	 2.02829E+0	 20:36:27:11	
 2.77833E+1	 5.33521E+0	 2.33091E+0	 1.97159E+0	 20:36:28:11	
 2.78000E+1	 5.27076E+0	 2.30501E+0	 1.91707E+0	 20:36:29:11	
 2.78167E+1	 5.21016E+0	 2.27978E+0	 1.85210E+0	 20:36:30:11	
 2.78333E+1	 5.14413E+0	 2.25384E+0	 1.78646E+0	 20:36:31:11	
 2.78500E+1	 5.08387E+0	 2.22791E+0	 1.73337E+0	 20:36:32:11	
 2.78667E+1	 5.01727E+0	 2.19638E+0	 1.65909E+0	 20:36:33:11	
 2.78833E+1	 4.95538E+0	 2.17188E+0	 1.59730E+0	 20:36:34:11	
 2.79000E+1	 4.89146E+0	 2.14651E+0	 1.54673E+0	 20:36:35:11	
 2.79167E+1	 4.83079E+0	 2.12236E+0	 1.48787E+0	 20:36:36:11	
 2.79333E+1	 4.76410E+0	 2.09737E+0	 1.42840E+0	 20:36:37:11	
 2.79500E+1	 4.70356E+0	 2.07193E+0	 1.38007E+0	 20:36:38:11	
 2.79667E+1	 4.63625E+0	 2.04001E+0	 1.32349E+0	 20:36:39:11	
 2.79833E+1	 4.57367E+0	 2.01610E+0	 1.26619E+0	 20:36:40:11	
 2.80000E+1	 4.50916E+0	 1.99042E+0	 1.22005E+0	 20:36:41:11	
 2.80167E+1	 4.44839E+0	 1.96615E+0	 1.16749E+0	 20:36:42:11	
 2.80333E+1	 4.38504E+0	 1.94108E+0	 1.11201E+0	 20:36:43:11	
 2.80500E+1	 4.32551E+0	 1.91655E+0	 1.06820E+0	 20:36:44:11	
 2.80667E+1	 4.26218E+0	 1.89171E+0	 1.02644E+0	 20:36:45:11	
 2.80833E+1	 4.20496E+0	 1.86681E+0	 9.76660E-1	 20:36:46:11	
 2.81000E+1	 4.14101E+0	 1.83584E+0	 9.16719E-1	 20:36:47:11	
 2.81167E+1	 4.08220E+0	 1.81194E+0	 8.74810E-1	 20:36:48:11	
 2.81333E+1	 4.02159E+0	 1.78614E+0	 8.26894E-1	 20:36:49:11	
 2.81500E+1	 3.96378E+0	 1.76155E+0	 7.80406E-1	 20:36:50:11	
 2.81667E+1	 3.90192E+0	 1.73644E+0	 7.43577E-1	 20:36:51:11	
 2.81833E+1	 3.84337E+0	 1.71247E+0	 6.99151E-1	 20:36:52:11	
 2.82000E+1	 3.78046E+0	 1.68803E+0	 6.53659E-1	 20:36:53:11	
 2.82167E+1	 3.72260E+0	 1.66364E+0	 6.18365E-1	 20:36:54:11	
 2.82333E+1	 3.66100E+0	 1.63927E+0	 5.67630E-1	 20:36:55:11	
 2.82500E+1	 3.60451E+0	 1.61372E+0	 5.26367E-1	 20:36:56:11	
 2.82667E+1	 3.54347E+0	 1.58986E+0	 4.92721E-1	 20:36:57:11	
 2.82833E+1	 3.48388E+0	 1.56029E+0	 4.53445E-1	 20:36:58:11	
 2.83000E+1	 3.42511E+0	 1.53501E+0	 4.12846E-1	 20:36:59:11	
 2.83167E+1	 3.36872E+0	 1.51301E+0	 3.81247E-1	 20:37:00:11	
 2.83333E+1	 3.31116E+0	 1.48894E+0	 3.36463E-1	 20:37:01:11	
 2.83500E+1	 3.25586E+0	 1.46647E+0	 2.98181E-1	 20:37:02:11	
 2.83667E+1	 3.19784E+0	 1.44259E+0	 2.66835E-1	 20:37:03:11	
 2.83833E+1	 3.14278E+0	 1.42006E+0	 2.37421E-1	 20:37:04:11	
 2.84000E+1	 3.08441E+0	 1.39667E+0	 2.02862E-1	 20:37:05:11	
 2.84167E+1	 3.03064E+0	 1.37394E+0	 1.67170E-1	 20:37:06:11	
 2.84333E+1	 2.97357E+0	 1.35051E+0	 1.38827E-1	 20:37:07:11	
 2.84500E+1	 2.92112E+0	 1.32722E+0	 9.92040E-2	 20:37:08:11	
 2.84667E+1	 2.86477E+0	 1.30461E+0	 6.61082E-2	 20:37:09:11	
 2.84833E+1	 2.81269E+0	 1.28197E+0	 3.92424E-2	 20:37:10:11	
 2.85000E+1	 2.75589E+0	 1.26011E+0	 8.51205E-3	 20:37:11:11	
 2.85167E+1	 2.69989E+0	 1.23674E+0	-2.22676E-2	 20:37:12:11	
 2.85333E+1	 2.64490E+0	 1.20703E+0	-4.72435E-2	 20:37:13:11	
 2.85500E+1	 2.59199E+0	 1.18398E+0	-7.57502E-2	 20:37:14:11	
 2.85667E+1	 2.53843E+0	 1.16097E+0	-1.06734E-1	 20:37:15:11	
 2.85833E+1	 2.48831E+0	 1.13869E+0	-1.36889E-1	 20:37:16:11	
 2.86000E+1	 2.43464E+0	 1.11710E+0	-1.66162E-1	 20:37:17:11	
 2.86167E+1	 2.38569E+0	 1.09586E+0	-1.94000E-1	 20:37:18:11	
 2.86333E+1	 2.33144E+0	 1.06942E+0	-2.17301E-1	 20:37:19:11	
 2.86500E+1	 2.28164E+0	 1.04992E+0	-2.43284E-1	 20:37:20:11	
 2.86667E+1	 2.23027E+0	 1.02933E+0	-2.69151E-1	 20:37:21:11	
 2.86833E+1	 2.18232E+0	 1.00918E+0	-2.90604E-1	 20:37:22:11	
 2.87000E+1	 2.13110E+0	 9.88649E-1	-3.10603E-1	 20:37:23:11	
 2.87167E+1	 2.08465E+0	 9.67527E-1	-3.34831E-1	 20:37:24:11	
 2.87333E+1	 2.03301E+0	 9.40441E-1	-3.58663E-1	 20:37:25:11	
 2.87500E+1	 1.98456E+0	 9.19348E-1	-3.77433E-1	 20:37:26:11	
 2.87667E+1	 1.93568E+0	 8.97574E-1	-3.98927E-1	 20:37:27:11	
 2.87833E+1	 1.88927E+0	 8.77634E-1	-4.20239E-1	 20:37:28:11	
 2.88000E+1	 1.84064E+0	 8.58259E-1	-4.36881E-1	 20:37:29:11	
 2.88167E+1	 1.79560E+0	 8.38574E-1	-4.55574E-1	 20:37:30:11	
 2.88333E+1	 1.74734E+0	 8.19195E-1	-4.77856E-1	 20:37:31:11	
 2.88500E+1	 1.70134E+0	 7.95375E-1	-4.93437E-1	 20:37:32:11	
 2.88667E+1	 1.65594E+0	 7.74272E-1	-5.10916E-1	 20:37:33:11	
 2.88833E+1	 1.61250E+0	 7.55523E-1	-5.27700E-1	 20:37:34:11	
 2.89000E+1	 1.56868E+0	 7.36278E-1	-5.40784E-1	 20:37:35:11	
 2.89167E+1	 1.52732E+0	 7.18365E-1	-5.54938E-1	 20:37:36:11	
 2.89333E+1	 1.48305E+0	 6.99879E-1	-5.68787E-1	 20:37:37:11	
 2.89500E+1	 1.44296E+0	 6.81747E-1	-5.79583E-1	 20:37:38:11	
 2.89667E+1	 1.39950E+0	 6.64241E-1	-5.89613E-1	 20:37:39:11	
 2.89833E+1	 1.35771E+0	 6.46179E-1	-6.01452E-1	 20:37:40:11	
 2.90000E+1	 1.31646E+0	 6.24657E-1	-6.12798E-1	 20:37:41:11	
 2.90167E+1	 1.27651E+0	 6.07973E-1	-6.23564E-1	 20:37:42:11	
 2.90333E+1	 1.23666E+0	 5.89432E-1	-6.33667E-1	 20:37:43:11	
 2.90500E+1	 1.19908E+0	 5.72397E-1	-6.43191E-1	 20:37:44:11	
 2.90667E+1	 1.16130E+0	 5.54283E-1	-6.50822E-1	 20:37:45:11	
 2.90833E+1	 1.12615E+0	 5.37413E-1	-6.59408E-1	 20:37:46:11	
 2.91000E+1	 1.08978E+0	 5.20438E-1	-6.68177E-1	 20:37:47:11	
 2.91167E+1	 1.05596E+0	 5.04416E-1	-6.74797E-1	 20:37:48:11	
 2.91333E+1	 1.02039E+0	 4.88746E-1	-6.83572E-1	 20:37:49:11	
 2.91500E+1	 9.87734E-1	 4.73905E-1	-6.90896E-1	 20:37:50:11	
 2.91667E+1	 9.53155E-1	 4.59449E-1	-6.96774E-1	 20:37:51:11	
 2.91833E+1	 9.21974E-1	 4.45393E-1	-7.03755E-1	 20:37:52:11	
 2.92000E+1	 8.88928E-1	 4.31713E-1	-7.11573E-1	 20:37:53:11	
 2.92167E+1	 8.59341E-1	 4.18100E-1	-7.19673E-1	 20:37:54:11	
 2.92333E+1	 8.28597E-1	 4.05582E-1	-7.27806E-1	 20:37:55:11	
 2.92500E+1	 7.99614E-1	 3.90350E-1	-7.35864E-1	 20:37:56:11	
 2.92667E+1	 7.71662E-1	 3.76935E-1	-7.42327E-1	 20:37:57:11	
 2.92833E+1	 7.45260E-1	 3.64999E-1	-7.48711E-1	 20:37:58:11	
 2.93000E+1	 7.18547E-1	 3.52825E-1	-7.56007E-1	 20:37:59:11	
 2.93167E+1	 6.93960E-1	 3.41743E-1	-7.65152E-1	 20:38:00:11	
 2.93333E+1	 6.68833E-1	 3.30730E-1	-7.71554E-1	 20:38:01:11	
 2.93500E+1	 6.45719E-1	 3.20229E-1	-7.79545E-1	 20:38:02:11	
 2.93667E+1	 6.21329E-1	 3.09657E-1	-7.87470E-1	 20:38:03:11	
 2.93833E+1	 5.99079E-1	 2.99283E-1	-7.93993E-1	 20:38:04:11	
 2.94000E+1	 5.75826E-1	 2.89475E-1	-8.00932E-1	 20:38:05:11	
 2.94167E+1	 5.55414E-1	 2.79353E-1	-8.07809E-1	 20:38:06:11	
 2.94333E+1	 5.33245E-1	 2.67195E-1	-8.14524E-1	 20:38:07:11	
 2.94500E+1	 5.13292E-1	 2.57818E-1	-8.21241E-1	 20:38:08:11	
 2.94667E+1	 4.92866E-1	 2.48357E-1	-8.27910E-1	 20:38:09:11	
 2.94833E+1	 4.74439E-1	 2.39572E-1	-8.33516E-1	 20:38:10:11	
 2.95000E+1	 4.55397E-1	 2.31177E-1	-8.40018E-1	 20:38:11:11	
 2.95167E+1	 4.38956E-1	 2.22881E-1	-8.46691E-1	 20:38:12:11	
 2.95333E+1	 4.21660E-1	 2.13361E-1	-8.52285E-1	 20:38:13:11	
 2.95500E+1	 4.06202E-1	 2.05965E-1	-8.59012E-1	 20:38:14:11	
 2.95667E+1	 3.90623E-1	 1.98445E-1	-8.66182E-1	 20:38:15:11	
 2.95833E+1	 3.75980E-1	 1.91555E-1	-8.71977E-1	 20:38:16:11	
 2.96000E+1	 3.60450E-1	 1.85162E-1	-8.77440E-1	 20:38:17:11	
 2.96167E+1	 3.45632E-1	 1.77761E-1	-8.83930E-1	 20:38:18:11	
 2.96333E+1	 3.31447E-1	 1.71729E-1	-8.90545E-1	 20:38:19:11	
 2.96500E+1	 3.18625E-1	 1.66497E-1	-8.97070E-1	 20:38:20:11	
 2.96667E+1	 3.06081E-1	 1.61364E-1	-9.03383E-1	 20:38:21:11	
 2.96833E+1	 2.95440E-1	 1.56194E-1	-9.09203E-1	 20:38:22:11	
 2.97000E+1	 2.85173E-1	 1.51556E-1	-9.13924E-1	 20:38:23:11	
 2.97167E+1	 2.75713E-1	 1.46008E-1	-9.19312E-1	 20:38:24:11	
 2.97333E+1	 2.66408E-1	 1.41345E-1	-9.24396E-1	 20:38:25:11	
 2.97500E+1	 2.57562E-1	 1.37122E-1	-9.28197E-1	 20:38:26:11	
 2.97667E+1	 2.49022E-1	 1.33160E-1	-9.32216E-1	 20:38:27:11	
 2.97833E+1	 2.41947E-1	 1.29759E-1	-9.36351E-1	 20:38:28:11	
 2.98000E+1	 2.35377E-1	 1.27495E-1	-9.39727E-1	 20:38:29:11	
 2.98167E+1	 2.29955E-1	 1.25842E-1	-9.43839E-1	 20:38:30:11	
 2.98333E+1	 2.23972E-1	 1.23946E-1	-9.48193E-1	 20:38:31:11	
 2.98500E+1	 2.18397E-1	 1.21826E-1	-9.51389E-1	 20:38:32:11	
 2.98667E+1	 2.12853E-1	 1.18227E-1	-9.54955E-1	 20:38:33:11	
 2.98833E+1	 2.07647E-1	 1.14505E-1	-9.58576E-1	 20:38:34:11	
 2.99000E+1	 2.02233E-1	 1.10894E-1	-9.62233E-1	 20:38:35:11	
 2.99167E+1	 1.96861E-1	 1.08206E-1	-9.65405E-1	 20:38:36:11	
 2.99333E+1	 1.91097E-1	 1.06281E-1	-9.69218E-1	 20:38:37:11	
 2.99500E+1	 1.85801E-1	 1.04523E-1	-9.73114E-1	 20:38:38:11	
 2.99667E+1	 1.80541E-1	 1.02278E-1	-9.76968E-1	 20:38:39:11	
 2.99833E+1	 1.76083E-1	 9.97758E-2	-9.81113E-1	 20:38:40:11	
 3.00000E+1	 1.71783E-1	 9.74225E-2	-9.85495E-1	 20:38:41:11	
 3.00167E+1	 1.68191E-1	 9.53301E-2	-9.89221E-1	 20:38:42:11	
 3.00333E+1	 1.64491E-1	 9.35183E-2	-9.93378E-1	 20:38:43:11	
 3.00500E+1	 1.60837E-1	 9.14516E-2	-9.97313E-1	 20:38:44:11	
 3.00667E+1	 1.56257E-1	 8.80412E-2	-1.00028E+0	 20:38:45:11	
 3.00833E+1	 1.51613E-1	 8.51282E-2	-1.00368E+0	 20:38:46:11	
 3.01000E+1	 1.46895E-1	 8.20897E-2	-1.00836E+0	 20:38:47:11	
 3.01167E+1	 1.42515E-1	 7.95137E-2	-1.01199E+0	 20:38:48:11	
 3.01333E+1	 1.38031E-1	 7.71545E-2	-1.01598E+0	 20:38:49:11	
 3.01500E+1	 1.33647E-1	 7.48982E-2	-1.02004E+0	 20:38:50:11	
 3.01667E+1	 1.28903E-1	 7.22275E-2	-1.02311E+0	 20:38:51:11	
 3.01833E+1	 1.24565E-1	 6.93576E-2	-1.02669E+0	 20:38:52:11	
 3.02000E+1	 1.20367E-1	 6.64482E-2	-1.03042E+0	 20:38:53:11	
 3.02167E+1	 1.16836E-1	 6.36684E-2	-1.03405E+0	 20:38:54:11	
 3.02333E+1	 1.13154E-1	 6.11673E-2	-1.03702E+0	 20:38:55:11	
 3.02500E+1	 1.09641E-1	 5.88845E-2	-1.04058E+0	 20:38:56:11	
 3.02667E+1	 1.05743E-1	 5.69614E-2	-1.04430E+0	 20:38:57:11	
 3.02833E+1	 1.02211E-1	 5.48598E-2	-1.04726E+0	 20:38:58:11	
 3.03000E+1	 9.92657E-2	 5.34652E-2	-1.05062E+0	 20:38:59:11	
 3.03167E+1	 9.70250E-2	 5.22418E-2	-1.05400E+0	 20:39:00:11	
 3.03333E+1	 9.47405E-2	 5.07267E-2	-1.05715E+0	 20:39:01:11	
 3.03500E+1	 9.22849E-2	 4.88400E-2	-1.06012E+0	 20:39:02:11	
 3.03667E+1	 8.90141E-2	 4.60279E-2	-1.06283E+0	 20:39:03:11	
 3.03833E+1	 8.54110E-2	 4.39509E-2	-1.06503E+0	 20:39:04:11	
 3.04000E+1	 8.16337E-2	 4.21679E-2	-1.06748E+0	 20:39:05:11	
 3.04167E+1	 7.82563E-2	 4.08822E-2	-1.06977E+0	 20:39:06:11	
 3.04333E+1	 7.53651E-2	 3.99463E-2	-1.07145E+0	 20:39:07:11	
 3.04500E+1	 7.31675E-2	 3.91483E-2	-1.07317E+0	 20:39:08:11	
 3.04667E+1	 7.11619E-2	 3.82991E-2	-1.07486E+0	 20:39:09:11	
 3.04833E+1	 6.94679E-2	 3.73987E-2	-1.07610E+0	 20:39:10:11	
 3.05000E+1	 6.76960E-2	 3.62607E-2	-1.07710E+0	 20:39:11:11	
 3.05167E+1	 6.62577E-2	 3.52639E-2	-1.07800E+0	 20:39:12:11	
 3.05333E+1	 6.49623E-2	 3.40659E-2	-1.07867E+0	 20:39:13:11	
 3.05500E+1	 6.39578E-2	 3.27835E-2	-1.07902E+0	 20:39:14:11	
 3.05667E+1	 6.29526E-2	 3.15149E-2	-1.07909E+0	 20:39:15:11	
 3.05833E+1	 6.20475E-2	 3.00764E-2	-1.07858E+0	 20:39:16:11	
 3.06000E+1	 6.12631E-2	 2.91643E-2	-1.07755E+0	 20:39:17:11	
 3.06167E+1	 6.05965E-2	 2.85528E-2	-1.07545E+0	 20:39:18:11	
 3.06333E+1	 5.98561E-2	 2.80801E-2	-1.07261E+0	 20:39:19:11	
 3.06500E+1	 5.88160E-2	 2.76400E-2	-1.06942E+0	 20:39:20:11	
 3.06667E+1	 5.71430E-2	 2.70701E-2	-1.06433E+0	 20:39:21:11	
 3.06833E+1	 5.53311E-2	 2.62984E-2	-1.05709E+0	 20:39:22:11	
 3.07000E+1	 5.34862E-2	 2.53583E-2	-1.04911E+0	 20:39:23:11	
 3.07167E+1	 5.22007E-2	 2.43492E-2	-1.03579E+0	 20:39:24:11	
 3.07333E+1	 5.12942E-2	 2.33467E-2	-1.01219E+0	 20:39:25:11	
 3.07500E+1	 5.07366E-2	 2.22021E-2	-9.88963E-1	 20:39:26:11	
 3.07667E+1	 5.01376E-2	 2.16867E-2	-9.60528E-1	 20:39:27:11	
 3.07833E+1	 4.92601E-2	 2.16634E-2	-9.12630E-1	 20:39:28:11	
 3.08000E+1	 4.81309E-2	 2.21446E-2	-8.51168E-1	 20:39:29:11	
 3.08167E+1	 4.71612E-2	 2.26086E-2	-7.85322E-1	 20:39:30:11	
 3.08333E+1	 4.63296E-2	 2.26953E-2	-6.80994E-1	 20:39:31:11	
 3.08500E+1	 4.53728E-2	 2.23202E-2	-5.10803E-1	 20:39:32:11	
 3.08667E+1	 4.37713E-2	 2.11848E-2	-3.56161E-1	 20:39:33:11	
 3.08833E+1	 4.17788E-2	 1.97028E-2	-1.10867E-1	 20:39:34:11	
 3.09000E+1	 3.97662E-2	 1.79040E-2	 1.91637E-1	 20:39:35:11	
 3.09167E+1	 3.85060E-2	 1.62143E-2	 5.03636E-1	 20:39:36:11	
 3.09333E+1	 3.76991E-2	 1.50638E-2	 9.72939E-1	 20:39:37:11	
 3.09500E+1	 3.67763E-2	 1.42235E-2	 1.56274E+0	 20:39:38:11	
 3.09667E+1	 3.48892E-2	 1.35535E-2	 2.14355E+0	 20:39:39:11	
 3.09833E+1	 3.23935E-2	 1.26972E-2	 2.94944E+0	 20:39:40:11	
 3.10000E+1	 2.93360E-2	 1.10725E-2	 4.17276E+0	 20:39:41:11	
 3.10167E+1	 2.67120E-2	 9.53319E-3	 5.23357E+0	 20:39:42:11	
 3.10333E+1	 2.42870E-2	 7.61591E-3	 6.62747E+0	 20:39:43:11	
 3.10500E+1	 2.19722E-2	 5.73996E-3	 8.31129E+0	 20:39:44:11	
 3.10667E+1	 1.94819E-2	 3.71900E-3	 9.86158E+0	 20:39:45:11	
 3.10833E+1	 1.71492E-2	 1.61347E-3	 1.15328E+1	 20:39:46:11	
 3.11000E+1	 1.46214E-2	-6.83874E-4	 1.39144E+1	 20:39:47:11	
 3.11167E+1	 1.19931E-2	-3.24685E-3	 1.66951E+1	 20:39:48:11	
 3.11333E+1	 8.42411E-3	-7.20982E-3	 1.97655E+1	 20:39:49:11	
 3.11500E+1	 4.42311E-3	-1.08142E-2	 2.32742E+1	 20:39:50:11	
 3.11667E+1	-3.04019E-4	-1.56697E-2	 2.69038E+1	 20:39:51:11	
 3.11833E+1	-5.25331E-3	-2.09630E-2	 3.02465E+1	 20:39:52:11	
 3.12000E+1	-1.07606E-2	-2.69763E-2	 3.45402E+1	 20:39:53:11	
 3.12167E+1	-1.57321E-2	-3.30914E-2	 3.91490E+1	 20:39:54:11	
 3.12333E+1	-2.05421E-2	-3.90531E-2	 4.31510E+1	 20:39:55:11	
 3.12500E+1	-2.47681E-2	-4.64100E-2	 4.81840E+1	 20:39:56:11	
 3.12667E+1	-2.89256E-2	-5.26633E-2	 5.35326E+1	 20:39:57:11	
 3.12833E+1	-3.33232E-2	-5.84118E-2	 5.80352E+1	 20:39:58:11	
 3.13000E+1	-3.82344E-2	-6.41453E-2	 6.33860E+1	 20:39:59:11	
 3.13167E+1	-4.28251E-2	-6.95496E-2	 6.90882E+1	 20:40:00:11	
 3.13333E+1	-4.67725E-2	-7.49537E-2	 7.36667E+1	 20:40:01:11	
 3.13500E+1	-4.93194E-2	-8.02038E-2	 7.88366E+1	 20:40:02:11	
 3.13667E+1	-5.07744E-2	-8.52300E-2	 8.41802E+1	 20:40:03:11	
 3.13833E+1	-5.12462E-2	-8.99286E-2	 8.81396E+1	 20:40:04:11	
 3.14000E+1	-5.10659E-2	-9.49960E-2	 9.24625E+1	 20:40:05:11	
 3.14167E+1	-5.01104E-2	-9.84318E-2	 9.62349E+1	 20:40:06:11	
 3.14333E+1	-4.80581E-2	-1.01485E-1	 9.91545E+1	 20:40:07:11	
 3.14500E+1	-4.47790E-2	-1.04014E-1	 1.00890E+2	 20:40:08:11	
 3.14667E+1	-3.98609E-2	-1.05616E-1	 1.01924E+2	 20:40:09:11	
 3.14833E+1	-3.40323E-2	-1.06291E-1	 1.02043E+2	 20:40:10:11	
 3.15000E+1	-2.66406E-2	-1.05129E-1	 1.01230E+2	 20:40:11:11	
 3.15167E+1	-1.91857E-2	-1.02306E-1	 9.91279E+1	 20:40:12:11	
 3.15333E+1	-1.03080E-2	-9.75961E-2	 9.60838E+1	 20:40:13:11	
 3.15500E+1	-5.88252E-4	-8.97617E-2	 9.28577E+1	 20:40:14:11	
 3.15667E+1	 1.04600E-2	-8.08313E-2	 8.83544E+1	 20:40:15:11	
 3.15833E+1	 2.27449E-2	-7.16826E-2	 8.17842E+1	 20:40:16:11	
 3.16000E+1	 3.64252E-2	-6.03392E-2	 7.68019E+1	 20:40:17:11	
 3.16167E+1	 5.03020E-2	-4.89026E-2	 7.06492E+1	 20:40:18:11	
 3.16333E+1	 6.48435E-2	-3.57355E-2	 6.41716E+1	 20:40:19:11	
 3.16500E+1	 7.85014E-2	-2.25099E-2	 5.91023E+1	 20:40:20:11	
 3.16667E+1	 9.25315E-2	-8.26767E-3	 5.30336E+1	 20:40:21:11	
 3.16833E+1	 1.04923E-1	 5.46653E-3	 4.69904E+1	 20:40:22:11	
 3.17000E+1	 1.16532E-1	 1.82547E-2	 4.15350E+1	 20:40:23:11	
 3.17167E+1	 1.25420E-1	 2.96253E-2	 3.73617E+1	 20:40:24:11	
 3.17333E+1	 1.32816E-1	 3.91644E-2	 3.28766E+1	 20:40:25:11	
 3.17500E+1	 1.37740E-1	 4.75613E-2	 2.85191E+1	 20:40:26:11	
 3.17667E+1	 1.41288E-1	 5.43258E-2	 2.54179E+1	 20:40:27:11	
 3.17833E+1	 1.42784E-1	 6.01442E-2	 2.15209E+1	 20:40:28:11	
 3.18000E+1	 1.42142E-1	 6.39272E-2	 1.84768E+1	 20:40:29:11	
 3.18167E+1	 1.39281E-1	 6.64307E-2	 1.64136E+1	 20:40:30:11	
 3.18333E+1	 1.34541E-1	 6.72527E-2	 1.43354E+1	 20:40:31:11	
 3.18500E+1	 1.28745E-1	 6.70372E-2	 1.23832E+1	 20:40:32:11	
 3.18667E+1	 1.21982E-1	 6.57917E-2	 1.07385E+1	 20:40:33:11	
 3.18833E+1	 1.14786E-1	 6.40397E-2	 9.36791E+0	 20:40:34:11	
 3.19000E+1	 1.06959E-1	 6.15156E-2	 8.18407E+0	 20:40:35:11	
 3.19167E+1	 9.94892E-2	 5.89268E-2	 7.33363E+0	 20:40:36:11	
 3.19333E+1	 9.20764E-2	 5.60665E-2	 6.49277E+0	 20:40:37:11	
 3.19500E+1	 8.58126E-2	 5.29428E-2	 5.74467E+0	 20:40:38:11	
 3.19667E+1	 7.94794E-2	 4.93183E-2	 5.21444E+0	 20:40:39:11	
 3.19833E+1	 7.33839E-2	 4.42728E-2	 4.76647E+0	 20:40:40:11	
 3.20000E+1	 6.73107E-2	 4.06166E-2	 4.29704E+0	 20:40:41:11	
 3.20167E+1	 6.16322E-2	 3.79243E-2	 3.87210E+0	 20:40:42:11	
 3.20333E+1	 5.61073E-2	 3.62876E-2	 3.57391E+0	 20:40:43:11	
 3.20500E+1	 5.14359E-2	 3.49980E-2	 3.26143E+0	 20:40:44:11	
 3.20667E+1	 4.69607E-2	 3.33937E-2	 2.96689E+0	 20:40:45:11	
 3.20833E+1	 4.31929E-2	 3.07762E-2	 2.75246E+0	 20:40:46:11	
 3.21000E+1	 4.00785E-2	 2.82082E-2	 2.52692E+0	 20:40:47:11	
 3.21167E+1	 3.74636E-2	 2.59303E-2	 2.30505E+0	 20:40:48:11	
 3.21333E+1	 3.47200E-2	 2.38489E-2	 2.10697E+0	 20:40:49:11	
 3.21500E+1	 3.18009E-2	 2.18867E-2	 1.92340E+0	 20:40:50:11	
 3.21667E+1	 2.81549E-2	 2.02178E-2	 1.75898E+0	 20:40:51:11	
 3.21833E+1	 2.44580E-2	 1.82606E-2	 1.62839E+0	 20:40:52:11	
 3.22000E+1	 2.11786E-2	 1.64176E-2	 1.48302E+0	 20:40:53:11	
 3.22167E+1	 1.89369E-2	 1.47213E-2	 1.34368E+0	 20:40:54:11	
 3.22333E+1	 1.75028E-2	 1.29187E-2	 1.23289E+0	 20:40:55:11	
 3.22500E+1	 1.64950E-2	 1.12367E-2	 1.11086E+0	 20:40:56:11	
 3.22667E+1	 1.51939E-2	 1.00798E-2	 9.87470E-1	 20:40:57:11	
 3.22833E+1	 1.35040E-2	 9.20565E-3	 8.91572E-1	 20:40:58:11	
 3.23000E+1	 1.14956E-2	 8.77269E-3	 8.03410E-1	 20:40:59:11	
 3.23167E+1	 9.34743E-3	 8.36536E-3	 7.00903E-1	 20:41:00:11	
 3.23333E+1	 6.96501E-3	 7.78995E-3	 5.95928E-1	 20:41:01:11	
 3.23500E+1	 4.69451E-3	 7.34832E-3	 5.17313E-1	 20:41:02:11	
 3.23667E+1	 2.71469E-3	 7.22096E-3	 4.09477E-1	 20:41:03:11	
 3.23833E+1	 1.49202E-3	 7.21216E-3	 3.20921E-1	 20:41:04:11	
 3.24000E+1	 9.32796E-4	 6.83140E-3	 2.53321E-1	 20:41:05:11	
 3.24167E+1	 7.35305E-4	 5.89443E-3	 1.75487E-1	 20:41:06:11	
 3.24333E+1	 3.71916E-4	 4.21083E-3	 9.83828E-2	 20:41:07:11	
 3.24500E+1	-2.06032E-4	 2.29139E-3	 3.86353E-2	 20:41:08:11	
 3.24667E+1	-8.44576E-4	 7.10166E-4	-4.29793E-2	 20:41:09:11	
 3.24833E+1	-1.19919E-3	-4.63891E-4	-1.08618E-1	 20:41:10:11	
 3.25000E+1	-1.40146E-3	-9.12297E-4	-1.60302E-1	 20:41:11:11	
 3.25167E+1	-1.85827E-3	-9.60624E-4	-2.14999E-1	 20:41:12:11	
 3.25333E+1	-3.08207E-3	-8.77404E-4	-2.70619E-1	 20:41:13:11	
 3.25500E+1	-4.95424E-3	-9.51481E-4	-3.12861E-1	 20:41:14:11	
 3.25667E+1	-7.00372E-3	-1.58231E-3	-3.61134E-1	 20:41:15:11	
 3.25833E+1	-8.69868E-3	-2.19118E-3	-4.06975E-1	 20:41:16:11	
 3.26000E+1	-9.85482E-3	-2.72859E-3	-4.49535E-1	 20:41:17:11	
 3.26167E+1	-1.04916E-2	-3.15715E-3	-4.83278E-1	 20:41:18:11	
 3.26333E+1	-1.08528E-2	-3.76542E-3	-5.20981E-1	 20:41:19:11	
 3.26500E+1	-1.11457E-2	-4.47490E-3	-5.57651E-1	 20:41:20:11	
 3.26667E+1	-1.14959E-2	-5.01084E-3	-5.85354E-1	 20:41:21:11	
 3.26833E+1	-1.17573E-2	-5.08457E-3	-6.22245E-1	 20:41:22:11	
 3.27000E+1	-1.19240E-2	-4.52587E-3	-6.51943E-1	 20:41:23:11	
 3.27167E+1	-1.20918E-2	-3.85798E-3	-6.73658E-1	 20:41:24:11	
 3.27333E+1	-1.24428E-2	-3.74914E-3	-6.97803E-1	 20:41:25:11	
 3.27500E+1	-1.30471E-2	-4.31334E-3	-7.21932E-1	 20:41:26:11	
 3.27667E+1	-1.39648E-2	-5.97133E-3	-7.39952E-1	 20:41:27:11	
 3.27833E+1	-1.47565E-2	-7.22322E-3	-7.63901E-1	 20:41:28:11	
 3.28000E+1	-1.51988E-2	-7.77614E-3	-7.82697E-1	 20:41:29:11	
 3.28167E+1	-1.51680E-2	-7.72033E-3	-7.97209E-1	 20:41:30:11	
 3.28333E+1	-1.47230E-2	-7.17131E-3	-8.12743E-1	 20:41:31:11	
 3.28500E+1	-1.43756E-2	-6.52460E-3	-8.27443E-1	 20:41:32:11	
 3.28667E+1	-1.44935E-2	-5.97233E-3	-8.39326E-1	 20:41:33:11	
 3.28833E+1	-1.51285E-2	-5.26503E-3	-8.49955E-1	 20:41:34:11	
 3.29000E+1	-1.60514E-2	-4.73127E-3	-8.62146E-1	 20:41:35:11	
 3.29167E+1	-1.68682E-2	-4.54715E-3	-8.73419E-1	 20:41:36:11	
 3.29333E+1	-1.76836E-2	-4.96691E-3	-8.82083E-1	 20:41:37:11	
 3.29500E+1	-1.85458E-2	-5.72086E-3	-8.91750E-1	 20:41:38:11	
 3.29667E+1	-1.96047E-2	-6.51475E-3	-9.01453E-1	 20:41:39:11	
 3.29833E+1	-2.03647E-2	-6.84124E-3	-9.08826E-1	 20:41:40:11	
 3.30000E+1	-2.05932E-2	-6.88002E-3	-9.16836E-1	 20:41:41:11	
 3.30167E+1	-2.02953E-2	-6.88570E-3	-9.24507E-1	 20:41:42:11	
 3.30333E+1	-1.99577E-2	-7.04722E-3	-9.30113E-1	 20:41:43:11	
 3.30500E+1	-1.99977E-2	-7.27360E-3	-9.36079E-1	 20:41:44:11	
 3.30667E+1	-2.04911E-2	-7.42785E-3	-9.42939E-1	 20:41:45:11	
 3.30833E+1	-2.13477E-2	-7.50396E-3	-9.47608E-1	 20:41:46:11	
 3.31000E+1	-2.22460E-2	-7.57527E-3	-9.52538E-1	 20:41:47:11	
 3.31167E+1	-2.29198E-2	-7.74226E-3	-9.57395E-1	 20:41:48:11	
 3.31333E+1	-2.32916E-2	-8.10202E-3	-9.61366E-1	 20:41:49:11	
 3.31500E+1	-2.34134E-2	-8.48209E-3	-9.65739E-1	 20:41:50:11	
 3.31667E+1	-2.34940E-2	-8.65517E-3	-9.69942E-1	 20:41:51:11	
 3.31833E+1	-2.36280E-2	-8.67595E-3	-9.73178E-1	 20:41:52:11	
 3.32000E+1	-2.37788E-2	-8.75692E-3	-9.76187E-1	 20:41:53:11	
 3.32167E+1	-2.37803E-2	-9.41846E-3	-9.79901E-1	 20:41:54:11	
 3.32333E+1	-2.34853E-2	-1.08597E-2	-9.83609E-1	 20:41:55:11	
 3.32500E+1	-2.31010E-2	-1.22597E-2	-9.87166E-1	 20:41:56:11	
 3.32667E+1	-2.28207E-2	-1.32726E-2	-9.90266E-1	 20:41:57:11	
 3.32833E+1	-2.29348E-2	-1.36777E-2	-9.93103E-1	 20:41:58:11	
 3.33000E+1	-2.35224E-2	-1.34259E-2	-9.95280E-1	 20:41:59:11	
 3.33167E+1	-2.43587E-2	-1.29803E-2	-9.97708E-1	 20:42:00:11	
 3.33333E+1	-2.49917E-2	-1.24736E-2	-1.00026E+0	 20:42:01:11	
 3.33500E+1	-2.50011E-2	-1.20143E-2	-1.00231E+0	 20:42:02:11	
 3.33667E+1	-2.45142E-2	-1.15959E-2	-1.00534E+0	 20:42:03:11	
 3.33833E+1	-2.40292E-2	-1.12928E-2	-1.00794E+0	 20:42:04:11	
 3.34000E+1	-2.38837E-2	-1.11330E-2	-1.01008E+0	 20:42:05:11	
 3.34167E+1	-2.40906E-2	-1.09604E-2	-1.01237E+0	 20:42:06:11	
 3.34333E+1	-2.44591E-2	-1.06859E-2	-1.01461E+0	 20:42:07:11	
 3.34500E+1	-2.47710E-2	-1.03560E-2	-1.01619E+0	 20:42:08:11	
 3.34667E+1	-2.50403E-2	-1.01816E-2	-1.01790E+0	 20:42:09:11	
 3.34833E+1	-2.53063E-2	-1.02791E-2	-1.01951E+0	 20:42:10:11	
 3.35000E+1	-2.55105E-2	-1.07740E-2	-1.02103E+0	 20:42:11:11	
 3.35167E+1	-2.56303E-2	-1.12980E-2	-1.02227E+0	 20:42:12:11	
 3.35333E+1	-2.57858E-2	-1.16196E-2	-1.02385E+0	 20:42:13:11	
 3.35500E+1	-2.61878E-2	-1.17335E-2	-1.02552E+0	 20:42:14:11	
 3.35667E+1	-2.68436E-2	-1.18050E-2	-1.02726E+0	 20:42:15:11	
 3.35833E+1	-2.74581E-2	-1.19761E-2	-1.02900E+0	 20:42:16:11	
 3.36000E+1	-2.78377E-2	-1.23667E-2	-1.03065E+0	 20:42:17:11	
 3.36167E+1	-2.77521E-2	-1.27736E-2	-1.03201E+0	 20:42:18:11	
 3.36333E+1	-2.73561E-2	-1.29230E-2	-1.03359E+0	 20:42:19:11	
 3.36500E+1	-2.69800E-2	-1.27910E-2	-1.03510E+0	 20:42:20:11	
 3.36667E+1	-2.67695E-2	-1.25046E-2	-1.03627E+0	 20:42:21:11	
 3.36833E+1	-2.68111E-2	-1.22580E-2	-1.03752E+0	 20:42:22:11	
 3.37000E+1	-2.70953E-2	-1.21663E-2	-1.03877E+0	 20:42:23:11	
 3.37167E+1	-2.75000E-2	-1.22125E-2	-1.03974E+0	 20:42:24:11	
 3.37333E+1	-2.80066E-2	-1.23978E-2	-1.04081E+0	 20:42:25:11	
 3.37500E+1	-2.84460E-2	-1.26787E-2	-1.04191E+0	 20:42:26:11	
 3.37667E+1	-2.89172E-2	-1.30709E-2	-1.04262E+0	 20:42:27:11	
 3.37833E+1	-2.93572E-2	-1.33202E-2	-1.04309E+0	 20:42:28:11	
 3.38000E+1	-2.98166E-2	-1.34677E-2	-1.04332E+0	 20:42:29:11	
 3.38167E+1	-3.03750E-2	-1.34108E-2	-1.04327E+0	 20:42:30:11	
 3.38333E+1	-3.10616E-2	-1.30578E-2	-1.04304E+0	 20:42:31:11	
 3.38500E+1	-3.15617E-2	-1.26797E-2	-1.04252E+0	 20:42:32:11	
 3.38667E+1	-3.17263E-2	-1.27238E-2	-1.04179E+0	 20:42:33:11	
 3.38833E+1	-3.14953E-2	-1.35126E-2	-1.04104E+0	 20:42:34:11	
 3.39000E+1	-3.12456E-2	-1.46909E-2	-1.04006E+0	 20:42:35:11	
 3.39167E+1	-3.12572E-2	-1.57111E-2	-1.03903E+0	 20:42:36:11	
 3.39333E+1	-3.13559E-2	-1.60138E-2	-1.03810E+0	 20:42:37:11	
 3.39500E+1	-3.13709E-2	-1.58363E-2	-1.03675E+0	 20:42:38:11	
 3.39667E+1	-3.12154E-2	-1.56117E-2	-1.03509E+0	 20:42:39:11	
 3.39833E+1	-3.11792E-2	-1.58821E-2	-1.03349E+0	 20:42:40:11	
 3.40000E+1	-3.15467E-2	-1.66670E-2	-1.03127E+0	 20:42:41:11	
 3.40167E+1	-3.22834E-2	-1.72418E-2	-1.02824E+0	 20:42:42:11	
 3.40333E+1	-3.32137E-2	-1.72951E-2	-1.02593E+0	 20:42:43:11	
 3.40500E+1	-3.38846E-2	-1.71680E-2	-1.02352E+0	 20:42:44:11	
 3.40667E+1	-3.42015E-2	-1.72368E-2	-1.02109E+0	 20:42:45:11	
 3.40833E+1	-3.42500E-2	-1.75149E-2	-1.01914E+0	 20:42:46:11	
 3.41000E+1	-3.43260E-2	-1.78345E-2	-1.01731E+0	 20:42:47:11	
 3.41167E+1	-3.47236E-2	-1.78733E-2	-1.01507E+0	 20:42:48:11	
 3.41333E+1	-3.55773E-2	-1.73020E-2	-1.01234E+0	 20:42:49:11	
 3.41500E+1	-3.65025E-2	-1.64681E-2	-1.01067E+0	 20:42:50:11	
 3.41667E+1	-3.71527E-2	-1.58576E-2	-1.00903E+0	 20:42:51:11	
 3.41833E+1	-3.72157E-2	-1.56789E-2	-1.00765E+0	 20:42:52:11	
 3.42000E+1	-3.68097E-2	-1.61655E-2	-1.00680E+0	 20:42:53:11	
 3.42167E+1	-3.64632E-2	-1.69514E-2	-1.00614E+0	 20:42:54:11	
 3.42333E+1	-3.65689E-2	-1.78287E-2	-1.00574E+0	 20:42:55:11	
 3.42500E+1	-3.73347E-2	-1.83980E-2	-1.00568E+0	 20:42:56:11	
 3.42667E+1	-3.85809E-2	-1.89248E-2	-1.00600E+0	 20:42:57:11	
 3.42833E+1	-3.99197E-2	-1.94045E-2	-1.00658E+0	 20:42:58:11	
 3.43000E+1	-4.09541E-2	-1.99153E-2	-1.00731E+0	 20:42:59:11	
 3.43167E+1	-4.12544E-2	-2.03727E-2	-1.00842E+0	 20:43:00:11	
 3.43333E+1	-4.09588E-2	-2.06716E-2	-1.00983E+0	 20:43:01:11	
 3.43500E+1	-4.04686E-2	-2.07047E-2	-1.01118E+0	 20:43:02:11	
 3.43667E+1	-4.02342E-2	-2.03594E-2	-1.01312E+0	 20:43:03:11	
 3.43833E+1	-4.04729E-2	-1.98294E-2	-1.01564E+0	 20:43:04:11	
 3.44000E+1	-4.11383E-2	-1.91349E-2	-1.01840E+0	 20:43:05:11	
 3.44167E+1	-4.17493E-2	-1.81620E-2	-1.02088E+0	 20:43:06:11	
 3.44333E+1	-4.19105E-2	-1.72634E-2	-1.02392E+0	 20:43:07:11	
 3.44500E+1	-4.14669E-2	-1.65949E-2	-1.02689E+0	 20:43:08:11	
 3.44667E+1	-4.04805E-2	-1.63208E-2	-1.02935E+0	 20:43:09:11	
 3.44833E+1	-3.94975E-2	-1.64438E-2	-1.03254E+0	 20:43:10:11	
 3.45000E+1	-3.89467E-2	-1.69386E-2	-1.03600E+0	 20:43:11:11	
 3.45167E+1	-3.93175E-2	-1.74135E-2	-1.03889E+0	 20:43:12:11	
 3.45333E+1	-4.06356E-2	-1.72898E-2	-1.04223E+0	 20:43:13:11	
 3.45500E+1	-4.22319E-2	-1.65423E-2	-1.04548E+0	 20:43:14:11	
 3.45667E+1	-4.33103E-2	-1.57800E-2	-1.04783E+0	 20:43:15:11	
 3.45833E+1	-4.35111E-2	-1.53771E-2	-1.05029E+0	 20:43:16:11	
 3.46000E+1	-4.30735E-2	-1.54964E-2	-1.05273E+0	 20:43:17:11	
 3.46167E+1	-4.26370E-2	-1.58587E-2	-1.05493E+0	 20:43:18:11	
 3.46333E+1	-4.24780E-2	-1.63247E-2	-1.05691E+0	 20:43:19:11	
 3.46500E+1	-4.26053E-2	-1.68198E-2	-1.05874E+0	 20:43:20:11	
 3.46667E+1	-4.28654E-2	-1.75219E-2	-1.06019E+0	 20:43:21:11	
 3.46833E+1	-4.31230E-2	-1.81066E-2	-1.06147E+0	 20:43:22:11	
 3.47000E+1	-4.33276E-2	-1.84313E-2	-1.06299E+0	 20:43:23:11	
 3.47167E+1	-4.34273E-2	-1.84453E-2	-1.06455E+0	 20:43:24:11	
 3.47333E+1	-4.36031E-2	-1.81365E-2	-1.06591E+0	 20:43:25:11	
 3.47500E+1	-4.39731E-2	-1.77308E-2	-1.06758E+0	 20:43:26:11	
 3.47667E+1	-4.46944E-2	-1.73601E-2	-1.06923E+0	 20:43:27:11	
 3.47833E+1	-4.55572E-2	-1.69881E-2	-1.07038E+0	 20:43:28:11	
 3.48000E+1	-4.62852E-2	-1.63433E-2	-1.07151E+0	 20:43:29:11	
 3.48167E+1	-4.65670E-2	-1.57041E-2	-1.07254E+0	 20:43:30:11	
 3.48333E+1	-4.63177E-2	-1.52286E-2	-1.07349E+0	 20:43:31:11	
 3.48500E+1	-4.57443E-2	-1.50354E-2	-1.07459E+0	 20:43:32:11	
 3.48667E+1	-4.52084E-2	-1.52026E-2	-1.07586E+0	 20:43:33:11	
 3.48833E+1	-4.50428E-2	-1.55428E-2	-1.07703E+0	 20:43:34:11	
 3.49000E+1	-4.54216E-2	-1.61236E-2	-1.07834E+0	 20:43:35:11	
 3.49167E+1	-4.62239E-2	-1.68114E-2	-1.07965E+0	 20:43:36:11	
 3.49333E+1	-4.71949E-2	-1.73839E-2	-1.08051E+0	 20:43:37:11	
 3.49500E+1	-4.77465E-2	-1.77305E-2	-1.08150E+0	 20:43:38:11	
 3.49667E+1	-4.76598E-2	-1.78661E-2	-1.08230E+0	 20:43:39:11	
 3.49833E+1	-4.69680E-2	-1.80328E-2	-1.08303E+0	 20:43:40:11	
 3.50000E+1	-4.59697E-2	-1.83775E-2	-1.08384E+0	 20:43:41:11	
 3.50167E+1	-4.52143E-2	-1.87551E-2	-1.08503E+0	 20:43:42:11	
 3.50333E+1	-4.48127E-2	-1.87089E-2	-1.08666E+0	 20:43:43:11	
 3.50500E+1	-4.49623E-2	-1.83630E-2	-1.08780E+0	 20:43:44:11	
 3.50667E+1	-4.55282E-2	-1.80248E-2	-1.08899E+0	 20:43:45:11	
 3.50833E+1	-4.62812E-2	-1.80218E-2	-1.09010E+0	 20:43:46:11	
 3.51000E+1	-4.69731E-2	-1.85831E-2	-1.09092E+0	 20:43:47:11	
 3.51167E+1	-4.74709E-2	-1.94129E-2	-1.09183E+0	 20:43:48:11	
 3.51333E+1	-4.79059E-2	-2.03232E-2	-1.09279E+0	 20:43:49:11	
 3.51500E+1	-4.82272E-2	-2.08781E-2	-1.09370E+0	 20:43:50:11	
 3.51667E+1	-4.85807E-2	-2.06373E-2	-1.09434E+0	 20:43:51:11	
 3.51833E+1	-4.88699E-2	-2.00361E-2	-1.09470E+0	 20:43:52:11	
 3.52000E+1	-4.92498E-2	-1.96209E-2	-1.09470E+0	 20:43:53:11	
 3.52167E+1	-4.96542E-2	-1.96186E-2	-1.09448E+0	 20:43:54:11	
 3.52333E+1	-4.99778E-2	-2.00183E-2	-1.09408E+0	 20:43:55:11	
 3.52500E+1	-5.00305E-2	-2.06114E-2	-1.09383E+0	 20:43:56:11	
 3.52667E+1	-4.99676E-2	-2.09753E-2	-1.09363E+0	 20:43:57:11	
 3.52833E+1	-5.00018E-2	-2.12337E-2	-1.09330E+0	 20:43:58:11	
 3.53000E+1	-5.03507E-2	-2.14374E-2	-1.09279E+0	 20:43:59:11	
 3.53167E+1	-5.08920E-2	-2.15659E-2	-1.09218E+0	 20:44:00:11	
 3.53333E+1	-5.14752E-2	-2.15536E-2	-1.09130E+0	 20:44:01:11	
 3.53500E+1	-5.18415E-2	-2.14856E-2	-1.09040E+0	 20:44:02:11	
 3.53667E+1	-5.20059E-2	-2.14911E-2	-1.08976E+0	 20:44:03:11	
 3.53833E+1	-5.19714E-2	-2.16322E-2	-1.08913E+0	 20:44:04:11	
 3.54000E+1	-5.18468E-2	-2.19541E-2	-1.08851E+0	 20:44:05:11	
 3.54167E+1	-5.16101E-2	-2.22818E-2	-1.08795E+0	 20:44:06:11	
 3.54333E+1	-5.11962E-2	-2.23372E-2	-1.08684E+0	 20:44:07:11	
 3.54500E+1	-5.07608E-2	-2.21033E-2	-1.08575E+0	 20:44:08:11	
 3.54667E+1	-5.04515E-2	-2.18418E-2	-1.08480E+0	 20:44:09:11	
 3.54833E+1	-5.03946E-2	-2.17071E-2	-1.08374E+0	 20:44:10:11	
 3.55000E+1	-5.07143E-2	-2.17254E-2	-1.08274E+0	 20:44:11:11	
 3.55167E+1	-5.12491E-2	-2.18330E-2	-1.08194E+0	 20:44:12:11	
 3.55333E+1	-5.18093E-2	-2.19963E-2	-1.08107E+0	 20:44:13:11	
 3.55500E+1	-5.19907E-2	-2.20347E-2	-1.08029E+0	 20:44:14:11	
 3.55667E+1	-5.16903E-2	-2.16205E-2	-1.07974E+0	 20:44:15:11	
 3.55833E+1	-5.11904E-2	-2.10238E-2	-1.07927E+0	 20:44:16:11	
 3.56000E+1	-5.08091E-2	-2.03701E-2	-1.07868E+0	 20:44:17:11	
 3.56167E+1	-5.06038E-2	-1.98742E-2	-1.07801E+0	 20:44:18:11	
 3.56333E+1	-5.02228E-2	-1.97383E-2	-1.07747E+0	 20:44:19:11	
 3.56500E+1	-4.96027E-2	-1.96950E-2	-1.07690E+0	 20:44:20:11	
 3.56667E+1	-4.89093E-2	-1.96384E-2	-1.07661E+0	 20:44:21:11	
 3.56833E+1	-4.85161E-2	-1.96446E-2	-1.07647E+0	 20:44:22:11	
 3.57000E+1	-4.84767E-2	-1.98529E-2	-1.07630E+0	 20:44:23:11	
 3.57167E+1	-4.86068E-2	-2.01923E-2	-1.07607E+0	 20:44:24:11	
 3.57333E+1	-4.87344E-2	-2.06290E-2	-1.07584E+0	 20:44:25:11	
 3.57500E+1	-4.87556E-2	-2.10922E-2	-1.07555E+0	 20:44:26:11	
 3.57667E+1	-4.87314E-2	-2.16325E-2	-1.07528E+0	 20:44:27:11	
 3.57833E+1	-4.85974E-2	-2.21732E-2	-1.07519E+0	 20:44:28:11	
 3.58000E+1	-4.82832E-2	-2.24675E-2	-1.07535E+0	 20:44:29:11	
 3.58167E+1	-4.79402E-2	-2.24414E-2	-1.07564E+0	 20:44:30:11	
 3.58333E+1	-4.76706E-2	-2.18864E-2	-1.07588E+0	 20:44:31:11	
 3.58500E+1	-4.74757E-2	-2.08633E-2	-1.07600E+0	 20:44:32:11	
 3.58667E+1	-4.72953E-2	-1.99029E-2	-1.07597E+0	 20:44:33:11	
 3.58833E+1	-4.70233E-2	-1.91925E-2	-1.07586E+0	 20:44:34:11	
 3.59000E+1	-4.67956E-2	-1.88742E-2	-1.07578E+0	 20:44:35:11	
 3.59167E+1	-4.67585E-2	-1.88748E-2	-1.07564E+0	 20:44:36:11	
 3.59333E+1	-4.70538E-2	-1.92457E-2	-1.07540E+0	 20:44:37:11	
 3.59500E+1	-4.75576E-2	-1.97751E-2	-1.07507E+0	 20:44:38:11	
 3.59667E+1	-4.82416E-2	-2.04970E-2	-1.07468E+0	 20:44:39:11	
 3.59833E+1	-4.88873E-2	-2.13165E-2	-1.07431E+0	 20:44:40:11	
 3.60000E+1	-4.95152E-2	-2.20543E-2	-1.07417E+0	 20:44:41:11	
 3.60167E+1	-4.99405E-2	-2.25180E-2	-1.07405E+0	 20:44:42:11	
 3.60333E+1	-5.01334E-2	-2.23307E-2	-1.07390E+0	 20:44:43:11	
 3.60500E+1	-4.99950E-2	-2.17458E-2	-1.07369E+0	 20:44:44:11	
 3.60667E+1	-4.95080E-2	-2.10924E-2	-1.07328E+0	 20:44:45:11	
 3.60833E+1	-4.89468E-2	-2.09747E-2	-1.07267E+0	 20:44:46:11	
 3.61000E+1	-4.85513E-2	-2.13269E-2	-1.07207E+0	 20:44:47:11	
 3.61167E+1	-4.84869E-2	-2.18054E-2	-1.07122E+0	 20:44:48:11	
 3.61333E+1	-4.86891E-2	-2.21948E-2	-1.07058E+0	 20:44:49:11	
 3.61500E+1	-4.90736E-2	-2.24665E-2	-1.07014E+0	 20:44:50:11	
 3.61667E+1	-4.95392E-2	-2.26723E-2	-1.06980E+0	 20:44:51:11	
 3.61833E+1	-5.00626E-2	-2.29007E-2	-1.06952E+0	 20:44:52:11	
 3.62000E+1	-5.07267E-2	-2.33143E-2	-1.06930E+0	 20:44:53:11	
 3.62167E+1	-5.11386E-2	-2.37903E-2	-1.06912E+0	 20:44:54:11	
 3.62333E+1	-5.11533E-2	-2.43504E-2	-1.06886E+0	 20:44:55:11	
 3.62500E+1	-5.07831E-2	-2.46570E-2	-1.06861E+0	 20:44:56:11	
 3.62667E+1	-5.02328E-2	-2.41562E-2	-1.06848E+0	 20:44:57:11	
 3.62833E+1	-5.00845E-2	-2.27807E-2	-1.06845E+0	 20:44:58:11	
 3.63000E+1	-5.04644E-2	-2.15758E-2	-1.06845E+0	 20:44:59:11	
 3.63167E+1	-5.12434E-2	-2.11116E-2	-1.06846E+0	 20:45:00:11	
 3.63333E+1	-5.21354E-2	-2.15454E-2	-1.06848E+0	 20:45:01:11	
 3.63500E+1	-5.26790E-2	-2.23105E-2	-1.06848E+0	 20:45:02:11	
 3.63667E+1	-5.27540E-2	-2.31490E-2	-1.06841E+0	 20:45:03:11	
 3.63833E+1	-5.22686E-2	-2.39057E-2	-1.06806E+0	 20:45:04:11	
 3.64000E+1	-5.11686E-2	-2.43657E-2	-1.06730E+0	 20:45:05:11	
 3.64167E+1	-4.99360E-2	-2.44284E-2	-1.06662E+0	 20:45:06:11	
 3.64333E+1	-4.87049E-2	-2.41389E-2	-1.06584E+0	 20:45:07:11	
 3.64500E+1	-4.78013E-2	-2.37863E-2	-1.06502E+0	 20:45:08:11	
 3.64667E+1	-4.71282E-2	-2.38497E-2	-1.06416E+0	 20:45:09:11	
 3.64833E+1	-4.65028E-2	-2.42849E-2	-1.06307E+0	 20:45:10:11	
 3.65000E+1	-4.52914E-2	-2.48054E-2	-1.06105E+0	 20:45:11:11	
 3.65167E+1	-4.33209E-2	-2.50122E-2	-1.05754E+0	 20:45:12:11	
 3.65333E+1	-4.00627E-2	-2.40473E-2	-1.05408E+0	 20:45:13:11	
 3.65500E+1	-3.61188E-2	-2.28666E-2	-1.04845E+0	 20:45:14:11	
 3.65667E+1	-3.11562E-2	-2.17392E-2	-1.04136E+0	 20:45:15:11	
 3.65833E+1	-2.49727E-2	-2.11908E-2	-1.03412E+0	 20:45:16:11	
 3.66000E+1	-1.64820E-2	-2.13602E-2	-1.02095E+0	 20:45:17:11	
 3.66167E+1	-5.93620E-3	-2.17795E-2	-1.00766E+0	 20:45:18:11	
 3.66333E+1	 7.91172E-3	-2.20998E-2	-9.94532E-1	 20:45:19:11	
 3.66500E+1	 2.42370E-2	-2.20474E-2	-9.76071E-1	 20:45:20:11	
 3.66667E+1	 4.60429E-2	-2.12573E-2	-9.53822E-1	 20:45:21:11	
 3.66833E+1	 7.12175E-2	-2.00105E-2	-9.33267E-1	 20:45:22:11	
 3.67000E+1	 1.04344E-1	-1.82253E-2	-8.96843E-1	 20:45:23:11	
 3.67167E+1	 1.41216E-1	-1.61515E-2	-8.60863E-1	 20:45:24:11	
 3.67333E+1	 1.88857E-1	-1.38034E-2	-8.26861E-1	 20:45:25:11	
 3.67500E+1	 2.41342E-1	-1.13812E-2	-7.83580E-1	 20:45:26:11	
 3.67667E+1	 3.09909E-1	-9.12712E-3	-7.31330E-1	 20:45:27:11	
 3.67833E+1	 3.84112E-1	-6.79036E-3	-6.74332E-1	 20:45:28:11	
 3.68000E+1	 4.79649E-1	-3.84220E-3	-6.23893E-1	 20:45:29:11	
 3.68167E+1	 5.88444E-1	 1.29058E-3	-5.55233E-1	 20:45:30:11	
 3.68333E+1	 7.14037E-1	 7.93856E-3	-4.82430E-1	 20:45:31:11	
 3.68500E+1	 8.53813E-1	 1.48957E-2	-4.17262E-1	 20:45:32:11	
 3.68667E+1	 1.01581E+0	 2.27884E-2	-3.34430E-1	 20:45:33:11	
 3.68833E+1	 1.18737E+0	 3.02771E-2	-2.44597E-1	 20:45:34:11	
 3.69000E+1	 1.39360E+0	 3.81770E-2	-1.68919E-1	 20:45:35:11	
 3.69167E+1	 1.59794E+0	 4.68165E-2	-7.75447E-2	 20:45:36:11	
 3.69333E+1	 1.85258E+0	 5.84228E-2	 3.86639E-2	 20:45:37:11	
 3.69500E+1	 2.10421E+0	 6.83729E-2	 1.22436E-1	 20:45:38:11	
 3.69667E+1	 2.39213E+0	 7.91662E-2	 2.17966E-1	 20:45:39:11	
 3.69833E+1	 2.67171E+0	 9.09167E-2	 3.10355E-1	 20:45:40:11	
 3.70000E+1	 2.98575E+0	 1.02971E-1	 3.85599E-1	 20:45:41:11	
 3.70167E+1	 3.30479E+0	 1.19597E-1	 4.67146E-1	 20:45:42:11	
 3.70333E+1	 3.63325E+0	 1.34005E-1	 5.45009E-1	 20:45:43:11	
 3.70500E+1	 3.94621E+0	 1.47105E-1	 6.03467E-1	 20:45:44:11	
 3.70667E+1	 4.28359E+0	 1.59489E-1	 6.53507E-1	 20:45:45:11	
 3.70833E+1	 4.58236E+0	 1.71458E-1	 7.04288E-1	 20:45:46:11	
 3.71000E+1	 4.90865E+0	 1.85601E-1	 7.47043E-1	 20:45:47:11	
 3.71167E+1	 5.19394E+0	 1.96229E-1	 7.72546E-1	 20:45:48:11	
 3.71333E+1	 5.46756E+0	 2.06600E-1	 7.90584E-1	 20:45:49:11	
 3.71500E+1	 5.70069E+0	 2.15624E-1	 7.99159E-1	 20:45:50:11	
 3.71667E+1	 5.92161E+0	 2.23575E-1	 7.96038E-1	 20:45:51:11	
 3.71833E+1	 6.08863E+0	 2.30594E-1	 7.80142E-1	 20:45:52:11	
 3.72000E+1	 6.23845E+0	 2.36897E-1	 7.53729E-1	 20:45:53:11	
 3.72167E+1	 6.33657E+0	 2.40527E-1	 7.16133E-1	 20:45:54:11	
 3.72333E+1	 6.39703E+0	 2.42191E-1	 6.67416E-1	 20:45:55:11	
 3.72500E+1	 6.41411E+0	 2.42480E-1	 6.13829E-1	 20:45:56:11	
 3.72667E+1	 6.38907E+0	 2.40900E-1	 5.62910E-1	 20:45:57:11	
 3.72833E+1	 6.32820E+0	 2.38036E-1	 4.96355E-1	 20:45:58:11	
 3.73000E+1	 6.22184E+0	 2.33682E-1	 4.23052E-1	 20:45:59:11	
 3.73167E+1	 6.09014E+0	 2.28093E-1	 3.60066E-1	 20:46:00:11	
 3.73333E+1	 5.91072E+0	 2.21328E-1	 2.82929E-1	 20:46:01:11	
 3.73500E+1	 5.70462E+0	 2.11674E-1	 1.84118E-1	 20:46:02:11	
 3.73667E+1	 5.47155E+0	 2.01562E-1	 1.12221E-1	 20:46:03:11	
 3.73833E+1	 5.22336E+0	 1.91682E-1	 4.72538E-2	 20:46:04:11	
 3.74000E+1	 4.94923E+0	 1.79497E-1	-3.38491E-2	 20:46:05:11	
 3.74167E+1	 4.67361E+0	 1.67598E-1	-1.14222E-1	 20:46:06:11	
 3.74333E+1	 4.37687E+0	 1.54831E-1	-1.79239E-1	 20:46:07:11	
 3.74500E+1	 4.09047E+0	 1.42799E-1	-2.67778E-1	 20:46:08:11	
 3.74667E+1	 3.78610E+0	 1.30852E-1	-3.40075E-1	 20:46:09:11	
 3.74833E+1	 3.50247E+0	 1.19725E-1	-3.96705E-1	 20:46:10:11	
 3.75000E+1	 3.20525E+0	 1.08479E-1	-4.58858E-1	 20:46:11:11	
 3.75167E+1	 2.93653E+0	 9.74054E-2	-5.21057E-1	 20:46:12:11	
 3.75333E+1	 2.65577E+0	 8.61689E-2	-5.67646E-1	 20:46:13:11	
 3.75500E+1	 2.41104E+0	 7.45536E-2	-6.18010E-1	 20:46:14:11	
 3.75667E+1	 2.15782E+0	 6.34777E-2	-6.75678E-1	 20:46:15:11	
 3.75833E+1	 1.93853E+0	 5.28154E-2	-7.13173E-1	 20:46:16:11	
 3.76000E+1	 1.71710E+0	 4.39893E-2	-7.51723E-1	 20:46:17:11	
 3.76167E+1	 1.53003E+0	 3.60274E-2	-7.88881E-1	 20:46:18:11	
 3.76333E+1	 1.34013E+0	 2.95577E-2	-8.16279E-1	 20:46:19:11	
 3.76500E+1	 1.17360E+0	 2.24804E-2	-8.45134E-1	 20:46:20:11	
 3.76667E+1	 1.02234E+0	 1.67686E-2	-8.74093E-1	 20:46:21:11	
 3.76833E+1	 8.91657E-1	 1.15690E-2	-8.94730E-1	 20:46:22:11	
 3.77000E+1	 7.67270E-1	 6.64037E-3	-9.16555E-1	 20:46:23:11	
 3.77167E+1	 6.64673E-1	 2.04137E-3	-9.36343E-1	 20:46:24:11	
 3.77333E+1	 5.65946E-1	-1.74952E-3	-9.53500E-1	 20:46:25:11	
 3.77500E+1	 4.80949E-1	-5.19608E-3	-9.66273E-1	 20:46:26:11	
 3.77667E+1	 4.06081E-1	-8.96822E-3	-9.79861E-1	 20:46:27:11	
 3.77833E+1	 3.43262E-1	-1.17050E-2	-9.92169E-1	 20:46:28:11	
 3.78000E+1	 2.84414E-1	-1.41705E-2	-1.00123E+0	 20:46:29:11	
 3.78167E+1	 2.37050E-1	-1.63284E-2	-1.01086E+0	 20:46:30:11	
 3.78333E+1	 1.92732E-1	-1.81304E-2	-1.01978E+0	 20:46:31:11	
 3.78500E+1	 1.58413E-1	-1.95703E-2	-1.02627E+0	 20:46:32:11	
 3.78667E+1	 1.25002E-1	-2.02594E-2	-1.03292E+0	 20:46:33:11	
 3.78833E+1	 9.90553E-2	-2.01545E-2	-1.03908E+0	 20:46:34:11	
 3.79000E+1	 7.65334E-2	-1.96315E-2	-1.04346E+0	 20:46:35:11	
 3.79167E+1	 5.84157E-2	-1.91691E-2	-1.04797E+0	 20:46:36:11	
 3.79333E+1	 4.18682E-2	-1.90242E-2	-1.05242E+0	 20:46:37:11	
 3.79500E+1	 2.89632E-2	-1.91137E-2	-1.05552E+0	 20:46:38:11	
 3.79667E+1	 1.69943E-2	-1.95298E-2	-1.05820E+0	 20:46:39:11	
 3.79833E+1	 7.10808E-3	-2.05241E-2	-1.06181E+0	 20:46:40:11	
 3.80000E+1	-1.62387E-3	-2.19066E-2	-1.06474E+0	 20:46:41:11	
 3.80167E+1	-9.01780E-3	-2.33212E-2	-1.06712E+0	 20:46:42:11	
 3.80333E+1	-1.61394E-2	-2.46336E-2	-1.06985E+0	 20:46:43:11	
 3.80500E+1	-2.16295E-2	-2.57738E-2	-1.07238E+0	 20:46:44:11	
 3.80667E+1	-2.63837E-2	-2.66728E-2	-1.07423E+0	 20:46:45:11	
 3.80833E+1	-2.98095E-2	-2.74205E-2	-1.07625E+0	 20:46:46:11	
 3.81000E+1	-3.27376E-2	-2.76044E-2	-1.07824E+0	 20:46:47:11	
 3.81167E+1	-3.50462E-2	-2.72233E-2	-1.08012E+0	 20:46:48:11	
 3.81333E+1	-3.68876E-2	-2.61306E-2	-1.08169E+0	 20:46:49:11	
 3.81500E+1	-3.84365E-2	-2.53923E-2	-1.08305E+0	 20:46:50:11	
 3.81667E+1	-3.99984E-2	-2.51029E-2	-1.08391E+0	 20:46:51:11	
 3.81833E+1	-4.15393E-2	-2.50381E-2	-1.08475E+0	 20:46:52:11	
 3.82000E+1	-4.30722E-2	-2.51598E-2	-1.08565E+0	 20:46:53:11	
 3.82167E+1	-4.44189E-2	-2.54798E-2	-1.08681E+0	 20:46:54:11	
 3.82333E+1	-4.56112E-2	-2.62403E-2	-1.08806E+0	 20:46:55:11	
 3.82500E+1	-4.64683E-2	-2.71570E-2	-1.08927E+0	 20:46:56:11	
 3.82667E+1	-4.70867E-2	-2.79673E-2	-1.09010E+0	 20:46:57:11	
 3.82833E+1	-4.75404E-2	-2.84791E-2	-1.09070E+0	 20:46:58:11	
 3.83000E+1	-4.81888E-2	-2.86566E-2	-1.09128E+0	 20:46:59:11	
 3.83167E+1	-4.88911E-2	-2.86460E-2	-1.09197E+0	 20:47:00:11	
 3.83333E+1	-4.96359E-2	-2.81766E-2	-1.09242E+0	 20:47:01:11	
 3.83500E+1	-5.00908E-2	-2.72599E-2	-1.09298E+0	 20:47:02:11	
 3.83667E+1	-5.02316E-2	-2.61003E-2	-1.09363E+0	 20:47:03:11	
 3.83833E+1	-5.01600E-2	-2.51963E-2	-1.09423E+0	 20:47:04:11	
 3.84000E+1	-5.00755E-2	-2.56121E-2	-1.09492E+0	 20:47:05:11	
 3.84167E+1	-5.01560E-2	-2.66514E-2	-1.09552E+0	 20:47:06:11	
 3.84333E+1	-5.05307E-2	-2.78130E-2	-1.09597E+0	 20:47:07:11	
 3.84500E+1	-5.11164E-2	-2.83852E-2	-1.09635E+0	 20:47:08:11	
 3.84667E+1	-5.17955E-2	-2.79433E-2	-1.09672E+0	 20:47:09:11	
 3.84833E+1	-5.21364E-2	-2.69989E-2	-1.09697E+0	 20:47:10:11	
 3.85000E+1	-5.19867E-2	-2.62225E-2	-1.09727E+0	 20:47:11:11	
 3.85167E+1	-5.14727E-2	-2.59880E-2	-1.09768E+0	 20:47:12:11	
 3.85333E+1	-5.09630E-2	-2.69392E-2	-1.09813E+0	 20:47:13:11	
 3.85500E+1	-5.10029E-2	-2.78393E-2	-1.09876E+0	 20:47:14:11	
 3.85667E+1	-5.15447E-2	-2.81130E-2	-1.09942E+0	 20:47:15:11	
 3.85833E+1	-5.22314E-2	-2.78398E-2	-1.09983E+0	 20:47:16:11	
 3.86000E+1	-5.29037E-2	-2.72756E-2	-1.10006E+0	 20:47:17:11	
 3.86167E+1	-5.33664E-2	-2.68147E-2	-1.10004E+0	 20:47:18:11	
 3.86333E+1	-5.39148E-2	-2.68417E-2	-1.09977E+0	 20:47:19:11	
 3.86500E+1	-5.45390E-2	-2.70544E-2	-1.09954E+0	 20:47:20:11	
 3.86667E+1	-5.51961E-2	-2.73140E-2	-1.09946E+0	 20:47:21:11	
 3.86833E+1	-5.56370E-2	-2.74912E-2	-1.09956E+0	 20:47:22:11	
 3.87000E+1	-5.57546E-2	-2.74890E-2	-1.09976E+0	 20:47:23:11	
 3.87167E+1	-5.56384E-2	-2.73896E-2	-1.09993E+0	 20:47:24:11	
 3.87333E+1	-5.55612E-2	-2.73605E-2	-1.09991E+0	 20:47:25:11	
 3.87500E+1	-5.57258E-2	-2.74171E-2	-1.09968E+0	 20:47:26:11	
 3.87667E+1	-5.61795E-2	-2.75590E-2	-1.09923E+0	 20:47:27:11	
 3.87833E+1	-5.66578E-2	-2.76756E-2	-1.09876E+0	 20:47:28:11	
 3.88000E+1	-5.70900E-2	-2.76386E-2	-1.09852E+0	 20:47:29:11	
 3.88167E+1	-5.74498E-2	-2.74809E-2	-1.09854E+0	 20:47:30:11	
 3.88333E+1	-5.79344E-2	-2.72337E-2	-1.09875E+0	 20:47:31:11	
 3.88500E+1	-5.84462E-2	-2.71923E-2	-1.09897E+0	 20:47:32:11	
 3.88667E+1	-5.89515E-2	-2.73922E-2	-1.09913E+0	 20:47:33:11	
 3.88833E+1	-5.92887E-2	-2.76156E-2	-1.09916E+0	 20:47:34:11	
 3.89000E+1	-5.94093E-2	-2.77089E-2	-1.09910E+0	 20:47:35:11	
 3.89167E+1	-5.92190E-2	-2.76880E-2	-1.09902E+0	 20:47:36:11	
 3.89333E+1	-5.86697E-2	-2.76868E-2	-1.09892E+0	 20:47:37:11	
 3.89500E+1	-5.80689E-2	-2.77933E-2	-1.09884E+0	 20:47:38:11	
 3.89667E+1	-5.75433E-2	-2.80690E-2	-1.09885E+0	 20:47:39:11	
 3.89833E+1	-5.73560E-2	-2.84456E-2	-1.09909E+0	 20:47:40:11	
 3.90000E+1	-5.73359E-2	-2.88480E-2	-1.09950E+0	 20:47:41:11	
 3.90167E+1	-5.72502E-2	-2.91708E-2	-1.09997E+0	 20:47:42:11	
 3.90333E+1	-5.70316E-2	-2.91232E-2	-1.10058E+0	 20:47:43:11	
 3.90500E+1	-5.67504E-2	-2.86405E-2	-1.10117E+0	 20:47:44:11	
 3.90667E+1	-5.66415E-2	-2.80582E-2	-1.10153E+0	 20:47:45:11	
 3.90833E+1	-5.69048E-2	-2.76939E-2	-1.10202E+0	 20:47:46:11	
 3.91000E+1	-5.75725E-2	-2.75036E-2	-1.10254E+0	 20:47:47:11	
 3.91167E+1	-5.84155E-2	-2.73284E-2	-1.10318E+0	 20:47:48:11	
 3.91333E+1	-5.92587E-2	-2.69628E-2	-1.10432E+0	 20:47:49:11	
 3.91500E+1	-5.99457E-2	-2.65143E-2	-1.10602E+0	 20:47:50:11	
 3.91667E+1	-6.05201E-2	-2.59576E-2	-1.10829E+0	 20:47:51:11	
 3.91833E+1	-6.07601E-2	-2.54596E-2	-1.11039E+0	 20:47:52:11	
 3.92000E+1	-6.05750E-2	-2.54480E-2	-1.11305E+0	 20:47:53:11	
 3.92167E+1	-6.02163E-2	-2.59328E-2	-1.11581E+0	 20:47:54:11	
 3.92333E+1	-6.00696E-2	-2.68988E-2	-1.11815E+0	 20:47:55:11	
 3.92500E+1	-6.04086E-2	-2.78948E-2	-1.12131E+0	 20:47:56:11	
 3.92667E+1	-6.12494E-2	-2.82827E-2	-1.12505E+0	 20:47:57:11	
 3.92833E+1	-6.21789E-2	-2.80302E-2	-1.12850E+0	 20:47:58:11	
 3.93000E+1	-6.30313E-2	-2.72971E-2	-1.13312E+0	 20:47:59:11	
 3.93167E+1	-6.36504E-2	-2.66156E-2	-1.13854E+0	 20:48:00:11	
 3.93333E+1	-6.42200E-2	-2.63365E-2	-1.14448E+0	 20:48:01:11	
 3.93500E+1	-6.47675E-2	-2.64966E-2	-1.15068E+0	 20:48:02:11	
 3.93667E+1	-6.51920E-2	-2.71133E-2	-1.15694E+0	 20:48:03:11	
 3.93833E+1	-6.52467E-2	-2.80551E-2	-1.16237E+0	 20:48:04:11	
 3.94000E+1	-6.47486E-2	-2.86159E-2	-1.16903E+0	 20:48:05:11	
 3.94167E+1	-6.39186E-2	-2.88015E-2	-1.17594E+0	 20:48:06:11	
 3.94333E+1	-6.31648E-2	-2.85978E-2	-1.18160E+0	 20:48:07:11	
 3.94500E+1	-6.28518E-2	-2.83392E-2	-1.18823E+0	 20:48:08:11	
 3.94667E+1	-6.29396E-2	-2.84633E-2	-1.19517E+0	 20:48:09:11	
 3.94833E+1	-6.30999E-2	-2.92123E-2	-1.20070E+0	 20:48:10:11	
 3.95000E+1	-6.29983E-2	-3.00595E-2	-1.20598E+0	 20:48:11:11	
 3.95167E+1	-6.25644E-2	-3.05440E-2	-1.21222E+0	 20:48:12:11	
 3.95333E+1	-6.18765E-2	-3.02795E-2	-1.21832E+0	 20:48:13:11	
 3.95500E+1	-6.13046E-2	-2.94819E-2	-1.22282E+0	 20:48:14:11	
 3.95667E+1	-6.08248E-2	-2.83277E-2	-1.22730E+0	 20:48:15:11	
 3.95833E+1	-6.05416E-2	-2.68314E-2	-1.23185E+0	 20:48:16:11	
 3.96000E+1	-6.04529E-2	-2.59677E-2	-1.23439E+0	 20:48:17:11	
 3.96167E+1	-6.06281E-2	-2.56311E-2	-1.23649E+0	 20:48:18:11	
 3.96333E+1	-6.10365E-2	-2.61164E-2	-1.23796E+0	 20:48:19:11	
 3.96500E+1	-6.15603E-2	-2.71103E-2	-1.23848E+0	 20:48:20:11	
 3.96667E+1	-6.21242E-2	-2.85352E-2	-1.23809E+0	 20:48:21:11	
 3.96833E+1	-6.25348E-2	-2.98601E-2	-1.23682E+0	 20:48:22:11	
 3.97000E+1	-6.28548E-2	-3.02824E-2	-1.23507E+0	 20:48:23:11	
 3.97167E+1	-6.29112E-2	-3.00544E-2	-1.23235E+0	 20:48:24:11	
 3.97333E+1	-6.26596E-2	-2.91772E-2	-1.22871E+0	 20:48:25:11	
 3.97500E+1	-6.21098E-2	-2.85734E-2	-1.22516E+0	 20:48:26:11	
 3.97667E+1	-6.14462E-2	-2.80490E-2	-1.22017E+0	 20:48:27:11	
 3.97833E+1	-6.10038E-2	-2.74121E-2	-1.21428E+0	 20:48:28:11	
 3.98000E+1	-6.08962E-2	-2.62690E-2	-1.20841E+0	 20:48:29:11	
 3.98167E+1	-6.10877E-2	-2.51441E-2	-1.20356E+0	 20:48:30:11	
 3.98333E+1	-6.12928E-2	-2.44165E-2	-1.19760E+0	 20:48:31:11	
 3.98500E+1	-6.12504E-2	-2.40762E-2	-1.19147E+0	 20:48:32:11	
 3.98667E+1	-6.09201E-2	-2.41615E-2	-1.18609E+0	 20:48:33:11	
 3.98833E+1	-6.05442E-2	-2.44954E-2	-1.17922E+0	 20:48:34:11	
 3.99000E+1	-6.01957E-2	-2.51690E-2	-1.17148E+0	 20:48:35:11	
 3.99167E+1	-5.99080E-2	-2.60932E-2	-1.16319E+0	 20:48:36:11	
 3.99333E+1	-5.96727E-2	-2.69507E-2	-1.15457E+0	 20:48:37:11	
 3.99500E+1	-5.96459E-2	-2.74616E-2	-1.14635E+0	 20:48:38:11	
 3.99667E+1	-5.99566E-2	-2.73435E-2	-1.13984E+0	 20:48:39:11	
 3.99833E+1	-6.06530E-2	-2.69479E-2	-1.13297E+0	 20:48:40:11	
 4.00000E+1	-6.16599E-2	-2.65453E-2	-1.12600E+0	 20:48:41:11	
 4.00167E+1	-6.25950E-2	-2.65151E-2	-1.12090E+0	 20:48:42:11	
 4.00333E+1	-6.32783E-2	-2.69355E-2	-1.11422E+0	 20:48:43:11	
 4.00500E+1	-6.35980E-2	-2.74674E-2	-1.10866E+0	 20:48:44:11	
 4.00667E+1	-6.35809E-2	-2.77291E-2	-1.10431E+0	 20:48:45:11	
 4.00833E+1	-6.32692E-2	-2.75570E-2	-1.10055E+0	 20:48:46:11	
 4.01000E+1	-6.24910E-2	-2.70764E-2	-1.09652E+0	 20:48:47:11	
 4.01167E+1	-6.16211E-2	-2.67866E-2	-1.09314E+0	 20:48:48:11	
 4.01333E+1	-6.15109E-2	-2.67104E-2	-1.09079E+0	 20:48:49:11	
 4.01500E+1	-6.14098E-2	-2.65024E-2	-1.08781E+0	 20:48:50:11	
 4.01667E+1	-6.08851E-2	-2.58363E-2	-1.08567E+0	 20:48:51:11	
 4.01833E+1	-5.94641E-2	-2.43248E-2	-1.08432E+0	 20:48:52:11	
 4.02000E+1	-5.70159E-2	-2.26005E-2	-1.08317E+0	 20:48:53:11	
 4.02167E+1	-5.39678E-2	-2.13468E-2	-1.08233E+0	 20:48:54:11	
 4.02333E+1	-5.08932E-2	-2.07610E-2	-1.08197E+0	 20:48:55:11	
 4.02500E+1	-4.84987E-2	-2.05489E-2	-1.08203E+0	 20:48:56:11	
 4.02667E+1	-4.66599E-2	-2.03737E-2	-1.08246E+0	 20:48:57:11	
 4.02833E+1	-4.55358E-2	-2.00700E-2	-1.08306E+0	 20:48:58:11	
 4.03000E+1	-4.48000E-2	-1.97724E-2	-1.08403E+0	 20:48:59:11	
 4.03167E+1	-4.45915E-2	-1.97632E-2	-1.08535E+0	 20:49:00:11	
 4.03333E+1	-4.47776E-2	-2.02509E-2	-1.08664E+0	 20:49:01:11	
 4.03500E+1	-4.50599E-2	-2.07285E-2	-1.08865E+0	 20:49:02:11	
 4.03667E+1	-4.52730E-2	-2.09077E-2	-1.09036E+0	 20:49:03:11	
 4.03833E+1	-4.53773E-2	-2.08415E-2	-1.09174E+0	 20:49:04:11	
 4.04000E+1	-4.54898E-2	-2.07506E-2	-1.09299E+0	 20:49:05:11	
 4.04167E+1	-4.57006E-2	-2.08124E-2	-1.09452E+0	 20:49:06:11	
 4.04333E+1	-4.60514E-2	-2.09121E-2	-1.09597E+0	 20:49:07:11	
 4.04500E+1	-4.65292E-2	-2.07585E-2	-1.09708E+0	 20:49:08:11	
 4.04667E+1	-4.71297E-2	-2.03909E-2	-1.09835E+0	 20:49:09:11	
 4.04833E+1	-4.78847E-2	-2.00823E-2	-1.09968E+0	 20:49:10:11	
 4.05000E+1	-4.86856E-2	-2.00584E-2	-1.10078E+0	 20:49:11:11	
 4.05167E+1	-4.92633E-2	-2.02117E-2	-1.10203E+0	 20:49:12:11	
 4.05333E+1	-4.97441E-2	-2.03380E-2	-1.10318E+0	 20:49:13:11	
 4.05500E+1	-5.00818E-2	-2.02449E-2	-1.10394E+0	 20:49:14:11	
 4.05667E+1	-5.04058E-2	-1.99265E-2	-1.10469E+0	 20:49:15:11	
 4.05833E+1	-5.05580E-2	-1.97122E-2	-1.10562E+0	 20:49:16:11	
 4.06000E+1	-5.02992E-2	-1.98882E-2	-1.10617E+0	 20:49:17:11	
 4.06167E+1	-4.96916E-2	-2.03049E-2	-1.10639E+0	 20:49:18:11	
 4.06333E+1	-4.86790E-2	-2.07413E-2	-1.10625E+0	 20:49:19:11	
 4.06500E+1	-4.76699E-2	-2.09628E-2	-1.10593E+0	 20:49:20:11	
 4.06667E+1	-4.67303E-2	-2.08214E-2	-1.10558E+0	 20:49:21:11	
 4.06833E+1	-4.62691E-2	-2.05631E-2	-1.10507E+0	 20:49:22:11	
 4.07000E+1	-4.63655E-2	-2.03781E-2	-1.10417E+0	 20:49:23:11	
 4.07167E+1	-4.69000E-2	-2.01522E-2	-1.10331E+0	 20:49:24:11	
 4.07333E+1	-4.77542E-2	-1.97258E-2	-1.10217E+0	 20:49:25:11	
 4.07500E+1	-4.85111E-2	-1.91676E-2	-1.10101E+0	 20:49:26:11	
 4.07667E+1	-4.91873E-2	-1.86489E-2	-1.10006E+0	 20:49:27:11	
 4.07833E+1	-4.95314E-2	-1.86276E-2	-1.09889E+0	 20:49:28:11	
 4.08000E+1	-4.95574E-2	-1.92126E-2	-1.09726E+0	 20:49:29:11	
 4.08167E+1	-4.93882E-2	-1.98771E-2	-1.09605E+0	 20:49:30:11	
 4.08333E+1	-4.92567E-2	-2.02235E-2	-1.09462E+0	 20:49:31:11	
 4.08500E+1	-4.92223E-2	-2.01613E-2	-1.09317E+0	 20:49:32:11	
 4.08667E+1	-4.90744E-2	-1.97954E-2	-1.09214E+0	 20:49:33:11	
 4.08833E+1	-4.85927E-2	-1.95095E-2	-1.09086E+0	 20:49:34:11	
 4.09000E+1	-4.78272E-2	-1.95206E-2	-1.08987E+0	 20:49:35:11	
 4.09167E+1	-4.71878E-2	-1.95480E-2	-1.08911E+0	 20:49:36:11	
 4.09333E+1	-4.69130E-2	-1.91837E-2	-1.08833E+0	 20:49:37:11	
 4.09500E+1	-4.70991E-2	-1.85285E-2	-1.08756E+0	 20:49:38:11	
 4.09667E+1	-4.74823E-2	-1.80144E-2	-1.08696E+0	 20:49:39:11	
 4.09833E+1	-4.76844E-2	-1.79517E-2	-1.08641E+0	 20:49:40:11	
 4.10000E+1	-4.75878E-2	-1.85466E-2	-1.08583E+0	 20:49:41:11	
 4.10167E+1	-4.73377E-2	-1.91117E-2	-1.08528E+0	 20:49:42:11	
 4.10333E+1	-4.72450E-2	-1.92984E-2	-1.08486E+0	 20:49:43:11	
 4.10500E+1	-4.74564E-2	-1.92289E-2	-1.08431E+0	 20:49:44:11	
 4.10667E+1	-4.79198E-2	-1.91659E-2	-1.08393E+0	 20:49:45:11	
 4.10833E+1	-4.83385E-2	-1.92809E-2	-1.08371E+0	 20:49:46:11	
 4.11000E+1	-4.86982E-2	-1.96617E-2	-1.08350E+0	 20:49:47:11	
 4.11167E+1	-4.90208E-2	-1.98999E-2	-1.08327E+0	 20:49:48:11	
 4.11333E+1	-4.95578E-2	-2.00544E-2	-1.08300E+0	 20:49:49:11	
 4.11500E+1	-5.02695E-2	-2.02223E-2	-1.08251E+0	 20:49:50:11	
 4.11667E+1	-5.11098E-2	-2.05722E-2	-1.08187E+0	 20:49:51:11	
 4.11833E+1	-5.16500E-2	-2.10485E-2	-1.08130E+0	 20:49:52:11	
 4.12000E+1	-5.18089E-2	-2.16526E-2	-1.08080E+0	 20:49:53:11	
 4.12167E+1	-5.14716E-2	-2.19749E-2	-1.08053E+0	 20:49:54:11	
 4.12333E+1	-5.07169E-2	-2.19676E-2	-1.08052E+0	 20:49:55:11	
 4.12500E+1	-4.99427E-2	-2.17300E-2	-1.08058E+0	 20:49:56:11	
 4.12667E+1	-4.93308E-2	-2.12718E-2	-1.08057E+0	 20:49:57:11	
 4.12833E+1	-4.91318E-2	-2.07677E-2	-1.08043E+0	 20:49:58:11	
 4.13000E+1	-4.91807E-2	-2.03935E-2	-1.08026E+0	 20:49:59:11	
 4.13167E+1	-4.92280E-2	-2.02112E-2	-1.08001E+0	 20:50:00:11	
 4.13333E+1	-4.91162E-2	-2.00337E-2	-1.07979E+0	 20:50:01:11	
 4.13500E+1	-4.89555E-2	-1.98625E-2	-1.07967E+0	 20:50:02:11	
 4.13667E+1	-4.91050E-2	-1.98754E-2	-1.07962E+0	 20:50:03:11	
 4.13833E+1	-4.96884E-2	-2.01190E-2	-1.07968E+0	 20:50:04:11	
 4.14000E+1	-5.07461E-2	-2.05691E-2	-1.07974E+0	 20:50:05:11	
 4.14167E+1	-5.16529E-2	-2.09177E-2	-1.07965E+0	 20:50:06:11	
 4.14333E+1	-5.21646E-2	-2.08412E-2	-1.07940E+0	 20:50:07:11	
 4.14500E+1	-5.21683E-2	-2.05768E-2	-1.07908E+0	 20:50:08:11	
 4.14667E+1	-5.18826E-2	-2.06970E-2	-1.07892E+0	 20:50:09:11	
 4.14833E+1	-5.15567E-2	-2.11898E-2	-1.07887E+0	 20:50:10:11	
 4.15000E+1	-5.12220E-2	-2.18349E-2	-1.07882E+0	 20:50:11:11	
 4.15167E+1	-5.07036E-2	-2.21478E-2	-1.07860E+0	 20:50:12:11	
 4.15333E+1	-5.00601E-2	-2.17325E-2	-1.07822E+0	 20:50:13:11	
 4.15500E+1	-4.96327E-2	-2.10120E-2	-1.07782E+0	 20:50:14:11	
 4.15667E+1	-4.96425E-2	-2.02497E-2	-1.07730E+0	 20:50:15:11	
 4.15833E+1	-5.01703E-2	-1.97411E-2	-1.07689E+0	 20:50:16:11	
 4.16000E+1	-5.10963E-2	-1.97534E-2	-1.07664E+0	 20:50:17:11	
 4.16167E+1	-5.19981E-2	-2.00768E-2	-1.07651E+0	 20:50:18:11	
 4.16333E+1	-5.27141E-2	-2.05801E-2	-1.07626E+0	 20:50:19:11	
 4.16500E+1	-5.28659E-2	-2.10954E-2	-1.07582E+0	 20:50:20:11	
 4.16667E+1	-5.24592E-2	-2.15773E-2	-1.07524E+0	 20:50:21:11	
 4.16833E+1	-5.17190E-2	-2.21883E-2	-1.07440E+0	 20:50:22:11	
 4.17000E+1	-5.10617E-2	-2.29062E-2	-1.07324E+0	 20:50:23:11	
 4.17167E+1	-5.09049E-2	-2.37353E-2	-1.07247E+0	 20:50:24:11	
 4.17333E+1	-5.10695E-2	-2.39475E-2	-1.07160E+0	 20:50:25:11	
 4.17500E+1	-5.11858E-2	-2.37582E-2	-1.07073E+0	 20:50:26:11	
 4.17667E+1	-5.11086E-2	-2.27293E-2	-1.07010E+0	 20:50:27:11	
 4.17833E+1	-5.09731E-2	-2.18132E-2	-1.06947E+0	 20:50:28:11	
 4.18000E+1	-5.11814E-2	-2.13750E-2	-1.06918E+0	 20:50:29:11	
 4.18167E+1	-5.15776E-2	-2.14839E-2	-1.06907E+0	 20:50:30:11	
 4.18333E+1	-5.18333E-2	-2.21231E-2	-1.06896E+0	 20:50:31:11	
 4.18500E+1	-5.13982E-2	-2.30060E-2	-1.06873E+0	 20:50:32:11	
 4.18667E+1	-5.09384E-2	-2.31927E-2	-1.06835E+0	 20:50:33:11	
 4.18833E+1	-5.06687E-2	-2.27866E-2	-1.06773E+0	 20:50:34:11	
 4.19000E+1	-5.09044E-2	-2.18700E-2	-1.06668E+0	 20:50:35:11	
 4.19167E+1	-5.13902E-2	-2.06871E-2	-1.06549E+0	 20:50:36:11	
 4.19333E+1	-5.18015E-2	-2.00201E-2	-1.06445E+0	 20:50:37:11	
 4.19500E+1	-5.16483E-2	-2.00810E-2	-1.06322E+0	 20:50:38:11	
 4.19667E+1	-5.10619E-2	-2.08692E-2	-1.06202E+0	 20:50:39:11	
 4.19833E+1	-5.05646E-2	-2.23238E-2	-1.06106E+0	 20:50:40:11	
 4.20000E+1	-5.02318E-2	-2.32701E-2	-1.05950E+0	 20:50:41:11	
 4.20167E+1	-5.01917E-2	-2.35002E-2	-1.05815E+0	 20:50:42:11	
 4.20333E+1	-5.04839E-2	-2.29356E-2	-1.05685E+0	 20:50:43:11	
 4.20500E+1	-5.09952E-2	-2.18024E-2	-1.05509E+0	 20:50:44:11	
 4.20667E+1	-5.16891E-2	-2.09386E-2	-1.05351E+0	 20:50:45:11	
 4.20833E+1	-5.20733E-2	-2.02702E-2	-1.05239E+0	 20:50:46:11	
 4.21000E+1	-5.21912E-2	-2.00980E-2	-1.05126E+0	 20:50:47:11	
 4.21167E+1	-5.21048E-2	-2.00444E-2	-1.05019E+0	 20:50:48:11	
 4.21333E+1	-5.20403E-2	-1.98929E-2	-1.04910E+0	 20:50:49:11	
 4.21500E+1	-5.20028E-2	-1.96118E-2	-1.04743E+0	 20:50:50:11	
 4.21667E+1	-5.17599E-2	-1.94481E-2	-1.04557E+0	 20:50:51:11	
 4.21833E+1	-5.13351E-2	-1.95689E-2	-1.04409E+0	 20:50:52:11	
 4.22000E+1	-5.08125E-2	-2.00297E-2	-1.04281E+0	 20:50:53:11	
 4.22167E+1	-5.07708E-2	-2.07022E-2	-1.04157E+0	 20:50:54:11	
 4.22333E+1	-5.11840E-2	-2.12846E-2	-1.04022E+0	 20:50:55:11	
 4.22500E+1	-5.18301E-2	-2.16045E-2	-1.03937E+0	 20:50:56:11	
 4.22667E+1	-5.25488E-2	-2.15090E-2	-1.03822E+0	 20:50:57:11	
 4.22833E+1	-5.29049E-2	-2.10700E-2	-1.03699E+0	 20:50:58:11	
 4.23000E+1	-5.28863E-2	-2.07413E-2	-1.03585E+0	 20:50:59:11	
 4.23167E+1	-5.24829E-2	-2.06862E-2	-1.03450E+0	 20:51:00:11	
 4.23333E+1	-5.18051E-2	-2.08944E-2	-1.03284E+0	 20:51:01:11	
 4.23500E+1	-5.13614E-2	-2.10684E-2	-1.03189E+0	 20:51:02:11	
 4.23667E+1	-5.11727E-2	-2.09423E-2	-1.03095E+0	 20:51:03:11	
 4.23833E+1	-5.12962E-2	-2.06851E-2	-1.03005E+0	 20:51:04:11	
 4.24000E+1	-5.16044E-2	-2.07051E-2	-1.02921E+0	 20:51:05:11	
 4.24167E+1	-5.18811E-2	-2.11351E-2	-1.02806E+0	 20:51:06:11	
 4.24333E+1	-5.21385E-2	-2.16558E-2	-1.02654E+0	 20:51:07:11	
 4.24500E+1	-5.26620E-2	-2.21050E-2	-1.02561E+0	 20:51:08:11	
 4.24667E+1	-5.36258E-2	-2.23969E-2	-1.02483E+0	 20:51:09:11	
 4.24833E+1	-5.47341E-2	-2.26166E-2	-1.02400E+0	 20:51:10:11	
 4.25000E+1	-5.58667E-2	-2.26785E-2	-1.02319E+0	 20:51:11:11	
 4.25167E+1	-5.64027E-2	-2.26656E-2	-1.02259E+0	 20:51:12:11	
 4.25333E+1	-5.63619E-2	-2.28532E-2	-1.02178E+0	 20:51:13:11	
 4.25500E+1	-5.57761E-2	-2.34005E-2	-1.02112E+0	 20:51:14:11	
 4.25667E+1	-5.48513E-2	-2.37677E-2	-1.02051E+0	 20:51:15:11	
 4.25833E+1	-5.42123E-2	-2.32566E-2	-1.01972E+0	 20:51:16:11	
 4.26000E+1	-5.38400E-2	-2.18310E-2	-1.01898E+0	 20:51:17:11	
 4.26167E+1	-5.37104E-2	-1.98616E-2	-1.01847E+0	 20:51:18:11	
 4.26333E+1	-5.32927E-2	-1.88477E-2	-1.01785E+0	 20:51:19:11	
 4.26500E+1	-5.22729E-2	-1.88953E-2	-1.01710E+0	 20:51:20:11	
 4.26667E+1	-5.09367E-2	-1.96817E-2	-1.01637E+0	 20:51:21:11	
 4.26833E+1	-4.99453E-2	-2.07017E-2	-1.01555E+0	 20:51:22:11	
 4.27000E+1	-4.94547E-2	-2.14937E-2	-1.01469E+0	 20:51:23:11	
 4.27167E+1	-4.98219E-2	-2.22056E-2	-1.01422E+0	 20:51:24:11	
 4.27333E+1	-5.09965E-2	-2.26509E-2	-1.01375E+0	 20:51:25:11	
 4.27500E+1	-5.24418E-2	-2.26988E-2	-1.01331E+0	 20:51:26:11	
 4.27667E+1	-5.35884E-2	-2.20423E-2	-1.01291E+0	 20:51:27:11	
 4.27833E+1	-5.39343E-2	-2.07384E-2	-1.01247E+0	 20:51:28:11	
 4.28000E+1	-5.34889E-2	-1.96144E-2	-1.01185E+0	 20:51:29:11	
 4.28167E+1	-5.27431E-2	-1.89978E-2	-1.01122E+0	 20:51:30:11	
 4.28333E+1	-5.20237E-2	-1.94432E-2	-1.01069E+0	 20:51:31:11	
 4.28500E+1	-5.19852E-2	-2.03633E-2	-1.01000E+0	 20:51:32:11	
 4.28667E+1	-5.24427E-2	-2.09054E-2	-1.00932E+0	 20:51:33:11	
 4.28833E+1	-5.29960E-2	-2.09932E-2	-1.00878E+0	 20:51:34:11	
 4.29000E+1	-5.34646E-2	-2.09615E-2	-1.00813E+0	 20:51:35:11	
 4.29167E+1	-5.35561E-2	-2.13209E-2	-1.00745E+0	 20:51:36:11	
 4.29333E+1	-5.34957E-2	-2.21330E-2	-1.00689E+0	 20:51:37:11	
 4.29500E+1	-5.35899E-2	-2.29140E-2	-1.00597E+0	 20:51:38:11	
 4.29667E+1	-5.40670E-2	-2.32298E-2	-1.00514E+0	 20:51:39:11	
 4.29833E+1	-5.47859E-2	-2.32852E-2	-1.00433E+0	 20:51:40:11	
 4.30000E+1	-5.56459E-2	-2.34135E-2	-1.00319E+0	 20:51:41:11	
 4.30167E+1	-5.60995E-2	-2.38150E-2	-1.00215E+0	 20:51:42:11	
 4.30333E+1	-5.62551E-2	-2.41648E-2	-1.00132E+0	 20:51:43:11	
 4.30500E+1	-5.62715E-2	-2.43215E-2	-1.00037E+0	 20:51:44:11	
 4.30667E+1	-5.63742E-2	-2.41363E-2	-9.99451E-1	 20:51:45:11	
 4.30833E+1	-5.65672E-2	-2.37415E-2	-9.98743E-1	 20:51:46:11	
 4.31000E+1	-5.67644E-2	-2.34604E-2	-9.98076E-1	 20:51:47:11	
 4.31167E+1	-5.68761E-2	-2.31056E-2	-9.96957E-1	 20:51:48:11	
 4.31333E+1	-5.68535E-2	-2.27211E-2	-9.95946E-1	 20:51:49:11	
 4.31500E+1	-5.67694E-2	-2.24496E-2	-9.95089E-1	 20:51:50:11	
 4.31667E+1	-5.67384E-2	-2.22962E-2	-9.94132E-1	 20:51:51:11	
 4.31833E+1	-5.68340E-2	-2.21728E-2	-9.93140E-1	 20:51:52:11	
 4.32000E+1	-5.69003E-2	-2.20217E-2	-9.92031E-1	 20:51:53:11	
 4.32167E+1	-5.66857E-2	-2.18068E-2	-9.90714E-1	 20:51:54:11	
 4.32333E+1	-5.60027E-2	-2.18448E-2	-9.89583E-1	 20:51:55:11	
 4.32500E+1	-5.52573E-2	-2.21712E-2	-9.88877E-1	 20:51:56:11	
 4.32667E+1	-5.47359E-2	-2.26940E-2	-9.88315E-1	 20:51:57:11	
 4.32833E+1	-5.47733E-2	-2.34531E-2	-9.87809E-1	 20:51:58:11	
 4.33000E+1	-5.52606E-2	-2.41064E-2	-9.87251E-1	 20:51:59:11	
 4.33167E+1	-5.57637E-2	-2.46906E-2	-9.86306E-1	 20:52:00:11	
 4.33333E+1	-5.61900E-2	-2.47685E-2	-9.84927E-1	 20:52:01:11	
 4.33500E+1	-5.62073E-2	-2.44373E-2	-9.84099E-1	 20:52:02:11	
 4.33667E+1	-5.58721E-2	-2.38252E-2	-9.83497E-1	 20:52:03:11	
 4.33833E+1	-5.55977E-2	-2.31427E-2	-9.82903E-1	 20:52:04:11	
 4.34000E+1	-5.56211E-2	-2.26392E-2	-9.82257E-1	 20:52:05:11	
 4.34167E+1	-5.59500E-2	-2.24036E-2	-9.81586E-1	 20:52:06:11	
 4.34333E+1	-5.63077E-2	-2.26095E-2	-9.81070E-1	 20:52:07:11	
 4.34500E+1	-5.63496E-2	-2.30911E-2	-9.80831E-1	 20:52:08:11	
 4.34667E+1	-5.59944E-2	-2.34213E-2	-9.80870E-1	 20:52:09:11	
 4.34833E+1	-5.56506E-2	-2.35738E-2	-9.81083E-1	 20:52:10:11	
 4.35000E+1	-5.53418E-2	-2.35729E-2	-9.81341E-1	 20:52:11:11	
 4.35167E+1	-5.51385E-2	-2.37666E-2	-9.81562E-1	 20:52:12:11	
 4.35333E+1	-5.48592E-2	-2.42095E-2	-9.81783E-1	 20:52:13:11	
 4.35500E+1	-5.45698E-2	-2.49037E-2	-9.81996E-1	 20:52:14:11	
 4.35667E+1	-5.45918E-2	-2.55890E-2	-9.82249E-1	 20:52:15:11	
 4.35833E+1	-5.51220E-2	-2.61784E-2	-9.82776E-1	 20:52:16:11	
 4.36000E+1	-5.60725E-2	-2.62062E-2	-9.83475E-1	 20:52:17:11	
 4.36167E+1	-5.67039E-2	-2.54211E-2	-9.84065E-1	 20:52:18:11	
 4.36333E+1	-5.66815E-2	-2.43969E-2	-9.84637E-1	 20:52:19:11	
 4.36500E+1	-5.63804E-2	-2.34410E-2	-9.85297E-1	 20:52:20:11	
 4.36667E+1	-5.62087E-2	-2.30156E-2	-9.85839E-1	 20:52:21:11	
 4.36833E+1	-5.63558E-2	-2.29108E-2	-9.86473E-1	 20:52:22:11	
 4.37000E+1	-5.65837E-2	-2.30240E-2	-9.87427E-1	 20:52:23:11	
 4.37167E+1	-5.66251E-2	-2.34310E-2	-9.88370E-1	 20:52:24:11	
 4.37333E+1	-5.64804E-2	-2.41794E-2	-9.89143E-1	 20:52:25:11	
 4.37500E+1	-5.67442E-2	-2.52273E-2	-9.90082E-1	 20:52:26:11	
 4.37667E+1	-5.76090E-2	-2.61778E-2	-9.90967E-1	 20:52:27:11	
 4.37833E+1	-5.86172E-2	-2.70444E-2	-9.91659E-1	 20:52:28:11	
 4.38000E+1	-5.94971E-2	-2.75178E-2	-9.92447E-1	 20:52:29:11	
 4.38167E+1	-5.96098E-2	-2.78888E-2	-9.93233E-1	 20:52:30:11	
 4.38333E+1	-5.91546E-2	-2.82649E-2	-9.93964E-1	 20:52:31:11	
 4.38500E+1	-5.88799E-2	-2.85985E-2	-9.94924E-1	 20:52:32:11	
 4.38667E+1	-5.90926E-2	-2.87469E-2	-9.95988E-1	 20:52:33:11	
 4.38833E+1	-5.97189E-2	-2.86781E-2	-9.96946E-1	 20:52:34:11	
 4.39000E+1	-6.04422E-2	-2.84752E-2	-9.97806E-1	 20:52:35:11	
 4.39167E+1	-6.07080E-2	-2.81768E-2	-9.98570E-1	 20:52:36:11	
RAWstop :

ELUstart :
Volume	Molar mass	I2: VWD 1, Signal A	Integral[%]	I2: VWD 1, Signal B	Integral[%]	I2: RID 1, RI Signal	Integral[%]

 2.21915E+1	 1.05219E+5	 0.00000E+0	 1.00000E+2	 0.00000E+0	 1.00000E+2	 0.00000E+0	 1.00000E+2	
 2.22081E+1	 1.04551E+5	 4.12914E-3	 9.99999E+1	 1.14269E-3	 9.99999E+1	 0.00000E+0	 1.00000E+2	
 2.22247E+1	 1.03887E+5	 8.32690E-3	 9.99996E+1	 2.42261E-3	 9.99998E+1	 0.00000E+0	 1.00000E+2	
 2.22414E+1	 1.03224E+5	 1.28786E-2	 9.99991E+1	 3.98010E-3	 9.99995E+1	 0.00000E+0	 1.00000E+2	
 2.22580E+1	 1.02565E+5	 1.75826E-2	 9.99983E+1	 5.67960E-3	 9.99990E+1	 0.00000E+0	 1.00000E+2	
 2.22746E+1	 1.01908E+5	 2.24941E-2	 9.99974E+1	 7.16246E-3	 9.99984E+1	 0.00000E+0	 1.00000E+2	
 2.22912E+1	 1.01253E+5	 2.76215E-2	 9.99962E+1	 8.71384E-3	 9.99976E+1	 0.00000E+0	 1.00000E+2	
 2.23078E+1	 1.00601E+5	 3.29479E-2	 9.99947E+1	 1.04421E-2	 9.99966E+1	 0.00000E+0	 1.00000E+2	
 2.23244E+1	 9.99511E+4	 3.85259E-2	 9.99930E+1	 1.22820E-2	 9.99955E+1	 0.00000E+0	 1.00000E+2	
 2.23410E+1	 9.93038E+4	 4.47062E-2	 9.99909E+1	 1.42659E-2	 9.99942E+1	 0.00000E+0	 1.00000E+2	
 2.23577E+1	 9.86591E+4	 5.14989E-2	 9.99886E+1	 1.61926E-2	 9.99927E+1	 0.00000E+0	 1.00000E+2	
 2.23743E+1	 9.80169E+4	 5.89759E-2	 9.99859E+1	 1.79444E-2	 9.99911E+1	 2.84163E-4	 1.00000E+2	
 2.23909E+1	 9.73771E+4	 6.63600E-2	 9.99829E+1	 1.93501E-2	 9.99893E+1	 1.21703E-3	 1.00000E+2	
 2.24075E+1	 9.67399E+4	 7.35836E-2	 9.99795E+1	 2.05186E-2	 9.99873E+1	 2.42110E-3	 9.99999E+1	
 2.24241E+1	 9.61052E+4	 8.04683E-2	 9.99758E+1	 2.18430E-2	 9.99852E+1	 3.66487E-3	 9.99998E+1	
 2.24407E+1	 9.54730E+4	 8.80407E-2	 9.99717E+1	 2.36728E-2	 9.99830E+1	 4.95266E-3	 9.99996E+1	
 2.24574E+1	 9.48433E+4	 9.63738E-2	 9.99672E+1	 2.61384E-2	 9.99806E+1	 6.42124E-3	 9.99994E+1	
 2.24740E+1	 9.42160E+4	 1.05853E-1	 9.99623E+1	 2.94428E-2	 9.99779E+1	 8.77985E-3	 9.99992E+1	
 2.24906E+1	 9.35913E+4	 1.15162E-1	 9.99569E+1	 3.32725E-2	 9.99748E+1	 1.14178E-2	 9.99988E+1	
 2.25072E+1	 9.29692E+4	 1.24002E-1	 9.99511E+1	 3.64711E-2	 9.99714E+1	 1.36067E-2	 9.99984E+1	
 2.25238E+1	 9.23495E+4	 1.32664E-1	 9.99449E+1	 3.93192E-2	 9.99677E+1	 1.66860E-2	 9.99978E+1	
 2.25404E+1	 9.17323E+4	 1.41734E-1	 9.99383E+1	 4.20573E-2	 9.99637E+1	 1.98546E-2	 9.99972E+1	
 2.25571E+1	 9.11177E+4	 1.51476E-1	 9.99311E+1	 4.45873E-2	 9.99595E+1	 2.32168E-2	 9.99964E+1	
 2.25737E+1	 9.05056E+4	 1.62101E-1	 9.99235E+1	 4.72693E-2	 9.99550E+1	 2.75918E-2	 9.99955E+1	
 2.25903E+1	 8.98960E+4	 1.73080E-1	 9.99154E+1	 5.01391E-2	 9.99502E+1	 3.10348E-2	 9.99944E+1	
 2.26069E+1	 8.92889E+4	 1.84836E-1	 9.99067E+1	 5.35554E-2	 9.99451E+1	 3.46997E-2	 9.99932E+1	
 2.26235E+1	 8.86844E+4	 1.97254E-1	 9.98975E+1	 5.73896E-2	 9.99397E+1	 3.97878E-2	 9.99919E+1	
 2.26401E+1	 8.80823E+4	 2.10978E-1	 9.98876E+1	 6.16213E-2	 9.99339E+1	 4.50887E-2	 9.99904E+1	
 2.26567E+1	 8.74828E+4	 2.24852E-1	 9.98770E+1	 6.57322E-2	 9.99277E+1	 4.96065E-2	 9.99887E+1	
 2.26734E+1	 8.68859E+4	 2.39248E-1	 9.98657E+1	 6.94672E-2	 9.99211E+1	 5.52754E-2	 9.99868E+1	
 2.26900E+1	 8.62914E+4	 2.52951E-1	 9.98538E+1	 7.35579E-2	 9.99141E+1	 6.30790E-2	 9.99847E+1	
 2.27066E+1	 8.56995E+4	 2.67662E-1	 9.98412E+1	 7.85554E-2	 9.99066E+1	 6.93733E-2	 9.99823E+1	
 2.27232E+1	 8.51101E+4	 2.82041E-1	 9.98279E+1	 8.35401E-2	 9.98987E+1	 7.57511E-2	 9.99797E+1	
 2.27398E+1	 8.45233E+4	 2.97009E-1	 9.98138E+1	 8.94347E-2	 9.98902E+1	 8.38401E-2	 9.99768E+1	
 2.27564E+1	 8.39390E+4	 3.12144E-1	 9.97990E+1	 9.49247E-2	 9.98812E+1	 9.16922E-2	 9.99737E+1	
 2.27731E+1	 8.33572E+4	 3.28084E-1	 9.97835E+1	 9.99390E-2	 9.98717E+1	 9.96696E-2	 9.99703E+1	
 2.27897E+1	 8.27779E+4	 3.43513E-1	 9.97672E+1	 1.05114E-1	 9.98617E+1	 1.09716E-1	 9.99665E+1	
 2.28063E+1	 8.22012E+4	 3.60319E-1	 9.97502E+1	 1.10788E-1	 9.98511E+1	 1.19459E-1	 9.99624E+1	
 2.28229E+1	 8.16271E+4	 3.76835E-1	 9.97323E+1	 1.16076E-1	 9.98400E+1	 1.28801E-1	 9.99579E+1	
 2.28395E+1	 8.10554E+4	 3.94201E-1	 9.97136E+1	 1.22554E-1	 9.98284E+1	 1.40433E-1	 9.99531E+1	
 2.28561E+1	 8.04863E+4	 4.11784E-1	 9.96940E+1	 1.29530E-1	 9.98160E+1	 1.52057E-1	 9.99479E+1	
 2.28728E+1	 7.99197E+4	 4.30270E-1	 9.96736E+1	 1.36775E-1	 9.98030E+1	 1.62931E-1	 9.99422E+1	
 2.28894E+1	 7.93557E+4	 4.48190E-1	 9.96523E+1	 1.44815E-1	 9.97892E+1	 1.76224E-1	 9.99361E+1	
 2.29060E+1	 7.87942E+4	 4.67741E-1	 9.96301E+1	 1.53382E-1	 9.97747E+1	 1.89427E-1	 9.99296E+1	
 2.29226E+1	 7.82353E+4	 4.86261E-1	 9.96070E+1	 1.60211E-1	 9.97593E+1	 2.02094E-1	 9.99226E+1	
 2.29392E+1	 7.76788E+4	 5.05378E-1	 9.95829E+1	 1.67456E-1	 9.97433E+1	 2.18989E-1	 9.99150E+1	
 2.29558E+1	 7.71250E+4	 5.23690E-1	 9.95580E+1	 1.74745E-1	 9.97266E+1	 2.33467E-1	 9.99069E+1	
 2.29724E+1	 7.65736E+4	 5.42755E-1	 9.95321E+1	 1.82673E-1	 9.97091E+1	 2.46388E-1	 9.98983E+1	
 2.29891E+1	 7.60248E+4	 5.61368E-1	 9.95053E+1	 1.91951E-1	 9.96908E+1	 2.60286E-1	 9.98892E+1	
 2.30057E+1	 7.54786E+4	 5.80342E-1	 9.94777E+1	 1.99961E-1	 9.96716E+1	 2.77775E-1	 9.98796E+1	
 2.30223E+1	 7.49348E+4	 5.99626E-1	 9.94490E+1	 2.08142E-1	 9.96517E+1	 2.95156E-1	 9.98693E+1	
 2.30389E+1	 7.43936E+4	 6.20098E-1	 9.94195E+1	 2.17293E-1	 9.96309E+1	 3.11160E-1	 9.98584E+1	
 2.30555E+1	 7.38550E+4	 6.40008E-1	 9.93889E+1	 2.26814E-1	 9.96091E+1	 3.30839E-1	 9.98469E+1	
 2.30721E+1	 7.33189E+4	 6.60693E-1	 9.93574E+1	 2.36900E-1	 9.95865E+1	 3.51555E-1	 9.98347E+1	
 2.30888E+1	 7.27853E+4	 6.79959E-1	 9.93248E+1	 2.47562E-1	 9.95628E+1	 3.73024E-1	 9.98217E+1	
 2.31054E+1	 7.22543E+4	 7.00727E-1	 9.92914E+1	 2.58546E-1	 9.95380E+1	 3.95178E-1	 9.98079E+1	
 2.31220E+1	 7.17257E+4	 7.21219E-1	 9.92569E+1	 2.71486E-1	 9.95121E+1	 4.16476E-1	 9.97933E+1	
 2.31386E+1	 7.11998E+4	 7.41963E-1	 9.92214E+1	 2.83493E-1	 9.94850E+1	 4.36572E-1	 9.97780E+1	
 2.31552E+1	 7.06763E+4	 7.62813E-1	 9.91849E+1	 2.95234E-1	 9.94567E+1	 4.60745E-1	 9.97619E+1	
 2.31718E+1	 7.01554E+4	 7.84231E-1	 9.91474E+1	 3.08345E-1	 9.94272E+1	 4.84237E-1	 9.97450E+1	
 2.31885E+1	 6.96371E+4	 8.05475E-1	 9.91088E+1	 3.20877E-1	 9.93964E+1	 5.05214E-1	 9.97273E+1	
 2.32051E+1	 6.91212E+4	 8.27248E-1	 9.90693E+1	 3.34202E-1	 9.93644E+1	 5.32403E-1	 9.97086E+1	
 2.32217E+1	 6.86079E+4	 8.48480E-1	 9.90286E+1	 3.47329E-1	 9.93311E+1	 5.64127E-1	 9.96890E+1	
 2.32383E+1	 6.80971E+4	 8.70413E-1	 9.89869E+1	 3.61423E-1	 9.92964E+1	 5.88728E-1	 9.96683E+1	
 2.32549E+1	 6.75889E+4	 8.91792E-1	 9.89442E+1	 3.75487E-1	 9.92604E+1	 6.18622E-1	 9.96467E+1	
 2.32715E+1	 6.70831E+4	 9.14517E-1	 9.89004E+1	 3.90255E-1	 9.92229E+1	 6.48086E-1	 9.96239E+1	
 2.32881E+1	 6.65799E+4	 9.36477E-1	 9.88555E+1	 4.04798E-1	 9.91841E+1	 6.73191E-1	 9.96002E+1	
 2.33048E+1	 6.60793E+4	 9.59941E-1	 9.88095E+1	 4.19653E-1	 9.91438E+1	 7.02024E-1	 9.95756E+1	
 2.33214E+1	 6.55811E+4	 9.82307E-1	 9.87624E+1	 4.34709E-1	 9.91020E+1	 7.42012E-1	 9.95497E+1	
 2.33380E+1	 6.50855E+4	 1.00684E+0	 9.87142E+1	 4.50783E-1	 9.90587E+1	 7.74231E-1	 9.95225E+1	
 2.33546E+1	 6.45924E+4	 1.03141E+0	 9.86648E+1	 4.71142E-1	 9.90136E+1	 8.04033E-1	 9.94942E+1	
 2.33712E+1	 6.41018E+4	 1.05629E+0	 9.86141E+1	 4.89364E-1	 9.89666E+1	 8.40858E-1	 9.94647E+1	
 2.33878E+1	 6.36137E+4	 1.08091E+0	 9.85623E+1	 5.06558E-1	 9.89180E+1	 8.76617E-1	 9.94339E+1	
 2.34045E+1	 6.31281E+4	 1.10672E+0	 9.85093E+1	 5.24548E-1	 9.88675E+1	 9.08960E-1	 9.94019E+1	
 2.34211E+1	 6.26451E+4	 1.13130E+0	 9.84550E+1	 5.42471E-1	 9.88154E+1	 9.50627E-1	 9.93685E+1	
 2.34377E+1	 6.21645E+4	 1.15766E+0	 9.83995E+1	 5.60987E-1	 9.87614E+1	 9.98281E-1	 9.93336E+1	
 2.34543E+1	 6.16865E+4	 1.18228E+0	 9.83427E+1	 5.80226E-1	 9.87056E+1	 1.03418E+0	 9.92971E+1	
 2.34709E+1	 6.12109E+4	 1.20892E+0	 9.82847E+1	 6.00063E-1	 9.86479E+1	 1.07766E+0	 9.92593E+1	
 2.34875E+1	 6.07379E+4	 1.23430E+0	 9.82255E+1	 6.21683E-1	 9.85882E+1	 1.12105E+0	 9.92198E+1	
 2.35042E+1	 6.02674E+4	 1.26275E+0	 9.81649E+1	 6.46043E-1	 9.85262E+1	 1.15947E+0	 9.91789E+1	
 2.35208E+1	 5.97994E+4	 1.29052E+0	 9.81030E+1	 6.65442E-1	 9.84621E+1	 1.20715E+0	 9.91365E+1	
 2.35374E+1	 5.93338E+4	 1.31974E+0	 9.80397E+1	 6.87658E-1	 9.83959E+1	 1.26375E+0	 9.90922E+1	
 2.35540E+1	 5.88708E+4	 1.34869E+0	 9.79750E+1	 7.09090E-1	 9.83276E+1	 1.30606E+0	 9.90461E+1	
 2.35706E+1	 5.84103E+4	 1.37910E+0	 9.79089E+1	 7.31704E-1	 9.82572E+1	 1.34947E+0	 9.89985E+1	
 2.35872E+1	 5.79522E+4	 1.40847E+0	 9.78413E+1	 7.54112E-1	 9.81845E+1	 1.40483E+0	 9.89491E+1	
 2.36038E+1	 5.74966E+4	 1.44051E+0	 9.77722E+1	 7.77179E-1	 9.81096E+1	 1.45794E+0	 9.88977E+1	
 2.36205E+1	 5.70436E+4	 1.47240E+0	 9.77016E+1	 8.05843E-1	 9.80322E+1	 1.50551E+0	 9.88446E+1	
 2.36371E+1	 5.65929E+4	 1.50486E+0	 9.76294E+1	 8.31397E-1	 9.79522E+1	 1.56454E+0	 9.87895E+1	
 2.36537E+1	 5.61448E+4	 1.53758E+0	 9.75556E+1	 8.56407E-1	 9.78697E+1	 1.62277E+0	 9.87324E+1	
 2.36703E+1	 5.56992E+4	 1.57198E+0	 9.74802E+1	 8.82862E-1	 9.77846E+1	 1.67278E+0	 9.86733E+1	
 2.36869E+1	 5.52560E+4	 1.60587E+0	 9.74031E+1	 9.08335E-1	 9.76970E+1	 1.73508E+0	 9.86122E+1	
 2.37035E+1	 5.48153E+4	 1.64275E+0	 9.73243E+1	 9.34077E-1	 9.76070E+1	 1.79860E+0	 9.85488E+1	
 2.37202E+1	 5.43770E+4	 1.67708E+0	 9.72438E+1	 9.60892E-1	 9.75143E+1	 1.85270E+0	 9.84833E+1	
 2.37368E+1	 5.39412E+4	 1.71575E+0	 9.71615E+1	 9.92772E-1	 9.74188E+1	 1.91986E+0	 9.84157E+1	
 2.37534E+1	 5.35079E+4	 1.75221E+0	 9.70774E+1	 1.01849E+0	 9.73205E+1	 1.98946E+0	 9.83456E+1	
 2.37700E+1	 5.30770E+4	 1.79093E+0	 9.69915E+1	 1.04694E+0	 9.72195E+1	 2.05020E+0	 9.82731E+1	
 2.37866E+1	 5.26486E+4	 1.82887E+0	 9.69037E+1	 1.07417E+0	 9.71158E+1	 2.13742E+0	 9.81980E+1	
 2.38032E+1	 5.22227E+4	 1.87064E+0	 9.68140E+1	 1.10311E+0	 9.70093E+1	 2.20946E+0	 9.81201E+1	
 2.38199E+1	 5.17991E+4	 1.90999E+0	 9.67224E+1	 1.13425E+0	 9.68999E+1	 2.27505E+0	 9.80396E+1	
 2.38365E+1	 5.13780E+4	 1.95369E+0	 9.66287E+1	 1.17203E+0	 9.67871E+1	 2.35465E+0	 9.79566E+1	
 2.38531E+1	 5.09594E+4	 1.99535E+0	 9.65329E+1	 1.20109E+0	 9.66711E+1	 2.43355E+0	 9.78708E+1	
 2.38697E+1	 5.05432E+4	 2.03936E+0	 9.64351E+1	 1.23323E+0	 9.65521E+1	 2.50107E+0	 9.77823E+1	
 2.38863E+1	 5.01294E+4	 2.08255E+0	 9.63351E+1	 1.26348E+0	 9.64300E+1	 2.57139E+0	 9.76913E+1	
 2.39029E+1	 4.97180E+4	 2.13078E+0	 9.62329E+1	 1.29525E+0	 9.63049E+1	 2.65970E+0	 9.75975E+1	
 2.39196E+1	 4.93091E+4	 2.17567E+0	 9.61285E+1	 1.32662E+0	 9.61767E+1	 2.74704E+0	 9.75005E+1	
 2.39362E+1	 4.89025E+4	 2.22566E+0	 9.60218E+1	 1.35813E+0	 9.60454E+1	 2.82170E+0	 9.74007E+1	
 2.39528E+1	 4.84984E+4	 2.27571E+0	 9.59126E+1	 1.39838E+0	 9.59107E+1	 2.93573E+0	 9.72974E+1	
 2.39694E+1	 4.80967E+4	 2.32643E+0	 9.58010E+1	 1.43400E+0	 9.57722E+1	 3.02737E+0	 9.71905E+1	
 2.39860E+1	 4.76974E+4	 2.37727E+0	 9.56869E+1	 1.46704E+0	 9.56303E+1	 3.10815E+0	 9.70805E+1	
 2.40026E+1	 4.73005E+4	 2.43006E+0	 9.55704E+1	 1.50323E+0	 9.54851E+1	 3.21083E+0	 9.69671E+1	
 2.40192E+1	 4.69060E+4	 2.48180E+0	 9.54513E+1	 1.53716E+0	 9.53364E+1	 3.31389E+0	 9.68501E+1	
 2.40359E+1	 4.65139E+4	 2.53679E+0	 9.53296E+1	 1.57388E+0	 9.51843E+1	 3.39863E+0	 9.67297E+1	
 2.40525E+1	 4.61241E+4	 2.59061E+0	 9.52052E+1	 1.60940E+0	 9.50287E+1	 3.50584E+0	 9.66059E+1	
 2.40691E+1	 4.57368E+4	 2.64874E+0	 9.50782E+1	 1.64714E+0	 9.48695E+1	 3.62112E+0	 9.64781E+1	
 2.40857E+1	 4.53518E+4	 2.70454E+0	 9.49483E+1	 1.68389E+0	 9.47066E+1	 3.73783E+0	 9.63462E+1	
 2.41023E+1	 4.49692E+4	 2.76586E+0	 9.48157E+1	 1.72233E+0	 9.45400E+1	 3.85785E+0	 9.62099E+1	
 2.41189E+1	 4.45889E+4	 2.82276E+0	 9.46802E+1	 1.76014E+0	 9.43698E+1	 3.97722E+0	 9.60694E+1	
 2.41356E+1	 4.42110E+4	 2.88597E+0	 9.45417E+1	 1.79834E+0	 9.41958E+1	 4.07793E+0	 9.59250E+1	
 2.41522E+1	 4.38355E+4	 2.94371E+0	 9.44004E+1	 1.83735E+0	 9.40180E+1	 4.19982E+0	 9.57765E+1	
 2.41688E+1	 4.34623E+4	 3.00889E+0	 9.42560E+1	 1.87601E+0	 9.38365E+1	 4.33606E+0	 9.56235E+1	
 2.41854E+1	 4.30915E+4	 3.06940E+0	 9.41086E+1	 1.91646E+0	 9.36510E+1	 4.47031E+0	 9.54655E+1	
 2.42020E+1	 4.27230E+4	 3.13941E+0	 9.39580E+1	 1.96645E+0	 9.34612E+1	 4.58294E+0	 9.53032E+1	
 2.42186E+1	 4.23568E+4	 3.20566E+0	 9.38042E+1	 2.00325E+0	 9.32671E+1	 4.72838E+0	 9.51362E+1	
 2.42353E+1	 4.19930E+4	 3.27423E+0	 9.36470E+1	 2.04557E+0	 9.30691E+1	 4.87023E+0	 9.49641E+1	
 2.42519E+1	 4.16314E+4	 3.34198E+0	 9.34866E+1	 2.08398E+0	 9.28672E+1	 4.99082E+0	 9.47872E+1	
 2.42685E+1	 4.12722E+4	 3.41381E+0	 9.33228E+1	 2.12666E+0	 9.26613E+1	 5.14340E+0	 9.46055E+1	
 2.42851E+1	 4.09153E+4	 3.48306E+0	 9.31555E+1	 2.16823E+0	 9.24513E+1	 5.30136E+0	 9.44182E+1	
 2.43017E+1	 4.05608E+4	 3.55701E+0	 9.29848E+1	 2.21175E+0	 9.22372E+1	 5.46143E+0	 9.42252E+1	
 2.43183E+1	 4.02085E+4	 3.62653E+0	 9.28106E+1	 2.25298E+0	 9.20189E+1	 5.62831E+0	 9.40263E+1	
 2.43349E+1	 3.98585E+4	 3.70349E+0	 9.26329E+1	 2.29353E+0	 9.17966E+1	 5.79831E+0	 9.38214E+1	
 2.43516E+1	 3.95108E+4	 3.77316E+0	 9.24515E+1	 2.33536E+0	 9.15703E+1	 5.93768E+0	 9.36109E+1	
 2.43682E+1	 3.91654E+4	 3.85326E+0	 9.22666E+1	 2.38820E+0	 9.13393E+1	 6.11132E+0	 9.33949E+1	
 2.43848E+1	 3.88222E+4	 3.92797E+0	 9.20779E+1	 2.42730E+0	 9.11039E+1	 6.30291E+0	 9.31722E+1	
 2.44014E+1	 3.84813E+4	 4.00709E+0	 9.18855E+1	 2.47202E+0	 9.08643E+1	 6.45405E+0	 9.29435E+1	
 2.44180E+1	 3.81427E+4	 4.08266E+0	 9.16893E+1	 2.51388E+0	 9.06205E+1	 6.68800E+0	 9.27078E+1	
 2.44346E+1	 3.78064E+4	 4.16430E+0	 9.14893E+1	 2.55733E+0	 9.03726E+1	 6.88345E+0	 9.24644E+1	
 2.44513E+1	 3.74723E+4	 4.24047E+0	 9.12855E+1	 2.60065E+0	 9.01204E+1	 7.05373E+0	 9.22145E+1	
 2.44679E+1	 3.71404E+4	 4.32489E+0	 9.10778E+1	 2.64225E+0	 8.98640E+1	 7.21910E+0	 9.19585E+1	
 2.44845E+1	 3.68108E+4	 4.40786E+0	 9.08660E+1	 2.69484E+0	 8.96031E+1	 7.43652E+0	 9.16957E+1	
 2.45011E+1	 3.64834E+4	 4.49187E+0	 9.06502E+1	 2.74094E+0	 8.93373E+1	 7.64810E+0	 9.14252E+1	
 2.45177E+1	 3.61582E+4	 4.57367E+0	 9.04304E+1	 2.78243E+0	 8.90672E+1	 7.82598E+0	 9.11477E+1	
 2.45343E+1	 3.58352E+4	 4.66037E+0	 9.02064E+1	 2.82742E+0	 8.87929E+1	 8.05050E+0	 9.08630E+1	
 2.45510E+1	 3.55145E+4	 4.74255E+0	 8.99784E+1	 2.87099E+0	 8.85143E+1	 8.27883E+0	 9.05701E+1	
 2.45676E+1	 3.51960E+4	 4.83323E+0	 8.97462E+1	 2.91499E+0	 8.82314E+1	 8.46298E+0	 9.02699E+1	
 2.45842E+1	 3.48796E+4	 4.92065E+0	 8.95097E+1	 2.97017E+0	 8.79437E+1	 8.69458E+0	 8.99622E+1	
 2.46008E+1	 3.45655E+4	 5.00921E+0	 8.92689E+1	 3.01815E+0	 8.76509E+1	 8.93782E+0	 8.96460E+1	
 2.46174E+1	 3.42535E+4	 5.09531E+0	 8.90239E+1	 3.06129E+0	 8.73536E+1	 9.13143E+0	 8.93220E+1	
 2.46340E+1	 3.39437E+4	 5.18628E+0	 8.87745E+1	 3.10533E+0	 8.70521E+1	 9.37450E+0	 8.89901E+1	
 2.46506E+1	 3.36361E+4	 5.27339E+0	 8.85209E+1	 3.14928E+0	 8.67463E+1	 9.63109E+0	 8.86493E+1	
 2.46673E+1	 3.33306E+4	 5.36830E+0	 8.82628E+1	 3.19359E+0	 8.64362E+1	 9.83333E+0	 8.83002E+1	
 2.46839E+1	 3.30273E+4	 5.45453E+0	 8.80004E+1	 3.23874E+0	 8.61217E+1	 1.01357E+1	 8.79421E+1	
 2.47005E+1	 3.27262E+4	 5.55201E+0	 8.77335E+1	 3.29468E+0	 8.58022E+1	 1.03923E+1	 8.75740E+1	
 2.47171E+1	 3.24272E+4	 5.64273E+0	 8.74620E+1	 3.33845E+0	 8.54779E+1	 1.06127E+1	 8.71973E+1	
 2.47337E+1	 3.21303E+4	 5.73661E+0	 8.71860E+1	 3.38318E+0	 8.51493E+1	 1.08735E+1	 8.68120E+1	
 2.47503E+1	 3.18355E+4	 5.82585E+0	 8.69057E+1	 3.42656E+0	 8.48163E+1	 1.11362E+1	 8.64173E+1	
 2.47670E+1	 3.15429E+4	 5.92261E+0	 8.66208E+1	 3.47039E+0	 8.44791E+1	 1.13598E+1	 8.60139E+1	
 2.47836E+1	 3.12523E+4	 6.01140E+0	 8.63314E+1	 3.51626E+0	 8.41375E+1	 1.15724E+1	 8.56026E+1	
 2.48002E+1	 3.09639E+4	 6.10829E+0	 8.60375E+1	 3.56072E+0	 8.37914E+1	 1.18374E+1	 8.51828E+1	
 2.48168E+1	 3.06776E+4	 6.19783E+0	 8.57390E+1	 3.60674E+0	 8.34410E+1	 1.21076E+1	 8.47534E+1	
 2.48334E+1	 3.03934E+4	 6.29549E+0	 8.54361E+1	 3.64987E+0	 8.30862E+1	 1.23221E+1	 8.43153E+1	
 2.48500E+1	 3.01112E+4	 6.39063E+0	 8.51284E+1	 3.70365E+0	 8.27266E+1	 1.25751E+1	 8.38688E+1	
 2.48667E+1	 2.98311E+4	 6.48581E+0	 8.48162E+1	 3.75064E+0	 8.23622E+1	 1.28987E+1	 8.34120E+1	
 2.48833E+1	 2.95531E+4	 6.57868E+0	 8.44994E+1	 3.79248E+0	 8.19934E+1	 1.31231E+1	 8.29453E+1	
 2.48999E+1	 2.92771E+4	 6.67404E+0	 8.41780E+1	 3.83735E+0	 8.16203E+1	 1.33815E+1	 8.24700E+1	
 2.49165E+1	 2.90032E+4	 6.76661E+0	 8.38521E+1	 3.87933E+0	 8.12430E+1	 1.36510E+1	 8.19853E+1	
 2.49331E+1	 2.87313E+4	 6.86269E+0	 8.35216E+1	 3.92357E+0	 8.08615E+1	 1.38652E+1	 8.14918E+1	
 2.49497E+1	 2.84615E+4	 6.95395E+0	 8.31865E+1	 3.96572E+0	 8.04757E+1	 1.41158E+1	 8.09900E+1	
 2.49663E+1	 2.81936E+4	 7.04951E+0	 8.28469E+1	 4.00841E+0	 8.00859E+1	 1.44254E+1	 8.04782E+1	
 2.49830E+1	 2.79278E+4	 7.13955E+0	 8.25028E+1	 4.04983E+0	 7.96919E+1	 1.46482E+1	 7.99568E+1	
 2.49996E+1	 2.76640E+4	 7.23578E+0	 8.21542E+1	 4.09140E+0	 7.92938E+1	 1.48927E+1	 7.94271E+1	
 2.50162E+1	 2.74023E+4	 7.32437E+0	 8.18012E+1	 4.13169E+0	 7.88917E+1	 1.51500E+1	 7.88883E+1	
 2.50328E+1	 2.71425E+4	 7.41995E+0	 8.14436E+1	 4.17201E+0	 7.84857E+1	 1.53568E+1	 7.83412E+1	
 2.50494E+1	 2.68846E+4	 7.50744E+0	 8.10816E+1	 4.21232E+0	 7.80758E+1	 1.55921E+1	 7.77862E+1	
 2.50660E+1	 2.66288E+4	 7.60105E+0	 8.07152E+1	 4.25045E+0	 7.76620E+1	 1.58776E+1	 7.72219E+1	
 2.50827E+1	 2.63749E+4	 7.69222E+0	 8.03444E+1	 4.29667E+0	 7.72441E+1	 1.60855E+1	 7.66487E+1	
 2.50993E+1	 2.61230E+4	 7.78247E+0	 7.99691E+1	 4.33833E+0	 7.68219E+1	 1.62677E+1	 7.60685E+1	
 2.51159E+1	 2.58730E+4	 7.87064E+0	 7.95895E+1	 4.37442E+0	 7.63959E+1	 1.64897E+1	 7.54810E+1	
 2.51325E+1	 2.56250E+4	 7.95933E+0	 7.92057E+1	 4.41273E+0	 7.59663E+1	 1.67112E+1	 7.48856E+1	
 2.51491E+1	 2.53789E+4	 8.04496E+0	 7.88176E+1	 4.44715E+0	 7.55331E+1	 1.68877E+1	 7.42831E+1	
 2.51657E+1	 2.51347E+4	 8.13093E+0	 7.84253E+1	 4.48250E+0	 7.50965E+1	 1.71325E+1	 7.36730E+1	
 2.51824E+1	 2.48925E+4	 8.21326E+0	 7.80289E+1	 4.51475E+0	 7.46565E+1	 1.73423E+1	 7.30548E+1	
 2.51990E+1	 2.46521E+4	 8.29864E+0	 7.76285E+1	 4.54782E+0	 7.42134E+1	 1.75085E+1	 7.24298E+1	
 2.52156E+1	 2.44137E+4	 8.37917E+0	 7.72241E+1	 4.58004E+0	 7.37671E+1	 1.76958E+1	 7.17985E+1	
 2.52322E+1	 2.41771E+4	 8.46396E+0	 7.68157E+1	 4.61129E+0	 7.33177E+1	 1.78793E+1	 7.11605E+1	
 2.52488E+1	 2.39425E+4	 8.54099E+0	 7.64033E+1	 4.64244E+0	 7.28653E+1	 1.80266E+1	 7.05166E+1	
 2.52654E+1	 2.37097E+4	 8.62290E+0	 7.59871E+1	 4.67995E+0	 7.24095E+1	 1.81887E+1	 6.98672E+1	
 2.52820E+1	 2.34787E+4	 8.69891E+0	 7.55670E+1	 4.70881E+0	 7.19504E+1	 1.83514E+1	 6.92119E+1	
 2.52987E+1	 2.32496E+4	 8.77504E+0	 7.51433E+1	 4.73682E+0	 7.14886E+1	 1.84798E+1	 6.85514E+1	
 2.53153E+1	 2.30224E+4	 8.84650E+0	 7.47160E+1	 4.76348E+0	 7.10241E+1	 1.86157E+1	 6.78862E+1	
 2.53319E+1	 2.27970E+4	 8.92213E+0	 7.42851E+1	 4.78858E+0	 7.05570E+1	 1.87543E+1	 6.72160E+1	
 2.53485E+1	 2.25734E+4	 8.99131E+0	 7.38507E+1	 4.81316E+0	 7.00876E+1	 1.88614E+1	 6.65414E+1	
 2.53651E+1	 2.23517E+4	 9.06509E+0	 7.34128E+1	 4.84133E+0	 6.96155E+1	 1.89556E+1	 6.58633E+1	
 2.53817E+1	 2.21318E+4	 9.13341E+0	 7.29715E+1	 4.86389E+0	 6.91410E+1	 1.90576E+1	 6.51816E+1	
 2.53984E+1	 2.19136E+4	 9.20124E+0	 7.25269E+1	 4.88589E+0	 6.86643E+1	 1.91745E+1	 6.44959E+1	
 2.54150E+1	 2.16973E+4	 9.26389E+0	 7.20791E+1	 4.90726E+0	 6.81854E+1	 1.92536E+1	 6.38068E+1	
 2.54316E+1	 2.14827E+4	 9.32849E+0	 7.16282E+1	 4.92820E+0	 6.77045E+1	 1.93304E+1	 6.31149E+1	
 2.54482E+1	 2.12699E+4	 9.38681E+0	 7.11744E+1	 4.94888E+0	 6.72216E+1	 1.93993E+1	 6.24203E+1	
 2.54648E+1	 2.10589E+4	 9.44679E+0	 7.07177E+1	 4.96711E+0	 6.67368E+1	 1.94502E+1	 6.17237E+1	
 2.54814E+1	 2.08496E+4	 9.50469E+0	 7.02581E+1	 4.98770E+0	 6.62500E+1	 1.94985E+1	 6.10252E+1	
 2.54981E+1	 2.06421E+4	 9.56130E+0	 6.97958E+1	 5.00426E+0	 6.57615E+1	 1.95403E+1	 6.03251E+1	
 2.55147E+1	 2.04363E+4	 9.61335E+0	 6.93308E+1	 5.01839E+0	 6.52714E+1	 1.95675E+1	 5.96238E+1	
 2.55313E+1	 2.02323E+4	 9.66604E+0	 6.88633E+1	 5.03097E+0	 6.47801E+1	 1.95881E+1	 5.89216E+1	
 2.55479E+1	 2.00300E+4	 9.71260E+0	 6.83933E+1	 5.04268E+0	 6.42875E+1	 1.96020E+1	 5.82188E+1	
 2.55645E+1	 1.98293E+4	 9.76070E+0	 6.79211E+1	 5.05563E+0	 6.37938E+1	 1.96057E+1	 5.75157E+1	
 2.55811E+1	 1.96304E+4	 9.80568E+0	 6.74466E+1	 5.06592E+0	 6.32989E+1	 1.96000E+1	 5.68126E+1	
 2.55977E+1	 1.94332E+4	 9.84953E+0	 6.69700E+1	 5.07527E+0	 6.28031E+1	 1.95860E+1	 5.61099E+1	
 2.56144E+1	 1.92377E+4	 9.89102E+0	 6.64913E+1	 5.08331E+0	 6.23064E+1	 1.95622E+1	 5.54078E+1	
 2.56310E+1	 1.90438E+4	 9.93126E+0	 6.60106E+1	 5.09034E+0	 6.18089E+1	 1.95289E+1	 5.47068E+1	
 2.56476E+1	 1.88516E+4	 9.96752E+0	 6.55280E+1	 5.09612E+0	 6.13109E+1	 1.94875E+1	 5.40071E+1	
 2.56642E+1	 1.86611E+4	 1.00022E+1	 6.50438E+1	 5.10113E+0	 6.08123E+1	 1.94445E+1	 5.33090E+1	
 2.56808E+1	 1.84721E+4	 1.00329E+1	 6.45579E+1	 5.10544E+0	 6.03132E+1	 1.93984E+1	 5.26124E+1	
 2.56974E+1	 1.82849E+4	 1.00622E+1	 6.40706E+1	 5.10922E+0	 5.98138E+1	 1.93362E+1	 5.19178E+1	
 2.57141E+1	 1.80992E+4	 1.00880E+1	 6.35820E+1	 5.11233E+0	 5.93140E+1	 1.92644E+1	 5.12255E+1	
 2.57307E+1	 1.79152E+4	 1.01130E+1	 6.30921E+1	 5.11418E+0	 5.88140E+1	 1.91973E+1	 5.05358E+1	
 2.57473E+1	 1.77328E+4	 1.01349E+1	 6.26011E+1	 5.11476E+0	 5.83139E+1	 1.90993E+1	 4.98490E+1	
 2.57639E+1	 1.75520E+4	 1.01558E+1	 6.21091E+1	 5.11372E+0	 5.78138E+1	 1.90017E+1	 4.91658E+1	
 2.57805E+1	 1.73728E+4	 1.01733E+1	 6.16161E+1	 5.11151E+0	 5.73138E+1	 1.89160E+1	 4.84858E+1	
 2.57971E+1	 1.71952E+4	 1.01892E+1	 6.11223E+1	 5.10838E+0	 5.68141E+1	 1.88156E+1	 4.78091E+1	
 2.58138E+1	 1.70191E+4	 1.02030E+1	 6.06278E+1	 5.10360E+0	 5.63148E+1	 1.87019E+1	 4.71363E+1	
 2.58304E+1	 1.68446E+4	 1.02147E+1	 6.01327E+1	 5.09783E+0	 5.58160E+1	 1.85986E+1	 4.64674E+1	
 2.58470E+1	 1.66716E+4	 1.02243E+1	 5.96370E+1	 5.09183E+0	 5.53178E+1	 1.84599E+1	 4.58028E+1	
 2.58636E+1	 1.65002E+4	 1.02317E+1	 5.91410E+1	 5.08438E+0	 5.48202E+1	 1.83251E+1	 4.51432E+1	
 2.58802E+1	 1.63303E+4	 1.02366E+1	 5.86446E+1	 5.07648E+0	 5.43234E+1	 1.82082E+1	 4.44880E+1	
 2.58968E+1	 1.61620E+4	 1.02395E+1	 5.81481E+1	 5.06733E+0	 5.38275E+1	 1.80751E+1	 4.38374E+1	
 2.59134E+1	 1.59952E+4	 1.02407E+1	 5.76514E+1	 5.05767E+0	 5.33324E+1	 1.79271E+1	 4.31917E+1	
 2.59301E+1	 1.58298E+4	 1.02402E+1	 5.71548E+1	 5.04727E+0	 5.28383E+1	 1.77992E+1	 4.25510E+1	
 2.59467E+1	 1.56660E+4	 1.02382E+1	 5.66582E+1	 5.03646E+0	 5.23453E+1	 1.76329E+1	 4.19156E+1	
 2.59633E+1	 1.55037E+4	 1.02342E+1	 5.61617E+1	 5.02497E+0	 5.18534E+1	 1.74683E+1	 4.12862E+1	
 2.59799E+1	 1.53428E+4	 1.02286E+1	 5.56655E+1	 5.01283E+0	 5.13626E+1	 1.73277E+1	 4.06622E+1	
 2.59965E+1	 1.51834E+4	 1.02208E+1	 5.51696E+1	 5.00026E+0	 5.08730E+1	 1.71926E+1	 4.00431E+1	
 2.60131E+1	 1.50255E+4	 1.02112E+1	 5.46741E+1	 4.98430E+0	 5.03848E+1	 1.70357E+1	 3.94293E+1	
 2.60298E+1	 1.48690E+4	 1.01998E+1	 5.41791E+1	 4.96813E+0	 4.98982E+1	 1.68641E+1	 3.88214E+1	
 2.60464E+1	 1.47139E+4	 1.01868E+1	 5.36848E+1	 4.95331E+0	 4.94131E+1	 1.67119E+1	 3.82192E+1	
 2.60630E+1	 1.45603E+4	 1.01715E+1	 5.31911E+1	 4.93768E+0	 4.89295E+1	 1.65457E+1	 3.76228E+1	
 2.60796E+1	 1.44081E+4	 1.01551E+1	 5.26982E+1	 4.92192E+0	 4.84474E+1	 1.63630E+1	 3.70327E+1	
 2.60962E+1	 1.42573E+4	 1.01369E+1	 5.22061E+1	 4.90531E+0	 4.79669E+1	 1.62044E+1	 3.64486E+1	
 2.61128E+1	 1.41080E+4	 1.01183E+1	 5.17149E+1	 4.88795E+0	 4.74881E+1	 1.60038E+1	 3.58711E+1	
 2.61295E+1	 1.39600E+4	 1.00977E+1	 5.12247E+1	 4.87018E+0	 4.70109E+1	 1.58096E+1	 3.53005E+1	
 2.61461E+1	 1.38134E+4	 1.00755E+1	 5.07355E+1	 4.85165E+0	 4.65356E+1	 1.56531E+1	 3.47363E+1	
 2.61627E+1	 1.36682E+4	 1.00521E+1	 5.02474E+1	 4.82975E+0	 4.60622E+1	 1.54786E+1	 3.41780E+1	
 2.61793E+1	 1.35243E+4	 1.00277E+1	 4.97604E+1	 4.80987E+0	 4.55909E+1	 1.52886E+1	 3.36263E+1	
 2.61959E+1	 1.33818E+4	 1.00015E+1	 4.92747E+1	 4.79067E+0	 4.51215E+1	 1.51244E+1	 3.30809E+1	
 2.62125E+1	 1.32406E+4	 9.97511E+0	 4.87903E+1	 4.77075E+0	 4.46540E+1	 1.49504E+1	 3.25416E+1	
 2.62291E+1	 1.31008E+4	 9.94700E+0	 4.83072E+1	 4.75032E+0	 4.41885E+1	 1.47581E+1	 3.20088E+1	
 2.62458E+1	 1.29623E+4	 9.91939E+0	 4.78254E+1	 4.72984E+0	 4.37250E+1	 1.45918E+1	 3.14825E+1	
 2.62624E+1	 1.28252E+4	 9.88891E+0	 4.73451E+1	 4.70619E+0	 4.32636E+1	 1.44398E+1	 3.09618E+1	
 2.62790E+1	 1.26893E+4	 9.85767E+0	 4.68662E+1	 4.68432E+0	 4.28044E+1	 1.42329E+1	 3.04476E+1	
 2.62956E+1	 1.25548E+4	 9.82521E+0	 4.63889E+1	 4.66289E+0	 4.23474E+1	 1.40303E+1	 2.99408E+1	
 2.63122E+1	 1.24215E+4	 9.79277E+0	 4.59132E+1	 4.64091E+0	 4.18925E+1	 1.38648E+1	 2.94406E+1	
 2.63288E+1	 1.22895E+4	 9.75859E+0	 4.54391E+1	 4.61873E+0	 4.14398E+1	 1.36859E+1	 2.89465E+1	
 2.63455E+1	 1.21588E+4	 9.72507E+0	 4.49666E+1	 4.59573E+0	 4.09892E+1	 1.34976E+1	 2.84590E+1	
 2.63621E+1	 1.20294E+4	 9.68923E+0	 4.44958E+1	 4.56852E+0	 4.05412E+1	 1.33339E+1	 2.79778E+1	
 2.63787E+1	 1.19012E+4	 9.65288E+0	 4.40268E+1	 4.54420E+0	 4.00956E+1	 1.31599E+1	 2.75027E+1	
 2.63953E+1	 1.17743E+4	 9.61603E+0	 4.35595E+1	 4.52086E+0	 3.96524E+1	 1.29737E+1	 2.70341E+1	
 2.64119E+1	 1.16486E+4	 9.57937E+0	 4.30940E+1	 4.49781E+0	 3.92114E+1	 1.28121E+1	 2.65716E+1	
 2.64285E+1	 1.15241E+4	 9.54077E+0	 4.26304E+1	 4.47393E+0	 3.87727E+1	 1.26456E+1	 2.61151E+1	
 2.64452E+1	 1.14009E+4	 9.50226E+0	 4.21686E+1	 4.44867E+0	 3.83365E+1	 1.24662E+1	 2.56648E+1	
 2.64618E+1	 1.12788E+4	 9.46194E+0	 4.17087E+1	 4.42330E+0	 3.79027E+1	 1.22870E+1	 2.52209E+1	
 2.64784E+1	 1.11580E+4	 9.42193E+0	 4.12508E+1	 4.39782E+0	 3.74714E+1	 1.21076E+1	 2.47834E+1	
 2.64950E+1	 1.10384E+4	 9.38071E+0	 4.07948E+1	 4.37321E+0	 3.70425E+1	 1.19343E+1	 2.43523E+1	
 2.65116E+1	 1.09199E+4	 9.34025E+0	 4.03408E+1	 4.34881E+0	 3.66161E+1	 1.17824E+1	 2.39270E+1	
 2.65282E+1	 1.08026E+4	 9.29801E+0	 3.98888E+1	 4.32027E+0	 3.61922E+1	 1.16270E+1	 2.35072E+1	
 2.65448E+1	 1.06865E+4	 9.25560E+0	 3.94389E+1	 4.29482E+0	 3.57710E+1	 1.14540E+1	 2.30932E+1	
 2.65615E+1	 1.05715E+4	 9.21321E+0	 3.89910E+1	 4.27041E+0	 3.53522E+1	 1.13017E+1	 2.26852E+1	
 2.65781E+1	 1.04577E+4	 9.17143E+0	 3.85452E+1	 4.24510E+0	 3.49358E+1	 1.11468E+1	 2.22826E+1	
 2.65947E+1	 1.03451E+4	 9.12853E+0	 3.81014E+1	 4.21952E+0	 3.45220E+1	 1.09770E+1	 2.18858E+1	
 2.66113E+1	 1.02335E+4	 9.08610E+0	 3.76597E+1	 4.19346E+0	 3.41106E+1	 1.08105E+1	 2.14951E+1	
 2.66279E+1	 1.01231E+4	 9.04229E+0	 3.72201E+1	 4.16721E+0	 3.37018E+1	 1.06675E+1	 2.11100E+1	
 2.66445E+1	 1.00138E+4	 8.99891E+0	 3.67826E+1	 4.14077E+0	 3.32956E+1	 1.05203E+1	 2.07300E+1	
 2.66612E+1	 9.90561E+3	 8.95411E+0	 3.63473E+1	 4.11467E+0	 3.28920E+1	 1.03583E+1	 2.03556E+1	
 2.66778E+1	 9.79851E+3	 8.90944E+0	 3.59141E+1	 4.08802E+0	 3.24909E+1	 1.01978E+1	 1.99869E+1	
 2.66944E+1	 9.69250E+3	 8.86335E+0	 3.54831E+1	 4.05723E+0	 3.20927E+1	 1.00407E+1	 1.96240E+1	
 2.67110E+1	 9.58756E+3	 8.81704E+0	 3.50543E+1	 4.02894E+0	 3.16973E+1	 9.88790E+0	 1.92666E+1	
 2.67276E+1	 9.48370E+3	 8.77166E+0	 3.46278E+1	 4.00261E+0	 3.13046E+1	 9.75301E+0	 1.89144E+1	
 2.67442E+1	 9.38090E+3	 8.72635E+0	 3.42035E+1	 3.97630E+0	 3.09145E+1	 9.61596E+0	 1.85671E+1	
 2.67609E+1	 9.27915E+3	 8.68036E+0	 3.37814E+1	 3.94969E+0	 3.05269E+1	 9.46553E+0	 1.82249E+1	
 2.67775E+1	 9.17845E+3	 8.63436E+0	 3.33615E+1	 3.92339E+0	 3.01420E+1	 9.31610E+0	 1.78881E+1	
 2.67941E+1	 9.07878E+3	 8.58752E+0	 3.29439E+1	 3.89730E+0	 2.97596E+1	 9.16810E+0	 1.75566E+1	
 2.68107E+1	 8.98014E+3	 8.54084E+0	 3.25285E+1	 3.87135E+0	 2.93798E+1	 9.02265E+0	 1.72304E+1	
 2.68273E+1	 8.88252E+3	 8.49308E+0	 3.21154E+1	 3.84568E+0	 2.90024E+1	 8.89285E+0	 1.69091E+1	
 2.68439E+1	 8.78592E+3	 8.44528E+0	 3.17047E+1	 3.82010E+0	 2.86276E+1	 8.76158E+0	 1.65925E+1	
 2.68606E+1	 8.69031E+3	 8.39635E+0	 3.12963E+1	 3.79485E+0	 2.82553E+1	 8.61911E+0	 1.62808E+1	
 2.68772E+1	 8.59570E+3	 8.34795E+0	 3.08902E+1	 3.76885E+0	 2.78855E+1	 8.49151E+0	 1.59740E+1	
 2.68938E+1	 8.50208E+3	 8.29829E+0	 3.04866E+1	 3.73910E+0	 2.75184E+1	 8.37933E+0	 1.56714E+1	
 2.69104E+1	 8.40944E+3	 8.24818E+0	 3.00853E+1	 3.71096E+0	 2.71541E+1	 8.25457E+0	 1.53731E+1	
 2.69270E+1	 8.31777E+3	 8.19854E+0	 2.96865E+1	 3.68600E+0	 2.67925E+1	 8.11804E+0	 1.50795E+1	
 2.69436E+1	 8.22705E+3	 8.14919E+0	 2.92901E+1	 3.66035E+0	 2.64333E+1	 7.99701E+0	 1.47905E+1	
 2.69602E+1	 8.13730E+3	 8.09906E+0	 2.88960E+1	 3.63492E+0	 2.60766E+1	 7.87807E+0	 1.45058E+1	
 2.69769E+1	 8.04849E+3	 8.04796E+0	 2.85045E+1	 3.60627E+0	 2.57225E+1	 7.73436E+0	 1.42258E+1	
 2.69935E+1	 7.96061E+3	 7.99765E+0	 2.81154E+1	 3.57656E+0	 2.53713E+1	 7.60390E+0	 1.39508E+1	
 2.70101E+1	 7.87367E+3	 7.94820E+0	 2.77287E+1	 3.55026E+0	 2.50228E+1	 7.48562E+0	 1.36802E+1	
 2.70267E+1	 7.78765E+3	 7.89791E+0	 2.73444E+1	 3.52480E+0	 2.46769E+1	 7.35958E+0	 1.34140E+1	
 2.70433E+1	 7.70254E+3	 7.84718E+0	 2.69626E+1	 3.49935E+0	 2.43335E+1	 7.24726E+0	 1.31520E+1	
 2.70599E+1	 7.61834E+3	 7.79492E+0	 2.65833E+1	 3.47421E+0	 2.39925E+1	 7.13417E+0	 1.28941E+1	
 2.70766E+1	 7.53504E+3	 7.74311E+0	 2.62065E+1	 3.44878E+0	 2.36540E+1	 7.01263E+0	 1.26404E+1	
 2.70932E+1	 7.45263E+3	 7.69100E+0	 2.58322E+1	 3.41969E+0	 2.33182E+1	 6.90365E+0	 1.23909E+1	
 2.71098E+1	 7.37110E+3	 7.63814E+0	 2.54605E+1	 3.39149E+0	 2.29852E+1	 6.79659E+0	 1.21452E+1	
 2.71264E+1	 7.29045E+3	 7.58589E+0	 2.50913E+1	 3.36639E+0	 2.26547E+1	 6.67968E+0	 1.19035E+1	
 2.71430E+1	 7.21066E+3	 7.53352E+0	 2.47247E+1	 3.34044E+0	 2.23268E+1	 6.57408E+0	 1.16658E+1	
 2.71596E+1	 7.13174E+3	 7.48059E+0	 2.43606E+1	 3.31523E+0	 2.20014E+1	 6.48196E+0	 1.14317E+1	
 2.71763E+1	 7.05366E+3	 7.42622E+0	 2.39991E+1	 3.28722E+0	 2.16786E+1	 6.38045E+0	 1.12010E+1	
 2.71929E+1	 6.97643E+3	 7.37269E+0	 2.36402E+1	 3.25798E+0	 2.13585E+1	 6.26781E+0	 1.09742E+1	
 2.72095E+1	 6.90004E+3	 7.31963E+0	 2.32839E+1	 3.23264E+0	 2.10412E+1	 6.16679E+0	 1.07512E+1	
 2.72261E+1	 6.82448E+3	 7.26584E+0	 2.29302E+1	 3.20769E+0	 2.07263E+1	 6.07064E+0	 1.05317E+1	
 2.72427E+1	 6.74974E+3	 7.21168E+0	 2.25791E+1	 3.18169E+0	 2.04139E+1	 5.95359E+0	 1.03161E+1	
 2.72593E+1	 6.67581E+3	 7.15720E+0	 2.22307E+1	 3.15565E+0	 2.01040E+1	 5.84451E+0	 1.01045E+1	
 2.72759E+1	 6.60269E+3	 7.10214E+0	 2.18849E+1	 3.12910E+0	 1.97967E+1	 5.75168E+0	 9.89659E+0	
 2.72926E+1	 6.53038E+3	 7.04673E+0	 2.15418E+1	 3.10240E+0	 1.94921E+1	 5.64959E+0	 9.69213E+0	
 2.73092E+1	 6.45885E+3	 6.99064E+0	 2.12014E+1	 3.07519E+0	 1.91900E+1	 5.55828E+0	 9.49114E+0	
 2.73258E+1	 6.38811E+3	 6.93425E+0	 2.08637E+1	 3.04815E+0	 1.88906E+1	 5.47145E+0	 9.29334E+0	
 2.73424E+1	 6.31815E+3	 6.87737E+0	 2.05288E+1	 3.02138E+0	 1.85939E+1	 5.36504E+0	 9.09901E+0	
 2.73590E+1	 6.24896E+3	 6.82095E+0	 2.01966E+1	 2.99532E+0	 1.82997E+1	 5.26422E+0	 8.90839E+0	
 2.73756E+1	 6.18053E+3	 6.76400E+0	 1.98672E+1	 2.96970E+0	 1.80080E+1	 5.17839E+0	 8.72112E+0	
 2.73923E+1	 6.11287E+3	 6.70687E+0	 1.95405E+1	 2.94393E+0	 1.77189E+1	 5.08456E+0	 8.53708E+0	
 2.74089E+1	 6.04595E+3	 6.64761E+0	 1.92167E+1	 2.91523E+0	 1.74324E+1	 4.99837E+0	 8.35626E+0	
 2.74255E+1	 5.97977E+3	 6.59008E+0	 1.88957E+1	 2.88419E+0	 1.71488E+1	 4.91764E+0	 8.17844E+0	
 2.74421E+1	 5.91433E+3	 6.53233E+0	 1.85774E+1	 2.85705E+0	 1.68681E+1	 4.82663E+0	 8.00369E+0	
 2.74587E+1	 5.84962E+3	 6.47441E+0	 1.82620E+1	 2.83057E+0	 1.65900E+1	 4.73476E+0	 7.83223E+0	
 2.74753E+1	 5.78564E+3	 6.41641E+0	 1.79494E+1	 2.80404E+0	 1.63145E+1	 4.65288E+0	 7.66388E+0	
 2.74920E+1	 5.72236E+3	 6.35854E+0	 1.76396E+1	 2.77815E+0	 1.60416E+1	 4.57458E+0	 7.49840E+0	
 2.75086E+1	 5.65980E+3	 6.30051E+0	 1.73327E+1	 2.75169E+0	 1.57712E+1	 4.48833E+0	 7.33588E+0	
 2.75252E+1	 5.59794E+3	 6.24224E+0	 1.70285E+1	 2.72583E+0	 1.55034E+1	 4.41120E+0	 7.17628E+0	
 2.75418E+1	 5.53677E+3	 6.18303E+0	 1.67272E+1	 2.69974E+0	 1.52381E+1	 4.33845E+0	 7.01937E+0	
 2.75584E+1	 5.47630E+3	 6.12353E+0	 1.64287E+1	 2.67426E+0	 1.49754E+1	 4.24937E+0	 6.86537E+0	
 2.75750E+1	 5.41650E+3	 6.06279E+0	 1.61332E+1	 2.64858E+0	 1.47151E+1	 4.16298E+0	 6.71451E+0	
 2.75916E+1	 5.35738E+3	 6.00239E+0	 1.58407E+1	 2.62258E+0	 1.44574E+1	 4.09128E+0	 6.56648E+0	
 2.76083E+1	 5.29893E+3	 5.94104E+0	 1.55510E+1	 2.59580E+0	 1.42022E+1	 4.01049E+0	 6.42119E+0	
 2.76249E+1	 5.24115E+3	 5.88114E+0	 1.52643E+1	 2.56898E+0	 1.39497E+1	 3.93760E+0	 6.27866E+0	
 2.76415E+1	 5.18402E+3	 5.81888E+0	 1.49806E+1	 2.54009E+0	 1.36999E+1	 3.87056E+0	 6.13863E+0	
 2.76581E+1	 5.12753E+3	 5.75797E+0	 1.46999E+1	 2.50949E+0	 1.34530E+1	 3.79427E+0	 6.00118E+0	
 2.76747E+1	 5.07170E+3	 5.69745E+0	 1.44221E+1	 2.48364E+0	 1.32089E+1	 3.71682E+0	 5.86648E+0	
 2.76913E+1	 5.01650E+3	 5.63661E+0	 1.41472E+1	 2.45894E+0	 1.29672E+1	 3.64242E+0	 5.73451E+0	
 2.77080E+1	 4.96193E+3	 5.57498E+0	 1.38754E+1	 2.43342E+0	 1.27280E+1	 3.56957E+0	 5.60518E+0	
 2.77246E+1	 4.90798E+3	 5.51376E+0	 1.36065E+1	 2.40844E+0	 1.24913E+1	 3.50280E+0	 5.47835E+0	
 2.77412E+1	 4.85466E+3	 5.44986E+0	 1.33406E+1	 2.38092E+0	 1.22571E+1	 3.43926E+0	 5.35386E+0	
 2.77578E+1	 4.80194E+3	 5.38725E+0	 1.30778E+1	 2.35163E+0	 1.20257E+1	 3.36821E+0	 5.23178E+0	
 2.77744E+1	 4.74984E+3	 5.32532E+0	 1.28180E+1	 2.32640E+0	 1.17970E+1	 3.30176E+0	 5.11216E+0	
 2.77910E+1	 4.69833E+3	 5.26329E+0	 1.25612E+1	 2.30219E+0	 1.15706E+1	 3.24567E+0	 4.99475E+0	
 2.78077E+1	 4.64742E+3	 5.20025E+0	 1.23075E+1	 2.27639E+0	 1.13468E+1	 3.18580E+0	 4.87941E+0	
 2.78243E+1	 4.59710E+3	 5.13778E+0	 1.20568E+1	 2.25093E+0	 1.11254E+1	 3.11882E+0	 4.76635E+0	
 2.78409E+1	 4.54736E+3	 5.07379E+0	 1.18092E+1	 2.22495E+0	 1.09066E+1	 3.05710E+0	 4.65560E+0	
 2.78575E+1	 4.49819E+3	 5.01147E+0	 1.15646E+1	 2.19681E+0	 1.06904E+1	 2.99522E+0	 4.54706E+0	
 2.78741E+1	 4.44960E+3	 4.94638E+0	 1.13231E+1	 2.16772E+0	 1.04770E+1	 2.92342E+0	 4.44092E+0	
 2.78907E+1	 4.40157E+3	 4.88410E+0	 1.10847E+1	 2.14333E+0	 1.02662E+1	 2.86575E+0	 4.33711E+0	
 2.79073E+1	 4.35410E+3	 4.82135E+0	 1.08494E+1	 2.11833E+0	 1.00578E+1	 2.81141E+0	 4.23530E+0	
 2.79240E+1	 4.30719E+3	 4.75866E+0	 1.06171E+1	 2.09394E+0	 9.85187E+0	 2.75062E+0	 4.13555E+0	
 2.79406E+1	 4.26083E+3	 4.69400E+0	 1.03878E+1	 2.06872E+0	 9.64834E+0	 2.69426E+0	 4.03791E+0	
 2.79572E+1	 4.21500E+3	 4.63141E+0	 1.01617E+1	 2.04082E+0	 9.44741E+0	 2.64234E+0	 3.94221E+0	
 2.79738E+1	 4.16972E+3	 4.56549E+0	 9.93868E+0	 2.01150E+0	 9.24927E+0	 2.58378E+0	 3.84849E+0	
 2.79904E+1	 4.12496E+3	 4.50260E+0	 9.71878E+0	 1.98747E+0	 9.05374E+0	 2.52947E+0	 3.75679E+0	
 2.80070E+1	 4.08073E+3	 4.43938E+0	 9.50194E+0	 1.96214E+0	 8.86063E+0	 2.48050E+0	 3.66695E+0	
 2.80237E+1	 4.03703E+3	 4.37800E+0	 9.28812E+0	 1.93768E+0	 8.66995E+0	 2.42526E+0	 3.57897E+0	
 2.80403E+1	 3.99384E+3	 4.31591E+0	 9.07729E+0	 1.91275E+0	 8.48169E+0	 2.37269E+0	 3.49293E+0	
 2.80569E+1	 3.95115E+3	 4.25535E+0	 8.86944E+0	 1.88814E+0	 8.29585E+0	 2.32918E+0	 3.40861E+0	
 2.80735E+1	 3.90898E+3	 4.19398E+0	 8.66454E+0	 1.86325E+0	 8.11242E+0	 2.28347E+0	 3.32589E+0	
 2.80901E+1	 3.86730E+3	 4.13489E+0	 8.46257E+0	 1.83623E+0	 7.93154E+0	 2.22846E+0	 3.24498E+0	
 2.81067E+1	 3.82612E+3	 4.07232E+0	 8.26355E+0	 1.80733E+0	 7.75339E+0	 2.17301E+0	 3.16605E+0	
 2.81234E+1	 3.78542E+3	 4.01333E+0	 8.06747E+0	 1.78327E+0	 7.57783E+0	 2.12909E+0	 3.08890E+0	
 2.81400E+1	 3.74522E+3	 3.95358E+0	 7.87427E+0	 1.75771E+0	 7.40470E+0	 2.07998E+0	 3.01342E+0	
 2.81566E+1	 3.70549E+3	 3.89467E+0	 7.68395E+0	 1.73303E+0	 7.23402E+0	 2.03570E+0	 2.93961E+0	
 2.81732E+1	 3.66623E+3	 3.83369E+0	 7.49654E+0	 1.70825E+0	 7.06576E+0	 1.99577E+0	 2.86731E+0	
 2.81898E+1	 3.62744E+3	 3.77402E+0	 7.31206E+0	 1.68421E+0	 6.89989E+0	 1.94925E+0	 2.79657E+0	
 2.82064E+1	 3.58912E+3	 3.71252E+0	 7.13051E+0	 1.65974E+0	 6.73639E+0	 1.90589E+0	 2.72743E+0	
 2.82230E+1	 3.55126E+3	 3.65388E+0	 6.95187E+0	 1.63536E+0	 6.57528E+0	 1.86510E+0	 2.65981E+0	
 2.82397E+1	 3.51385E+3	 3.59369E+0	 6.77612E+0	 1.61061E+0	 6.41657E+0	 1.81512E+0	 2.59381E+0	
 2.82563E+1	 3.47689E+3	 3.53619E+0	 6.60322E+0	 1.58551E+0	 6.26030E+0	 1.77582E+0	 2.52941E+0	
 2.82729E+1	 3.44037E+3	 3.47532E+0	 6.43319E+0	 1.55998E+0	 6.10650E+0	 1.73965E+0	 2.46637E+0	
 2.82895E+1	 3.40430E+3	 3.41618E+0	 6.26608E+0	 1.53135E+0	 5.95535E+0	 1.69834E+0	 2.40472E+0	
 2.83061E+1	 3.36866E+3	 3.35825E+0	 6.10180E+0	 1.50740E+0	 5.80678E+0	 1.65925E+0	 2.34450E+0	
 2.83227E+1	 3.33345E+3	 3.30172E+0	 5.94029E+0	 1.48496E+0	 5.66047E+0	 1.62308E+0	 2.28564E+0	
 2.83394E+1	 3.29867E+3	 3.24479E+0	 5.78154E+0	 1.46120E+0	 5.51642E+0	 1.57808E+0	 2.22824E+0	
 2.83560E+1	 3.26431E+3	 3.18891E+0	 5.62552E+0	 1.43843E+0	 5.37464E+0	 1.54120E+0	 2.17230E+0	
 2.83726E+1	 3.23037E+3	 3.13161E+0	 5.47225E+0	 1.41483E+0	 5.23513E+0	 1.50963E+0	 2.11759E+0	
 2.83892E+1	 3.19684E+3	 3.07587E+0	 5.32172E+0	 1.39214E+0	 5.09789E+0	 1.47760E+0	 2.06402E+0	
 2.84058E+1	 3.16372E+3	 3.01862E+0	 5.17393E+0	 1.36886E+0	 4.96289E+0	 1.44114E+0	 2.01167E+0	
 2.84224E+1	 3.13100E+3	 2.96432E+0	 5.02885E+0	 1.34598E+0	 4.83015E+0	 1.40627E+0	 1.96061E+0	
 2.84391E+1	 3.09868E+3	 2.90832E+0	 4.88644E+0	 1.32252E+0	 4.69968E+0	 1.37409E+0	 1.91075E+0	
 2.84557E+1	 3.06676E+3	 2.85520E+0	 4.74667E+0	 1.29944E+0	 4.57148E+0	 1.33421E+0	 1.86218E+0	
 2.84723E+1	 3.03522E+3	 2.79974E+0	 4.60954E+0	 1.27685E+0	 4.44551E+0	 1.30214E+0	 1.81491E+0	
 2.84889E+1	 3.00408E+3	 2.74678E+0	 4.47504E+0	 1.25440E+0	 4.32175E+0	 1.27340E+0	 1.76872E+0	
 2.85055E+1	 2.97332E+3	 2.68987E+0	 4.34320E+0	 1.23219E+0	 4.20017E+0	 1.24112E+0	 1.72362E+0	
 2.85221E+1	 2.94293E+3	 2.63429E+0	 4.21409E+0	 1.20704E+0	 4.08091E+0	 1.21067E+0	 1.67966E+0	
 2.85387E+1	 2.91292E+3	 2.57994E+0	 4.08764E+0	 1.17861E+0	 3.96426E+0	 1.18396E+0	 1.63671E+0	
 2.85554E+1	 2.88328E+3	 2.52705E+0	 3.96380E+0	 1.15609E+0	 3.85011E+0	 1.15330E+0	 1.59480E+0	
 2.85720E+1	 2.85401E+3	 2.47435E+0	 3.84252E+0	 1.13321E+0	 3.73818E+0	 1.12115E+0	 1.55401E+0	
 2.85886E+1	 2.82510E+3	 2.42364E+0	 3.72374E+0	 1.11114E+0	 3.62844E+0	 1.09007E+0	 1.51436E+0	
 2.86052E+1	 2.79654E+3	 2.37088E+0	 3.60747E+0	 1.08968E+0	 3.52083E+0	 1.05998E+0	 1.47580E+0	
 2.86218E+1	 2.76834E+3	 2.32107E+0	 3.49369E+0	 1.06719E+0	 3.41537E+0	 1.03211E+0	 1.43828E+0	
 2.86384E+1	 2.74050E+3	 2.26749E+0	 3.38242E+0	 1.04201E+0	 3.31225E+0	 1.00726E+0	 1.40171E+0	
 2.86551E+1	 2.71299E+3	 2.21773E+0	 3.27366E+0	 1.02280E+0	 3.21129E+0	 9.79834E-1	 1.36608E+0	
 2.86717E+1	 2.68583E+3	 2.16704E+0	 3.16733E+0	 1.00215E+0	 3.11228E+0	 9.53786E-1	 1.33140E+0	
 2.86883E+1	 2.65901E+3	 2.11865E+0	 3.06340E+0	 9.81942E-1	 3.01527E+0	 9.31748E-1	 1.29759E+0	
 2.87049E+1	 2.63253E+3	 2.06826E+0	 2.96187E+0	 9.61231E-1	 2.92026E+0	 9.09624E-1	 1.26457E+0	
 2.87215E+1	 2.60638E+3	 2.02108E+0	 2.86270E+0	 9.38733E-1	 2.82736E+0	 8.83912E-1	 1.23240E+0	
 2.87381E+1	 2.58055E+3	 1.96973E+0	 2.76592E+0	 9.12501E-1	 2.73685E+0	 8.60006E-1	 1.20113E+0	
 2.87548E+1	 2.55505E+3	 1.92152E+0	 2.67156E+0	 8.91757E-1	 2.64863E+0	 8.39780E-1	 1.17065E+0	
 2.87714E+1	 2.52987E+3	 1.87313E+0	 2.57954E+0	 8.70254E-1	 2.56248E+0	 8.16827E-1	 1.14094E+0	
 2.87880E+1	 2.50501E+3	 1.82647E+0	 2.48983E+0	 8.50567E-1	 2.47834E+0	 7.95275E-1	 1.11203E+0	
 2.88046E+1	 2.48046E+3	 1.77842E+0	 2.40241E+0	 8.31138E-1	 2.39611E+0	 7.77313E-1	 1.08383E+0	
 2.88212E+1	 2.45622E+3	 1.73305E+0	 2.31726E+0	 8.11468E-1	 2.31580E+0	 7.56444E-1	 1.05632E+0	
 2.88378E+1	 2.43229E+3	 1.68499E+0	 2.23437E+0	 7.91218E-1	 2.23744E+0	 7.33978E-1	 1.02959E+0	
 2.88544E+1	 2.40866E+3	 1.63933E+0	 2.15376E+0	 7.67565E-1	 2.16122E+0	 7.17320E-1	 1.00357E+0	
 2.88711E+1	 2.38533E+3	 1.59436E+0	 2.07534E+0	 7.47149E-1	 2.08716E+0	 6.98507E-1	 9.78178E-1	
 2.88877E+1	 2.36230E+3	 1.55101E+0	 1.99906E+0	 7.28449E-1	 2.01501E+0	 6.81231E-1	 9.53435E-1	
 2.89043E+1	 2.33956E+3	 1.50761E+0	 1.92489E+0	 7.09374E-1	 1.94471E+0	 6.66966E-1	 9.29258E-1	
 2.89209E+1	 2.31712E+3	 1.46594E+0	 1.85278E+0	 6.91445E-1	 1.87622E+0	 6.51481E-1	 9.05614E-1	
 2.89375E+1	 2.29496E+3	 1.42218E+0	 1.78275E+0	 6.72942E-1	 1.80951E+0	 6.36939E-1	 8.82509E-1	
 2.89541E+1	 2.27308E+3	 1.38187E+0	 1.71475E+0	 6.54930E-1	 1.74459E+0	 6.25241E-1	 8.59874E-1	
 2.89708E+1	 2.25148E+3	 1.33839E+0	 1.64878E+0	 6.37351E-1	 1.68140E+0	 6.13657E-1	 8.37657E-1	
 2.89874E+1	 2.23017E+3	 1.29688E+0	 1.58488E+0	 6.18635E-1	 1.61999E+0	 6.00470E-1	 8.15884E-1	
 2.90040E+1	 2.20912E+3	 1.25587E+0	 1.52298E+0	 5.97615E-1	 1.56052E+0	 5.87996E-1	 7.94571E-1	
 2.90206E+1	 2.18835E+3	 1.21604E+0	 1.46303E+0	 5.81032E-1	 1.50289E+0	 5.76099E-1	 7.73695E-1	
 2.90372E+1	 2.16785E+3	 1.17656E+0	 1.40501E+0	 5.62509E-1	 1.44698E+0	 5.64855E-1	 7.53234E-1	
 2.90538E+1	 2.14761E+3	 1.13913E+0	 1.34886E+0	 5.45426E-1	 1.39281E+0	 5.54382E-1	 7.33163E-1	
 2.90705E+1	 2.12764E+3	 1.10171E+0	 1.29452E+0	 5.27371E-1	 1.34036E+0	 5.45470E-1	 7.13439E-1	
 2.90871E+1	 2.10792E+3	 1.06659E+0	 1.24193E+0	 5.10573E-1	 1.28961E+0	 5.35474E-1	 6.94054E-1	
 2.91037E+1	 2.08846E+3	 1.03046E+0	 1.19108E+0	 4.93689E-1	 1.24050E+0	 5.25722E-1	 6.75024E-1	
 2.91203E+1	 2.06926E+3	 9.96608E-1	 1.14192E+0	 4.77769E-1	 1.19300E+0	 5.17688E-1	 6.56312E-1	
 2.91369E+1	 2.05030E+3	 9.61258E-1	 1.09445E+0	 4.62203E-1	 1.14705E+0	 5.07624E-1	 6.37925E-1	
 2.91535E+1	 2.03160E+3	 9.28594E-1	 1.04862E+0	 4.47449E-1	 1.10257E+0	 4.99346E-1	 6.19867E-1	
 2.91701E+1	 2.01314E+3	 8.94256E-1	 1.00441E+0	 4.33037E-1	 1.05952E+0	 4.92138E-1	 6.02087E-1	
 2.91868E+1	 1.99492E+3	 8.63126E-1	 9.61798E-1	 4.19024E-1	 1.01786E+0	 4.83652E-1	 5.84588E-1	
 2.92034E+1	 1.97695E+3	 8.30300E-1	 9.20732E-1	 4.05345E-1	 9.77550E-1	 4.74447E-1	 5.67407E-1	
 2.92200E+1	 1.95921E+3	 8.00865E-1	 8.81177E-1	 3.91829E-1	 9.38573E-1	 4.65036E-1	 5.50559E-1	
 2.92366E+1	 1.94170E+3	 7.70172E-1	 8.43079E-1	 3.79047E-1	 9.00882E-1	 4.55622E-1	 5.34049E-1	
 2.92532E+1	 1.92443E+3	 7.41445E-1	 8.06423E-1	 3.63743E-1	 8.64564E-1	 4.46463E-1	 5.17871E-1	
 2.92698E+1	 1.90739E+3	 7.13706E-1	 7.71135E-1	 3.50638E-1	 8.29634E-1	 4.38854E-1	 5.01995E-1	
 2.92865E+1	 1.89058E+3	 6.87362E-1	 7.37160E-1	 3.38746E-1	 7.95928E-1	 4.31071E-1	 4.86395E-1	
 2.93031E+1	 1.87399E+3	 6.60794E-1	 7.04467E-1	 3.26612E-1	 7.63395E-1	 4.22212E-1	 4.71093E-1	
 2.93197E+1	 1.85762E+3	 6.36302E-1	 6.73013E-1	 3.15591E-1	 7.31995E-1	 4.11901E-1	 4.56134E-1	
 2.93363E+1	 1.84148E+3	 6.11263E-1	 6.42759E-1	 3.04580E-1	 7.01673E-1	 4.04310E-1	 4.41497E-1	
 2.93529E+1	 1.82555E+3	 5.88168E-1	 6.13673E-1	 2.94071E-1	 6.72402E-1	 3.94867E-1	 4.27166E-1	
 2.93695E+1	 1.80983E+3	 5.63797E-1	 5.85738E-1	 2.83459E-1	 6.44164E-1	 3.85803E-1	 4.13166E-1	
 2.93862E+1	 1.79433E+3	 5.41615E-1	 5.58932E-1	 2.73106E-1	 6.16951E-1	 3.78074E-1	 3.99467E-1	
 2.94028E+1	 1.77904E+3	 5.18443E-1	 5.33226E-1	 2.63272E-1	 5.90725E-1	 3.69797E-1	 3.86056E-1	
 2.94194E+1	 1.76396E+3	 4.98102E-1	 5.08575E-1	 2.52905E-1	 5.65487E-1	 3.61652E-1	 3.72938E-1	
 2.94360E+1	 1.74909E+3	 4.75868E-1	 4.84956E-1	 2.40738E-1	 5.41351E-1	 3.53656E-1	 3.60111E-1	
 2.94526E+1	 1.73441E+3	 4.56043E-1	 4.62357E-1	 2.31577E-1	 5.18258E-1	 3.45648E-1	 3.47570E-1	
 2.94692E+1	 1.71994E+3	 4.35639E-1	 4.40734E-1	 2.22078E-1	 4.96077E-1	 3.37765E-1	 3.35314E-1	
 2.94859E+1	 1.70567E+3	 4.17298E-1	 4.20051E-1	 2.13333E-1	 4.74787E-1	 3.30900E-1	 3.23323E-1	
 2.95025E+1	 1.69160E+3	 3.98288E-1	 4.00273E-1	 2.04921E-1	 4.54337E-1	 3.23000E-1	 3.11597E-1	
 2.95191E+1	 1.67772E+3	 3.81976E-1	 3.81351E-1	 1.96503E-1	 4.34710E-1	 3.15092E-1	 3.00154E-1	
 2.95357E+1	 1.66403E+3	 3.64616E-1	 3.63247E-1	 1.86940E-1	 4.15962E-1	 3.08238E-1	 2.88976E-1	
 2.95523E+1	 1.65054E+3	 3.49262E-1	 3.45935E-1	 1.79690E-1	 3.98036E-1	 3.00079E-1	 2.78067E-1	
 2.95689E+1	 1.63723E+3	 3.33632E-1	 3.29375E-1	 1.72114E-1	 3.80834E-1	 2.91656E-1	 2.67455E-1	
 2.95855E+1	 1.62412E+3	 3.18964E-1	 3.13550E-1	 1.65252E-1	 3.64339E-1	 2.84713E-1	 2.57119E-1	
 2.96022E+1	 1.61118E+3	 3.03303E-1	 2.98460E-1	 1.58797E-1	 3.48495E-1	 2.77926E-1	 2.47029E-1	
 2.96188E+1	 1.59843E+3	 2.88514E-1	 2.84108E-1	 1.51295E-1	 3.33333E-1	 2.70039E-1	 2.37202E-1	
 2.96354E+1	 1.58586E+3	 2.74358E-1	 2.70459E-1	 1.45371E-1	 3.18828E-1	 2.62131E-1	 2.27659E-1	
 2.96520E+1	 1.57347E+3	 2.61591E-1	 2.57462E-1	 1.40143E-1	 3.04868E-1	 2.54329E-1	 2.18397E-1	
 2.96686E+1	 1.56126E+3	 2.49040E-1	 2.45079E-1	 1.34949E-1	 2.91418E-1	 2.46755E-1	 2.09411E-1	
 2.96852E+1	 1.54922E+3	 2.38505E-1	 2.33256E-1	 1.29725E-1	 2.78477E-1	 2.39714E-1	 2.00687E-1	
 2.97019E+1	 1.53736E+3	 2.28189E-1	 2.21939E-1	 1.25053E-1	 2.66020E-1	 2.33779E-1	 1.92196E-1	
 2.97185E+1	 1.52567E+3	 2.18719E-1	 2.11102E-1	 1.19368E-1	 2.54069E-1	 2.27026E-1	 1.83933E-1	
 2.97351E+1	 1.51415E+3	 2.09340E-1	 2.00721E-1	 1.14743E-1	 2.42622E-1	 2.20702E-1	 1.75904E-1	
 2.97517E+1	 1.50280E+3	 2.00452E-1	 1.90784E-1	 1.10491E-1	 2.31610E-1	 2.15717E-1	 1.68077E-1	
 2.97683E+1	 1.49161E+3	 1.91860E-1	 1.81270E-1	 1.06489E-1	 2.21001E-1	 2.10361E-1	 1.60436E-1	
 2.97849E+1	 1.48059E+3	 1.84834E-1	 1.72135E-1	 1.03081E-1	 2.10754E-1	 2.04923E-1	 1.52989E-1	
 2.98016E+1	 1.46973E+3	 1.78205E-1	 1.63332E-1	 1.00853E-1	 2.00783E-1	 2.00316E-1	 1.45722E-1	
 2.98182E+1	 1.45904E+3	 1.72792E-1	 1.54820E-1	 9.91761E-2	 1.91002E-1	 1.94823E-1	 1.38636E-1	
 2.98348E+1	 1.44851E+3	 1.66644E-1	 1.46589E-1	 9.71779E-2	 1.81402E-1	 1.89152E-1	 1.31750E-1	
 2.98514E+1	 1.43813E+3	 1.61014E-1	 1.38643E-1	 9.49676E-2	 1.72007E-1	 1.84765E-1	 1.25044E-1	
 2.98680E+1	 1.42791E+3	 1.55367E-1	 1.30971E-1	 9.11655E-2	 1.62906E-1	 1.79851E-1	 1.18506E-1	
 2.98846E+1	 1.41785E+3	 1.50090E-1	 1.23564E-1	 8.73779E-2	 1.54176E-1	 1.74927E-1	 1.12143E-1	
 2.99012E+1	 1.40794E+3	 1.44554E-1	 1.16419E-1	 8.37090E-2	 1.45811E-1	 1.69965E-1	 1.05959E-1	
 2.99179E+1	 1.39818E+3	 1.39086E-1	 1.09540E-1	 8.10246E-2	 1.37757E-1	 1.65528E-1	 9.99421E-2	
 2.99345E+1	 1.38858E+3	 1.33192E-1	 1.02938E-1	 7.90800E-2	 1.29929E-1	 1.60359E-1	 9.40980E-2	
 2.99511E+1	 1.37912E+3	 1.27831E-1	 9.66078E-2	 7.72553E-2	 1.22285E-1	 1.55160E-1	 8.84398E-2	
 2.99677E+1	 1.36982E+3	 1.22469E-1	 9.05380E-2	 7.49032E-2	 1.14845E-1	 1.50008E-1	 8.29672E-2	
 2.99843E+1	 1.36066E+3	 1.17963E-1	 8.47076E-2	 7.23152E-2	 1.07647E-1	 1.44541E-1	 7.76850E-2	
 3.00009E+1	 1.35164E+3	 1.13563E-1	 7.90931E-2	 6.99013E-2	 1.00693E-1	 1.38845E-1	 7.26030E-2	
 3.00176E+1	 1.34277E+3	 1.09908E-1	 7.36740E-2	 6.77515E-2	 9.39628E-2	 1.33858E-1	 6.77126E-2	
 3.00342E+1	 1.33405E+3	 1.06091E-1	 6.84360E-2	 6.58814E-2	 8.74290E-2	 1.28371E-1	 6.30100E-2	
 3.00508E+1	 1.32546E+3	 1.02334E-1	 6.33818E-2	 6.37266E-2	 8.10919E-2	 1.23149E-1	 5.84995E-2	
 3.00674E+1	 1.31702E+3	 9.76020E-2	 5.85333E-2	 6.01798E-2	 7.50336E-2	 1.18931E-1	 5.41583E-2	
 3.00840E+1	 1.30871E+3	 9.28567E-2	 5.39147E-2	 5.72272E-2	 6.92930E-2	 1.14194E-1	 4.99776E-2	
 3.01006E+1	 1.30055E+3	 8.80321E-2	 4.95282E-2	 5.41106E-2	 6.38493E-2	 1.08161E-1	 4.59901E-2	
 3.01173E+1	 1.29251E+3	 8.35622E-2	 4.53670E-2	 5.14836E-2	 5.86863E-2	 1.03283E-1	 4.21983E-2	
 3.01339E+1	 1.28462E+3	 7.89686E-2	 4.14257E-2	 4.90592E-2	 5.37704E-2	 9.79685E-2	 3.85892E-2	
 3.01505E+1	 1.27686E+3	 7.44849E-2	 3.77045E-2	 4.67340E-2	 4.90866E-2	 9.26028E-2	 3.51717E-2	
 3.01671E+1	 1.26923E+3	 6.96260E-2	 3.42098E-2	 4.39792E-2	 4.46513E-2	 8.82670E-2	 3.19281E-2	
 3.01837E+1	 1.26174E+3	 6.51960E-2	 3.09404E-2	 4.10347E-2	 4.04946E-2	 8.33658E-2	 2.88502E-2	
 3.02003E+1	 1.25438E+3	 6.08949E-2	 2.78827E-2	 3.80548E-2	 3.66276E-2	 7.83332E-2	 2.59505E-2	
 3.02169E+1	 1.24714E+3	 5.72718E-2	 2.50171E-2	 3.52074E-2	 3.30455E-2	 7.33982E-2	 2.32295E-2	
 3.02336E+1	 1.24004E+3	 5.34794E-2	 2.23314E-2	 3.26399E-2	 2.97282E-2	 6.91379E-2	 2.06734E-2	
 3.02502E+1	 1.23306E+3	 4.98626E-2	 1.98254E-2	 3.02880E-2	 2.66513E-2	 6.42607E-2	 1.82811E-2	
 3.02668E+1	 1.22621E+3	 4.58541E-2	 1.75043E-2	 2.82958E-2	 2.37869E-2	 5.92360E-2	 1.60665E-2	
 3.02834E+1	 1.21949E+3	 4.22184E-2	 1.53685E-2	 2.61201E-2	 2.11263E-2	 5.49819E-2	 1.40182E-2	
 3.03000E+1	 1.21290E+3	 3.91673E-2	 1.33949E-2	 2.46543E-2	 1.86437E-2	 5.03190E-2	 1.21298E-2	
 3.03166E+1	 1.20642E+3	 3.68168E-2	 1.15523E-2	 2.33559E-2	 1.62963E-2	 4.56285E-2	 1.04092E-2	
 3.03333E+1	 1.20008E+3	 3.44220E-2	 9.82480E-3	 2.17671E-2	 1.40901E-2	 4.11810E-2	 8.85242E-3	
 3.03499E+1	 1.19385E+3	 3.18571E-2	 8.21754E-3	 1.98092E-2	 1.20572E-2	 3.69064E-2	 7.45208E-3	
 3.03665E+1	 1.18775E+3	 2.84856E-2	 6.75424E-3	 1.69344E-2	 1.02607E-2	 3.28835E-2	 6.20053E-3	
 3.03831E+1	 1.18176E+3	 2.47790E-2	 5.46257E-3	 1.47750E-2	 8.71026E-3	 2.93684E-2	 5.08417E-3	
 3.03997E+1	 1.17590E+3	 2.08980E-2	 4.35491E-3	 1.29154E-2	 7.35636E-3	 2.56206E-2	 4.09805E-3	
 3.04163E+1	 1.17016E+3	 1.74056E-2	 3.42606E-3	 1.15458E-2	 6.16035E-3	 2.20227E-2	 3.24366E-3	
 3.04330E+1	 1.16453E+3	 1.43957E-2	 2.65488E-3	 1.05272E-2	 5.08110E-3	 1.90218E-2	 2.50760E-3	
 3.04496E+1	 1.15903E+3	 1.20708E-2	 2.01307E-3	 9.64999E-3	 4.09455E-3	 1.59915E-2	 1.87971E-3	
 3.04662E+1	 1.15364E+3	 9.95008E-3	 1.47906E-3	 8.72628E-3	 3.19606E-3	 1.29929E-2	 1.35993E-3	
 3.04828E+1	 1.14836E+3	 8.13406E-3	 1.04052E-3	 7.75126E-3	 2.39040E-3	 1.04327E-2	 9.39835E-4	
 3.04994E+1	 1.14321E+3	 6.25380E-3	 6.91619E-4	 6.54611E-3	 1.69134E-3	 8.11585E-3	 6.07202E-4	
 3.05160E+1	 1.13817E+3	 4.68896E-3	 4.26258E-4	 5.46715E-3	 1.10397E-3	 5.90104E-3	 3.55837E-4	
 3.05326E+1	 1.13324E+3	 3.27538E-3	 2.33123E-4	 4.20312E-3	 6.31145E-4	 3.90721E-3	 1.79945E-4	
 3.05493E+1	 1.12843E+3	 2.14366E-3	 1.01712E-4	 2.84860E-3	 2.86357E-4	 2.23098E-3	 6.98684E-5	
 3.05659E+1	 1.12373E+3	 1.02533E-3	 2.48641E-5	 1.50404E-3	 7.35386E-5	 8.32546E-4	 1.49301E-5	
 3.05825E+1	 1.11914E+3	 6.93889E-18	 0.00000E+0	 0.00000E+0	 0.00000E+0	 0.00000E+0	 0.00000E+0	
ELUstop :

MWDstart :
Molar mass	I2: VWD 1, Signal A	Integral[%]	I2: VWD 1, Signal B	Integral[%]	I2: RID 1, RI Signal	Integral[%]

 1.11914E+3	 1.91519E-18	 7.48328E-19	 0.00000E+0	 0.00000E+0	 0.00000E+0	 0.00000E+0	
 1.12926E+3	 6.14831E-4	 2.40235E-4	 1.63955E-3	 6.40629E-4	 4.89541E-4	 1.91281E-4	
 1.13946E+3	 1.28807E-3	 7.43527E-4	 2.93557E-3	 1.78765E-3	 1.21277E-3	 6.65149E-4	
 1.14976E+3	 2.10525E-3	 1.56612E-3	 3.95296E-3	 3.33221E-3	 2.00736E-3	 1.44949E-3	
 1.16015E+3	 2.96555E-3	 2.72486E-3	 4.69057E-3	 5.16497E-3	 2.90785E-3	 2.58569E-3	
 1.17064E+3	 4.06109E-3	 4.31167E-3	 5.39494E-3	 7.27296E-3	 3.78905E-3	 4.06620E-3	
 1.18122E+3	 5.45264E-3	 6.44220E-3	 6.56194E-3	 9.83693E-3	 4.79372E-3	 5.93927E-3	
 1.19189E+3	 6.69903E-3	 9.05974E-3	 8.30178E-3	 1.30807E-2	 5.71954E-3	 8.17409E-3	
 1.20266E+3	 7.50193E-3	 1.19910E-2	 9.58200E-3	 1.68247E-2	 6.73529E-3	 1.08058E-2	
 1.21353E+3	 8.16733E-3	 1.51822E-2	 1.03462E-2	 2.08673E-2	 7.77190E-3	 1.38425E-2	
 1.22450E+3	 9.09167E-3	 1.87347E-2	 1.13317E-2	 2.52950E-2	 8.69993E-3	 1.72419E-2	
 1.23557E+3	 1.01437E-2	 2.26981E-2	 1.24446E-2	 3.01575E-2	 9.68269E-3	 2.10253E-2	
 1.24673E+3	 1.10956E-2	 2.70336E-2	 1.37386E-2	 3.55256E-2	 1.05129E-2	 2.51330E-2	
 1.25800E+3	 1.20222E-2	 3.17310E-2	 1.52044E-2	 4.14665E-2	 1.14029E-2	 2.95885E-2	
 1.26937E+3	 1.30663E-2	 3.68365E-2	 1.66389E-2	 4.79679E-2	 1.22450E-2	 3.43731E-2	
 1.28084E+3	 1.41481E-2	 4.23646E-2	 1.78053E-2	 5.49250E-2	 1.29938E-2	 3.94502E-2	
 1.29242E+3	 1.51397E-2	 4.82802E-2	 1.88079E-2	 6.22739E-2	 1.38394E-2	 4.48577E-2	
 1.30410E+3	 1.60883E-2	 5.45664E-2	 1.99635E-2	 7.00743E-2	 1.46273E-2	 5.05731E-2	
 1.31588E+3	 1.70506E-2	 6.12287E-2	 2.11866E-2	 7.83526E-2	 1.53864E-2	 5.65851E-2	
 1.32778E+3	 1.79168E-2	 6.82294E-2	 2.24801E-2	 8.71363E-2	 1.59685E-2	 6.28246E-2	
 1.33978E+3	 1.85715E-2	 7.54859E-2	 2.31366E-2	 9.61766E-2	 1.66910E-2	 6.93463E-2	
 1.35189E+3	 1.91850E-2	 8.29821E-2	 2.38074E-2	 1.05479E-1	 1.73471E-2	 7.61244E-2	
 1.36410E+3	 1.99373E-2	 9.07723E-2	 2.46241E-2	 1.15100E-1	 1.80651E-2	 8.31831E-2	
 1.37643E+3	 2.07865E-2	 9.88943E-2	 2.54178E-2	 1.25032E-1	 1.87059E-2	 9.04921E-2	
 1.38887E+3	 2.16960E-2	 1.07372E-1	 2.59573E-2	 1.35174E-1	 1.93102E-2	 9.80372E-2	
 1.40142E+3	 2.26613E-2	 1.16226E-1	 2.65621E-2	 1.45553E-1	 1.98624E-2	 1.05798E-1	
 1.41409E+3	 2.35410E-2	 1.25424E-1	 2.75775E-2	 1.56329E-1	 2.03561E-2	 1.13752E-1	
 1.42687E+3	 2.43661E-2	 1.34945E-1	 2.88052E-2	 1.67584E-1	 2.08733E-2	 1.21908E-1	
 1.43976E+3	 2.52196E-2	 1.44799E-1	 2.99369E-2	 1.79281E-1	 2.13638E-2	 1.30255E-1	
 1.45278E+3	 2.60851E-2	 1.54992E-1	 3.04708E-2	 1.91187E-1	 2.18354E-2	 1.38787E-1	
 1.46591E+3	 2.69234E-2	 1.65511E-1	 3.08752E-2	 2.03251E-1	 2.24045E-2	 1.47541E-1	
 1.47915E+3	 2.78354E-2	 1.76388E-1	 3.13593E-2	 2.15504E-1	 2.28627E-2	 1.56475E-1	
 1.49252E+3	 2.88714E-2	 1.87669E-1	 3.22919E-2	 2.28122E-1	 2.33747E-2	 1.65608E-1	
 1.50601E+3	 3.01659E-2	 1.99456E-1	 3.34708E-2	 2.41200E-1	 2.38653E-2	 1.74933E-1	
 1.51962E+3	 3.15031E-2	 2.11765E-1	 3.47429E-2	 2.54775E-1	 2.43765E-2	 1.84458E-1	
 1.53335E+3	 3.28712E-2	 2.24609E-1	 3.62694E-2	 2.68947E-1	 2.50133E-2	 1.94231E-1	
 1.54721E+3	 3.43174E-2	 2.38018E-1	 3.76831E-2	 2.83671E-1	 2.55882E-2	 2.04229E-1	
 1.56120E+3	 3.58066E-2	 2.52009E-1	 3.91218E-2	 2.98957E-1	 2.62384E-2	 2.14482E-1	
 1.57530E+3	 3.76012E-2	 2.66701E-1	 4.05479E-2	 3.14800E-1	 2.69624E-2	 2.25017E-1	
 1.58954E+3	 3.94445E-2	 2.82113E-1	 4.20087E-2	 3.31215E-1	 2.77008E-2	 2.35841E-1	
 1.60391E+3	 4.14621E-2	 2.98314E-1	 4.38001E-2	 3.48329E-1	 2.84339E-2	 2.46951E-1	
 1.61840E+3	 4.35672E-2	 3.15337E-1	 4.57251E-2	 3.66195E-1	 2.90906E-2	 2.58317E-1	
 1.63303E+3	 4.56121E-2	 3.33159E-1	 4.75028E-2	 3.84756E-1	 2.96787E-2	 2.69914E-1	
 1.64779E+3	 4.76567E-2	 3.51780E-1	 4.94626E-2	 4.04083E-1	 3.03848E-2	 2.81786E-1	
 1.66268E+3	 4.96776E-2	 3.71191E-1	 5.13717E-2	 4.24155E-1	 3.11060E-2	 2.93940E-1	
 1.67771E+3	 5.19262E-2	 3.91480E-1	 5.38599E-2	 4.45200E-1	 3.16772E-2	 3.06318E-1	
 1.69287E+3	 5.40201E-2	 4.12588E-1	 5.60261E-2	 4.67091E-1	 3.23419E-2	 3.18955E-1	
 1.70817E+3	 5.64699E-2	 4.34652E-1	 5.81663E-2	 4.89819E-1	 3.29824E-2	 3.31842E-1	
 1.72361E+3	 5.88216E-2	 4.57636E-1	 6.04028E-2	 5.13420E-1	 3.35307E-2	 3.44944E-1	
 1.73918E+3	 6.13751E-2	 4.81617E-1	 6.27605E-2	 5.37943E-1	 3.41737E-2	 3.58297E-1	
 1.75490E+3	 6.39180E-2	 5.06592E-1	 6.52710E-2	 5.63447E-1	 3.48117E-2	 3.71899E-1	
 1.77076E+3	 6.65687E-2	 5.32603E-1	 6.81645E-2	 5.90081E-1	 3.54459E-2	 3.85749E-1	
 1.78676E+3	 6.91627E-2	 5.59627E-1	 7.05784E-2	 6.17658E-1	 3.60880E-2	 3.99849E-1	
 1.80291E+3	 7.18987E-2	 5.87720E-1	 7.29664E-2	 6.46168E-1	 3.67021E-2	 4.14190E-1	
 1.81921E+3	 7.46627E-2	 6.16894E-1	 7.54410E-2	 6.75646E-1	 3.73497E-2	 4.28784E-1	
 1.83565E+3	 7.74438E-2	 6.47154E-1	 7.78943E-2	 7.06082E-1	 3.80795E-2	 4.43663E-1	
 1.85224E+3	 8.02552E-2	 6.78512E-1	 8.03825E-2	 7.37490E-1	 3.87008E-2	 4.58785E-1	
 1.86898E+3	 8.30981E-2	 7.10981E-1	 8.28971E-2	 7.69880E-1	 3.94085E-2	 4.74183E-1	
 1.88587E+3	 8.60473E-2	 7.44603E-1	 8.55709E-2	 8.03316E-1	 4.01228E-2	 4.89860E-1	
 1.90291E+3	 8.90392E-2	 7.79393E-1	 8.82724E-2	 8.37807E-1	 4.06987E-2	 5.05763E-1	
 1.92011E+3	 9.21005E-2	 8.15380E-1	 9.11302E-2	 8.73414E-1	 4.12289E-2	 5.21872E-1	
 1.93746E+3	 9.52734E-2	 8.52607E-1	 9.44583E-2	 9.10322E-1	 4.18555E-2	 5.38227E-1	
 1.95497E+3	 9.86193E-2	 8.91141E-1	 9.74478E-2	 9.48399E-1	 4.25379E-2	 5.54848E-1	
 1.97264E+3	 1.01884E-1	 9.30950E-1	 1.00325E-1	 9.87599E-1	 4.32154E-2	 5.71733E-1	
 1.99047E+3	 1.05358E-1	 9.72117E-1	 1.03281E-1	 1.02795E+0	 4.38726E-2	 5.88876E-1	
 2.00846E+3	 1.08781E-1	 1.01462E+0	 1.06266E-1	 1.06948E+0	 4.44716E-2	 6.06252E-1	
 2.02661E+3	 1.12356E-1	 1.05852E+0	 1.09313E-1	 1.11219E+0	 4.49654E-2	 6.23822E-1	
 2.04493E+3	 1.15898E-1	 1.10381E+0	 1.12415E-1	 1.15611E+0	 4.54844E-2	 6.41594E-1	
 2.06341E+3	 1.19522E-1	 1.15051E+0	 1.15640E-1	 1.20130E+0	 4.61422E-2	 6.59624E-1	
 2.08205E+3	 1.23135E-1	 1.19862E+0	 1.18957E-1	 1.24778E+0	 4.67377E-2	 6.77886E-1	
 2.10087E+3	 1.26777E-1	 1.24816E+0	 1.22403E-1	 1.29560E+0	 4.73344E-2	 6.96381E-1	
 2.11986E+3	 1.30457E-1	 1.29913E+0	 1.25906E-1	 1.34480E+0	 4.80204E-2	 7.15144E-1	
 2.13902E+3	 1.34158E-1	 1.35155E+0	 1.29501E-1	 1.39540E+0	 4.86501E-2	 7.34153E-1	
 2.15835E+3	 1.37987E-1	 1.40547E+0	 1.33125E-1	 1.44742E+0	 4.92863E-2	 7.53411E-1	
 2.17785E+3	 1.41853E-1	 1.46090E+0	 1.36688E-1	 1.50083E+0	 5.00357E-2	 7.72962E-1	
 2.19754E+3	 1.45863E-1	 1.51789E+0	 1.40314E-1	 1.55565E+0	 5.08272E-2	 7.92822E-1	
 2.21740E+3	 1.49877E-1	 1.57645E+0	 1.43834E-1	 1.61185E+0	 5.16630E-2	 8.13008E-1	
 2.23744E+3	 1.53981E-1	 1.63662E+0	 1.48104E-1	 1.66972E+0	 5.25393E-2	 8.33537E-1	
 2.25766E+3	 1.58117E-1	 1.69840E+0	 1.51652E-1	 1.72898E+0	 5.34347E-2	 8.54416E-1	
 2.27806E+3	 1.62400E-1	 1.76185E+0	 1.55055E-1	 1.78956E+0	 5.41842E-2	 8.75587E-1	
 2.29865E+3	 1.66228E-1	 1.82680E+0	 1.58563E-1	 1.85152E+0	 5.49689E-2	 8.97066E-1	
 2.31942E+3	 1.70556E-1	 1.89345E+0	 1.62144E-1	 1.91487E+0	 5.60111E-2	 9.18951E-1	
 2.34039E+3	 1.74503E-1	 1.96163E+0	 1.65540E-1	 1.97955E+0	 5.70823E-2	 9.41255E-1	
 2.36154E+3	 1.78652E-1	 2.03144E+0	 1.69186E-1	 2.04566E+0	 5.80424E-2	 9.63934E-1	
 2.38288E+3	 1.82760E-1	 2.10285E+0	 1.72726E-1	 2.11315E+0	 5.92213E-2	 9.87074E-1	
 2.40442E+3	 1.86981E-1	 2.17591E+0	 1.76538E-1	 2.18213E+0	 6.05177E-2	 1.01072E+0	
 2.42615E+3	 1.91265E-1	 2.25064E+0	 1.80918E-1	 2.25282E+0	 6.16949E-2	 1.03483E+0	
 2.44807E+3	 1.95693E-1	 2.32710E+0	 1.85014E-1	 2.32511E+0	 6.30902E-2	 1.05948E+0	
 2.47020E+3	 2.00057E-1	 2.40527E+0	 1.88623E-1	 2.39881E+0	 6.46396E-2	 1.08474E+0	
 2.49252E+3	 2.04307E-1	 2.48510E+0	 1.92228E-1	 2.47392E+0	 6.59483E-2	 1.11050E+0	
 2.51505E+3	 2.08753E-1	 2.56667E+0	 1.95778E-1	 2.55042E+0	 6.72005E-2	 1.13676E+0	
 2.53778E+3	 2.12999E-1	 2.64990E+0	 1.99433E-1	 2.62835E+0	 6.87448E-2	 1.16362E+0	
 2.56071E+3	 2.17464E-1	 2.73487E+0	 2.03441E-1	 2.70784E+0	 7.03075E-2	 1.19109E+0	
 2.58386E+3	 2.21814E-1	 2.82154E+0	 2.07135E-1	 2.78877E+0	 7.16036E-2	 1.21907E+0	
 2.60721E+3	 2.26523E-1	 2.91005E+0	 2.12163E-1	 2.87167E+0	 7.32685E-2	 1.24770E+0	
 2.63077E+3	 2.30729E-1	 3.00020E+0	 2.16211E-1	 2.95615E+0	 7.50101E-2	 1.27701E+0	
 2.65455E+3	 2.35187E-1	 3.09210E+0	 2.19905E-1	 3.04208E+0	 7.65097E-2	 1.30690E+0	
 2.67854E+3	 2.39561E-1	 3.18570E+0	 2.23488E-1	 3.12940E+0	 7.79433E-2	 1.33736E+0	
 2.70274E+3	 2.43929E-1	 3.28101E+0	 2.27076E-1	 3.21813E+0	 7.95662E-2	 1.36845E+0	
 2.72717E+3	 2.48412E-1	 3.37808E+0	 2.30586E-1	 3.30822E+0	 8.13812E-2	 1.40025E+0	
 2.75182E+3	 2.52842E-1	 3.47687E+0	 2.34163E-1	 3.39972E+0	 8.31563E-2	 1.43274E+0	
 2.77669E+3	 2.57622E-1	 3.57753E+0	 2.38896E-1	 3.49306E+0	 8.47580E-2	 1.46586E+0	
 2.80178E+3	 2.61811E-1	 3.67983E+0	 2.42576E-1	 3.58785E+0	 8.66700E-2	 1.49972E+0	
 2.82710E+3	 2.66500E-1	 3.78396E+0	 2.46297E-1	 3.68408E+0	 8.86741E-2	 1.53437E+0	
 2.85265E+3	 2.70852E-1	 3.88979E+0	 2.50115E-1	 3.78181E+0	 9.07238E-2	 1.56982E+0	
 2.87843E+3	 2.75369E-1	 3.99739E+0	 2.54057E-1	 3.88108E+0	 9.28302E-2	 1.60609E+0	
 2.90445E+3	 2.79935E-1	 4.10677E+0	 2.57956E-1	 3.98187E+0	 9.48640E-2	 1.64316E+0	
 2.93070E+3	 2.84527E-1	 4.21794E+0	 2.62402E-1	 4.08440E+0	 9.66868E-2	 1.68094E+0	
 2.95718E+3	 2.89250E-1	 4.33096E+0	 2.67394E-1	 4.18888E+0	 9.84319E-2	 1.71940E+0	
 2.98391E+3	 2.94038E-1	 4.44585E+0	 2.71371E-1	 4.29491E+0	 1.00500E-1	 1.75867E+0	
 3.01088E+3	 2.98928E-1	 4.56265E+0	 2.75042E-1	 4.40238E+0	 1.02586E-1	 1.79875E+0	
 3.03809E+3	 3.03277E-1	 4.68115E+0	 2.78859E-1	 4.51134E+0	 1.04336E-1	 1.83952E+0	
 3.06555E+3	 3.07994E-1	 4.80150E+0	 2.82652E-1	 4.62178E+0	 1.06411E-1	 1.88110E+0	
 3.09325E+3	 3.12481E-1	 4.92359E+0	 2.86519E-1	 4.73374E+0	 1.08943E-1	 1.92366E+0	
 3.12121E+3	 3.17065E-1	 5.04748E+0	 2.90443E-1	 4.84722E+0	 1.11195E-1	 1.96711E+0	
 3.14941E+3	 3.21747E-1	 5.17320E+0	 2.94321E-1	 4.96222E+0	 1.13195E-1	 2.01134E+0	
 3.17788E+3	 3.26264E-1	 5.30068E+0	 2.98115E-1	 5.07871E+0	 1.15538E-1	 2.05648E+0	
 3.20660E+3	 3.31161E-1	 5.43008E+0	 3.02017E-1	 5.19671E+0	 1.17823E-1	 2.10252E+0	
 3.23558E+3	 3.35685E-1	 5.56124E+0	 3.05709E-1	 5.31617E+0	 1.19719E-1	 2.14930E+0	
 3.26482E+3	 3.40482E-1	 5.69428E+0	 3.09656E-1	 5.43716E+0	 1.21695E-1	 2.19685E+0	
 3.29432E+3	 3.45100E-1	 5.82912E+0	 3.13407E-1	 5.55962E+0	 1.23999E-1	 2.24530E+0	
 3.32410E+3	 3.49747E-1	 5.96578E+0	 3.17252E-1	 5.68358E+0	 1.26743E-1	 2.29482E+0	
 3.35414E+3	 3.54443E-1	 6.10427E+0	 3.21086E-1	 5.80904E+0	 1.29370E-1	 2.34537E+0	
 3.38445E+3	 3.59083E-1	 6.24458E+0	 3.24723E-1	 5.93592E+0	 1.31461E-1	 2.39674E+0	
 3.41504E+3	 3.63900E-1	 6.38677E+0	 3.28824E-1	 6.06440E+0	 1.34082E-1	 2.44913E+0	
 3.44590E+3	 3.68764E-1	 6.53086E+0	 3.33864E-1	 6.19485E+0	 1.36644E-1	 2.50252E+0	
 3.47705E+3	 3.73781E-1	 6.67691E+0	 3.37905E-1	 6.32688E+0	 1.38812E-1	 2.55676E+0	
 3.50847E+3	 3.78482E-1	 6.82479E+0	 3.41994E-1	 6.46051E+0	 1.41220E-1	 2.61194E+0	
 3.54018E+3	 3.83271E-1	 6.97455E+0	 3.46080E-1	 6.59574E+0	 1.44173E-1	 2.66827E+0	
 3.57217E+3	 3.88201E-1	 7.12623E+0	 3.50041E-1	 6.73251E+0	 1.47165E-1	 2.72578E+0	
 3.60446E+3	 3.92898E-1	 7.27975E+0	 3.54000E-1	 6.87083E+0	 1.49417E-1	 2.78416E+0	
 3.63703E+3	 3.98056E-1	 7.43528E+0	 3.57968E-1	 7.01070E+0	 1.52308E-1	 2.84367E+0	
 3.66990E+3	 4.02772E-1	 7.59266E+0	 3.61821E-1	 7.15207E+0	 1.55177E-1	 2.90430E+0	
 3.70307E+3	 4.07726E-1	 7.75197E+0	 3.65841E-1	 7.29502E+0	 1.57578E-1	 2.96587E+0	
 3.73654E+3	 4.12524E-1	 7.91316E+0	 3.69840E-1	 7.43953E+0	 1.60205E-1	 3.02847E+0	
 3.77031E+3	 4.17243E-1	 8.07619E+0	 3.73884E-1	 7.58562E+0	 1.63180E-1	 3.09223E+0	
 3.80438E+3	 4.22095E-1	 8.24112E+0	 3.78007E-1	 7.73332E+0	 1.66143E-1	 3.15715E+0	
 3.83876E+3	 4.26755E-1	 8.40787E+0	 3.81704E-1	 7.88246E+0	 1.68643E-1	 3.22304E+0	
 3.87346E+3	 4.31965E-1	 8.57665E+0	 3.86866E-1	 8.03362E+0	 1.72472E-1	 3.29043E+0	
 3.90846E+3	 4.36610E-1	 8.74725E+0	 3.91101E-1	 8.18644E+0	 1.75775E-1	 3.35912E+0	
 3.94378E+3	 4.41484E-1	 8.91975E+0	 3.95092E-1	 8.34082E+0	 1.78594E-1	 3.42890E+0	
 3.97943E+3	 4.46437E-1	 9.09419E+0	 3.99048E-1	 8.49674E+0	 1.81205E-1	 3.49970E+0	
 4.01539E+3	 4.51228E-1	 9.27050E+0	 4.02983E-1	 8.65420E+0	 1.84023E-1	 3.57161E+0	
 4.05168E+3	 4.56324E-1	 9.44880E+0	 4.07010E-1	 8.81323E+0	 1.87497E-1	 3.64487E+0	
 4.08830E+3	 4.61132E-1	 9.62898E+0	 4.10852E-1	 8.97376E+0	 1.90814E-1	 3.71942E+0	
 4.12525E+3	 4.66242E-1	 9.81116E+0	 4.14948E-1	 9.13590E+0	 1.93701E-1	 3.79511E+0	
 4.16253E+3	 4.71280E-1	 9.99530E+0	 4.18801E-1	 9.29954E+0	 1.96953E-1	 3.87207E+0	
 4.20015E+3	 4.76428E-1	 1.01815E+1	 4.23113E-1	 9.46486E+0	 2.00514E-1	 3.95041E+0	
 4.23811E+3	 4.81744E-1	 1.03697E+1	 4.28169E-1	 9.63216E+0	 2.03951E-1	 4.03010E+0	
 4.27641E+3	 4.86493E-1	 1.05598E+1	 4.32236E-1	 9.80105E+0	 2.06861E-1	 4.11093E+0	
 4.31506E+3	 4.91871E-1	 1.07520E+1	 4.36237E-1	 9.97150E+0	 2.10531E-1	 4.19319E+0	
 4.35406E+3	 4.96784E-1	 1.09461E+1	 4.40091E-1	 1.01435E+1	 2.14221E-1	 4.27690E+0	
 4.39341E+3	 5.01755E-1	 1.11421E+1	 4.44054E-1	 1.03170E+1	 2.17544E-1	 4.36190E+0	
 4.43311E+3	 5.06777E-1	 1.13401E+1	 4.48016E-1	 1.04920E+1	 2.20838E-1	 4.44819E+0	
 4.47318E+3	 5.11723E-1	 1.15401E+1	 4.52006E-1	 1.06686E+1	 2.24714E-1	 4.53599E+0	
 4.51360E+3	 5.17094E-1	 1.17421E+1	 4.57200E-1	 1.08473E+1	 2.29443E-1	 4.62564E+0	
 4.55439E+3	 5.21850E-1	 1.19460E+1	 4.61399E-1	 1.10276E+1	 2.32709E-1	 4.71657E+0	
 4.59556E+3	 5.27003E-1	 1.21520E+1	 4.65551E-1	 1.12095E+1	 2.36515E-1	 4.80898E+0	
 4.63709E+3	 5.32031E-1	 1.23598E+1	 4.69629E-1	 1.13930E+1	 2.40563E-1	 4.90298E+0	
 4.67900E+3	 5.36919E-1	 1.25696E+1	 4.73690E-1	 1.15781E+1	 2.44401E-1	 4.99848E+0	
 4.72128E+3	 5.42048E-1	 1.27814E+1	 4.77829E-1	 1.17648E+1	 2.47738E-1	 5.09528E+0	
 4.76395E+3	 5.46840E-1	 1.29951E+1	 4.81481E-1	 1.19529E+1	 2.51119E-1	 5.19340E+0	
 4.80701E+3	 5.51816E-1	 1.32107E+1	 4.85656E-1	 1.21427E+1	 2.55379E-1	 5.29318E+0	
 4.85045E+3	 5.56798E-1	 1.34283E+1	 4.90403E-1	 1.23343E+1	 2.59665E-1	 5.39464E+0	
 4.89429E+3	 5.61856E-1	 1.36478E+1	 4.94991E-1	 1.25277E+1	 2.63606E-1	 5.49764E+0	
 4.93852E+3	 5.66918E-1	 1.38693E+1	 4.99022E-1	 1.27227E+1	 2.67336E-1	 5.60210E+0	
 4.98315E+3	 5.71603E-1	 1.40927E+1	 5.02976E-1	 1.29192E+1	 2.71643E-1	 5.70824E+0	
 5.02819E+3	 5.76653E-1	 1.43180E+1	 5.07145E-1	 1.31174E+1	 2.76098E-1	 5.81612E+0	
 5.07363E+3	 5.81440E-1	 1.45452E+1	 5.11034E-1	 1.33170E+1	 2.80600E-1	 5.92576E+0	
 5.11948E+3	 5.86254E-1	 1.47743E+1	 5.15158E-1	 1.35183E+1	 2.85267E-1	 6.03722E+0	
 5.16575E+3	 5.91129E-1	 1.50052E+1	 5.19857E-1	 1.37214E+1	 2.89951E-1	 6.15052E+0	
 5.21244E+3	 5.95994E-1	 1.52381E+1	 5.25066E-1	 1.39266E+1	 2.94347E-1	 6.26553E+0	
 5.25954E+3	 6.01065E-1	 1.54730E+1	 5.29287E-1	 1.41334E+1	 2.98077E-1	 6.38200E+0	
 5.30708E+3	 6.05705E-1	 1.57096E+1	 5.33662E-1	 1.43419E+1	 3.02807E-1	 6.50032E+0	
 5.35504E+3	 6.10661E-1	 1.59482E+1	 5.37976E-1	 1.45521E+1	 3.07695E-1	 6.62054E+0	
 5.40344E+3	 6.15568E-1	 1.61888E+1	 5.42191E-1	 1.47640E+1	 3.12154E-1	 6.74251E+0	
 5.45227E+3	 6.20294E-1	 1.64311E+1	 5.46333E-1	 1.49775E+1	 3.16578E-1	 6.86621E+0	
 5.50155E+3	 6.25333E-1	 1.66755E+1	 5.50487E-1	 1.51926E+1	 3.22726E-1	 6.99231E+0	
 5.55127E+3	 6.29919E-1	 1.69216E+1	 5.54585E-1	 1.54093E+1	 3.27579E-1	 7.12031E+0	
 5.60144E+3	 6.34738E-1	 1.71696E+1	 5.58859E-1	 1.56276E+1	 3.31811E-1	 7.24996E+0	
 5.65206E+3	 6.39433E-1	 1.74195E+1	 5.63062E-1	 1.58476E+1	 3.36448E-1	 7.38142E+0	
 5.70314E+3	 6.44053E-1	 1.76711E+1	 5.67280E-1	 1.60693E+1	 3.41620E-1	 7.51490E+0	
 5.75468E+3	 6.48809E-1	 1.79246E+1	 5.71688E-1	 1.62927E+1	 3.46829E-1	 7.65042E+0	
 5.80669E+3	 6.53400E-1	 1.81799E+1	 5.75731E-1	 1.65176E+1	 3.51137E-1	 7.78762E+0	
 5.85917E+3	 6.58143E-1	 1.84371E+1	 5.80217E-1	 1.67443E+1	 3.56450E-1	 7.92690E+0	
 5.91212E+3	 6.62825E-1	 1.86961E+1	 5.84514E-1	 1.69727E+1	 3.62045E-1	 8.06836E+0	
 5.96555E+3	 6.67499E-1	 1.89569E+1	 5.88891E-1	 1.72028E+1	 3.67608E-1	 8.21200E+0	
 6.01947E+3	 6.72209E-1	 1.92195E+1	 5.93715E-1	 1.74348E+1	 3.72843E-1	 8.35768E+0	
 6.07387E+3	 6.76849E-1	 1.94840E+1	 5.99169E-1	 1.76689E+1	 3.77336E-1	 8.50512E+0	
 6.12876E+3	 6.81823E-1	 1.97504E+1	 6.03354E-1	 1.79047E+1	 3.83130E-1	 8.65482E+0	
 6.18415E+3	 6.86379E-1	 2.00186E+1	 6.07632E-1	 1.81421E+1	 3.88800E-1	 8.80674E+0	
 6.24004E+3	 6.91024E-1	 2.02886E+1	 6.11868E-1	 1.83812E+1	 3.94052E-1	 8.96071E+0	
 6.29644E+3	 6.95765E-1	 2.05605E+1	 6.16104E-1	 1.86219E+1	 3.99614E-1	 9.11685E+0	
 6.35334E+3	 7.00220E-1	 2.08341E+1	 6.20549E-1	 1.88644E+1	 4.06716E-1	 9.27577E+0	
 6.41076E+3	 7.05106E-1	 2.11096E+1	 6.24982E-1	 1.91086E+1	 4.12648E-1	 9.43700E+0	
 6.46870E+3	 7.09625E-1	 2.13869E+1	 6.29510E-1	 1.93545E+1	 4.17616E-1	 9.60018E+0	
 6.52716E+3	 7.14282E-1	 2.16660E+1	 6.34043E-1	 1.96023E+1	 4.23302E-1	 9.76558E+0	
 6.58615E+3	 7.18934E-1	 2.19469E+1	 6.38522E-1	 1.98518E+1	 4.29565E-1	 9.93342E+0	
 6.64567E+3	 7.23388E-1	 2.22295E+1	 6.42937E-1	 2.01030E+1	 4.35644E-1	 1.01036E+1	
 6.70573E+3	 7.28105E-1	 2.25140E+1	 6.47419E-1	 2.03560E+1	 4.40869E-1	 1.02759E+1	
 6.76634E+3	 7.32510E-1	 2.28002E+1	 6.51705E-1	 2.06106E+1	 4.48656E-1	 1.04512E+1	
 6.82749E+3	 7.37081E-1	 2.30882E+1	 6.56117E-1	 2.08670E+1	 4.55592E-1	 1.06292E+1	
 6.88919E+3	 7.41604E-1	 2.33780E+1	 6.60357E-1	 2.11250E+1	 4.61574E-1	 1.08096E+1	
 6.95145E+3	 7.46014E-1	 2.36695E+1	 6.64473E-1	 2.13846E+1	 4.67370E-1	 1.09922E+1	
 7.01428E+3	 7.50554E-1	 2.39628E+1	 6.69065E-1	 2.16460E+1	 4.74337E-1	 1.11775E+1	
 7.07767E+3	 7.55039E-1	 2.42578E+1	 6.74364E-1	 2.19095E+1	 4.81275E-1	 1.13656E+1	
 7.14163E+3	 7.59693E-1	 2.45546E+1	 6.78842E-1	 2.21748E+1	 4.87210E-1	 1.15560E+1	
 7.20618E+3	 7.64164E-1	 2.48532E+1	 6.83153E-1	 2.24417E+1	 4.92931E-1	 1.17486E+1	
 7.27130E+3	 7.68562E-1	 2.51535E+1	 6.87566E-1	 2.27104E+1	 4.99208E-1	 1.19436E+1	
 7.33702E+3	 7.73154E-1	 2.54556E+1	 6.92045E-1	 2.29808E+1	 5.06508E-1	 1.21415E+1	
 7.40333E+3	 7.77456E-1	 2.57594E+1	 6.96156E-1	 2.32528E+1	 5.13716E-1	 1.23423E+1	
 7.47024E+3	 7.82153E-1	 2.60650E+1	 7.01550E-1	 2.35269E+1	 5.19978E-1	 1.25454E+1	
 7.53775E+3	 7.86552E-1	 2.63723E+1	 7.06386E-1	 2.38029E+1	 5.26977E-1	 1.27513E+1	
 7.60587E+3	 7.90986E-1	 2.66814E+1	 7.10801E-1	 2.40807E+1	 5.34543E-1	 1.29602E+1	
 7.67461E+3	 7.95641E-1	 2.69923E+1	 7.15184E-1	 2.43601E+1	 5.41990E-1	 1.31720E+1	
 7.74397E+3	 7.99940E-1	 2.73048E+1	 7.19548E-1	 2.46412E+1	 5.48429E-1	 1.33863E+1	
 7.81396E+3	 8.04468E-1	 2.76192E+1	 7.24068E-1	 2.49242E+1	 5.56069E-1	 1.36035E+1	
 7.88458E+3	 8.08786E-1	 2.79352E+1	 7.28493E-1	 2.52088E+1	 5.64096E-1	 1.38240E+1	
 7.95583E+3	 8.13133E-1	 2.82529E+1	 7.33127E-1	 2.54953E+1	 5.71478E-1	 1.40472E+1	
 8.02773E+3	 8.17566E-1	 2.85724E+1	 7.38201E-1	 2.57837E+1	 5.79111E-1	 1.42735E+1	
 8.10029E+3	 8.21994E-1	 2.88936E+1	 7.43698E-1	 2.60743E+1	 5.88843E-1	 1.45036E+1	
 8.17349E+3	 8.26612E-1	 2.92165E+1	 7.48151E-1	 2.63666E+1	 5.96990E-1	 1.47369E+1	
 8.24736E+3	 8.30922E-1	 2.95412E+1	 7.52721E-1	 2.66607E+1	 6.04032E-1	 1.49729E+1	
 8.32190E+3	 8.35370E-1	 2.98676E+1	 7.57285E-1	 2.69566E+1	 6.11991E-1	 1.52120E+1	
 8.39711E+3	 8.39825E-1	 3.01958E+1	 7.61766E-1	 2.72543E+1	 6.20642E-1	 1.54545E+1	
 8.47300E+3	 8.44205E-1	 3.05256E+1	 7.66404E-1	 2.75537E+1	 6.29046E-1	 1.57003E+1	
 8.54957E+3	 8.48930E-1	 3.08573E+1	 7.72166E-1	 2.78555E+1	 6.36121E-1	 1.59489E+1	
 8.62684E+3	 8.53142E-1	 3.11907E+1	 7.76994E-1	 2.81591E+1	 6.43432E-1	 1.62003E+1	
 8.70481E+3	 8.57655E-1	 3.15258E+1	 7.81634E-1	 2.84645E+1	 6.52120E-1	 1.64551E+1	
 8.78348E+3	 8.62084E-1	 3.18626E+1	 7.86225E-1	 2.87717E+1	 6.61220E-1	 1.67134E+1	
 8.86286E+3	 8.66420E-1	 3.22012E+1	 7.90866E-1	 2.90807E+1	 6.69855E-1	 1.69752E+1	
 8.94296E+3	 8.70927E-1	 3.25415E+1	 7.95603E-1	 2.93916E+1	 6.77679E-1	 1.72400E+1	
 9.02378E+3	 8.75147E-1	 3.28834E+1	 8.00237E-1	 2.97042E+1	 6.86863E-1	 1.75084E+1	
 9.10533E+3	 8.79563E-1	 3.32271E+1	 8.05120E-1	 3.00188E+1	 6.96395E-1	 1.77805E+1	
 9.18762E+3	 8.83875E-1	 3.35725E+1	 8.09874E-1	 3.03353E+1	 7.05925E-1	 1.80563E+1	
 9.27066E+3	 8.88176E-1	 3.39195E+1	 8.14731E-1	 3.06536E+1	 7.15584E-1	 1.83359E+1	
 9.35444E+3	 8.92530E-1	 3.42682E+1	 8.19754E-1	 3.09739E+1	 7.25395E-1	 1.86193E+1	
 9.43898E+3	 8.96768E-1	 3.46186E+1	 8.24457E-1	 3.12961E+1	 7.34995E-1	 1.89065E+1	
 9.52429E+3	 9.01110E-1	 3.49707E+1	 8.29616E-1	 3.16202E+1	 7.43077E-1	 1.91969E+1	
 9.61036E+3	 9.05393E-1	 3.53245E+1	 8.34349E-1	 3.19462E+1	 7.52528E-1	 1.94909E+1	
 9.69722E+3	 9.09849E-1	 3.56800E+1	 8.39854E-1	 3.22744E+1	 7.62568E-1	 1.97889E+1	
 9.78486E+3	 9.14289E-1	 3.60373E+1	 8.45653E-1	 3.26048E+1	 7.72836E-1	 2.00908E+1	
 9.87329E+3	 9.18498E-1	 3.63961E+1	 8.50754E-1	 3.29372E+1	 7.83273E-1	 2.03969E+1	
 9.96252E+3	 9.23020E-1	 3.67568E+1	 8.55670E-1	 3.32716E+1	 7.93988E-1	 2.07071E+1	
 1.00526E+4	 9.27140E-1	 3.71191E+1	 8.60706E-1	 3.36079E+1	 8.04565E-1	 2.10215E+1	
 1.01434E+4	 9.31493E-1	 3.74830E+1	 8.65762E-1	 3.39462E+1	 8.13710E-1	 2.13394E+1	
 1.02351E+4	 9.35755E-1	 3.78487E+1	 8.70795E-1	 3.42864E+1	 8.23459E-1	 2.16612E+1	
 1.03276E+4	 9.39926E-1	 3.82159E+1	 8.75817E-1	 3.46286E+1	 8.34444E-1	 2.19872E+1	
 1.04209E+4	 9.44278E-1	 3.85849E+1	 8.80854E-1	 3.49728E+1	 8.45760E-1	 2.23177E+1	
 1.05151E+4	 9.48374E-1	 3.89554E+1	 8.85686E-1	 3.53189E+1	 8.56964E-1	 2.26525E+1	
 1.06101E+4	 9.52677E-1	 3.93277E+1	 8.90765E-1	 3.56669E+1	 8.66323E-1	 2.29911E+1	
 1.07060E+4	 9.56894E-1	 3.97016E+1	 8.95363E-1	 3.60168E+1	 8.77357E-1	 2.33339E+1	
 1.08028E+4	 9.61207E-1	 4.00772E+1	 9.00508E-1	 3.63686E+1	 8.88883E-1	 2.36812E+1	
 1.09004E+4	 9.65555E-1	 4.04544E+1	 9.06211E-1	 3.67227E+1	 8.99575E-1	 2.40327E+1	
 1.09989E+4	 9.69605E-1	 4.08333E+1	 9.11119E-1	 3.70787E+1	 9.09312E-1	 2.43880E+1	
 1.10983E+4	 9.73985E-1	 4.12139E+1	 9.15938E-1	 3.74366E+1	 9.20752E-1	 2.47477E+1	
 1.11986E+4	 9.78077E-1	 4.15960E+1	 9.21020E-1	 3.77965E+1	 9.32838E-1	 2.51122E+1	
 1.12998E+4	 9.82334E-1	 4.19799E+1	 9.26125E-1	 3.81583E+1	 9.44989E-1	 2.54815E+1	
 1.14020E+4	 9.86521E-1	 4.23653E+1	 9.31247E-1	 3.85222E+1	 9.57190E-1	 2.58555E+1	
 1.15050E+4	 9.90576E-1	 4.27524E+1	 9.36378E-1	 3.88881E+1	 9.69446E-1	 2.62343E+1	
 1.16090E+4	 9.94792E-1	 4.31411E+1	 9.41421E-1	 3.92559E+1	 9.81508E-1	 2.66178E+1	
 1.17139E+4	 9.98700E-1	 4.35313E+1	 9.46044E-1	 3.96256E+1	 9.91755E-1	 2.70053E+1	
 1.18198E+4	 1.00275E+0	 4.39231E+1	 9.51044E-1	 3.99972E+1	 1.00421E+0	 2.73977E+1	
 1.19266E+4	 1.00670E+0	 4.43165E+1	 9.55739E-1	 4.03706E+1	 1.01708E+0	 2.77951E+1	
 1.20344E+4	 1.01072E+0	 4.47114E+1	 9.60962E-1	 4.07461E+1	 1.02888E+0	 2.81971E+1	
 1.21431E+4	 1.01471E+0	 4.51079E+1	 9.66634E-1	 4.11238E+1	 1.04017E+0	 2.86035E+1	
 1.22529E+4	 1.01842E+0	 4.55058E+1	 9.71549E-1	 4.15034E+1	 1.05315E+0	 2.90150E+1	
 1.23636E+4	 1.02239E+0	 4.59053E+1	 9.76325E-1	 4.18849E+1	 1.06654E+0	 2.94318E+1	
 1.24753E+4	 1.02609E+0	 4.63062E+1	 9.81043E-1	 4.22682E+1	 1.07778E+0	 2.98529E+1	
 1.25881E+4	 1.02988E+0	 4.67086E+1	 9.85818E-1	 4.26534E+1	 1.09020E+0	 3.02789E+1	
 1.27019E+4	 1.03360E+0	 4.71125E+1	 9.90423E-1	 4.30404E+1	 1.10499E+0	 3.07106E+1	
 1.28167E+4	 1.03727E+0	 4.75178E+1	 9.95187E-1	 4.34293E+1	 1.11958E+0	 3.11481E+1	
 1.29325E+4	 1.04099E+0	 4.79245E+1	 1.00047E+0	 4.38202E+1	 1.13056E+0	 3.15898E+1	
 1.30494E+4	 1.04431E+0	 4.83326E+1	 1.00503E+0	 4.42129E+1	 1.14150E+0	 3.20359E+1	
 1.31673E+4	 1.04784E+0	 4.87420E+1	 1.00965E+0	 4.46074E+1	 1.15535E+0	 3.24873E+1	
 1.32863E+4	 1.05120E+0	 4.91527E+1	 1.01420E+0	 4.50037E+1	 1.16881E+0	 3.29440E+1	
 1.34064E+4	 1.05455E+0	 4.95648E+1	 1.01872E+0	 4.54017E+1	 1.18079E+0	 3.34054E+1	
 1.35275E+4	 1.05787E+0	 4.99781E+1	 1.02312E+0	 4.58015E+1	 1.19301E+0	 3.38715E+1	
 1.36498E+4	 1.06107E+0	 5.03927E+1	 1.02760E+0	 4.62030E+1	 1.20676E+0	 3.43430E+1	
 1.37732E+4	 1.06423E+0	 5.08086E+1	 1.03278E+0	 4.66065E+1	 1.22029E+0	 3.48198E+1	
 1.38976E+4	 1.06728E+0	 5.12256E+1	 1.03720E+0	 4.70118E+1	 1.23118E+0	 3.53009E+1	
 1.40232E+4	 1.07029E+0	 5.16438E+1	 1.04150E+0	 4.74188E+1	 1.24409E+0	 3.57870E+1	
 1.41500E+4	 1.07310E+0	 5.20631E+1	 1.04575E+0	 4.78274E+1	 1.25953E+0	 3.62792E+1	
 1.42778E+4	 1.07588E+0	 5.24835E+1	 1.04995E+0	 4.82376E+1	 1.27310E+0	 3.67766E+1	
 1.44069E+4	 1.07861E+0	 5.29049E+1	 1.05404E+0	 4.86495E+1	 1.28515E+0	 3.72788E+1	
 1.45371E+4	 1.08121E+0	 5.33274E+1	 1.05800E+0	 4.90629E+1	 1.29884E+0	 3.77863E+1	
 1.46685E+4	 1.08379E+0	 5.37509E+1	 1.06206E+0	 4.94778E+1	 1.31206E+0	 3.82989E+1	
 1.48010E+4	 1.08616E+0	 5.41753E+1	 1.06583E+0	 4.98943E+1	 1.32308E+0	 3.88159E+1	
 1.49348E+4	 1.08842E+0	 5.46005E+1	 1.06981E+0	 5.03123E+1	 1.33594E+0	 3.93379E+1	
 1.50698E+4	 1.09056E+0	 5.50267E+1	 1.07406E+0	 5.07320E+1	 1.34880E+0	 3.98649E+1	
 1.52060E+4	 1.09259E+0	 5.54536E+1	 1.07800E+0	 5.11532E+1	 1.36048E+0	 4.03965E+1	
 1.53434E+4	 1.09448E+0	 5.58812E+1	 1.08150E+0	 5.15758E+1	 1.37117E+0	 4.09323E+1	
 1.54821E+4	 1.09621E+0	 5.63095E+1	 1.08495E+0	 5.19997E+1	 1.38211E+0	 4.14723E+1	
 1.56220E+4	 1.09784E+0	 5.67385E+1	 1.08834E+0	 5.24249E+1	 1.39437E+0	 4.20171E+1	
 1.57632E+4	 1.09930E+0	 5.71680E+1	 1.09159E+0	 5.28515E+1	 1.40865E+0	 4.25675E+1	
 1.59056E+4	 1.10065E+0	 5.75981E+1	 1.09484E+0	 5.32793E+1	 1.41905E+0	 4.31220E+1	
 1.60494E+4	 1.10188E+0	 5.80287E+1	 1.09796E+0	 5.37083E+1	 1.43041E+0	 4.36809E+1	
 1.61944E+4	 1.10300E+0	 5.84596E+1	 1.10104E+0	 5.41385E+1	 1.44210E+0	 4.42444E+1	
 1.63408E+4	 1.10398E+0	 5.88910E+1	 1.10400E+0	 5.45698E+1	 1.45276E+0	 4.48120E+1	
 1.64885E+4	 1.10482E+0	 5.93227E+1	 1.10679E+0	 5.50023E+1	 1.46254E+0	 4.53835E+1	
 1.66375E+4	 1.10546E+0	 5.97546E+1	 1.10958E+0	 5.54359E+1	 1.47331E+0	 4.59592E+1	
 1.67878E+4	 1.10594E+0	 6.01868E+1	 1.11204E+0	 5.58704E+1	 1.48576E+0	 4.65397E+1	
 1.69396E+4	 1.10622E+0	 6.06190E+1	 1.11451E+0	 5.63058E+1	 1.49470E+0	 4.71237E+1	
 1.70927E+4	 1.10636E+0	 6.10513E+1	 1.11690E+0	 5.67423E+1	 1.50440E+0	 4.77116E+1	
 1.72471E+4	 1.10630E+0	 6.14836E+1	 1.11905E+0	 5.71795E+1	 1.51397E+0	 4.83031E+1	
 1.74030E+4	 1.10614E+0	 6.19158E+1	 1.12099E+0	 5.76175E+1	 1.52252E+0	 4.88980E+1	
 1.75603E+4	 1.10580E+0	 6.23478E+1	 1.12279E+0	 5.80562E+1	 1.53054E+0	 4.94961E+1	
 1.77190E+4	 1.10519E+0	 6.27797E+1	 1.12441E+0	 5.84956E+1	 1.53930E+0	 5.00975E+1	
 1.78791E+4	 1.10456E+0	 6.32113E+1	 1.12577E+0	 5.89354E+1	 1.54879E+0	 5.07027E+1	
 1.80407E+4	 1.10356E+0	 6.36425E+1	 1.12691E+0	 5.93758E+1	 1.55540E+0	 5.13104E+1	
 1.82038E+4	 1.10259E+0	 6.40733E+1	 1.12781E+0	 5.98164E+1	 1.56258E+0	 5.19210E+1	
 1.83683E+4	 1.10129E+0	 6.45036E+1	 1.12859E+0	 6.02574E+1	 1.56950E+0	 5.25342E+1	
 1.85343E+4	 1.09988E+0	 6.49334E+1	 1.12929E+0	 6.06987E+1	 1.57543E+0	 5.31498E+1	
 1.87018E+4	 1.09821E+0	 6.53625E+1	 1.12989E+0	 6.11402E+1	 1.58074E+0	 5.37675E+1	
 1.88708E+4	 1.09628E+0	 6.57908E+1	 1.13039E+0	 6.15818E+1	 1.58594E+0	 5.43871E+1	
 1.90413E+4	 1.09420E+0	 6.62184E+1	 1.13076E+0	 6.20237E+1	 1.59104E+0	 5.50088E+1	
 1.92134E+4	 1.09174E+0	 6.66449E+1	 1.13092E+0	 6.24656E+1	 1.59568E+0	 5.56323E+1	
 1.93871E+4	 1.08921E+0	 6.70705E+1	 1.13093E+0	 6.29074E+1	 1.59974E+0	 5.62574E+1	
 1.95623E+4	 1.08639E+0	 6.74950E+1	 1.13063E+0	 6.33492E+1	 1.60309E+0	 5.68838E+1	
 1.97391E+4	 1.08355E+0	 6.79184E+1	 1.13032E+0	 6.37909E+1	 1.60594E+0	 5.75113E+1	
 1.99175E+4	 1.08034E+0	 6.83405E+1	 1.12943E+0	 6.42322E+1	 1.60825E+0	 5.81396E+1	
 2.00975E+4	 1.07724E+0	 6.87614E+1	 1.12856E+0	 6.46732E+1	 1.60991E+0	 5.87687E+1	
 2.02791E+4	 1.07389E+0	 6.91810E+1	 1.12776E+0	 6.51138E+1	 1.61101E+0	 5.93982E+1	
 2.04624E+4	 1.07019E+0	 6.95992E+1	 1.12678E+0	 6.55541E+1	 1.61173E+0	 6.00279E+1	
 2.06473E+4	 1.06648E+0	 7.00159E+1	 1.12552E+0	 6.59939E+1	 1.61196E+0	 6.06578E+1	
 2.08339E+4	 1.06234E+0	 7.04310E+1	 1.12387E+0	 6.64330E+1	 1.61122E+0	 6.12873E+1	
 2.10222E+4	 1.05811E+0	 7.08444E+1	 1.12119E+0	 6.68711E+1	 1.60995E+0	 6.19164E+1	
 2.12122E+4	 1.05351E+0	 7.12561E+1	 1.11924E+0	 6.73084E+1	 1.60879E+0	 6.25450E+1	
 2.14039E+4	 1.04929E+0	 7.16661E+1	 1.11673E+0	 6.77447E+1	 1.60629E+0	 6.31726E+1	
 2.15973E+4	 1.04438E+0	 7.20741E+1	 1.11411E+0	 6.81801E+1	 1.60295E+0	 6.37990E+1	
 2.17925E+4	 1.03956E+0	 7.24803E+1	 1.11145E+0	 6.86143E+1	 1.59990E+0	 6.44241E+1	
 2.19895E+4	 1.03444E+0	 7.28845E+1	 1.10863E+0	 6.90475E+1	 1.59479E+0	 6.50472E+1	
 2.21882E+4	 1.02909E+0	 7.32866E+1	 1.10583E+0	 6.94796E+1	 1.58871E+0	 6.56680E+1	
 2.23887E+4	 1.02346E+0	 7.36865E+1	 1.10251E+0	 6.99104E+1	 1.58354E+0	 6.62867E+1	
 2.25911E+4	 1.01750E+0	 7.40841E+1	 1.09844E+0	 7.03396E+1	 1.57873E+0	 6.69036E+1	
 2.27953E+4	 1.01191E+0	 7.44795E+1	 1.09501E+0	 7.07674E+1	 1.57295E+0	 6.75182E+1	
 2.30013E+4	 1.00558E+0	 7.48724E+1	 1.09149E+0	 7.11939E+1	 1.56477E+0	 6.81296E+1	
 2.32091E+4	 9.99824E-1	 7.52631E+1	 1.08768E+0	 7.16189E+1	 1.55653E+0	 6.87378E+1	
 2.34189E+4	 9.93421E-1	 7.56512E+1	 1.08345E+0	 7.20423E+1	 1.54958E+0	 6.93433E+1	
 2.36305E+4	 9.87162E-1	 7.60370E+1	 1.07946E+0	 7.24640E+1	 1.53980E+0	 6.99449E+1	
 2.38441E+4	 9.80170E-1	 7.64199E+1	 1.07346E+0	 7.28835E+1	 1.52940E+0	 7.05425E+1	
 2.40596E+4	 9.73565E-1	 7.68003E+1	 1.06810E+0	 7.33008E+1	 1.52033E+0	 7.11366E+1	
 2.42770E+4	 9.66475E-1	 7.71780E+1	 1.06320E+0	 7.37162E+1	 1.50975E+0	 7.17265E+1	
 2.44964E+4	 9.59307E-1	 7.75528E+1	 1.05817E+0	 7.41297E+1	 1.49749E+0	 7.23116E+1	
 2.47178E+4	 9.52092E-1	 7.79248E+1	 1.05290E+0	 7.45411E+1	 1.48598E+0	 7.28922E+1	
 2.49412E+4	 9.44650E-1	 7.82939E+1	 1.04760E+0	 7.49504E+1	 1.47455E+0	 7.34684E+1	
 2.51666E+4	 9.37323E-1	 7.86602E+1	 1.04224E+0	 7.53577E+1	 1.45969E+0	 7.40387E+1	
 2.53941E+4	 9.29652E-1	 7.90234E+1	 1.03635E+0	 7.57626E+1	 1.44320E+0	 7.46026E+1	
 2.56236E+4	 9.21976E-1	 7.93837E+1	 1.03061E+0	 7.61653E+1	 1.43153E+0	 7.51620E+1	
 2.58552E+4	 9.13928E-1	 7.97408E+1	 1.02394E+0	 7.65654E+1	 1.41626E+0	 7.57154E+1	
 2.60888E+4	 9.05941E-1	 8.00948E+1	 1.01794E+0	 7.69631E+1	 1.40032E+0	 7.62625E+1	
 2.63246E+4	 8.97661E-1	 8.04455E+1	 1.01073E+0	 7.73581E+1	 1.38818E+0	 7.68049E+1	
 2.65625E+4	 8.89295E-1	 8.07930E+1	 1.00211E+0	 7.77496E+1	 1.37484E+0	 7.73421E+1	
 2.68026E+4	 8.80508E-1	 8.11370E+1	 9.95181E-1	 7.81385E+1	 1.35462E+0	 7.78714E+1	
 2.70448E+4	 8.72355E-1	 8.14779E+1	 9.88081E-1	 7.85246E+1	 1.33654E+0	 7.83937E+1	
 2.72892E+4	 8.63514E-1	 8.18153E+1	 9.80830E-1	 7.89078E+1	 1.32165E+0	 7.89101E+1	
 2.75359E+4	 8.54996E-1	 8.21494E+1	 9.73575E-1	 7.92882E+1	 1.30438E+0	 7.94197E+1	
 2.77847E+4	 8.46127E-1	 8.24800E+1	 9.66100E-1	 7.96657E+1	 1.28591E+0	 7.99222E+1	
 2.80358E+4	 8.37269E-1	 8.28071E+1	 9.58500E-1	 8.00402E+1	 1.26935E+0	 8.04182E+1	
 2.82892E+4	 8.28385E-1	 8.31308E+1	 9.50731E-1	 8.04117E+1	 1.24983E+0	 8.09065E+1	
 2.85449E+4	 8.19336E-1	 8.34509E+1	 9.42837E-1	 8.07801E+1	 1.22799E+0	 8.13863E+1	
 2.88028E+4	 8.10334E-1	 8.37676E+1	 9.34786E-1	 8.11453E+1	 1.21041E+0	 8.18593E+1	
 2.90631E+4	 8.01040E-1	 8.40806E+1	 9.26545E-1	 8.15074E+1	 1.19344E+0	 8.23256E+1	
 2.93258E+4	 7.91910E-1	 8.43900E+1	 9.18467E-1	 8.18663E+1	 1.17307E+0	 8.27840E+1	
 2.95908E+4	 7.82538E-1	 8.46958E+1	 9.09970E-1	 8.22218E+1	 1.15403E+0	 8.32349E+1	
 2.98583E+4	 7.73321E-1	 8.49979E+1	 9.01880E-1	 8.25742E+1	 1.13612E+0	 8.36788E+1	
 3.01281E+4	 7.63823E-1	 8.52964E+1	 8.92541E-1	 8.29230E+1	 1.11111E+0	 8.41130E+1	
 3.04004E+4	 7.54262E-1	 8.55911E+1	 8.81783E-1	 8.32675E+1	 1.09171E+0	 8.45395E+1	
 3.06751E+4	 7.44364E-1	 8.58819E+1	 8.73381E-1	 8.36088E+1	 1.07542E+0	 8.49597E+1	
 3.09524E+4	 7.35403E-1	 8.61693E+1	 8.64234E-1	 8.39464E+1	 1.05420E+0	 8.53716E+1	
 3.12321E+4	 7.25418E-1	 8.64527E+1	 8.55450E-1	 8.42807E+1	 1.03298E+0	 8.57753E+1	
 3.15144E+4	 7.16482E-1	 8.67327E+1	 8.46218E-1	 8.46113E+1	 1.01658E+0	 8.61725E+1	
 3.17992E+4	 7.06438E-1	 8.70087E+1	 8.37433E-1	 8.49385E+1	 9.99360E-1	 8.65630E+1	
 3.20866E+4	 6.97252E-1	 8.72812E+1	 8.28748E-1	 8.52624E+1	 9.78538E-1	 8.69453E+1	
 3.23766E+4	 6.87501E-1	 8.75498E+1	 8.19677E-1	 8.55826E+1	 9.57315E-1	 8.73194E+1	
 3.26692E+4	 6.78056E-1	 8.78147E+1	 8.10930E-1	 8.58995E+1	 9.39538E-1	 8.76865E+1	
 3.29644E+4	 6.67779E-1	 8.80756E+1	 7.99323E-1	 8.62118E+1	 9.19382E-1	 8.80457E+1	
 3.32623E+4	 6.58589E-1	 8.83330E+1	 7.89553E-1	 8.65203E+1	 8.94563E-1	 8.83952E+1	
 3.35629E+4	 6.48613E-1	 8.85864E+1	 7.80324E-1	 8.68252E+1	 8.76907E-1	 8.87379E+1	
 3.38663E+4	 6.39206E-1	 8.88362E+1	 7.71155E-1	 8.71265E+1	 8.56624E-1	 8.90726E+1	
 3.41723E+4	 6.29521E-1	 8.90821E+1	 7.61923E-1	 8.74243E+1	 8.36065E-1	 8.93993E+1	
 3.44812E+4	 6.20170E-1	 8.93245E+1	 7.52849E-1	 8.77184E+1	 8.19424E-1	 8.97194E+1	
 3.47928E+4	 6.10654E-1	 8.95631E+1	 7.42880E-1	 8.80087E+1	 8.00091E-1	 9.00321E+1	
 3.51072E+4	 6.01131E-1	 8.97980E+1	 7.31080E-1	 8.82943E+1	 7.80264E-1	 9.03369E+1	
 3.54245E+4	 5.91244E-1	 9.00290E+1	 7.20926E-1	 8.85760E+1	 7.64052E-1	 9.06355E+1	
 3.57447E+4	 5.82018E-1	 9.02564E+1	 7.11508E-1	 8.88540E+1	 7.45715E-1	 9.09269E+1	
 3.60677E+4	 5.72564E-1	 9.04801E+1	 7.01770E-1	 8.91282E+1	 7.26392E-1	 9.12107E+1	
 3.63937E+4	 5.63379E-1	 9.07002E+1	 6.92572E-1	 8.93989E+1	 7.10395E-1	 9.14883E+1	
 3.67226E+4	 5.54081E-1	 9.09167E+1	 6.82682E-1	 8.96656E+1	 6.93033E-1	 9.17591E+1	
 3.70545E+4	 5.44756E-1	 9.11296E+1	 6.71125E-1	 8.99278E+1	 6.74271E-1	 9.20225E+1	
 3.73894E+4	 5.35251E-1	 9.13387E+1	 6.61251E-1	 9.01862E+1	 6.59021E-1	 9.22800E+1	
 3.77273E+4	 5.26464E-1	 9.15444E+1	 6.51658E-1	 9.04408E+1	 6.44529E-1	 9.25319E+1	
 3.80682E+4	 5.17313E-1	 9.17466E+1	 6.41871E-1	 9.06916E+1	 6.27986E-1	 9.27772E+1	
 3.84123E+4	 5.08568E-1	 9.19453E+1	 6.32342E-1	 9.09387E+1	 6.07849E-1	 9.30147E+1	
 3.87594E+4	 4.99560E-1	 9.21405E+1	 6.22235E-1	 9.11818E+1	 5.93221E-1	 9.32465E+1	
 3.91097E+4	 4.90876E-1	 9.23323E+1	 6.13129E-1	 9.14214E+1	 5.76842E-1	 9.34719E+1	
 3.94632E+4	 4.81643E-1	 9.25205E+1	 6.01182E-1	 9.16563E+1	 5.61122E-1	 9.36912E+1	
 3.98198E+4	 4.73421E-1	 9.27055E+1	 5.91101E-1	 9.18873E+1	 5.48444E-1	 9.39055E+1	
 4.01797E+4	 4.64472E-1	 9.28869E+1	 5.81649E-1	 9.21145E+1	 5.33471E-1	 9.41139E+1	
 4.05428E+4	 4.56264E-1	 9.30652E+1	 5.72002E-1	 9.23380E+1	 5.18351E-1	 9.43165E+1	
 4.09092E+4	 4.47522E-1	 9.32401E+1	 5.61693E-1	 9.25575E+1	 5.03792E-1	 9.45133E+1	
 4.12790E+4	 4.39306E-1	 9.34117E+1	 5.51798E-1	 9.27731E+1	 4.89370E-1	 9.47045E+1	
 4.16520E+4	 4.30710E-1	 9.35800E+1	 5.41578E-1	 9.29847E+1	 4.75502E-1	 9.48903E+1	
 4.20285E+4	 4.22594E-1	 9.37452E+1	 5.32358E-1	 9.31927E+1	 4.64517E-1	 9.50718E+1	
 4.24083E+4	 4.14339E-1	 9.39070E+1	 5.22207E-1	 9.33968E+1	 4.51325E-1	 9.52482E+1	
 4.27916E+4	 4.06241E-1	 9.40658E+1	 5.12832E-1	 9.35972E+1	 4.38270E-1	 9.54194E+1	
 4.31783E+4	 3.97886E-1	 9.42212E+1	 5.00709E-1	 9.37928E+1	 4.27587E-1	 9.55865E+1	
 4.35685E+4	 3.90408E-1	 9.43738E+1	 4.90906E-1	 9.39846E+1	 4.14873E-1	 9.57486E+1	
 4.39623E+4	 3.82641E-1	 9.45233E+1	 4.81317E-1	 9.41727E+1	 4.02406E-1	 9.59058E+1	
 4.43596E+4	 3.75328E-1	 9.46700E+1	 4.71655E-1	 9.43570E+1	 3.91684E-1	 9.60589E+1	
 4.47605E+4	 3.67769E-1	 9.48137E+1	 4.62124E-1	 9.45375E+1	 3.81549E-1	 9.62080E+1	
 4.51650E+4	 3.60444E-1	 9.49545E+1	 4.52507E-1	 9.47144E+1	 3.70047E-1	 9.63525E+1	
 4.55732E+4	 3.53094E-1	 9.50925E+1	 4.42965E-1	 9.48874E+1	 3.58659E-1	 9.64927E+1	
 4.59851E+4	 3.45908E-1	 9.52276E+1	 4.33435E-1	 9.50568E+1	 3.47447E-1	 9.66284E+1	
 4.64007E+4	 3.38901E-1	 9.53600E+1	 4.24111E-1	 9.52225E+1	 3.36759E-1	 9.67600E+1	
 4.68200E+4	 3.31958E-1	 9.54897E+1	 4.14714E-1	 9.53846E+1	 3.28002E-1	 9.68882E+1	
 4.72432E+4	 3.25269E-1	 9.56168E+1	 4.05768E-1	 9.55431E+1	 3.18343E-1	 9.70126E+1	
 4.76701E+4	 3.18506E-1	 9.57413E+1	 3.96373E-1	 9.56980E+1	 3.08180E-1	 9.71330E+1	
 4.81009E+4	 3.11931E-1	 9.58632E+1	 3.87670E-1	 9.58495E+1	 3.00164E-1	 9.72503E+1	
 4.85357E+4	 3.05343E-1	 9.59825E+1	 3.78169E-1	 9.59972E+1	 2.91009E-1	 9.73640E+1	
 4.89743E+4	 2.98807E-1	 9.60992E+1	 3.67415E-1	 9.61408E+1	 2.79655E-1	 9.74733E+1	
 4.94169E+4	 2.92359E-1	 9.62135E+1	 3.59214E-1	 9.62811E+1	 2.72323E-1	 9.75797E+1	
 4.98635E+4	 2.86394E-1	 9.63254E+1	 3.50746E-1	 9.64182E+1	 2.63334E-1	 9.76826E+1	
 5.03142E+4	 2.80207E-1	 9.64349E+1	 3.42297E-1	 9.65519E+1	 2.55031E-1	 9.77822E+1	
 5.07689E+4	 2.74475E-1	 9.65421E+1	 3.33849E-1	 9.66824E+1	 2.48177E-1	 9.78792E+1	
 5.12277E+4	 2.68772E-1	 9.66471E+1	 3.25481E-1	 9.68096E+1	 2.40643E-1	 9.79732E+1	
 5.16907E+4	 2.63008E-1	 9.67499E+1	 3.15812E-1	 9.69329E+1	 2.32377E-1	 9.80640E+1	
 5.21578E+4	 2.57562E-1	 9.68505E+1	 3.06548E-1	 9.70527E+1	 2.25250E-1	 9.81520E+1	
 5.26292E+4	 2.51943E-1	 9.69490E+1	 2.98409E-1	 9.71693E+1	 2.17857E-1	 9.82371E+1	
 5.31049E+4	 2.46779E-1	 9.70454E+1	 2.90777E-1	 9.72829E+1	 2.08611E-1	 9.83186E+1	
 5.35848E+4	 2.41483E-1	 9.71398E+1	 2.82744E-1	 9.73934E+1	 2.02409E-1	 9.83977E+1	
 5.40691E+4	 2.36461E-1	 9.72321E+1	 2.75220E-1	 9.75010E+1	 1.94882E-1	 9.84739E+1	
 5.45577E+4	 2.31243E-1	 9.73225E+1	 2.66237E-1	 9.76050E+1	 1.88165E-1	 9.85474E+1	
 5.50508E+4	 2.26386E-1	 9.74110E+1	 2.58786E-1	 9.77061E+1	 1.82070E-1	 9.86185E+1	
 5.55483E+4	 2.21422E-1	 9.74975E+1	 2.51374E-1	 9.78043E+1	 1.75168E-1	 9.86870E+1	
 5.60504E+4	 2.16638E-1	 9.75821E+1	 2.43729E-1	 9.78996E+1	 1.69339E-1	 9.87532E+1	
 5.65569E+4	 2.11971E-1	 9.76649E+1	 2.36277E-1	 9.79919E+1	 1.63187E-1	 9.88169E+1	
 5.70680E+4	 2.07365E-1	 9.77460E+1	 2.28705E-1	 9.80812E+1	 1.56651E-1	 9.88781E+1	
 5.75838E+4	 2.02816E-1	 9.78252E+1	 2.20073E-1	 9.81672E+1	 1.51483E-1	 9.89373E+1	
 5.81042E+4	 1.98275E-1	 9.79027E+1	 2.13466E-1	 9.82506E+1	 1.45382E-1	 9.89941E+1	
 5.86293E+4	 1.94044E-1	 9.79785E+1	 2.06679E-1	 9.83314E+1	 1.39601E-1	 9.90487E+1	
 5.91592E+4	 1.89710E-1	 9.80526E+1	 1.99987E-1	 9.84095E+1	 1.34937E-1	 9.91014E+1	
 5.96939E+4	 1.85475E-1	 9.81251E+1	 1.93304E-1	 9.84851E+1	 1.29056E-1	 9.91518E+1	
 6.02334E+4	 1.81354E-1	 9.81960E+1	 1.87177E-1	 9.85582E+1	 1.23300E-1	 9.92000E+1	
 6.07777E+4	 1.77149E-1	 9.82652E+1	 1.79632E-1	 9.86284E+1	 1.18884E-1	 9.92464E+1	
 6.13270E+4	 1.73446E-1	 9.83330E+1	 1.73028E-1	 9.86960E+1	 1.13778E-1	 9.92909E+1	
 6.18813E+4	 1.69498E-1	 9.83992E+1	 1.66897E-1	 9.87612E+1	 1.08949E-1	 9.93335E+1	
 6.24405E+4	 1.65746E-1	 9.84639E+1	 1.60932E-1	 9.88241E+1	 1.04264E-1	 9.93742E+1	
 6.30048E+4	 1.61887E-1	 9.85272E+1	 1.55183E-1	 9.88847E+1	 9.88719E-2	 9.94128E+1	
 6.35742E+4	 1.58009E-1	 9.85889E+1	 1.49440E-1	 9.89431E+1	 9.48470E-2	 9.94499E+1	
 6.41488E+4	 1.54220E-1	 9.86492E+1	 1.43895E-1	 9.89993E+1	 9.06045E-2	 9.94853E+1	
 6.47285E+4	 1.50358E-1	 9.87080E+1	 1.37836E-1	 9.90532E+1	 8.62381E-2	 9.95190E+1	
 6.53135E+4	 1.46534E-1	 9.87652E+1	 1.31405E-1	 9.91045E+1	 8.27127E-2	 9.95513E+1	
 6.59038E+4	 1.42848E-1	 9.88210E+1	 1.26489E-1	 9.91540E+1	 7.82373E-2	 9.95819E+1	
 6.64994E+4	 1.39230E-1	 9.88754E+1	 1.21560E-1	 9.92015E+1	 7.41646E-2	 9.96109E+1	
 6.71004E+4	 1.35711E-1	 9.89285E+1	 1.16712E-1	 9.92471E+1	 7.10844E-2	 9.96386E+1	
 6.77068E+4	 1.32056E-1	 9.89801E+1	 1.11751E-1	 9.92907E+1	 6.73671E-2	 9.96650E+1	
 6.83187E+4	 1.28651E-1	 9.90303E+1	 1.07048E-1	 9.93326E+1	 6.37854E-2	 9.96899E+1	
 6.89362E+4	 1.25111E-1	 9.90792E+1	 1.02385E-1	 9.93726E+1	 6.03611E-2	 9.97135E+1	
 6.95592E+4	 1.21584E-1	 9.91267E+1	 9.78722E-2	 9.94108E+1	 5.65878E-2	 9.97356E+1	
 7.01878E+4	 1.18058E-1	 9.91728E+1	 9.35156E-2	 9.94473E+1	 5.38610E-2	 9.97566E+1	
 7.08222E+4	 1.14481E-1	 9.92176E+1	 8.89391E-2	 9.94821E+1	 5.07747E-2	 9.97765E+1	
 7.14622E+4	 1.11005E-1	 9.92609E+1	 8.49239E-2	 9.95153E+1	 4.77927E-2	 9.97951E+1	
 7.21081E+4	 1.07508E-1	 9.93030E+1	 8.04547E-2	 9.95467E+1	 4.51616E-2	 9.98128E+1	
 7.27597E+4	 1.03967E-1	 9.93436E+1	 7.63610E-2	 9.95766E+1	 4.22364E-2	 9.98293E+1	
 7.34173E+4	 1.00663E-1	 9.93829E+1	 7.25460E-2	 9.96049E+1	 3.93757E-2	 9.98447E+1	
 7.40808E+4	 9.70090E-2	 9.94208E+1	 6.90049E-2	 9.96319E+1	 3.66326E-2	 9.98590E+1	
 7.47503E+4	 9.35107E-2	 9.94574E+1	 6.56419E-2	 9.96575E+1	 3.42196E-2	 9.98724E+1	
 7.54259E+4	 9.00138E-2	 9.94925E+1	 6.25768E-2	 9.96820E+1	 3.19624E-2	 9.98849E+1	
 7.61076E+4	 8.66329E-2	 9.95264E+1	 5.96547E-2	 9.97053E+1	 2.95590E-2	 9.98964E+1	
 7.67954E+4	 8.32867E-2	 9.95589E+1	 5.61999E-2	 9.97272E+1	 2.77597E-2	 9.99073E+1	
 7.74894E+4	 7.98574E-2	 9.95901E+1	 5.34936E-2	 9.97481E+1	 2.58737E-2	 9.99174E+1	
 7.81898E+4	 7.64110E-2	 9.96200E+1	 5.07809E-2	 9.97680E+1	 2.35734E-2	 9.99266E+1	
 7.88964E+4	 7.29811E-2	 9.96485E+1	 4.82116E-2	 9.97868E+1	 2.17823E-2	 9.99351E+1	
 7.96094E+4	 6.93171E-2	 9.96756E+1	 4.48014E-2	 9.98043E+1	 1.98288E-2	 9.99428E+1	
 8.03289E+4	 6.59663E-2	 9.97014E+1	 4.19384E-2	 9.98207E+1	 1.81122E-2	 9.99499E+1	
 8.10549E+4	 6.25606E-2	 9.97258E+1	 3.92158E-2	 9.98360E+1	 1.64817E-2	 9.99564E+1	
 8.17874E+4	 5.92236E-2	 9.97489E+1	 3.66997E-2	 9.98504E+1	 1.47912E-2	 9.99621E+1	
 8.25266E+4	 5.60656E-2	 9.97708E+1	 3.46985E-2	 9.98639E+1	 1.34881E-2	 9.99674E+1	
 8.32724E+4	 5.29337E-2	 9.97915E+1	 3.25273E-2	 9.98766E+1	 1.19865E-2	 9.99721E+1	
 8.40250E+4	 4.98130E-2	 9.98110E+1	 3.05389E-2	 9.98886E+1	 1.07802E-2	 9.99763E+1	
 8.47844E+4	 4.68691E-2	 9.98293E+1	 2.82639E-2	 9.98996E+1	 9.57360E-3	 9.99800E+1	
 8.55506E+4	 4.39140E-2	 9.98465E+1	 2.60206E-2	 9.99098E+1	 8.47721E-3	 9.99833E+1	
 8.63238E+4	 4.09653E-2	 9.98625E+1	 2.40041E-2	 9.99192E+1	 7.53576E-3	 9.99863E+1	
 8.71040E+4	 3.82079E-2	 9.98774E+1	 2.24000E-2	 9.99279E+1	 6.32108E-3	 9.99888E+1	
 8.78912E+4	 3.52105E-2	 9.98912E+1	 2.07724E-2	 9.99360E+1	 5.62990E-3	 9.99910E+1	
 8.86855E+4	 3.23765E-2	 9.99038E+1	 1.89925E-2	 9.99434E+1	 4.82862E-3	 9.99928E+1	
 8.94870E+4	 2.98186E-2	 9.99155E+1	 1.73927E-2	 9.99502E+1	 4.03583E-3	 9.99944E+1	
 9.02958E+4	 2.73978E-2	 9.99262E+1	 1.60594E-2	 9.99565E+1	 3.52435E-3	 9.99958E+1	
 9.11118E+4	 2.51442E-2	 9.99360E+1	 1.49216E-2	 9.99623E+1	 2.85344E-3	 9.99969E+1	
 9.19352E+4	 2.30864E-2	 9.99450E+1	 1.38465E-2	 9.99678E+1	 2.33645E-3	 9.99978E+1	
 9.27661E+4	 2.11804E-2	 9.99533E+1	 1.25963E-2	 9.99727E+1	 1.79809E-3	 9.99985E+1	
 9.36045E+4	 1.92749E-2	 9.99608E+1	 1.12226E-2	 9.99771E+1	 1.41074E-3	 9.99991E+1	
 9.44505E+4	 1.72143E-2	 9.99675E+1	 9.48270E-3	 9.99808E+1	 9.52784E-4	 9.99995E+1	
 9.53041E+4	 1.52140E-2	 9.99735E+1	 8.26259E-3	 9.99840E+1	 6.58255E-4	 9.99997E+1	
 9.61654E+4	 1.35153E-2	 9.99788E+1	 7.41102E-3	 9.99869E+1	 4.43256E-4	 9.99999E+1	
 9.70345E+4	 1.19817E-2	 9.99834E+1	 6.85116E-3	 9.99896E+1	 2.34971E-4	 1.00000E+2	
 9.79114E+4	 1.02699E-2	 9.99875E+1	 6.26280E-3	 9.99920E+1	 5.18508E-5	 1.00000E+2	
 9.87963E+4	 8.54466E-3	 9.99908E+1	 5.45518E-3	 9.99941E+1	 0.00000E+0	 1.00000E+2	
 9.96892E+4	 7.04792E-3	 9.99936E+1	 4.53794E-3	 9.99959E+1	 0.00000E+0	 1.00000E+2	
 1.00590E+5	 5.70033E-3	 9.99958E+1	 3.64301E-3	 9.99973E+1	 0.00000E+0	 1.00000E+2	
 1.01499E+5	 4.43469E-3	 9.99975E+1	 2.81735E-3	 9.99984E+1	 0.00000E+0	 1.00000E+2	
 1.02417E+5	 3.24709E-3	 9.99988E+1	 2.10953E-3	 9.99993E+1	 0.00000E+0	 1.00000E+2	
 1.03342E+5	 2.10429E-3	 9.99996E+1	 1.28601E-3	 9.99998E+1	 0.00000E+0	 1.00000E+2	
 1.04276E+5	 1.01176E-3	 1.00000E+2	 5.80226E-4	 1.00000E+2	 0.00000E+0	 1.00000E+2	
 1.05219E+5	 0.00000E+0	 1.00000E+2	 0.00000E+0	 1.00000E+2	 0.00000E+0	 1.00000E+2	
MWDstop :
