# Supplementary material for: Copolymers of NVAm and NVP for Efficient Gene Delivery
Source: ACS Polym Au. 2026 Jan 16;6(1):426–36. doi: 10.1021/acspolymersau.5c00167 (PMC12903468; doi:10.1021/acspolymersau.5c00167)
Supplement: Supplementary file 1 [file lg5c00167_si_001.zip › raw_and_analyzed_data/SEC_Data/tF039 60 40 - 1.TXT]

Sample :	Vial  44: TF039 60/40 - 1
Method settings :	C:\WINGPC_8#1\PSS.ChromPilot.Method.Instrument.2.xml
Sequence table :	C:\WINGPC_8#1\PSS.ChromPilot.Sequence.Instrument.2.xml
Inject date :	Donnerstag   05.09.24   19:26:57
Inject volume :	100.000	ul
Concentration :	  1.000	g/l
Project :	C:\GPC Data\Projects\Messung_2024_03Jul_H2O
Calibration :	C:\GPC Data\Calibration\Calibration_PEG_030724_03formicacid01NaCl_pH2.CAL
Method :	C:\GPC Data\Methods\Standard_MET_AQ_030724_Dual Wavelength_A_B_2_PEG.MET
Export file :	C:\Users\AG B�ker\Desktop\Data\Tom\tF039 60 40 - 1.TXT

Operator :	AG B�ker
Account :	

Calibration MH-K :	 1.000000	ml/g	univ. Calibration MH-K :	 0.000000	ml/g
Calibration MH-A :	 0.000000	-	univ. Calibration MH-A :	 0.000000	-
Internal Standard Calibration :	 50.000	ml
Internal Standard Acquisition :	-------	ml
Data Interval :	  1.000	s

Eluent :	H2O + 0.1MNaCl + 0.3 % formic acid
Flow :	  1.000	ml/min

Column 1 :	PSS NOVEMA Max VS, 10�m	Temperature :	 40.000	C
Column 2 :	PSS NOVEMA Max 10�m, 1000A	Temperature :	 40.000	C
Column 3 :	PSS NOVEMA Max 10mm, 1000A	Temperature :	 40.000	C
Column 4 :	PSS NOVEMA Max, 10�m, 30A	Temperature :	 40.000	C

Detector 1 :	I2: VWD 1, Signal A	Delay :	  0.000	min
Detector 2 :	I2: VWD 1, Signal B	Delay :	  0.000	min
Detector 3 :	I2: RID 1, RI Signal	Delay :	  0.400	min
Detector 4 :	I2: IsoPump 1, Pressure	Delay :	  0.000	min
Detector 5 :	PSS SLD 7000/BI-MwA	Delay :	  0.180	min
Detector 6 :	PSS SLD 7000/BI-MwA	Delay :	  0.180	min
Detector 7 :	PSS SLD 7000/BI-MwA	Delay :	  0.180	min
Detector 8 :	PSS SLD 7000/BI-MwA	Delay :	  0.180	min
Detector 9 :	PSS SLD 7000/BI-MwA	Delay :	  0.180	min
Detector 10 :	PSS SLD 7000/BI-MwA	Delay :	  0.180	min
Detector 11 :	PSS SLD 7000/BI-MwA	Delay :	  0.180	min
Detector 12 :	PSS SLD 7000/BI-MwA	Delay :	  0.180	min

Baseline from :	 22.132	to :	 29.563	ml
Integration from :	 22.132	to :	 29.563	ml

	I2: VWD 1, Signal A	I2: VWD 1, Signal B	I2: RID 1, RI Signal
Mn:	 1.034E+4	 1.078E+4	 1.476E+4	g/mol
Mw:	 1.904E+4	 1.961E+4	 2.228E+4	g/mol
Mz:	 3.123E+4	 3.036E+4	 3.058E+4	g/mol
M(z+1):	 4.395E+4	 4.056E+4	 3.940E+4	g/mol
Mv:	 0.000E+0	 0.000E+0	 0.000E+0	g/mol
D:	 1.842E+0	 1.820E+0	 1.509E+0	
[n]:	 0.000E+0	 0.000E+0	 0.000E+0	ml/g
Vp:	 2.586E+1	 2.565E+1	 2.541E+1	ml
Mp:	 1.649E+4	 1.885E+4	 2.170E+4	g/mol
Fl:	 1.637E+1	 8.321E+0	 2.024E+1	ml*V
< 1640 :	      0.00	      0.00	      0.00	%
w% : 	    100.00	    100.00	    100.00	%
> 107626 :	      0.00	      0.00	      0.00	%

Calibration Coefficients:

Vol. min : 19.935830   
Vol. max : 31.290330   
R : 9.999090e-01
Fit : PSS Poly 5
Const.: -6.517006e+01
Coef.2: 1.639485e+01
Coef.3: -1.511571e+00
Coef.4: 6.957456e-02
Coef.5: -1.600580e-03
Coef.6: 1.460191e-05
Coef.7: 0.000000e+00
Coef.8: 0.000000e+00


Multi area report start :
Sample :	Vial  44: TF039 60/40 - 1
Calibration:	C:\GPC Data\Calibration\Calibration_PEG_030724_03formicacid01NaCl_pH2.CAL
Print Date:	Freitag      06.09.24   13:03:13
Project:	C:\GPC Data\Projects\Messung_2024_03Jul_H2O
Method:	C:\GPC Data\Methods\Standard_MET_AQ_030724_Dual Wavelength_A_B_2_PEG
MAS Parameters:	

Area	Name	from	to	Unit

1				
2				
3				
4				
5				
6				
7				
8				

 	Set 1	Set 2	Set 3	Set 4	Set 5	Set 6	Set 7	Set 8

 	-	-	-	-	-	-	-	-
 	-	-	-	-	-	-	-	-
 	-	-	-	-	-	-	-	-
 	-	-	-	-	-	-	-	-
 	-	-	-	-	-	-	-	-
 	-	-	-	-	-	-	-	-
 	-	-	-	-	-	-	-	-
 	-	-	-	-	-	-	-	-

Multi area report end :

RAWstart :
Time	I2: VWD 1, Signal A	I2: VWD 1, Signal B	I2: RID 1, RI Signal	Time

 0.00000E+0	-9.43422E-2	-8.17569E-2	-6.50755E-1	 19:26:57:31	
 1.66667E-2	-9.51208E-2	-8.23993E-2	-6.50837E-1	 19:26:58:31	
 3.33333E-2	-9.55713E-2	-8.23643E-2	-6.50821E-1	 19:26:59:31	
 5.00000E-2	-9.53589E-2	-8.16187E-2	-6.50661E-1	 19:27:00:31	
 6.66667E-2	-9.46417E-2	-8.04753E-2	-6.50447E-1	 19:27:01:31	
 8.33333E-2	-9.38787E-2	-7.93779E-2	-6.50239E-1	 19:27:02:31	
 1.00000E-1	-9.34327E-2	-7.90984E-2	-6.49949E-1	 19:27:03:31	
 1.16667E-1	-9.37455E-2	-7.96210E-2	-6.49566E-1	 19:27:04:31	
 1.33333E-1	-9.42734E-2	-8.06415E-2	-6.49077E-1	 19:27:05:31	
 1.50000E-1	-9.49969E-2	-8.19133E-2	-6.48464E-1	 19:27:06:31	
 1.66667E-1	-9.56927E-2	-8.21381E-2	-6.47774E-1	 19:27:07:31	
 1.83333E-1	-9.64035E-2	-8.16505E-2	-6.46807E-1	 19:27:08:31	
 2.00000E-1	-9.72069E-2	-8.09271E-2	-6.45472E-1	 19:27:09:31	
 2.16667E-1	-9.78971E-2	-8.03498E-2	-6.44113E-1	 19:27:10:31	
 2.33333E-1	-9.86150E-2	-8.00768E-2	-6.42731E-1	 19:27:11:31	
 2.50000E-1	-9.93480E-2	-7.97072E-2	-6.41309E-1	 19:27:12:31	
 2.66667E-1	-9.99842E-2	-7.92699E-2	-6.39805E-1	 19:27:13:31	
 2.83333E-1	-1.00256E-1	-7.89803E-2	-6.38694E-1	 19:27:14:31	
 3.00000E-1	-1.00050E-1	-7.92271E-2	-6.37669E-1	 19:27:15:31	
 3.16667E-1	-9.94563E-2	-8.00981E-2	-6.36419E-1	 19:27:16:31	
 3.33333E-1	-9.88750E-2	-8.13482E-2	-6.35251E-1	 19:27:17:31	
 3.50000E-1	-9.88975E-2	-8.27865E-2	-6.33932E-1	 19:27:18:31	
 3.66667E-1	-9.97163E-2	-8.38365E-2	-6.32515E-1	 19:27:19:31	
 3.83333E-1	-1.01054E-1	-8.42028E-2	-6.31319E-1	 19:27:20:31	
 4.00000E-1	-1.02477E-1	-8.38574E-2	-6.30156E-1	 19:27:21:31	
 4.16667E-1	-1.03351E-1	-8.32055E-2	-6.28990E-1	 19:27:22:31	
 4.33333E-1	-1.03688E-1	-8.25916E-2	-6.28036E-1	 19:27:23:31	
 4.50000E-1	-1.03329E-1	-8.20813E-2	-6.27155E-1	 19:27:24:31	
 4.66667E-1	-1.02517E-1	-8.17560E-2	-6.26233E-1	 19:27:25:31	
 4.83333E-1	-1.01548E-1	-8.12922E-2	-6.25349E-1	 19:27:26:31	
 5.00000E-1	-1.00699E-1	-8.07893E-2	-6.24252E-1	 19:27:27:31	
 5.16667E-1	-1.00208E-1	-8.03424E-2	-6.23016E-1	 19:27:28:31	
 5.33333E-1	-9.99031E-2	-8.02160E-2	-6.21845E-1	 19:27:29:31	
 5.50000E-1	-9.97962E-2	-8.04600E-2	-6.20804E-1	 19:27:30:31	
 5.66667E-1	-9.97818E-2	-8.10792E-2	-6.19862E-1	 19:27:31:31	
 5.83333E-1	-9.98113E-2	-8.20122E-2	-6.18968E-1	 19:27:32:31	
 6.00000E-1	-9.97904E-2	-8.30699E-2	-6.18301E-1	 19:27:33:31	
 6.16667E-1	-9.95372E-2	-8.41048E-2	-6.17760E-1	 19:27:34:31	
 6.33333E-1	-9.90099E-2	-8.45061E-2	-6.17279E-1	 19:27:35:31	
 6.50000E-1	-9.84981E-2	-8.42705E-2	-6.17009E-1	 19:27:36:31	
 6.66667E-1	-9.81627E-2	-8.34356E-2	-6.16666E-1	 19:27:37:31	
 6.83333E-1	-9.81811E-2	-8.22623E-2	-6.16087E-1	 19:27:38:31	
 7.00000E-1	-9.83560E-2	-8.13008E-2	-6.15380E-1	 19:27:39:31	
 7.16667E-1	-9.84792E-2	-8.04061E-2	-6.14580E-1	 19:27:40:31	
 7.33333E-1	-9.85802E-2	-7.99625E-2	-6.13892E-1	 19:27:41:31	
 7.50000E-1	-9.86764E-2	-7.99920E-2	-6.13391E-1	 19:27:42:31	
 7.66667E-1	-9.87811E-2	-8.03202E-2	-6.12962E-1	 19:27:43:31	
 7.83333E-1	-9.88844E-2	-8.07539E-2	-6.12568E-1	 19:27:44:31	
 8.00000E-1	-9.89444E-2	-8.11068E-2	-6.12246E-1	 19:27:45:31	
 8.16667E-1	-9.89635E-2	-8.12622E-2	-6.11823E-1	 19:27:46:31	
 8.33333E-1	-9.90368E-2	-8.10684E-2	-6.11224E-1	 19:27:47:31	
 8.50000E-1	-9.91346E-2	-8.05973E-2	-6.10427E-1	 19:27:48:31	
 8.66667E-1	-9.91331E-2	-8.01797E-2	-6.09648E-1	 19:27:49:31	
 8.83333E-1	-9.88590E-2	-8.00729E-2	-6.08836E-1	 19:27:50:31	
 9.00000E-1	-9.82209E-2	-8.03320E-2	-6.07935E-1	 19:27:51:31	
 9.16667E-1	-9.76650E-2	-8.04650E-2	-6.07064E-1	 19:27:52:31	
 9.33333E-1	-9.73739E-2	-8.02611E-2	-6.06106E-1	 19:27:53:31	
 9.50000E-1	-9.75792E-2	-7.99426E-2	-6.05098E-1	 19:27:54:31	
 9.66667E-1	-9.80978E-2	-7.99489E-2	-6.04333E-1	 19:27:55:31	
 9.83333E-1	-9.85002E-2	-8.05087E-2	-6.03654E-1	 19:27:56:31	
 1.00000E+0	-9.86258E-2	-8.12468E-2	-6.02890E-1	 19:27:57:31	
 1.01667E+0	-9.82954E-2	-8.17919E-2	-6.02130E-1	 19:27:58:31	
 1.03333E+0	-9.76915E-2	-8.16671E-2	-6.01241E-1	 19:27:59:31	
 1.05000E+0	-9.73325E-2	-8.12696E-2	-6.00063E-1	 19:28:00:31	
 1.06667E+0	-9.72557E-2	-8.12994E-2	-5.98933E-1	 19:28:01:31	
 1.08333E+0	-9.74221E-2	-8.19204E-2	-5.97705E-1	 19:28:02:31	
 1.10000E+0	-9.76804E-2	-8.27454E-2	-5.96338E-1	 19:28:03:31	
 1.11667E+0	-9.79687E-2	-8.33663E-2	-5.95124E-1	 19:28:04:31	
 1.13333E+0	-9.83004E-2	-8.30458E-2	-5.93996E-1	 19:28:05:31	
 1.15000E+0	-9.85179E-2	-8.22916E-2	-5.92830E-1	 19:28:06:31	
 1.16667E+0	-9.85503E-2	-8.16309E-2	-5.91543E-1	 19:28:07:31	
 1.18333E+0	-9.84293E-2	-8.13006E-2	-5.90355E-1	 19:28:08:31	
 1.20000E+0	-9.82409E-2	-8.14127E-2	-5.89105E-1	 19:28:09:31	
 1.21667E+0	-9.80556E-2	-8.16616E-2	-5.87749E-1	 19:28:10:31	
 1.23333E+0	-9.77348E-2	-8.18083E-2	-5.86605E-1	 19:28:11:31	
 1.25000E+0	-9.73284E-2	-8.16559E-2	-5.85423E-1	 19:28:12:31	
 1.26667E+0	-9.70084E-2	-8.11395E-2	-5.83883E-1	 19:28:13:31	
 1.28333E+0	-9.70058E-2	-8.03885E-2	-5.82475E-1	 19:28:14:31	
 1.30000E+0	-9.72783E-2	-7.98244E-2	-5.81049E-1	 19:28:15:31	
 1.31667E+0	-9.74344E-2	-7.96638E-2	-5.79642E-1	 19:28:16:31	
 1.33333E+0	-9.71741E-2	-8.01144E-2	-5.78552E-1	 19:28:17:31	
 1.35000E+0	-9.64653E-2	-8.09067E-2	-5.77520E-1	 19:28:18:31	
 1.36667E+0	-9.56926E-2	-8.16659E-2	-5.76349E-1	 19:28:19:31	
 1.38333E+0	-9.55041E-2	-8.22807E-2	-5.75218E-1	 19:28:20:31	
 1.40000E+0	-9.58315E-2	-8.25598E-2	-5.74075E-1	 19:28:21:31	
 1.41667E+0	-9.64473E-2	-8.27425E-2	-5.72695E-1	 19:28:22:31	
 1.43333E+0	-9.69822E-2	-8.28702E-2	-5.71344E-1	 19:28:23:31	
 1.45000E+0	-9.69924E-2	-8.28798E-2	-5.70029E-1	 19:28:24:31	
 1.46667E+0	-9.65821E-2	-8.24374E-2	-5.68840E-1	 19:28:25:31	
 1.48333E+0	-9.60787E-2	-8.16699E-2	-5.67569E-1	 19:28:26:31	
 1.50000E+0	-9.56552E-2	-8.10122E-2	-5.66691E-1	 19:28:27:31	
 1.51667E+0	-9.55020E-2	-8.08162E-2	-5.65930E-1	 19:28:28:31	
 1.53333E+0	-9.54910E-2	-8.13022E-2	-5.65366E-1	 19:28:29:31	
 1.55000E+0	-9.55355E-2	-8.20387E-2	-5.65199E-1	 19:28:30:31	
 1.56667E+0	-9.56346E-2	-8.25036E-2	-5.65258E-1	 19:28:31:31	
 1.58333E+0	-9.59168E-2	-8.26035E-2	-5.65405E-1	 19:28:32:31	
 1.60000E+0	-9.65366E-2	-8.24003E-2	-5.65394E-1	 19:28:33:31	
 1.61667E+0	-9.74177E-2	-8.21932E-2	-5.65146E-1	 19:28:34:31	
 1.63333E+0	-9.84142E-2	-8.21907E-2	-5.64728E-1	 19:28:35:31	
 1.65000E+0	-9.90364E-2	-8.22801E-2	-5.64425E-1	 19:28:36:31	
 1.66667E+0	-9.93859E-2	-8.21697E-2	-5.64350E-1	 19:28:37:31	
 1.68333E+0	-9.93332E-2	-8.16667E-2	-5.64492E-1	 19:28:38:31	
 1.70000E+0	-9.92569E-2	-8.10346E-2	-5.64742E-1	 19:28:39:31	
 1.71667E+0	-9.92117E-2	-8.05638E-2	-5.65090E-1	 19:28:40:31	
 1.73333E+0	-9.90219E-2	-8.05445E-2	-5.65652E-1	 19:28:41:31	
 1.75000E+0	-9.86165E-2	-8.07475E-2	-5.66492E-1	 19:28:42:31	
 1.76667E+0	-9.81046E-2	-8.08457E-2	-5.67295E-1	 19:28:43:31	
 1.78333E+0	-9.80246E-2	-8.07450E-2	-5.68132E-1	 19:28:44:31	
 1.80000E+0	-9.85684E-2	-8.04499E-2	-5.69126E-1	 19:28:45:31	
 1.81667E+0	-9.93630E-2	-8.00941E-2	-5.69978E-1	 19:28:46:31	
 1.83333E+0	-9.99468E-2	-7.98209E-2	-5.70902E-1	 19:28:47:31	
 1.85000E+0	-9.98683E-2	-7.97050E-2	-5.71864E-1	 19:28:48:31	
 1.86667E+0	-9.92377E-2	-7.98577E-2	-5.72680E-1	 19:28:49:31	
 1.88333E+0	-9.84257E-2	-8.02663E-2	-5.73614E-1	 19:28:50:31	
 1.90000E+0	-9.76619E-2	-8.08842E-2	-5.74837E-1	 19:28:51:31	
 1.91667E+0	-9.76919E-2	-8.16435E-2	-5.76152E-1	 19:28:52:31	
 1.93333E+0	-9.83208E-2	-8.23242E-2	-5.77526E-1	 19:28:53:31	
 1.95000E+0	-9.93073E-2	-8.26467E-2	-5.78823E-1	 19:28:54:31	
 1.96667E+0	-1.00477E-1	-8.22497E-2	-5.79743E-1	 19:28:55:31	
 1.98333E+0	-1.01391E-1	-8.13494E-2	-5.80603E-1	 19:28:56:31	
 2.00000E+0	-1.02253E-1	-8.06840E-2	-5.81603E-1	 19:28:57:31	
 2.01667E+0	-1.02736E-1	-8.07654E-2	-5.82556E-1	 19:28:58:31	
 2.03333E+0	-1.03305E-1	-8.14081E-2	-5.83537E-1	 19:28:59:31	
 2.05000E+0	-1.03897E-1	-8.20029E-2	-5.84397E-1	 19:29:00:31	
 2.06667E+0	-1.04323E-1	-8.20493E-2	-5.85134E-1	 19:29:01:31	
 2.08333E+0	-1.04055E-1	-8.17756E-2	-5.85587E-1	 19:29:02:31	
 2.10000E+0	-1.03123E-1	-8.14328E-2	-5.85890E-1	 19:29:03:31	
 2.11667E+0	-1.02028E-1	-8.11326E-2	-5.86125E-1	 19:29:04:31	
 2.13333E+0	-1.01147E-1	-8.09923E-2	-5.86352E-1	 19:29:05:31	
 2.15000E+0	-1.00918E-1	-8.09465E-2	-5.86733E-1	 19:29:06:31	
 2.16667E+0	-1.00932E-1	-8.09714E-2	-5.87302E-1	 19:29:07:31	
 2.18333E+0	-1.00898E-1	-8.09184E-2	-5.87929E-1	 19:29:08:31	
 2.20000E+0	-1.00697E-1	-8.05974E-2	-5.88511E-1	 19:29:09:31	
 2.21667E+0	-1.00532E-1	-7.99666E-2	-5.88897E-1	 19:29:10:31	
 2.23333E+0	-1.00539E-1	-7.94246E-2	-5.88874E-1	 19:29:11:31	
 2.25000E+0	-1.00760E-1	-7.91026E-2	-5.88516E-1	 19:29:12:31	
 2.26667E+0	-1.01026E-1	-7.92311E-2	-5.87908E-1	 19:29:13:31	
 2.28333E+0	-1.01128E-1	-7.96929E-2	-5.87243E-1	 19:29:14:31	
 2.30000E+0	-1.01097E-1	-8.01163E-2	-5.86539E-1	 19:29:15:31	
 2.31667E+0	-1.00969E-1	-8.01960E-2	-5.85714E-1	 19:29:16:31	
 2.33333E+0	-1.00730E-1	-7.97419E-2	-5.84740E-1	 19:29:17:31	
 2.35000E+0	-1.00361E-1	-7.89506E-2	-5.83553E-1	 19:29:18:31	
 2.36667E+0	-9.98749E-2	-7.81941E-2	-5.81995E-1	 19:29:19:31	
 2.38333E+0	-9.96825E-2	-7.75746E-2	-5.80082E-1	 19:29:20:31	
 2.40000E+0	-9.99161E-2	-7.72728E-2	-5.78229E-1	 19:29:21:31	
 2.41667E+0	-1.00524E-1	-7.71765E-2	-5.76248E-1	 19:29:22:31	
 2.43333E+0	-1.01262E-1	-7.74537E-2	-5.73964E-1	 19:29:23:31	
 2.45000E+0	-1.01667E-1	-7.81815E-2	-5.71916E-1	 19:29:24:31	
 2.46667E+0	-1.01731E-1	-7.92716E-2	-5.69767E-1	 19:29:25:31	
 2.48333E+0	-1.01420E-1	-8.02575E-2	-5.67092E-1	 19:29:26:31	
 2.50000E+0	-1.00947E-1	-8.08723E-2	-5.64809E-1	 19:29:27:31	
 2.51667E+0	-1.00542E-1	-8.12566E-2	-5.62428E-1	 19:29:28:31	
 2.53333E+0	-1.00295E-1	-8.14230E-2	-5.59648E-1	 19:29:29:31	
 2.55000E+0	-1.00429E-1	-8.13982E-2	-5.56847E-1	 19:29:30:31	
 2.56667E+0	-1.00782E-1	-8.10834E-2	-5.53652E-1	 19:29:31:31	
 2.58333E+0	-1.01160E-1	-8.05368E-2	-5.49820E-1	 19:29:32:31	
 2.60000E+0	-1.01403E-1	-7.98731E-2	-5.46089E-1	 19:29:33:31	
 2.61667E+0	-1.01423E-1	-7.91383E-2	-5.42283E-1	 19:29:34:31	
 2.63333E+0	-1.01281E-1	-7.85878E-2	-5.38318E-1	 19:29:35:31	
 2.65000E+0	-1.00996E-1	-7.81134E-2	-5.34059E-1	 19:29:36:31	
 2.66667E+0	-1.00691E-1	-7.79545E-2	-5.30301E-1	 19:29:37:31	
 2.68333E+0	-1.00568E-1	-7.80557E-2	-5.26417E-1	 19:29:38:31	
 2.70000E+0	-1.00789E-1	-7.85042E-2	-5.22230E-1	 19:29:39:31	
 2.71667E+0	-1.01354E-1	-7.91535E-2	-5.18812E-1	 19:29:40:31	
 2.73333E+0	-1.02029E-1	-7.95826E-2	-5.15461E-1	 19:29:41:31	
 2.75000E+0	-1.02389E-1	-7.95556E-2	-5.11647E-1	 19:29:42:31	
 2.76667E+0	-1.02425E-1	-7.87522E-2	-5.08112E-1	 19:29:43:31	
 2.78333E+0	-1.02299E-1	-7.76423E-2	-5.04831E-1	 19:29:44:31	
 2.80000E+0	-1.02151E-1	-7.68127E-2	-5.01597E-1	 19:29:45:31	
 2.81667E+0	-1.02046E-1	-7.63156E-2	-4.99113E-1	 19:29:46:31	
 2.83333E+0	-1.01939E-1	-7.62934E-2	-4.96955E-1	 19:29:47:31	
 2.85000E+0	-1.01713E-1	-7.64609E-2	-4.94942E-1	 19:29:48:31	
 2.86667E+0	-1.01235E-1	-7.67289E-2	-4.93458E-1	 19:29:49:31	
 2.88333E+0	-1.00732E-1	-7.71253E-2	-4.92314E-1	 19:29:50:31	
 2.90000E+0	-1.00267E-1	-7.75771E-2	-4.91471E-1	 19:29:51:31	
 2.91667E+0	-1.00148E-1	-7.83004E-2	-4.91060E-1	 19:29:52:31	
 2.93333E+0	-1.00111E-1	-7.89555E-2	-4.90874E-1	 19:29:53:31	
 2.95000E+0	-1.00105E-1	-7.94215E-2	-4.90891E-1	 19:29:54:31	
 2.96667E+0	-1.00301E-1	-7.93952E-2	-4.91245E-1	 19:29:55:31	
 2.98333E+0	-1.00861E-1	-7.89348E-2	-4.92008E-1	 19:29:56:31	
 3.00000E+0	-1.01589E-1	-7.83032E-2	-4.93169E-1	 19:29:57:31	
 3.01667E+0	-1.01880E-1	-7.77821E-2	-4.94785E-1	 19:29:58:31	
 3.03333E+0	-1.01577E-1	-7.75889E-2	-4.96581E-1	 19:29:59:31	
 3.05000E+0	-1.00838E-1	-7.75496E-2	-4.98808E-1	 19:30:00:31	
 3.06667E+0	-1.00220E-1	-7.75879E-2	-5.01834E-1	 19:30:01:31	
 3.08333E+0	-1.00290E-1	-7.76382E-2	-5.05134E-1	 19:30:02:31	
 3.10000E+0	-1.00920E-1	-7.76091E-2	-5.08823E-1	 19:30:03:31	
 3.11667E+0	-1.01614E-1	-7.75110E-2	-5.13020E-1	 19:30:04:31	
 3.13333E+0	-1.02045E-1	-7.74225E-2	-5.16718E-1	 19:30:05:31	
 3.15000E+0	-1.01998E-1	-7.74402E-2	-5.20493E-1	 19:30:06:31	
 3.16667E+0	-1.01821E-1	-7.76208E-2	-5.25191E-1	 19:30:07:31	
 3.18333E+0	-1.01936E-1	-7.78077E-2	-5.29257E-1	 19:30:08:31	
 3.20000E+0	-1.02335E-1	-7.76111E-2	-5.33782E-1	 19:30:09:31	
 3.21667E+0	-1.02690E-1	-7.72481E-2	-5.39050E-1	 19:30:10:31	
 3.23333E+0	-1.02897E-1	-7.72120E-2	-5.43923E-1	 19:30:11:31	
 3.25000E+0	-1.03063E-1	-7.77620E-2	-5.48534E-1	 19:30:12:31	
 3.26667E+0	-1.03311E-1	-7.87024E-2	-5.52981E-1	 19:30:13:31	
 3.28333E+0	-1.03439E-1	-7.96227E-2	-5.57805E-1	 19:30:14:31	
 3.30000E+0	-1.03335E-1	-8.01174E-2	-5.61947E-1	 19:30:15:31	
 3.31667E+0	-1.03096E-1	-8.04424E-2	-5.67076E-1	 19:30:16:31	
 3.33333E+0	-1.03066E-1	-8.06147E-2	-5.72472E-1	 19:30:17:31	
 3.35000E+0	-1.03686E-1	-8.05756E-2	-5.77368E-1	 19:30:18:31	
 3.36667E+0	-1.04592E-1	-8.01248E-2	-5.82287E-1	 19:30:19:31	
 3.38333E+0	-1.05178E-1	-7.92838E-2	-5.87389E-1	 19:30:20:31	
 3.40000E+0	-1.05232E-1	-7.83977E-2	-5.91885E-1	 19:30:21:31	
 3.41667E+0	-1.04784E-1	-7.77006E-2	-5.96473E-1	 19:30:22:31	
 3.43333E+0	-1.04317E-1	-7.76859E-2	-6.01258E-1	 19:30:23:31	
 3.45000E+0	-1.04550E-1	-7.81636E-2	-6.05294E-1	 19:30:24:31	
 3.46667E+0	-1.05213E-1	-7.86841E-2	-6.09257E-1	 19:30:25:31	
 3.48333E+0	-1.05831E-1	-7.89837E-2	-6.13521E-1	 19:30:26:31	
 3.50000E+0	-1.06050E-1	-7.90358E-2	-6.17267E-1	 19:30:27:31	
 3.51667E+0	-1.05690E-1	-7.90392E-2	-6.20917E-1	 19:30:28:31	
 3.53333E+0	-1.05113E-1	-7.90732E-2	-6.24710E-1	 19:30:29:31	
 3.55000E+0	-1.04726E-1	-7.91199E-2	-6.28977E-1	 19:30:30:31	
 3.56667E+0	-1.04587E-1	-7.90727E-2	-6.32475E-1	 19:30:31:31	
 3.58333E+0	-1.04762E-1	-7.90514E-2	-6.36415E-1	 19:30:32:31	
 3.60000E+0	-1.04971E-1	-7.92235E-2	-6.39882E-1	 19:30:33:31	
 3.61667E+0	-1.05020E-1	-7.96386E-2	-6.42531E-1	 19:30:34:31	
 3.63333E+0	-1.04989E-1	-7.99959E-2	-6.44913E-1	 19:30:35:31	
 3.65000E+0	-1.05008E-1	-7.99992E-2	-6.47384E-1	 19:30:36:31	
 3.66667E+0	-1.05229E-1	-7.93551E-2	-6.49655E-1	 19:30:37:31	
 3.68333E+0	-1.05552E-1	-7.82579E-2	-6.52151E-1	 19:30:38:31	
 3.70000E+0	-1.05926E-1	-7.73941E-2	-6.55063E-1	 19:30:39:31	
 3.71667E+0	-1.06100E-1	-7.69840E-2	-6.57779E-1	 19:30:40:31	
 3.73333E+0	-1.06115E-1	-7.73956E-2	-6.60899E-1	 19:30:41:31	
 3.75000E+0	-1.05925E-1	-7.80437E-2	-6.63984E-1	 19:30:42:31	
 3.76667E+0	-1.05570E-1	-7.84064E-2	-6.66521E-1	 19:30:43:31	
 3.78333E+0	-1.05025E-1	-7.84753E-2	-6.68917E-1	 19:30:44:31	
 3.80000E+0	-1.04359E-1	-7.84940E-2	-6.71518E-1	 19:30:45:31	
 3.81667E+0	-1.03854E-1	-7.88616E-2	-6.73917E-1	 19:30:46:31	
 3.83333E+0	-1.03592E-1	-7.95213E-2	-6.76458E-1	 19:30:47:31	
 3.85000E+0	-1.03588E-1	-8.00339E-2	-6.78670E-1	 19:30:48:31	
 3.86667E+0	-1.03616E-1	-7.96587E-2	-6.80765E-1	 19:30:49:31	
 3.88333E+0	-1.03494E-1	-7.83535E-2	-6.82505E-1	 19:30:50:31	
 3.90000E+0	-1.03344E-1	-7.66496E-2	-6.84401E-1	 19:30:51:31	
 3.91667E+0	-1.03367E-1	-7.49985E-2	-6.86638E-1	 19:30:52:31	
 3.93333E+0	-1.03670E-1	-7.43515E-2	-6.88748E-1	 19:30:53:31	
 3.95000E+0	-1.04288E-1	-7.43900E-2	-6.90942E-1	 19:30:54:31	
 3.96667E+0	-1.05131E-1	-7.48510E-2	-6.93606E-1	 19:30:55:31	
 3.98333E+0	-1.05940E-1	-7.54283E-2	-6.95712E-1	 19:30:56:31	
 4.00000E+0	-1.06416E-1	-7.57566E-2	-6.97780E-1	 19:30:57:31	
 4.01667E+0	-1.06293E-1	-7.62113E-2	-6.99866E-1	 19:30:58:31	
 4.03333E+0	-1.05628E-1	-7.67969E-2	-7.01621E-1	 19:30:59:31	
 4.05000E+0	-1.04765E-1	-7.73630E-2	-7.03321E-1	 19:31:00:31	
 4.06667E+0	-1.04181E-1	-7.76440E-2	-7.05146E-1	 19:31:01:31	
 4.08333E+0	-1.04292E-1	-7.78046E-2	-7.06696E-1	 19:31:02:31	
 4.10000E+0	-1.04922E-1	-7.80318E-2	-7.08204E-1	 19:31:03:31	
 4.11667E+0	-1.05590E-1	-7.85417E-2	-7.09926E-1	 19:31:04:31	
 4.13333E+0	-1.06092E-1	-7.91932E-2	-7.11334E-1	 19:31:05:31	
 4.15000E+0	-1.05945E-1	-7.96663E-2	-7.12698E-1	 19:31:06:31	
 4.16667E+0	-1.05353E-1	-7.97582E-2	-7.14201E-1	 19:31:07:31	
 4.18333E+0	-1.04557E-1	-7.95584E-2	-7.15825E-1	 19:31:08:31	
 4.20000E+0	-1.03801E-1	-7.90644E-2	-7.17229E-1	 19:31:09:31	
 4.21667E+0	-1.03577E-1	-7.83736E-2	-7.18681E-1	 19:31:10:31	
 4.23333E+0	-1.03856E-1	-7.77867E-2	-7.20294E-1	 19:31:11:31	
 4.25000E+0	-1.04641E-1	-7.72896E-2	-7.21734E-1	 19:31:12:31	
 4.26667E+0	-1.05537E-1	-7.72072E-2	-7.23089E-1	 19:31:13:31	
 4.28333E+0	-1.06278E-1	-7.72649E-2	-7.24359E-1	 19:31:14:31	
 4.30000E+0	-1.06841E-1	-7.71985E-2	-7.25257E-1	 19:31:15:31	
 4.31667E+0	-1.07077E-1	-7.69025E-2	-7.26071E-1	 19:31:16:31	
 4.33333E+0	-1.07102E-1	-7.64665E-2	-7.26902E-1	 19:31:17:31	
 4.35000E+0	-1.07018E-1	-7.60894E-2	-7.27474E-1	 19:31:18:31	
 4.36667E+0	-1.07006E-1	-7.61607E-2	-7.27935E-1	 19:31:19:31	
 4.38333E+0	-1.06903E-1	-7.67971E-2	-7.28354E-1	 19:31:20:31	
 4.40000E+0	-1.06415E-1	-7.77856E-2	-7.28898E-1	 19:31:21:31	
 4.41667E+0	-1.05427E-1	-7.88393E-2	-7.29549E-1	 19:31:22:31	
 4.43333E+0	-1.04153E-1	-7.93858E-2	-7.30178E-1	 19:31:23:31	
 4.45000E+0	-1.03346E-1	-7.94986E-2	-7.30620E-1	 19:31:24:31	
 4.46667E+0	-1.03044E-1	-7.92466E-2	-7.30717E-1	 19:31:25:31	
 4.48333E+0	-1.03270E-1	-7.88334E-2	-7.30641E-1	 19:31:26:31	
 4.50000E+0	-1.03569E-1	-7.85178E-2	-7.30497E-1	 19:31:27:31	
 4.51667E+0	-1.03641E-1	-7.82624E-2	-7.30409E-1	 19:31:28:31	
 4.53333E+0	-1.03516E-1	-7.79268E-2	-7.30403E-1	 19:31:29:31	
 4.55000E+0	-1.03245E-1	-7.74821E-2	-7.30461E-1	 19:31:30:31	
 4.56667E+0	-1.02910E-1	-7.70395E-2	-7.30597E-1	 19:31:31:31	
 4.58333E+0	-1.02767E-1	-7.67299E-2	-7.30873E-1	 19:31:32:31	
 4.60000E+0	-1.02994E-1	-7.67761E-2	-7.31308E-1	 19:31:33:31	
 4.61667E+0	-1.03622E-1	-7.69951E-2	-7.31699E-1	 19:31:34:31	
 4.63333E+0	-1.04299E-1	-7.69930E-2	-7.31904E-1	 19:31:35:31	
 4.65000E+0	-1.04536E-1	-7.65394E-2	-7.31850E-1	 19:31:36:31	
 4.66667E+0	-1.04403E-1	-7.57171E-2	-7.31570E-1	 19:31:37:31	
 4.68333E+0	-1.04183E-1	-7.47767E-2	-7.31183E-1	 19:31:38:31	
 4.70000E+0	-1.04105E-1	-7.43365E-2	-7.30806E-1	 19:31:39:31	
 4.71667E+0	-1.04200E-1	-7.43681E-2	-7.30473E-1	 19:31:40:31	
 4.73333E+0	-1.04244E-1	-7.48054E-2	-7.30131E-1	 19:31:41:31	
 4.75000E+0	-1.04199E-1	-7.53617E-2	-7.29706E-1	 19:31:42:31	
 4.76667E+0	-1.04119E-1	-7.56183E-2	-7.29066E-1	 19:31:43:31	
 4.78333E+0	-1.04018E-1	-7.56943E-2	-7.28449E-1	 19:31:44:31	
 4.80000E+0	-1.03803E-1	-7.56803E-2	-7.27864E-1	 19:31:45:31	
 4.81667E+0	-1.03443E-1	-7.58393E-2	-7.27427E-1	 19:31:46:31	
 4.83333E+0	-1.03052E-1	-7.61711E-2	-7.27287E-1	 19:31:47:31	
 4.85000E+0	-1.02944E-1	-7.65410E-2	-7.27265E-1	 19:31:48:31	
 4.86667E+0	-1.03188E-1	-7.67543E-2	-7.27220E-1	 19:31:49:31	
 4.88333E+0	-1.03635E-1	-7.69362E-2	-7.27035E-1	 19:31:50:31	
 4.90000E+0	-1.04164E-1	-7.71522E-2	-7.26698E-1	 19:31:51:31	
 4.91667E+0	-1.04408E-1	-7.73325E-2	-7.26235E-1	 19:31:52:31	
 4.93333E+0	-1.04416E-1	-7.72238E-2	-7.25839E-1	 19:31:53:31	
 4.95000E+0	-1.04195E-1	-7.67225E-2	-7.25536E-1	 19:31:54:31	
 4.96667E+0	-1.04172E-1	-7.60953E-2	-7.25344E-1	 19:31:55:31	
 4.98333E+0	-1.04549E-1	-7.56227E-2	-7.25226E-1	 19:31:56:31	
 5.00000E+0	-1.05077E-1	-7.54998E-2	-7.25070E-1	 19:31:57:31	
 5.01667E+0	-1.05155E-1	-7.55359E-2	-7.24895E-1	 19:31:58:31	
 5.03333E+0	-1.04506E-1	-7.54274E-2	-7.24839E-1	 19:31:59:31	
 5.05000E+0	-1.03366E-1	-7.49244E-2	-7.24853E-1	 19:32:00:31	
 5.06667E+0	-1.02081E-1	-7.41541E-2	-7.24695E-1	 19:32:01:31	
 5.08333E+0	-1.01251E-1	-7.32410E-2	-7.24145E-1	 19:32:02:31	
 5.10000E+0	-1.00912E-1	-7.28635E-2	-7.23424E-1	 19:32:03:31	
 5.11667E+0	-1.00957E-1	-7.29632E-2	-7.23019E-1	 19:32:04:31	
 5.13333E+0	-1.01166E-1	-7.33488E-2	-7.23132E-1	 19:32:05:31	
 5.15000E+0	-1.01332E-1	-7.37044E-2	-7.23582E-1	 19:32:06:31	
 5.16667E+0	-1.01307E-1	-7.36362E-2	-7.23926E-1	 19:32:07:31	
 5.18333E+0	-1.00961E-1	-7.31536E-2	-7.23865E-1	 19:32:08:31	
 5.20000E+0	-1.00605E-1	-7.25855E-2	-7.23413E-1	 19:32:09:31	
 5.21667E+0	-1.00591E-1	-7.22319E-2	-7.22848E-1	 19:32:10:31	
 5.23333E+0	-1.01007E-1	-7.22965E-2	-7.22391E-1	 19:32:11:31	
 5.25000E+0	-1.01772E-1	-7.25829E-2	-7.22253E-1	 19:32:12:31	
 5.26667E+0	-1.02691E-1	-7.28663E-2	-7.22344E-1	 19:32:13:31	
 5.28333E+0	-1.03230E-1	-7.30389E-2	-7.22679E-1	 19:32:14:31	
 5.30000E+0	-1.03111E-1	-7.28369E-2	-7.23201E-1	 19:32:15:31	
 5.31667E+0	-1.02426E-1	-7.23534E-2	-7.23861E-1	 19:32:16:31	
 5.33333E+0	-1.01607E-1	-7.18708E-2	-7.24471E-1	 19:32:17:31	
 5.35000E+0	-1.00964E-1	-7.16745E-2	-7.25013E-1	 19:32:18:31	
 5.36667E+0	-1.00402E-1	-7.19678E-2	-7.25465E-1	 19:32:19:31	
 5.38333E+0	-9.99234E-2	-7.25316E-2	-7.26014E-1	 19:32:20:31	
 5.40000E+0	-9.94994E-2	-7.30030E-2	-7.26736E-1	 19:32:21:31	
 5.41667E+0	-9.95089E-2	-7.34024E-2	-7.27368E-1	 19:32:22:31	
 5.43333E+0	-9.99829E-2	-7.37029E-2	-7.27835E-1	 19:32:23:31	
 5.45000E+0	-1.00592E-1	-7.41242E-2	-7.28213E-1	 19:32:24:31	
 5.46667E+0	-1.01141E-1	-7.46395E-2	-7.28539E-1	 19:32:25:31	
 5.48333E+0	-1.01370E-1	-7.53533E-2	-7.28993E-1	 19:32:26:31	
 5.50000E+0	-1.01432E-1	-7.60475E-2	-7.29733E-1	 19:32:27:31	
 5.51667E+0	-1.01274E-1	-7.65696E-2	-7.30680E-1	 19:32:28:31	
 5.53333E+0	-1.00916E-1	-7.63567E-2	-7.31736E-1	 19:32:29:31	
 5.55000E+0	-1.00357E-1	-7.53494E-2	-7.32904E-1	 19:32:30:31	
 5.56667E+0	-9.97538E-2	-7.39520E-2	-7.33826E-1	 19:32:31:31	
 5.58333E+0	-9.94482E-2	-7.27331E-2	-7.34497E-1	 19:32:32:31	
 5.60000E+0	-9.95134E-2	-7.22908E-2	-7.34949E-1	 19:32:33:31	
 5.61667E+0	-9.99287E-2	-7.23960E-2	-7.35199E-1	 19:32:34:31	
 5.63333E+0	-1.00300E-1	-7.26839E-2	-7.35507E-1	 19:32:35:31	
 5.65000E+0	-1.00345E-1	-7.27888E-2	-7.35985E-1	 19:32:36:31	
 5.66667E+0	-1.00140E-1	-7.25484E-2	-7.36577E-1	 19:32:37:31	
 5.68333E+0	-9.98350E-2	-7.21913E-2	-7.37030E-1	 19:32:38:31	
 5.70000E+0	-9.95650E-2	-7.19990E-2	-7.37331E-1	 19:32:39:31	
 5.71667E+0	-9.95122E-2	-7.20295E-2	-7.37565E-1	 19:32:40:31	
 5.73333E+0	-9.97350E-2	-7.24502E-2	-7.37835E-1	 19:32:41:31	
 5.75000E+0	-1.00180E-1	-7.31835E-2	-7.38263E-1	 19:32:42:31	
 5.76667E+0	-1.00657E-1	-7.41034E-2	-7.38803E-1	 19:32:43:31	
 5.78333E+0	-1.00975E-1	-7.50887E-2	-7.39161E-1	 19:32:44:31	
 5.80000E+0	-1.01296E-1	-7.56322E-2	-7.39330E-1	 19:32:45:31	
 5.81667E+0	-1.01750E-1	-7.58255E-2	-7.39413E-1	 19:32:46:31	
 5.83333E+0	-1.02373E-1	-7.55482E-2	-7.39548E-1	 19:32:47:31	
 5.85000E+0	-1.02891E-1	-7.51254E-2	-7.39788E-1	 19:32:48:31	
 5.86667E+0	-1.03178E-1	-7.48184E-2	-7.40045E-1	 19:32:49:31	
 5.88333E+0	-1.03078E-1	-7.46534E-2	-7.40183E-1	 19:32:50:31	
 5.90000E+0	-1.02683E-1	-7.46806E-2	-7.40263E-1	 19:32:51:31	
 5.91667E+0	-1.02021E-1	-7.48038E-2	-7.40385E-1	 19:32:52:31	
 5.93333E+0	-1.01039E-1	-7.48566E-2	-7.40584E-1	 19:32:53:31	
 5.95000E+0	-1.00259E-1	-7.47736E-2	-7.40871E-1	 19:32:54:31	
 5.96667E+0	-9.96286E-2	-7.44950E-2	-7.41267E-1	 19:32:55:31	
 5.98333E+0	-9.91657E-2	-7.39777E-2	-7.41764E-1	 19:32:56:31	
 6.00000E+0	-9.85777E-2	-7.34951E-2	-7.42098E-1	 19:32:57:31	
 6.01667E+0	-9.80521E-2	-7.31408E-2	-7.42167E-1	 19:32:58:31	
 6.03333E+0	-9.78043E-2	-7.31407E-2	-7.41915E-1	 19:32:59:31	
 6.05000E+0	-9.83223E-2	-7.32166E-2	-7.41559E-1	 19:33:00:31	
 6.06667E+0	-9.92316E-2	-7.30236E-2	-7.41307E-1	 19:33:01:31	
 6.08333E+0	-9.99179E-2	-7.25826E-2	-7.41226E-1	 19:33:02:31	
 6.10000E+0	-1.00181E-1	-7.22773E-2	-7.41288E-1	 19:33:03:31	
 6.11667E+0	-1.00043E-1	-7.22584E-2	-7.41305E-1	 19:33:04:31	
 6.13333E+0	-9.98275E-2	-7.24036E-2	-7.41247E-1	 19:33:05:31	
 6.15000E+0	-9.97213E-2	-7.23862E-2	-7.41156E-1	 19:33:06:31	
 6.16667E+0	-9.96255E-2	-7.20573E-2	-7.41101E-1	 19:33:07:31	
 6.18333E+0	-9.96455E-2	-7.16805E-2	-7.41079E-1	 19:33:08:31	
 6.20000E+0	-9.98980E-2	-7.17801E-2	-7.41031E-1	 19:33:09:31	
 6.21667E+0	-1.00350E-1	-7.23966E-2	-7.40916E-1	 19:33:10:31	
 6.23333E+0	-1.00867E-1	-7.33515E-2	-7.40749E-1	 19:33:11:31	
 6.25000E+0	-1.01053E-1	-7.42423E-2	-7.40573E-1	 19:33:12:31	
 6.26667E+0	-1.01096E-1	-7.49018E-2	-7.40439E-1	 19:33:13:31	
 6.28333E+0	-1.01169E-1	-7.54441E-2	-7.40259E-1	 19:33:14:31	
 6.30000E+0	-1.01376E-1	-7.57527E-2	-7.39955E-1	 19:33:15:31	
 6.31667E+0	-1.01591E-1	-7.58191E-2	-7.39568E-1	 19:33:16:31	
 6.33333E+0	-1.01753E-1	-7.54690E-2	-7.39185E-1	 19:33:17:31	
 6.35000E+0	-1.01809E-1	-7.48218E-2	-7.38809E-1	 19:33:18:31	
 6.36667E+0	-1.01848E-1	-7.41215E-2	-7.38497E-1	 19:33:19:31	
 6.38333E+0	-1.01900E-1	-7.34861E-2	-7.38219E-1	 19:33:20:31	
 6.40000E+0	-1.01882E-1	-7.32078E-2	-7.38031E-1	 19:33:21:31	
 6.41667E+0	-1.01686E-1	-7.31830E-2	-7.38029E-1	 19:33:22:31	
 6.43333E+0	-1.01227E-1	-7.33199E-2	-7.38122E-1	 19:33:23:31	
 6.45000E+0	-1.00749E-1	-7.34676E-2	-7.38152E-1	 19:33:24:31	
 6.46667E+0	-1.00399E-1	-7.35007E-2	-7.38098E-1	 19:33:25:31	
 6.48333E+0	-1.00344E-1	-7.36090E-2	-7.38067E-1	 19:33:26:31	
 6.50000E+0	-1.00536E-1	-7.40342E-2	-7.38091E-1	 19:33:27:31	
 6.51667E+0	-1.00848E-1	-7.47863E-2	-7.38073E-1	 19:33:28:31	
 6.53333E+0	-1.01296E-1	-7.57026E-2	-7.37902E-1	 19:33:29:31	
 6.55000E+0	-1.01872E-1	-7.65817E-2	-7.37548E-1	 19:33:30:31	
 6.56667E+0	-1.02580E-1	-7.69498E-2	-7.37060E-1	 19:33:31:31	
 6.58333E+0	-1.03159E-1	-7.68490E-2	-7.36671E-1	 19:33:32:31	
 6.60000E+0	-1.03533E-1	-7.64231E-2	-7.36371E-1	 19:33:33:31	
 6.61667E+0	-1.03488E-1	-7.58522E-2	-7.36262E-1	 19:33:34:31	
 6.63333E+0	-1.03128E-1	-7.55486E-2	-7.36289E-1	 19:33:35:31	
 6.65000E+0	-1.02579E-1	-7.52024E-2	-7.36312E-1	 19:33:36:31	
 6.66667E+0	-1.01900E-1	-7.47031E-2	-7.36271E-1	 19:33:37:31	
 6.68333E+0	-1.01137E-1	-7.40307E-2	-7.36165E-1	 19:33:38:31	
 6.70000E+0	-1.00345E-1	-7.34824E-2	-7.36029E-1	 19:33:39:31	
 6.71667E+0	-9.98990E-2	-7.31643E-2	-7.35882E-1	 19:33:40:31	
 6.73333E+0	-9.98898E-2	-7.31544E-2	-7.35757E-1	 19:33:41:31	
 6.75000E+0	-1.00519E-1	-7.32234E-2	-7.35632E-1	 19:33:42:31	
 6.76667E+0	-1.01476E-1	-7.33000E-2	-7.35501E-1	 19:33:43:31	
 6.78333E+0	-1.02271E-1	-7.34336E-2	-7.35443E-1	 19:33:44:31	
 6.80000E+0	-1.02775E-1	-7.36718E-2	-7.35539E-1	 19:33:45:31	
 6.81667E+0	-1.02846E-1	-7.38940E-2	-7.35870E-1	 19:33:46:31	
 6.83333E+0	-1.02614E-1	-7.37486E-2	-7.36283E-1	 19:33:47:31	
 6.85000E+0	-1.02096E-1	-7.31446E-2	-7.36606E-1	 19:33:48:31	
 6.86667E+0	-1.01383E-1	-7.24895E-2	-7.36761E-1	 19:33:49:31	
 6.88333E+0	-1.00436E-1	-7.20410E-2	-7.36690E-1	 19:33:50:31	
 6.90000E+0	-9.92557E-2	-7.22303E-2	-7.36512E-1	 19:33:51:31	
 6.91667E+0	-9.83227E-2	-7.28779E-2	-7.36329E-1	 19:33:52:31	
 6.93333E+0	-9.78525E-2	-7.36084E-2	-7.36238E-1	 19:33:53:31	
 6.95000E+0	-9.84156E-2	-7.41549E-2	-7.36362E-1	 19:33:54:31	
 6.96667E+0	-9.97363E-2	-7.41503E-2	-7.36656E-1	 19:33:55:31	
 6.98333E+0	-1.00799E-1	-7.38260E-2	-7.37037E-1	 19:33:56:31	
 7.00000E+0	-1.01129E-1	-7.34673E-2	-7.37291E-1	 19:33:57:31	
 7.01667E+0	-1.00344E-1	-7.31879E-2	-7.37381E-1	 19:33:58:31	
 7.03333E+0	-9.90467E-2	-7.30479E-2	-7.37367E-1	 19:33:59:31	
 7.05000E+0	-9.86223E-2	-7.28466E-2	-7.37293E-1	 19:34:00:31	
 7.06667E+0	-9.90837E-2	-7.26383E-2	-7.37263E-1	 19:34:01:31	
 7.08333E+0	-9.99864E-2	-7.25763E-2	-7.37331E-1	 19:34:02:31	
 7.10000E+0	-1.00763E-1	-7.27215E-2	-7.37493E-1	 19:34:03:31	
 7.11667E+0	-1.00947E-1	-7.29463E-2	-7.37715E-1	 19:34:04:31	
 7.13333E+0	-1.00554E-1	-7.30252E-2	-7.37970E-1	 19:34:05:31	
 7.15000E+0	-9.96665E-2	-7.28699E-2	-7.38220E-1	 19:34:06:31	
 7.16667E+0	-9.85241E-2	-7.26228E-2	-7.38292E-1	 19:34:07:31	
 7.18333E+0	-9.77397E-2	-7.23361E-2	-7.38261E-1	 19:34:08:31	
 7.20000E+0	-9.74886E-2	-7.20906E-2	-7.38284E-1	 19:34:09:31	
 7.21667E+0	-9.79494E-2	-7.18023E-2	-7.38517E-1	 19:34:10:31	
 7.23333E+0	-9.86746E-2	-7.15718E-2	-7.38941E-1	 19:34:11:31	
 7.25000E+0	-9.89977E-2	-7.15446E-2	-7.39449E-1	 19:34:12:31	
 7.26667E+0	-9.89951E-2	-7.18930E-2	-7.39761E-1	 19:34:13:31	
 7.28333E+0	-9.88605E-2	-7.26062E-2	-7.39915E-1	 19:34:14:31	
 7.30000E+0	-9.88289E-2	-7.31688E-2	-7.39991E-1	 19:34:15:31	
 7.31667E+0	-9.88641E-2	-7.35098E-2	-7.40090E-1	 19:34:16:31	
 7.33333E+0	-9.88440E-2	-7.34821E-2	-7.40323E-1	 19:34:17:31	
 7.35000E+0	-9.86666E-2	-7.32365E-2	-7.40688E-1	 19:34:18:31	
 7.36667E+0	-9.83059E-2	-7.28226E-2	-7.41051E-1	 19:34:19:31	
 7.38333E+0	-9.76855E-2	-7.23013E-2	-7.41334E-1	 19:34:20:31	
 7.40000E+0	-9.65853E-2	-7.18718E-2	-7.41532E-1	 19:34:21:31	
 7.41667E+0	-9.55766E-2	-7.15506E-2	-7.41667E-1	 19:34:22:31	
 7.43333E+0	-9.50273E-2	-7.12480E-2	-7.41875E-1	 19:34:23:31	
 7.45000E+0	-9.53582E-2	-7.08284E-2	-7.42222E-1	 19:34:24:31	
 7.46667E+0	-9.63597E-2	-7.03961E-2	-7.42681E-1	 19:34:25:31	
 7.48333E+0	-9.74724E-2	-6.99479E-2	-7.43065E-1	 19:34:26:31	
 7.50000E+0	-9.80938E-2	-6.97781E-2	-7.43394E-1	 19:34:27:31	
 7.51667E+0	-9.80823E-2	-6.97457E-2	-7.43723E-1	 19:34:28:31	
 7.53333E+0	-9.76837E-2	-6.98302E-2	-7.44002E-1	 19:34:29:31	
 7.55000E+0	-9.71939E-2	-6.99882E-2	-7.44282E-1	 19:34:30:31	
 7.56667E+0	-9.66353E-2	-7.01558E-2	-7.44545E-1	 19:34:31:31	
 7.58333E+0	-9.63236E-2	-7.03419E-2	-7.44651E-1	 19:34:32:31	
 7.60000E+0	-9.63978E-2	-7.03695E-2	-7.44705E-1	 19:34:33:31	
 7.61667E+0	-9.69035E-2	-7.02625E-2	-7.44780E-1	 19:34:34:31	
 7.63333E+0	-9.76306E-2	-7.01829E-2	-7.44899E-1	 19:34:35:31	
 7.65000E+0	-9.81739E-2	-7.02452E-2	-7.45059E-1	 19:34:36:31	
 7.66667E+0	-9.82901E-2	-7.05593E-2	-7.45233E-1	 19:34:37:31	
 7.68333E+0	-9.78142E-2	-7.10285E-2	-7.45375E-1	 19:34:38:31	
 7.70000E+0	-9.70294E-2	-7.11684E-2	-7.45513E-1	 19:34:39:31	
 7.71667E+0	-9.64272E-2	-7.09516E-2	-7.45664E-1	 19:34:40:31	
 7.73333E+0	-9.63171E-2	-7.03897E-2	-7.45790E-1	 19:34:41:31	
 7.75000E+0	-9.66435E-2	-6.98290E-2	-7.45923E-1	 19:34:42:31	
 7.76667E+0	-9.71727E-2	-6.95466E-2	-7.46061E-1	 19:34:43:31	
 7.78333E+0	-9.77698E-2	-6.95732E-2	-7.46214E-1	 19:34:44:31	
 7.80000E+0	-9.84836E-2	-7.00552E-2	-7.46314E-1	 19:34:45:31	
 7.81667E+0	-9.90632E-2	-7.08819E-2	-7.46378E-1	 19:34:46:31	
 7.83333E+0	-9.92594E-2	-7.18006E-2	-7.46445E-1	 19:34:47:31	
 7.85000E+0	-9.87044E-2	-7.24239E-2	-7.46550E-1	 19:34:48:31	
 7.86667E+0	-9.76617E-2	-7.22981E-2	-7.46730E-1	 19:34:49:31	
 7.88333E+0	-9.67912E-2	-7.17485E-2	-7.46975E-1	 19:34:50:31	
 7.90000E+0	-9.63588E-2	-7.13612E-2	-7.47287E-1	 19:34:51:31	
 7.91667E+0	-9.65874E-2	-7.13657E-2	-7.47704E-1	 19:34:52:31	
 7.93333E+0	-9.72057E-2	-7.16910E-2	-7.48179E-1	 19:34:53:31	
 7.95000E+0	-9.79287E-2	-7.20414E-2	-7.48503E-1	 19:34:54:31	
 7.96667E+0	-9.87310E-2	-7.21771E-2	-7.48639E-1	 19:34:55:31	
 7.98333E+0	-9.92898E-2	-7.23285E-2	-7.48692E-1	 19:34:56:31	
 8.00000E+0	-9.95078E-2	-7.25506E-2	-7.48768E-1	 19:34:57:31	
 8.01667E+0	-9.93437E-2	-7.28647E-2	-7.48928E-1	 19:34:58:31	
 8.03333E+0	-9.88664E-2	-7.30595E-2	-7.49184E-1	 19:34:59:31	
 8.05000E+0	-9.82606E-2	-7.32119E-2	-7.49591E-1	 19:35:00:31	
 8.06667E+0	-9.77586E-2	-7.33417E-2	-7.49970E-1	 19:35:01:31	
 8.08333E+0	-9.78416E-2	-7.33487E-2	-7.50346E-1	 19:35:02:31	
 8.10000E+0	-9.84186E-2	-7.31187E-2	-7.50689E-1	 19:35:03:31	
 8.11667E+0	-9.90937E-2	-7.27457E-2	-7.50964E-1	 19:35:04:31	
 8.13333E+0	-9.95590E-2	-7.23827E-2	-7.51305E-1	 19:35:05:31	
 8.15000E+0	-9.94377E-2	-7.20019E-2	-7.51737E-1	 19:35:06:31	
 8.16667E+0	-9.88686E-2	-7.14780E-2	-7.52091E-1	 19:35:07:31	
 8.18333E+0	-9.82966E-2	-7.07059E-2	-7.52332E-1	 19:35:08:31	
 8.20000E+0	-9.77256E-2	-6.99076E-2	-7.52499E-1	 19:35:09:31	
 8.21667E+0	-9.71201E-2	-6.92885E-2	-7.52688E-1	 19:35:10:31	
 8.23333E+0	-9.63116E-2	-6.91133E-2	-7.52974E-1	 19:35:11:31	
 8.25000E+0	-9.55780E-2	-6.91810E-2	-7.53294E-1	 19:35:12:31	
 8.26667E+0	-9.50000E-2	-6.94112E-2	-7.53484E-1	 19:35:13:31	
 8.28333E+0	-9.52130E-2	-6.96840E-2	-7.53674E-1	 19:35:14:31	
 8.30000E+0	-9.60591E-2	-7.00617E-2	-7.54077E-1	 19:35:15:31	
 8.31667E+0	-9.72809E-2	-7.05716E-2	-7.54645E-1	 19:35:16:31	
 8.33333E+0	-9.86693E-2	-7.11437E-2	-7.55254E-1	 19:35:17:31	
 8.35000E+0	-9.96669E-2	-7.17536E-2	-7.55842E-1	 19:35:18:31	
 8.36667E+0	-1.00400E-1	-7.21492E-2	-7.56400E-1	 19:35:19:31	
 8.38333E+0	-1.00347E-1	-7.21873E-2	-7.56843E-1	 19:35:20:31	
 8.40000E+0	-9.99442E-2	-7.18857E-2	-7.57284E-1	 19:35:21:31	
 8.41667E+0	-9.95239E-2	-7.14658E-2	-7.57706E-1	 19:35:22:31	
 8.43333E+0	-9.93403E-2	-7.12679E-2	-7.58008E-1	 19:35:23:31	
 8.45000E+0	-9.95041E-2	-7.13680E-2	-7.58248E-1	 19:35:24:31	
 8.46667E+0	-9.97955E-2	-7.17813E-2	-7.58448E-1	 19:35:25:31	
 8.48333E+0	-9.98429E-2	-7.22264E-2	-7.58650E-1	 19:35:26:31	
 8.50000E+0	-9.95301E-2	-7.25406E-2	-7.59029E-1	 19:35:27:31	
 8.51667E+0	-9.89581E-2	-7.26833E-2	-7.59751E-1	 19:35:28:31	
 8.53333E+0	-9.83017E-2	-7.25294E-2	-7.60677E-1	 19:35:29:31	
 8.55000E+0	-9.79690E-2	-7.21047E-2	-7.61557E-1	 19:35:30:31	
 8.56667E+0	-9.80651E-2	-7.16391E-2	-7.62317E-1	 19:35:31:31	
 8.58333E+0	-9.85513E-2	-7.13021E-2	-7.62816E-1	 19:35:32:31	
 8.60000E+0	-9.90818E-2	-7.12249E-2	-7.63328E-1	 19:35:33:31	
 8.61667E+0	-9.92264E-2	-7.11856E-2	-7.64081E-1	 19:35:34:31	
 8.63333E+0	-9.89575E-2	-7.10046E-2	-7.64887E-1	 19:35:35:31	
 8.65000E+0	-9.84635E-2	-7.07065E-2	-7.65728E-1	 19:35:36:31	
 8.66667E+0	-9.79095E-2	-7.05860E-2	-7.66623E-1	 19:35:37:31	
 8.68333E+0	-9.76869E-2	-7.06853E-2	-7.67585E-1	 19:35:38:31	
 8.70000E+0	-9.76539E-2	-7.10572E-2	-7.68376E-1	 19:35:39:31	
 8.71667E+0	-9.76237E-2	-7.16596E-2	-7.69232E-1	 19:35:40:31	
 8.73333E+0	-9.74132E-2	-7.21031E-2	-7.70071E-1	 19:35:41:31	
 8.75000E+0	-9.71410E-2	-7.22506E-2	-7.70893E-1	 19:35:42:31	
 8.76667E+0	-9.70296E-2	-7.17691E-2	-7.71877E-1	 19:35:43:31	
 8.78333E+0	-9.73342E-2	-7.07869E-2	-7.73134E-1	 19:35:44:31	
 8.80000E+0	-9.79504E-2	-6.96941E-2	-7.74293E-1	 19:35:45:31	
 8.81667E+0	-9.85691E-2	-6.88247E-2	-7.75511E-1	 19:35:46:31	
 8.83333E+0	-9.88522E-2	-6.85170E-2	-7.76562E-1	 19:35:47:31	
 8.85000E+0	-9.83805E-2	-6.85955E-2	-7.77380E-1	 19:35:48:31	
 8.86667E+0	-9.74060E-2	-6.88306E-2	-7.78235E-1	 19:35:49:31	
 8.88333E+0	-9.67816E-2	-6.90024E-2	-7.79321E-1	 19:35:50:31	
 8.90000E+0	-9.69335E-2	-6.90546E-2	-7.80461E-1	 19:35:51:31	
 8.91667E+0	-9.79224E-2	-6.90423E-2	-7.81789E-1	 19:35:52:31	
 8.93333E+0	-9.93083E-2	-6.89589E-2	-7.83091E-1	 19:35:53:31	
 8.95000E+0	-9.99238E-2	-6.88698E-2	-7.84398E-1	 19:35:54:31	
 8.96667E+0	-9.98762E-2	-6.87740E-2	-7.85345E-1	 19:35:55:31	
 8.98333E+0	-9.93348E-2	-6.88136E-2	-7.86099E-1	 19:35:56:31	
 9.00000E+0	-9.85668E-2	-6.91182E-2	-7.86742E-1	 19:35:57:31	
 9.01667E+0	-9.79177E-2	-6.96397E-2	-7.87316E-1	 19:35:58:31	
 9.03333E+0	-9.73303E-2	-7.01354E-2	-7.88078E-1	 19:35:59:31	
 9.05000E+0	-9.71786E-2	-7.03628E-2	-7.89118E-1	 19:36:00:31	
 9.06667E+0	-9.71965E-2	-7.02707E-2	-7.90125E-1	 19:36:01:31	
 9.08333E+0	-9.72325E-2	-6.99387E-2	-7.91129E-1	 19:36:02:31	
 9.10000E+0	-9.71786E-2	-6.94028E-2	-7.92244E-1	 19:36:03:31	
 9.11667E+0	-9.71407E-2	-6.86451E-2	-7.93230E-1	 19:36:04:31	
 9.13333E+0	-9.73245E-2	-6.81514E-2	-7.94227E-1	 19:36:05:31	
 9.15000E+0	-9.77455E-2	-6.79233E-2	-7.95296E-1	 19:36:06:31	
 9.16667E+0	-9.81769E-2	-6.80448E-2	-7.95997E-1	 19:36:07:31	
 9.18333E+0	-9.82510E-2	-6.83548E-2	-7.96611E-1	 19:36:08:31	
 9.20000E+0	-9.81157E-2	-6.85401E-2	-7.97294E-1	 19:36:09:31	
 9.21667E+0	-9.81336E-2	-6.84541E-2	-7.97942E-1	 19:36:10:31	
 9.23333E+0	-9.83788E-2	-6.80522E-2	-7.98512E-1	 19:36:11:31	
 9.25000E+0	-9.86067E-2	-6.76923E-2	-7.98959E-1	 19:36:12:31	
 9.26667E+0	-9.85563E-2	-6.79425E-2	-7.99303E-1	 19:36:13:31	
 9.28333E+0	-9.81429E-2	-6.89839E-2	-7.99564E-1	 19:36:14:31	
 9.30000E+0	-9.76153E-2	-7.03400E-2	-7.99882E-1	 19:36:15:31	
 9.31667E+0	-9.72636E-2	-7.16871E-2	-8.00326E-1	 19:36:16:31	
 9.33333E+0	-9.71600E-2	-7.17256E-2	-8.00845E-1	 19:36:17:31	
 9.35000E+0	-9.71968E-2	-7.09321E-2	-8.01476E-1	 19:36:18:31	
 9.36667E+0	-9.72604E-2	-7.00704E-2	-8.02272E-1	 19:36:19:31	
 9.38333E+0	-9.73137E-2	-6.97296E-2	-8.02971E-1	 19:36:20:31	
 9.40000E+0	-9.73600E-2	-7.01477E-2	-8.03563E-1	 19:36:21:31	
 9.41667E+0	-9.73702E-2	-7.07389E-2	-8.04176E-1	 19:36:22:31	
 9.43333E+0	-9.72503E-2	-7.07799E-2	-8.04773E-1	 19:36:23:31	
 9.45000E+0	-9.70023E-2	-7.03070E-2	-8.05449E-1	 19:36:24:31	
 9.46667E+0	-9.65839E-2	-6.96867E-2	-8.06199E-1	 19:36:25:31	
 9.48333E+0	-9.62211E-2	-6.90973E-2	-8.06867E-1	 19:36:26:31	
 9.50000E+0	-9.58955E-2	-6.86855E-2	-8.07590E-1	 19:36:27:31	
 9.51667E+0	-9.57745E-2	-6.81870E-2	-8.08312E-1	 19:36:28:31	
 9.53333E+0	-9.59022E-2	-6.77913E-2	-8.08941E-1	 19:36:29:31	
 9.55000E+0	-9.63158E-2	-6.75967E-2	-8.09562E-1	 19:36:30:31	
 9.56667E+0	-9.69841E-2	-6.77258E-2	-8.10266E-1	 19:36:31:31	
 9.58333E+0	-9.73745E-2	-6.80241E-2	-8.11282E-1	 19:36:32:31	
 9.60000E+0	-9.74303E-2	-6.82258E-2	-8.12196E-1	 19:36:33:31	
 9.61667E+0	-9.72811E-2	-6.82905E-2	-8.13136E-1	 19:36:34:31	
 9.63333E+0	-9.73382E-2	-6.81196E-2	-8.14036E-1	 19:36:35:31	
 9.65000E+0	-9.76891E-2	-6.77160E-2	-8.14642E-1	 19:36:36:31	
 9.66667E+0	-9.79950E-2	-6.72830E-2	-8.15128E-1	 19:36:37:31	
 9.68333E+0	-9.78640E-2	-6.69975E-2	-8.15658E-1	 19:36:38:31	
 9.70000E+0	-9.73939E-2	-6.71833E-2	-8.16130E-1	 19:36:39:31	
 9.71667E+0	-9.68631E-2	-6.77485E-2	-8.16751E-1	 19:36:40:31	
 9.73333E+0	-9.64572E-2	-6.83314E-2	-8.17581E-1	 19:36:41:31	
 9.75000E+0	-9.63832E-2	-6.87261E-2	-8.18410E-1	 19:36:42:31	
 9.76667E+0	-9.64160E-2	-6.86668E-2	-8.19244E-1	 19:36:43:31	
 9.78333E+0	-9.65249E-2	-6.83535E-2	-8.20127E-1	 19:36:44:31	
 9.80000E+0	-9.65659E-2	-6.81980E-2	-8.20908E-1	 19:36:45:31	
 9.81667E+0	-9.64342E-2	-6.83433E-2	-8.21650E-1	 19:36:46:31	
 9.83333E+0	-9.61925E-2	-6.86254E-2	-8.22281E-1	 19:36:47:31	
 9.85000E+0	-9.61412E-2	-6.86978E-2	-8.22804E-1	 19:36:48:31	
 9.86667E+0	-9.64996E-2	-6.83136E-2	-8.23156E-1	 19:36:49:31	
 9.88333E+0	-9.72658E-2	-6.76879E-2	-8.23636E-1	 19:36:50:31	
 9.90000E+0	-9.82864E-2	-6.73101E-2	-8.24431E-1	 19:36:51:31	
 9.91667E+0	-9.87358E-2	-6.73367E-2	-8.25246E-1	 19:36:52:31	
 9.93333E+0	-9.87693E-2	-6.74730E-2	-8.26205E-1	 19:36:53:31	
 9.95000E+0	-9.84860E-2	-6.73456E-2	-8.27340E-1	 19:36:54:31	
 9.96667E+0	-9.82276E-2	-6.69179E-2	-8.28399E-1	 19:36:55:31	
 9.98333E+0	-9.81820E-2	-6.64230E-2	-8.29452E-1	 19:36:56:31	
 1.00000E+1	-9.81831E-2	-6.62625E-2	-8.30439E-1	 19:36:57:31	
 1.00167E+1	-9.79370E-2	-6.63869E-2	-8.31086E-1	 19:36:58:31	
 1.00333E+1	-9.74134E-2	-6.65873E-2	-8.31456E-1	 19:36:59:31	
 1.00500E+1	-9.68817E-2	-6.66496E-2	-8.31639E-1	 19:37:00:31	
 1.00667E+1	-9.66250E-2	-6.65209E-2	-8.31770E-1	 19:37:01:31	
 1.00833E+1	-9.70923E-2	-6.64143E-2	-8.32048E-1	 19:37:02:31	
 1.01000E+1	-9.82040E-2	-6.65765E-2	-8.32519E-1	 19:37:03:31	
 1.01167E+1	-9.93150E-2	-6.69768E-2	-8.32939E-1	 19:37:04:31	
 1.01333E+1	-1.00248E-1	-6.74552E-2	-8.33294E-1	 19:37:05:31	
 1.01500E+1	-1.00664E-1	-6.78981E-2	-8.33640E-1	 19:37:06:31	
 1.01667E+1	-1.00742E-1	-6.81655E-2	-8.34130E-1	 19:37:07:31	
 1.01833E+1	-1.00475E-1	-6.84089E-2	-8.34708E-1	 19:37:08:31	
 1.02000E+1	-9.99938E-2	-6.85747E-2	-8.35360E-1	 19:37:09:31	
 1.02167E+1	-9.95182E-2	-6.86598E-2	-8.36016E-1	 19:37:10:31	
 1.02333E+1	-9.90354E-2	-6.86091E-2	-8.36503E-1	 19:37:11:31	
 1.02500E+1	-9.87100E-2	-6.85158E-2	-8.36947E-1	 19:37:12:31	
 1.02667E+1	-9.84962E-2	-6.85684E-2	-8.37528E-1	 19:37:13:31	
 1.02833E+1	-9.85293E-2	-6.88801E-2	-8.38176E-1	 19:37:14:31	
 1.03000E+1	-9.87638E-2	-6.94362E-2	-8.39030E-1	 19:37:15:31	
 1.03167E+1	-9.92395E-2	-7.03445E-2	-8.40066E-1	 19:37:16:31	
 1.03333E+1	-9.96824E-2	-7.12637E-2	-8.40905E-1	 19:37:17:31	
 1.03500E+1	-9.99802E-2	-7.23023E-2	-8.41585E-1	 19:37:18:31	
 1.03667E+1	-1.00211E-1	-7.31793E-2	-8.42229E-1	 19:37:19:31	
 1.03833E+1	-1.00337E-1	-7.37694E-2	-8.42659E-1	 19:37:20:31	
 1.04000E+1	-1.00413E-1	-7.36819E-2	-8.43045E-1	 19:37:21:31	
 1.04167E+1	-1.00414E-1	-7.29541E-2	-8.43483E-1	 19:37:22:31	
 1.04333E+1	-1.00342E-1	-7.18799E-2	-8.44012E-1	 19:37:23:31	
 1.04500E+1	-1.00254E-1	-7.07196E-2	-8.44752E-1	 19:37:24:31	
 1.04667E+1	-1.00088E-1	-6.99781E-2	-8.45664E-1	 19:37:25:31	
 1.04833E+1	-9.98544E-2	-6.96440E-2	-8.46720E-1	 19:37:26:31	
 1.05000E+1	-9.95480E-2	-7.00437E-2	-8.47251E-1	 19:37:27:31	
 1.05167E+1	-9.93082E-2	-7.10545E-2	-8.47537E-1	 19:37:28:31	
 1.05333E+1	-9.90607E-2	-7.21031E-2	-8.47849E-1	 19:37:29:31	
 1.05500E+1	-9.89965E-2	-7.29105E-2	-8.48373E-1	 19:37:30:31	
 1.05667E+1	-9.91224E-2	-7.28202E-2	-8.49170E-1	 19:37:31:31	
 1.05833E+1	-9.94614E-2	-7.22238E-2	-8.50168E-1	 19:37:32:31	
 1.06000E+1	-9.99308E-2	-7.15934E-2	-8.50973E-1	 19:37:33:31	
 1.06167E+1	-1.00200E-1	-7.11396E-2	-8.51798E-1	 19:37:34:31	
 1.06333E+1	-1.00261E-1	-7.08455E-2	-8.52651E-1	 19:37:35:31	
 1.06500E+1	-1.00030E-1	-7.04267E-2	-8.53496E-1	 19:37:36:31	
 1.06667E+1	-9.95463E-2	-7.00271E-2	-8.54292E-1	 19:37:37:31	
 1.06833E+1	-9.90698E-2	-6.97107E-2	-8.54976E-1	 19:37:38:31	
 1.07000E+1	-9.87132E-2	-6.98664E-2	-8.55352E-1	 19:37:39:31	
 1.07167E+1	-9.86057E-2	-7.02809E-2	-8.55575E-1	 19:37:40:31	
 1.07333E+1	-9.85772E-2	-7.06392E-2	-8.55790E-1	 19:37:41:31	
 1.07500E+1	-9.84676E-2	-7.06211E-2	-8.56110E-1	 19:37:42:31	
 1.07667E+1	-9.81050E-2	-6.99567E-2	-8.56559E-1	 19:37:43:31	
 1.07833E+1	-9.76059E-2	-6.87943E-2	-8.57199E-1	 19:37:44:31	
 1.08000E+1	-9.74126E-2	-6.79243E-2	-8.58047E-1	 19:37:45:31	
 1.08167E+1	-9.77868E-2	-6.74372E-2	-8.58756E-1	 19:37:46:31	
 1.08333E+1	-9.85981E-2	-6.74781E-2	-8.59311E-1	 19:37:47:31	
 1.08500E+1	-9.95186E-2	-6.78172E-2	-8.59766E-1	 19:37:48:31	
 1.08667E+1	-1.00508E-1	-6.83647E-2	-8.60050E-1	 19:37:49:31	
 1.08833E+1	-1.01179E-1	-6.92358E-2	-8.60429E-1	 19:37:50:31	
 1.09000E+1	-1.01745E-1	-7.03088E-2	-8.60911E-1	 19:37:51:31	
 1.09167E+1	-1.01816E-1	-7.12936E-2	-8.61261E-1	 19:37:52:31	
 1.09333E+1	-1.01529E-1	-7.20237E-2	-8.61350E-1	 19:37:53:31	
 1.09500E+1	-1.01058E-1	-7.26518E-2	-8.61125E-1	 19:37:54:31	
 1.09667E+1	-1.00623E-1	-7.31142E-2	-8.60727E-1	 19:37:55:31	
 1.09833E+1	-1.00480E-1	-7.35044E-2	-8.60389E-1	 19:37:56:31	
 1.10000E+1	-1.00561E-1	-7.35647E-2	-8.60292E-1	 19:37:57:31	
 1.10167E+1	-1.00675E-1	-7.32721E-2	-8.60486E-1	 19:37:58:31	
 1.10333E+1	-1.00690E-1	-7.26672E-2	-8.60750E-1	 19:37:59:31	
 1.10500E+1	-1.00483E-1	-7.20617E-2	-8.60906E-1	 19:38:00:31	
 1.10667E+1	-1.00082E-1	-7.16364E-2	-8.60882E-1	 19:38:01:31	
 1.10833E+1	-9.96575E-2	-7.13539E-2	-8.60732E-1	 19:38:02:31	
 1.11000E+1	-9.92777E-2	-7.12508E-2	-8.60557E-1	 19:38:03:31	
 1.11167E+1	-9.90814E-2	-7.12379E-2	-8.60349E-1	 19:38:04:31	
 1.11333E+1	-9.89283E-2	-7.13529E-2	-8.60087E-1	 19:38:05:31	
 1.11500E+1	-9.87897E-2	-7.16505E-2	-8.59699E-1	 19:38:06:31	
 1.11667E+1	-9.86810E-2	-7.20436E-2	-8.59133E-1	 19:38:07:31	
 1.11833E+1	-9.88024E-2	-7.24260E-2	-8.58546E-1	 19:38:08:31	
 1.12000E+1	-9.91497E-2	-7.24636E-2	-8.58017E-1	 19:38:09:31	
 1.12167E+1	-9.94901E-2	-7.20031E-2	-8.57547E-1	 19:38:10:31	
 1.12333E+1	-9.97013E-2	-7.10954E-2	-8.57194E-1	 19:38:11:31	
 1.12500E+1	-9.98319E-2	-6.98074E-2	-8.56769E-1	 19:38:12:31	
 1.12667E+1	-1.00059E-1	-6.90265E-2	-8.56102E-1	 19:38:13:31	
 1.12833E+1	-1.00356E-1	-6.86966E-2	-8.55264E-1	 19:38:14:31	
 1.13000E+1	-1.00515E-1	-6.88287E-2	-8.54279E-1	 19:38:15:31	
 1.13167E+1	-1.00326E-1	-6.91213E-2	-8.53063E-1	 19:38:16:31	
 1.13333E+1	-9.99509E-2	-6.94507E-2	-8.52167E-1	 19:38:17:31	
 1.13500E+1	-9.97375E-2	-6.98149E-2	-8.51394E-1	 19:38:18:31	
 1.13667E+1	-9.95611E-2	-7.01745E-2	-8.50580E-1	 19:38:19:31	
 1.13833E+1	-9.91680E-2	-7.06047E-2	-8.49598E-1	 19:38:20:31	
 1.14000E+1	-9.84386E-2	-7.09092E-2	-8.48668E-1	 19:38:21:31	
 1.14167E+1	-9.78385E-2	-7.09945E-2	-8.47558E-1	 19:38:22:31	
 1.14333E+1	-9.76650E-2	-7.06810E-2	-8.46381E-1	 19:38:23:31	
 1.14500E+1	-9.81345E-2	-7.00900E-2	-8.45190E-1	 19:38:24:31	
 1.14667E+1	-9.89890E-2	-6.98135E-2	-8.43830E-1	 19:38:25:31	
 1.14833E+1	-9.95298E-2	-7.01491E-2	-8.42379E-1	 19:38:26:31	
 1.15000E+1	-9.99377E-2	-7.08519E-2	-8.41227E-1	 19:38:27:31	
 1.15167E+1	-1.00284E-1	-7.13575E-2	-8.40111E-1	 19:38:28:31	
 1.15333E+1	-1.00747E-1	-7.12495E-2	-8.38765E-1	 19:38:29:31	
 1.15500E+1	-1.01096E-1	-7.08384E-2	-8.37374E-1	 19:38:30:31	
 1.15667E+1	-1.01175E-1	-7.05679E-2	-8.35851E-1	 19:38:31:31	
 1.15833E+1	-1.00768E-1	-7.05201E-2	-8.34154E-1	 19:38:32:31	
 1.16000E+1	-1.00147E-1	-7.05286E-2	-8.32812E-1	 19:38:33:31	
 1.16167E+1	-9.96404E-2	-7.03477E-2	-8.31573E-1	 19:38:34:31	
 1.16333E+1	-9.93966E-2	-7.01737E-2	-8.30075E-1	 19:38:35:31	
 1.16500E+1	-9.95392E-2	-7.02920E-2	-8.28486E-1	 19:38:36:31	
 1.16667E+1	-9.99301E-2	-7.08125E-2	-8.26959E-1	 19:38:37:31	
 1.16833E+1	-1.00284E-1	-7.14491E-2	-8.25349E-1	 19:38:38:31	
 1.17000E+1	-1.00569E-1	-7.16202E-2	-8.23696E-1	 19:38:39:31	
 1.17167E+1	-1.00812E-1	-7.13025E-2	-8.22335E-1	 19:38:40:31	
 1.17333E+1	-1.01245E-1	-7.08728E-2	-8.20974E-1	 19:38:41:31	
 1.17500E+1	-1.01871E-1	-7.07395E-2	-8.19468E-1	 19:38:42:31	
 1.17667E+1	-1.02528E-1	-7.09736E-2	-8.18079E-1	 19:38:43:31	
 1.17833E+1	-1.02800E-1	-7.12306E-2	-8.16670E-1	 19:38:44:31	
 1.18000E+1	-1.02792E-1	-7.11512E-2	-8.15175E-1	 19:38:45:31	
 1.18167E+1	-1.02460E-1	-7.07137E-2	-8.13944E-1	 19:38:46:31	
 1.18333E+1	-1.01861E-1	-7.01616E-2	-8.12739E-1	 19:38:47:31	
 1.18500E+1	-1.01018E-1	-6.96404E-2	-8.11422E-1	 19:38:48:31	
 1.18667E+1	-9.99818E-2	-6.93463E-2	-8.10373E-1	 19:38:49:31	
 1.18833E+1	-9.92234E-2	-6.93530E-2	-8.09548E-1	 19:38:50:31	
 1.19000E+1	-9.88592E-2	-6.98211E-2	-8.08748E-1	 19:38:51:31	
 1.19167E+1	-9.89803E-2	-7.06512E-2	-8.08002E-1	 19:38:52:31	
 1.19333E+1	-9.92657E-2	-7.13702E-2	-8.07242E-1	 19:38:53:31	
 1.19500E+1	-9.95179E-2	-7.18678E-2	-8.06512E-1	 19:38:54:31	
 1.19667E+1	-9.98457E-2	-7.19624E-2	-8.05796E-1	 19:38:55:31	
 1.19833E+1	-1.00228E-1	-7.19473E-2	-8.05347E-1	 19:38:56:31	
 1.20000E+1	-1.00651E-1	-7.20017E-2	-8.05031E-1	 19:38:57:31	
 1.20167E+1	-1.00763E-1	-7.21700E-2	-8.04717E-1	 19:38:58:31	
 1.20333E+1	-1.00550E-1	-7.23828E-2	-8.04472E-1	 19:38:59:31	
 1.20500E+1	-1.00014E-1	-7.24872E-2	-8.04350E-1	 19:39:00:31	
 1.20667E+1	-9.94467E-2	-7.21798E-2	-8.04400E-1	 19:39:01:31	
 1.20833E+1	-9.90521E-2	-7.15718E-2	-8.04549E-1	 19:39:02:31	
 1.21000E+1	-9.87322E-2	-7.10563E-2	-8.04630E-1	 19:39:03:31	
 1.21167E+1	-9.84685E-2	-7.09204E-2	-8.04596E-1	 19:39:04:31	
 1.21333E+1	-9.82922E-2	-7.11773E-2	-8.04535E-1	 19:39:05:31	
 1.21500E+1	-9.83764E-2	-7.14755E-2	-8.04577E-1	 19:39:06:31	
 1.21667E+1	-9.88393E-2	-7.14284E-2	-8.04757E-1	 19:39:07:31	
 1.21833E+1	-9.95715E-2	-7.12585E-2	-8.05047E-1	 19:39:08:31	
 1.22000E+1	-1.00464E-1	-7.13521E-2	-8.05371E-1	 19:39:09:31	
 1.22167E+1	-1.01068E-1	-7.18827E-2	-8.05736E-1	 19:39:10:31	
 1.22333E+1	-1.01482E-1	-7.25993E-2	-8.06068E-1	 19:39:11:31	
 1.22500E+1	-1.01527E-1	-7.33034E-2	-8.06425E-1	 19:39:12:31	
 1.22667E+1	-1.01353E-1	-7.36224E-2	-8.06872E-1	 19:39:13:31	
 1.22833E+1	-1.01218E-1	-7.36965E-2	-8.07466E-1	 19:39:14:31	
 1.23000E+1	-1.01415E-1	-7.35845E-2	-8.08008E-1	 19:39:15:31	
 1.23167E+1	-1.01972E-1	-7.34856E-2	-8.08532E-1	 19:39:16:31	
 1.23333E+1	-1.02615E-1	-7.34556E-2	-8.09098E-1	 19:39:17:31	
 1.23500E+1	-1.02797E-1	-7.35589E-2	-8.09510E-1	 19:39:18:31	
 1.23667E+1	-1.02454E-1	-7.36375E-2	-8.10012E-1	 19:39:19:31	
 1.23833E+1	-1.01808E-1	-7.35591E-2	-8.10691E-1	 19:39:20:31	
 1.24000E+1	-1.01151E-1	-7.31605E-2	-8.11435E-1	 19:39:21:31	
 1.24167E+1	-1.01039E-1	-7.25134E-2	-8.12260E-1	 19:39:22:31	
 1.24333E+1	-1.01269E-1	-7.17419E-2	-8.13195E-1	 19:39:23:31	
 1.24500E+1	-1.01656E-1	-7.08671E-2	-8.14091E-1	 19:39:24:31	
 1.24667E+1	-1.02155E-1	-7.03750E-2	-8.15053E-1	 19:39:25:31	
 1.24833E+1	-1.02650E-1	-7.03373E-2	-8.16048E-1	 19:39:26:31	
 1.25000E+1	-1.03051E-1	-7.08697E-2	-8.16736E-1	 19:39:27:31	
 1.25167E+1	-1.03280E-1	-7.16316E-2	-8.17196E-1	 19:39:28:31	
 1.25333E+1	-1.03183E-1	-7.21991E-2	-8.17576E-1	 19:39:29:31	
 1.25500E+1	-1.02659E-1	-7.25082E-2	-8.18079E-1	 19:39:30:31	
 1.25667E+1	-1.01746E-1	-7.24472E-2	-8.18683E-1	 19:39:31:31	
 1.25833E+1	-1.00843E-1	-7.22579E-2	-8.19536E-1	 19:39:32:31	
 1.26000E+1	-1.00023E-1	-7.20624E-2	-8.20452E-1	 19:39:33:31	
 1.26167E+1	-9.98262E-2	-7.20915E-2	-8.21298E-1	 19:39:34:31	
 1.26333E+1	-9.98660E-2	-7.23565E-2	-8.22139E-1	 19:39:35:31	
 1.26500E+1	-1.00152E-1	-7.27122E-2	-8.22855E-1	 19:39:36:31	
 1.26667E+1	-1.00714E-1	-7.28920E-2	-8.23182E-1	 19:39:37:31	
 1.26833E+1	-1.01533E-1	-7.27472E-2	-8.23270E-1	 19:39:38:31	
 1.27000E+1	-1.02666E-1	-7.22862E-2	-8.23279E-1	 19:39:39:31	
 1.27167E+1	-1.03424E-1	-7.18618E-2	-8.23369E-1	 19:39:40:31	
 1.27333E+1	-1.03738E-1	-7.19322E-2	-8.23541E-1	 19:39:41:31	
 1.27500E+1	-1.03323E-1	-7.23777E-2	-8.23714E-1	 19:39:42:31	
 1.27667E+1	-1.02608E-1	-7.28200E-2	-8.23734E-1	 19:39:43:31	
 1.27833E+1	-1.02030E-1	-7.28797E-2	-8.23674E-1	 19:39:44:31	
 1.28000E+1	-1.01754E-1	-7.25633E-2	-8.23635E-1	 19:39:45:31	
 1.28167E+1	-1.01636E-1	-7.20789E-2	-8.23727E-1	 19:39:46:31	
 1.28333E+1	-1.01415E-1	-7.15646E-2	-8.23951E-1	 19:39:47:31	
 1.28500E+1	-1.01160E-1	-7.11158E-2	-8.24378E-1	 19:39:48:31	
 1.28667E+1	-1.01084E-1	-7.10418E-2	-8.24912E-1	 19:39:49:31	
 1.28833E+1	-1.01399E-1	-7.13743E-2	-8.25437E-1	 19:39:50:31	
 1.29000E+1	-1.01968E-1	-7.19987E-2	-8.25945E-1	 19:39:51:31	
 1.29167E+1	-1.02394E-1	-7.27418E-2	-8.26462E-1	 19:39:52:31	
 1.29333E+1	-1.02615E-1	-7.32819E-2	-8.26869E-1	 19:39:53:31	
 1.29500E+1	-1.02650E-1	-7.37802E-2	-8.27223E-1	 19:39:54:31	
 1.29667E+1	-1.02776E-1	-7.40024E-2	-8.27579E-1	 19:39:55:31	
 1.29833E+1	-1.03139E-1	-7.39705E-2	-8.27880E-1	 19:39:56:31	
 1.30000E+1	-1.03603E-1	-7.35810E-2	-8.28210E-1	 19:39:57:31	
 1.30167E+1	-1.03703E-1	-7.33381E-2	-8.28619E-1	 19:39:58:31	
 1.30333E+1	-1.03412E-1	-7.36286E-2	-8.28984E-1	 19:39:59:31	
 1.30500E+1	-1.02954E-1	-7.42398E-2	-8.29293E-1	 19:40:00:31	
 1.30667E+1	-1.02625E-1	-7.45722E-2	-8.29570E-1	 19:40:01:31	
 1.30833E+1	-1.02658E-1	-7.44335E-2	-8.29777E-1	 19:40:02:31	
 1.31000E+1	-1.02866E-1	-7.39821E-2	-8.30082E-1	 19:40:03:31	
 1.31167E+1	-1.03112E-1	-7.35318E-2	-8.30511E-1	 19:40:04:31	
 1.31333E+1	-1.03455E-1	-7.32857E-2	-8.30886E-1	 19:40:05:31	
 1.31500E+1	-1.04031E-1	-7.29337E-2	-8.31134E-1	 19:40:06:31	
 1.31667E+1	-1.04775E-1	-7.24417E-2	-8.31271E-1	 19:40:07:31	
 1.31833E+1	-1.05332E-1	-7.19606E-2	-8.31389E-1	 19:40:08:31	
 1.32000E+1	-1.05430E-1	-7.19640E-2	-8.31539E-1	 19:40:09:31	
 1.32167E+1	-1.04952E-1	-7.26555E-2	-8.31791E-1	 19:40:10:31	
 1.32333E+1	-1.04186E-1	-7.39238E-2	-8.32218E-1	 19:40:11:31	
 1.32500E+1	-1.03560E-1	-7.55409E-2	-8.32698E-1	 19:40:12:31	
 1.32667E+1	-1.03063E-1	-7.62029E-2	-8.33125E-1	 19:40:13:31	
 1.32833E+1	-1.02592E-1	-7.59618E-2	-8.33396E-1	 19:40:14:31	
 1.33000E+1	-1.02150E-1	-7.49467E-2	-8.33330E-1	 19:40:15:31	
 1.33167E+1	-1.02152E-1	-7.35511E-2	-8.33215E-1	 19:40:16:31	
 1.33333E+1	-1.02666E-1	-7.23077E-2	-8.33233E-1	 19:40:17:31	
 1.33500E+1	-1.03717E-1	-7.08711E-2	-8.33391E-1	 19:40:18:31	
 1.33667E+1	-1.04826E-1	-7.00230E-2	-8.33562E-1	 19:40:19:31	
 1.33833E+1	-1.05574E-1	-6.97264E-2	-8.33624E-1	 19:40:20:31	
 1.34000E+1	-1.05929E-1	-7.01066E-2	-8.33529E-1	 19:40:21:31	
 1.34167E+1	-1.05662E-1	-7.08366E-2	-8.33326E-1	 19:40:22:31	
 1.34333E+1	-1.04999E-1	-7.15486E-2	-8.33055E-1	 19:40:23:31	
 1.34500E+1	-1.04531E-1	-7.23391E-2	-8.32758E-1	 19:40:24:31	
 1.34667E+1	-1.04525E-1	-7.30803E-2	-8.32571E-1	 19:40:25:31	
 1.34833E+1	-1.05107E-1	-7.39641E-2	-8.32500E-1	 19:40:26:31	
 1.35000E+1	-1.05665E-1	-7.44372E-2	-8.32535E-1	 19:40:27:31	
 1.35167E+1	-1.05749E-1	-7.46658E-2	-8.32596E-1	 19:40:28:31	
 1.35333E+1	-1.05447E-1	-7.46569E-2	-8.32548E-1	 19:40:29:31	
 1.35500E+1	-1.05015E-1	-7.44155E-2	-8.32313E-1	 19:40:30:31	
 1.35667E+1	-1.04533E-1	-7.37824E-2	-8.31947E-1	 19:40:31:31	
 1.35833E+1	-1.04097E-1	-7.27657E-2	-8.31538E-1	 19:40:32:31	
 1.36000E+1	-1.03757E-1	-7.17958E-2	-8.31122E-1	 19:40:33:31	
 1.36167E+1	-1.03638E-1	-7.10838E-2	-8.30944E-1	 19:40:34:31	
 1.36333E+1	-1.03722E-1	-7.09588E-2	-8.30890E-1	 19:40:35:31	
 1.36500E+1	-1.03818E-1	-7.11718E-2	-8.30919E-1	 19:40:36:31	
 1.36667E+1	-1.03810E-1	-7.16057E-2	-8.30975E-1	 19:40:37:31	
 1.36833E+1	-1.03543E-1	-7.21774E-2	-8.30975E-1	 19:40:38:31	
 1.37000E+1	-1.03108E-1	-7.25669E-2	-8.30839E-1	 19:40:39:31	
 1.37167E+1	-1.02813E-1	-7.25768E-2	-8.30550E-1	 19:40:40:31	
 1.37333E+1	-1.02771E-1	-7.21932E-2	-8.30203E-1	 19:40:41:31	
 1.37500E+1	-1.03013E-1	-7.14579E-2	-8.30031E-1	 19:40:42:31	
 1.37667E+1	-1.03148E-1	-7.04493E-2	-8.30071E-1	 19:40:43:31	
 1.37833E+1	-1.02858E-1	-6.92674E-2	-8.30196E-1	 19:40:44:31	
 1.38000E+1	-1.02131E-1	-6.83570E-2	-8.30159E-1	 19:40:45:31	
 1.38167E+1	-1.01390E-1	-6.78485E-2	-8.29844E-1	 19:40:46:31	
 1.38333E+1	-1.00985E-1	-6.79753E-2	-8.29400E-1	 19:40:47:31	
 1.38500E+1	-1.01284E-1	-6.85253E-2	-8.29086E-1	 19:40:48:31	
 1.38667E+1	-1.02049E-1	-6.92827E-2	-8.29058E-1	 19:40:49:31	
 1.38833E+1	-1.02728E-1	-7.01580E-2	-8.29331E-1	 19:40:50:31	
 1.39000E+1	-1.03077E-1	-7.06521E-2	-8.29729E-1	 19:40:51:31	
 1.39167E+1	-1.02606E-1	-7.07064E-2	-8.30087E-1	 19:40:52:31	
 1.39333E+1	-1.01702E-1	-7.01752E-2	-8.30186E-1	 19:40:53:31	
 1.39500E+1	-1.00892E-1	-6.95908E-2	-8.30094E-1	 19:40:54:31	
 1.39667E+1	-1.00360E-1	-6.95159E-2	-8.29930E-1	 19:40:55:31	
 1.39833E+1	-1.00352E-1	-6.99702E-2	-8.29863E-1	 19:40:56:31	
 1.40000E+1	-1.00717E-1	-7.06989E-2	-8.29945E-1	 19:40:57:31	
 1.40167E+1	-1.01397E-1	-7.13971E-2	-8.30182E-1	 19:40:58:31	
 1.40333E+1	-1.02299E-1	-7.12277E-2	-8.30469E-1	 19:40:59:31	
 1.40500E+1	-1.03054E-1	-7.04092E-2	-8.30717E-1	 19:41:00:31	
 1.40667E+1	-1.03477E-1	-6.93579E-2	-8.30919E-1	 19:41:01:31	
 1.40833E+1	-1.03366E-1	-6.84672E-2	-8.31083E-1	 19:41:02:31	
 1.41000E+1	-1.03015E-1	-6.83546E-2	-8.31209E-1	 19:41:03:31	
 1.41167E+1	-1.02760E-1	-6.88237E-2	-8.31363E-1	 19:41:04:31	
 1.41333E+1	-1.02604E-1	-6.95664E-2	-8.31568E-1	 19:41:05:31	
 1.41500E+1	-1.02477E-1	-7.00277E-2	-8.31783E-1	 19:41:06:31	
 1.41667E+1	-1.02333E-1	-6.99519E-2	-8.32011E-1	 19:41:07:31	
 1.41833E+1	-1.02293E-1	-6.96274E-2	-8.32283E-1	 19:41:08:31	
 1.42000E+1	-1.02560E-1	-6.94966E-2	-8.32570E-1	 19:41:09:31	
 1.42167E+1	-1.03183E-1	-6.97124E-2	-8.32902E-1	 19:41:10:31	
 1.42333E+1	-1.04045E-1	-7.02408E-2	-8.33271E-1	 19:41:11:31	
 1.42500E+1	-1.04380E-1	-7.06206E-2	-8.33496E-1	 19:41:12:31	
 1.42667E+1	-1.04235E-1	-7.06671E-2	-8.33648E-1	 19:41:13:31	
 1.42833E+1	-1.03825E-1	-7.05605E-2	-8.33723E-1	 19:41:14:31	
 1.43000E+1	-1.03642E-1	-7.04794E-2	-8.33722E-1	 19:41:15:31	
 1.43167E+1	-1.04052E-1	-7.05274E-2	-8.33626E-1	 19:41:16:31	
 1.43333E+1	-1.04864E-1	-7.06592E-2	-8.33464E-1	 19:41:17:31	
 1.43500E+1	-1.05601E-1	-7.07146E-2	-8.33294E-1	 19:41:18:31	
 1.43667E+1	-1.06077E-1	-7.06011E-2	-8.33136E-1	 19:41:19:31	
 1.43833E+1	-1.06162E-1	-7.04955E-2	-8.32881E-1	 19:41:20:31	
 1.44000E+1	-1.06241E-1	-7.06756E-2	-8.32473E-1	 19:41:21:31	
 1.44167E+1	-1.06555E-1	-7.12328E-2	-8.32062E-1	 19:41:22:31	
 1.44333E+1	-1.07079E-1	-7.18910E-2	-8.31748E-1	 19:41:23:31	
 1.44500E+1	-1.07334E-1	-7.26377E-2	-8.31483E-1	 19:41:24:31	
 1.44667E+1	-1.07043E-1	-7.30699E-2	-8.31267E-1	 19:41:25:31	
 1.44833E+1	-1.06393E-1	-7.34386E-2	-8.31077E-1	 19:41:26:31	
 1.45000E+1	-1.05903E-1	-7.35972E-2	-8.30917E-1	 19:41:27:31	
 1.45167E+1	-1.05989E-1	-7.34022E-2	-8.30784E-1	 19:41:28:31	
 1.45333E+1	-1.06492E-1	-7.27726E-2	-8.30587E-1	 19:41:29:31	
 1.45500E+1	-1.06996E-1	-7.18794E-2	-8.30332E-1	 19:41:30:31	
 1.45667E+1	-1.07260E-1	-7.13492E-2	-8.30092E-1	 19:41:31:31	
 1.45833E+1	-1.07219E-1	-7.12406E-2	-8.29813E-1	 19:41:32:31	
 1.46000E+1	-1.07197E-1	-7.14898E-2	-8.29396E-1	 19:41:33:31	
 1.46167E+1	-1.07212E-1	-7.18756E-2	-8.28933E-1	 19:41:34:31	
 1.46333E+1	-1.07009E-1	-7.22437E-2	-8.28531E-1	 19:41:35:31	
 1.46500E+1	-1.06363E-1	-7.27863E-2	-8.28294E-1	 19:41:36:31	
 1.46667E+1	-1.05389E-1	-7.34946E-2	-8.28309E-1	 19:41:37:31	
 1.46833E+1	-1.04694E-1	-7.44160E-2	-8.28382E-1	 19:41:38:31	
 1.47000E+1	-1.04639E-1	-7.49137E-2	-8.28336E-1	 19:41:39:31	
 1.47167E+1	-1.05056E-1	-7.49644E-2	-8.28129E-1	 19:41:40:31	
 1.47333E+1	-1.05467E-1	-7.44231E-2	-8.27899E-1	 19:41:41:31	
 1.47500E+1	-1.05568E-1	-7.34315E-2	-8.27790E-1	 19:41:42:31	
 1.47667E+1	-1.05425E-1	-7.25094E-2	-8.27874E-1	 19:41:43:31	
 1.47833E+1	-1.05274E-1	-7.18365E-2	-8.28093E-1	 19:41:44:31	
 1.48000E+1	-1.05369E-1	-7.18216E-2	-8.28290E-1	 19:41:45:31	
 1.48167E+1	-1.05698E-1	-7.21770E-2	-8.28371E-1	 19:41:46:31	
 1.48333E+1	-1.06340E-1	-7.26331E-2	-8.28337E-1	 19:41:47:31	
 1.48500E+1	-1.06884E-1	-7.28358E-2	-8.28344E-1	 19:41:48:31	
 1.48667E+1	-1.07208E-1	-7.27764E-2	-8.28461E-1	 19:41:49:31	
 1.48833E+1	-1.07137E-1	-7.26011E-2	-8.28539E-1	 19:41:50:31	
 1.49000E+1	-1.06701E-1	-7.26440E-2	-8.28409E-1	 19:41:51:31	
 1.49167E+1	-1.06174E-1	-7.29138E-2	-8.28084E-1	 19:41:52:31	
 1.49333E+1	-1.05744E-1	-7.31963E-2	-8.27821E-1	 19:41:53:31	
 1.49500E+1	-1.05810E-1	-7.32025E-2	-8.27750E-1	 19:41:54:31	
 1.49667E+1	-1.06176E-1	-7.27684E-2	-8.27819E-1	 19:41:55:31	
 1.49833E+1	-1.06610E-1	-7.22723E-2	-8.27840E-1	 19:41:56:31	
 1.50000E+1	-1.06911E-1	-7.20473E-2	-8.27665E-1	 19:41:57:31	
 1.50167E+1	-1.06925E-1	-7.20001E-2	-8.27389E-1	 19:41:58:31	
 1.50333E+1	-1.06700E-1	-7.19942E-2	-8.27164E-1	 19:41:59:31	
 1.50500E+1	-1.06322E-1	-7.21621E-2	-8.27140E-1	 19:42:00:31	
 1.50667E+1	-1.05896E-1	-7.28046E-2	-8.27226E-1	 19:42:01:31	
 1.50833E+1	-1.05778E-1	-7.37394E-2	-8.27364E-1	 19:42:02:31	
 1.51000E+1	-1.05783E-1	-7.43396E-2	-8.27498E-1	 19:42:03:31	
 1.51167E+1	-1.05629E-1	-7.45209E-2	-8.27636E-1	 19:42:04:31	
 1.51333E+1	-1.05276E-1	-7.45216E-2	-8.27745E-1	 19:42:05:31	
 1.51500E+1	-1.04919E-1	-7.48363E-2	-8.27715E-1	 19:42:06:31	
 1.51667E+1	-1.04812E-1	-7.54372E-2	-8.27536E-1	 19:42:07:31	
 1.51833E+1	-1.05218E-1	-7.59487E-2	-8.27241E-1	 19:42:08:31	
 1.52000E+1	-1.05957E-1	-7.59399E-2	-8.26982E-1	 19:42:09:31	
 1.52167E+1	-1.06562E-1	-7.56823E-2	-8.26795E-1	 19:42:10:31	
 1.52333E+1	-1.06776E-1	-7.55133E-2	-8.26694E-1	 19:42:11:31	
 1.52500E+1	-1.06273E-1	-7.54833E-2	-8.26554E-1	 19:42:12:31	
 1.52667E+1	-1.05310E-1	-7.53853E-2	-8.26269E-1	 19:42:13:31	
 1.52833E+1	-1.04554E-1	-7.49506E-2	-8.25802E-1	 19:42:14:31	
 1.53000E+1	-1.04336E-1	-7.42899E-2	-8.25179E-1	 19:42:15:31	
 1.53167E+1	-1.04571E-1	-7.37533E-2	-8.24811E-1	 19:42:16:31	
 1.53333E+1	-1.04792E-1	-7.35222E-2	-8.24587E-1	 19:42:17:31	
 1.53500E+1	-1.04830E-1	-7.33689E-2	-8.24405E-1	 19:42:18:31	
 1.53667E+1	-1.04826E-1	-7.29895E-2	-8.24227E-1	 19:42:19:31	
 1.53833E+1	-1.05005E-1	-7.24155E-2	-8.23997E-1	 19:42:20:31	
 1.54000E+1	-1.05280E-1	-7.18746E-2	-8.23642E-1	 19:42:21:31	
 1.54167E+1	-1.05410E-1	-7.14680E-2	-8.23302E-1	 19:42:22:31	
 1.54333E+1	-1.05319E-1	-7.12723E-2	-8.22930E-1	 19:42:23:31	
 1.54500E+1	-1.05055E-1	-7.10908E-2	-8.22539E-1	 19:42:24:31	
 1.54667E+1	-1.04707E-1	-7.09200E-2	-8.22208E-1	 19:42:25:31	
 1.54833E+1	-1.04505E-1	-7.07415E-2	-8.21823E-1	 19:42:26:31	
 1.55000E+1	-1.04447E-1	-7.05923E-2	-8.21278E-1	 19:42:27:31	
 1.55167E+1	-1.04719E-1	-7.04334E-2	-8.20670E-1	 19:42:28:31	
 1.55333E+1	-1.05250E-1	-7.04596E-2	-8.20014E-1	 19:42:29:31	
 1.55500E+1	-1.05639E-1	-7.06607E-2	-8.19332E-1	 19:42:30:31	
 1.55667E+1	-1.05712E-1	-7.09379E-2	-8.18588E-1	 19:42:31:31	
 1.55833E+1	-1.05328E-1	-7.12115E-2	-8.17937E-1	 19:42:32:31	
 1.56000E+1	-1.04638E-1	-7.13447E-2	-8.17252E-1	 19:42:33:31	
 1.56167E+1	-1.04055E-1	-7.15336E-2	-8.16481E-1	 19:42:34:31	
 1.56333E+1	-1.03929E-1	-7.19639E-2	-8.15810E-1	 19:42:35:31	
 1.56500E+1	-1.04446E-1	-7.27212E-2	-8.15165E-1	 19:42:36:31	
 1.56667E+1	-1.05391E-1	-7.35999E-2	-8.14477E-1	 19:42:37:31	
 1.56833E+1	-1.06179E-1	-7.42158E-2	-8.13828E-1	 19:42:38:31	
 1.57000E+1	-1.06675E-1	-7.38625E-2	-8.13188E-1	 19:42:39:31	
 1.57167E+1	-1.06513E-1	-7.24986E-2	-8.12659E-1	 19:42:40:31	
 1.57333E+1	-1.06035E-1	-7.10747E-2	-8.12410E-1	 19:42:41:31	
 1.57500E+1	-1.05534E-1	-7.03625E-2	-8.12238E-1	 19:42:42:31	
 1.57667E+1	-1.05170E-1	-7.09825E-2	-8.11966E-1	 19:42:43:31	
 1.57833E+1	-1.05248E-1	-7.25310E-2	-8.11615E-1	 19:42:44:31	
 1.58000E+1	-1.05912E-1	-7.41428E-2	-8.11295E-1	 19:42:45:31	
 1.58167E+1	-1.07216E-1	-7.56205E-2	-8.11093E-1	 19:42:46:31	
 1.58333E+1	-1.08620E-1	-7.61560E-2	-8.11085E-1	 19:42:47:31	
 1.58500E+1	-1.09597E-1	-7.64616E-2	-8.11097E-1	 19:42:48:31	
 1.58667E+1	-1.10134E-1	-7.65353E-2	-8.11031E-1	 19:42:49:31	
 1.58833E+1	-1.10182E-1	-7.63315E-2	-8.10908E-1	 19:42:50:31	
 1.59000E+1	-1.10004E-1	-7.57469E-2	-8.10808E-1	 19:42:51:31	
 1.59167E+1	-1.09704E-1	-7.48644E-2	-8.10758E-1	 19:42:52:31	
 1.59333E+1	-1.09274E-1	-7.41989E-2	-8.10721E-1	 19:42:53:31	
 1.59500E+1	-1.08779E-1	-7.37890E-2	-8.10646E-1	 19:42:54:31	
 1.59667E+1	-1.08160E-1	-7.37365E-2	-8.10494E-1	 19:42:55:31	
 1.59833E+1	-1.07720E-1	-7.38139E-2	-8.10282E-1	 19:42:56:31	
 1.60000E+1	-1.07483E-1	-7.41329E-2	-8.10101E-1	 19:42:57:31	
 1.60167E+1	-1.07643E-1	-7.46845E-2	-8.10038E-1	 19:42:58:31	
 1.60333E+1	-1.08028E-1	-7.54153E-2	-8.10207E-1	 19:42:59:31	
 1.60500E+1	-1.08488E-1	-7.60652E-2	-8.10641E-1	 19:43:00:31	
 1.60667E+1	-1.08891E-1	-7.62128E-2	-8.11257E-1	 19:43:01:31	
 1.60833E+1	-1.09128E-1	-7.58328E-2	-8.11824E-1	 19:43:02:31	
 1.61000E+1	-1.09158E-1	-7.51462E-2	-8.12219E-1	 19:43:03:31	
 1.61167E+1	-1.09016E-1	-7.45276E-2	-8.12569E-1	 19:43:04:31	
 1.61333E+1	-1.08788E-1	-7.43341E-2	-8.12993E-1	 19:43:05:31	
 1.61500E+1	-1.08654E-1	-7.43935E-2	-8.13556E-1	 19:43:06:31	
 1.61667E+1	-1.08671E-1	-7.44547E-2	-8.14128E-1	 19:43:07:31	
 1.61833E+1	-1.08801E-1	-7.42969E-2	-8.14832E-1	 19:43:08:31	
 1.62000E+1	-1.08862E-1	-7.38308E-2	-8.15547E-1	 19:43:09:31	
 1.62167E+1	-1.08729E-1	-7.30798E-2	-8.16182E-1	 19:43:10:31	
 1.62333E+1	-1.08486E-1	-7.24935E-2	-8.16820E-1	 19:43:11:31	
 1.62500E+1	-1.08451E-1	-7.22836E-2	-8.17540E-1	 19:43:12:31	
 1.62667E+1	-1.08647E-1	-7.28599E-2	-8.18251E-1	 19:43:13:31	
 1.62833E+1	-1.09042E-1	-7.38249E-2	-8.19110E-1	 19:43:14:31	
 1.63000E+1	-1.09574E-1	-7.45833E-2	-8.20355E-1	 19:43:15:31	
 1.63167E+1	-1.10088E-1	-7.49200E-2	-8.21441E-1	 19:43:16:31	
 1.63333E+1	-1.10563E-1	-7.47818E-2	-8.22518E-1	 19:43:17:31	
 1.63500E+1	-1.10821E-1	-7.45783E-2	-8.23620E-1	 19:43:18:31	
 1.63667E+1	-1.10963E-1	-7.46643E-2	-8.24524E-1	 19:43:19:31	
 1.63833E+1	-1.10924E-1	-7.51074E-2	-8.25436E-1	 19:43:20:31	
 1.64000E+1	-1.10879E-1	-7.56083E-2	-8.26467E-1	 19:43:21:31	
 1.64167E+1	-1.11027E-1	-7.59371E-2	-8.27338E-1	 19:43:22:31	
 1.64333E+1	-1.11418E-1	-7.57971E-2	-8.28129E-1	 19:43:23:31	
 1.64500E+1	-1.12079E-1	-7.52025E-2	-8.29026E-1	 19:43:24:31	
 1.64667E+1	-1.13238E-1	-7.44264E-2	-8.29937E-1	 19:43:25:31	
 1.64833E+1	-1.14422E-1	-7.39512E-2	-8.30839E-1	 19:43:26:31	
 1.65000E+1	-1.15679E-1	-7.40697E-2	-8.31810E-1	 19:43:27:31	
 1.65167E+1	-1.16650E-1	-7.46798E-2	-8.32806E-1	 19:43:28:31	
 1.65333E+1	-1.17405E-1	-7.55371E-2	-8.33639E-1	 19:43:29:31	
 1.65500E+1	-1.17821E-1	-7.65036E-2	-8.34476E-1	 19:43:30:31	
 1.65667E+1	-1.18176E-1	-7.71108E-2	-8.35399E-1	 19:43:31:31	
 1.65833E+1	-1.18689E-1	-7.72339E-2	-8.36267E-1	 19:43:32:31	
 1.66000E+1	-1.19613E-1	-7.65688E-2	-8.37221E-1	 19:43:33:31	
 1.66167E+1	-1.20794E-1	-7.55285E-2	-8.38289E-1	 19:43:34:31	
 1.66333E+1	-1.22054E-1	-7.47965E-2	-8.39108E-1	 19:43:35:31	
 1.66500E+1	-1.22896E-1	-7.45530E-2	-8.39720E-1	 19:43:36:31	
 1.66667E+1	-1.23527E-1	-7.48612E-2	-8.40214E-1	 19:43:37:31	
 1.66833E+1	-1.23888E-1	-7.52052E-2	-8.40575E-1	 19:43:38:31	
 1.67000E+1	-1.24267E-1	-7.50018E-2	-8.41005E-1	 19:43:39:31	
 1.67167E+1	-1.24663E-1	-7.42346E-2	-8.41589E-1	 19:43:40:31	
 1.67333E+1	-1.25062E-1	-7.35381E-2	-8.42138E-1	 19:43:41:31	
 1.67500E+1	-1.25538E-1	-7.32133E-2	-8.42608E-1	 19:43:42:31	
 1.67667E+1	-1.26209E-1	-7.35313E-2	-8.43091E-1	 19:43:43:31	
 1.67833E+1	-1.26860E-1	-7.41228E-2	-8.43633E-1	 19:43:44:31	
 1.68000E+1	-1.27532E-1	-7.45422E-2	-8.44159E-1	 19:43:45:31	
 1.68167E+1	-1.28061E-1	-7.48897E-2	-8.44728E-1	 19:43:46:31	
 1.68333E+1	-1.28737E-1	-7.52368E-2	-8.45378E-1	 19:43:47:31	
 1.68500E+1	-1.29572E-1	-7.55916E-2	-8.45953E-1	 19:43:48:31	
 1.68667E+1	-1.30851E-1	-7.54679E-2	-8.46454E-1	 19:43:49:31	
 1.68833E+1	-1.32128E-1	-7.47791E-2	-8.46746E-1	 19:43:50:31	
 1.69000E+1	-1.33371E-1	-7.39205E-2	-8.46867E-1	 19:43:51:31	
 1.69167E+1	-1.34159E-1	-7.34306E-2	-8.47011E-1	 19:43:52:31	
 1.69333E+1	-1.34587E-1	-7.35935E-2	-8.47261E-1	 19:43:53:31	
 1.69500E+1	-1.34784E-1	-7.38975E-2	-8.47608E-1	 19:43:54:31	
 1.69667E+1	-1.35242E-1	-7.39719E-2	-8.48171E-1	 19:43:55:31	
 1.69833E+1	-1.36093E-1	-7.40253E-2	-8.48958E-1	 19:43:56:31	
 1.70000E+1	-1.37216E-1	-7.43701E-2	-8.49790E-1	 19:43:57:31	
 1.70167E+1	-1.38197E-1	-7.50776E-2	-8.50494E-1	 19:43:58:31	
 1.70333E+1	-1.39199E-1	-7.57682E-2	-8.50937E-1	 19:43:59:31	
 1.70500E+1	-1.40155E-1	-7.63908E-2	-8.51160E-1	 19:44:00:31	
 1.70667E+1	-1.41427E-1	-7.67817E-2	-8.51287E-1	 19:44:01:31	
 1.70833E+1	-1.42653E-1	-7.70640E-2	-8.51643E-1	 19:44:02:31	
 1.71000E+1	-1.43990E-1	-7.69339E-2	-8.52268E-1	 19:44:03:31	
 1.71167E+1	-1.45092E-1	-7.63394E-2	-8.52995E-1	 19:44:04:31	
 1.71333E+1	-1.46413E-1	-7.55405E-2	-8.53735E-1	 19:44:05:31	
 1.71500E+1	-1.47897E-1	-7.48060E-2	-8.54523E-1	 19:44:06:31	
 1.71667E+1	-1.49254E-1	-7.47753E-2	-8.54999E-1	 19:44:07:31	
 1.71833E+1	-1.50320E-1	-7.50742E-2	-8.55335E-1	 19:44:08:31	
 1.72000E+1	-1.51197E-1	-7.52940E-2	-8.55557E-1	 19:44:09:31	
 1.72167E+1	-1.51816E-1	-7.50629E-2	-8.55637E-1	 19:44:10:31	
 1.72333E+1	-1.52454E-1	-7.43252E-2	-8.55681E-1	 19:44:11:31	
 1.72500E+1	-1.53027E-1	-7.33154E-2	-8.55782E-1	 19:44:12:31	
 1.72667E+1	-1.53824E-1	-7.27861E-2	-8.55969E-1	 19:44:13:31	
 1.72833E+1	-1.54584E-1	-7.30796E-2	-8.56224E-1	 19:44:14:31	
 1.73000E+1	-1.55311E-1	-7.40892E-2	-8.56564E-1	 19:44:15:31	
 1.73167E+1	-1.55779E-1	-7.52436E-2	-8.56966E-1	 19:44:16:31	
 1.73333E+1	-1.56060E-1	-7.58149E-2	-8.57495E-1	 19:44:17:31	
 1.73500E+1	-1.56223E-1	-7.57039E-2	-8.58156E-1	 19:44:18:31	
 1.73667E+1	-1.56584E-1	-7.48931E-2	-8.58916E-1	 19:44:19:31	
 1.73833E+1	-1.57237E-1	-7.35985E-2	-8.59482E-1	 19:44:20:31	
 1.74000E+1	-1.57971E-1	-7.26024E-2	-8.59951E-1	 19:44:21:31	
 1.74167E+1	-1.58473E-1	-7.18501E-2	-8.60364E-1	 19:44:22:31	
 1.74333E+1	-1.58737E-1	-7.15668E-2	-8.60617E-1	 19:44:23:31	
 1.74500E+1	-1.58847E-1	-7.17126E-2	-8.60816E-1	 19:44:24:31	
 1.74667E+1	-1.59041E-1	-7.22911E-2	-8.61075E-1	 19:44:25:31	
 1.74833E+1	-1.59341E-1	-7.33474E-2	-8.61447E-1	 19:44:26:31	
 1.75000E+1	-1.59527E-1	-7.42285E-2	-8.62023E-1	 19:44:27:31	
 1.75167E+1	-1.59406E-1	-7.48819E-2	-8.62794E-1	 19:44:28:31	
 1.75333E+1	-1.59088E-1	-7.50502E-2	-8.63493E-1	 19:44:29:31	
 1.75500E+1	-1.58775E-1	-7.49036E-2	-8.64076E-1	 19:44:30:31	
 1.75667E+1	-1.58531E-1	-7.45875E-2	-8.64557E-1	 19:44:31:31	
 1.75833E+1	-1.58623E-1	-7.42457E-2	-8.64895E-1	 19:44:32:31	
 1.76000E+1	-1.58945E-1	-7.39912E-2	-8.65249E-1	 19:44:33:31	
 1.76167E+1	-1.59381E-1	-7.39767E-2	-8.65745E-1	 19:44:34:31	
 1.76333E+1	-1.59637E-1	-7.41870E-2	-8.66265E-1	 19:44:35:31	
 1.76500E+1	-1.59188E-1	-7.43961E-2	-8.66869E-1	 19:44:36:31	
 1.76667E+1	-1.57950E-1	-7.42943E-2	-8.67607E-1	 19:44:37:31	
 1.76833E+1	-1.56220E-1	-7.38846E-2	-8.68494E-1	 19:44:38:31	
 1.77000E+1	-1.54448E-1	-7.34687E-2	-8.69276E-1	 19:44:39:31	
 1.77167E+1	-1.53362E-1	-7.32163E-2	-8.69985E-1	 19:44:40:31	
 1.77333E+1	-1.52716E-1	-7.31919E-2	-8.70698E-1	 19:44:41:31	
 1.77500E+1	-1.52557E-1	-7.31552E-2	-8.71254E-1	 19:44:42:31	
 1.77667E+1	-1.52604E-1	-7.30093E-2	-8.71806E-1	 19:44:43:31	
 1.77833E+1	-1.52883E-1	-7.28312E-2	-8.72499E-1	 19:44:44:31	
 1.78000E+1	-1.53322E-1	-7.27431E-2	-8.73208E-1	 19:44:45:31	
 1.78167E+1	-1.53627E-1	-7.27165E-2	-8.73982E-1	 19:44:46:31	
 1.78333E+1	-1.53744E-1	-7.26993E-2	-8.74818E-1	 19:44:47:31	
 1.78500E+1	-1.53619E-1	-7.26276E-2	-8.75537E-1	 19:44:48:31	
 1.78667E+1	-1.53518E-1	-7.25351E-2	-8.76182E-1	 19:44:49:31	
 1.78833E+1	-1.53501E-1	-7.23532E-2	-8.76911E-1	 19:44:50:31	
 1.79000E+1	-1.53572E-1	-7.19437E-2	-8.77676E-1	 19:44:51:31	
 1.79167E+1	-1.53657E-1	-7.12543E-2	-8.78533E-1	 19:44:52:31	
 1.79333E+1	-1.53752E-1	-7.04977E-2	-8.79476E-1	 19:44:53:31	
 1.79500E+1	-1.53837E-1	-6.99328E-2	-8.80498E-1	 19:44:54:31	
 1.79667E+1	-1.53905E-1	-6.99198E-2	-8.81311E-1	 19:44:55:31	
 1.79833E+1	-1.53978E-1	-7.02335E-2	-8.82124E-1	 19:44:56:31	
 1.80000E+1	-1.54221E-1	-7.04289E-2	-8.82779E-1	 19:44:57:31	
 1.80167E+1	-1.54660E-1	-7.02261E-2	-8.83282E-1	 19:44:58:31	
 1.80333E+1	-1.55426E-1	-6.95798E-2	-8.83816E-1	 19:44:59:31	
 1.80500E+1	-1.56118E-1	-6.89922E-2	-8.84429E-1	 19:45:00:31	
 1.80667E+1	-1.56692E-1	-6.90344E-2	-8.84972E-1	 19:45:01:31	
 1.80833E+1	-1.57153E-1	-6.97906E-2	-8.85474E-1	 19:45:02:31	
 1.81000E+1	-1.57828E-1	-7.11420E-2	-8.86010E-1	 19:45:03:31	
 1.81167E+1	-1.58752E-1	-7.27724E-2	-8.86556E-1	 19:45:04:31	
 1.81333E+1	-1.59968E-1	-7.36067E-2	-8.87179E-1	 19:45:05:31	
 1.81500E+1	-1.61024E-1	-7.37006E-2	-8.87937E-1	 19:45:06:31	
 1.81667E+1	-1.62384E-1	-7.31315E-2	-8.88647E-1	 19:45:07:31	
 1.81833E+1	-1.63869E-1	-7.28076E-2	-8.89464E-1	 19:45:08:31	
 1.82000E+1	-1.65839E-1	-7.30956E-2	-8.90552E-1	 19:45:09:31	
 1.82167E+1	-1.67809E-1	-7.36507E-2	-8.91504E-1	 19:45:10:31	
 1.82333E+1	-1.69679E-1	-7.39995E-2	-8.92371E-1	 19:45:11:31	
 1.82500E+1	-1.70993E-1	-7.40683E-2	-8.93289E-1	 19:45:12:31	
 1.82667E+1	-1.72596E-1	-7.37861E-2	-8.94335E-1	 19:45:13:31	
 1.82833E+1	-1.74353E-1	-7.32761E-2	-8.95300E-1	 19:45:14:31	
 1.83000E+1	-1.76407E-1	-7.25013E-2	-8.96207E-1	 19:45:15:31	
 1.83167E+1	-1.78223E-1	-7.14890E-2	-8.97060E-1	 19:45:16:31	
 1.83333E+1	-1.79831E-1	-7.06396E-2	-8.97737E-1	 19:45:17:31	
 1.83500E+1	-1.80995E-1	-7.00527E-2	-8.98447E-1	 19:45:18:31	
 1.83667E+1	-1.82219E-1	-6.99767E-2	-8.99281E-1	 19:45:19:31	
 1.83833E+1	-1.83206E-1	-7.01834E-2	-9.00023E-1	 19:45:20:31	
 1.84000E+1	-1.84110E-1	-7.06055E-2	-9.00762E-1	 19:45:21:31	
 1.84167E+1	-1.84451E-1	-7.10851E-2	-9.01560E-1	 19:45:22:31	
 1.84333E+1	-1.84708E-1	-7.13131E-2	-9.02252E-1	 19:45:23:31	
 1.84500E+1	-1.85202E-1	-7.11119E-2	-9.03091E-1	 19:45:24:31	
 1.84667E+1	-1.86222E-1	-7.04753E-2	-9.04080E-1	 19:45:25:31	
 1.84833E+1	-1.87807E-1	-6.97548E-2	-9.05117E-1	 19:45:26:31	
 1.85000E+1	-1.89964E-1	-6.94163E-2	-9.06206E-1	 19:45:27:31	
 1.85167E+1	-1.91974E-1	-6.93885E-2	-9.07313E-1	 19:45:28:31	
 1.85333E+1	-1.93804E-1	-6.94690E-2	-9.08540E-1	 19:45:29:31	
 1.85500E+1	-1.94769E-1	-6.94340E-2	-9.09297E-1	 19:45:30:31	
 1.85667E+1	-1.95332E-1	-6.93788E-2	-9.09869E-1	 19:45:31:31	
 1.85833E+1	-1.95498E-1	-6.95929E-2	-9.10274E-1	 19:45:32:31	
 1.86000E+1	-1.95638E-1	-7.00927E-2	-9.10494E-1	 19:45:33:31	
 1.86167E+1	-1.95894E-1	-7.07010E-2	-9.10697E-1	 19:45:34:31	
 1.86333E+1	-1.96504E-1	-7.10205E-2	-9.11001E-1	 19:45:35:31	
 1.86500E+1	-1.97268E-1	-7.12054E-2	-9.11420E-1	 19:45:36:31	
 1.86667E+1	-1.98010E-1	-7.15398E-2	-9.11957E-1	 19:45:37:31	
 1.86833E+1	-1.98281E-1	-7.20623E-2	-9.12636E-1	 19:45:38:31	
 1.87000E+1	-1.98145E-1	-7.25094E-2	-9.13297E-1	 19:45:39:31	
 1.87167E+1	-1.97793E-1	-7.27480E-2	-9.13931E-1	 19:45:40:31	
 1.87333E+1	-1.97474E-1	-7.26791E-2	-9.14511E-1	 19:45:41:31	
 1.87500E+1	-1.97292E-1	-7.25195E-2	-9.14683E-1	 19:45:42:31	
 1.87667E+1	-1.97021E-1	-7.23267E-2	-9.14514E-1	 19:45:43:31	
 1.87833E+1	-1.96571E-1	-7.20770E-2	-9.14150E-1	 19:45:44:31	
 1.88000E+1	-1.95831E-1	-7.19788E-2	-9.13884E-1	 19:45:45:31	
 1.88167E+1	-1.95077E-1	-7.20806E-2	-9.13784E-1	 19:45:46:31	
 1.88333E+1	-1.94272E-1	-7.23150E-2	-9.13798E-1	 19:45:47:31	
 1.88500E+1	-1.93646E-1	-7.23716E-2	-9.13865E-1	 19:45:48:31	
 1.88667E+1	-1.92980E-1	-7.21192E-2	-9.13946E-1	 19:45:49:31	
 1.88833E+1	-1.92463E-1	-7.17974E-2	-9.14030E-1	 19:45:50:31	
 1.89000E+1	-1.91762E-1	-7.16685E-2	-9.14144E-1	 19:45:51:31	
 1.89167E+1	-1.90901E-1	-7.16406E-2	-9.14306E-1	 19:45:52:31	
 1.89333E+1	-1.89700E-1	-7.14938E-2	-9.14578E-1	 19:45:53:31	
 1.89500E+1	-1.88383E-1	-7.10635E-2	-9.14970E-1	 19:45:54:31	
 1.89667E+1	-1.87127E-1	-7.05277E-2	-9.15344E-1	 19:45:55:31	
 1.89833E+1	-1.85978E-1	-6.99207E-2	-9.15708E-1	 19:45:56:31	
 1.90000E+1	-1.84686E-1	-6.94205E-2	-9.16054E-1	 19:45:57:31	
 1.90167E+1	-1.83478E-1	-6.90200E-2	-9.16299E-1	 19:45:58:31	
 1.90333E+1	-1.82150E-1	-6.89831E-2	-9.16484E-1	 19:45:59:31	
 1.90500E+1	-1.81182E-1	-6.92761E-2	-9.16628E-1	 19:46:00:31	
 1.90667E+1	-1.80252E-1	-6.97385E-2	-9.16750E-1	 19:46:01:31	
 1.90833E+1	-1.79646E-1	-7.00872E-2	-9.16934E-1	 19:46:02:31	
 1.91000E+1	-1.78876E-1	-7.02215E-2	-9.17214E-1	 19:46:03:31	
 1.91167E+1	-1.77938E-1	-7.01872E-2	-9.17507E-1	 19:46:04:31	
 1.91333E+1	-1.76612E-1	-6.98601E-2	-9.17786E-1	 19:46:05:31	
 1.91500E+1	-1.75194E-1	-6.91947E-2	-9.17968E-1	 19:46:06:31	
 1.91667E+1	-1.73193E-1	-6.84900E-2	-9.17961E-1	 19:46:07:31	
 1.91833E+1	-1.71109E-1	-6.82324E-2	-9.17737E-1	 19:46:08:31	
 1.92000E+1	-1.68703E-1	-6.86070E-2	-9.17533E-1	 19:46:09:31	
 1.92167E+1	-1.66733E-1	-6.92654E-2	-9.17562E-1	 19:46:10:31	
 1.92333E+1	-1.65163E-1	-6.99288E-2	-9.17853E-1	 19:46:11:31	
 1.92500E+1	-1.64606E-1	-7.06780E-2	-9.18235E-1	 19:46:12:31	
 1.92667E+1	-1.64506E-1	-7.13071E-2	-9.18530E-1	 19:46:13:31	
 1.92833E+1	-1.64570E-1	-7.17766E-2	-9.18602E-1	 19:46:14:31	
 1.93000E+1	-1.64332E-1	-7.16081E-2	-9.18607E-1	 19:46:15:31	
 1.93167E+1	-1.63477E-1	-7.08969E-2	-9.18714E-1	 19:46:16:31	
 1.93333E+1	-1.62189E-1	-7.01061E-2	-9.19001E-1	 19:46:17:31	
 1.93500E+1	-1.60806E-1	-6.97709E-2	-9.19395E-1	 19:46:18:31	
 1.93667E+1	-1.59446E-1	-6.99191E-2	-9.19723E-1	 19:46:19:31	
 1.93833E+1	-1.58465E-1	-7.02350E-2	-9.19771E-1	 19:46:20:31	
 1.94000E+1	-1.57880E-1	-7.03684E-2	-9.19617E-1	 19:46:21:31	
 1.94167E+1	-1.57956E-1	-7.03139E-2	-9.19363E-1	 19:46:22:31	
 1.94333E+1	-1.58299E-1	-7.01606E-2	-9.19215E-1	 19:46:23:31	
 1.94500E+1	-1.58324E-1	-7.01472E-2	-9.19232E-1	 19:46:24:31	
 1.94667E+1	-1.57700E-1	-7.04613E-2	-9.19360E-1	 19:46:25:31	
 1.94833E+1	-1.56516E-1	-7.12260E-2	-9.19564E-1	 19:46:26:31	
 1.95000E+1	-1.55168E-1	-7.21665E-2	-9.19734E-1	 19:46:27:31	
 1.95167E+1	-1.54443E-1	-7.31030E-2	-9.19802E-1	 19:46:28:31	
 1.95333E+1	-1.54079E-1	-7.33829E-2	-9.19717E-1	 19:46:29:31	
 1.95500E+1	-1.54058E-1	-7.30154E-2	-9.19483E-1	 19:46:30:31	
 1.95667E+1	-1.54145E-1	-7.20959E-2	-9.19172E-1	 19:46:31:31	
 1.95833E+1	-1.54294E-1	-7.08196E-2	-9.18818E-1	 19:46:32:31	
 1.96000E+1	-1.54578E-1	-6.98175E-2	-9.18580E-1	 19:46:33:31	
 1.96167E+1	-1.55076E-1	-6.93786E-2	-9.18415E-1	 19:46:34:31	
 1.96333E+1	-1.55829E-1	-6.96156E-2	-9.18269E-1	 19:46:35:31	
 1.96500E+1	-1.56849E-1	-7.01948E-2	-9.18172E-1	 19:46:36:31	
 1.96667E+1	-1.58297E-1	-7.06923E-2	-9.18111E-1	 19:46:37:31	
 1.96833E+1	-1.60038E-1	-7.09976E-2	-9.18060E-1	 19:46:38:31	
 1.97000E+1	-1.62314E-1	-7.09888E-2	-9.17934E-1	 19:46:39:31	
 1.97167E+1	-1.64438E-1	-7.07951E-2	-9.17690E-1	 19:46:40:31	
 1.97333E+1	-1.66696E-1	-7.05087E-2	-9.17351E-1	 19:46:41:31	
 1.97500E+1	-1.68037E-1	-7.03740E-2	-9.16980E-1	 19:46:42:31	
 1.97667E+1	-1.69211E-1	-7.06048E-2	-9.16773E-1	 19:46:43:31	
 1.97833E+1	-1.70323E-1	-7.13450E-2	-9.16634E-1	 19:46:44:31	
 1.98000E+1	-1.71833E-1	-7.24557E-2	-9.16411E-1	 19:46:45:31	
 1.98167E+1	-1.73534E-1	-7.39700E-2	-9.15957E-1	 19:46:46:31	
 1.98333E+1	-1.75259E-1	-7.49447E-2	-9.15084E-1	 19:46:47:31	
 1.98500E+1	-1.76825E-1	-7.56537E-2	-9.14026E-1	 19:46:48:31	
 1.98667E+1	-1.78430E-1	-7.60341E-2	-9.13111E-1	 19:46:49:31	
 1.98833E+1	-1.79715E-1	-7.63895E-2	-9.12279E-1	 19:46:50:31	
 1.99000E+1	-1.81263E-1	-7.66464E-2	-9.11427E-1	 19:46:51:31	
 1.99167E+1	-1.82697E-1	-7.65455E-2	-9.10620E-1	 19:46:52:31	
 1.99333E+1	-1.84479E-1	-7.59648E-2	-9.09719E-1	 19:46:53:31	
 1.99500E+1	-1.86394E-1	-7.50479E-2	-9.08712E-1	 19:46:54:31	
 1.99667E+1	-1.88559E-1	-7.42105E-2	-9.07887E-1	 19:46:55:31	
 1.99833E+1	-1.90373E-1	-7.35762E-2	-9.07168E-1	 19:46:56:31	
 2.00000E+1	-1.92270E-1	-7.34608E-2	-9.06420E-1	 19:46:57:31	
 2.00167E+1	-1.93776E-1	-7.36043E-2	-9.05680E-1	 19:46:58:31	
 2.00333E+1	-1.94825E-1	-7.36365E-2	-9.04817E-1	 19:46:59:31	
 2.00500E+1	-1.95669E-1	-7.34084E-2	-9.03776E-1	 19:47:00:31	
 2.00667E+1	-1.96773E-1	-7.30184E-2	-9.02407E-1	 19:47:01:31	
 2.00833E+1	-1.98356E-1	-7.26422E-2	-9.01239E-1	 19:47:02:31	
 2.01000E+1	-2.00447E-1	-7.25196E-2	-8.99917E-1	 19:47:03:31	
 2.01167E+1	-2.02264E-1	-7.25715E-2	-8.98409E-1	 19:47:04:31	
 2.01333E+1	-2.03894E-1	-7.26549E-2	-8.97191E-1	 19:47:05:31	
 2.01500E+1	-2.04810E-1	-7.27514E-2	-8.96033E-1	 19:47:06:31	
 2.01667E+1	-2.05311E-1	-7.28634E-2	-8.95015E-1	 19:47:07:31	
 2.01833E+1	-2.05326E-1	-7.32207E-2	-8.93967E-1	 19:47:08:31	
 2.02000E+1	-2.05155E-1	-7.39855E-2	-8.92588E-1	 19:47:09:31	
 2.02167E+1	-2.05065E-1	-7.52445E-2	-8.90808E-1	 19:47:10:31	
 2.02333E+1	-2.04997E-1	-7.64434E-2	-8.89124E-1	 19:47:11:31	
 2.02500E+1	-2.04797E-1	-7.74431E-2	-8.87535E-1	 19:47:12:31	
 2.02667E+1	-2.04476E-1	-7.73887E-2	-8.85869E-1	 19:47:13:31	
 2.02833E+1	-2.04304E-1	-7.67779E-2	-8.84542E-1	 19:47:14:31	
 2.03000E+1	-2.04262E-1	-7.61292E-2	-8.83382E-1	 19:47:15:31	
 2.03167E+1	-2.04208E-1	-7.58869E-2	-8.82108E-1	 19:47:16:31	
 2.03333E+1	-2.03873E-1	-7.63306E-2	-8.80512E-1	 19:47:17:31	
 2.03500E+1	-2.03218E-1	-7.69872E-2	-8.78916E-1	 19:47:18:31	
 2.03667E+1	-2.02362E-1	-7.71434E-2	-8.77046E-1	 19:47:19:31	
 2.03833E+1	-2.01587E-1	-7.66532E-2	-8.74627E-1	 19:47:20:31	
 2.04000E+1	-2.00696E-1	-7.57391E-2	-8.72744E-1	 19:47:21:31	
 2.04167E+1	-1.99743E-1	-7.48011E-2	-8.70771E-1	 19:47:22:31	
 2.04333E+1	-1.98380E-1	-7.44146E-2	-8.68453E-1	 19:47:23:31	
 2.04500E+1	-1.96939E-1	-7.43033E-2	-8.66282E-1	 19:47:24:31	
 2.04667E+1	-1.95060E-1	-7.44341E-2	-8.64074E-1	 19:47:25:31	
 2.04833E+1	-1.93577E-1	-7.46219E-2	-8.61531E-1	 19:47:26:31	
 2.05000E+1	-1.92274E-1	-7.49410E-2	-8.59191E-1	 19:47:27:31	
 2.05167E+1	-1.91362E-1	-7.54050E-2	-8.56825E-1	 19:47:28:31	
 2.05333E+1	-1.90362E-1	-7.58215E-2	-8.54200E-1	 19:47:29:31	
 2.05500E+1	-1.89167E-1	-7.61896E-2	-8.51822E-1	 19:47:30:31	
 2.05667E+1	-1.87203E-1	-7.64946E-2	-8.49408E-1	 19:47:31:31	
 2.05833E+1	-1.85181E-1	-7.67251E-2	-8.46855E-1	 19:47:32:31	
 2.06000E+1	-1.82926E-1	-7.68235E-2	-8.44676E-1	 19:47:33:31	
 2.06167E+1	-1.80872E-1	-7.67389E-2	-8.42672E-1	 19:47:34:31	
 2.06333E+1	-1.78799E-1	-7.64244E-2	-8.40634E-1	 19:47:35:31	
 2.06500E+1	-1.77227E-1	-7.59416E-2	-8.38170E-1	 19:47:36:31	
 2.06667E+1	-1.75611E-1	-7.55911E-2	-8.35686E-1	 19:47:37:31	
 2.06833E+1	-1.74279E-1	-7.53771E-2	-8.32852E-1	 19:47:38:31	
 2.07000E+1	-1.73065E-1	-7.55751E-2	-8.29431E-1	 19:47:39:31	
 2.07167E+1	-1.71780E-1	-7.60490E-2	-8.26500E-1	 19:47:40:31	
 2.07333E+1	-1.69870E-1	-7.65405E-2	-8.23964E-1	 19:47:41:31	
 2.07500E+1	-1.67437E-1	-7.68901E-2	-8.21522E-1	 19:47:42:31	
 2.07667E+1	-1.64096E-1	-7.68405E-2	-8.19426E-1	 19:47:43:31	
 2.07833E+1	-1.60889E-1	-7.65576E-2	-8.17172E-1	 19:47:44:31	
 2.08000E+1	-1.58525E-1	-7.62990E-2	-8.14631E-1	 19:47:45:31	
 2.08167E+1	-1.57115E-1	-7.61806E-2	-8.12374E-1	 19:47:46:31	
 2.08333E+1	-1.55831E-1	-7.63580E-2	-8.10108E-1	 19:47:47:31	
 2.08500E+1	-1.54532E-1	-7.66738E-2	-8.07647E-1	 19:47:48:31	
 2.08667E+1	-1.52700E-1	-7.68613E-2	-8.05442E-1	 19:47:49:31	
 2.08833E+1	-1.50771E-1	-7.67999E-2	-8.03188E-1	 19:47:50:31	
 2.09000E+1	-1.48313E-1	-7.63661E-2	-8.00430E-1	 19:47:51:31	
 2.09167E+1	-1.45649E-1	-7.57387E-2	-7.98033E-1	 19:47:52:31	
 2.09333E+1	-1.42938E-1	-7.52338E-2	-7.95518E-1	 19:47:53:31	
 2.09500E+1	-1.40353E-1	-7.49901E-2	-7.92644E-1	 19:47:54:31	
 2.09667E+1	-1.37735E-1	-7.51158E-2	-7.89207E-1	 19:47:55:31	
 2.09833E+1	-1.35659E-1	-7.55925E-2	-7.86096E-1	 19:47:56:31	
 2.10000E+1	-1.33905E-1	-7.63884E-2	-7.82675E-1	 19:47:57:31	
 2.10167E+1	-1.32855E-1	-7.74000E-2	-7.79538E-1	 19:47:58:31	
 2.10333E+1	-1.32165E-1	-7.81652E-2	-7.76844E-1	 19:47:59:31	
 2.10500E+1	-1.31790E-1	-7.85219E-2	-7.74105E-1	 19:48:00:31	
 2.10667E+1	-1.31350E-1	-7.82637E-2	-7.71029E-1	 19:48:01:31	
 2.10833E+1	-1.30748E-1	-7.74716E-2	-7.68108E-1	 19:48:02:31	
 2.11000E+1	-1.29822E-1	-7.63830E-2	-7.65168E-1	 19:48:03:31	
 2.11167E+1	-1.28702E-1	-7.50711E-2	-7.61829E-1	 19:48:04:31	
 2.11333E+1	-1.27049E-1	-7.40518E-2	-7.58938E-1	 19:48:05:31	
 2.11500E+1	-1.25452E-1	-7.35496E-2	-7.56315E-1	 19:48:06:31	
 2.11667E+1	-1.23618E-1	-7.35599E-2	-7.53549E-1	 19:48:07:31	
 2.11833E+1	-1.21834E-1	-7.37600E-2	-7.51054E-1	 19:48:08:31	
 2.12000E+1	-1.20165E-1	-7.39913E-2	-7.48514E-1	 19:48:09:31	
 2.12167E+1	-1.18972E-1	-7.42130E-2	-7.45652E-1	 19:48:10:31	
 2.12333E+1	-1.17855E-1	-7.44611E-2	-7.42448E-1	 19:48:11:31	
 2.12500E+1	-1.16771E-1	-7.47213E-2	-7.39803E-1	 19:48:12:31	
 2.12667E+1	-1.15545E-1	-7.48299E-2	-7.37074E-1	 19:48:13:31	
 2.12833E+1	-1.14671E-1	-7.47452E-2	-7.33778E-1	 19:48:14:31	
 2.13000E+1	-1.13995E-1	-7.43127E-2	-7.31077E-1	 19:48:15:31	
 2.13167E+1	-1.13427E-1	-7.34852E-2	-7.28177E-1	 19:48:16:31	
 2.13333E+1	-1.12453E-1	-7.28591E-2	-7.24956E-1	 19:48:17:31	
 2.13500E+1	-1.10929E-1	-7.25862E-2	-7.21985E-1	 19:48:18:31	
 2.13667E+1	-1.09046E-1	-7.28366E-2	-7.18798E-1	 19:48:19:31	
 2.13833E+1	-1.07644E-1	-7.34044E-2	-7.15280E-1	 19:48:20:31	
 2.14000E+1	-1.06584E-1	-7.38934E-2	-7.12171E-1	 19:48:21:31	
 2.14167E+1	-1.06080E-1	-7.43089E-2	-7.09090E-1	 19:48:22:31	
 2.14333E+1	-1.05683E-1	-7.44904E-2	-7.05812E-1	 19:48:23:31	
 2.14500E+1	-1.05144E-1	-7.47100E-2	-7.03064E-1	 19:48:24:31	
 2.14667E+1	-1.04347E-1	-7.50717E-2	-7.00295E-1	 19:48:25:31	
 2.14833E+1	-1.03504E-1	-7.55575E-2	-6.97083E-1	 19:48:26:31	
 2.15000E+1	-1.02344E-1	-7.59128E-2	-6.94260E-1	 19:48:27:31	
 2.15167E+1	-1.01389E-1	-7.58745E-2	-6.91589E-1	 19:48:28:31	
 2.15333E+1	-1.00445E-1	-7.53310E-2	-6.88573E-1	 19:48:29:31	
 2.15500E+1	-9.97128E-2	-7.42994E-2	-6.85844E-1	 19:48:30:31	
 2.15667E+1	-9.89036E-2	-7.31052E-2	-6.83500E-1	 19:48:31:31	
 2.15833E+1	-9.81246E-2	-7.16777E-2	-6.81075E-1	 19:48:32:31	
 2.16000E+1	-9.73397E-2	-7.09219E-2	-6.78448E-1	 19:48:33:31	
 2.16167E+1	-9.64975E-2	-7.05978E-2	-6.76010E-1	 19:48:34:31	
 2.16333E+1	-9.54745E-2	-7.06274E-2	-6.73211E-1	 19:48:35:31	
 2.16500E+1	-9.45403E-2	-7.07549E-2	-6.69816E-1	 19:48:36:31	
 2.16667E+1	-9.36420E-2	-7.08521E-2	-6.66725E-1	 19:48:37:31	
 2.16833E+1	-9.31318E-2	-7.09908E-2	-6.63763E-1	 19:48:38:31	
 2.17000E+1	-9.25301E-2	-7.13913E-2	-6.60519E-1	 19:48:39:31	
 2.17167E+1	-9.17982E-2	-7.19811E-2	-6.57521E-1	 19:48:40:31	
 2.17333E+1	-9.08320E-2	-7.25290E-2	-6.54469E-1	 19:48:41:31	
 2.17500E+1	-8.98715E-2	-7.26706E-2	-6.51106E-1	 19:48:42:31	
 2.17667E+1	-8.90214E-2	-7.20618E-2	-6.48210E-1	 19:48:43:31	
 2.17833E+1	-8.84288E-2	-7.09586E-2	-6.45469E-1	 19:48:44:31	
 2.18000E+1	-8.78479E-2	-6.98634E-2	-6.42325E-1	 19:48:45:31	
 2.18167E+1	-8.71535E-2	-6.88621E-2	-6.39368E-1	 19:48:46:31	
 2.18333E+1	-8.60747E-2	-6.81941E-2	-6.36556E-1	 19:48:47:31	
 2.18500E+1	-8.47651E-2	-6.75580E-2	-6.33579E-1	 19:48:48:31	
 2.18667E+1	-8.30464E-2	-6.71719E-2	-6.30356E-1	 19:48:49:31	
 2.18833E+1	-8.13626E-2	-6.71095E-2	-6.27608E-1	 19:48:50:31	
 2.19000E+1	-7.93151E-2	-6.74697E-2	-6.24422E-1	 19:48:51:31	
 2.19167E+1	-7.75037E-2	-6.80110E-2	-6.21287E-1	 19:48:52:31	
 2.19333E+1	-7.55146E-2	-6.81860E-2	-6.18451E-1	 19:48:53:31	
 2.19500E+1	-7.37736E-2	-6.77918E-2	-6.15517E-1	 19:48:54:31	
 2.19667E+1	-7.21400E-2	-6.69274E-2	-6.12136E-1	 19:48:55:31	
 2.19833E+1	-7.04918E-2	-6.60785E-2	-6.09169E-1	 19:48:56:31	
 2.20000E+1	-6.85694E-2	-6.56397E-2	-6.05875E-1	 19:48:57:31	
 2.20167E+1	-6.64619E-2	-6.54123E-2	-6.02792E-1	 19:48:58:31	
 2.20333E+1	-6.41087E-2	-6.50870E-2	-6.00205E-1	 19:48:59:31	
 2.20500E+1	-6.20095E-2	-6.45551E-2	-5.97598E-1	 19:49:00:31	
 2.20667E+1	-5.97835E-2	-6.40298E-2	-5.94582E-1	 19:49:01:31	
 2.20833E+1	-5.76865E-2	-6.34290E-2	-5.91748E-1	 19:49:02:31	
 2.21000E+1	-5.49984E-2	-6.27704E-2	-5.88960E-1	 19:49:03:31	
 2.21167E+1	-5.21202E-2	-6.17166E-2	-5.86017E-1	 19:49:04:31	
 2.21333E+1	-4.95544E-2	-6.05837E-2	-5.82659E-1	 19:49:05:31	
 2.21500E+1	-4.74775E-2	-5.92633E-2	-5.79727E-1	 19:49:06:31	
 2.21667E+1	-4.53307E-2	-5.79291E-2	-5.76153E-1	 19:49:07:31	
 2.21833E+1	-4.31706E-2	-5.64948E-2	-5.72803E-1	 19:49:08:31	
 2.22000E+1	-4.01944E-2	-5.54519E-2	-5.70057E-1	 19:49:09:31	
 2.22167E+1	-3.66386E-2	-5.46072E-2	-5.67425E-1	 19:49:10:31	
 2.22333E+1	-3.27496E-2	-5.44052E-2	-5.64713E-1	 19:49:11:31	
 2.22500E+1	-2.87642E-2	-5.44232E-2	-5.62370E-1	 19:49:12:31	
 2.22667E+1	-2.43549E-2	-5.44282E-2	-5.59931E-1	 19:49:13:31	
 2.22833E+1	-2.03872E-2	-5.40863E-2	-5.57080E-1	 19:49:14:31	
 2.23000E+1	-1.54760E-2	-5.31378E-2	-5.54277E-1	 19:49:15:31	
 2.23167E+1	-1.11506E-2	-5.16200E-2	-5.51128E-1	 19:49:16:31	
 2.23333E+1	-6.09894E-3	-4.97444E-2	-5.47380E-1	 19:49:17:31	
 2.23500E+1	-8.90209E-4	-4.75265E-2	-5.43860E-1	 19:49:18:31	
 2.23667E+1	 5.30145E-3	-4.56197E-2	-5.40090E-1	 19:49:19:31	
 2.23833E+1	 1.08778E-2	-4.35246E-2	-5.35511E-1	 19:49:20:31	
 2.24000E+1	 1.75768E-2	-4.14931E-2	-5.31397E-1	 19:49:21:31	
 2.24167E+1	 2.31262E-2	-3.95311E-2	-5.27784E-1	 19:49:22:31	
 2.24333E+1	 2.93360E-2	-3.78703E-2	-5.24097E-1	 19:49:23:31	
 2.24500E+1	 3.58221E-2	-3.63836E-2	-5.20178E-1	 19:49:24:31	
 2.24667E+1	 4.38017E-2	-3.52180E-2	-5.16571E-1	 19:49:25:31	
 2.24833E+1	 5.16706E-2	-3.37689E-2	-5.12588E-1	 19:49:26:31	
 2.25000E+1	 6.07130E-2	-3.21443E-2	-5.07907E-1	 19:49:27:31	
 2.25167E+1	 6.86266E-2	-2.99759E-2	-5.03649E-1	 19:49:28:31	
 2.25333E+1	 7.74523E-2	-2.78470E-2	-4.98682E-1	 19:49:29:31	
 2.25500E+1	 8.53433E-2	-2.52710E-2	-4.93802E-1	 19:49:30:31	
 2.25667E+1	 9.48746E-2	-2.28591E-2	-4.89403E-1	 19:49:31:31	
 2.25833E+1	 1.04386E-1	-1.98711E-2	-4.84735E-1	 19:49:32:31	
 2.26000E+1	 1.13566E-1	-1.72354E-2	-4.78849E-1	 19:49:33:31	
 2.26167E+1	 1.22315E-1	-1.42632E-2	-4.73174E-1	 19:49:34:31	
 2.26333E+1	 1.31975E-1	-1.12367E-2	-4.67704E-1	 19:49:35:31	
 2.26500E+1	 1.41711E-1	-8.10779E-3	-4.61781E-1	 19:49:36:31	
 2.26667E+1	 1.52690E-1	-5.59337E-3	-4.56505E-1	 19:49:37:31	
 2.26833E+1	 1.63215E-1	-3.43818E-3	-4.51004E-1	 19:49:38:31	
 2.27000E+1	 1.74951E-1	-2.02579E-3	-4.44320E-1	 19:49:39:31	
 2.27167E+1	 1.85776E-1	-5.02822E-4	-4.37898E-1	 19:49:40:31	
 2.27333E+1	 1.98038E-1	 1.45841E-3	-4.31843E-1	 19:49:41:31	
 2.27500E+1	 2.09081E-1	 4.61250E-3	-4.25313E-1	 19:49:42:31	
 2.27667E+1	 2.21740E-1	 8.38125E-3	-4.17861E-1	 19:49:43:31	
 2.27833E+1	 2.32997E-1	 1.32072E-2	-4.11110E-1	 19:49:44:31	
 2.28000E+1	 2.46660E-1	 1.79288E-2	-4.04033E-1	 19:49:45:31	
 2.28167E+1	 2.58017E-1	 2.23356E-2	-3.95118E-1	 19:49:46:31	
 2.28333E+1	 2.70043E-1	 2.64257E-2	-3.87939E-1	 19:49:47:31	
 2.28500E+1	 2.81804E-1	 3.08146E-2	-3.80282E-1	 19:49:48:31	
 2.28667E+1	 2.94832E-1	 3.51248E-2	-3.71488E-1	 19:49:49:31	
 2.28833E+1	 3.07575E-1	 4.00322E-2	-3.63340E-1	 19:49:50:31	
 2.29000E+1	 3.21785E-1	 4.47278E-2	-3.54725E-1	 19:49:51:31	
 2.29167E+1	 3.34412E-1	 5.03592E-2	-3.44811E-1	 19:49:52:31	
 2.29333E+1	 3.49563E-1	 5.60213E-2	-3.36045E-1	 19:49:53:31	
 2.29500E+1	 3.61728E-1	 6.15175E-2	-3.26972E-1	 19:49:54:31	
 2.29667E+1	 3.74370E-1	 6.65344E-2	-3.16064E-1	 19:49:55:31	
 2.29833E+1	 3.85470E-1	 7.17786E-2	-3.05587E-1	 19:49:56:31	
 2.30000E+1	 3.98204E-1	 7.62863E-2	-2.95478E-1	 19:49:57:31	
 2.30167E+1	 4.09551E-1	 8.16169E-2	-2.84277E-1	 19:49:58:31	
 2.30333E+1	 4.23834E-1	 8.75211E-2	-2.71962E-1	 19:49:59:31	
 2.30500E+1	 4.36180E-1	 9.39486E-2	-2.60841E-1	 19:50:00:31	
 2.30667E+1	 4.49645E-1	 1.00083E-1	-2.48863E-1	 19:50:01:31	
 2.30833E+1	 4.61495E-1	 1.06722E-1	-2.35601E-1	 19:50:02:31	
 2.31000E+1	 4.74896E-1	 1.12531E-1	-2.23365E-1	 19:50:03:31	
 2.31167E+1	 4.87681E-1	 1.20043E-1	-2.10480E-1	 19:50:04:31	
 2.31333E+1	 4.99977E-1	 1.27261E-1	-1.95897E-1	 19:50:05:31	
 2.31500E+1	 5.11617E-1	 1.35576E-1	-1.83021E-1	 19:50:06:31	
 2.31667E+1	 5.24380E-1	 1.43402E-1	-1.69506E-1	 19:50:07:31	
 2.31833E+1	 5.36083E-1	 1.51576E-1	-1.53298E-1	 19:50:08:31	
 2.32000E+1	 5.49771E-1	 1.58513E-1	-1.38947E-1	 19:50:09:31	
 2.32167E+1	 5.63650E-1	 1.67321E-1	-1.22674E-1	 19:50:10:31	
 2.32333E+1	 5.77105E-1	 1.75456E-1	-1.06254E-1	 19:50:11:31	
 2.32500E+1	 5.89458E-1	 1.84681E-1	-9.08413E-2	 19:50:12:31	
 2.32667E+1	 6.02493E-1	 1.93209E-1	-7.46429E-2	 19:50:13:31	
 2.32833E+1	 6.13966E-1	 2.02561E-1	-5.62017E-2	 19:50:14:31	
 2.33000E+1	 6.26465E-1	 2.11150E-1	-3.91486E-2	 19:50:15:31	
 2.33167E+1	 6.37382E-1	 2.21405E-1	-2.20508E-2	 19:50:16:31	
 2.33333E+1	 6.49620E-1	 2.31081E-1	-3.43981E-3	 19:50:17:31	
 2.33500E+1	 6.60696E-1	 2.42419E-1	 2.00161E-2	 19:50:18:31	
 2.33667E+1	 6.73807E-1	 2.52296E-1	 3.90250E-2	 19:50:19:31	
 2.33833E+1	 6.86134E-1	 2.63306E-1	 5.91418E-2	 19:50:20:31	
 2.34000E+1	 7.01893E-1	 2.73616E-1	 8.16135E-2	 19:50:21:31	
 2.34167E+1	 7.15429E-1	 2.83455E-1	 1.01792E-1	 19:50:22:31	
 2.34333E+1	 7.29566E-1	 2.93363E-1	 1.23156E-1	 19:50:23:31	
 2.34500E+1	 7.42514E-1	 3.04741E-1	 1.50768E-1	 19:50:24:31	
 2.34667E+1	 7.55974E-1	 3.16492E-1	 1.73496E-1	 19:50:25:31	
 2.34833E+1	 7.68476E-1	 3.29143E-1	 1.97707E-1	 19:50:26:31	
 2.35000E+1	 7.82065E-1	 3.40726E-1	 2.25203E-1	 19:50:27:31	
 2.35167E+1	 7.94872E-1	 3.53031E-1	 2.50651E-1	 19:50:28:31	
 2.35333E+1	 8.09497E-1	 3.64417E-1	 2.79924E-1	 19:50:29:31	
 2.35500E+1	 8.22895E-1	 3.77424E-1	 3.09739E-1	 19:50:30:31	
 2.35667E+1	 8.38254E-1	 3.89265E-1	 3.36854E-1	 19:50:31:31	
 2.35833E+1	 8.52342E-1	 4.03156E-1	 3.65126E-1	 19:50:32:31	
 2.36000E+1	 8.68812E-1	 4.15809E-1	 3.97378E-1	 19:50:33:31	
 2.36167E+1	 8.84029E-1	 4.31079E-1	 4.26909E-1	 19:50:34:31	
 2.36333E+1	 9.03000E-1	 4.46486E-1	 4.59007E-1	 19:50:35:31	
 2.36500E+1	 9.18697E-1	 4.61251E-1	 4.91103E-1	 19:50:36:31	
 2.36667E+1	 9.34623E-1	 4.74914E-1	 5.26878E-1	 19:50:37:31	
 2.36833E+1	 9.49505E-1	 4.89593E-1	 5.59357E-1	 19:50:38:31	
 2.37000E+1	 9.65643E-1	 5.03526E-1	 5.93463E-1	 19:50:39:31	
 2.37167E+1	 9.80895E-1	 5.19137E-1	 6.34685E-1	 19:50:40:31	
 2.37333E+1	 9.99534E-1	 5.33348E-1	 6.73516E-1	 19:50:41:31	
 2.37500E+1	 1.01893E+0	 5.51094E-1	 7.12637E-1	 19:50:42:31	
 2.37667E+1	 1.03855E+0	 5.66371E-1	 7.55841E-1	 19:50:43:31	
 2.37833E+1	 1.05732E+0	 5.82914E-1	 7.95505E-1	 19:50:44:31	
 2.38000E+1	 1.07807E+0	 5.98075E-1	 8.37383E-1	 19:50:45:31	
 2.38167E+1	 1.09721E+0	 6.15235E-1	 8.84306E-1	 19:50:46:31	
 2.38333E+1	 1.12013E+0	 6.31034E-1	 9.27194E-1	 19:50:47:31	
 2.38500E+1	 1.14377E+0	 6.51439E-1	 9.72429E-1	 19:50:48:31	
 2.38667E+1	 1.16681E+0	 6.68864E-1	 1.02377E+0	 19:50:49:31	
 2.38833E+1	 1.18832E+0	 6.87453E-1	 1.07065E+0	 19:50:50:31	
 2.39000E+1	 1.21174E+0	 7.04428E-1	 1.11706E+0	 19:50:51:31	
 2.39167E+1	 1.23317E+0	 7.23763E-1	 1.16770E+0	 19:50:52:31	
 2.39333E+1	 1.26086E+0	 7.41284E-1	 1.22608E+0	 19:50:53:31	
 2.39500E+1	 1.28540E+0	 7.62698E-1	 1.27562E+0	 19:50:54:31	
 2.39667E+1	 1.31176E+0	 7.79881E-1	 1.32973E+0	 19:50:55:31	
 2.39833E+1	 1.33687E+0	 7.98179E-1	 1.39674E+0	 19:50:56:31	
 2.40000E+1	 1.36524E+0	 8.14901E-1	 1.45179E+0	 19:50:57:31	
 2.40167E+1	 1.39083E+0	 8.34474E-1	 1.51046E+0	 19:50:58:31	
 2.40333E+1	 1.42334E+0	 8.54544E-1	 1.57452E+0	 19:50:59:31	
 2.40500E+1	 1.45119E+0	 8.74307E-1	 1.63343E+0	 19:51:00:31	
 2.40667E+1	 1.48156E+0	 8.93422E-1	 1.69596E+0	 19:51:01:31	
 2.40833E+1	 1.50991E+0	 9.14448E-1	 1.76537E+0	 19:51:02:31	
 2.41000E+1	 1.54201E+0	 9.33771E-1	 1.82880E+0	 19:51:03:31	
 2.41167E+1	 1.57092E+0	 9.56438E-1	 1.89532E+0	 19:51:04:31	
 2.41333E+1	 1.60719E+0	 9.79227E-1	 1.97033E+0	 19:51:05:31	
 2.41500E+1	 1.63822E+0	 1.00109E+0	 2.03784E+0	 19:51:06:31	
 2.41667E+1	 1.67167E+0	 1.02168E+0	 2.10602E+0	 19:51:07:31	
 2.41833E+1	 1.70466E+0	 1.04334E+0	 2.18850E+0	 19:51:08:31	
 2.42000E+1	 1.74063E+0	 1.06398E+0	 2.26408E+0	 19:51:09:31	
 2.42167E+1	 1.77517E+0	 1.08638E+0	 2.33529E+0	 19:51:10:31	
 2.42333E+1	 1.81235E+0	 1.10724E+0	 2.41106E+0	 19:51:11:31	
 2.42500E+1	 1.84661E+0	 1.13003E+0	 2.49561E+0	 19:51:12:31	
 2.42667E+1	 1.88463E+0	 1.15071E+0	 2.57044E+0	 19:51:13:31	
 2.42833E+1	 1.92000E+0	 1.17429E+0	 2.64960E+0	 19:51:14:31	
 2.43000E+1	 1.96047E+0	 1.19586E+0	 2.74814E+0	 19:51:15:31	
 2.43167E+1	 1.99717E+0	 1.22094E+0	 2.82736E+0	 19:51:16:31	
 2.43333E+1	 2.03883E+0	 1.24314E+0	 2.91067E+0	 19:51:17:31	
 2.43500E+1	 2.07558E+0	 1.26767E+0	 3.00220E+0	 19:51:18:31	
 2.43667E+1	 2.11825E+0	 1.28825E+0	 3.08397E+0	 19:51:19:31	
 2.43833E+1	 2.15638E+0	 1.31094E+0	 3.16752E+0	 19:51:20:31	
 2.44000E+1	 2.20385E+0	 1.33129E+0	 3.27336E+0	 19:51:21:31	
 2.44167E+1	 2.24377E+0	 1.35681E+0	 3.35943E+0	 19:51:22:31	
 2.44333E+1	 2.28578E+0	 1.37882E+0	 3.44802E+0	 19:51:23:31	
 2.44500E+1	 2.32642E+0	 1.40244E+0	 3.54623E+0	 19:51:24:31	
 2.44667E+1	 2.37018E+0	 1.42459E+0	 3.63389E+0	 19:51:25:31	
 2.44833E+1	 2.41143E+0	 1.44824E+0	 3.72217E+0	 19:51:26:31	
 2.45000E+1	 2.45619E+0	 1.47052E+0	 3.83199E+0	 19:51:27:31	
 2.45167E+1	 2.49766E+0	 1.49507E+0	 3.92211E+0	 19:51:28:31	
 2.45333E+1	 2.54342E+0	 1.51745E+0	 4.01150E+0	 19:51:29:31	
 2.45500E+1	 2.58447E+0	 1.54223E+0	 4.10510E+0	 19:51:30:31	
 2.45667E+1	 2.63013E+0	 1.56357E+0	 4.20937E+0	 19:51:31:31	
 2.45833E+1	 2.67131E+0	 1.58849E+0	 4.29888E+0	 19:51:32:31	
 2.46000E+1	 2.72181E+0	 1.61241E+0	 4.39174E+0	 19:51:33:31	
 2.46167E+1	 2.76452E+0	 1.63496E+0	 4.50061E+0	 19:51:34:31	
 2.46333E+1	 2.81037E+0	 1.65529E+0	 4.59804E+0	 19:51:35:31	
 2.46500E+1	 2.85204E+0	 1.67666E+0	 4.69269E+0	 19:51:36:31	
 2.46667E+1	 2.89896E+0	 1.69562E+0	 4.79364E+0	 19:51:37:31	
 2.46833E+1	 2.93979E+0	 1.71749E+0	 4.88419E+0	 19:51:38:31	
 2.47000E+1	 2.98653E+0	 1.73738E+0	 4.97754E+0	 19:51:39:31	
 2.47167E+1	 3.03238E+0	 1.76257E+0	 5.07760E+0	 19:51:40:31	
 2.47333E+1	 3.07646E+0	 1.78368E+0	 5.16686E+0	 19:51:41:31	
 2.47500E+1	 3.11722E+0	 1.80638E+0	 5.25783E+0	 19:51:42:31	
 2.47667E+1	 3.16221E+0	 1.82659E+0	 5.35634E+0	 19:51:43:31	
 2.47833E+1	 3.20248E+0	 1.84967E+0	 5.44269E+0	 19:51:44:31	
 2.48000E+1	 3.25292E+0	 1.87235E+0	 5.52621E+0	 19:51:45:31	
 2.48167E+1	 3.29530E+0	 1.89373E+0	 5.61169E+0	 19:51:46:31	
 2.48333E+1	 3.33964E+0	 1.91310E+0	 5.70688E+0	 19:51:47:31	
 2.48500E+1	 3.38010E+0	 1.93361E+0	 5.78556E+0	 19:51:48:31	
 2.48667E+1	 3.42451E+0	 1.95133E+0	 5.86730E+0	 19:51:49:31	
 2.48833E+1	 3.46270E+0	 1.97145E+0	 5.96074E+0	 19:51:50:31	
 2.49000E+1	 3.50939E+0	 1.99153E+0	 6.04335E+0	 19:51:51:31	
 2.49167E+1	 3.54797E+0	 2.01109E+0	 6.12197E+0	 19:51:52:31	
 2.49333E+1	 3.58962E+0	 2.02906E+0	 6.20414E+0	 19:51:53:31	
 2.49500E+1	 3.62751E+0	 2.04840E+0	 6.27523E+0	 19:51:54:31	
 2.49667E+1	 3.66881E+0	 2.06494E+0	 6.34629E+0	 19:51:55:31	
 2.49833E+1	 3.70469E+0	 2.08348E+0	 6.42092E+0	 19:51:56:31	
 2.50000E+1	 3.74479E+0	 2.10013E+0	 6.48586E+0	 19:51:57:31	
 2.50167E+1	 3.77953E+0	 2.11943E+0	 6.54879E+0	 19:51:58:31	
 2.50333E+1	 3.81874E+0	 2.13600E+0	 6.61960E+0	 19:51:59:31	
 2.50500E+1	 3.85311E+0	 2.15411E+0	 6.68181E+0	 19:52:00:31	
 2.50667E+1	 3.89516E+0	 2.17041E+0	 6.73878E+0	 19:52:01:31	
 2.50833E+1	 3.93024E+0	 2.18523E+0	 6.79885E+0	 19:52:02:31	
 2.51000E+1	 3.96699E+0	 2.19919E+0	 6.84982E+0	 19:52:03:31	
 2.51167E+1	 4.00104E+0	 2.21420E+0	 6.89691E+0	 19:52:04:31	
 2.51333E+1	 4.03653E+0	 2.22869E+0	 6.95067E+0	 19:52:05:31	
 2.51500E+1	 4.06867E+0	 2.24406E+0	 6.99947E+0	 19:52:06:31	
 2.51667E+1	 4.10227E+0	 2.25757E+0	 7.04034E+0	 19:52:07:31	
 2.51833E+1	 4.13230E+0	 2.27133E+0	 7.07894E+0	 19:52:08:31	
 2.52000E+1	 4.16454E+0	 2.28292E+0	 7.12061E+0	 19:52:09:31	
 2.52167E+1	 4.19304E+0	 2.29552E+0	 7.15583E+0	 19:52:10:31	
 2.52333E+1	 4.22489E+0	 2.30686E+0	 7.18703E+0	 19:52:11:31	
 2.52500E+1	 4.25282E+0	 2.31985E+0	 7.21807E+0	 19:52:12:31	
 2.52667E+1	 4.28391E+0	 2.33095E+0	 7.24264E+0	 19:52:13:31	
 2.52833E+1	 4.31019E+0	 2.34282E+0	 7.26480E+0	 19:52:14:31	
 2.53000E+1	 4.33986E+0	 2.35246E+0	 7.28918E+0	 19:52:15:31	
 2.53167E+1	 4.36860E+0	 2.36297E+0	 7.30564E+0	 19:52:16:31	
 2.53333E+1	 4.39606E+0	 2.37226E+0	 7.31966E+0	 19:52:17:31	
 2.53500E+1	 4.42159E+0	 2.38033E+0	 7.33246E+0	 19:52:18:31	
 2.53667E+1	 4.44751E+0	 2.38711E+0	 7.34122E+0	 19:52:19:31	
 2.53833E+1	 4.47043E+0	 2.39389E+0	 7.34751E+0	 19:52:20:31	
 2.54000E+1	 4.49512E+0	 2.39992E+0	 7.35206E+0	 19:52:21:31	
 2.54167E+1	 4.51613E+0	 2.40657E+0	 7.35298E+0	 19:52:22:31	
 2.54333E+1	 4.53989E+0	 2.41231E+0	 7.35117E+0	 19:52:23:31	
 2.54500E+1	 4.56286E+0	 2.41933E+0	 7.34666E+0	 19:52:24:31	
 2.54667E+1	 4.58419E+0	 2.42511E+0	 7.33927E+0	 19:52:25:31	
 2.54833E+1	 4.60299E+0	 2.43124E+0	 7.33024E+0	 19:52:26:31	
 2.55000E+1	 4.62274E+0	 2.43641E+0	 7.31834E+0	 19:52:27:31	
 2.55167E+1	 4.63950E+0	 2.44194E+0	 7.30284E+0	 19:52:28:31	
 2.55333E+1	 4.65944E+0	 2.44674E+0	 7.28648E+0	 19:52:29:31	
 2.55500E+1	 4.67507E+0	 2.45073E+0	 7.26730E+0	 19:52:30:31	
 2.55667E+1	 4.69119E+0	 2.45369E+0	 7.24368E+0	 19:52:31:31	
 2.55833E+1	 4.70496E+0	 2.45606E+0	 7.22078E+0	 19:52:32:31	
 2.56000E+1	 4.72005E+0	 2.45719E+0	 7.19552E+0	 19:52:33:31	
 2.56167E+1	 4.73287E+0	 2.45793E+0	 7.16446E+0	 19:52:34:31	
 2.56333E+1	 4.74773E+0	 2.45840E+0	 7.13525E+0	 19:52:35:31	
 2.56500E+1	 4.75853E+0	 2.45881E+0	 7.10362E+0	 19:52:36:31	
 2.56667E+1	 4.76899E+0	 2.45891E+0	 7.06272E+0	 19:52:37:31	
 2.56833E+1	 4.77759E+0	 2.45853E+0	 7.02635E+0	 19:52:38:31	
 2.57000E+1	 4.78775E+0	 2.45748E+0	 6.98958E+0	 19:52:39:31	
 2.57167E+1	 4.79575E+0	 2.45617E+0	 6.94902E+0	 19:52:40:31	
 2.57333E+1	 4.80357E+0	 2.45507E+0	 6.90435E+0	 19:52:41:31	
 2.57500E+1	 4.80990E+0	 2.45402E+0	 6.86281E+0	 19:52:42:31	
 2.57667E+1	 4.81624E+0	 2.45302E+0	 6.81853E+0	 19:52:43:31	
 2.57833E+1	 4.82063E+0	 2.45151E+0	 6.76774E+0	 19:52:44:31	
 2.58000E+1	 4.82452E+0	 2.44951E+0	 6.72285E+0	 19:52:45:31	
 2.58167E+1	 4.82678E+0	 2.44652E+0	 6.67458E+0	 19:52:46:31	
 2.58333E+1	 4.82881E+0	 2.44296E+0	 6.61370E+0	 19:52:47:31	
 2.58500E+1	 4.83000E+0	 2.43909E+0	 6.56379E+0	 19:52:48:31	
 2.58667E+1	 4.83083E+0	 2.43495E+0	 6.51098E+0	 19:52:49:31	
 2.58833E+1	 4.83096E+0	 2.43014E+0	 6.45242E+0	 19:52:50:31	
 2.59000E+1	 4.83036E+0	 2.42524E+0	 6.39979E+0	 19:52:51:31	
 2.59167E+1	 4.82894E+0	 2.41979E+0	 6.34564E+0	 19:52:52:31	
 2.59333E+1	 4.82656E+0	 2.41453E+0	 6.27677E+0	 19:52:53:31	
 2.59500E+1	 4.82341E+0	 2.40843E+0	 6.22043E+0	 19:52:54:31	
 2.59667E+1	 4.81911E+0	 2.40240E+0	 6.16165E+0	 19:52:55:31	
 2.59833E+1	 4.81453E+0	 2.39529E+0	 6.09622E+0	 19:52:56:31	
 2.60000E+1	 4.80904E+0	 2.38894E+0	 6.03696E+0	 19:52:57:31	
 2.60167E+1	 4.80400E+0	 2.38170E+0	 5.97387E+0	 19:52:58:31	
 2.60333E+1	 4.79802E+0	 2.37507E+0	 5.91246E+0	 19:52:59:31	
 2.60500E+1	 4.79225E+0	 2.36720E+0	 5.84487E+0	 19:53:00:31	
 2.60667E+1	 4.78474E+0	 2.36008E+0	 5.78551E+0	 19:53:01:31	
 2.60833E+1	 4.77628E+0	 2.35158E+0	 5.72319E+0	 19:53:02:31	
 2.61000E+1	 4.76730E+0	 2.34448E+0	 5.64607E+0	 19:53:03:31	
 2.61167E+1	 4.75790E+0	 2.33650E+0	 5.58481E+0	 19:53:04:31	
 2.61333E+1	 4.74718E+0	 2.32805E+0	 5.52133E+0	 19:53:05:31	
 2.61500E+1	 4.73616E+0	 2.31837E+0	 5.45001E+0	 19:53:06:31	
 2.61667E+1	 4.72394E+0	 2.30938E+0	 5.38717E+0	 19:53:07:31	
 2.61833E+1	 4.71252E+0	 2.29967E+0	 5.31586E+0	 19:53:08:31	
 2.62000E+1	 4.69948E+0	 2.29114E+0	 5.24439E+0	 19:53:09:31	
 2.62167E+1	 4.68744E+0	 2.28100E+0	 5.18010E+0	 19:53:10:31	
 2.62333E+1	 4.67242E+0	 2.27085E+0	 5.11369E+0	 19:53:11:31	
 2.62500E+1	 4.65957E+0	 2.26096E+0	 5.04140E+0	 19:53:12:31	
 2.62667E+1	 4.64580E+0	 2.25184E+0	 4.97658E+0	 19:53:13:31	
 2.62833E+1	 4.63279E+0	 2.24212E+0	 4.91032E+0	 19:53:14:31	
 2.63000E+1	 4.61847E+0	 2.23327E+0	 4.83774E+0	 19:53:15:31	
 2.63167E+1	 4.60549E+0	 2.22275E+0	 4.77357E+0	 19:53:16:31	
 2.63333E+1	 4.58895E+0	 2.21191E+0	 4.71073E+0	 19:53:17:31	
 2.63500E+1	 4.57435E+0	 2.20126E+0	 4.64512E+0	 19:53:18:31	
 2.63667E+1	 4.55772E+0	 2.19118E+0	 4.57137E+0	 19:53:19:31	
 2.63833E+1	 4.54212E+0	 2.18009E+0	 4.50913E+0	 19:53:20:31	
 2.64000E+1	 4.52397E+0	 2.17011E+0	 4.44503E+0	 19:53:21:31	
 2.64167E+1	 4.50597E+0	 2.15748E+0	 4.36985E+0	 19:53:22:31	
 2.64333E+1	 4.48886E+0	 2.14658E+0	 4.30251E+0	 19:53:23:31	
 2.64500E+1	 4.47285E+0	 2.13437E+0	 4.23719E+0	 19:53:24:31	
 2.64667E+1	 4.45490E+0	 2.12294E+0	 4.16770E+0	 19:53:25:31	
 2.64833E+1	 4.43858E+0	 2.10939E+0	 4.10575E+0	 19:53:26:31	
 2.65000E+1	 4.41847E+0	 2.09615E+0	 4.04192E+0	 19:53:27:31	
 2.65167E+1	 4.40156E+0	 2.08381E+0	 3.97242E+0	 19:53:28:31	
 2.65333E+1	 4.38341E+0	 2.07299E+0	 3.91114E+0	 19:53:29:31	
 2.65500E+1	 4.36691E+0	 2.06124E+0	 3.84886E+0	 19:53:30:31	
 2.65667E+1	 4.34756E+0	 2.05042E+0	 3.77997E+0	 19:53:31:31	
 2.65833E+1	 4.32799E+0	 2.03722E+0	 3.72000E+0	 19:53:32:31	
 2.66000E+1	 4.30861E+0	 2.02372E+0	 3.66250E+0	 19:53:33:31	
 2.66167E+1	 4.28992E+0	 2.01095E+0	 3.59435E+0	 19:53:34:31	
 2.66333E+1	 4.26985E+0	 1.99912E+0	 3.52978E+0	 19:53:35:31	
 2.66500E+1	 4.25060E+0	 1.98647E+0	 3.47264E+0	 19:53:36:31	
 2.66667E+1	 4.23005E+0	 1.97411E+0	 3.41490E+0	 19:53:37:31	
 2.66833E+1	 4.21109E+0	 1.96074E+0	 3.34886E+0	 19:53:38:31	
 2.67000E+1	 4.19047E+0	 1.94864E+0	 3.28849E+0	 19:53:39:31	
 2.67167E+1	 4.17137E+0	 1.93595E+0	 3.22984E+0	 19:53:40:31	
 2.67333E+1	 4.14985E+0	 1.92485E+0	 3.16727E+0	 19:53:41:31	
 2.67500E+1	 4.13010E+0	 1.91221E+0	 3.11218E+0	 19:53:42:31	
 2.67667E+1	 4.10759E+0	 1.90058E+0	 3.05610E+0	 19:53:43:31	
 2.67833E+1	 4.08730E+0	 1.88700E+0	 2.99381E+0	 19:53:44:31	
 2.68000E+1	 4.06420E+0	 1.87498E+0	 2.93983E+0	 19:53:45:31	
 2.68167E+1	 4.04392E+0	 1.86131E+0	 2.88052E+0	 19:53:46:31	
 2.68333E+1	 4.02038E+0	 1.84925E+0	 2.82207E+0	 19:53:47:31	
 2.68500E+1	 3.99746E+0	 1.83446E+0	 2.77045E+0	 19:53:48:31	
 2.68667E+1	 3.97545E+0	 1.82206E+0	 2.71746E+0	 19:53:49:31	
 2.68833E+1	 3.95443E+0	 1.80919E+0	 2.65881E+0	 19:53:50:31	
 2.69000E+1	 3.93169E+0	 1.79714E+0	 2.60379E+0	 19:53:51:31	
 2.69167E+1	 3.90950E+0	 1.78397E+0	 2.55421E+0	 19:53:52:31	
 2.69333E+1	 3.88519E+0	 1.77098E+0	 2.50312E+0	 19:53:53:31	
 2.69500E+1	 3.86262E+0	 1.75612E+0	 2.44814E+0	 19:53:54:31	
 2.69667E+1	 3.83798E+0	 1.74270E+0	 2.40043E+0	 19:53:55:31	
 2.69833E+1	 3.81670E+0	 1.72845E+0	 2.35220E+0	 19:53:56:31	
 2.70000E+1	 3.79323E+0	 1.71708E+0	 2.29261E+0	 19:53:57:31	
 2.70167E+1	 3.77225E+0	 1.70445E+0	 2.24517E+0	 19:53:58:31	
 2.70333E+1	 3.74566E+0	 1.69197E+0	 2.19624E+0	 19:53:59:31	
 2.70500E+1	 3.72306E+0	 1.67941E+0	 2.14338E+0	 19:54:00:31	
 2.70667E+1	 3.69807E+0	 1.66773E+0	 2.09687E+0	 19:54:01:31	
 2.70833E+1	 3.67577E+0	 1.65438E+0	 2.04931E+0	 19:54:02:31	
 2.71000E+1	 3.64931E+0	 1.64221E+0	 1.99747E+0	 19:54:03:31	
 2.71167E+1	 3.62281E+0	 1.62708E+0	 1.95255E+0	 19:54:04:31	
 2.71333E+1	 3.59709E+0	 1.61457E+0	 1.90718E+0	 19:54:05:31	
 2.71500E+1	 3.57310E+0	 1.60119E+0	 1.85725E+0	 19:54:06:31	
 2.71667E+1	 3.54649E+0	 1.58864E+0	 1.81381E+0	 19:54:07:31	
 2.71833E+1	 3.52318E+0	 1.57447E+0	 1.77021E+0	 19:54:08:31	
 2.72000E+1	 3.49674E+0	 1.56215E+0	 1.72086E+0	 19:54:09:31	
 2.72167E+1	 3.47308E+0	 1.54830E+0	 1.67841E+0	 19:54:10:31	
 2.72333E+1	 3.44371E+0	 1.53516E+0	 1.63755E+0	 19:54:11:31	
 2.72500E+1	 3.41889E+0	 1.52240E+0	 1.58983E+0	 19:54:12:31	
 2.72667E+1	 3.39143E+0	 1.51001E+0	 1.54421E+0	 19:54:13:31	
 2.72833E+1	 3.36727E+0	 1.49589E+0	 1.50437E+0	 19:54:14:31	
 2.73000E+1	 3.33901E+0	 1.48288E+0	 1.46278E+0	 19:54:15:31	
 2.73167E+1	 3.31034E+0	 1.46663E+0	 1.41825E+0	 19:54:16:31	
 2.73333E+1	 3.28251E+0	 1.45362E+0	 1.37893E+0	 19:54:17:31	
 2.73500E+1	 3.25624E+0	 1.44019E+0	 1.33861E+0	 19:54:18:31	
 2.73667E+1	 3.22725E+0	 1.42870E+0	 1.29516E+0	 19:54:19:31	
 2.73833E+1	 3.20197E+0	 1.41630E+0	 1.25718E+0	 19:54:20:31	
 2.74000E+1	 3.17216E+0	 1.40497E+0	 1.21896E+0	 19:54:21:31	
 2.74167E+1	 3.14223E+0	 1.39045E+0	 1.17635E+0	 19:54:22:31	
 2.74333E+1	 3.11291E+0	 1.37780E+0	 1.13934E+0	 19:54:23:31	
 2.74500E+1	 3.08411E+0	 1.36419E+0	 1.09876E+0	 19:54:24:31	
 2.74667E+1	 3.05298E+0	 1.35125E+0	 1.05888E+0	 19:54:25:31	
 2.74833E+1	 3.02356E+0	 1.33713E+0	 1.02382E+0	 19:54:26:31	
 2.75000E+1	 2.99179E+0	 1.32384E+0	 9.89850E-1	 19:54:27:31	
 2.75167E+1	 2.96360E+0	 1.30954E+0	 9.54577E-1	 19:54:28:31	
 2.75333E+1	 2.93287E+0	 1.29686E+0	 9.13754E-1	 19:54:29:31	
 2.75500E+1	 2.90583E+0	 1.28302E+0	 8.77369E-1	 19:54:30:31	
 2.75667E+1	 2.87513E+0	 1.27065E+0	 8.42011E-1	 19:54:31:31	
 2.75833E+1	 2.84710E+0	 1.25620E+0	 8.04923E-1	 19:54:32:31	
 2.76000E+1	 2.81452E+0	 1.24331E+0	 7.72463E-1	 19:54:33:31	
 2.76167E+1	 2.78485E+0	 1.22865E+0	 7.39333E-1	 19:54:34:31	
 2.76333E+1	 2.75021E+0	 1.21609E+0	 7.02891E-1	 19:54:35:31	
 2.76500E+1	 2.71625E+0	 1.20120E+0	 6.71279E-1	 19:54:36:31	
 2.76667E+1	 2.68337E+0	 1.18859E+0	 6.36067E-1	 19:54:37:31	
 2.76833E+1	 2.65233E+0	 1.17492E+0	 6.01907E-1	 19:54:38:31	
 2.77000E+1	 2.61919E+0	 1.16126E+0	 5.71940E-1	 19:54:39:31	
 2.77167E+1	 2.58779E+0	 1.14649E+0	 5.41600E-1	 19:54:40:31	
 2.77333E+1	 2.55378E+0	 1.13265E+0	 5.07622E-1	 19:54:41:31	
 2.77500E+1	 2.52148E+0	 1.11839E+0	 4.78365E-1	 19:54:42:31	
 2.77667E+1	 2.48634E+0	 1.10594E+0	 4.46070E-1	 19:54:43:31	
 2.77833E+1	 2.45370E+0	 1.09261E+0	 4.14012E-1	 19:54:44:31	
 2.78000E+1	 2.41743E+0	 1.08030E+0	 3.85834E-1	 19:54:45:31	
 2.78167E+1	 2.38540E+0	 1.06600E+0	 3.58237E-1	 19:54:46:31	
 2.78333E+1	 2.34873E+0	 1.05292E+0	 3.29661E-1	 19:54:47:31	
 2.78500E+1	 2.31628E+0	 1.03787E+0	 2.98208E-1	 19:54:48:31	
 2.78667E+1	 2.27688E+0	 1.02362E+0	 2.72006E-1	 19:54:49:31	
 2.78833E+1	 2.24458E+0	 1.01004E+0	 2.45125E-1	 19:54:50:31	
 2.79000E+1	 2.20940E+0	 9.97196E-1	 2.14934E-1	 19:54:51:31	
 2.79167E+1	 2.17757E+0	 9.82404E-1	 1.90276E-1	 19:54:52:31	
 2.79333E+1	 2.14085E+0	 9.69312E-1	 1.62008E-1	 19:54:53:31	
 2.79500E+1	 2.10846E+0	 9.54545E-1	 1.34790E-1	 19:54:54:31	
 2.79667E+1	 2.06867E+0	 9.40280E-1	 1.10782E-1	 19:54:55:31	
 2.79833E+1	 2.03602E+0	 9.26707E-1	 8.63524E-2	 19:54:56:31	
 2.80000E+1	 2.00160E+0	 9.13970E-1	 6.01595E-2	 19:54:57:31	
 2.80167E+1	 1.96940E+0	 9.00145E-1	 3.70565E-2	 19:54:58:31	
 2.80333E+1	 1.93355E+0	 8.88065E-1	 1.36343E-2	 19:54:59:31	
 2.80500E+1	 1.90127E+0	 8.74246E-1	-1.20187E-2	 19:55:00:31	
 2.80667E+1	 1.86197E+0	 8.60774E-1	-3.40103E-2	 19:55:01:31	
 2.80833E+1	 1.82955E+0	 8.47939E-1	-5.55674E-2	 19:55:02:31	
 2.81000E+1	 1.79550E+0	 8.35925E-1	-7.92236E-2	 19:55:03:31	
 2.81167E+1	 1.76475E+0	 8.22401E-1	-9.97537E-2	 19:55:04:31	
 2.81333E+1	 1.73052E+0	 8.09745E-1	-1.19425E-1	 19:55:05:31	
 2.81500E+1	 1.70054E+0	 7.94590E-1	-1.40266E-1	 19:55:06:31	
 2.81667E+1	 1.66299E+0	 7.78908E-1	-1.65358E-1	 19:55:07:31	
 2.81833E+1	 1.63151E+0	 7.63789E-1	-1.85003E-1	 19:55:08:31	
 2.82000E+1	 1.59848E+0	 7.50350E-1	-2.04995E-1	 19:55:09:31	
 2.82167E+1	 1.56828E+0	 7.36525E-1	-2.26015E-1	 19:55:10:31	
 2.82333E+1	 1.53475E+0	 7.24497E-1	-2.44255E-1	 19:55:11:31	
 2.82500E+1	 1.50526E+0	 7.10933E-1	-2.62397E-1	 19:55:12:31	
 2.82667E+1	 1.47230E+0	 6.98342E-1	-2.81842E-1	 19:55:13:31	
 2.82833E+1	 1.44325E+0	 6.83689E-1	-2.98566E-1	 19:55:14:31	
 2.83000E+1	 1.41051E+0	 6.70920E-1	-3.15091E-1	 19:55:15:31	
 2.83167E+1	 1.38168E+0	 6.56824E-1	-3.34087E-1	 19:55:16:31	
 2.83333E+1	 1.34623E+0	 6.44626E-1	-3.50215E-1	 19:55:17:31	
 2.83500E+1	 1.31684E+0	 6.29542E-1	-3.68064E-1	 19:55:18:31	
 2.83667E+1	 1.28651E+0	 6.16666E-1	-3.85478E-1	 19:55:19:31	
 2.83833E+1	 1.25856E+0	 6.02804E-1	-4.00490E-1	 19:55:20:31	
 2.84000E+1	 1.22928E+0	 5.89689E-1	-4.14657E-1	 19:55:21:31	
 2.84167E+1	 1.20214E+0	 5.75750E-1	-4.28792E-1	 19:55:22:31	
 2.84333E+1	 1.17279E+0	 5.63489E-1	-4.44262E-1	 19:55:23:31	
 2.84500E+1	 1.14558E+0	 5.50551E-1	-4.57367E-1	 19:55:24:31	
 2.84667E+1	 1.11545E+0	 5.39348E-1	-4.72638E-1	 19:55:25:31	
 2.84833E+1	 1.08877E+0	 5.26792E-1	-4.87218E-1	 19:55:26:31	
 2.85000E+1	 1.05969E+0	 5.15514E-1	-4.99856E-1	 19:55:27:31	
 2.85167E+1	 1.03506E+0	 5.02524E-1	-5.12432E-1	 19:55:28:31	
 2.85333E+1	 1.00778E+0	 4.91203E-1	-5.26093E-1	 19:55:29:31	
 2.85500E+1	 9.84200E-1	 4.78429E-1	-5.37434E-1	 19:55:30:31	
 2.85667E+1	 9.55800E-1	 4.66087E-1	-5.50018E-1	 19:55:31:31	
 2.85833E+1	 9.31841E-1	 4.53925E-1	-5.61935E-1	 19:55:32:31	
 2.86000E+1	 9.06621E-1	 4.42097E-1	-5.72335E-1	 19:55:33:31	
 2.86167E+1	 8.82392E-1	 4.29389E-1	-5.82754E-1	 19:55:34:31	
 2.86333E+1	 8.56628E-1	 4.17481E-1	-5.94489E-1	 19:55:35:31	
 2.86500E+1	 8.33208E-1	 4.05593E-1	-6.04539E-1	 19:55:36:31	
 2.86667E+1	 8.08776E-1	 3.95311E-1	-6.15113E-1	 19:55:37:31	
 2.86833E+1	 7.87810E-1	 3.84638E-1	-6.25335E-1	 19:55:38:31	
 2.87000E+1	 7.64860E-1	 3.75502E-1	-6.34267E-1	 19:55:39:31	
 2.87167E+1	 7.44887E-1	 3.64847E-1	-6.42862E-1	 19:55:40:31	
 2.87333E+1	 7.21724E-1	 3.54936E-1	-6.51468E-1	 19:55:41:31	
 2.87500E+1	 6.98844E-1	 3.42383E-1	-6.60363E-1	 19:55:42:31	
 2.87667E+1	 6.76578E-1	 3.31711E-1	-6.67414E-1	 19:55:43:31	
 2.87833E+1	 6.55452E-1	 3.20676E-1	-6.74011E-1	 19:55:44:31	
 2.88000E+1	 6.33027E-1	 3.10614E-1	-6.80794E-1	 19:55:45:31	
 2.88167E+1	 6.12816E-1	 2.99844E-1	-6.86079E-1	 19:55:46:31	
 2.88333E+1	 5.91162E-1	 2.90192E-1	-6.91196E-1	 19:55:47:31	
 2.88500E+1	 5.72984E-1	 2.79389E-1	-6.96917E-1	 19:55:48:31	
 2.88667E+1	 5.51549E-1	 2.69335E-1	-7.01634E-1	 19:55:49:31	
 2.88833E+1	 5.34474E-1	 2.60428E-1	-7.05756E-1	 19:55:50:31	
 2.89000E+1	 5.16756E-1	 2.52758E-1	-7.09660E-1	 19:55:51:31	
 2.89167E+1	 5.00972E-1	 2.44628E-1	-7.12658E-1	 19:55:52:31	
 2.89333E+1	 4.83800E-1	 2.37260E-1	-7.15275E-1	 19:55:53:31	
 2.89500E+1	 4.68541E-1	 2.28451E-1	-7.17730E-1	 19:55:54:31	
 2.89667E+1	 4.49763E-1	 2.19657E-1	-7.19598E-1	 19:55:55:31	
 2.89833E+1	 4.34595E-1	 2.11340E-1	-7.21258E-1	 19:55:56:31	
 2.90000E+1	 4.18873E-1	 2.03793E-1	-7.22942E-1	 19:55:57:31	
 2.90167E+1	 4.05092E-1	 1.95802E-1	-7.24319E-1	 19:55:58:31	
 2.90333E+1	 3.89770E-1	 1.88650E-1	-7.25562E-1	 19:55:59:31	
 2.90500E+1	 3.76110E-1	 1.80104E-1	-7.26739E-1	 19:56:00:31	
 2.90667E+1	 3.59746E-1	 1.71900E-1	-7.27981E-1	 19:56:01:31	
 2.90833E+1	 3.46459E-1	 1.64321E-1	-7.28994E-1	 19:56:02:31	
 2.91000E+1	 3.32690E-1	 1.57498E-1	-7.30096E-1	 19:56:03:31	
 2.91167E+1	 3.20419E-1	 1.50208E-1	-7.31507E-1	 19:56:04:31	
 2.91333E+1	 3.07593E-1	 1.43393E-1	-7.32756E-1	 19:56:05:31	
 2.91500E+1	 2.96261E-1	 1.36067E-1	-7.34313E-1	 19:56:06:31	
 2.91667E+1	 2.83689E-1	 1.30011E-1	-7.36386E-1	 19:56:07:31	
 2.91833E+1	 2.72338E-1	 1.23851E-1	-7.38587E-1	 19:56:08:31	
 2.92000E+1	 2.59856E-1	 1.18875E-1	-7.40950E-1	 19:56:09:31	
 2.92167E+1	 2.49372E-1	 1.13402E-1	-7.43690E-1	 19:56:10:31	
 2.92333E+1	 2.38078E-1	 1.08645E-1	-7.46105E-1	 19:56:11:31	
 2.92500E+1	 2.28546E-1	 1.03284E-1	-7.48854E-1	 19:56:12:31	
 2.92667E+1	 2.17729E-1	 9.87835E-2	-7.51786E-1	 19:56:13:31	
 2.92833E+1	 2.07563E-1	 9.35163E-2	-7.54652E-1	 19:56:14:31	
 2.93000E+1	 1.98288E-1	 8.91864E-2	-7.57763E-1	 19:56:15:31	
 2.93167E+1	 1.89895E-1	 8.46046E-2	-7.61296E-1	 19:56:16:31	
 2.93333E+1	 1.81136E-1	 8.01852E-2	-7.65548E-1	 19:56:17:31	
 2.93500E+1	 1.72687E-1	 7.53714E-2	-7.69159E-1	 19:56:18:31	
 2.93667E+1	 1.63400E-1	 7.08000E-2	-7.73033E-1	 19:56:19:31	
 2.93833E+1	 1.55033E-1	 6.58641E-2	-7.77901E-1	 19:56:20:31	
 2.94000E+1	 1.46334E-1	 6.13472E-2	-7.81901E-1	 19:56:21:31	
 2.94167E+1	 1.39233E-1	 5.63609E-2	-7.86100E-1	 19:56:22:31	
 2.94333E+1	 1.31959E-1	 5.21379E-2	-7.90617E-1	 19:56:23:31	
 2.94500E+1	 1.26036E-1	 4.76994E-2	-7.94425E-1	 19:56:24:31	
 2.94667E+1	 1.19400E-1	 4.41708E-2	-7.98130E-1	 19:56:25:31	
 2.94833E+1	 1.13375E-1	 4.05655E-2	-8.02521E-1	 19:56:26:31	
 2.95000E+1	 1.06241E-1	 3.77528E-2	-8.05880E-1	 19:56:27:31	
 2.95167E+1	 9.99159E-2	 3.46509E-2	-8.09275E-1	 19:56:28:31	
 2.95333E+1	 9.26727E-2	 3.16710E-2	-8.12961E-1	 19:56:29:31	
 2.95500E+1	 8.72880E-2	 2.87631E-2	-8.16143E-1	 19:56:30:31	
 2.95667E+1	 8.20903E-2	 2.62172E-2	-8.19262E-1	 19:56:31:31	
 2.95833E+1	 7.77240E-2	 2.37200E-2	-8.22653E-1	 19:56:32:31	
 2.96000E+1	 7.31597E-2	 2.17657E-2	-8.25483E-1	 19:56:33:31	
 2.96167E+1	 6.93409E-2	 1.95298E-2	-8.28040E-1	 19:56:34:31	
 2.96333E+1	 6.50204E-2	 1.73263E-2	-8.30504E-1	 19:56:35:31	
 2.96500E+1	 6.14120E-2	 1.46687E-2	-8.33157E-1	 19:56:36:31	
 2.96667E+1	 5.74754E-2	 1.22605E-2	-8.35351E-1	 19:56:37:31	
 2.96833E+1	 5.47662E-2	 1.04323E-2	-8.37267E-1	 19:56:38:31	
 2.97000E+1	 5.21064E-2	 9.25177E-3	-8.39047E-1	 19:56:39:31	
 2.97167E+1	 4.95358E-2	 8.18555E-3	-8.40273E-1	 19:56:40:31	
 2.97333E+1	 4.64987E-2	 7.06819E-3	-8.41250E-1	 19:56:41:31	
 2.97500E+1	 4.39494E-2	 5.46304E-3	-8.42124E-1	 19:56:42:31	
 2.97667E+1	 4.14331E-2	 3.82930E-3	-8.42783E-1	 19:56:43:31	
 2.97833E+1	 3.95758E-2	 2.04191E-3	-8.43395E-1	 19:56:44:31	
 2.98000E+1	 3.81002E-2	 1.07537E-3	-8.44045E-1	 19:56:45:31	
 2.98167E+1	 3.67734E-2	 3.87586E-4	-8.44646E-1	 19:56:46:31	
 2.98333E+1	 3.53518E-2	-2.71714E-4	-8.45347E-1	 19:56:47:31	
 2.98500E+1	 3.42591E-2	-1.27864E-3	-8.46308E-1	 19:56:48:31	
 2.98667E+1	 3.31743E-2	-2.44750E-3	-8.47368E-1	 19:56:49:31	
 2.98833E+1	 3.22077E-2	-3.79533E-3	-8.48637E-1	 19:56:50:31	
 2.99000E+1	 3.07886E-2	-4.88016E-3	-8.50336E-1	 19:56:51:31	
 2.99167E+1	 2.91833E-2	-5.71755E-3	-8.52100E-1	 19:56:52:31	
 2.99333E+1	 2.71243E-2	-6.18981E-3	-8.53907E-1	 19:56:53:31	
 2.99500E+1	 2.51313E-2	-6.21855E-3	-8.55919E-1	 19:56:54:31	
 2.99667E+1	 2.31005E-2	-5.71871E-3	-8.58214E-1	 19:56:55:31	
 2.99833E+1	 2.15661E-2	-5.15365E-3	-8.60352E-1	 19:56:56:31	
 3.00000E+1	 2.00098E-2	-5.30483E-3	-8.62703E-1	 19:56:57:31	
 3.00167E+1	 1.87104E-2	-6.25273E-3	-8.65678E-1	 19:56:58:31	
 3.00333E+1	 1.73420E-2	-7.41281E-3	-8.68601E-1	 19:56:59:31	
 3.00500E+1	 1.62904E-2	-8.45373E-3	-8.71491E-1	 19:57:00:31	
 3.00667E+1	 1.51501E-2	-8.94533E-3	-8.74613E-1	 19:57:01:31	
 3.00833E+1	 1.40527E-2	-9.64604E-3	-8.77337E-1	 19:57:02:31	
 3.01000E+1	 1.28550E-2	-1.09450E-2	-8.80027E-1	 19:57:03:31	
 3.01167E+1	 1.15728E-2	-1.29223E-2	-8.83114E-1	 19:57:04:31	
 3.01333E+1	 1.01182E-2	-1.48556E-2	-8.85901E-1	 19:57:05:31	
 3.01500E+1	 8.60979E-3	-1.63434E-2	-8.88641E-1	 19:57:06:31	
 3.01667E+1	 6.92147E-3	-1.67566E-2	-8.91705E-1	 19:57:07:31	
 3.01833E+1	 5.42360E-3	-1.65330E-2	-8.94488E-1	 19:57:08:31	
 3.02000E+1	 3.92188E-3	-1.62493E-2	-8.97222E-1	 19:57:09:31	
 3.02167E+1	 2.70688E-3	-1.65143E-2	-9.00222E-1	 19:57:10:31	
 3.02333E+1	 1.39959E-3	-1.76372E-2	-9.04002E-1	 19:57:11:31	
 3.02500E+1	 1.83752E-4	-1.94131E-2	-9.06995E-1	 19:57:12:31	
 3.02667E+1	-1.28712E-3	-2.10358E-2	-9.09986E-1	 19:57:13:31	
 3.02833E+1	-2.80188E-3	-2.26129E-2	-9.13029E-1	 19:57:14:31	
 3.03000E+1	-4.90508E-3	-2.36174E-2	-9.15558E-1	 19:57:15:31	
 3.03167E+1	-7.23988E-3	-2.46778E-2	-9.18011E-1	 19:57:16:31	
 3.03333E+1	-1.02932E-2	-2.59399E-2	-9.20599E-1	 19:57:17:31	
 3.03500E+1	-1.24344E-2	-2.73597E-2	-9.22485E-1	 19:57:18:31	
 3.03667E+1	-1.40563E-2	-2.87008E-2	-9.24171E-1	 19:57:19:31	
 3.03833E+1	-1.48777E-2	-2.98099E-2	-9.25994E-1	 19:57:20:31	
 3.04000E+1	-1.55211E-2	-3.04076E-2	-9.27300E-1	 19:57:21:31	
 3.04167E+1	-1.61807E-2	-3.08368E-2	-9.28492E-1	 19:57:22:31	
 3.04333E+1	-1.69939E-2	-3.11614E-2	-9.29633E-1	 19:57:23:31	
 3.04500E+1	-1.78377E-2	-3.16897E-2	-9.30479E-1	 19:57:24:31	
 3.04667E+1	-1.86497E-2	-3.24092E-2	-9.31135E-1	 19:57:25:31	
 3.04833E+1	-1.95032E-2	-3.35269E-2	-9.31589E-1	 19:57:26:31	
 3.05000E+1	-2.04960E-2	-3.48520E-2	-9.31735E-1	 19:57:27:31	
 3.05167E+1	-2.12635E-2	-3.64375E-2	-9.31670E-1	 19:57:28:31	
 3.05333E+1	-2.20933E-2	-3.75733E-2	-9.31354E-1	 19:57:29:31	
 3.05500E+1	-2.26824E-2	-3.81182E-2	-9.30693E-1	 19:57:30:31	
 3.05667E+1	-2.32483E-2	-3.82357E-2	-9.29717E-1	 19:57:31:31	
 3.05833E+1	-2.38355E-2	-3.84282E-2	-9.28154E-1	 19:57:32:31	
 3.06000E+1	-2.46750E-2	-3.89903E-2	-9.25513E-1	 19:57:33:31	
 3.06167E+1	-2.58533E-2	-3.99872E-2	-9.21968E-1	 19:57:34:31	
 3.06333E+1	-2.76611E-2	-4.10278E-2	-9.16413E-1	 19:57:35:31	
 3.06500E+1	-2.90487E-2	-4.21050E-2	-9.06964E-1	 19:57:36:31	
 3.06667E+1	-2.99988E-2	-4.25605E-2	-8.96120E-1	 19:57:37:31	
 3.06833E+1	-3.02741E-2	-4.28518E-2	-8.81361E-1	 19:57:38:31	
 3.07000E+1	-3.02515E-2	-4.31877E-2	-8.60521E-1	 19:57:39:31	
 3.07167E+1	-3.03551E-2	-4.38077E-2	-8.35123E-1	 19:57:40:31	
 3.07333E+1	-3.09017E-2	-4.45035E-2	-7.99781E-1	 19:57:41:31	
 3.07500E+1	-3.21021E-2	-4.51010E-2	-7.49240E-1	 19:57:42:31	
 3.07667E+1	-3.39370E-2	-4.52986E-2	-6.88695E-1	 19:57:43:31	
 3.07833E+1	-3.57230E-2	-4.55092E-2	-6.08142E-1	 19:57:44:31	
 3.08000E+1	-3.77784E-2	-4.60604E-2	-4.81969E-1	 19:57:45:31	
 3.08167E+1	-3.92207E-2	-4.68838E-2	-3.40825E-1	 19:57:46:31	
 3.08333E+1	-4.05712E-2	-4.75364E-2	-1.65960E-1	 19:57:47:31	
 3.08500E+1	-4.16682E-2	-4.77511E-2	 6.79934E-2	 19:57:48:31	
 3.08667E+1	-4.26028E-2	-4.74960E-2	 3.80383E-1	 19:57:49:31	
 3.08833E+1	-4.31472E-2	-4.72852E-2	 7.25888E-1	 19:57:50:31	
 3.09000E+1	-4.34494E-2	-4.76369E-2	 1.16743E+0	 19:57:51:31	
 3.09167E+1	-4.38053E-2	-4.85437E-2	 1.83414E+0	 19:57:52:31	
 3.09333E+1	-4.45892E-2	-4.97246E-2	 2.48700E+0	 19:57:53:31	
 3.09500E+1	-4.58535E-2	-5.10313E-2	 3.30167E+0	 19:57:54:31	
 3.09667E+1	-4.76355E-2	-5.20049E-2	 4.35721E+0	 19:57:55:31	
 3.09833E+1	-4.95558E-2	-5.30151E-2	 5.48562E+0	 19:57:56:31	
 3.10000E+1	-5.21471E-2	-5.40844E-2	 6.94470E+0	 19:57:57:31	
 3.10167E+1	-5.50193E-2	-5.58414E-2	 8.62639E+0	 19:57:58:31	
 3.10333E+1	-5.86911E-2	-5.80174E-2	 1.03750E+1	 19:57:59:31	
 3.10500E+1	-6.20207E-2	-6.08545E-2	 1.24032E+1	 19:58:00:31	
 3.10667E+1	-6.56485E-2	-6.35909E-2	 1.49154E+1	 19:58:01:31	
 3.10833E+1	-6.88757E-2	-6.73324E-2	 1.74335E+1	 19:58:02:31	
 3.11000E+1	-7.20487E-2	-7.15681E-2	 2.03427E+1	 19:58:03:31	
 3.11167E+1	-7.54461E-2	-7.71418E-2	 2.34863E+1	 19:58:04:31	
 3.11333E+1	-7.96236E-2	-8.32578E-2	 2.71553E+1	 19:58:05:31	
 3.11500E+1	-8.39519E-2	-8.96836E-2	 3.07226E+1	 19:58:06:31	
 3.11667E+1	-8.88138E-2	-9.48667E-2	 3.46467E+1	 19:58:07:31	
 3.11833E+1	-9.32895E-2	-9.99608E-2	 3.93249E+1	 19:58:08:31	
 3.12000E+1	-9.87060E-2	-1.04084E-1	 4.35833E+1	 19:58:09:31	
 3.12167E+1	-1.04457E-1	-1.09500E-1	 4.81347E+1	 19:58:10:31	
 3.12333E+1	-1.09791E-1	-1.14516E-1	 5.36141E+1	 19:58:11:31	
 3.12500E+1	-1.14228E-1	-1.20310E-1	 5.83457E+1	 19:58:12:31	
 3.12667E+1	-1.18267E-1	-1.25853E-1	 6.38450E+1	 19:58:13:31	
 3.12833E+1	-1.21206E-1	-1.32131E-1	 6.92913E+1	 19:58:14:31	
 3.13000E+1	-1.24008E-1	-1.38091E-1	 7.41243E+1	 19:58:15:31	
 3.13167E+1	-1.25978E-1	-1.45964E-1	 7.89519E+1	 19:58:16:31	
 3.13333E+1	-1.27024E-1	-1.52654E-1	 8.38834E+1	 19:58:17:31	
 3.13500E+1	-1.27047E-1	-1.59283E-1	 8.79551E+1	 19:58:18:31	
 3.13667E+1	-1.26148E-1	-1.63857E-1	 9.16674E+1	 19:58:19:31	
 3.13833E+1	-1.24403E-1	-1.67664E-1	 9.51209E+1	 19:58:20:31	
 3.14000E+1	-1.21674E-1	-1.69714E-1	 9.74773E+1	 19:58:21:31	
 3.14167E+1	-1.17934E-1	-1.71510E-1	 9.90589E+1	 19:58:22:31	
 3.14333E+1	-1.13149E-1	-1.72317E-1	 9.98222E+1	 19:58:23:31	
 3.14500E+1	-1.07155E-1	-1.72295E-1	 9.97073E+1	 19:58:24:31	
 3.14667E+1	-9.91283E-2	-1.70777E-1	 9.85867E+1	 19:58:25:31	
 3.14833E+1	-9.09906E-2	-1.67358E-1	 9.64986E+1	 19:58:26:31	
 3.15000E+1	-8.09754E-2	-1.62362E-1	 9.31415E+1	 19:58:27:31	
 3.15167E+1	-7.00817E-2	-1.54139E-1	 8.94851E+1	 19:58:28:31	
 3.15333E+1	-5.85756E-2	-1.45494E-1	 8.49985E+1	 19:58:29:31	
 3.15500E+1	-4.68469E-2	-1.34668E-1	 7.88637E+1	 19:58:30:31	
 3.15667E+1	-3.32733E-2	-1.23707E-1	 7.35520E+1	 19:58:31:31	
 3.15833E+1	-2.05754E-2	-1.10377E-1	 6.77843E+1	 19:58:32:31	
 3.16000E+1	-5.84716E-3	-9.75237E-2	 6.14897E+1	 19:58:33:31	
 3.16167E+1	 7.14181E-3	-8.24980E-2	 5.59840E+1	 19:58:34:31	
 3.16333E+1	 2.16155E-2	-6.93708E-2	 5.05482E+1	 19:58:35:31	
 3.16500E+1	 3.31976E-2	-5.52481E-2	 4.46479E+1	 19:58:36:31	
 3.16667E+1	 4.52257E-2	-4.36063E-2	 3.98330E+1	 19:58:37:31	
 3.16833E+1	 5.47229E-2	-3.01537E-2	 3.49729E+1	 19:58:38:31	
 3.17000E+1	 6.16844E-2	-1.96113E-2	 3.05178E+1	 19:58:39:31	
 3.17167E+1	 6.57064E-2	-9.60816E-3	 2.69289E+1	 19:58:40:31	
 3.17333E+1	 6.75413E-2	-2.06163E-3	 2.37548E+1	 19:58:41:31	
 3.17500E+1	 6.69345E-2	 3.72178E-3	 2.08612E+1	 19:58:42:31	
 3.17667E+1	 6.46582E-2	 6.56408E-3	 1.78839E+1	 19:58:43:31	
 3.17833E+1	 6.13318E-2	 7.74734E-3	 1.55893E+1	 19:58:44:31	
 3.18000E+1	 5.69971E-2	 7.56053E-3	 1.36468E+1	 19:58:45:31	
 3.18167E+1	 5.21575E-2	 6.81126E-3	 1.18299E+1	 19:58:46:31	
 3.18333E+1	 4.59239E-2	 5.76581E-3	 1.04655E+1	 19:58:47:31	
 3.18500E+1	 3.94504E-2	 4.18547E-3	 9.26363E+0	 19:58:48:31	
 3.18667E+1	 3.18635E-2	 2.26084E-3	 8.09009E+0	 19:58:49:31	
 3.18833E+1	 2.56543E-2	-2.32004E-4	 7.24285E+0	 19:58:50:31	
 3.19000E+1	 1.94972E-2	-2.60258E-3	 6.40890E+0	 19:58:51:31	
 3.19167E+1	 1.50809E-2	-5.31191E-3	 5.70605E+0	 19:58:52:31	
 3.19333E+1	 1.04350E-2	-7.62573E-3	 5.17413E+0	 19:58:53:31	
 3.19500E+1	 5.61103E-3	-1.04252E-2	 4.70807E+0	 19:58:54:31	
 3.19667E+1	 4.46279E-4	-1.36983E-2	 4.24203E+0	 19:58:55:31	
 3.19833E+1	-4.59204E-3	-1.72141E-2	 3.89058E+0	 19:58:56:31	
 3.20000E+1	-9.44990E-3	-2.02917E-2	 3.55979E+0	 19:58:57:31	
 3.20167E+1	-1.30152E-2	-2.30049E-2	 3.27393E+0	 19:58:58:31	
 3.20333E+1	-1.64324E-2	-2.47440E-2	 3.00232E+0	 19:58:59:31	
 3.20500E+1	-1.93142E-2	-2.63459E-2	 2.78647E+0	 19:59:00:31	
 3.20667E+1	-2.27371E-2	-2.76278E-2	 2.58111E+0	 19:59:01:31	
 3.20833E+1	-2.56939E-2	-2.89543E-2	 2.37788E+0	 19:59:02:31	
 3.21000E+1	-2.88349E-2	-2.98504E-2	 2.21221E+0	 19:59:03:31	
 3.21167E+1	-3.06198E-2	-3.04404E-2	 2.05310E+0	 19:59:04:31	
 3.21333E+1	-3.21832E-2	-3.12471E-2	 1.88900E+0	 19:59:05:31	
 3.21500E+1	-3.37457E-2	-3.28166E-2	 1.75504E+0	 19:59:06:31	
 3.21667E+1	-3.59138E-2	-3.48101E-2	 1.62580E+0	 19:59:07:31	
 3.21833E+1	-3.80625E-2	-3.70388E-2	 1.48791E+0	 19:59:08:31	
 3.22000E+1	-4.05475E-2	-3.85125E-2	 1.37504E+0	 19:59:09:31	
 3.22167E+1	-4.18618E-2	-3.91734E-2	 1.26525E+0	 19:59:10:31	
 3.22333E+1	-4.24704E-2	-3.95318E-2	 1.14474E+0	 19:59:11:31	
 3.22500E+1	-4.23269E-2	-4.02491E-2	 1.04562E+0	 19:59:12:31	
 3.22667E+1	-4.20450E-2	-4.14323E-2	 9.41523E-1	 19:59:13:31	
 3.22833E+1	-4.24133E-2	-4.30213E-2	 8.41363E-1	 19:59:14:31	
 3.23000E+1	-4.39209E-2	-4.42863E-2	 7.53916E-1	 19:59:15:31	
 3.23167E+1	-4.60863E-2	-4.49844E-2	 6.72213E-1	 19:59:16:31	
 3.23333E+1	-4.83985E-2	-4.52004E-2	 5.90589E-1	 19:59:17:31	
 3.23500E+1	-4.99871E-2	-4.53096E-2	 5.05646E-1	 19:59:18:31	
 3.23667E+1	-5.12475E-2	-4.54239E-2	 4.34573E-1	 19:59:19:31	
 3.23833E+1	-5.19484E-2	-4.54327E-2	 3.63914E-1	 19:59:20:31	
 3.24000E+1	-5.26136E-2	-4.52024E-2	 2.89669E-1	 19:59:21:31	
 3.24167E+1	-5.30731E-2	-4.48693E-2	 2.28188E-1	 19:59:22:31	
 3.24333E+1	-5.36763E-2	-4.49721E-2	 1.68605E-1	 19:59:23:31	
 3.24500E+1	-5.44009E-2	-4.57818E-2	 1.03231E-1	 19:59:24:31	
 3.24667E+1	-5.52563E-2	-4.70880E-2	 4.68541E-2	 19:59:25:31	
 3.24833E+1	-5.58836E-2	-4.84127E-2	-4.02237E-3	 19:59:26:31	
 3.25000E+1	-5.62154E-2	-4.90009E-2	-5.64492E-2	 19:59:27:31	
 3.25167E+1	-5.63024E-2	-4.89606E-2	-9.99393E-2	 19:59:28:31	
 3.25333E+1	-5.65578E-2	-4.86797E-2	-1.41861E-1	 19:59:29:31	
 3.25500E+1	-5.71912E-2	-4.86446E-2	-1.86858E-1	 19:59:30:31	
 3.25667E+1	-5.81458E-2	-4.90697E-2	-2.23506E-1	 19:59:31:31	
 3.25833E+1	-5.90832E-2	-4.96501E-2	-2.58472E-1	 19:59:32:31	
 3.26000E+1	-6.00793E-2	-4.99035E-2	-2.98138E-1	 19:59:33:31	
 3.26167E+1	-6.07986E-2	-4.97744E-2	-3.28481E-1	 19:59:34:31	
 3.26333E+1	-6.13276E-2	-4.94091E-2	-3.56098E-1	 19:59:35:31	
 3.26500E+1	-6.13391E-2	-4.91289E-2	-3.82806E-1	 19:59:36:31	
 3.26667E+1	-6.10161E-2	-4.93357E-2	-4.10605E-1	 19:59:37:31	
 3.26833E+1	-6.05738E-2	-5.01689E-2	-4.32311E-1	 19:59:38:31	
 3.27000E+1	-6.03865E-2	-5.12813E-2	-4.53347E-1	 19:59:39:31	
 3.27167E+1	-6.04430E-2	-5.26133E-2	-4.77764E-1	 19:59:40:31	
 3.27333E+1	-6.05378E-2	-5.39162E-2	-4.95692E-1	 19:59:41:31	
 3.27500E+1	-6.05435E-2	-5.51795E-2	-5.12935E-1	 19:59:42:31	
 3.27667E+1	-6.05549E-2	-5.60227E-2	-5.30696E-1	 19:59:43:31	
 3.27833E+1	-6.09086E-2	-5.63979E-2	-5.45000E-1	 19:59:44:31	
 3.28000E+1	-6.17379E-2	-5.61339E-2	-5.58370E-1	 19:59:45:31	
 3.28167E+1	-6.27896E-2	-5.55240E-2	-5.72546E-1	 19:59:46:31	
 3.28333E+1	-6.39166E-2	-5.49844E-2	-5.83835E-1	 19:59:47:31	
 3.28500E+1	-6.45521E-2	-5.46257E-2	-5.94746E-1	 19:59:48:31	
 3.28667E+1	-6.48802E-2	-5.46170E-2	-6.07148E-1	 19:59:49:31	
 3.28833E+1	-6.49051E-2	-5.46792E-2	-6.17671E-1	 19:59:50:31	
 3.29000E+1	-6.48579E-2	-5.46872E-2	-6.26676E-1	 19:59:51:31	
 3.29167E+1	-6.47239E-2	-5.47479E-2	-6.35505E-1	 19:59:52:31	
 3.29333E+1	-6.43884E-2	-5.50550E-2	-6.44253E-1	 19:59:53:31	
 3.29500E+1	-6.39033E-2	-5.55019E-2	-6.51505E-1	 19:59:54:31	
 3.29667E+1	-6.34238E-2	-5.56660E-2	-6.58464E-1	 19:59:55:31	
 3.29833E+1	-6.34773E-2	-5.54025E-2	-6.65524E-1	 19:59:56:31	
 3.30000E+1	-6.40607E-2	-5.48605E-2	-6.71262E-1	 19:59:57:31	
 3.30167E+1	-6.50777E-2	-5.44183E-2	-6.76786E-1	 19:59:58:31	
 3.30333E+1	-6.59800E-2	-5.46311E-2	-6.82661E-1	 19:59:59:31	
 3.30500E+1	-6.63577E-2	-5.53410E-2	-6.87445E-1	 20:00:00:31	
 3.30667E+1	-6.63478E-2	-5.62028E-2	-6.92230E-1	 20:00:01:31	
 3.30833E+1	-6.60768E-2	-5.71188E-2	-6.97749E-1	 20:00:02:31	
 3.31000E+1	-6.58420E-2	-5.77787E-2	-7.02346E-1	 20:00:03:31	
 3.31167E+1	-6.59361E-2	-5.82736E-2	-7.06766E-1	 20:00:04:31	
 3.31333E+1	-6.62402E-2	-5.81823E-2	-7.11824E-1	 20:00:05:31	
 3.31500E+1	-6.65529E-2	-5.76675E-2	-7.15671E-1	 20:00:06:31	
 3.31667E+1	-6.67522E-2	-5.70794E-2	-7.19472E-1	 20:00:07:31	
 3.31833E+1	-6.66776E-2	-5.67563E-2	-7.23554E-1	 20:00:08:31	
 3.32000E+1	-6.62670E-2	-5.69872E-2	-7.27105E-1	 20:00:09:31	
 3.32167E+1	-6.56929E-2	-5.74738E-2	-7.30440E-1	 20:00:10:31	
 3.32333E+1	-6.50428E-2	-5.77275E-2	-7.33613E-1	 20:00:11:31	
 3.32500E+1	-6.47546E-2	-5.74796E-2	-7.37046E-1	 20:00:12:31	
 3.32667E+1	-6.47109E-2	-5.67173E-2	-7.39829E-1	 20:00:13:31	
 3.32833E+1	-6.48780E-2	-5.55482E-2	-7.42354E-1	 20:00:14:31	
 3.33000E+1	-6.50891E-2	-5.46995E-2	-7.45076E-1	 20:00:15:31	
 3.33167E+1	-6.52251E-2	-5.40271E-2	-7.47645E-1	 20:00:16:31	
 3.33333E+1	-6.52349E-2	-5.36069E-2	-7.50322E-1	 20:00:17:31	
 3.33500E+1	-6.51496E-2	-5.33084E-2	-7.53247E-1	 20:00:18:31	
 3.33667E+1	-6.50986E-2	-5.31901E-2	-7.55543E-1	 20:00:19:31	
 3.33833E+1	-6.52022E-2	-5.32097E-2	-7.57639E-1	 20:00:20:31	
 3.34000E+1	-6.53850E-2	-5.34033E-2	-7.60045E-1	 20:00:21:31	
 3.34167E+1	-6.53378E-2	-5.37619E-2	-7.62316E-1	 20:00:22:31	
 3.34333E+1	-6.49209E-2	-5.41059E-2	-7.64529E-1	 20:00:23:31	
 3.34500E+1	-6.43052E-2	-5.44766E-2	-7.66622E-1	 20:00:24:31	
 3.34667E+1	-6.37411E-2	-5.48675E-2	-7.67896E-1	 20:00:25:31	
 3.34833E+1	-6.36662E-2	-5.53353E-2	-7.68998E-1	 20:00:26:31	
 3.35000E+1	-6.40510E-2	-5.56682E-2	-7.70062E-1	 20:00:27:31	
 3.35167E+1	-6.47160E-2	-5.57779E-2	-7.71142E-1	 20:00:28:31	
 3.35333E+1	-6.55686E-2	-5.55127E-2	-7.72293E-1	 20:00:29:31	
 3.35500E+1	-6.63254E-2	-5.51366E-2	-7.73540E-1	 20:00:30:31	
 3.35667E+1	-6.69056E-2	-5.50364E-2	-7.74958E-1	 20:00:31:31	
 3.35833E+1	-6.72767E-2	-5.50504E-2	-7.76110E-1	 20:00:32:31	
 3.36000E+1	-6.74797E-2	-5.49889E-2	-7.77088E-1	 20:00:33:31	
 3.36167E+1	-6.75321E-2	-5.47174E-2	-7.77953E-1	 20:00:34:31	
 3.36333E+1	-6.75321E-2	-5.44088E-2	-7.78482E-1	 20:00:35:31	
 3.36500E+1	-6.75344E-2	-5.42822E-2	-7.78956E-1	 20:00:36:31	
 3.36667E+1	-6.75684E-2	-5.44984E-2	-7.79529E-1	 20:00:37:31	
 3.36833E+1	-6.77144E-2	-5.50207E-2	-7.80127E-1	 20:00:38:31	
 3.37000E+1	-6.79314E-2	-5.55322E-2	-7.80811E-1	 20:00:39:31	
 3.37167E+1	-6.80909E-2	-5.60032E-2	-7.81539E-1	 20:00:40:31	
 3.37333E+1	-6.80743E-2	-5.63372E-2	-7.82044E-1	 20:00:41:31	
 3.37500E+1	-6.77364E-2	-5.64868E-2	-7.82382E-1	 20:00:42:31	
 3.37667E+1	-6.71728E-2	-5.62910E-2	-7.82599E-1	 20:00:43:31	
 3.37833E+1	-6.67229E-2	-5.58561E-2	-7.82697E-1	 20:00:44:31	
 3.38000E+1	-6.64183E-2	-5.54077E-2	-7.82743E-1	 20:00:45:31	
 3.38167E+1	-6.63994E-2	-5.51756E-2	-7.82760E-1	 20:00:46:31	
 3.38333E+1	-6.65694E-2	-5.53570E-2	-7.82794E-1	 20:00:47:31	
 3.38500E+1	-6.68619E-2	-5.58454E-2	-7.82833E-1	 20:00:48:31	
 3.38667E+1	-6.72416E-2	-5.62515E-2	-7.82734E-1	 20:00:49:31	
 3.38833E+1	-6.75051E-2	-5.65451E-2	-7.82250E-1	 20:00:50:31	
 3.39000E+1	-6.77911E-2	-5.65499E-2	-7.81306E-1	 20:00:51:31	
 3.39167E+1	-6.82940E-2	-5.66461E-2	-7.80028E-1	 20:00:52:31	
 3.39333E+1	-6.89359E-2	-5.70003E-2	-7.78452E-1	 20:00:53:31	
 3.39500E+1	-6.93899E-2	-5.74862E-2	-7.76909E-1	 20:00:54:31	
 3.39667E+1	-6.95277E-2	-5.77363E-2	-7.75165E-1	 20:00:55:31	
 3.39833E+1	-6.91785E-2	-5.77579E-2	-7.73078E-1	 20:00:56:31	
 3.40000E+1	-6.85819E-2	-5.77502E-2	-7.71183E-1	 20:00:57:31	
 3.40167E+1	-6.80857E-2	-5.80917E-2	-7.69352E-1	 20:00:58:31	
 3.40333E+1	-6.76781E-2	-5.88467E-2	-7.67420E-1	 20:00:59:31	
 3.40500E+1	-6.75243E-2	-5.98160E-2	-7.65872E-1	 20:01:00:31	
 3.40667E+1	-6.73898E-2	-5.98986E-2	-7.64237E-1	 20:01:01:31	
 3.40833E+1	-6.71945E-2	-5.91342E-2	-7.62581E-1	 20:01:02:31	
 3.41000E+1	-6.69532E-2	-5.78947E-2	-7.61125E-1	 20:01:03:31	
 3.41167E+1	-6.67733E-2	-5.66965E-2	-7.59747E-1	 20:01:04:31	
 3.41333E+1	-6.65864E-2	-5.61469E-2	-7.58539E-1	 20:01:05:31	
 3.41500E+1	-6.63272E-2	-5.60197E-2	-7.57425E-1	 20:01:06:31	
 3.41667E+1	-6.60732E-2	-5.61623E-2	-7.56789E-1	 20:01:07:31	
 3.41833E+1	-6.61888E-2	-5.63292E-2	-7.56525E-1	 20:01:08:31	
 3.42000E+1	-6.68391E-2	-5.63307E-2	-7.56610E-1	 20:01:09:31	
 3.42167E+1	-6.78117E-2	-5.59724E-2	-7.57075E-1	 20:01:10:31	
 3.42333E+1	-6.88117E-2	-5.53132E-2	-7.57912E-1	 20:01:11:31	
 3.42500E+1	-6.91534E-2	-5.46285E-2	-7.59210E-1	 20:01:12:31	
 3.42667E+1	-6.90309E-2	-5.45474E-2	-7.60658E-1	 20:01:13:31	
 3.42833E+1	-6.86200E-2	-5.51141E-2	-7.62633E-1	 20:01:14:31	
 3.43000E+1	-6.81912E-2	-5.60516E-2	-7.64945E-1	 20:01:15:31	
 3.43167E+1	-6.80509E-2	-5.71558E-2	-7.67340E-1	 20:01:16:31	
 3.43333E+1	-6.81779E-2	-5.76360E-2	-7.70088E-1	 20:01:17:31	
 3.43500E+1	-6.84281E-2	-5.76718E-2	-7.73402E-1	 20:01:18:31	
 3.43667E+1	-6.87949E-2	-5.72878E-2	-7.76618E-1	 20:01:19:31	
 3.43833E+1	-6.92604E-2	-5.67708E-2	-7.80377E-1	 20:01:20:31	
 3.44000E+1	-6.98885E-2	-5.64966E-2	-7.84540E-1	 20:01:21:31	
 3.44167E+1	-7.04082E-2	-5.63794E-2	-7.88627E-1	 20:01:22:31	
 3.44333E+1	-7.06770E-2	-5.62848E-2	-7.92815E-1	 20:01:23:31	
 3.44500E+1	-7.04360E-2	-5.58561E-2	-7.97187E-1	 20:01:24:31	
 3.44667E+1	-6.98173E-2	-5.49797E-2	-8.01796E-1	 20:01:25:31	
 3.44833E+1	-6.92287E-2	-5.39983E-2	-8.05715E-1	 20:01:26:31	
 3.45000E+1	-6.87077E-2	-5.33743E-2	-8.09754E-1	 20:01:27:31	
 3.45167E+1	-6.83256E-2	-5.31698E-2	-8.14384E-1	 20:01:28:31	
 3.45333E+1	-6.80822E-2	-5.35750E-2	-8.18594E-1	 20:01:29:31	
 3.45500E+1	-6.82122E-2	-5.44423E-2	-8.23036E-1	 20:01:30:31	
 3.45667E+1	-6.87206E-2	-5.53816E-2	-8.28336E-1	 20:01:31:31	
 3.45833E+1	-6.94407E-2	-5.64053E-2	-8.32869E-1	 20:01:32:31	
 3.46000E+1	-6.99618E-2	-5.66887E-2	-8.37430E-1	 20:01:33:31	
 3.46167E+1	-6.99849E-2	-5.65559E-2	-8.42744E-1	 20:01:34:31	
 3.46333E+1	-6.95573E-2	-5.61401E-2	-8.46794E-1	 20:01:35:31	
 3.46500E+1	-6.88822E-2	-5.57555E-2	-8.50857E-1	 20:01:36:31	
 3.46667E+1	-6.80527E-2	-5.57187E-2	-8.55234E-1	 20:01:37:31	
 3.46833E+1	-6.75684E-2	-5.59824E-2	-8.59089E-1	 20:01:38:31	
 3.47000E+1	-6.73786E-2	-5.63809E-2	-8.62775E-1	 20:01:39:31	
 3.47167E+1	-6.76470E-2	-5.65127E-2	-8.66511E-1	 20:01:40:31	
 3.47333E+1	-6.82960E-2	-5.62151E-2	-8.70559E-1	 20:01:41:31	
 3.47500E+1	-6.91366E-2	-5.56032E-2	-8.74138E-1	 20:01:42:31	
 3.47667E+1	-7.00885E-2	-5.50489E-2	-8.77825E-1	 20:01:43:31	
 3.47833E+1	-7.05881E-2	-5.45635E-2	-8.82126E-1	 20:01:44:31	
 3.48000E+1	-7.06158E-2	-5.42090E-2	-8.85769E-1	 20:01:45:31	
 3.48167E+1	-7.00024E-2	-5.38726E-2	-8.89528E-1	 20:01:46:31	
 3.48333E+1	-6.92040E-2	-5.36513E-2	-8.94195E-1	 20:01:47:31	
 3.48500E+1	-6.85427E-2	-5.36526E-2	-8.97863E-1	 20:01:48:31	
 3.48667E+1	-6.79722E-2	-5.38618E-2	-9.01489E-1	 20:01:49:31	
 3.48833E+1	-6.73985E-2	-5.41460E-2	-9.05238E-1	 20:01:50:31	
 3.49000E+1	-6.66037E-2	-5.43666E-2	-9.08353E-1	 20:01:51:31	
 3.49167E+1	-6.59553E-2	-5.44694E-2	-9.11401E-1	 20:01:52:31	
 3.49333E+1	-6.56913E-2	-5.43544E-2	-9.15116E-1	 20:01:53:31	
 3.49500E+1	-6.62463E-2	-5.39612E-2	-9.18108E-1	 20:01:54:31	
 3.49667E+1	-6.74955E-2	-5.33493E-2	-9.21027E-1	 20:01:55:31	
 3.49833E+1	-6.87389E-2	-5.28248E-2	-9.23978E-1	 20:01:56:31	
 3.50000E+1	-6.97782E-2	-5.29718E-2	-9.26379E-1	 20:01:57:31	
 3.50167E+1	-7.01213E-2	-5.37618E-2	-9.28552E-1	 20:01:58:31	
 3.50333E+1	-7.01408E-2	-5.46951E-2	-9.30771E-1	 20:01:59:31	
 3.50500E+1	-7.00719E-2	-5.48458E-2	-9.33423E-1	 20:02:00:31	
 3.50667E+1	-7.02065E-2	-5.42808E-2	-9.35450E-1	 20:02:01:31	
 3.50833E+1	-7.06695E-2	-5.36806E-2	-9.37506E-1	 20:02:02:31	
 3.51000E+1	-7.14425E-2	-5.37024E-2	-9.39730E-1	 20:02:03:31	
 3.51167E+1	-7.22476E-2	-5.42906E-2	-9.41741E-1	 20:02:04:31	
 3.51333E+1	-7.28995E-2	-5.50689E-2	-9.43717E-1	 20:02:05:31	
 3.51500E+1	-7.31499E-2	-5.57709E-2	-9.45770E-1	 20:02:06:31	
 3.51667E+1	-7.32013E-2	-5.61559E-2	-9.47249E-1	 20:02:07:31	
 3.51833E+1	-7.33017E-2	-5.62812E-2	-9.48714E-1	 20:02:08:31	
 3.52000E+1	-7.37488E-2	-5.60460E-2	-9.50007E-1	 20:02:09:31	
 3.52167E+1	-7.44826E-2	-5.55019E-2	-9.51111E-1	 20:02:10:31	
 3.52333E+1	-7.54494E-2	-5.49105E-2	-9.52240E-1	 20:02:11:31	
 3.52500E+1	-7.59475E-2	-5.45493E-2	-9.53530E-1	 20:02:12:31	
 3.52667E+1	-7.60757E-2	-5.44786E-2	-9.54585E-1	 20:02:13:31	
 3.52833E+1	-7.59247E-2	-5.44731E-2	-9.55468E-1	 20:02:14:31	
 3.53000E+1	-7.57492E-2	-5.44088E-2	-9.56303E-1	 20:02:15:31	
 3.53167E+1	-7.56308E-2	-5.42340E-2	-9.56769E-1	 20:02:16:31	
 3.53333E+1	-7.55419E-2	-5.41159E-2	-9.57044E-1	 20:02:17:31	
 3.53500E+1	-7.54542E-2	-5.41790E-2	-9.57162E-1	 20:02:18:31	
 3.53667E+1	-7.53502E-2	-5.46689E-2	-9.57202E-1	 20:02:19:31	
 3.53833E+1	-7.52366E-2	-5.54170E-2	-9.57311E-1	 20:02:20:31	
 3.54000E+1	-7.50169E-2	-5.60520E-2	-9.57560E-1	 20:02:21:31	
 3.54167E+1	-7.47619E-2	-5.64430E-2	-9.57915E-1	 20:02:22:31	
 3.54333E+1	-7.45547E-2	-5.64250E-2	-9.58243E-1	 20:02:23:31	
 3.54500E+1	-7.44743E-2	-5.61041E-2	-9.58602E-1	 20:02:24:31	
 3.54667E+1	-7.44305E-2	-5.53927E-2	-9.59087E-1	 20:02:25:31	
 3.54833E+1	-7.42573E-2	-5.43472E-2	-9.59618E-1	 20:02:26:31	
 3.55000E+1	-7.38117E-2	-5.32961E-2	-9.60203E-1	 20:02:27:31	
 3.55167E+1	-7.31051E-2	-5.24713E-2	-9.60875E-1	 20:02:28:31	
 3.55333E+1	-7.21474E-2	-5.22676E-2	-9.61452E-1	 20:02:29:31	
 3.55500E+1	-7.14101E-2	-5.24429E-2	-9.62129E-1	 20:02:30:31	
 3.55667E+1	-7.09099E-2	-5.28030E-2	-9.63196E-1	 20:02:31:31	
 3.55833E+1	-7.09099E-2	-5.33191E-2	-9.64360E-1	 20:02:32:31	
 3.56000E+1	-7.09848E-2	-5.36761E-2	-9.65634E-1	 20:02:33:31	
 3.56167E+1	-7.07533E-2	-5.37921E-2	-9.66998E-1	 20:02:34:31	
 3.56333E+1	-7.02410E-2	-5.34633E-2	-9.68335E-1	 20:02:35:31	
 3.56500E+1	-6.98384E-2	-5.26952E-2	-9.69365E-1	 20:02:36:31	
 3.56667E+1	-6.96651E-2	-5.18978E-2	-9.70308E-1	 20:02:37:31	
 3.56833E+1	-6.98282E-2	-5.11722E-2	-9.71255E-1	 20:02:38:31	
 3.57000E+1	-7.00358E-2	-5.09795E-2	-9.72086E-1	 20:02:39:31	
 3.57167E+1	-7.00476E-2	-5.12228E-2	-9.73016E-1	 20:02:40:31	
 3.57333E+1	-6.98042E-2	-5.17132E-2	-9.74283E-1	 20:02:41:31	
 3.57500E+1	-6.93421E-2	-5.22117E-2	-9.75458E-1	 20:02:42:31	
 3.57667E+1	-6.86126E-2	-5.25197E-2	-9.76789E-1	 20:02:43:31	
 3.57833E+1	-6.78655E-2	-5.27793E-2	-9.78265E-1	 20:02:44:31	
 3.58000E+1	-6.71413E-2	-5.30189E-2	-9.79474E-1	 20:02:45:31	
 3.58167E+1	-6.66567E-2	-5.31940E-2	-9.80470E-1	 20:02:46:31	
 3.58333E+1	-6.63855E-2	-5.30615E-2	-9.81382E-1	 20:02:47:31	
 3.58500E+1	-6.66413E-2	-5.25432E-2	-9.81939E-1	 20:02:48:31	
 3.58667E+1	-6.74385E-2	-5.18993E-2	-9.82320E-1	 20:02:49:31	
 3.58833E+1	-6.84321E-2	-5.13701E-2	-9.82678E-1	 20:02:50:31	
 3.59000E+1	-6.92968E-2	-5.13636E-2	-9.83039E-1	 20:02:51:31	
 3.59167E+1	-6.94170E-2	-5.17749E-2	-9.83463E-1	 20:02:52:31	
 3.59333E+1	-6.91259E-2	-5.24056E-2	-9.83914E-1	 20:02:53:31	
 3.59500E+1	-6.88324E-2	-5.30615E-2	-9.84306E-1	 20:02:54:31	
 3.59667E+1	-6.87314E-2	-5.33160E-2	-9.84418E-1	 20:02:55:31	
 3.59833E+1	-6.88051E-2	-5.33295E-2	-9.84320E-1	 20:02:56:31	
 3.60000E+1	-6.89319E-2	-5.30777E-2	-9.84076E-1	 20:02:57:31	
 3.60167E+1	-6.90041E-2	-5.27729E-2	-9.83791E-1	 20:02:58:31	
 3.60333E+1	-6.90643E-2	-5.24879E-2	-9.83478E-1	 20:02:59:31	
 3.60500E+1	-6.90884E-2	-5.22255E-2	-9.83141E-1	 20:03:00:31	
 3.60667E+1	-6.91570E-2	-5.21578E-2	-9.82860E-1	 20:03:01:31	
 3.60833E+1	-6.92922E-2	-5.21990E-2	-9.82498E-1	 20:03:02:31	
 3.61000E+1	-6.94017E-2	-5.23048E-2	-9.81908E-1	 20:03:03:31	
 3.61167E+1	-6.92744E-2	-5.24600E-2	-9.81352E-1	 20:03:04:31	
 3.61333E+1	-6.88661E-2	-5.25892E-2	-9.80864E-1	 20:03:05:31	
 3.61500E+1	-6.84246E-2	-5.26745E-2	-9.80510E-1	 20:03:06:31	
 3.61667E+1	-6.81771E-2	-5.24959E-2	-9.80295E-1	 20:03:07:31	
 3.61833E+1	-6.80710E-2	-5.19635E-2	-9.80081E-1	 20:03:08:31	
 3.62000E+1	-6.79395E-2	-5.12625E-2	-9.79861E-1	 20:03:09:31	
 3.62167E+1	-6.78265E-2	-5.06798E-2	-9.79753E-1	 20:03:10:31	
 3.62333E+1	-6.78168E-2	-5.08565E-2	-9.79743E-1	 20:03:11:31	
 3.62500E+1	-6.80003E-2	-5.18601E-2	-9.79771E-1	 20:03:12:31	
 3.62667E+1	-6.82860E-2	-5.31068E-2	-9.79810E-1	 20:03:13:31	
 3.62833E+1	-6.86279E-2	-5.40220E-2	-9.79915E-1	 20:03:14:31	
 3.63000E+1	-6.90566E-2	-5.39454E-2	-9.80243E-1	 20:03:15:31	
 3.63167E+1	-6.93760E-2	-5.31048E-2	-9.80912E-1	 20:03:16:31	
 3.63333E+1	-6.95543E-2	-5.21934E-2	-9.81505E-1	 20:03:17:31	
 3.63500E+1	-6.95160E-2	-5.15346E-2	-9.81915E-1	 20:03:18:31	
 3.63667E+1	-6.95211E-2	-5.14401E-2	-9.82132E-1	 20:03:19:31	
 3.63833E+1	-6.98421E-2	-5.16548E-2	-9.82264E-1	 20:03:20:31	
 3.64000E+1	-7.03170E-2	-5.19672E-2	-9.82459E-1	 20:03:21:31	
 3.64167E+1	-7.06597E-2	-5.24162E-2	-9.82686E-1	 20:03:22:31	
 3.64333E+1	-7.08068E-2	-5.28043E-2	-9.82757E-1	 20:03:23:31	
 3.64500E+1	-7.07672E-2	-5.29033E-2	-9.82668E-1	 20:03:24:31	
 3.64667E+1	-7.06304E-2	-5.25330E-2	-9.82439E-1	 20:03:25:31	
 3.64833E+1	-7.01658E-2	-5.19048E-2	-9.82090E-1	 20:03:26:31	
 3.65000E+1	-6.91444E-2	-5.15440E-2	-9.81495E-1	 20:03:27:31	
 3.65167E+1	-6.79217E-2	-5.15179E-2	-9.80405E-1	 20:03:28:31	
 3.65333E+1	-6.66524E-2	-5.16564E-2	-9.78534E-1	 20:03:29:31	
 3.65500E+1	-6.55840E-2	-5.17644E-2	-9.76081E-1	 20:03:30:31	
 3.65667E+1	-6.41073E-2	-5.18190E-2	-9.73011E-1	 20:03:31:31	
 3.65833E+1	-6.16268E-2	-5.19194E-2	-9.68942E-1	 20:03:32:31	
 3.66000E+1	-5.73788E-2	-5.20646E-2	-9.64560E-1	 20:03:33:31	
 3.66167E+1	-5.17667E-2	-5.21401E-2	-9.59193E-1	 20:03:34:31	
 3.66333E+1	-4.39265E-2	-5.19773E-2	-9.52101E-1	 20:03:35:31	
 3.66500E+1	-3.53719E-2	-5.15082E-2	-9.44743E-1	 20:03:36:31	
 3.66667E+1	-2.37527E-2	-5.08551E-2	-9.34979E-1	 20:03:37:31	
 3.66833E+1	-1.09801E-2	-4.99863E-2	-9.23839E-1	 20:03:38:31	
 3.67000E+1	 6.34667E-3	-4.91592E-2	-9.12335E-1	 20:03:39:31	
 3.67167E+1	 2.49516E-2	-4.81141E-2	-8.98816E-1	 20:03:40:31	
 3.67333E+1	 5.14590E-2	-4.69926E-2	-8.81431E-1	 20:03:41:31	
 3.67500E+1	 7.79808E-2	-4.58468E-2	-8.63153E-1	 20:03:42:31	
 3.67667E+1	 1.10398E-1	-4.46262E-2	-8.43852E-1	 20:03:43:31	
 3.67833E+1	 1.46537E-1	-4.30851E-2	-8.20993E-1	 20:03:44:31	
 3.68000E+1	 1.90248E-1	-4.13475E-2	-7.98754E-1	 20:03:45:31	
 3.68167E+1	 2.37440E-1	-3.93332E-2	-7.75618E-1	 20:03:46:31	
 3.68333E+1	 2.95032E-1	-3.74076E-2	-7.46374E-1	 20:03:47:31	
 3.68500E+1	 3.54553E-1	-3.52535E-2	-7.16755E-1	 20:03:48:31	
 3.68667E+1	 4.27057E-1	-3.30086E-2	-6.89034E-1	 20:03:49:31	
 3.68833E+1	 4.98846E-1	-2.99420E-2	-6.59185E-1	 20:03:50:31	
 3.69000E+1	 5.86225E-1	-2.66332E-2	-6.25339E-1	 20:03:51:31	
 3.69167E+1	 6.69822E-1	-2.26413E-2	-5.95617E-1	 20:03:52:31	
 3.69333E+1	 7.69881E-1	-1.92729E-2	-5.65347E-1	 20:03:53:31	
 3.69500E+1	 8.76714E-1	-1.51047E-2	-5.30400E-1	 20:03:54:31	
 3.69667E+1	 9.83478E-1	-1.12048E-2	-5.00322E-1	 20:03:55:31	
 3.69833E+1	 1.08894E+0	-6.31567E-3	-4.72687E-1	 20:03:56:31	
 3.70000E+1	 1.20532E+0	-1.11432E-3	-4.45170E-1	 20:03:57:31	
 3.70167E+1	 1.31226E+0	 4.78135E-3	-4.22660E-1	 20:03:58:31	
 3.70333E+1	 1.43102E+0	 9.55629E-3	-4.02027E-1	 20:03:59:31	
 3.70500E+1	 1.53322E+0	 1.41963E-2	-3.82396E-1	 20:04:00:31	
 3.70667E+1	 1.64719E+0	 1.73970E-2	-3.68151E-1	 20:04:01:31	
 3.70833E+1	 1.75283E+0	 2.07358E-2	-3.56964E-1	 20:04:02:31	
 3.71000E+1	 1.84826E+0	 2.33001E-2	-3.48299E-1	 20:04:03:31	
 3.71167E+1	 1.92650E+0	 2.63634E-2	-3.44589E-1	 20:04:04:31	
 3.71333E+1	 2.00403E+0	 2.93261E-2	-3.44513E-1	 20:04:05:31	
 3.71500E+1	 2.06114E+0	 3.27725E-2	-3.48113E-1	 20:04:06:31	
 3.71667E+1	 2.11948E+0	 3.58537E-2	-3.55997E-1	 20:04:07:31	
 3.71833E+1	 2.15313E+0	 3.81988E-2	-3.66030E-1	 20:04:08:31	
 3.72000E+1	 2.17758E+0	 3.95464E-2	-3.79846E-1	 20:04:09:31	
 3.72167E+1	 2.18475E+0	 4.02726E-2	-3.99999E-1	 20:04:10:31	
 3.72333E+1	 2.17833E+0	 4.00145E-2	-4.18802E-1	 20:04:11:31	
 3.72500E+1	 2.15687E+0	 3.90170E-2	-4.40502E-1	 20:04:12:31	
 3.72667E+1	 2.12203E+0	 3.76308E-2	-4.65835E-1	 20:04:13:31	
 3.72833E+1	 2.07728E+0	 3.57572E-2	-4.90262E-1	 20:04:14:31	
 3.73000E+1	 2.01787E+0	 3.35324E-2	-5.16811E-1	 20:04:15:31	
 3.73167E+1	 1.95376E+0	 3.03108E-2	-5.46734E-1	 20:04:16:31	
 3.73333E+1	 1.87178E+0	 2.67354E-2	-5.73164E-1	 20:04:17:31	
 3.73500E+1	 1.79133E+0	 2.21673E-2	-5.99946E-1	 20:04:18:31	
 3.73667E+1	 1.69123E+0	 1.78401E-2	-6.29932E-1	 20:04:19:31	
 3.73833E+1	 1.58661E+0	 1.25958E-2	-6.55414E-1	 20:04:20:31	
 3.74000E+1	 1.48337E+0	 8.34903E-3	-6.81729E-1	 20:04:21:31	
 3.74167E+1	 1.38265E+0	 3.89353E-3	-7.06964E-1	 20:04:22:31	
 3.74333E+1	 1.27597E+0	-4.22103E-5	-7.33395E-1	 20:04:23:31	
 3.74500E+1	 1.17730E+0	-3.93095E-3	-7.55683E-1	 20:04:24:31	
 3.74667E+1	 1.07392E+0	-6.96160E-3	-7.76928E-1	 20:04:25:31	
 3.74833E+1	 9.82579E-1	-9.98569E-3	-8.00546E-1	 20:04:26:31	
 3.75000E+1	 8.84239E-1	-1.27591E-2	-8.19968E-1	 20:04:27:31	
 3.75167E+1	 8.00989E-1	-1.61002E-2	-8.37308E-1	 20:04:28:31	
 3.75333E+1	 7.10739E-1	-1.93625E-2	-8.54826E-1	 20:04:29:31	
 3.75500E+1	 6.36517E-1	-2.31727E-2	-8.69134E-1	 20:04:30:31	
 3.75667E+1	 5.57846E-1	-2.65705E-2	-8.82393E-1	 20:04:31:31	
 3.75833E+1	 4.94340E-1	-3.03452E-2	-8.96801E-1	 20:04:32:31	
 3.76000E+1	 4.26624E-1	-3.31137E-2	-9.08443E-1	 20:04:33:31	
 3.76167E+1	 3.72767E-1	-3.54713E-2	-9.18437E-1	 20:04:34:31	
 3.76333E+1	 3.11869E-1	-3.68350E-2	-9.28071E-1	 20:04:35:31	
 3.76500E+1	 2.66653E-1	-3.77999E-2	-9.35415E-1	 20:04:36:31	
 3.76667E+1	 2.23587E-1	-3.88820E-2	-9.41940E-1	 20:04:37:31	
 3.76833E+1	 1.87398E-1	-4.03708E-2	-9.49429E-1	 20:04:38:31	
 3.77000E+1	 1.52947E-1	-4.20054E-2	-9.54974E-1	 20:04:39:31	
 3.77167E+1	 1.24707E-1	-4.36534E-2	-9.59977E-1	 20:04:40:31	
 3.77333E+1	 9.75224E-2	-4.47950E-2	-9.64617E-1	 20:04:41:31	
 3.77500E+1	 7.59582E-2	-4.58439E-2	-9.69325E-1	 20:04:42:31	
 3.77667E+1	 5.39983E-2	-4.67142E-2	-9.72893E-1	 20:04:43:31	
 3.77833E+1	 3.73613E-2	-4.77545E-2	-9.76089E-1	 20:04:44:31	
 3.78000E+1	 1.98255E-2	-4.85962E-2	-9.79245E-1	 20:04:45:31	
 3.78167E+1	 7.84172E-3	-4.89657E-2	-9.81408E-1	 20:04:46:31	
 3.78333E+1	-3.14304E-3	-4.89096E-2	-9.83432E-1	 20:04:47:31	
 3.78500E+1	-1.18075E-2	-4.88745E-2	-9.85748E-1	 20:04:48:31	
 3.78667E+1	-2.02465E-2	-4.92465E-2	-9.87467E-1	 20:04:49:31	
 3.78833E+1	-2.66051E-2	-5.01218E-2	-9.89057E-1	 20:04:50:31	
 3.79000E+1	-3.29586E-2	-5.11403E-2	-9.90490E-1	 20:04:51:31	
 3.79167E+1	-3.81225E-2	-5.23423E-2	-9.91456E-1	 20:04:52:31	
 3.79333E+1	-4.25698E-2	-5.30793E-2	-9.92172E-1	 20:04:53:31	
 3.79500E+1	-4.60704E-2	-5.35910E-2	-9.92834E-1	 20:04:54:31	
 3.79667E+1	-4.94157E-2	-5.36603E-2	-9.93485E-1	 20:04:55:31	
 3.79833E+1	-5.17700E-2	-5.34234E-2	-9.94277E-1	 20:04:56:31	
 3.80000E+1	-5.42709E-2	-5.30969E-2	-9.95131E-1	 20:04:57:31	
 3.80167E+1	-5.61530E-2	-5.31483E-2	-9.95668E-1	 20:04:58:31	
 3.80333E+1	-5.81220E-2	-5.36771E-2	-9.95921E-1	 20:04:59:31	
 3.80500E+1	-5.97025E-2	-5.44792E-2	-9.95959E-1	 20:05:00:31	
 3.80667E+1	-6.12581E-2	-5.49086E-2	-9.95947E-1	 20:05:01:31	
 3.80833E+1	-6.24207E-2	-5.47561E-2	-9.96078E-1	 20:05:02:31	
 3.81000E+1	-6.31383E-2	-5.39387E-2	-9.96462E-1	 20:05:03:31	
 3.81167E+1	-6.33238E-2	-5.29412E-2	-9.97144E-1	 20:05:04:31	
 3.81333E+1	-6.30768E-2	-5.23016E-2	-9.97710E-1	 20:05:05:31	
 3.81500E+1	-6.26417E-2	-5.19681E-2	-9.98169E-1	 20:05:06:31	
 3.81667E+1	-6.23244E-2	-5.19968E-2	-9.98503E-1	 20:05:07:31	
 3.81833E+1	-6.24569E-2	-5.22760E-2	-9.98707E-1	 20:05:08:31	
 3.82000E+1	-6.28770E-2	-5.27315E-2	-9.98919E-1	 20:05:09:31	
 3.82167E+1	-6.33079E-2	-5.32729E-2	-9.99272E-1	 20:05:10:31	
 3.82333E+1	-6.37393E-2	-5.35965E-2	-9.99705E-1	 20:05:11:31	
 3.82500E+1	-6.42061E-2	-5.37552E-2	-1.00003E+0	 20:05:12:31	
 3.82667E+1	-6.48707E-2	-5.40096E-2	-1.00013E+0	 20:05:13:31	
 3.82833E+1	-6.54857E-2	-5.45840E-2	-9.99977E-1	 20:05:14:31	
 3.83000E+1	-6.60664E-2	-5.54033E-2	-9.99706E-1	 20:05:15:31	
 3.83167E+1	-6.63991E-2	-5.61673E-2	-9.99376E-1	 20:05:16:31	
 3.83333E+1	-6.65182E-2	-5.64429E-2	-9.98995E-1	 20:05:17:31	
 3.83500E+1	-6.65162E-2	-5.63706E-2	-9.98739E-1	 20:05:18:31	
 3.83667E+1	-6.64794E-2	-5.62330E-2	-9.98569E-1	 20:05:19:31	
 3.83833E+1	-6.62814E-2	-5.61015E-2	-9.98504E-1	 20:05:20:31	
 3.84000E+1	-6.56225E-2	-5.58594E-2	-9.98413E-1	 20:05:21:31	
 3.84167E+1	-6.45632E-2	-5.52677E-2	-9.98192E-1	 20:05:22:31	
 3.84333E+1	-6.35241E-2	-5.44076E-2	-9.97829E-1	 20:05:23:31	
 3.84500E+1	-6.34327E-2	-5.33856E-2	-9.97479E-1	 20:05:24:31	
 3.84667E+1	-6.41964E-2	-5.27301E-2	-9.97245E-1	 20:05:25:31	
 3.84833E+1	-6.52925E-2	-5.23786E-2	-9.97228E-1	 20:05:26:31	
 3.85000E+1	-6.63583E-2	-5.25708E-2	-9.97529E-1	 20:05:27:31	
 3.85167E+1	-6.69278E-2	-5.31466E-2	-9.97946E-1	 20:05:28:31	
 3.85333E+1	-6.72276E-2	-5.36848E-2	-9.98276E-1	 20:05:29:31	
 3.85500E+1	-6.73017E-2	-5.39928E-2	-9.98277E-1	 20:05:30:31	
 3.85667E+1	-6.71070E-2	-5.38803E-2	-9.98037E-1	 20:05:31:31	
 3.85833E+1	-6.66880E-2	-5.34918E-2	-9.97702E-1	 20:05:32:31	
 3.86000E+1	-6.61603E-2	-5.31748E-2	-9.97510E-1	 20:05:33:31	
 3.86167E+1	-6.58418E-2	-5.29970E-2	-9.97409E-1	 20:05:34:31	
 3.86333E+1	-6.57647E-2	-5.30874E-2	-9.97248E-1	 20:05:35:31	
 3.86500E+1	-6.60703E-2	-5.32647E-2	-9.96900E-1	 20:05:36:31	
 3.86667E+1	-6.64977E-2	-5.32490E-2	-9.96517E-1	 20:05:37:31	
 3.86833E+1	-6.68043E-2	-5.32281E-2	-9.96187E-1	 20:05:38:31	
 3.87000E+1	-6.69041E-2	-5.33819E-2	-9.96007E-1	 20:05:39:31	
 3.87167E+1	-6.68264E-2	-5.37144E-2	-9.95950E-1	 20:05:40:31	
 3.87333E+1	-6.67592E-2	-5.38981E-2	-9.95826E-1	 20:05:41:31	
 3.87500E+1	-6.67708E-2	-5.35985E-2	-9.95555E-1	 20:05:42:31	
 3.87667E+1	-6.67259E-2	-5.27714E-2	-9.95253E-1	 20:05:43:31	
 3.87833E+1	-6.66404E-2	-5.18710E-2	-9.95007E-1	 20:05:44:31	
 3.88000E+1	-6.66241E-2	-5.14085E-2	-9.94831E-1	 20:05:45:31	
 3.88167E+1	-6.68434E-2	-5.12591E-2	-9.94733E-1	 20:05:46:31	
 3.88333E+1	-6.72066E-2	-5.12286E-2	-9.94664E-1	 20:05:47:31	
 3.88500E+1	-6.75291E-2	-5.10239E-2	-9.94656E-1	 20:05:48:31	
 3.88667E+1	-6.77657E-2	-5.06441E-2	-9.94706E-1	 20:05:49:31	
 3.88833E+1	-6.77429E-2	-5.02478E-2	-9.94738E-1	 20:05:50:31	
 3.89000E+1	-6.73741E-2	-5.00855E-2	-9.94732E-1	 20:05:51:31	
 3.89167E+1	-6.67348E-2	-4.99904E-2	-9.94778E-1	 20:05:52:31	
 3.89333E+1	-6.59845E-2	-4.96706E-2	-9.95028E-1	 20:05:53:31	
 3.89500E+1	-6.54589E-2	-4.90898E-2	-9.95532E-1	 20:05:54:31	
 3.89667E+1	-6.52214E-2	-4.85909E-2	-9.96126E-1	 20:05:55:31	
 3.89833E+1	-6.54763E-2	-4.83116E-2	-9.96451E-1	 20:05:56:31	
 3.90000E+1	-6.60903E-2	-4.83730E-2	-9.96521E-1	 20:05:57:31	
 3.90167E+1	-6.67524E-2	-4.85663E-2	-9.96455E-1	 20:05:58:31	
 3.90333E+1	-6.73929E-2	-4.88055E-2	-9.96481E-1	 20:05:59:31	
 3.90500E+1	-6.77061E-2	-4.90864E-2	-9.96795E-1	 20:06:00:31	
 3.90667E+1	-6.76855E-2	-4.92718E-2	-9.97513E-1	 20:06:01:31	
 3.90833E+1	-6.71035E-2	-4.93570E-2	-9.98559E-1	 20:06:02:31	
 3.91000E+1	-6.61341E-2	-4.94225E-2	-1.00001E+0	 20:06:03:31	
 3.91167E+1	-6.51607E-2	-4.96746E-2	-1.00194E+0	 20:06:04:31	
 3.91333E+1	-6.45492E-2	-5.02239E-2	-1.00377E+0	 20:06:05:31	
 3.91500E+1	-6.46954E-2	-5.09269E-2	-1.00583E+0	 20:06:06:31	
 3.91667E+1	-6.53253E-2	-5.13348E-2	-1.00787E+0	 20:06:07:31	
 3.91833E+1	-6.58860E-2	-5.14128E-2	-1.00987E+0	 20:06:08:31	
 3.92000E+1	-6.63389E-2	-5.11562E-2	-1.01219E+0	 20:06:09:31	
 3.92167E+1	-6.65830E-2	-5.08207E-2	-1.01513E+0	 20:06:10:31	
 3.92333E+1	-6.67178E-2	-5.05529E-2	-1.01905E+0	 20:06:11:31	
 3.92500E+1	-6.65651E-2	-5.02026E-2	-1.02282E+0	 20:06:12:31	
 3.92667E+1	-6.60143E-2	-4.96074E-2	-1.02789E+0	 20:06:13:31	
 3.92833E+1	-6.54819E-2	-4.86998E-2	-1.03331E+0	 20:06:14:31	
 3.93000E+1	-6.53664E-2	-4.79077E-2	-1.03833E+0	 20:06:15:31	
 3.93167E+1	-6.60002E-2	-4.73371E-2	-1.04350E+0	 20:06:16:31	
 3.93333E+1	-6.68654E-2	-4.76886E-2	-1.04952E+0	 20:06:17:31	
 3.93500E+1	-6.73251E-2	-4.86094E-2	-1.05494E+0	 20:06:18:31	
 3.93667E+1	-6.72194E-2	-4.96212E-2	-1.06163E+0	 20:06:19:31	
 3.93833E+1	-6.66015E-2	-5.02071E-2	-1.06870E+0	 20:06:20:31	
 3.94000E+1	-6.57276E-2	-5.00391E-2	-1.07532E+0	 20:06:21:31	
 3.94167E+1	-6.49694E-2	-4.95377E-2	-1.08218E+0	 20:06:22:31	
 3.94333E+1	-6.43103E-2	-4.92595E-2	-1.08949E+0	 20:06:23:31	
 3.94500E+1	-6.40640E-2	-4.91835E-2	-1.09592E+0	 20:06:24:31	
 3.94667E+1	-6.40524E-2	-4.89714E-2	-1.10233E+0	 20:06:25:31	
 3.94833E+1	-6.43945E-2	-4.82841E-2	-1.10886E+0	 20:06:26:31	
 3.95000E+1	-6.50392E-2	-4.74701E-2	-1.11411E+0	 20:06:27:31	
 3.95167E+1	-6.57880E-2	-4.70954E-2	-1.11862E+0	 20:06:28:31	
 3.95333E+1	-6.66558E-2	-4.76570E-2	-1.12263E+0	 20:06:29:31	
 3.95500E+1	-6.72644E-2	-4.89234E-2	-1.12647E+0	 20:06:30:31	
 3.95667E+1	-6.75439E-2	-5.01010E-2	-1.12924E+0	 20:06:31:31	
 3.95833E+1	-6.76524E-2	-5.06470E-2	-1.13172E+0	 20:06:32:31	
 3.96000E+1	-6.78202E-2	-5.07047E-2	-1.13412E+0	 20:06:33:31	
 3.96167E+1	-6.80998E-2	-5.06309E-2	-1.13545E+0	 20:06:34:31	
 3.96333E+1	-6.83953E-2	-5.06304E-2	-1.13605E+0	 20:06:35:31	
 3.96500E+1	-6.84015E-2	-5.08063E-2	-1.13570E+0	 20:06:36:31	
 3.96667E+1	-6.80768E-2	-5.12349E-2	-1.13436E+0	 20:06:37:31	
 3.96833E+1	-6.76434E-2	-5.18270E-2	-1.13214E+0	 20:06:38:31	
 3.97000E+1	-6.71638E-2	-5.23233E-2	-1.12899E+0	 20:06:39:31	
 3.97167E+1	-6.68008E-2	-5.25945E-2	-1.12558E+0	 20:06:40:31	
 3.97333E+1	-6.64094E-2	-5.24785E-2	-1.12154E+0	 20:06:41:31	
 3.97500E+1	-6.61036E-2	-5.20734E-2	-1.11652E+0	 20:06:42:31	
 3.97667E+1	-6.59317E-2	-5.15563E-2	-1.11139E+0	 20:06:43:31	
 3.97833E+1	-6.61115E-2	-5.10484E-2	-1.10562E+0	 20:06:44:31	
 3.98000E+1	-6.66853E-2	-5.08244E-2	-1.09906E+0	 20:06:45:31	
 3.98167E+1	-6.73240E-2	-5.09067E-2	-1.09332E+0	 20:06:46:31	
 3.98333E+1	-6.78011E-2	-5.12747E-2	-1.08755E+0	 20:06:47:31	
 3.98500E+1	-6.78864E-2	-5.18013E-2	-1.08172E+0	 20:06:48:31	
 3.98667E+1	-6.77291E-2	-5.23603E-2	-1.07498E+0	 20:06:49:31	
 3.98833E+1	-6.75852E-2	-5.29277E-2	-1.06855E+0	 20:06:50:31	
 3.99000E+1	-6.76474E-2	-5.34604E-2	-1.06182E+0	 20:06:51:31	
 3.99167E+1	-6.79617E-2	-5.40632E-2	-1.05453E+0	 20:06:52:31	
 3.99333E+1	-6.83948E-2	-5.46759E-2	-1.04848E+0	 20:06:53:31	
 3.99500E+1	-6.86764E-2	-5.53845E-2	-1.04268E+0	 20:06:54:31	
 3.99667E+1	-6.88530E-2	-5.57403E-2	-1.03605E+0	 20:06:55:31	
 3.99833E+1	-6.89769E-2	-5.56937E-2	-1.03035E+0	 20:06:56:31	
 4.00000E+1	-6.91679E-2	-5.51646E-2	-1.02516E+0	 20:06:57:31	
 4.00167E+1	-6.92065E-2	-5.43984E-2	-1.01984E+0	 20:06:58:31	
 4.00333E+1	-6.88779E-2	-5.39450E-2	-1.01565E+0	 20:06:59:31	
 4.00500E+1	-6.83272E-2	-5.37626E-2	-1.01184E+0	 20:07:00:31	
 4.00667E+1	-6.78878E-2	-5.37398E-2	-1.00758E+0	 20:07:01:31	
 4.00833E+1	-6.81010E-2	-5.36209E-2	-1.00471E+0	 20:07:02:31	
 4.01000E+1	-6.85554E-2	-5.34301E-2	-1.00251E+0	 20:07:03:31	
 4.01167E+1	-6.87652E-2	-5.32841E-2	-1.00087E+0	 20:07:04:31	
 4.01333E+1	-6.87728E-2	-5.32389E-2	-9.99477E-1	 20:07:05:31	
 4.01500E+1	-6.86225E-2	-5.30601E-2	-9.98517E-1	 20:07:06:31	
 4.01667E+1	-6.79661E-2	-5.24203E-2	-9.97541E-1	 20:07:07:31	
 4.01833E+1	-6.63793E-2	-5.10103E-2	-9.96880E-1	 20:07:08:31	
 4.02000E+1	-6.35400E-2	-4.89701E-2	-9.96737E-1	 20:07:09:31	
 4.02167E+1	-6.01955E-2	-4.62865E-2	-9.97055E-1	 20:07:10:31	
 4.02333E+1	-5.65546E-2	-4.42241E-2	-9.97800E-1	 20:07:11:31	
 4.02500E+1	-5.41328E-2	-4.24096E-2	-9.98753E-1	 20:07:12:31	
 4.02667E+1	-5.31906E-2	-4.17638E-2	-9.99898E-1	 20:07:13:31	
 4.02833E+1	-5.33901E-2	-4.15018E-2	-1.00125E+0	 20:07:14:31	
 4.03000E+1	-5.38982E-2	-4.14717E-2	-1.00243E+0	 20:07:15:31	
 4.03167E+1	-5.42592E-2	-4.15919E-2	-1.00360E+0	 20:07:16:31	
 4.03333E+1	-5.44892E-2	-4.18424E-2	-1.00495E+0	 20:07:17:31	
 4.03500E+1	-5.46178E-2	-4.21077E-2	-1.00627E+0	 20:07:18:31	
 4.03667E+1	-5.46673E-2	-4.20881E-2	-1.00786E+0	 20:07:19:31	
 4.03833E+1	-5.43827E-2	-4.15771E-2	-1.01005E+0	 20:07:20:31	
 4.04000E+1	-5.38518E-2	-4.06615E-2	-1.01220E+0	 20:07:21:31	
 4.04167E+1	-5.33817E-2	-3.94459E-2	-1.01436E+0	 20:07:22:31	
 4.04333E+1	-5.32520E-2	-3.83154E-2	-1.01669E+0	 20:07:23:31	
 4.04500E+1	-5.36764E-2	-3.71975E-2	-1.01848E+0	 20:07:24:31	
 4.04667E+1	-5.46052E-2	-3.67830E-2	-1.01970E+0	 20:07:25:31	
 4.04833E+1	-5.54123E-2	-3.73020E-2	-1.02075E+0	 20:07:26:31	
 4.05000E+1	-5.59622E-2	-3.87145E-2	-1.02181E+0	 20:07:27:31	
 4.05167E+1	-5.60564E-2	-4.04807E-2	-1.02269E+0	 20:07:28:31	
 4.05333E+1	-5.58103E-2	-4.17018E-2	-1.02352E+0	 20:07:29:31	
 4.05500E+1	-5.52954E-2	-4.23986E-2	-1.02436E+0	 20:07:30:31	
 4.05667E+1	-5.46421E-2	-4.23802E-2	-1.02502E+0	 20:07:31:31	
 4.05833E+1	-5.42162E-2	-4.22216E-2	-1.02549E+0	 20:07:32:31	
 4.06000E+1	-5.38402E-2	-4.22438E-2	-1.02566E+0	 20:07:33:31	
 4.06167E+1	-5.34399E-2	-4.24692E-2	-1.02547E+0	 20:07:34:31	
 4.06333E+1	-5.28587E-2	-4.27295E-2	-1.02514E+0	 20:07:35:31	
 4.06500E+1	-5.22290E-2	-4.28860E-2	-1.02490E+0	 20:07:36:31	
 4.06667E+1	-5.16479E-2	-4.28230E-2	-1.02481E+0	 20:07:37:31	
 4.06833E+1	-5.15164E-2	-4.27171E-2	-1.02479E+0	 20:07:38:31	
 4.07000E+1	-5.18541E-2	-4.27748E-2	-1.02478E+0	 20:07:39:31	
 4.07167E+1	-5.25462E-2	-4.29549E-2	-1.02478E+0	 20:07:40:31	
 4.07333E+1	-5.33078E-2	-4.30065E-2	-1.02473E+0	 20:07:41:31	
 4.07500E+1	-5.35030E-2	-4.28409E-2	-1.02452E+0	 20:07:42:31	
 4.07667E+1	-5.31505E-2	-4.26466E-2	-1.02412E+0	 20:07:43:31	
 4.07833E+1	-5.24153E-2	-4.26966E-2	-1.02365E+0	 20:07:44:31	
 4.08000E+1	-5.16177E-2	-4.30763E-2	-1.02314E+0	 20:07:45:31	
 4.08167E+1	-5.14014E-2	-4.34718E-2	-1.02259E+0	 20:07:46:31	
 4.08333E+1	-5.17139E-2	-4.34574E-2	-1.02216E+0	 20:07:47:31	
 4.08500E+1	-5.24993E-2	-4.31342E-2	-1.02165E+0	 20:07:48:31	
 4.08667E+1	-5.33772E-2	-4.28721E-2	-1.02112E+0	 20:07:49:31	
 4.08833E+1	-5.40177E-2	-4.27803E-2	-1.02058E+0	 20:07:50:31	
 4.09000E+1	-5.42912E-2	-4.27920E-2	-1.02003E+0	 20:07:51:31	
 4.09167E+1	-5.40607E-2	-4.27628E-2	-1.01943E+0	 20:07:52:31	
 4.09333E+1	-5.35842E-2	-4.28218E-2	-1.01896E+0	 20:07:53:31	
 4.09500E+1	-5.32906E-2	-4.30525E-2	-1.01856E+0	 20:07:54:31	
 4.09667E+1	-5.34572E-2	-4.33272E-2	-1.01837E+0	 20:07:55:31	
 4.09833E+1	-5.40754E-2	-4.35706E-2	-1.01840E+0	 20:07:56:31	
 4.10000E+1	-5.48853E-2	-4.38138E-2	-1.01852E+0	 20:07:57:31	
 4.10167E+1	-5.54882E-2	-4.41055E-2	-1.01848E+0	 20:07:58:31	
 4.10333E+1	-5.60058E-2	-4.41143E-2	-1.01817E+0	 20:07:59:31	
 4.10500E+1	-5.62888E-2	-4.36073E-2	-1.01776E+0	 20:08:00:31	
 4.10667E+1	-5.63916E-2	-4.28221E-2	-1.01739E+0	 20:08:01:31	
 4.10833E+1	-5.62864E-2	-4.22175E-2	-1.01734E+0	 20:08:02:31	
 4.11000E+1	-5.61375E-2	-4.21962E-2	-1.01750E+0	 20:08:03:31	
 4.11167E+1	-5.60327E-2	-4.24126E-2	-1.01767E+0	 20:08:04:31	
 4.11333E+1	-5.59059E-2	-4.24448E-2	-1.01772E+0	 20:08:05:31	
 4.11500E+1	-5.58030E-2	-4.23305E-2	-1.01761E+0	 20:08:06:31	
 4.11667E+1	-5.57359E-2	-4.23500E-2	-1.01748E+0	 20:08:07:31	
 4.11833E+1	-5.57913E-2	-4.26470E-2	-1.01747E+0	 20:08:08:31	
 4.12000E+1	-5.59570E-2	-4.28962E-2	-1.01769E+0	 20:08:09:31	
 4.12167E+1	-5.62008E-2	-4.28629E-2	-1.01812E+0	 20:08:10:31	
 4.12333E+1	-5.64600E-2	-4.25056E-2	-1.01860E+0	 20:08:11:31	
 4.12500E+1	-5.64188E-2	-4.19770E-2	-1.01877E+0	 20:08:12:31	
 4.12667E+1	-5.58400E-2	-4.15039E-2	-1.01862E+0	 20:08:13:31	
 4.12833E+1	-5.49070E-2	-4.11620E-2	-1.01822E+0	 20:08:14:31	
 4.13000E+1	-5.39608E-2	-4.09193E-2	-1.01784E+0	 20:08:15:31	
 4.13167E+1	-5.35785E-2	-4.06486E-2	-1.01764E+0	 20:08:16:31	
 4.13333E+1	-5.36052E-2	-4.05678E-2	-1.01762E+0	 20:08:17:31	
 4.13500E+1	-5.39970E-2	-4.08394E-2	-1.01772E+0	 20:08:18:31	
 4.13667E+1	-5.46201E-2	-4.14300E-2	-1.01779E+0	 20:08:19:31	
 4.13833E+1	-5.55368E-2	-4.20415E-2	-1.01778E+0	 20:08:20:31	
 4.14000E+1	-5.67781E-2	-4.22119E-2	-1.01779E+0	 20:08:21:31	
 4.14167E+1	-5.79092E-2	-4.21060E-2	-1.01790E+0	 20:08:22:31	
 4.14333E+1	-5.88627E-2	-4.19672E-2	-1.01805E+0	 20:08:23:31	
 4.14500E+1	-5.91450E-2	-4.20361E-2	-1.01812E+0	 20:08:24:31	
 4.14667E+1	-5.89453E-2	-4.23638E-2	-1.01806E+0	 20:08:25:31	
 4.14833E+1	-5.83496E-2	-4.28221E-2	-1.01807E+0	 20:08:26:31	
 4.15000E+1	-5.76271E-2	-4.31650E-2	-1.01824E+0	 20:08:27:31	
 4.15167E+1	-5.71522E-2	-4.34759E-2	-1.01856E+0	 20:08:28:31	
 4.15333E+1	-5.71545E-2	-4.36500E-2	-1.01901E+0	 20:08:29:31	
 4.15500E+1	-5.77842E-2	-4.36977E-2	-1.01917E+0	 20:08:30:31	
 4.15667E+1	-5.86676E-2	-4.36110E-2	-1.01904E+0	 20:08:31:31	
 4.15833E+1	-5.91851E-2	-4.34013E-2	-1.01865E+0	 20:08:32:31	
 4.16000E+1	-5.92858E-2	-4.31439E-2	-1.01823E+0	 20:08:33:31	
 4.16167E+1	-5.89640E-2	-4.28784E-2	-1.01798E+0	 20:08:34:31	
 4.16333E+1	-5.85233E-2	-4.27619E-2	-1.01780E+0	 20:08:35:31	
 4.16500E+1	-5.81702E-2	-4.27677E-2	-1.01752E+0	 20:08:36:31	
 4.16667E+1	-5.77268E-2	-4.28313E-2	-1.01719E+0	 20:08:37:31	
 4.16833E+1	-5.73478E-2	-4.28427E-2	-1.01681E+0	 20:08:38:31	
 4.17000E+1	-5.69768E-2	-4.26997E-2	-1.01632E+0	 20:08:39:31	
 4.17167E+1	-5.68041E-2	-4.23681E-2	-1.01586E+0	 20:08:40:31	
 4.17333E+1	-5.68238E-2	-4.20975E-2	-1.01544E+0	 20:08:41:31	
 4.17500E+1	-5.71293E-2	-4.18343E-2	-1.01487E+0	 20:08:42:31	
 4.17667E+1	-5.75489E-2	-4.17846E-2	-1.01457E+0	 20:08:43:31	
 4.17833E+1	-5.77481E-2	-4.18493E-2	-1.01455E+0	 20:08:44:31	
 4.18000E+1	-5.76544E-2	-4.18665E-2	-1.01473E+0	 20:08:45:31	
 4.18167E+1	-5.74856E-2	-4.15806E-2	-1.01495E+0	 20:08:46:31	
 4.18333E+1	-5.74109E-2	-4.06936E-2	-1.01500E+0	 20:08:47:31	
 4.18500E+1	-5.75207E-2	-3.96630E-2	-1.01474E+0	 20:08:48:31	
 4.18667E+1	-5.76788E-2	-3.85482E-2	-1.01427E+0	 20:08:49:31	
 4.18833E+1	-5.79751E-2	-3.78106E-2	-1.01370E+0	 20:08:50:31	
 4.19000E+1	-5.85718E-2	-3.77827E-2	-1.01308E+0	 20:08:51:31	
 4.19167E+1	-5.94602E-2	-3.83082E-2	-1.01232E+0	 20:08:52:31	
 4.19333E+1	-6.04344E-2	-3.94218E-2	-1.01156E+0	 20:08:53:31	
 4.19500E+1	-6.09666E-2	-4.09736E-2	-1.01082E+0	 20:08:54:31	
 4.19667E+1	-6.11325E-2	-4.21128E-2	-1.00968E+0	 20:08:55:31	
 4.19833E+1	-6.10614E-2	-4.28532E-2	-1.00836E+0	 20:08:56:31	
 4.20000E+1	-6.08299E-2	-4.31673E-2	-1.00688E+0	 20:08:57:31	
 4.20167E+1	-6.03620E-2	-4.31336E-2	-1.00548E+0	 20:08:58:31	
 4.20333E+1	-5.96227E-2	-4.26903E-2	-1.00427E+0	 20:08:59:31	
 4.20500E+1	-5.89502E-2	-4.20843E-2	-1.00328E+0	 20:09:00:31	
 4.20667E+1	-5.84375E-2	-4.16078E-2	-1.00215E+0	 20:09:01:31	
 4.20833E+1	-5.82993E-2	-4.16417E-2	-1.00111E+0	 20:09:02:31	
 4.21000E+1	-5.83186E-2	-4.21154E-2	-1.00029E+0	 20:09:03:31	
 4.21167E+1	-5.83144E-2	-4.26164E-2	-9.99448E-1	 20:09:04:31	
 4.21333E+1	-5.82483E-2	-4.28350E-2	-9.98688E-1	 20:09:05:31	
 4.21500E+1	-5.83130E-2	-4.26642E-2	-9.98011E-1	 20:09:06:31	
 4.21667E+1	-5.85935E-2	-4.22154E-2	-9.97093E-1	 20:09:07:31	
 4.21833E+1	-5.89016E-2	-4.19577E-2	-9.96120E-1	 20:09:08:31	
 4.22000E+1	-5.88797E-2	-4.20089E-2	-9.95366E-1	 20:09:09:31	
 4.22167E+1	-5.82534E-2	-4.21205E-2	-9.94513E-1	 20:09:10:31	
 4.22333E+1	-5.71874E-2	-4.19443E-2	-9.93679E-1	 20:09:11:31	
 4.22500E+1	-5.61053E-2	-4.14266E-2	-9.92894E-1	 20:09:12:31	
 4.22667E+1	-5.52661E-2	-4.06629E-2	-9.92243E-1	 20:09:13:31	
 4.22833E+1	-5.47936E-2	-4.02820E-2	-9.91538E-1	 20:09:14:31	
 4.23000E+1	-5.48432E-2	-4.06829E-2	-9.90839E-1	 20:09:15:31	
 4.23167E+1	-5.55266E-2	-4.15000E-2	-9.90134E-1	 20:09:16:31	
 4.23333E+1	-5.66430E-2	-4.24684E-2	-9.89153E-1	 20:09:17:31	
 4.23500E+1	-5.77439E-2	-4.30572E-2	-9.88194E-1	 20:09:18:31	
 4.23667E+1	-5.86857E-2	-4.29078E-2	-9.87442E-1	 20:09:19:31	
 4.23833E+1	-5.93482E-2	-4.22463E-2	-9.86577E-1	 20:09:20:31	
 4.24000E+1	-5.99015E-2	-4.11705E-2	-9.85697E-1	 20:09:21:31	
 4.24167E+1	-6.02677E-2	-4.01434E-2	-9.84931E-1	 20:09:22:31	
 4.24333E+1	-6.02462E-2	-3.96347E-2	-9.83899E-1	 20:09:23:31	
 4.24500E+1	-5.95638E-2	-3.99385E-2	-9.83152E-1	 20:09:24:31	
 4.24667E+1	-5.82098E-2	-4.08901E-2	-9.82564E-1	 20:09:25:31	
 4.24833E+1	-5.66332E-2	-4.16843E-2	-9.81879E-1	 20:09:26:31	
 4.25000E+1	-5.52589E-2	-4.19172E-2	-9.81180E-1	 20:09:27:31	
 4.25167E+1	-5.45604E-2	-4.17159E-2	-9.80597E-1	 20:09:28:31	
 4.25333E+1	-5.43321E-2	-4.14273E-2	-9.79967E-1	 20:09:29:31	
 4.25500E+1	-5.41942E-2	-4.14129E-2	-9.79060E-1	 20:09:30:31	
 4.25667E+1	-5.39563E-2	-4.17909E-2	-9.78296E-1	 20:09:31:31	
 4.25833E+1	-5.38718E-2	-4.21453E-2	-9.77611E-1	 20:09:32:31	
 4.26000E+1	-5.42175E-2	-4.21105E-2	-9.76815E-1	 20:09:33:31	
 4.26167E+1	-5.48634E-2	-4.17322E-2	-9.76040E-1	 20:09:34:31	
 4.26333E+1	-5.54579E-2	-4.08652E-2	-9.75376E-1	 20:09:35:31	
 4.26500E+1	-5.56009E-2	-4.01137E-2	-9.74591E-1	 20:09:36:31	
 4.26667E+1	-5.55345E-2	-3.92509E-2	-9.73852E-1	 20:09:37:31	
 4.26833E+1	-5.55261E-2	-3.85891E-2	-9.73269E-1	 20:09:38:31	
 4.27000E+1	-5.57387E-2	-3.81373E-2	-9.72777E-1	 20:09:39:31	
 4.27167E+1	-5.62177E-2	-3.80875E-2	-9.72304E-1	 20:09:40:31	
 4.27333E+1	-5.68408E-2	-3.85299E-2	-9.71914E-1	 20:09:41:31	
 4.27500E+1	-5.73538E-2	-3.90153E-2	-9.71457E-1	 20:09:42:31	
 4.27667E+1	-5.75051E-2	-3.93053E-2	-9.70913E-1	 20:09:43:31	
 4.27833E+1	-5.72111E-2	-3.93953E-2	-9.70257E-1	 20:09:44:31	
 4.28000E+1	-5.66606E-2	-3.93712E-2	-9.69249E-1	 20:09:45:31	
 4.28167E+1	-5.61935E-2	-3.94333E-2	-9.68168E-1	 20:09:46:31	
 4.28333E+1	-5.59680E-2	-3.97902E-2	-9.67316E-1	 20:09:47:31	
 4.28500E+1	-5.60616E-2	-4.02483E-2	-9.66731E-1	 20:09:48:31	
 4.28667E+1	-5.63891E-2	-4.08532E-2	-9.66096E-1	 20:09:49:31	
 4.28833E+1	-5.68750E-2	-4.13507E-2	-9.65398E-1	 20:09:50:31	
 4.29000E+1	-5.73082E-2	-4.16183E-2	-9.64589E-1	 20:09:51:31	
 4.29167E+1	-5.73389E-2	-4.15910E-2	-9.63308E-1	 20:09:52:31	
 4.29333E+1	-5.68736E-2	-4.11417E-2	-9.61926E-1	 20:09:53:31	
 4.29500E+1	-5.63004E-2	-4.05182E-2	-9.60813E-1	 20:09:54:31	
 4.29667E+1	-5.60602E-2	-4.03104E-2	-9.59698E-1	 20:09:55:31	
 4.29833E+1	-5.62124E-2	-4.04975E-2	-9.58739E-1	 20:09:56:31	
 4.30000E+1	-5.64956E-2	-4.12688E-2	-9.57981E-1	 20:09:57:31	
 4.30167E+1	-5.66952E-2	-4.21959E-2	-9.57054E-1	 20:09:58:31	
 4.30333E+1	-5.69902E-2	-4.29750E-2	-9.56059E-1	 20:09:59:31	
 4.30500E+1	-5.75880E-2	-4.33730E-2	-9.55009E-1	 20:10:00:31	
 4.30667E+1	-5.84085E-2	-4.31767E-2	-9.53672E-1	 20:10:01:31	
 4.30833E+1	-5.87809E-2	-4.26260E-2	-9.52193E-1	 20:10:02:31	
 4.31000E+1	-5.83393E-2	-4.20697E-2	-9.50905E-1	 20:10:03:31	
 4.31167E+1	-5.72898E-2	-4.15059E-2	-9.49848E-1	 20:10:04:31	
 4.31333E+1	-5.63173E-2	-4.09470E-2	-9.48804E-1	 20:10:05:31	
 4.31500E+1	-5.60293E-2	-4.05776E-2	-9.47869E-1	 20:10:06:31	
 4.31667E+1	-5.63977E-2	-4.05541E-2	-9.47034E-1	 20:10:07:31	
 4.31833E+1	-5.68960E-2	-4.08063E-2	-9.46004E-1	 20:10:08:31	
 4.32000E+1	-5.70404E-2	-4.12539E-2	-9.45050E-1	 20:10:09:31	
 4.32167E+1	-5.67708E-2	-4.18572E-2	-9.44337E-1	 20:10:10:31	
 4.32333E+1	-5.64145E-2	-4.26362E-2	-9.43369E-1	 20:10:11:31	
 4.32500E+1	-5.63553E-2	-4.35162E-2	-9.42107E-1	 20:10:12:31	
 4.32667E+1	-5.67110E-2	-4.44818E-2	-9.41219E-1	 20:10:13:31	
 4.32833E+1	-5.72927E-2	-4.51418E-2	-9.40253E-1	 20:10:14:31	
 4.33000E+1	-5.79527E-2	-4.53486E-2	-9.39381E-1	 20:10:15:31	
 4.33167E+1	-5.86227E-2	-4.50877E-2	-9.38741E-1	 20:10:16:31	
 4.33333E+1	-5.91946E-2	-4.42548E-2	-9.37990E-1	 20:10:17:31	
 4.33500E+1	-5.94041E-2	-4.32265E-2	-9.37568E-1	 20:10:18:31	
 4.33667E+1	-5.90385E-2	-4.21874E-2	-9.37315E-1	 20:10:19:31	
 4.33833E+1	-5.81440E-2	-4.14776E-2	-9.36987E-1	 20:10:20:31	
 4.34000E+1	-5.70199E-2	-4.12420E-2	-9.36586E-1	 20:10:21:31	
 4.34167E+1	-5.62106E-2	-4.12036E-2	-9.36247E-1	 20:10:22:31	
 4.34333E+1	-5.58179E-2	-4.10712E-2	-9.36076E-1	 20:10:23:31	
 4.34500E+1	-5.59094E-2	-4.07615E-2	-9.36218E-1	 20:10:24:31	
 4.34667E+1	-5.62603E-2	-4.03490E-2	-9.36614E-1	 20:10:25:31	
 4.34833E+1	-5.66845E-2	-4.03197E-2	-9.36865E-1	 20:10:26:31	
 4.35000E+1	-5.70048E-2	-4.07674E-2	-9.36930E-1	 20:10:27:31	
 4.35167E+1	-5.71569E-2	-4.14925E-2	-9.36862E-1	 20:10:28:31	
 4.35333E+1	-5.72650E-2	-4.25196E-2	-9.36840E-1	 20:10:29:31	
 4.35500E+1	-5.73912E-2	-4.32866E-2	-9.37067E-1	 20:10:30:31	
 4.35667E+1	-5.74540E-2	-4.33972E-2	-9.37617E-1	 20:10:31:31	
 4.35833E+1	-5.74015E-2	-4.28909E-2	-9.38199E-1	 20:10:32:31	
 4.36000E+1	-5.73093E-2	-4.17856E-2	-9.38917E-1	 20:10:33:31	
 4.36167E+1	-5.74841E-2	-4.07910E-2	-9.39612E-1	 20:10:34:31	
 4.36333E+1	-5.79403E-2	-4.03649E-2	-9.40168E-1	 20:10:35:31	
 4.36500E+1	-5.84091E-2	-4.03696E-2	-9.40814E-1	 20:10:36:31	
 4.36667E+1	-5.87168E-2	-4.05198E-2	-9.41446E-1	 20:10:37:31	
 4.36833E+1	-5.87496E-2	-4.05009E-2	-9.41986E-1	 20:10:38:31	
 4.37000E+1	-5.86574E-2	-4.02919E-2	-9.42597E-1	 20:10:39:31	
 4.37167E+1	-5.84479E-2	-4.01272E-2	-9.43471E-1	 20:10:40:31	
 4.37333E+1	-5.81269E-2	-4.02726E-2	-9.44462E-1	 20:10:41:31	
 4.37500E+1	-5.77147E-2	-4.07925E-2	-9.45547E-1	 20:10:42:31	
 4.37667E+1	-5.74238E-2	-4.12805E-2	-9.47269E-1	 20:10:43:31	
 4.37833E+1	-5.73789E-2	-4.15483E-2	-9.48554E-1	 20:10:44:31	
 4.38000E+1	-5.76146E-2	-4.16040E-2	-9.49504E-1	 20:10:45:31	
 4.38167E+1	-5.79508E-2	-4.16040E-2	-9.50436E-1	 20:10:46:31	
 4.38333E+1	-5.82985E-2	-4.16009E-2	-9.51248E-1	 20:10:47:31	
 4.38500E+1	-5.85881E-2	-4.15720E-2	-9.51881E-1	 20:10:48:31	
 4.38667E+1	-5.89254E-2	-4.15700E-2	-9.52473E-1	 20:10:49:31	
 4.38833E+1	-5.93195E-2	-4.18772E-2	-9.52923E-1	 20:10:50:31	
 4.39000E+1	-5.97947E-2	-4.28176E-2	-9.53276E-1	 20:10:51:31	
 4.39167E+1	-6.02846E-2	-4.39833E-2	-9.53763E-1	 20:10:52:31	
RAWstop :

ELUstart :
Volume	Molar mass	I2: VWD 1, Signal A	Integral[%]	I2: VWD 1, Signal B	Integral[%]	I2: RID 1, RI Signal	Integral[%]

 2.21320E+1	 1.07627E+5	 0.00000E+0	 1.00000E+2	 0.00000E+0	 1.00000E+2	 0.00000E+0	 1.00000E+2	
 2.21487E+1	 1.06950E+5	 1.76746E-3	 9.99999E+1	 1.12189E-3	 9.99999E+1	 3.39219E-3	 9.99999E+1	
 2.21653E+1	 1.06276E+5	 3.61919E-3	 9.99996E+1	 2.24352E-3	 9.99996E+1	 7.49882E-3	 9.99994E+1	
 2.21819E+1	 1.05605E+5	 5.40480E-3	 9.99992E+1	 3.51478E-3	 9.99990E+1	 1.14236E-2	 9.99986E+1	
 2.21985E+1	 1.04936E+5	 8.02315E-3	 9.99985E+1	 4.37152E-3	 9.99982E+1	 1.47031E-2	 9.99976E+1	
 2.22152E+1	 1.04270E+5	 1.12395E-2	 9.99975E+1	 5.08129E-3	 9.99972E+1	 1.78429E-2	 9.99962E+1	
 2.22318E+1	 1.03606E+5	 1.48179E-2	 9.99962E+1	 5.10985E-3	 9.99962E+1	 2.11146E-2	 9.99946E+1	
 2.22484E+1	 1.02944E+5	 1.84431E-2	 9.99945E+1	 4.89870E-3	 9.99952E+1	 2.39739E-2	 9.99928E+1	
 2.22650E+1	 1.02286E+5	 2.26070E-2	 9.99924E+1	 4.66722E-3	 9.99943E+1	 2.68882E-2	 9.99907E+1	
 2.22817E+1	 1.01629E+5	 2.61515E-2	 9.99899E+1	 4.75153E-3	 9.99933E+1	 3.02689E-2	 9.99883E+1	
 2.22983E+1	 1.00975E+5	 3.08316E-2	 9.99871E+1	 5.44049E-3	 9.99923E+1	 3.35606E-2	 9.99857E+1	
 2.23149E+1	 1.00324E+5	 3.47632E-2	 9.99837E+1	 6.72207E-3	 9.99911E+1	 3.71545E-2	 9.99828E+1	
 2.23315E+1	 9.96746E+4	 3.95022E-2	 9.99800E+1	 8.35070E-3	 9.99896E+1	 4.14500E-2	 9.99796E+1	
 2.23482E+1	 9.90281E+4	 4.42679E-2	 9.99757E+1	 1.04088E-2	 9.99877E+1	 4.54706E-2	 9.99760E+1	
 2.23648E+1	 9.83841E+4	 5.02410E-2	 9.99709E+1	 1.20914E-2	 9.99855E+1	 4.96530E-2	 9.99721E+1	
 2.23814E+1	 9.77426E+4	 5.53521E-2	 9.99655E+1	 1.39922E-2	 9.99829E+1	 5.47941E-2	 9.99678E+1	
 2.23980E+1	 9.71036E+4	 6.18802E-2	 9.99596E+1	 1.58276E-2	 9.99799E+1	 5.94891E-2	 9.99631E+1	
 2.24146E+1	 9.64671E+4	 6.70503E-2	 9.99530E+1	 1.76246E-2	 9.99765E+1	 6.36207E-2	 9.99581E+1	
 2.24313E+1	 9.58331E+4	 7.29286E-2	 9.99459E+1	 1.91053E-2	 9.99729E+1	 6.77911E-2	 9.99527E+1	
 2.24479E+1	 9.52016E+4	 7.89117E-2	 9.99382E+1	 2.04383E-2	 9.99689E+1	 7.22660E-2	 9.99469E+1	
 2.24645E+1	 9.45726E+4	 8.65805E-2	 9.99298E+1	 2.13785E-2	 9.99647E+1	 7.63637E-2	 9.99408E+1	
 2.24811E+1	 9.39462E+4	 9.39744E-2	 9.99207E+1	 2.26096E-2	 9.99604E+1	 8.07637E-2	 9.99344E+1	
 2.24978E+1	 9.33222E+4	 1.02821E-1	 9.99107E+1	 2.39634E-2	 9.99557E+1	 8.60057E-2	 9.99275E+1	
 2.25144E+1	 9.27008E+4	 1.10321E-1	 9.98999E+1	 2.59281E-2	 9.99507E+1	 9.07054E-2	 9.99203E+1	
 2.25310E+1	 9.20819E+4	 1.18937E-1	 9.98882E+1	 2.78003E-2	 9.99453E+1	 9.61700E-2	 9.99126E+1	
 2.25476E+1	 9.14655E+4	 1.26345E-1	 9.98758E+1	 3.01886E-2	 9.99396E+1	 1.01626E-1	 9.99045E+1	
 2.25643E+1	 9.08516E+4	 1.35497E-1	 9.98625E+1	 3.23303E-2	 9.99333E+1	 1.06545E-1	 9.98959E+1	
 2.25809E+1	 9.02403E+4	 1.44720E-1	 9.98482E+1	 3.51400E-2	 9.99266E+1	 1.11571E-1	 9.98870E+1	
 2.25975E+1	 8.96314E+4	 1.53657E-1	 9.98331E+1	 3.75485E-2	 9.99193E+1	 1.17941E-1	 9.98775E+1	
 2.26141E+1	 8.90251E+4	 1.61997E-1	 9.98171E+1	 4.02991E-2	 9.99115E+1	 1.24171E-1	 9.98676E+1	
 2.26308E+1	 8.84214E+4	 1.71304E-1	 9.98002E+1	 4.30994E-2	 9.99032E+1	 1.30101E-1	 9.98571E+1	
 2.26474E+1	 8.78201E+4	 1.80560E-1	 9.97823E+1	 4.60880E-2	 9.98943E+1	 1.36591E-1	 9.98462E+1	
 2.26640E+1	 8.72214E+4	 1.91222E-1	 9.97634E+1	 4.84636E-2	 9.98848E+1	 1.42406E-1	 9.98347E+1	
 2.26806E+1	 8.66252E+4	 2.01291E-1	 9.97435E+1	 5.05251E-2	 9.98750E+1	 1.48267E-1	 9.98228E+1	
 2.26973E+1	 8.60316E+4	 2.12760E-1	 9.97225E+1	 5.17726E-2	 9.98647E+1	 1.55418E-1	 9.98103E+1	
 2.27139E+1	 8.54404E+4	 2.23128E-1	 9.97003E+1	 5.30550E-2	 9.98543E+1	 1.62414E-1	 9.97973E+1	
 2.27305E+1	 8.48518E+4	 2.35139E-1	 9.96771E+1	 5.46571E-2	 9.98435E+1	 1.68964E-1	 9.97837E+1	
 2.27471E+1	 8.42658E+4	 2.45727E-1	 9.96527E+1	 5.74732E-2	 9.98323E+1	 1.75858E-1	 9.97695E+1	
 2.27638E+1	 8.36823E+4	 2.58144E-1	 9.96271E+1	 6.08721E-2	 9.98205E+1	 1.83836E-1	 9.97547E+1	
 2.27804E+1	 8.31013E+4	 2.68867E-1	 9.96003E+1	 6.54226E-2	 9.98079E+1	 1.91140E-1	 9.97393E+1	
 2.27970E+1	 8.25229E+4	 2.82293E-1	 9.95724E+1	 6.99754E-2	 9.97943E+1	 1.98467E-1	 9.97233E+1	
 2.28136E+1	 8.19470E+4	 2.93421E-1	 9.95431E+1	 7.42404E-2	 9.97799E+1	 2.07946E-1	 9.97066E+1	
 2.28303E+1	 8.13736E+4	 3.05114E-1	 9.95127E+1	 7.81139E-2	 9.97647E+1	 2.15737E-1	 9.96892E+1	
 2.28469E+1	 8.08028E+4	 3.16421E-1	 9.94812E+1	 8.22892E-2	 9.97487E+1	 2.23724E-1	 9.96712E+1	
 2.28635E+1	 8.02345E+4	 3.29066E-1	 9.94484E+1	 8.63279E-2	 9.97318E+1	 2.33002E-1	 9.96524E+1	
 2.28801E+1	 7.96687E+4	 3.41313E-1	 9.94144E+1	 9.10111E-2	 9.97141E+1	 2.41683E-1	 9.96329E+1	
 2.28968E+1	 7.91055E+4	 3.55274E-1	 9.93790E+1	 9.54145E-2	 9.96955E+1	 2.50599E-1	 9.96127E+1	
 2.29134E+1	 7.85449E+4	 3.67397E-1	 9.93423E+1	 1.00743E-1	 9.96759E+1	 2.61021E-1	 9.95917E+1	
 2.29300E+1	 7.79867E+4	 3.82309E-1	 9.93043E+1	 1.06204E-1	 9.96552E+1	 2.70396E-1	 9.95699E+1	
 2.29466E+1	 7.74311E+4	 3.94368E-1	 9.92649E+1	 1.11565E-1	 9.96335E+1	 2.79734E-1	 9.95473E+1	
 2.29633E+1	 7.68781E+4	 4.06828E-1	 9.92242E+1	 1.16386E-1	 9.96107E+1	 2.90995E-1	 9.95238E+1	
 2.29799E+1	 7.63276E+4	 4.17562E-1	 9.91823E+1	 1.21489E-1	 9.95869E+1	 3.02071E-1	 9.94995E+1	
 2.29965E+1	 7.57796E+4	 4.29985E-1	 9.91393E+1	 1.25786E-1	 9.95622E+1	 3.12620E-1	 9.94742E+1	
 2.30131E+1	 7.52342E+4	 4.40811E-1	 9.90951E+1	 1.30761E-1	 9.95366E+1	 3.24058E-1	 9.94481E+1	
 2.30298E+1	 7.46913E+4	 4.54655E-1	 9.90496E+1	 1.36327E-1	 9.95099E+1	 3.36882E-1	 9.94210E+1	
 2.30464E+1	 7.41510E+4	 4.66753E-1	 9.90029E+1	 1.42522E-1	 9.94821E+1	 3.48568E-1	 9.93928E+1	
 2.30630E+1	 7.36132E+4	 4.79950E-1	 9.89548E+1	 1.48412E-1	 9.94530E+1	 3.60787E-1	 9.93637E+1	
 2.30796E+1	 7.30779E+4	 4.91497E-1	 9.89055E+1	 1.54890E-1	 9.94227E+1	 3.74502E-1	 9.93335E+1	
 2.30963E+1	 7.25452E+4	 5.04433E-1	 9.88549E+1	 1.60403E-1	 9.93912E+1	 3.87319E-1	 9.93022E+1	
 2.31129E+1	 7.20150E+4	 5.17009E-1	 9.88031E+1	 1.67530E-1	 9.93584E+1	 4.00409E-1	 9.92698E+1	
 2.31295E+1	 7.14874E+4	 5.29129E-1	 9.87500E+1	 1.74447E-1	 9.93243E+1	 4.15447E-1	 9.92363E+1	
 2.31461E+1	 7.09623E+4	 5.40394E-1	 9.86957E+1	 1.82459E-1	 9.92886E+1	 4.29017E-1	 9.92016E+1	
 2.31628E+1	 7.04397E+4	 5.52813E-1	 9.86402E+1	 1.90079E-1	 9.92514E+1	 4.42624E-1	 9.91658E+1	
 2.31794E+1	 6.99197E+4	 5.64130E-1	 9.85835E+1	 1.98146E-1	 9.92126E+1	 4.59164E-1	 9.91288E+1	
 2.31960E+1	 6.94022E+4	 5.77180E-1	 9.85255E+1	 2.04837E-1	 9.91724E+1	 4.74072E-1	 9.90905E+1	
 2.32126E+1	 6.88872E+4	 5.90728E-1	 9.84663E+1	 2.13242E-1	 9.91306E+1	 4.90522E-1	 9.90509E+1	
 2.32293E+1	 6.83748E+4	 6.04042E-1	 9.84056E+1	 2.21136E-1	 9.90872E+1	 5.07518E-1	 9.90099E+1	
 2.32459E+1	 6.78649E+4	 6.16140E-1	 9.83437E+1	 2.30063E-1	 9.90421E+1	 5.23521E-1	 9.89675E+1	
 2.32625E+1	 6.73575E+4	 6.28919E-1	 9.82805E+1	 2.38382E-1	 9.89953E+1	 5.39833E-1	 9.89239E+1	
 2.32791E+1	 6.68526E+4	 6.40181E-1	 9.82160E+1	 2.47488E-1	 9.89468E+1	 5.58548E-1	 9.88788E+1	
 2.32958E+1	 6.63503E+4	 6.52371E-1	 9.81504E+1	 2.55798E-1	 9.88965E+1	 5.76313E-1	 9.88322E+1	
 2.33124E+1	 6.58505E+4	 6.63065E-1	 9.80836E+1	 2.65645E-1	 9.88444E+1	 5.93800E-1	 9.87841E+1	
 2.33290E+1	 6.53533E+4	 6.74905E-1	 9.80157E+1	 2.75005E-1	 9.87904E+1	 6.12086E-1	 9.87346E+1	
 2.33456E+1	 6.48585E+4	 6.85627E-1	 9.79466E+1	 2.86006E-1	 9.87344E+1	 6.35662E-1	 9.86833E+1	
 2.33623E+1	 6.43663E+4	 6.98188E-1	 9.78764E+1	 2.95787E-1	 9.86762E+1	 6.55830E-1	 9.86303E+1	
 2.33789E+1	 6.38766E+4	 7.09944E-1	 9.78049E+1	 3.06443E-1	 9.86161E+1	 6.75962E-1	 9.85756E+1	
 2.33955E+1	 6.33894E+4	 7.24996E-1	 9.77321E+1	 3.16701E-1	 9.85538E+1	 6.98726E-1	 9.85191E+1	
 2.34121E+1	 6.29047E+4	 7.38523E-1	 9.76578E+1	 3.26416E-1	 9.84896E+1	 7.19758E-1	 9.84609E+1	
 2.34288E+1	 6.24226E+4	 7.52345E-1	 9.75821E+1	 3.35945E-1	 9.84234E+1	 7.40688E-1	 9.84009E+1	
 2.34454E+1	 6.19429E+4	 7.65118E-1	 9.75051E+1	 3.46803E-1	 9.83552E+1	 7.68105E-1	 9.83389E+1	
 2.34620E+1	 6.14658E+4	 7.78262E-1	 9.74267E+1	 3.58154E-1	 9.82848E+1	 7.92117E-1	 9.82749E+1	
 2.34786E+1	 6.09912E+4	 7.90497E-1	 9.73471E+1	 3.70524E-1	 9.82120E+1	 8.16153E-1	 9.82088E+1	
 2.34953E+1	 6.05191E+4	 8.03647E-1	 9.72661E+1	 3.82002E-1	 9.81368E+1	 8.43721E-1	 9.81406E+1	
 2.35119E+1	 6.00494E+4	 8.16080E-1	 9.71839E+1	 3.94052E-1	 9.80593E+1	 8.69666E-1	 9.80703E+1	
 2.35285E+1	 5.95823E+4	 8.30157E-1	 9.71003E+1	 4.05220E-1	 9.79794E+1	 8.98544E-1	 9.79977E+1	
 2.35451E+1	 5.91177E+4	 8.43260E-1	 9.70154E+1	 4.17813E-1	 9.78972E+1	 9.28975E-1	 9.79226E+1	
 2.35618E+1	 5.86556E+4	 8.58037E-1	 9.69290E+1	 4.29448E-1	 9.78126E+1	 9.57042E-1	 9.78451E+1	
 2.35784E+1	 5.81960E+4	 8.71803E-1	 9.68412E+1	 4.42835E-1	 9.77254E+1	 9.85104E-1	 9.77654E+1	
 2.35950E+1	 5.77388E+4	 8.87605E-1	 9.67519E+1	 4.55268E-1	 9.76357E+1	 1.01726E+0	 9.76832E+1	
 2.36116E+1	 5.72842E+4	 9.02351E-1	 9.66610E+1	 4.69727E-1	 9.75433E+1	 1.04757E+0	 9.75984E+1	
 2.36283E+1	 5.68320E+4	 9.20486E-1	 9.65685E+1	 4.84918E-1	 9.74479E+1	 1.07961E+0	 9.75110E+1	
 2.36449E+1	 5.63823E+4	 9.36527E-1	 9.64742E+1	 4.99710E-1	 9.73496E+1	 1.11176E+0	 9.74210E+1	
 2.36615E+1	 5.59351E+4	 9.52182E-1	 9.63783E+1	 5.13278E-1	 9.72484E+1	 1.14748E+0	 9.73282E+1	
 2.36781E+1	 5.54904E+4	 9.66829E-1	 9.62809E+1	 5.27590E-1	 9.71444E+1	 1.18108E+0	 9.72326E+1	
 2.36948E+1	 5.50481E+4	 9.82466E-1	 9.61820E+1	 5.41280E-1	 9.70376E+1	 1.21455E+0	 9.71342E+1	
 2.37114E+1	 5.46083E+4	 9.97274E-1	 9.60815E+1	 5.56449E-1	 9.69279E+1	 1.25478E+0	 9.70328E+1	
 2.37280E+1	 5.41710E+4	 1.01471E+0	 9.59793E+1	 5.70390E-1	 9.68154E+1	 1.29462E+0	 9.69281E+1	
 2.37446E+1	 5.37362E+4	 1.03355E+0	 9.58753E+1	 5.87311E-1	 9.66997E+1	 1.33368E+0	 9.68201E+1	
 2.37613E+1	 5.33038E+4	 1.05287E+0	 9.57694E+1	 6.02806E-1	 9.65808E+1	 1.37667E+0	 9.67088E+1	
 2.37779E+1	 5.28738E+4	 1.07130E+0	 9.56616E+1	 6.18960E-1	 9.64588E+1	 1.41748E+0	 9.65941E+1	
 2.37945E+1	 5.24463E+4	 1.09141E+0	 9.55518E+1	 6.34017E-1	 9.63336E+1	 1.45872E+0	 9.64760E+1	
 2.38111E+1	 5.20213E+4	 1.11026E+0	 9.54400E+1	 6.50627E-1	 9.62052E+1	 1.50520E+0	 9.63542E+1	
 2.38278E+1	 5.15987E+4	 1.13181E+0	 9.53262E+1	 6.66069E-1	 9.60737E+1	 1.54937E+0	 9.62288E+1	
 2.38444E+1	 5.11785E+4	 1.15495E+0	 9.52101E+1	 6.85353E-1	 9.59387E+1	 1.59382E+0	 9.60997E+1	
 2.38610E+1	 5.07608E+4	 1.17795E+0	 9.50917E+1	 7.03172E-1	 9.58000E+1	 1.64439E+0	 9.59667E+1	
 2.38776E+1	 5.03455E+4	 1.19929E+0	 9.49710E+1	 7.21395E-1	 9.56577E+1	 1.69291E+0	 9.58296E+1	
 2.38942E+1	 4.99327E+4	 1.22212E+0	 9.48481E+1	 7.38312E-1	 9.55118E+1	 1.73957E+0	 9.56887E+1	
 2.39109E+1	 4.95222E+4	 1.24312E+0	 9.47229E+1	 7.56994E-1	 9.53625E+1	 1.78869E+0	 9.55438E+1	
 2.39275E+1	 4.91142E+4	 1.26908E+0	 9.45954E+1	 7.74359E-1	 9.52095E+1	 1.84622E+0	 9.53945E+1	
 2.39441E+1	 4.87086E+4	 1.29392E+0	 9.44653E+1	 7.94869E-1	 9.50527E+1	 1.89829E+0	 9.52407E+1	
 2.39607E+1	 4.83055E+4	 1.31957E+0	 9.43326E+1	 8.12845E-1	 9.48921E+1	 1.95025E+0	 9.50827E+1	
 2.39774E+1	 4.79047E+4	 1.34434E+0	 9.41974E+1	 8.30766E-1	 9.47279E+1	 2.01517E+0	 9.49198E+1	
 2.39940E+1	 4.75063E+4	 1.37177E+0	 9.40595E+1	 8.47441E-1	 9.45603E+1	 2.07368E+0	 9.47519E+1	
 2.40106E+1	 4.71104E+4	 1.39711E+0	 9.39189E+1	 8.65922E-1	 9.43891E+1	 2.13117E+0	 9.45792E+1	
 2.40272E+1	 4.67168E+4	 1.42772E+0	 9.37755E+1	 8.85621E-1	 9.42141E+1	 2.19455E+0	 9.44015E+1	
 2.40439E+1	 4.63256E+4	 1.45629E+0	 9.36291E+1	 9.05308E-1	 9.40352E+1	 2.25509E+0	 9.42188E+1	
 2.40605E+1	 4.59368E+4	 1.48578E+0	 9.34798E+1	 9.24177E-1	 9.38524E+1	 2.31627E+0	 9.40311E+1	
 2.40771E+1	 4.55504E+4	 1.51398E+0	 9.33275E+1	 9.44579E-1	 9.36657E+1	 2.38456E+0	 9.38380E+1	
 2.40937E+1	 4.51663E+4	 1.54495E+0	 9.31722E+1	 9.63873E-1	 9.34751E+1	 2.44996E+0	 9.36394E+1	
 2.41104E+1	 4.47847E+4	 1.57375E+0	 9.30139E+1	 9.85272E-1	 9.32804E+1	 2.51510E+0	 9.34355E+1	
 2.41270E+1	 4.44053E+4	 1.60790E+0	 9.28524E+1	 1.00784E+0	 9.30812E+1	 2.58853E+0	 9.32259E+1	
 2.41436E+1	 4.40284E+4	 1.63992E+0	 9.26875E+1	 1.02985E+0	 9.28777E+1	 2.65878E+0	 9.30104E+1	
 2.41602E+1	 4.36538E+4	 1.67233E+0	 9.25193E+1	 1.05048E+0	 9.26699E+1	 2.72582E+0	 9.27893E+1	
 2.41769E+1	 4.32816E+4	 1.70481E+0	 9.23479E+1	 1.07167E+0	 9.24579E+1	 2.80474E+0	 9.25622E+1	
 2.41935E+1	 4.29117E+4	 1.73961E+0	 9.21730E+1	 1.09221E+0	 9.22417E+1	 2.88321E+0	 9.23286E+1	
 2.42101E+1	 4.25441E+4	 1.77396E+0	 9.19947E+1	 1.11395E+0	 9.20213E+1	 2.95587E+0	 9.20888E+1	
 2.42267E+1	 4.21789E+4	 1.81020E+0	 9.18127E+1	 1.13487E+0	 9.17966E+1	 3.02968E+0	 9.18429E+1	
 2.42434E+1	 4.18160E+4	 1.84466E+0	 9.16272E+1	 1.15699E+0	 9.15677E+1	 3.11256E+0	 9.15907E+1	
 2.42600E+1	 4.14554E+4	 1.88135E+0	 9.14380E+1	 1.17785E+0	 9.13344E+1	 3.19074E+0	 9.13318E+1	
 2.42766E+1	 4.10971E+4	 1.91673E+0	 9.12452E+1	 1.20043E+0	 9.10968E+1	 3.26701E+0	 9.10666E+1	
 2.42932E+1	 4.07412E+4	 1.95549E+0	 9.10487E+1	 1.22209E+0	 9.08548E+1	 3.36107E+0	 9.07944E+1	
 2.43099E+1	 4.03875E+4	 1.99259E+0	 9.08482E+1	 1.24601E+0	 9.06082E+1	 3.44679E+0	 9.05148E+1	
 2.43265E+1	 4.00362E+4	 2.03266E+0	 9.06439E+1	 1.26869E+0	 9.03570E+1	 3.52828E+0	 9.02283E+1	
 2.43431E+1	 3.96871E+4	 2.07013E+0	 9.04356E+1	 1.29252E+0	 9.01012E+1	 3.61811E+0	 8.99349E+1	
 2.43597E+1	 3.93404E+4	 2.11085E+0	 9.02234E+1	 1.31400E+0	 8.98408E+1	 3.70363E+0	 8.96342E+1	
 2.43764E+1	 3.89959E+4	 2.14932E+0	 9.00071E+1	 1.33596E+0	 8.95760E+1	 3.78488E+0	 8.93266E+1	
 2.43930E+1	 3.86537E+4	 2.19377E+0	 8.97866E+1	 1.35642E+0	 8.93071E+1	 3.88488E+0	 8.90116E+1	
 2.44096E+1	 3.83137E+4	 2.23574E+0	 8.95618E+1	 1.38017E+0	 8.90337E+1	 3.97807E+0	 8.86887E+1	
 2.44262E+1	 3.79760E+4	 2.27675E+0	 8.93327E+1	 1.40302E+0	 8.87556E+1	 4.06520E+0	 8.83584E+1	
 2.44429E+1	 3.76406E+4	 2.31721E+0	 8.90995E+1	 1.42595E+0	 8.84730E+1	 4.16109E+0	 8.80205E+1	
 2.44595E+1	 3.73074E+4	 2.35968E+0	 8.88620E+1	 1.44824E+0	 8.81859E+1	 4.25301E+0	 8.76750E+1	
 2.44761E+1	 3.69765E+4	 2.40112E+0	 8.86204E+1	 1.47123E+0	 8.78942E+1	 4.33949E+0	 8.73221E+1	
 2.44927E+1	 3.66478E+4	 2.44450E+0	 8.83744E+1	 1.49355E+0	 8.75981E+1	 4.44328E+0	 8.69614E+1	
 2.45094E+1	 3.63214E+4	 2.48638E+0	 8.81241E+1	 1.51721E+0	 8.72973E+1	 4.54099E+0	 8.65924E+1	
 2.45260E+1	 3.59971E+4	 2.53057E+0	 8.78694E+1	 1.53992E+0	 8.69919E+1	 4.63074E+0	 8.62157E+1	
 2.45426E+1	 3.56751E+4	 2.57256E+0	 8.76103E+1	 1.56385E+0	 8.66818E+1	 4.72211E+0	 8.58316E+1	
 2.45592E+1	 3.53553E+4	 2.61652E+0	 8.73469E+1	 1.58594E+0	 8.63671E+1	 4.82379E+0	 8.54396E+1	
 2.45759E+1	 3.50377E+4	 2.65820E+0	 8.70791E+1	 1.60932E+0	 8.60479E+1	 4.91908E+0	 8.50395E+1	
 2.45925E+1	 3.47223E+4	 2.70536E+0	 8.68068E+1	 1.63344E+0	 8.57240E+1	 5.00963E+0	 8.46317E+1	
 2.46091E+1	 3.44090E+4	 2.75036E+0	 8.65299E+1	 1.65645E+0	 8.53953E+1	 5.11346E+0	 8.42160E+1	
 2.46257E+1	 3.40980E+4	 2.79496E+0	 8.62484E+1	 1.67729E+0	 8.50623E+1	 5.21586E+0	 8.37917E+1	
 2.46424E+1	 3.37891E+4	 2.83740E+0	 8.59624E+1	 1.69821E+0	 8.47251E+1	 5.31131E+0	 8.33594E+1	
 2.46590E+1	 3.34824E+4	 2.88236E+0	 8.56721E+1	 1.71763E+0	 8.43838E+1	 5.41087E+0	 8.29191E+1	
 2.46756E+1	 3.31779E+4	 2.92475E+0	 8.53773E+1	 1.73830E+0	 8.40386E+1	 5.50568E+0	 8.24707E+1	
 2.46922E+1	 3.28755E+4	 2.96877E+0	 8.50781E+1	 1.75830E+0	 8.36893E+1	 5.59761E+0	 8.20147E+1	
 2.47089E+1	 3.25753E+4	 3.01466E+0	 8.47743E+1	 1.78143E+0	 8.33356E+1	 5.69607E+0	 8.15509E+1	
 2.47255E+1	 3.22772E+4	 3.05934E+0	 8.44660E+1	 1.80379E+0	 8.29775E+1	 5.78994E+0	 8.10792E+1	
 2.47421E+1	 3.19812E+4	 3.10068E+0	 8.41533E+1	 1.82580E+0	 8.26149E+1	 5.87986E+0	 8.05999E+1	
 2.47587E+1	 3.16874E+4	 3.14398E+0	 8.38363E+1	 1.84657E+0	 8.22480E+1	 5.97642E+0	 8.01130E+1	
 2.47754E+1	 3.13956E+4	 3.18498E+0	 8.35150E+1	 1.86824E+0	 8.18769E+1	 6.06829E+0	 7.96183E+1	
 2.47920E+1	 3.11060E+4	 3.23139E+0	 8.31892E+1	 1.89091E+0	 8.15013E+1	 6.15326E+0	 7.91164E+1	
 2.48086E+1	 3.08185E+4	 3.27654E+0	 8.28589E+1	 1.91273E+0	 8.11214E+1	 6.23740E+0	 7.86075E+1	
 2.48252E+1	 3.05331E+4	 3.31998E+0	 8.25240E+1	 1.93260E+0	 8.07372E+1	 6.32999E+0	 7.80914E+1	
 2.48419E+1	 3.02498E+4	 3.36133E+0	 8.21848E+1	 1.95260E+0	 8.03491E+1	 6.41587E+0	 7.75680E+1	
 2.48585E+1	 2.99685E+4	 3.40418E+0	 8.18414E+1	 1.97109E+0	 7.99571E+1	 6.49572E+0	 7.70377E+1	
 2.48751E+1	 2.96893E+4	 3.44396E+0	 8.14937E+1	 1.98994E+0	 7.95614E+1	 6.58516E+0	 7.65005E+1	
 2.48917E+1	 2.94122E+4	 3.48717E+0	 8.11419E+1	 2.00981E+0	 7.91618E+1	 6.67308E+0	 7.59560E+1	
 2.49084E+1	 2.91371E+4	 3.52863E+0	 8.07857E+1	 2.02948E+0	 7.87583E+1	 6.75342E+0	 7.54046E+1	
 2.49250E+1	 2.88641E+4	 3.56883E+0	 8.04254E+1	 2.04778E+0	 7.83510E+1	 6.83512E+0	 7.48465E+1	
 2.49416E+1	 2.85931E+4	 3.60769E+0	 8.00611E+1	 2.06649E+0	 7.79399E+1	 6.91147E+0	 7.42819E+1	
 2.49582E+1	 2.83242E+4	 3.64750E+0	 7.96928E+1	 2.08387E+0	 7.75253E+1	 6.98257E+0	 7.37113E+1	
 2.49749E+1	 2.80572E+4	 3.68506E+0	 7.93205E+1	 2.10143E+0	 7.71072E+1	 7.05658E+0	 7.31348E+1	
 2.49915E+1	 2.77923E+4	 3.72328E+0	 7.89444E+1	 2.11849E+0	 7.66856E+1	 7.12644E+0	 7.25523E+1	
 2.50081E+1	 2.75294E+4	 3.75970E+0	 7.85646E+1	 2.13655E+0	 7.62606E+1	 7.19004E+0	 7.19643E+1	
 2.50247E+1	 2.72685E+4	 3.79689E+0	 7.81810E+1	 2.15400E+0	 7.58319E+1	 7.25816E+0	 7.13710E+1	
 2.50414E+1	 2.70096E+4	 3.83251E+0	 7.77936E+1	 2.17127E+0	 7.53998E+1	 7.32505E+0	 7.07720E+1	
 2.50580E+1	 2.67526E+4	 3.87111E+0	 7.74026E+1	 2.18826E+0	 7.49643E+1	 7.38454E+0	 7.01679E+1	
 2.50746E+1	 2.64977E+4	 3.90889E+0	 7.70076E+1	 2.20360E+0	 7.45256E+1	 7.44411E+0	 6.95589E+1	
 2.50912E+1	 2.62447E+4	 3.94467E+0	 7.66089E+1	 2.21765E+0	 7.40839E+1	 7.50003E+0	 6.89452E+1	
 2.51079E+1	 2.59936E+4	 3.97948E+0	 7.62067E+1	 2.23198E+0	 7.36394E+1	 7.54887E+0	 6.83272E+1	
 2.51245E+1	 2.57445E+4	 4.01413E+0	 7.58009E+1	 2.24641E+0	 7.31920E+1	 7.60014E+0	 6.77050E+1	
 2.51411E+1	 2.54974E+4	 4.04736E+0	 7.53916E+1	 2.26126E+0	 7.27416E+1	 7.65218E+0	 6.70786E+1	
 2.51577E+1	 2.52522E+4	 4.08013E+0	 7.49790E+1	 2.27539E+0	 7.22884E+1	 7.69744E+0	 6.64482E+1	
 2.51744E+1	 2.50088E+4	 4.11132E+0	 7.45632E+1	 2.28895E+0	 7.18325E+1	 7.73731E+0	 6.58143E+1	
 2.51910E+1	 2.47675E+4	 4.14239E+0	 7.41442E+1	 2.30128E+0	 7.13739E+1	 7.77830E+0	 6.51771E+1	
 2.52076E+1	 2.45280E+4	 4.17208E+0	 7.37221E+1	 2.31326E+0	 7.09129E+1	 7.81735E+0	 6.45366E+1	
 2.52242E+1	 2.42904E+4	 4.20220E+0	 7.32970E+1	 2.32487E+0	 7.04495E+1	 7.85092E+0	 6.38931E+1	
 2.52409E+1	 2.40547E+4	 4.23145E+0	 7.28688E+1	 2.33695E+0	 6.99838E+1	 7.88287E+0	 6.32470E+1	
 2.52575E+1	 2.38209E+4	 4.26093E+0	 7.24377E+1	 2.34869E+0	 6.95157E+1	 7.91127E+0	 6.25983E+1	
 2.52741E+1	 2.35889E+4	 4.28902E+0	 7.20037E+1	 2.36010E+0	 6.90453E+1	 7.93490E+0	 6.19475E+1	
 2.52907E+1	 2.33588E+4	 4.31667E+0	 7.15668E+1	 2.37057E+0	 6.85727E+1	 7.95910E+0	 6.12948E+1	
 2.53074E+1	 2.31306E+4	 4.34557E+0	 7.11271E+1	 2.38049E+0	 6.80981E+1	 7.98017E+0	 6.06402E+1	
 2.53240E+1	 2.29042E+4	 4.37344E+0	 7.06845E+1	 2.39023E+0	 6.76215E+1	 7.99596E+0	 5.99841E+1	
 2.53406E+1	 2.26796E+4	 4.39953E+0	 7.02391E+1	 2.39879E+0	 6.71431E+1	 8.01010E+0	 5.93267E+1	
 2.53572E+1	 2.24569E+4	 4.42510E+0	 6.97911E+1	 2.40601E+0	 6.66631E+1	 8.02157E+0	 5.86683E+1	
 2.53739E+1	 2.22360E+4	 4.44907E+0	 6.93406E+1	 2.41262E+0	 6.61817E+1	 8.02971E+0	 5.80091E+1	
 2.53905E+1	 2.20169E+4	 4.47272E+0	 6.88877E+1	 2.41879E+0	 6.56990E+1	 8.03587E+0	 5.73493E+1	
 2.54071E+1	 2.17996E+4	 4.49512E+0	 6.84324E+1	 2.42497E+0	 6.52151E+1	 8.03935E+0	 5.66891E+1	
 2.54237E+1	 2.15840E+4	 4.51713E+0	 6.79749E+1	 2.43089E+0	 6.47300E+1	 8.03963E+0	 5.60288E+1	
 2.54403E+1	 2.13703E+4	 4.54023E+0	 6.75151E+1	 2.43710E+0	 6.42437E+1	 8.03723E+0	 5.53685E+1	
 2.54570E+1	 2.11583E+4	 4.56224E+0	 6.70531E+1	 2.44329E+0	 6.37562E+1	 8.03198E+0	 5.47086E+1	
 2.54736E+1	 2.09481E+4	 4.58195E+0	 6.65888E+1	 2.44909E+0	 6.32674E+1	 8.02452E+0	 5.40492E+1	
 2.54902E+1	 2.07397E+4	 4.60104E+0	 6.61227E+1	 2.45454E+0	 6.27775E+1	 8.01490E+0	 5.33904E+1	
 2.55068E+1	 2.05330E+4	 4.61885E+0	 6.56546E+1	 2.45970E+0	 6.22866E+1	 8.00193E+0	 5.27326E+1	
 2.55235E+1	 2.03280E+4	 4.63698E+0	 6.51847E+1	 2.46473E+0	 6.17946E+1	 7.98672E+0	 5.20760E+1	
 2.55401E+1	 2.01248E+4	 4.65457E+0	 6.47131E+1	 2.46900E+0	 6.13018E+1	 7.96991E+0	 5.14207E+1	
 2.55567E+1	 1.99232E+4	 4.67022E+0	 6.42397E+1	 2.47234E+0	 6.08081E+1	 7.94924E+0	 5.07669E+1	
 2.55733E+1	 1.97234E+4	 4.68485E+0	 6.37648E+1	 2.47490E+0	 6.03139E+1	 7.92662E+0	 5.01149E+1	
 2.55900E+1	 1.95253E+4	 4.69903E+0	 6.32884E+1	 2.47653E+0	 5.98192E+1	 7.90358E+0	 4.94648E+1	
 2.56066E+1	 1.93289E+4	 4.71263E+0	 6.28106E+1	 2.47731E+0	 5.93243E+1	 7.87622E+0	 4.88167E+1	
 2.56232E+1	 1.91341E+4	 4.72625E+0	 6.23314E+1	 2.47773E+0	 5.88293E+1	 7.84665E+0	 4.81710E+1	
 2.56398E+1	 1.89410E+4	 4.73900E+0	 6.18509E+1	 2.47799E+0	 5.83342E+1	 7.81751E+0	 4.75277E+1	
 2.56565E+1	 1.87496E+4	 4.74943E+0	 6.13693E+1	 2.47809E+0	 5.78391E+1	 7.78220E+0	 4.68870E+1	
 2.56731E+1	 1.85598E+4	 4.75867E+0	 6.08866E+1	 2.47782E+0	 5.73440E+1	 7.74389E+0	 4.62494E+1	
 2.56897E+1	 1.83717E+4	 4.76773E+0	 6.04030E+1	 2.47697E+0	 5.68490E+1	 7.70814E+0	 4.56148E+1	
 2.57063E+1	 1.81852E+4	 4.77665E+0	 5.99185E+1	 2.47561E+0	 5.63543E+1	 7.67061E+0	 4.49832E+1	
 2.57230E+1	 1.80004E+4	 4.78433E+0	 5.94331E+1	 2.47419E+0	 5.58598E+1	 7.62876E+0	 4.43549E+1	
 2.57396E+1	 1.78171E+4	 4.79119E+0	 5.89470E+1	 2.47291E+0	 5.53656E+1	 7.58614E+0	 4.37300E+1	
 2.57562E+1	 1.76355E+4	 4.79732E+0	 5.84602E+1	 2.47172E+0	 5.48716E+1	 7.54446E+0	 4.31086E+1	
 2.57728E+1	 1.74554E+4	 4.80254E+0	 5.79729E+1	 2.47033E+0	 5.43779E+1	 7.49779E+0	 4.24908E+1	
 2.57895E+1	 1.72769E+4	 4.80650E+0	 5.74851E+1	 2.46847E+0	 5.38845E+1	 7.45019E+0	 4.18769E+1	
 2.58061E+1	 1.71001E+4	 4.80942E+0	 5.69969E+1	 2.46590E+0	 5.33916E+1	 7.40526E+0	 4.12669E+1	
 2.58227E+1	 1.69247E+4	 4.81133E+0	 5.65085E+1	 2.46251E+0	 5.28992E+1	 7.35192E+0	 4.06608E+1	
 2.58393E+1	 1.67510E+4	 4.81273E+0	 5.60200E+1	 2.45865E+0	 5.24076E+1	 7.29627E+0	 4.00592E+1	
 2.58560E+1	 1.65788E+4	 4.81350E+0	 5.55313E+1	 2.45452E+0	 5.19168E+1	 7.24617E+0	 3.94620E+1	
 2.58726E+1	 1.64081E+4	 4.81378E+0	 5.50426E+1	 2.44993E+0	 5.14268E+1	 7.19143E+0	 3.88690E+1	
 2.58892E+1	 1.62390E+4	 4.81337E+0	 5.45538E+1	 2.44493E+0	 5.09378E+1	 7.13587E+0	 3.82806E+1	
 2.59058E+1	 1.60714E+4	 4.81219E+0	 5.40652E+1	 2.43961E+0	 5.04498E+1	 7.08410E+0	 3.76966E+1	
 2.59225E+1	 1.59053E+4	 4.81013E+0	 5.35767E+1	 2.43409E+0	 4.99629E+1	 7.02424E+0	 3.71172E+1	
 2.59391E+1	 1.57406E+4	 4.80721E+0	 5.30885E+1	 2.42832E+0	 4.94772E+1	 6.96101E+0	 3.65429E+1	
 2.59557E+1	 1.55775E+4	 4.80334E+0	 5.26006E+1	 2.42212E+0	 4.89926E+1	 6.90476E+0	 3.59734E+1	
 2.59723E+1	 1.54159E+4	 4.79869E+0	 5.21132E+1	 2.41545E+0	 4.85094E+1	 6.84379E+0	 3.54088E+1	
 2.59890E+1	 1.52558E+4	 4.79345E+0	 5.16262E+1	 2.40850E+0	 4.80274E+1	 6.78159E+0	 3.48492E+1	
 2.60056E+1	 1.50971E+4	 4.78790E+0	 5.11398E+1	 2.40160E+0	 4.75469E+1	 6.72144E+0	 3.42946E+1	
 2.60222E+1	 1.49399E+4	 4.78220E+0	 5.06540E+1	 2.39447E+0	 4.70678E+1	 6.66000E+0	 3.37451E+1	
 2.60388E+1	 1.47841E+4	 4.77609E+0	 5.01687E+1	 2.38716E+0	 4.65901E+1	 6.59660E+0	 3.32006E+1	
 2.60555E+1	 1.46297E+4	 4.76944E+0	 4.96842E+1	 2.37946E+0	 4.61139E+1	 6.53277E+0	 3.26614E+1	
 2.60721E+1	 1.44768E+4	 4.76133E+0	 4.92003E+1	 2.37159E+0	 4.56393E+1	 6.47377E+0	 3.21273E+1	
 2.60887E+1	 1.43253E+4	 4.75241E+0	 4.87174E+1	 2.36346E+0	 4.51662E+1	 6.40604E+0	 3.15983E+1	
 2.61053E+1	 1.41752E+4	 4.74306E+0	 4.82353E+1	 2.35588E+0	 4.46948E+1	 6.33541E+0	 3.10750E+1	
 2.61220E+1	 1.40265E+4	 4.73293E+0	 4.77543E+1	 2.34761E+0	 4.42249E+1	 6.27443E+0	 3.05572E+1	
 2.61386E+1	 1.38792E+4	 4.72189E+0	 4.72743E+1	 2.33852E+0	 4.37567E+1	 6.20845E+0	 3.00445E+1	
 2.61552E+1	 1.37333E+4	 4.71013E+0	 4.67955E+1	 2.32895E+0	 4.32905E+1	 6.14118E+0	 2.95373E+1	
 2.61718E+1	 1.35888E+4	 4.69800E+0	 4.63179E+1	 2.31948E+0	 4.28261E+1	 6.07611E+0	 2.90356E+1	
 2.61885E+1	 1.34456E+4	 4.68569E+0	 4.58415E+1	 2.31007E+0	 4.23636E+1	 6.00514E+0	 2.85394E+1	
 2.62051E+1	 1.33037E+4	 4.67287E+0	 4.53664E+1	 2.30081E+0	 4.19030E+1	 5.93690E+0	 2.80490E+1	
 2.62217E+1	 1.31633E+4	 4.65945E+0	 4.48927E+1	 2.29050E+0	 4.14443E+1	 5.87286E+0	 2.75639E+1	
 2.62383E+1	 1.30241E+4	 4.64495E+0	 4.44203E+1	 2.28023E+0	 4.09877E+1	 5.80484E+0	 2.70844E+1	
 2.62550E+1	 1.28863E+4	 4.63148E+0	 4.39494E+1	 2.27045E+0	 4.05330E+1	 5.73578E+0	 2.66104E+1	
 2.62716E+1	 1.27498E+4	 4.61777E+0	 4.34799E+1	 2.26092E+0	 4.00804E+1	 5.67148E+0	 2.61419E+1	
 2.62882E+1	 1.26146E+4	 4.60399E+0	 4.30117E+1	 2.25138E+0	 3.96296E+1	 5.60350E+0	 2.56789E+1	
 2.63048E+1	 1.24807E+4	 4.59000E+0	 4.25450E+1	 2.24183E+0	 3.91807E+1	 5.53431E+0	 2.52214E+1	
 2.63215E+1	 1.23480E+4	 4.57552E+0	 4.20797E+1	 2.23103E+0	 3.87339E+1	 5.47132E+0	 2.47695E+1	
 2.63381E+1	 1.22167E+4	 4.55943E+0	 4.16160E+1	 2.22005E+0	 3.82892E+1	 5.40866E+0	 2.43226E+1	
 2.63547E+1	 1.20866E+4	 4.54387E+0	 4.11538E+1	 2.20947E+0	 3.78467E+1	 5.34070E+0	 2.38812E+1	
 2.63713E+1	 1.19578E+4	 4.52741E+0	 4.06933E+1	 2.19884E+0	 3.74063E+1	 5.27130E+0	 2.34453E+1	
 2.63880E+1	 1.18303E+4	 4.51075E+0	 4.02345E+1	 2.18804E+0	 3.69680E+1	 5.20963E+0	 2.30149E+1	
 2.64046E+1	 1.17040E+4	 4.49238E+0	 3.97775E+1	 2.17699E+0	 3.65320E+1	 5.14250E+0	 2.25898E+1	
 2.64212E+1	 1.15789E+4	 4.47434E+0	 3.93223E+1	 2.16478E+0	 3.60982E+1	 5.07034E+0	 2.21703E+1	
 2.64378E+1	 1.14550E+4	 4.45740E+0	 3.88688E+1	 2.15328E+0	 3.56669E+1	 5.00451E+0	 2.17566E+1	
 2.64545E+1	 1.13324E+4	 4.44046E+0	 3.84171E+1	 2.14122E+0	 3.52378E+1	 4.93833E+0	 2.13482E+1	
 2.64711E+1	 1.12110E+4	 4.42290E+0	 3.79672E+1	 2.12898E+0	 3.48112E+1	 4.87184E+0	 2.09453E+1	
 2.64877E+1	 1.10907E+4	 4.40509E+0	 3.75190E+1	 2.11534E+0	 3.43872E+1	 4.81026E+0	 2.05477E+1	
 2.65043E+1	 1.09717E+4	 4.38572E+0	 3.70728E+1	 2.10214E+0	 3.39659E+1	 4.74516E+0	 2.01553E+1	
 2.65210E+1	 1.08538E+4	 4.36812E+0	 3.66284E+1	 2.09011E+0	 3.35471E+1	 4.67874E+0	 1.97682E+1	
 2.65376E+1	 1.07372E+4	 4.35029E+0	 3.61858E+1	 2.07881E+0	 3.31306E+1	 4.61813E+0	 1.93864E+1	
 2.65542E+1	 1.06216E+4	 4.33274E+0	 3.57450E+1	 2.06724E+0	 3.27164E+1	 4.55436E+0	 1.90097E+1	
 2.65708E+1	 1.05073E+4	 4.31308E+0	 3.53061E+1	 2.05560E+0	 3.23045E+1	 4.48855E+0	 1.86383E+1	
 2.65875E+1	 1.03940E+4	 4.29328E+0	 3.48692E+1	 2.04213E+0	 3.18952E+1	 4.43032E+0	 1.82720E+1	
 2.66041E+1	 1.02819E+4	 4.27389E+0	 3.44343E+1	 2.02864E+0	 3.14885E+1	 4.37047E+0	 1.79106E+1	
 2.66207E+1	 1.01710E+4	 4.25455E+0	 3.40013E+1	 2.01599E+0	 3.10844E+1	 4.30374E+0	 1.75544E+1	
 2.66373E+1	 1.00611E+4	 4.23450E+0	 3.35704E+1	 2.00376E+0	 3.06829E+1	 4.24185E+0	 1.72034E+1	
 2.66540E+1	 9.95241E+3	 4.21460E+0	 3.31415E+1	 1.99106E+0	 3.02838E+1	 4.18552E+0	 1.68573E+1	
 2.66706E+1	 9.84477E+3	 4.19428E+0	 3.27146E+1	 1.97822E+0	 2.98873E+1	 4.12608E+0	 1.65160E+1	
 2.66872E+1	 9.73823E+3	 4.17457E+0	 3.22897E+1	 1.96505E+0	 2.94933E+1	 4.06214E+0	 1.61797E+1	
 2.67038E+1	 9.63278E+3	 4.15419E+0	 3.18669E+1	 1.95258E+0	 2.91019E+1	 4.00305E+0	 1.58485E+1	
 2.67205E+1	 9.52840E+3	 4.13415E+0	 3.14462E+1	 1.94018E+0	 2.87131E+1	 3.94384E+0	 1.55221E+1	
 2.67371E+1	 9.42508E+3	 4.11293E+0	 3.10275E+1	 1.92848E+0	 2.83266E+1	 3.88385E+0	 1.52006E+1	
 2.67537E+1	 9.32283E+3	 4.09217E+0	 3.06110E+1	 1.91600E+0	 2.79425E+1	 3.82940E+0	 1.48838E+1	
 2.67703E+1	 9.22162E+3	 4.07006E+0	 3.01966E+1	 1.90367E+0	 2.75609E+1	 3.77218E+0	 1.45716E+1	
 2.67870E+1	 9.12146E+3	 4.04875E+0	 2.97845E+1	 1.89036E+0	 2.71819E+1	 3.71277E+0	 1.42642E+1	
 2.68036E+1	 9.02233E+3	 4.02619E+0	 2.93745E+1	 1.87772E+0	 2.68055E+1	 3.65817E+0	 1.39615E+1	
 2.68202E+1	 8.92422E+3	 4.00487E+0	 2.89668E+1	 1.86437E+0	 2.64316E+1	 3.59953E+0	 1.36635E+1	
 2.68368E+1	 8.82713E+3	 3.98121E+0	 2.85614E+1	 1.85142E+0	 2.60604E+1	 3.54338E+0	 1.33701E+1	
 2.68535E+1	 8.73104E+3	 3.95823E+0	 2.81584E+1	 1.83705E+0	 2.56919E+1	 3.49228E+0	 1.30812E+1	
 2.68701E+1	 8.63596E+3	 3.93626E+0	 2.77576E+1	 1.82435E+0	 2.53262E+1	 3.43856E+0	 1.27965E+1	
 2.68867E+1	 8.54187E+3	 3.91458E+0	 2.73591E+1	 1.81154E+0	 2.49629E+1	 3.38125E+0	 1.25164E+1	
 2.69033E+1	 8.44876E+3	 3.89179E+0	 2.69628E+1	 1.79906E+0	 2.46022E+1	 3.32815E+0	 1.22409E+1	
 2.69199E+1	 8.35662E+3	 3.86883E+0	 2.65688E+1	 1.78582E+0	 2.42441E+1	 3.27902E+0	 1.19695E+1	
 2.69366E+1	 8.26546E+3	 3.84473E+0	 2.61772E+1	 1.77222E+0	 2.38887E+1	 3.22754E+0	 1.17023E+1	
 2.69532E+1	 8.17525E+3	 3.82138E+0	 2.57881E+1	 1.75754E+0	 2.35360E+1	 3.17476E+0	 1.14394E+1	
 2.69698E+1	 8.08599E+3	 3.79729E+0	 2.54013E+1	 1.74370E+0	 2.31863E+1	 3.12793E+0	 1.11806E+1	
 2.69864E+1	 7.99767E+3	 3.77522E+0	 2.50169E+1	 1.72993E+0	 2.28392E+1	 3.07764E+0	 1.09257E+1	
 2.70031E+1	 7.91029E+3	 3.75219E+0	 2.46347E+1	 1.71813E+0	 2.24948E+1	 3.02127E+0	 1.06752E+1	
 2.70197E+1	 7.82384E+3	 3.72971E+0	 2.42549E+1	 1.70537E+0	 2.21528E+1	 2.97429E+0	 1.04290E+1	
 2.70363E+1	 7.73830E+3	 3.70376E+0	 2.38776E+1	 1.69269E+0	 2.18133E+1	 2.92506E+0	 1.01867E+1	
 2.70529E+1	 7.65367E+3	 3.68036E+0	 2.35027E+1	 1.68019E+0	 2.14763E+1	 2.87413E+0	 9.94854E+0	
 2.70696E+1	 7.56995E+3	 3.65577E+0	 2.31303E+1	 1.66797E+0	 2.11419E+1	 2.82819E+0	 9.71436E+0	
 2.70862E+1	 7.48712E+3	 3.63242E+0	 2.27603E+1	 1.65477E+0	 2.08099E+1	 2.78028E+0	 9.48402E+0	
 2.71028E+1	 7.40518E+3	 3.60572E+0	 2.23929E+1	 1.64180E+0	 2.04806E+1	 2.73041E+0	 9.25770E+0	
 2.71194E+1	 7.32411E+3	 3.57908E+0	 2.20281E+1	 1.62703E+0	 2.01540E+1	 2.68617E+0	 9.03525E+0	
 2.71361E+1	 7.24392E+3	 3.55352E+0	 2.16660E+1	 1.61417E+0	 1.98302E+1	 2.64046E+0	 8.81649E+0	
 2.71527E+1	 7.16460E+3	 3.52873E+0	 2.13065E+1	 1.60082E+0	 1.95091E+1	 2.59235E+0	 8.60159E+0	
 2.71693E+1	 7.08613E+3	 3.50257E+0	 2.09496E+1	 1.58777E+0	 1.91905E+1	 2.54966E+0	 8.39041E+0	
 2.71859E+1	 7.00850E+3	 3.47839E+0	 2.05952E+1	 1.57380E+0	 1.88747E+1	 2.50554E+0	 8.18280E+0	
 2.72026E+1	 6.93172E+3	 3.45233E+0	 2.02433E+1	 1.56103E+0	 1.85615E+1	 2.45798E+0	 7.97895E+0	
 2.72192E+1	 6.85577E+3	 3.42735E+0	 1.98941E+1	 1.54714E+0	 1.82510E+1	 2.41659E+0	 7.77876E+0	
 2.72358E+1	 6.78065E+3	 3.39859E+0	 1.95476E+1	 1.53389E+0	 1.79432E+1	 2.37518E+0	 7.58197E+0	
 2.72524E+1	 6.70635E+3	 3.37302E+0	 1.92038E+1	 1.52106E+0	 1.76380E+1	 2.32833E+0	 7.38880E+0	
 2.72691E+1	 6.63286E+3	 3.34595E+0	 1.88627E+1	 1.50820E+0	 1.73354E+1	 2.28432E+0	 7.19936E+0	
 2.72857E+1	 6.56017E+3	 3.32091E+0	 1.85243E+1	 1.49417E+0	 1.70354E+1	 2.24490E+0	 7.01335E+0	
 2.73023E+1	 6.48828E+3	 3.29235E+0	 1.81885E+1	 1.48042E+0	 1.67383E+1	 2.20337E+0	 6.83067E+0	
 2.73189E+1	 6.41718E+3	 3.26354E+0	 1.78557E+1	 1.46453E+0	 1.64441E+1	 2.16029E+0	 6.65146E+0	
 2.73356E+1	 6.34686E+3	 3.23579E+0	 1.75258E+1	 1.45125E+0	 1.61528E+1	 2.12152E+0	 6.47561E+0	
 2.73522E+1	 6.27732E+3	 3.20881E+0	 1.71986E+1	 1.43797E+0	 1.58641E+1	 2.08126E+0	 6.30301E+0	
 2.73688E+1	 6.20854E+3	 3.18021E+0	 1.68743E+1	 1.42615E+0	 1.55780E+1	 2.03924E+0	 6.13378E+0	
 2.73854E+1	 6.14053E+3	 3.15405E+0	 1.65527E+1	 1.41380E+0	 1.52943E+1	 2.00194E+0	 5.96782E+0	
 2.74021E+1	 6.07327E+3	 3.12400E+0	 1.62340E+1	 1.40183E+0	 1.50130E+1	 1.96363E+0	 5.80495E+0	
 2.74187E+1	 6.00675E+3	 3.09392E+0	 1.59184E+1	 1.38743E+0	 1.47344E+1	 1.92248E+0	 5.64536E+0	
 2.74353E+1	 5.94098E+3	 3.06448E+0	 1.56057E+1	 1.37447E+0	 1.44585E+1	 1.88561E+0	 5.48896E+0	
 2.74519E+1	 5.87594E+3	 3.03512E+0	 1.52961E+1	 1.36080E+0	 1.41852E+1	 1.84567E+0	 5.33572E+0	
 2.74686E+1	 5.81162E+3	 3.00403E+0	 1.49895E+1	 1.34754E+0	 1.39146E+1	 1.80703E+0	 5.18571E+0	
 2.74852E+1	 5.74803E+3	 2.97403E+0	 1.46860E+1	 1.33338E+0	 1.36468E+1	 1.77273E+0	 5.03869E+0	
 2.75018E+1	 5.68514E+3	 2.94254E+0	 1.43857E+1	 1.31977E+0	 1.33818E+1	 1.73930E+0	 4.89446E+0	
 2.75184E+1	 5.62296E+3	 2.91375E+0	 1.40884E+1	 1.30553E+0	 1.31195E+1	 1.70391E+0	 4.75305E+0	
 2.75351E+1	 5.56148E+3	 2.88329E+0	 1.37941E+1	 1.29253E+0	 1.28600E+1	 1.66422E+0	 4.61472E+0	
 2.75517E+1	 5.50070E+3	 2.85556E+0	 1.35028E+1	 1.27873E+0	 1.26031E+1	 1.62860E+0	 4.47949E+0	
 2.75683E+1	 5.44059E+3	 2.82501E+0	 1.32144E+1	 1.26593E+0	 1.23489E+1	 1.59361E+0	 4.34716E+0	
 2.75849E+1	 5.38117E+3	 2.79621E+0	 1.29290E+1	 1.25152E+0	 1.20974E+1	 1.55764E+0	 4.21774E+0	
 2.76016E+1	 5.32242E+3	 2.76378E+0	 1.26468E+1	 1.23825E+0	 1.18486E+1	 1.52577E+0	 4.09111E+0	
 2.76182E+1	 5.26433E+3	 2.73338E+0	 1.23677E+1	 1.22368E+0	 1.16027E+1	 1.49285E+0	 3.96714E+0	
 2.76348E+1	 5.20691E+3	 2.69859E+0	 1.20920E+1	 1.21070E+0	 1.13595E+1	 1.45755E+0	 3.84597E+0	
 2.76514E+1	 5.15014E+3	 2.66449E+0	 1.18197E+1	 1.19588E+0	 1.11191E+1	 1.42619E+0	 3.72754E+0	
 2.76681E+1	 5.09401E+3	 2.63160E+0	 1.15508E+1	 1.18300E+0	 1.08814E+1	 1.39164E+0	 3.61181E+0	
 2.76847E+1	 5.03853E+3	 2.60012E+0	 1.12852E+1	 1.16919E+0	 1.06464E+1	 1.35848E+0	 3.49887E+0	
 2.77013E+1	 4.98368E+3	 2.56695E+0	 1.10229E+1	 1.15525E+0	 1.04142E+1	 1.32913E+0	 3.38849E+0	
 2.77179E+1	 4.92946E+3	 2.53509E+0	 1.07639E+1	 1.14042E+0	 1.01849E+1	 1.29903E+0	 3.28055E+0	
 2.77346E+1	 4.87585E+3	 2.50104E+0	 1.05083E+1	 1.12636E+0	 9.95844E+0	 1.26608E+0	 3.17521E+0	
 2.77512E+1	 4.82287E+3	 2.46827E+0	 1.02560E+1	 1.11210E+0	 9.73482E+0	 1.23719E+0	 3.07240E+0	
 2.77678E+1	 4.77049E+3	 2.43316E+0	 1.00072E+1	 1.09940E+0	 9.51389E+0	 1.20548E+0	 2.97208E+0	
 2.77844E+1	 4.71872E+3	 2.39999E+0	 9.76183E+0	 1.08600E+0	 9.29557E+0	 1.17432E+0	 2.87435E+0	
 2.78011E+1	 4.66755E+3	 2.36386E+0	 9.51999E+0	 1.07338E+0	 9.07984E+0	 1.14678E+0	 2.77902E+0	
 2.78177E+1	 4.61696E+3	 2.33125E+0	 9.28164E+0	 1.05902E+0	 8.86682E+0	 1.11974E+0	 2.68594E+0	
 2.78343E+1	 4.56697E+3	 2.29472E+0	 9.04681E+0	 1.04564E+0	 8.65656E+0	 1.09153E+0	 2.59513E+0	
 2.78509E+1	 4.51755E+3	 2.26155E+0	 8.81551E+0	 1.03047E+0	 8.44916E+0	 1.06102E+0	 2.50672E+0	
 2.78676E+1	 4.46871E+3	 2.22241E+0	 8.58788E+0	 1.01609E+0	 8.24470E+0	 1.03540E+0	 2.42063E+0	
 2.78842E+1	 4.42043E+3	 2.18970E+0	 8.36390E+0	 1.00242E+0	 8.04305E+0	 1.00888E+0	 2.33667E+0	
 2.79008E+1	 4.37272E+3	 2.15453E+0	 8.14336E+0	 9.89289E-1	 7.84408E+0	 9.79623E-1	 2.25500E+0	
 2.79174E+1	 4.32556E+3	 2.12220E+0	 7.92625E+0	 9.74438E-1	 7.64790E+0	 9.55363E-1	 2.17554E+0	
 2.79341E+1	 4.27896E+3	 2.08553E+0	 7.71264E+0	 9.61098E-1	 7.45454E+0	 9.27726E-1	 2.09820E+0	
 2.79507E+1	 4.23290E+3	 2.05254E+0	 7.50257E+0	 9.46193E-1	 7.26400E+0	 9.01252E-1	 2.02309E+0	
 2.79673E+1	 4.18738E+3	 2.01288E+0	 7.29619E+0	 9.31793E-1	 7.07639E+0	 8.77826E-1	 1.95002E+0	
 2.79839E+1	 4.14239E+3	 1.97993E+0	 7.09350E+0	 9.18099E-1	 6.89159E+0	 8.53898E-1	 1.87890E+0	
 2.80006E+1	 4.09793E+3	 1.94540E+0	 6.89423E+0	 9.05148E-1	 6.70944E+0	 8.28415E-1	 1.80981E+0	
 2.80172E+1	 4.05400E+3	 1.91284E+0	 6.69836E+0	 8.91231E-1	 6.52998E+0	 8.05898E-1	 1.74269E+0	
 2.80338E+1	 4.01059E+3	 1.87693E+0	 6.50598E+0	 8.78928E-1	 6.35314E+0	 7.82976E-1	 1.67744E+0	
 2.80504E+1	 3.96768E+3	 1.84420E+0	 6.31707E+0	 8.64957E-1	 6.17893E+0	 7.58019E-1	 1.61415E+0	
 2.80671E+1	 3.92529E+3	 1.80490E+0	 6.13183E+0	 8.51337E-1	 6.00747E+0	 7.36630E-1	 1.55277E+0	
 2.80837E+1	 3.88340E+3	 1.77221E+0	 5.95023E+0	 8.38363E-1	 5.83867E+0	 7.15596E-1	 1.49313E+0	
 2.81003E+1	 3.84200E+3	 1.73803E+0	 5.77204E+0	 8.26149E-1	 5.67238E+0	 6.92589E-1	 1.43529E+0	
 2.81169E+1	 3.80110E+3	 1.70698E+0	 5.59715E+0	 8.12485E-1	 5.50868E+0	 6.72655E-1	 1.37922E+0	
 2.81336E+1	 3.76068E+3	 1.67262E+0	 5.42558E+0	 7.99629E-1	 5.34763E+0	 6.53552E-1	 1.32476E+0	
 2.81502E+1	 3.72074E+3	 1.64232E+0	 5.25730E+0	 7.84309E-1	 5.18939E+0	 6.33230E-1	 1.27191E+0	
 2.81668E+1	 3.68128E+3	 1.60462E+0	 5.09247E+0	 7.68474E-1	 5.03427E+0	 6.08781E-1	 1.22090E+0	
 2.81834E+1	 3.64230E+3	 1.57291E+0	 4.93116E+0	 7.53209E-1	 4.88225E+0	 5.89711E-1	 1.17168E+0	
 2.82001E+1	 3.60377E+3	 1.53968E+0	 4.77315E+0	 7.39606E-1	 4.73312E+0	 5.70291E-1	 1.12404E+0	
 2.82167E+1	 3.56572E+3	 1.50926E+0	 4.61837E+0	 7.25623E-1	 4.58674E+0	 5.49854E-1	 1.07804E+0	
 2.82333E+1	 3.52811E+3	 1.47551E+0	 4.46685E+0	 7.13432E-1	 4.44298E+0	 5.32188E-1	 1.03360E+0	
 2.82499E+1	 3.49096E+3	 1.44581E+0	 4.31855E+0	 6.99701E-1	 4.30181E+0	 5.14626E-1	 9.90610E-1	
 2.82666E+1	 3.45426E+3	 1.41260E+0	 4.17344E+0	 6.86963E-1	 4.16328E+0	 4.95738E-1	 9.49116E-1	
 2.82832E+1	 3.41800E+3	 1.38337E+0	 4.03150E+0	 6.72130E-1	 4.02751E+0	 4.79578E-1	 9.09061E-1	
 2.82998E+1	 3.38217E+3	 1.35035E+0	 3.89272E+0	 6.59219E-1	 3.89450E+0	 4.63659E-1	 8.70323E-1	
 2.83164E+1	 3.34678E+3	 1.32142E+0	 3.75709E+0	 6.44926E-1	 3.76422E+0	 4.45189E-1	 8.32998E-1	
 2.83331E+1	 3.31182E+3	 1.28565E+0	 3.62474E+0	 6.32623E-1	 3.63659E+0	 4.29661E-1	 7.97069E-1	
 2.83497E+1	 3.27728E+3	 1.25605E+0	 3.49571E+0	 6.17330E-1	 3.51172E+0	 4.12381E-1	 7.62487E-1	
 2.83663E+1	 3.24317E+3	 1.22544E+0	 3.36974E+0	 6.04318E-1	 3.38968E+0	 3.95482E-1	 7.29309E-1	
 2.83829E+1	 3.20946E+3	 1.19731E+0	 3.24675E+0	 5.90272E-1	 3.27034E+0	 3.81013E-1	 6.97419E-1	
 2.83995E+1	 3.17617E+3	 1.16773E+0	 3.12668E+0	 5.77026E-1	 3.15372E+0	 3.67401E-1	 6.66683E-1	
 2.84162E+1	 3.14328E+3	 1.14045E+0	 3.00951E+0	 5.62867E-1	 3.03985E+0	 3.53884E-1	 6.37060E-1	
 2.84328E+1	 3.11079E+3	 1.11079E+0	 2.89522E+0	 5.50474E-1	 2.92862E+0	 3.38887E-1	 6.08609E-1	
 2.84494E+1	 3.07871E+3	 1.08348E+0	 2.78383E+0	 5.37298E-1	 2.81996E+0	 3.26428E-1	 5.81285E-1	
 2.84660E+1	 3.04701E+3	 1.05297E+0	 2.67538E+0	 5.25992E-1	 2.71373E+0	 3.11703E-1	 5.55078E-1	
 2.84827E+1	 3.01570E+3	 1.02619E+0	 2.56983E+0	 5.13205E-1	 2.60992E+0	 2.97602E-1	 5.30054E-1	
 2.84993E+1	 2.98478E+3	 9.96657E-1	 2.46714E+0	 5.01851E-1	 2.50851E+0	 2.85512E-1	 5.06107E-1	
 2.85159E+1	 2.95424E+3	 9.71958E-1	 2.36720E+0	 4.88606E-1	 2.40956E+0	 2.73565E-1	 4.83146E-1	
 2.85325E+1	 2.92407E+3	 9.44214E-1	 2.26993E+0	 4.77197E-1	 2.31308E+0	 2.60335E-1	 4.61219E-1	
 2.85492E+1	 2.89428E+3	 9.20698E-1	 2.17525E+0	 4.64236E-1	 2.21903E+0	 2.49622E-1	 4.40276E-1	
 2.85658E+1	 2.86485E+3	 8.91803E-1	 2.08324E+0	 4.51723E-1	 2.12753E+0	 2.37569E-1	 4.20268E-1	
 2.85824E+1	 2.83579E+3	 8.67693E-1	 1.99392E+0	 4.39368E-1	 2.03851E+0	 2.26118E-1	 4.01224E-1	
 2.85990E+1	 2.80709E+3	 8.42161E-1	 1.90712E+0	 4.27436E-1	 1.95191E+0	 2.16261E-1	 3.83056E-1	
 2.86157E+1	 2.77875E+3	 8.17820E-1	 1.82285E+0	 4.14510E-1	 1.86780E+0	 2.06497E-1	 3.65694E-1	
 2.86323E+1	 2.75075E+3	 7.91648E-1	 1.74114E+0	 4.02450E-1	 1.78619E+0	 1.95197E-1	 3.49197E-1	
 2.86489E+1	 2.72311E+3	 7.68096E-1	 1.66196E+0	 3.90274E-1	 1.70699E+0	 1.85740E-1	 3.33552E-1	
 2.86655E+1	 2.69581E+3	 7.43146E-1	 1.58525E+0	 3.79868E-1	 1.63005E+0	 1.75705E-1	 3.18708E-1	
 2.86822E+1	 2.66885E+3	 7.22123E-1	 1.51086E+0	 3.68890E-1	 1.55525E+0	 1.65938E-1	 3.04677E-1	
 2.86988E+1	 2.64223E+3	 6.98661E-1	 1.43873E+0	 3.59715E-1	 1.48246E+0	 1.57529E-1	 2.91393E-1	
 2.87154E+1	 2.61594E+3	 6.78711E-1	 1.36881E+0	 3.48800E-1	 1.41168E+0	 1.49479E-1	 2.78785E-1	
 2.87320E+1	 2.58998E+3	 6.55289E-1	 1.30109E+0	 3.38967E-1	 1.34298E+0	 1.41466E-1	 2.66836E-1	
 2.87487E+1	 2.56435E+3	 6.32130E-1	 1.23574E+0	 3.26077E-1	 1.27654E+0	 1.32961E-1	 2.55565E-1	
 2.87653E+1	 2.53904E+3	 6.09499E-1	 1.17270E+0	 3.15282E-1	 1.21247E+0	 1.26409E-1	 2.44913E-1	
 2.87819E+1	 2.51405E+3	 5.88282E-1	 1.11190E+0	 3.03976E-1	 1.15060E+0	 1.20392E-1	 2.34777E-1	
 2.87985E+1	 2.48937E+3	 5.65375E-1	 1.05333E+0	 2.93828E-1	 1.09088E+0	 1.14008E-1	 2.25151E-1	
 2.88152E+1	 2.46500E+3	 5.45113E-1	 9.96959E-1	 2.82763E-1	 1.03328E+0	 1.09239E-1	 2.15982E-1	
 2.88318E+1	 2.44095E+3	 5.22808E-1	 9.42746E-1	 2.73067E-1	 9.77751E-1	 1.04736E-1	 2.07195E-1	
 2.88484E+1	 2.41720E+3	 5.04784E-1	 8.90580E-1	 2.62029E-1	 9.24294E-1	 9.94574E-2	 1.98809E-1	
 2.88650E+1	 2.39375E+3	 4.82618E-1	 8.40454E-1	 2.51697E-1	 8.72973E-1	 9.52169E-2	 1.90814E-1	
 2.88817E+1	 2.37060E+3	 4.65390E-1	 7.92328E-1	 2.42470E-1	 8.23606E-1	 9.16194E-2	 1.83141E-1	
 2.88983E+1	 2.34774E+3	 4.47173E-1	 7.46002E-1	 2.34690E-1	 7.75937E-1	 8.81538E-2	 1.75757E-1	
 2.89149E+1	 2.32518E+3	 4.31331E-1	 7.01405E-1	 2.26274E-1	 7.29886E-1	 8.56480E-2	 1.68620E-1	
 2.89315E+1	 2.30290E+3	 4.13615E-1	 6.58511E-1	 2.18902E-1	 6.85413E-1	 8.35535E-2	 1.61671E-1	
 2.89482E+1	 2.28091E+3	 3.98588E-1	 6.17279E-1	 2.09923E-1	 6.42573E-1	 8.15623E-2	 1.54890E-1	
 2.89648E+1	 2.25921E+3	 3.79103E-1	 5.77800E-1	 2.00910E-1	 6.01531E-1	 8.02004E-2	 1.48246E-1	
 2.89814E+1	 2.23778E+3	 3.63766E-1	 5.40088E-1	 1.92314E-1	 5.62248E-1	 7.90781E-2	 1.41705E-1	
 2.89980E+1	 2.21662E+3	 3.47525E-1	 5.03979E-1	 1.84655E-1	 5.24588E-1	 7.78901E-2	 1.35258E-1	
 2.90147E+1	 2.19575E+3	 3.33684E-1	 4.69397E-1	 1.76369E-1	 4.88522E-1	 7.70263E-2	 1.28896E-1	
 2.90313E+1	 2.17514E+3	 3.17872E-1	 4.36321E-1	 1.69203E-1	 4.53999E-1	 7.63029E-2	 1.22599E-1	
 2.90479E+1	 2.15479E+3	 3.04301E-1	 4.04736E-1	 1.60470E-1	 4.21064E-1	 7.56670E-2	 1.16358E-1	
 2.90645E+1	 2.13471E+3	 2.87345E-1	 3.74701E-1	 1.52021E-1	 3.89846E-1	 7.49276E-2	 1.10173E-1	
 2.90812E+1	 2.11490E+3	 2.73815E-1	 3.46214E-1	 1.44154E-1	 3.60258E-1	 7.44457E-2	 1.04038E-1	
 2.90978E+1	 2.09534E+3	 2.59603E-1	 3.19135E-1	 1.37200E-1	 3.32151E-1	 7.39156E-2	 9.79454E-2	
 2.91144E+1	 2.07603E+3	 2.47119E-1	 2.93411E-1	 1.29679E-1	 3.05489E-1	 7.30209E-2	 9.19108E-2	
 2.91310E+1	 2.05698E+3	 2.33844E-1	 2.68995E-1	 1.22752E-1	 2.80271E-1	 7.23265E-2	 8.59416E-2	
 2.91477E+1	 2.03818E+3	 2.22365E-1	 2.45835E-1	 1.15109E-1	 2.56509E-1	 7.13704E-2	 8.00401E-2	
 2.91643E+1	 2.01962E+3	 2.09405E-1	 2.23917E-1	 1.08860E-1	 2.34134E-1	 6.98608E-2	 7.42399E-2	
 2.91809E+1	 2.00131E+3	 1.97906E-1	 2.03239E-1	 1.02374E-1	 2.13032E-1	 6.82115E-2	 6.85695E-2	
 2.91975E+1	 1.98324E+3	 1.84951E-1	 1.83804E-1	 9.72390E-2	 1.93090E-1	 6.64378E-2	 6.30396E-2	
 2.92142E+1	 1.96541E+3	 1.74235E-1	 1.65569E-1	 9.15110E-2	 1.74234E-1	 6.42053E-2	 5.76742E-2	
 2.92308E+1	 1.94781E+3	 1.62483E-1	 1.48476E-1	 8.66231E-2	 1.56438E-1	 6.23451E-2	 5.24769E-2	
 2.92474E+1	 1.93045E+3	 1.52751E-1	 1.32473E-1	 8.09949E-2	 1.39693E-1	 6.01690E-2	 4.74454E-2	
 2.92640E+1	 1.91332E+3	 1.41665E-1	 1.17527E-1	 7.63701E-2	 1.23973E-1	 5.77708E-2	 4.26018E-2	
 2.92807E+1	 1.89642E+3	 1.31102E-1	 1.03680E-1	 7.08484E-2	 1.09265E-1	 5.54592E-2	 3.79515E-2	
 2.92973E+1	 1.87975E+3	 1.21394E-1	 9.08620E-2	 6.63132E-2	 9.55628E-2	 5.29349E-2	 3.34999E-2	
 2.93139E+1	 1.86329E+3	 1.12721E-1	 7.89771E-2	 6.15373E-2	 8.27905E-2	 5.00562E-2	 2.92702E-2	
 2.93305E+1	 1.84706E+3	 1.03660E-1	 6.79925E-2	 5.69731E-2	 7.09512E-2	 4.63108E-2	 2.53125E-2	
 2.93472E+1	 1.83105E+3	 9.50265E-2	 5.79061E-2	 5.19675E-2	 6.00680E-2	 4.32089E-2	 2.16360E-2	
 2.93638E+1	 1.81525E+3	 8.54091E-2	 4.87463E-2	 4.72444E-2	 5.01567E-2	 4.00167E-2	 1.82180E-2	
 2.93804E+1	 1.79967E+3	 7.67622E-2	 4.05136E-2	 4.20951E-2	 4.12316E-2	 3.56574E-2	 1.51102E-2	
 2.93970E+1	 1.78430E+3	 6.76252E-2	 3.31838E-2	 3.74281E-2	 3.32872E-2	 3.21485E-2	 1.23255E-2	
 2.94137E+1	 1.76914E+3	 6.01631E-2	 2.66966E-2	 3.22031E-2	 2.63310E-2	 2.85474E-2	 9.83278E-3	
 2.94303E+1	 1.75418E+3	 5.24596E-2	 2.09793E-2	 2.77722E-2	 2.03394E-2	 2.45173E-2	 7.65347E-3	
 2.94469E+1	 1.73943E+3	 4.62348E-2	 1.59690E-2	 2.30616E-2	 1.52611E-2	 2.11653E-2	 5.77734E-3	
 2.94635E+1	 1.72489E+3	 3.92925E-2	 1.16272E-2	 1.92892E-2	 1.10302E-2	 1.80796E-2	 4.16560E-3	
 2.94802E+1	 1.71054E+3	 3.30704E-2	 7.95372E-3	 1.54108E-2	 7.56369E-3	 1.41706E-2	 2.84112E-3	
 2.94968E+1	 1.69639E+3	 2.56509E-2	 4.97272E-3	 1.23719E-2	 4.78818E-3	 1.12541E-2	 1.79696E-3	
 2.95134E+1	 1.68244E+3	 1.90975E-2	 2.70107E-3	 9.09602E-3	 2.64352E-3	 8.43678E-3	 9.88277E-4	
 2.95300E+1	 1.66868E+3	 1.14579E-2	 1.14991E-3	 5.91330E-3	 1.14408E-3	 5.26118E-3	 4.25718E-4	
 2.95467E+1	 1.65511E+3	 5.59683E-3	 2.84124E-4	 2.76947E-3	 2.76671E-4	 2.55239E-3	 1.04824E-4	
 2.95633E+1	 1.64173E+3	 0.00000E+0	 0.00000E+0	-0.00000E+0	 0.00000E+0	 0.00000E+0	 0.00000E+0	
ELUstop :

MWDstart :
Molar mass	I2: VWD 1, Signal A	Integral[%]	I2: VWD 1, Signal B	Integral[%]	I2: RID 1, RI Signal	Integral[%]

 1.64173E+3	 0.00000E+0	 0.00000E+0	 0.00000E+0	 0.00000E+0	 0.00000E+0	 0.00000E+0	
 1.65717E+3	 1.85218E-3	 7.52728E-4	 1.83186E-3	 7.44473E-4	 6.85819E-4	 2.78718E-4	
 1.67275E+3	 3.91849E-3	 2.34521E-3	 3.84241E-3	 2.30604E-3	 1.43181E-3	 8.60606E-4	
 1.68848E+3	 6.19969E-3	 4.86477E-3	 5.86522E-3	 4.68967E-3	 2.21185E-3	 1.75951E-3	
 1.70435E+3	 8.40922E-3	 8.28229E-3	 7.77347E-3	 7.84882E-3	 2.92317E-3	 2.94749E-3	
 1.72037E+3	 1.04269E-2	 1.25198E-2	 9.94893E-3	 1.18921E-2	 3.82280E-3	 4.50108E-3	
 1.73655E+3	 1.24824E-2	 1.75927E-2	 1.21692E-2	 1.68377E-2	 4.61809E-3	 6.37787E-3	
 1.75288E+3	 1.43107E-2	 2.34085E-2	 1.48858E-2	 2.28873E-2	 5.40187E-3	 8.57320E-3	
 1.76936E+3	 1.65520E-2	 3.01353E-2	 1.74450E-2	 2.99769E-2	 6.35418E-3	 1.11555E-2	
 1.78599E+3	 1.87428E-2	 3.77524E-2	 2.03876E-2	 3.82625E-2	 7.18604E-3	 1.40760E-2	
 1.80278E+3	 2.13116E-2	 4.64135E-2	 2.30494E-2	 4.76298E-2	 8.02858E-3	 1.73388E-2	
 1.81973E+3	 2.38107E-2	 5.60902E-2	 2.58209E-2	 5.81234E-2	 8.94249E-3	 2.09730E-2	
 1.83684E+3	 2.63675E-2	 6.68059E-2	 2.84390E-2	 6.96811E-2	 9.63227E-3	 2.48876E-2	
 1.85411E+3	 2.87615E-2	 7.84947E-2	 3.10067E-2	 8.22822E-2	 1.03703E-2	 2.91021E-2	
 1.87154E+3	 3.11251E-2	 9.11440E-2	 3.34616E-2	 9.58811E-2	 1.10816E-2	 3.36056E-2	
 1.88914E+3	 3.35630E-2	 1.04784E-1	 3.58456E-2	 1.10449E-1	 1.16377E-2	 3.83352E-2	
 1.90690E+3	 3.62429E-2	 1.19513E-1	 3.85036E-2	 1.26097E-1	 1.21194E-2	 4.32605E-2	
 1.92482E+3	 3.90914E-2	 1.35400E-1	 4.09728E-2	 1.42748E-1	 1.25917E-2	 4.83778E-2	
 1.94292E+3	 4.16536E-2	 1.52328E-1	 4.36675E-2	 1.60495E-1	 1.30301E-2	 5.36732E-2	
 1.96119E+3	 4.45229E-2	 1.70422E-1	 4.61510E-2	 1.79250E-1	 1.33918E-2	 5.91157E-2	
 1.97963E+3	 4.72343E-2	 1.89618E-1	 4.88900E-2	 1.99119E-1	 1.38034E-2	 6.47254E-2	
 1.99824E+3	 5.03855E-2	 2.10095E-1	 5.13926E-2	 2.20006E-1	 1.41418E-2	 7.04726E-2	
 2.01702E+3	 5.32408E-2	 2.31732E-1	 5.44459E-2	 2.42132E-1	 1.44373E-2	 7.63400E-2	
 2.03599E+3	 5.63739E-2	 2.54643E-1	 5.74247E-2	 2.65470E-1	 1.47025E-2	 8.23151E-2	
 2.05513E+3	 5.91393E-2	 2.78677E-1	 6.10337E-2	 2.90274E-1	 1.48544E-2	 8.83519E-2	
 2.07445E+3	 6.22864E-2	 3.03990E-1	 6.43109E-2	 3.16410E-1	 1.49419E-2	 9.44243E-2	
 2.09396E+3	 6.52269E-2	 3.30498E-1	 6.78216E-2	 3.43973E-1	 1.50670E-2	 1.00548E-1	
 2.11364E+3	 6.85537E-2	 3.58359E-1	 7.10279E-2	 3.72839E-1	 1.51213E-2	 1.06693E-1	
 2.13351E+3	 7.16848E-2	 3.87491E-1	 7.46222E-2	 4.03165E-1	 1.51615E-2	 1.12854E-1	
 2.15357E+3	 7.56209E-2	 4.18224E-1	 7.84750E-2	 4.35058E-1	 1.52525E-2	 1.19053E-1	
 2.17382E+3	 7.87357E-2	 4.50222E-1	 8.24454E-2	 4.68564E-1	 1.53251E-2	 1.25281E-1	
 2.19426E+3	 8.23152E-2	 4.83675E-1	 8.56506E-2	 5.03372E-1	 1.54131E-2	 1.31545E-1	
 2.21489E+3	 8.54302E-2	 5.18394E-1	 8.92971E-2	 5.39663E-1	 1.55275E-2	 1.37856E-1	
 2.23571E+3	 8.90280E-2	 5.54575E-1	 9.26632E-2	 5.77321E-1	 1.57023E-2	 1.44237E-1	
 2.25673E+3	 9.24376E-2	 5.92142E-1	 9.63799E-2	 6.16490E-1	 1.58691E-2	 1.50686E-1	
 2.27795E+3	 9.66758E-2	 6.31431E-1	 1.00279E-1	 6.57244E-1	 1.60748E-2	 1.57219E-1	
 2.29936E+3	 1.00080E-1	 6.72104E-1	 1.04153E-1	 6.99572E-1	 1.63885E-2	 1.63879E-1	
 2.32098E+3	 1.03838E-1	 7.14304E-1	 1.07370E-1	 7.43207E-1	 1.67331E-2	 1.70680E-1	
 2.34280E+3	 1.07316E-1	 7.57917E-1	 1.10825E-1	 7.88247E-1	 1.71412E-2	 1.77646E-1	
 2.36483E+3	 1.11107E-1	 8.03071E-1	 1.14122E-1	 8.34626E-1	 1.77011E-2	 1.84840E-1	
 2.38706E+3	 1.14827E-1	 8.49737E-1	 1.17812E-1	 8.82505E-1	 1.83161E-2	 1.92283E-1	
 2.40950E+3	 1.19248E-1	 8.98199E-1	 1.21998E-1	 9.32085E-1	 1.90159E-2	 2.00011E-1	
 2.43216E+3	 1.23366E-1	 9.48335E-1	 1.26511E-1	 9.83500E-1	 1.98725E-2	 2.08087E-1	
 2.45502E+3	 1.27705E-1	 1.00023E+0	 1.30737E-1	 1.03663E+0	 2.07032E-2	 2.16501E-1	
 2.47810E+3	 1.32152E-1	 1.05394E+0	 1.35028E-1	 1.09151E+0	 2.14965E-2	 2.25238E-1	
 2.50140E+3	 1.36648E-1	 1.10947E+0	 1.39366E-1	 1.14815E+0	 2.24547E-2	 2.34363E-1	
 2.52492E+3	 1.41253E-1	 1.16688E+0	 1.43688E-1	 1.20654E+0	 2.35256E-2	 2.43924E-1	
 2.54866E+3	 1.45724E-1	 1.22610E+0	 1.48190E-1	 1.26677E+0	 2.45844E-2	 2.53915E-1	
 2.57262E+3	 1.50409E-1	 1.28723E+0	 1.52806E-1	 1.32887E+0	 2.58102E-2	 2.64404E-1	
 2.59681E+3	 1.55154E-1	 1.35028E+0	 1.57699E-1	 1.39295E+0	 2.72482E-2	 2.75478E-1	
 2.62122E+3	 1.59771E-1	 1.41521E+0	 1.61603E-1	 1.45863E+0	 2.86016E-2	 2.87102E-1	
 2.64587E+3	 1.63798E-1	 1.48178E+0	 1.65834E-1	 1.52603E+0	 2.99615E-2	 2.99278E-1	
 2.67074E+3	 1.68519E-1	 1.55027E+0	 1.69359E-1	 1.59485E+0	 3.13790E-2	 3.12031E-1	
 2.69585E+3	 1.72647E-1	 1.62043E+0	 1.73668E-1	 1.66543E+0	 3.30242E-2	 3.25452E-1	
 2.72120E+3	 1.77619E-1	 1.69262E+0	 1.77677E-1	 1.73764E+0	 3.46955E-2	 3.39552E-1	
 2.74678E+3	 1.82292E-1	 1.76670E+0	 1.82347E-1	 1.81175E+0	 3.62649E-2	 3.54290E-1	
 2.77260E+3	 1.87375E-1	 1.84285E+0	 1.87020E-1	 1.88775E+0	 3.80807E-2	 3.69766E-1	
 2.79867E+3	 1.92245E-1	 1.92098E+0	 1.91924E-1	 1.96575E+0	 3.97469E-2	 3.85919E-1	
 2.82498E+3	 1.97140E-1	 2.00110E+0	 1.96630E-1	 2.04566E+0	 4.13382E-2	 4.02719E-1	
 2.85154E+3	 2.01944E-1	 2.08317E+0	 2.01252E-1	 2.12745E+0	 4.30845E-2	 4.20229E-1	
 2.87835E+3	 2.07043E-1	 2.16731E+0	 2.05975E-1	 2.21116E+0	 4.49951E-2	 4.38515E-1	
 2.90541E+3	 2.12292E-1	 2.25359E+0	 2.10774E-1	 2.29682E+0	 4.68622E-2	 4.57560E-1	
 2.93273E+3	 2.16941E-1	 2.34175E+0	 2.15506E-1	 2.38440E+0	 4.86734E-2	 4.77341E-1	
 2.96030E+3	 2.22226E-1	 2.43206E+0	 2.19823E-1	 2.47374E+0	 5.07888E-2	 4.97981E-1	
 2.98813E+3	 2.26906E-1	 2.52428E+0	 2.24803E-1	 2.56510E+0	 5.26731E-2	 5.19388E-1	
 3.01623E+3	 2.32633E-1	 2.61882E+0	 2.28920E-1	 2.65813E+0	 5.45896E-2	 5.41573E-1	
 3.04459E+3	 2.37686E-1	 2.71542E+0	 2.33664E-1	 2.75309E+0	 5.68308E-2	 5.64669E-1	
 3.07321E+3	 2.43407E-1	 2.81434E+0	 2.37852E-1	 2.84975E+0	 5.91530E-2	 5.88709E-1	
 3.10210E+3	 2.48689E-1	 2.91540E+0	 2.42536E-1	 2.94832E+0	 6.11815E-2	 6.13573E-1	
 3.13127E+3	 2.54095E-1	 3.01867E+0	 2.47188E-1	 3.04878E+0	 6.33862E-2	 6.39333E-1	
 3.16071E+3	 2.59418E-1	 3.12410E+0	 2.52065E-1	 3.15122E+0	 6.56163E-2	 6.66000E-1	
 3.19042E+3	 2.64649E-1	 3.23165E+0	 2.57144E-1	 3.25572E+0	 6.77021E-2	 6.93514E-1	
 3.22042E+3	 2.70104E-1	 3.34142E+0	 2.62024E-1	 3.36221E+0	 6.98460E-2	 7.21899E-1	
 3.25070E+3	 2.75357E-1	 3.45333E+0	 2.67098E-1	 3.47076E+0	 7.21520E-2	 7.51222E-1	
 3.28126E+3	 2.81077E-1	 3.56756E+0	 2.71775E-1	 3.58121E+0	 7.48040E-2	 7.81623E-1	
 3.31211E+3	 2.86505E-1	 3.68399E+0	 2.77435E-1	 3.69396E+0	 7.74714E-2	 8.13107E-1	
 3.34325E+3	 2.93161E-1	 3.80313E+0	 2.81820E-1	 3.80849E+0	 7.98456E-2	 8.45556E-1	
 3.37468E+3	 2.98653E-1	 3.92451E+0	 2.86839E-1	 3.92506E+0	 8.26120E-2	 8.79130E-1	
 3.40641E+3	 3.04462E-1	 4.04824E+0	 2.91608E-1	 4.04357E+0	 8.51583E-2	 9.13738E-1	
 3.43843E+3	 3.10131E-1	 4.17428E+0	 2.96592E-1	 4.16411E+0	 8.75702E-2	 9.49327E-1	
 3.47076E+3	 3.15718E-1	 4.30259E+0	 3.01599E-1	 4.28668E+0	 9.02058E-2	 9.85987E-1	
 3.50339E+3	 3.21653E-1	 4.43331E+0	 3.06127E-1	 4.41109E+0	 9.30439E-2	 1.02380E+0	
 3.53633E+3	 3.27046E-1	 4.56622E+0	 3.10954E-1	 4.53746E+0	 9.56662E-2	 1.06268E+0	
 3.56957E+3	 3.33290E-1	 4.70167E+0	 3.15135E-1	 4.66553E+0	 9.83265E-2	 1.10264E+0	
 3.60313E+3	 3.38679E-1	 4.83931E+0	 3.20156E-1	 4.79564E+0	 1.01455E-1	 1.14387E+0	
 3.63701E+3	 3.44659E-1	 4.97938E+0	 3.24943E-1	 4.92770E+0	 1.04376E-1	 1.18629E+0	
 3.67120E+3	 3.50430E-1	 5.12179E+0	 3.30214E-1	 5.06190E+0	 1.07230E-1	 1.22987E+0	
 3.70572E+3	 3.56845E-1	 5.26681E+0	 3.35773E-1	 5.19836E+0	 1.10614E-1	 1.27482E+0	
 3.74056E+3	 3.63057E-1	 5.41436E+0	 3.41279E-1	 5.33706E+0	 1.14028E-1	 1.32116E+0	
 3.77573E+3	 3.68555E-1	 5.56414E+0	 3.46344E-1	 5.47781E+0	 1.16917E-1	 1.36868E+0	
 3.81122E+3	 3.74729E-1	 5.71643E+0	 3.50737E-1	 5.62035E+0	 1.19751E-1	 1.41734E+0	
 3.84706E+3	 3.80131E-1	 5.87092E+0	 3.55545E-1	 5.76485E+0	 1.22718E-1	 1.46722E+0	
 3.88323E+3	 3.86329E-1	 6.02792E+0	 3.59656E-1	 5.91101E+0	 1.26192E-1	 1.51850E+0	
 3.91973E+3	 3.92145E-1	 6.18729E+0	 3.64119E-1	 6.05899E+0	 1.29303E-1	 1.57105E+0	
 3.95659E+3	 3.98936E-1	 6.34942E+0	 3.68792E-1	 6.20887E+0	 1.32429E-1	 1.62487E+0	
 3.99378E+3	 4.05266E-1	 6.51412E+0	 3.73589E-1	 6.36069E+0	 1.35921E-1	 1.68011E+0	
 4.03133E+3	 4.11201E-1	 6.68123E+0	 3.78144E-1	 6.51437E+0	 1.39505E-1	 1.73680E+0	
 4.06923E+3	 4.17501E-1	 6.85091E+0	 3.82440E-1	 6.66980E+0	 1.42805E-1	 1.79484E+0	
 4.10749E+3	 4.23162E-1	 7.02288E+0	 3.87307E-1	 6.82720E+0	 1.46143E-1	 1.85423E+0	
 4.14611E+3	 4.29347E-1	 7.19737E+0	 3.91663E-1	 6.98637E+0	 1.49958E-1	 1.91517E+0	
 4.18509E+3	 4.35111E-1	 7.37420E+0	 3.96400E-1	 7.14747E+0	 1.53427E-1	 1.97753E+0	
 4.22444E+3	 4.42032E-1	 7.55384E+0	 4.01342E-1	 7.31057E+0	 1.56843E-1	 2.04127E+0	
 4.26415E+3	 4.48239E-1	 7.73600E+0	 4.06444E-1	 7.47575E+0	 1.60582E-1	 2.10653E+0	
 4.30424E+3	 4.54269E-1	 7.92062E+0	 4.11289E-1	 7.64290E+0	 1.64578E-1	 2.17341E+0	
 4.34471E+3	 4.60571E-1	 8.10779E+0	 4.15970E-1	 7.81195E+0	 1.68446E-1	 2.24187E+0	
 4.38556E+3	 4.66154E-1	 8.29724E+0	 4.21090E-1	 7.98308E+0	 1.71998E-1	 2.31177E+0	
 4.42679E+3	 4.72467E-1	 8.48925E+0	 4.25427E-1	 8.15598E+0	 1.76424E-1	 2.38347E+0	
 4.46841E+3	 4.78096E-1	 8.68355E+0	 4.30159E-1	 8.33080E+0	 1.80184E-1	 2.45670E+0	
 4.51042E+3	 4.84948E-1	 8.88063E+0	 4.35083E-1	 8.50761E+0	 1.83893E-1	 2.53143E+0	
 4.55282E+3	 4.91064E-1	 9.08020E+0	 4.40241E-1	 8.68653E+0	 1.88156E-1	 2.60790E+0	
 4.59563E+3	 4.97094E-1	 9.28222E+0	 4.45109E-1	 8.86742E+0	 1.92455E-1	 2.68611E+0	
 4.63884E+3	 5.03355E-1	 9.48679E+0	 4.49716E-1	 9.05019E+0	 1.96410E-1	 2.76593E+0	
 4.68245E+3	 5.08995E-1	 9.69364E+0	 4.54617E-1	 9.23494E+0	 2.00314E-1	 2.84734E+0	
 4.72647E+3	 5.15506E-1	 9.90315E+0	 4.58757E-1	 9.42138E+0	 2.04307E-1	 2.93037E+0	
 4.77091E+3	 5.21167E-1	 1.01149E+1	 4.63406E-1	 9.60971E+0	 2.08910E-1	 3.01527E+0	
 4.81576E+3	 5.27300E-1	 1.03292E+1	 4.67736E-1	 9.79980E+0	 2.13497E-1	 3.10204E+0	
 4.86104E+3	 5.33140E-1	 1.05459E+1	 4.72475E-1	 9.99182E+0	 2.17758E-1	 3.19053E+0	
 4.90674E+3	 5.38936E-1	 1.07649E+1	 4.77383E-1	 1.01858E+1	 2.22219E-1	 3.28084E+0	
 4.95287E+3	 5.44797E-1	 1.09863E+1	 4.82265E-1	 1.03818E+1	 2.26931E-1	 3.37307E+0	
 4.99944E+3	 5.50289E-1	 1.12100E+1	 4.87379E-1	 1.05799E+1	 2.31139E-1	 3.46701E+0	
 5.04644E+3	 5.56164E-1	 1.14360E+1	 4.92061E-1	 1.07799E+1	 2.35368E-1	 3.56266E+0	
 5.09389E+3	 5.61584E-1	 1.16642E+1	 4.96801E-1	 1.09818E+1	 2.40246E-1	 3.66030E+0	
 5.14178E+3	 5.67315E-1	 1.18948E+1	 5.01217E-1	 1.11855E+1	 2.45229E-1	 3.75996E+0	
 5.19012E+3	 5.73249E-1	 1.21278E+1	 5.06113E-1	 1.13911E+1	 2.49870E-1	 3.86150E+0	
 5.23891E+3	 5.79303E-1	 1.23632E+1	 5.10957E-1	 1.15988E+1	 2.54632E-1	 3.96499E+0	
 5.28817E+3	 5.85174E-1	 1.26010E+1	 5.15434E-1	 1.18083E+1	 2.59736E-1	 4.07054E+0	
 5.33789E+3	 5.90325E-1	 1.28409E+1	 5.20593E-1	 1.20198E+1	 2.64345E-1	 4.17797E+0	
 5.38807E+3	 5.96150E-1	 1.30832E+1	 5.24980E-1	 1.22332E+1	 2.68926E-1	 4.28727E+0	
 5.43873E+3	 6.01073E-1	 1.33275E+1	 5.30022E-1	 1.24486E+1	 2.74190E-1	 4.39870E+0	
 5.48986E+3	 6.06374E-1	 1.35739E+1	 5.34487E-1	 1.26658E+1	 2.79263E-1	 4.51219E+0	
 5.54147E+3	 6.11421E-1	 1.38224E+1	 5.39074E-1	 1.28849E+1	 2.84346E-1	 4.62775E+0	
 5.59357E+3	 6.16405E-1	 1.40729E+1	 5.43788E-1	 1.31059E+1	 2.89782E-1	 4.74552E+0	
 5.64616E+3	 6.21821E-1	 1.43256E+1	 5.48289E-1	 1.33287E+1	 2.95482E-1	 4.86560E+0	
 5.69925E+3	 6.26744E-1	 1.45803E+1	 5.53373E-1	 1.35536E+1	 3.00369E-1	 4.98767E+0	
 5.75283E+3	 6.32469E-1	 1.48373E+1	 5.57978E-1	 1.37804E+1	 3.05168E-1	 5.11169E+0	
 5.80691E+3	 6.37725E-1	 1.50965E+1	 5.62913E-1	 1.40091E+1	 3.10126E-1	 5.23773E+0	
 5.86151E+3	 6.43162E-1	 1.53579E+1	 5.67584E-1	 1.42398E+1	 3.15615E-1	 5.36599E+0	
 5.91662E+3	 6.48505E-1	 1.56215E+1	 5.72235E-1	 1.44724E+1	 3.21384E-1	 5.49660E+0	
 5.97224E+3	 6.53628E-1	 1.58871E+1	 5.76946E-1	 1.47068E+1	 3.26996E-1	 5.62949E+0	
 6.02839E+3	 6.58891E-1	 1.61549E+1	 5.81451E-1	 1.49431E+1	 3.32304E-1	 5.76454E+0	
 6.08507E+3	 6.64252E-1	 1.64248E+1	 5.86670E-1	 1.51816E+1	 3.38494E-1	 5.90211E+0	
 6.14228E+3	 6.69588E-1	 1.66969E+1	 5.90624E-1	 1.54216E+1	 3.43904E-1	 6.04187E+0	
 6.20003E+3	 6.74247E-1	 1.69709E+1	 5.94939E-1	 1.56634E+1	 3.49308E-1	 6.18383E+0	
 6.25832E+3	 6.79181E-1	 1.72470E+1	 5.99163E-1	 1.59069E+1	 3.55238E-1	 6.32820E+0	
 6.31716E+3	 6.84236E-1	 1.75250E+1	 6.03529E-1	 1.61522E+1	 3.61310E-1	 6.47504E+0	
 6.37655E+3	 6.88984E-1	 1.78050E+1	 6.08347E-1	 1.63994E+1	 3.66990E-1	 6.62418E+0	
 6.43650E+3	 6.94057E-1	 1.80871E+1	 6.13006E-1	 1.66485E+1	 3.72631E-1	 6.77562E+0	
 6.49701E+3	 6.99261E-1	 1.83713E+1	 6.18952E-1	 1.69001E+1	 3.79115E-1	 6.92969E+0	
 6.55809E+3	 7.04391E-1	 1.86576E+1	 6.23676E-1	 1.71535E+1	 3.85106E-1	 7.08620E+0	
 6.61975E+3	 7.08971E-1	 1.89457E+1	 6.28604E-1	 1.74090E+1	 3.90871E-1	 7.24505E+0	
 6.68199E+3	 7.13666E-1	 1.92357E+1	 6.33375E-1	 1.76664E+1	 3.97046E-1	 7.40641E+0	
 6.74481E+3	 7.18569E-1	 1.95277E+1	 6.37839E-1	 1.79256E+1	 4.03791E-1	 7.57051E+0	
 6.80822E+3	 7.23178E-1	 1.98216E+1	 6.42496E-1	 1.81867E+1	 4.10550E-1	 7.73736E+0	
 6.87223E+3	 7.28667E-1	 2.01178E+1	 6.47266E-1	 1.84498E+1	 4.16317E-1	 7.90655E+0	
 6.93684E+3	 7.32960E-1	 2.04157E+1	 6.52304E-1	 1.87149E+1	 4.22470E-1	 8.07824E+0	
 7.00206E+3	 7.37749E-1	 2.07155E+1	 6.56874E-1	 1.89818E+1	 4.29480E-1	 8.25278E+0	
 7.06789E+3	 7.42294E-1	 2.10171E+1	 6.61784E-1	 1.92508E+1	 4.36119E-1	 8.43002E+0	
 7.13434E+3	 7.46859E-1	 2.13207E+1	 6.66737E-1	 1.95217E+1	 4.42366E-1	 8.60980E+0	
 7.20142E+3	 7.51743E-1	 2.16262E+1	 6.71354E-1	 1.97946E+1	 4.48924E-1	 8.79224E+0	
 7.26912E+3	 7.56178E-1	 2.19335E+1	 6.76292E-1	 2.00694E+1	 4.56258E-1	 8.97767E+0	
 7.33746E+3	 7.61036E-1	 2.22428E+1	 6.80860E-1	 2.03461E+1	 4.62768E-1	 9.16574E+0	
 7.40645E+3	 7.65996E-1	 2.25541E+1	 6.86392E-1	 2.06251E+1	 4.69320E-1	 9.35647E+0	
 7.47608E+3	 7.70969E-1	 2.28674E+1	 6.91173E-1	 2.09060E+1	 4.76664E-1	 9.55018E+0	
 7.54637E+3	 7.75521E-1	 2.31826E+1	 6.95881E-1	 2.11888E+1	 4.83940E-1	 9.74686E+0	
 7.61732E+3	 7.79889E-1	 2.34995E+1	 7.00664E-1	 2.14735E+1	 4.90793E-1	 9.94632E+0	
 7.68893E+3	 7.84616E-1	 2.38184E+1	 7.05030E-1	 2.17600E+1	 4.97772E-1	 1.01486E+1	
 7.76122E+3	 7.88881E-1	 2.41390E+1	 7.09783E-1	 2.20485E+1	 5.05652E-1	 1.03541E+1	
 7.83419E+3	 7.94019E-1	 2.44617E+1	 7.14465E-1	 2.23389E+1	 5.12790E-1	 1.05625E+1	
 7.90784E+3	 7.98197E-1	 2.47861E+1	 7.19215E-1	 2.26312E+1	 5.19803E-1	 1.07738E+1	
 7.98219E+3	 8.02546E-1	 2.51122E+1	 7.23676E-1	 2.29253E+1	 5.28050E-1	 1.09884E+1	
 8.05724E+3	 8.06926E-1	 2.54402E+1	 7.28494E-1	 2.32213E+1	 5.36135E-1	 1.12062E+1	
 8.13299E+3	 8.11226E-1	 2.57698E+1	 7.33874E-1	 2.35196E+1	 5.43102E-1	 1.14270E+1	
 8.20945E+3	 8.16045E-1	 2.61015E+1	 7.38972E-1	 2.38199E+1	 5.50321E-1	 1.16506E+1	
 8.28663E+3	 8.20409E-1	 2.64349E+1	 7.44665E-1	 2.41225E+1	 5.58622E-1	 1.18776E+1	
 8.36454E+3	 8.25175E-1	 2.67703E+1	 7.49614E-1	 2.44272E+1	 5.66221E-1	 1.21077E+1	
 8.44318E+3	 8.29634E-1	 2.71074E+1	 7.54637E-1	 2.47338E+1	 5.73655E-1	 1.23409E+1	
 8.52256E+3	 8.34078E-1	 2.74464E+1	 7.59454E-1	 2.50425E+1	 5.81584E-1	 1.25772E+1	
 8.60269E+3	 8.38466E-1	 2.77871E+1	 7.64234E-1	 2.53531E+1	 5.90119E-1	 1.28171E+1	
 8.68357E+3	 8.42697E-1	 2.81296E+1	 7.69214E-1	 2.56657E+1	 5.98749E-1	 1.30604E+1	
 8.76521E+3	 8.47145E-1	 2.84739E+1	 7.74065E-1	 2.59803E+1	 6.06612E-1	 1.33069E+1	
 8.84762E+3	 8.51759E-1	 2.88201E+1	 7.79884E-1	 2.62972E+1	 6.14396E-1	 1.35566E+1	
 8.93080E+3	 8.56485E-1	 2.91681E+1	 7.84653E-1	 2.66161E+1	 6.23198E-1	 1.38099E+1	
 9.01476E+3	 8.60763E-1	 2.95179E+1	 7.89841E-1	 2.69371E+1	 6.32166E-1	 1.40668E+1	
 9.09952E+3	 8.65204E-1	 2.98696E+1	 7.94879E-1	 2.72601E+1	 6.40684E-1	 1.43272E+1	
 9.18507E+3	 8.69736E-1	 3.02230E+1	 7.99836E-1	 2.75852E+1	 6.49342E-1	 1.45911E+1	
 9.27142E+3	 8.73964E-1	 3.05782E+1	 8.05108E-1	 2.79124E+1	 6.58743E-1	 1.48588E+1	
 9.35859E+3	 8.78632E-1	 3.09353E+1	 8.09697E-1	 2.82414E+1	 6.67180E-1	 1.51299E+1	
 9.44658E+3	 8.82698E-1	 3.12940E+1	 8.14808E-1	 2.85726E+1	 6.75625E-1	 1.54045E+1	
 9.53539E+3	 8.87159E-1	 3.16546E+1	 8.19352E-1	 2.89056E+1	 6.85158E-1	 1.56829E+1	
 9.62504E+3	 8.91323E-1	 3.20168E+1	 8.24312E-1	 2.92406E+1	 6.94343E-1	 1.59651E+1	
 9.71553E+3	 8.95528E-1	 3.23807E+1	 8.29348E-1	 2.95776E+1	 7.03497E-1	 1.62510E+1	
 9.80687E+3	 8.99797E-1	 3.27464E+1	 8.34438E-1	 2.99167E+1	 7.13179E-1	 1.65409E+1	
 9.89907E+3	 9.03900E-1	 3.31138E+1	 8.39821E-1	 3.02580E+1	 7.23189E-1	 1.68348E+1	
 9.99214E+3	 9.08321E-1	 3.34829E+1	 8.44834E-1	 3.06014E+1	 7.32002E-1	 1.71323E+1	
 1.00861E+4	 9.12453E-1	 3.38537E+1	 8.50040E-1	 3.09468E+1	 7.40928E-1	 1.74334E+1	
 1.01809E+4	 9.16782E-1	 3.42263E+1	 8.54959E-1	 3.12943E+1	 7.50940E-1	 1.77386E+1	
 1.02766E+4	 9.20941E-1	 3.46006E+1	 8.60146E-1	 3.16439E+1	 7.61469E-1	 1.80480E+1	
 1.03732E+4	 9.25120E-1	 3.49765E+1	 8.65614E-1	 3.19956E+1	 7.71177E-1	 1.83614E+1	
 1.04708E+4	 9.29410E-1	 3.53543E+1	 8.71159E-1	 3.23497E+1	 7.80284E-1	 1.86785E+1	
 1.05692E+4	 9.33718E-1	 3.57337E+1	 8.76427E-1	 3.27059E+1	 7.90126E-1	 1.89996E+1	
 1.06686E+4	 9.37976E-1	 3.61149E+1	 8.80980E-1	 3.30639E+1	 8.01058E-1	 1.93252E+1	
 1.07689E+4	 9.41694E-1	 3.64976E+1	 8.86032E-1	 3.34240E+1	 8.10793E-1	 1.96547E+1	
 1.08701E+4	 9.45806E-1	 3.68820E+1	 8.90706E-1	 3.37860E+1	 8.20550E-1	 1.99882E+1	
 1.09723E+4	 9.49751E-1	 3.72680E+1	 8.95855E-1	 3.41500E+1	 8.31364E-1	 2.03260E+1	
 1.10755E+4	 9.54045E-1	 3.76557E+1	 9.01372E-1	 3.45164E+1	 8.41923E-1	 2.06682E+1	
 1.11796E+4	 9.58282E-1	 3.80452E+1	 9.07071E-1	 3.48850E+1	 8.51955E-1	 2.10144E+1	
 1.12847E+4	 9.62148E-1	 3.84362E+1	 9.12608E-1	 3.52559E+1	 8.62265E-1	 2.13649E+1	
 1.13908E+4	 9.66313E-1	 3.88289E+1	 9.17561E-1	 3.56288E+1	 8.73468E-1	 2.17198E+1	
 1.14979E+4	 9.70084E-1	 3.92231E+1	 9.22919E-1	 3.60039E+1	 8.83931E-1	 2.20791E+1	
 1.16060E+4	 9.74155E-1	 3.96190E+1	 9.27727E-1	 3.63809E+1	 8.94867E-1	 2.24427E+1	
 1.17151E+4	 9.78382E-1	 4.00166E+1	 9.33180E-1	 3.67601E+1	 9.06903E-1	 2.28113E+1	
 1.18253E+4	 9.82665E-1	 4.04160E+1	 9.38009E-1	 3.71413E+1	 9.17859E-1	 2.31843E+1	
 1.19364E+4	 9.86696E-1	 4.08170E+1	 9.42760E-1	 3.75245E+1	 9.28112E-1	 2.35615E+1	
 1.20487E+4	 9.90583E-1	 4.12196E+1	 9.47653E-1	 3.79096E+1	 9.39088E-1	 2.39432E+1	
 1.21619E+4	 9.94573E-1	 4.16238E+1	 9.52311E-1	 3.82966E+1	 9.51024E-1	 2.43297E+1	
 1.22763E+4	 9.98244E-1	 4.20294E+1	 9.57230E-1	 3.86857E+1	 9.61678E-1	 2.47205E+1	
 1.23917E+4	 1.00238E+0	 4.24368E+1	 9.62218E-1	 3.90767E+1	 9.72113E-1	 2.51155E+1	
 1.25082E+4	 1.00578E+0	 4.28456E+1	 9.67094E-1	 3.94697E+1	 9.82833E-1	 2.55150E+1	
 1.26258E+4	 1.00943E+0	 4.32558E+1	 9.71447E-1	 3.98645E+1	 9.94726E-1	 2.59192E+1	
 1.27445E+4	 1.01298E+0	 4.36675E+1	 9.75956E-1	 4.02612E+1	 1.00616E+0	 2.63281E+1	
 1.28643E+4	 1.01653E+0	 4.40806E+1	 9.80499E-1	 4.06596E+1	 1.01713E+0	 2.67415E+1	
 1.29853E+4	 1.02013E+0	 4.44952E+1	 9.85036E-1	 4.10600E+1	 1.02855E+0	 2.71595E+1	
 1.31074E+4	 1.02371E+0	 4.49112E+1	 9.89845E-1	 4.14622E+1	 1.04062E+0	 2.75824E+1	
 1.32306E+4	 1.02764E+0	 4.53289E+1	 9.94731E-1	 4.18665E+1	 1.05177E+0	 2.80099E+1	
 1.33550E+4	 1.03094E+0	 4.57478E+1	 9.99626E-1	 4.22727E+1	 1.06276E+0	 2.84418E+1	
 1.34805E+4	 1.03455E+0	 4.61683E+1	 1.00390E+0	 4.26807E+1	 1.07500E+0	 2.88786E+1	
 1.36073E+4	 1.03788E+0	 4.65901E+1	 1.00863E+0	 4.30906E+1	 1.08722E+0	 2.93205E+1	
 1.37352E+4	 1.04131E+0	 4.70133E+1	 1.01325E+0	 4.35024E+1	 1.09846E+0	 2.97669E+1	
 1.38643E+4	 1.04467E+0	 4.74378E+1	 1.01794E+0	 4.39161E+1	 1.11016E+0	 3.02181E+1	
 1.39947E+4	 1.04790E+0	 4.78637E+1	 1.02259E+0	 4.43317E+1	 1.12204E+0	 3.06741E+1	
 1.41263E+4	 1.05106E+0	 4.82908E+1	 1.02688E+0	 4.47490E+1	 1.13296E+0	 3.11345E+1	
 1.42591E+4	 1.05402E+0	 4.87192E+1	 1.03104E+0	 4.51680E+1	 1.14419E+0	 3.15995E+1	
 1.43931E+4	 1.05695E+0	 4.91487E+1	 1.03492E+0	 4.55886E+1	 1.15786E+0	 3.20701E+1	
 1.45284E+4	 1.05979E+0	 4.95794E+1	 1.03948E+0	 4.60111E+1	 1.16863E+0	 3.25450E+1	
 1.46650E+4	 1.06247E+0	 5.00112E+1	 1.04344E+0	 4.64351E+1	 1.17931E+0	 3.30243E+1	
 1.48029E+4	 1.06488E+0	 5.04440E+1	 1.04767E+0	 4.68609E+1	 1.19116E+0	 3.35084E+1	
 1.49421E+4	 1.06727E+0	 5.08777E+1	 1.05164E+0	 4.72883E+1	 1.20258E+0	 3.39971E+1	
 1.50826E+4	 1.06960E+0	 5.13124E+1	 1.05559E+0	 4.77173E+1	 1.21382E+0	 3.44904E+1	
 1.52244E+4	 1.07189E+0	 5.17480E+1	 1.05956E+0	 4.81479E+1	 1.22504E+0	 3.49882E+1	
 1.53675E+4	 1.07421E+0	 5.21846E+1	 1.06340E+0	 4.85801E+1	 1.23619E+0	 3.54906E+1	
 1.55120E+4	 1.07639E+0	 5.26220E+1	 1.06745E+0	 4.90139E+1	 1.24804E+0	 3.59978E+1	
 1.56578E+4	 1.07854E+0	 5.30604E+1	 1.07109E+0	 4.94492E+1	 1.25879E+0	 3.65094E+1	
 1.58050E+4	 1.08046E+0	 5.34995E+1	 1.07485E+0	 4.98860E+1	 1.26932E+0	 3.70253E+1	
 1.59536E+4	 1.08227E+0	 5.39393E+1	 1.07827E+0	 5.03242E+1	 1.28207E+0	 3.75463E+1	
 1.61036E+4	 1.08392E+0	 5.43798E+1	 1.08179E+0	 5.07638E+1	 1.29260E+0	 3.80716E+1	
 1.62550E+4	 1.08543E+0	 5.48209E+1	 1.08517E+0	 5.12049E+1	 1.30269E+0	 3.86010E+1	
 1.64078E+4	 1.08682E+0	 5.52626E+1	 1.08849E+0	 5.16472E+1	 1.31349E+0	 3.91348E+1	
 1.65621E+4	 1.08810E+0	 5.57048E+1	 1.09168E+0	 5.20909E+1	 1.32421E+0	 3.96730E+1	
 1.67178E+4	 1.08929E+0	 5.61475E+1	 1.09471E+0	 5.25358E+1	 1.33421E+0	 4.02152E+1	
 1.68750E+4	 1.09041E+0	 5.65906E+1	 1.09767E+0	 5.29819E+1	 1.34457E+0	 4.07617E+1	
 1.70336E+4	 1.09140E+0	 5.70342E+1	 1.10051E+0	 5.34291E+1	 1.35609E+0	 4.13128E+1	
 1.71938E+4	 1.09235E+0	 5.74781E+1	 1.10314E+0	 5.38774E+1	 1.36546E+0	 4.18677E+1	
 1.73554E+4	 1.09296E+0	 5.79223E+1	 1.10540E+0	 5.43267E+1	 1.37458E+0	 4.24263E+1	
 1.75186E+4	 1.09352E+0	 5.83667E+1	 1.10751E+0	 5.47768E+1	 1.38485E+0	 4.29891E+1	
 1.76833E+4	 1.09371E+0	 5.88112E+1	 1.10944E+0	 5.52276E+1	 1.39404E+0	 4.35557E+1	
 1.78496E+4	 1.09388E+0	 5.92557E+1	 1.11140E+0	 5.56793E+1	 1.40282E+0	 4.41258E+1	
 1.80174E+4	 1.09384E+0	 5.97003E+1	 1.11341E+0	 5.61318E+1	 1.41199E+0	 4.46996E+1	
 1.81868E+4	 1.09369E+0	 6.01448E+1	 1.11548E+0	 5.65851E+1	 1.42093E+0	 4.52771E+1	
 1.83578E+4	 1.09330E+0	 6.05891E+1	 1.11755E+0	 5.70393E+1	 1.42925E+0	 4.58579E+1	
 1.85304E+4	 1.09282E+0	 6.10332E+1	 1.11946E+0	 5.74943E+1	 1.43728E+0	 4.64420E+1	
 1.87046E+4	 1.09247E+0	 6.14772E+1	 1.12115E+0	 5.79499E+1	 1.44562E+0	 4.70295E+1	
 1.88804E+4	 1.09178E+0	 6.19209E+1	 1.12269E+0	 5.84062E+1	 1.45424E+0	 4.76205E+1	
 1.90579E+4	 1.09096E+0	 6.23642E+1	 1.12415E+0	 5.88630E+1	 1.46136E+0	 4.82144E+1	
 1.92371E+4	 1.08930E+0	 6.28069E+1	 1.12561E+0	 5.93205E+1	 1.46833E+0	 4.88112E+1	
 1.94180E+4	 1.08824E+0	 6.32492E+1	 1.12696E+0	 5.97785E+1	 1.47572E+0	 4.94109E+1	
 1.96005E+4	 1.08660E+0	 6.36908E+1	 1.12816E+0	 6.02369E+1	 1.48204E+0	 5.00132E+1	
 1.97848E+4	 1.08526E+0	 6.41318E+1	 1.12888E+0	 6.06957E+1	 1.48807E+0	 5.06180E+1	
 1.99708E+4	 1.08350E+0	 6.45722E+1	 1.12937E+0	 6.11547E+1	 1.49422E+0	 5.12252E+1	
 2.01586E+4	 1.08173E+0	 6.50118E+1	 1.12950E+0	 6.16137E+1	 1.49983E+0	 5.18348E+1	
 2.03481E+4	 1.07936E+0	 6.54504E+1	 1.12929E+0	 6.20727E+1	 1.50493E+0	 5.24464E+1	
 2.05394E+4	 1.07708E+0	 6.58882E+1	 1.12880E+0	 6.25314E+1	 1.50983E+0	 5.30600E+1	
 2.07325E+4	 1.07481E+0	 6.63250E+1	 1.12827E+0	 6.29900E+1	 1.51438E+0	 5.36754E+1	
 2.09274E+4	 1.07222E+0	 6.67607E+1	 1.12766E+0	 6.34482E+1	 1.51840E+0	 5.42925E+1	
 2.11242E+4	 1.06962E+0	 6.71954E+1	 1.12683E+0	 6.39062E+1	 1.52207E+0	 5.49110E+1	
 2.13228E+4	 1.06648E+0	 6.76288E+1	 1.12600E+0	 6.43638E+1	 1.52544E+0	 5.55310E+1	
 2.15233E+4	 1.06306E+0	 6.80609E+1	 1.12485E+0	 6.48209E+1	 1.52835E+0	 5.61521E+1	
 2.17256E+4	 1.05960E+0	 6.84915E+1	 1.12419E+0	 6.52778E+1	 1.53083E+0	 5.67742E+1	
 2.19299E+4	 1.05668E+0	 6.89209E+1	 1.12310E+0	 6.57342E+1	 1.53287E+0	 5.73972E+1	
 2.21360E+4	 1.05281E+0	 6.93488E+1	 1.12235E+0	 6.61904E+1	 1.53429E+0	 5.80207E+1	
 2.23442E+4	 1.04950E+0	 6.97753E+1	 1.12120E+0	 6.66460E+1	 1.53547E+0	 5.86448E+1	
 2.25542E+4	 1.04539E+0	 7.02002E+1	 1.12010E+0	 6.71012E+1	 1.53622E+0	 5.92691E+1	
 2.27663E+4	 1.04141E+0	 7.06234E+1	 1.11842E+0	 6.75558E+1	 1.53627E+0	 5.98934E+1	
 2.29803E+4	 1.03701E+0	 7.10448E+1	 1.11623E+0	 6.80094E+1	 1.53612E+0	 6.05177E+1	
 2.31964E+4	 1.03231E+0	 7.14644E+1	 1.11354E+0	 6.84619E+1	 1.53558E+0	 6.11418E+1	
 2.34145E+4	 1.02738E+0	 7.18819E+1	 1.11107E+0	 6.89135E+1	 1.53380E+0	 6.17651E+1	
 2.36346E+4	 1.02298E+0	 7.22976E+1	 1.10794E+0	 6.93637E+1	 1.53203E+0	 6.23877E+1	
 2.38568E+4	 1.01801E+0	 7.27113E+1	 1.10475E+0	 6.98127E+1	 1.53010E+0	 6.30096E+1	
 2.40811E+4	 1.01309E+0	 7.31231E+1	 1.10116E+0	 7.02602E+1	 1.52722E+0	 6.36302E+1	
 2.43075E+4	 1.00796E+0	 7.35327E+1	 1.09764E+0	 7.07063E+1	 1.52387E+0	 6.42495E+1	
 2.45360E+4	 1.00277E+0	 7.39402E+1	 1.09419E+0	 7.11510E+1	 1.52014E+0	 6.48673E+1	
 2.47667E+4	 9.97588E-1	 7.43457E+1	 1.09061E+0	 7.15942E+1	 1.51540E+0	 6.54832E+1	
 2.49996E+4	 9.92064E-1	 7.47488E+1	 1.08687E+0	 7.20359E+1	 1.51028E+0	 6.60969E+1	
 2.52346E+4	 9.86566E-1	 7.51498E+1	 1.08251E+0	 7.24759E+1	 1.50541E+0	 6.67087E+1	
 2.54718E+4	 9.80564E-1	 7.55483E+1	 1.07798E+0	 7.29140E+1	 1.49962E+0	 6.73182E+1	
 2.57113E+4	 9.74597E-1	 7.59444E+1	 1.07294E+0	 7.33500E+1	 1.49246E+0	 6.79247E+1	
 2.59531E+4	 9.68070E-1	 7.63378E+1	 1.06819E+0	 7.37841E+1	 1.48509E+0	 6.85283E+1	
 2.61971E+4	 9.61697E-1	 7.67286E+1	 1.06332E+0	 7.42163E+1	 1.47857E+0	 6.91292E+1	
 2.64434E+4	 9.54808E-1	 7.71166E+1	 1.05876E+0	 7.46465E+1	 1.47086E+0	 6.97269E+1	
 2.66920E+4	 9.47973E-1	 7.75019E+1	 1.05364E+0	 7.50747E+1	 1.46181E+0	 7.03210E+1	
 2.69429E+4	 9.39870E-1	 7.78839E+1	 1.04778E+0	 7.55006E+1	 1.45327E+0	 7.09116E+1	
 2.71962E+4	 9.33471E-1	 7.82632E+1	 1.04128E+0	 7.59237E+1	 1.44340E+0	 7.14982E+1	
 2.74519E+4	 9.25811E-1	 7.86395E+1	 1.03538E+0	 7.63445E+1	 1.43221E+0	 7.20803E+1	
 2.77100E+4	 9.19220E-1	 7.90131E+1	 1.02820E+0	 7.67624E+1	 1.42262E+0	 7.26584E+1	
 2.79705E+4	 9.11211E-1	 7.93834E+1	 1.02236E+0	 7.71779E+1	 1.41222E+0	 7.32323E+1	
 2.82335E+4	 9.04321E-1	 7.97509E+1	 1.01544E+0	 7.75905E+1	 1.39992E+0	 7.38013E+1	
 2.84989E+4	 8.95889E-1	 8.01150E+1	 1.00957E+0	 7.80008E+1	 1.38853E+0	 7.43656E+1	
 2.87669E+4	 8.88466E-1	 8.04761E+1	 1.00210E+0	 7.84081E+1	 1.37687E+0	 7.49251E+1	
 2.90373E+4	 8.79890E-1	 8.08336E+1	 9.95496E-1	 7.88127E+1	 1.36281E+0	 7.54790E+1	
 2.93103E+4	 8.72197E-1	 8.11881E+1	 9.87892E-1	 7.92141E+1	 1.34972E+0	 7.60275E+1	
 2.95859E+4	 8.62156E-1	 8.15385E+1	 9.80089E-1	 7.96124E+1	 1.33552E+0	 7.65703E+1	
 2.98641E+4	 8.54684E-1	 8.18858E+1	 9.72255E-1	 8.00076E+1	 1.31897E+0	 7.71063E+1	
 3.01448E+4	 8.45118E-1	 8.22293E+1	 9.65680E-1	 8.04000E+1	 1.30526E+0	 7.76368E+1	
 3.04282E+4	 8.36854E-1	 8.25694E+1	 9.57377E-1	 8.07891E+1	 1.29177E+0	 7.81617E+1	
 3.07143E+4	 8.27292E-1	 8.29056E+1	 9.49856E-1	 8.11751E+1	 1.27444E+0	 7.86797E+1	
 3.10031E+4	 8.18346E-1	 8.32382E+1	 9.41072E-1	 8.15576E+1	 1.25969E+0	 7.91916E+1	
 3.12946E+4	 8.07067E-1	 8.35662E+1	 9.31663E-1	 8.19362E+1	 1.24496E+0	 7.96976E+1	
 3.15888E+4	 7.98811E-1	 8.38908E+1	 9.22101E-1	 8.23110E+1	 1.22940E+0	 8.01972E+1	
 3.18858E+4	 7.88860E-1	 8.42114E+1	 9.14010E-1	 8.26824E+1	 1.21118E+0	 8.06894E+1	
 3.21855E+4	 7.80176E-1	 8.45285E+1	 9.04382E-1	 8.30500E+1	 1.19487E+0	 8.11750E+1	
 3.24881E+4	 7.70333E-1	 8.48415E+1	 8.95584E-1	 8.34139E+1	 1.17843E+0	 8.16539E+1	
 3.27936E+4	 7.60065E-1	 8.51504E+1	 8.84698E-1	 8.37735E+1	 1.15966E+0	 8.21252E+1	
 3.31019E+4	 7.49719E-1	 8.54551E+1	 8.76668E-1	 8.41297E+1	 1.14257E+0	 8.25896E+1	
 3.34131E+4	 7.40650E-1	 8.57561E+1	 8.67418E-1	 8.44823E+1	 1.12545E+0	 8.30469E+1	
 3.37273E+4	 7.30014E-1	 8.60528E+1	 8.59529E-1	 8.48316E+1	 1.10626E+0	 8.34965E+1	
 3.40443E+4	 7.20611E-1	 8.63456E+1	 8.50332E-1	 8.51771E+1	 1.08836E+0	 8.39388E+1	
 3.43644E+4	 7.10148E-1	 8.66342E+1	 8.41476E-1	 8.55191E+1	 1.06909E+0	 8.43733E+1	
 3.46875E+4	 6.99970E-1	 8.69187E+1	 8.31291E-1	 8.58570E+1	 1.04851E+0	 8.47994E+1	
 3.50136E+4	 6.88597E-1	 8.71986E+1	 8.20425E-1	 8.61904E+1	 1.03114E+0	 8.52185E+1	
 3.53428E+4	 6.78975E-1	 8.74745E+1	 8.09734E-1	 8.65195E+1	 1.01284E+0	 8.56301E+1	
 3.56751E+4	 6.68570E-1	 8.77462E+1	 7.99792E-1	 8.68445E+1	 9.92800E-1	 8.60336E+1	
 3.60105E+4	 6.58607E-1	 8.80139E+1	 7.88827E-1	 8.71651E+1	 9.74956E-1	 8.64298E+1	
 3.63491E+4	 6.48132E-1	 8.82773E+1	 7.78297E-1	 8.74814E+1	 9.57315E-1	 8.68188E+1	
 3.66908E+4	 6.37981E-1	 8.85365E+1	 7.67462E-1	 8.77933E+1	 9.37274E-1	 8.71998E+1	
 3.70358E+4	 6.27678E-1	 8.87916E+1	 7.56947E-1	 8.81009E+1	 9.17230E-1	 8.75725E+1	
 3.73839E+4	 6.17461E-1	 8.90426E+1	 7.46374E-1	 8.84042E+1	 8.99860E-1	 8.79382E+1	
 3.77354E+4	 6.07355E-1	 8.92894E+1	 7.35636E-1	 8.87032E+1	 8.80620E-1	 8.82961E+1	
 3.80902E+4	 5.97296E-1	 8.95321E+1	 7.25083E-1	 8.89979E+1	 8.61851E-1	 8.86464E+1	
 3.84483E+4	 5.87445E-1	 8.97709E+1	 7.13333E-1	 8.92878E+1	 8.44202E-1	 8.89895E+1	
 3.88098E+4	 5.75977E-1	 9.00050E+1	 7.03279E-1	 8.95736E+1	 8.22848E-1	 8.93239E+1	
 3.91747E+4	 5.66291E-1	 9.02351E+1	 6.92642E-1	 8.98551E+1	 8.04892E-1	 8.96510E+1	
 3.95430E+4	 5.55715E-1	 9.04609E+1	 6.82819E-1	 9.01326E+1	 7.87940E-1	 8.99712E+1	
 3.99147E+4	 5.46665E-1	 9.06831E+1	 6.70788E-1	 9.04052E+1	 7.68592E-1	 9.02835E+1	
 4.02900E+4	 5.36047E-1	 9.09010E+1	 6.60072E-1	 9.06734E+1	 7.51202E-1	 9.05888E+1	
 4.06688E+4	 5.26939E-1	 9.11151E+1	 6.47565E-1	 9.09366E+1	 7.34096E-1	 9.08872E+1	
 4.10512E+4	 5.16728E-1	 9.13251E+1	 6.36998E-1	 9.11955E+1	 7.13031E-1	 9.11769E+1	
 4.14371E+4	 5.07756E-1	 9.15315E+1	 6.25469E-1	 9.14497E+1	 6.96777E-1	 9.14601E+1	
 4.18267E+4	 4.98273E-1	 9.17340E+1	 6.14983E-1	 9.16996E+1	 6.79969E-1	 9.17365E+1	
 4.22199E+4	 4.89274E-1	 9.19328E+1	 6.03815E-1	 9.19450E+1	 6.62162E-1	 9.20056E+1	
 4.26169E+4	 4.79942E-1	 9.21278E+1	 5.92960E-1	 9.21860E+1	 6.46310E-1	 9.22682E+1	
 4.30175E+4	 4.70796E-1	 9.23192E+1	 5.82046E-1	 9.24225E+1	 6.30167E-1	 9.25243E+1	
 4.34220E+4	 4.61940E-1	 9.25069E+1	 5.71173E-1	 9.26546E+1	 6.12264E-1	 9.27731E+1	
 4.38302E+4	 4.53247E-1	 9.26911E+1	 5.60442E-1	 9.28824E+1	 5.96349E-1	 9.30155E+1	
 4.42423E+4	 4.45055E-1	 9.28720E+1	 5.49166E-1	 9.31056E+1	 5.81364E-1	 9.32518E+1	
 4.46582E+4	 4.35394E-1	 9.30489E+1	 5.37158E-1	 9.33239E+1	 5.64471E-1	 9.34812E+1	
 4.50781E+4	 4.27917E-1	 9.32228E+1	 5.25190E-1	 9.35373E+1	 5.49611E-1	 9.37045E+1	
 4.55019E+4	 4.19339E-1	 9.33933E+1	 5.15123E-1	 9.37467E+1	 5.35083E-1	 9.39220E+1	
 4.59297E+4	 4.11786E-1	 9.35606E+1	 5.04050E-1	 9.39515E+1	 5.19401E-1	 9.41331E+1	
 4.63615E+4	 4.03800E-1	 9.37247E+1	 4.93849E-1	 9.41522E+1	 5.05505E-1	 9.43385E+1	
 4.67974E+4	 3.95704E-1	 9.38855E+1	 4.83088E-1	 9.43486E+1	 4.91377E-1	 9.45382E+1	
 4.72374E+4	 3.87880E-1	 9.40432E+1	 4.72350E-1	 9.45405E+1	 4.77120E-1	 9.47321E+1	
 4.76815E+4	 3.80471E-1	 9.41978E+1	 4.62894E-1	 9.47286E+1	 4.64092E-1	 9.49207E+1	
 4.81298E+4	 3.73453E-1	 9.43496E+1	 4.53140E-1	 9.49128E+1	 4.48733E-1	 9.51031E+1	
 4.85823E+4	 3.66245E-1	 9.44984E+1	 4.43722E-1	 9.50931E+1	 4.35710E-1	 9.52802E+1	
 4.90390E+4	 3.59494E-1	 9.46445E+1	 4.31646E-1	 9.52685E+1	 4.23914E-1	 9.54524E+1	
 4.95001E+4	 3.51961E-1	 9.47875E+1	 4.21983E-1	 9.54400E+1	 4.09954E-1	 9.56190E+1	
 4.99654E+4	 3.46103E-1	 9.49282E+1	 4.11364E-1	 9.56072E+1	 3.98306E-1	 9.57809E+1	
 5.04352E+4	 3.39784E-1	 9.50663E+1	 4.01477E-1	 9.57704E+1	 3.87127E-1	 9.59382E+1	
 5.09094E+4	 3.33573E-1	 9.52018E+1	 3.91190E-1	 9.59294E+1	 3.75047E-1	 9.60907E+1	
 5.13880E+4	 3.26905E-1	 9.53347E+1	 3.79862E-1	 9.60837E+1	 3.63497E-1	 9.62384E+1	
 5.18711E+4	 3.20345E-1	 9.54649E+1	 3.70366E-1	 9.62343E+1	 3.52919E-1	 9.63818E+1	
 5.23588E+4	 3.14999E-1	 9.55929E+1	 3.60409E-1	 9.63807E+1	 3.41265E-1	 9.65205E+1	
 5.28511E+4	 3.09120E-1	 9.57185E+1	 3.51645E-1	 9.65236E+1	 3.31082E-1	 9.66551E+1	
 5.33480E+4	 3.03794E-1	 9.58420E+1	 3.42060E-1	 9.66626E+1	 3.20900E-1	 9.67855E+1	
 5.38495E+4	 2.98174E-1	 9.59632E+1	 3.32381E-1	 9.67977E+1	 3.10379E-1	 9.69116E+1	
 5.43558E+4	 2.92734E-1	 9.60821E+1	 3.23028E-1	 9.69290E+1	 3.00546E-1	 9.70338E+1	
 5.48668E+4	 2.88232E-1	 9.61993E+1	 3.13948E-1	 9.70566E+1	 2.90098E-1	 9.71517E+1	
 5.53827E+4	 2.83683E-1	 9.63146E+1	 3.05531E-1	 9.71808E+1	 2.81221E-1	 9.72659E+1	
 5.59034E+4	 2.79478E-1	 9.64281E+1	 2.96668E-1	 9.73013E+1	 2.72767E-1	 9.73768E+1	
 5.64290E+4	 2.74874E-1	 9.65399E+1	 2.88230E-1	 9.74185E+1	 2.63634E-1	 9.74839E+1	
 5.69595E+4	 2.69815E-1	 9.66495E+1	 2.78862E-1	 9.75318E+1	 2.55318E-1	 9.75877E+1	
 5.74950E+4	 2.64848E-1	 9.67571E+1	 2.69274E-1	 9.76412E+1	 2.47299E-1	 9.76882E+1	
 5.80355E+4	 2.60071E-1	 9.68628E+1	 2.61097E-1	 9.77473E+1	 2.38894E-1	 9.77853E+1	
 5.85812E+4	 2.55927E-1	 9.69668E+1	 2.52422E-1	 9.78499E+1	 2.31342E-1	 9.78793E+1	
 5.91319E+4	 2.51415E-1	 9.70690E+1	 2.45019E-1	 9.79495E+1	 2.23944E-1	 9.79703E+1	
 5.96879E+4	 2.47370E-1	 9.71695E+1	 2.37099E-1	 9.80459E+1	 2.15839E-1	 9.80580E+1	
 6.02490E+4	 2.43298E-1	 9.72684E+1	 2.29597E-1	 9.81392E+1	 2.08466E-1	 9.81428E+1	
 6.08155E+4	 2.39315E-1	 9.73657E+1	 2.22037E-1	 9.82294E+1	 2.01083E-1	 9.82245E+1	
 6.13873E+4	 2.35569E-1	 9.74614E+1	 2.13856E-1	 9.83163E+1	 1.94353E-1	 9.83035E+1	
 6.19644E+4	 2.31461E-1	 9.75555E+1	 2.06312E-1	 9.84002E+1	 1.87803E-1	 9.83798E+1	
 6.25470E+4	 2.27354E-1	 9.76479E+1	 1.99274E-1	 9.84811E+1	 1.80617E-1	 9.84532E+1	
 6.31350E+4	 2.23032E-1	 9.77385E+1	 1.92893E-1	 9.85595E+1	 1.74927E-1	 9.85243E+1	
 6.37286E+4	 2.18141E-1	 9.78272E+1	 1.86147E-1	 9.86352E+1	 1.68687E-1	 9.85928E+1	
 6.43277E+4	 2.14259E-1	 9.79143E+1	 1.78818E-1	 9.87079E+1	 1.62960E-1	 9.86591E+1	
 6.49325E+4	 2.10260E-1	 9.79997E+1	 1.71970E-1	 9.87778E+1	 1.57151E-1	 9.87229E+1	
 6.55430E+4	 2.06663E-1	 9.80837E+1	 1.64716E-1	 9.88447E+1	 1.50915E-1	 9.87843E+1	
 6.61592E+4	 2.03082E-1	 9.81662E+1	 1.57865E-1	 9.89088E+1	 1.45867E-1	 9.88435E+1	
 6.67812E+4	 1.99098E-1	 9.82471E+1	 1.51902E-1	 9.89706E+1	 1.40869E-1	 9.89008E+1	
 6.74091E+4	 1.95319E-1	 9.83265E+1	 1.45482E-1	 9.90297E+1	 1.35493E-1	 9.89558E+1	
 6.80428E+4	 1.91055E-1	 9.84042E+1	 1.39384E-1	 9.90864E+1	 1.30822E-1	 9.90090E+1	
 6.86825E+4	 1.86676E-1	 9.84800E+1	 1.33407E-1	 9.91406E+1	 1.25990E-1	 9.90602E+1	
 6.93283E+4	 1.81940E-1	 9.85540E+1	 1.27238E-1	 9.91923E+1	 1.21035E-1	 9.91094E+1	
 6.99801E+4	 1.77395E-1	 9.86261E+1	 1.22310E-1	 9.92420E+1	 1.16574E-1	 9.91568E+1	
 7.06380E+4	 1.73281E-1	 9.86965E+1	 1.16487E-1	 9.92893E+1	 1.11895E-1	 9.92023E+1	
 7.13021E+4	 1.69128E-1	 9.87652E+1	 1.10594E-1	 9.93343E+1	 1.07879E-1	 9.92461E+1	
 7.19725E+4	 1.64856E-1	 9.88322E+1	 1.05290E-1	 9.93771E+1	 1.03361E-1	 9.92881E+1	
 7.26491E+4	 1.60233E-1	 9.88973E+1	 1.00120E-1	 9.94178E+1	 9.94008E-2	 9.93285E+1	
 7.33322E+4	 1.55711E-1	 9.89606E+1	 9.56689E-2	 9.94566E+1	 9.53348E-2	 9.93672E+1	
 7.40216E+4	 1.50983E-1	 9.90220E+1	 9.10515E-2	 9.94936E+1	 9.13714E-2	 9.94044E+1	
 7.47175E+4	 1.46376E-1	 9.90815E+1	 8.63297E-2	 9.95287E+1	 8.77117E-2	 9.94400E+1	
 7.54200E+4	 1.41431E-1	 9.91389E+1	 8.21456E-2	 9.95621E+1	 8.37790E-2	 9.94741E+1	
 7.61291E+4	 1.36951E-1	 9.91946E+1	 7.86303E-2	 9.95941E+1	 8.03304E-2	 9.95067E+1	
 7.68448E+4	 1.32741E-1	 9.92485E+1	 7.47760E-2	 9.96244E+1	 7.68507E-2	 9.95379E+1	
 7.75673E+4	 1.27924E-1	 9.93005E+1	 7.08951E-2	 9.96533E+1	 7.33417E-2	 9.95678E+1	
 7.82966E+4	 1.22579E-1	 9.93503E+1	 6.65638E-2	 9.96803E+1	 7.03561E-2	 9.95963E+1	
 7.90327E+4	 1.17452E-1	 9.93981E+1	 6.21712E-2	 9.97056E+1	 6.70257E-2	 9.96236E+1	
 7.97757E+4	 1.11907E-1	 9.94436E+1	 5.85385E-2	 9.97294E+1	 6.41067E-2	 9.96496E+1	
 8.05257E+4	 1.06831E-1	 9.94870E+1	 5.49255E-2	 9.97517E+1	 6.11473E-2	 9.96745E+1	
 8.12828E+4	 1.02023E-1	 9.95284E+1	 5.15133E-2	 9.97726E+1	 5.83463E-2	 9.96982E+1	
 8.20470E+4	 9.72303E-2	 9.95679E+1	 4.82428E-2	 9.97922E+1	 5.56565E-2	 9.97208E+1	
 8.28184E+4	 9.21471E-2	 9.96054E+1	 4.45553E-2	 9.98103E+1	 5.27221E-2	 9.97422E+1	
 8.35970E+4	 8.72656E-2	 9.96409E+1	 4.06307E-2	 9.98269E+1	 5.02535E-2	 9.97627E+1	
 8.43830E+4	 8.21116E-2	 9.96742E+1	 3.77354E-2	 9.98422E+1	 4.75724E-2	 9.97820E+1	
 8.51763E+4	 7.72690E-2	 9.97056E+1	 3.57845E-2	 9.98567E+1	 4.52477E-2	 9.98004E+1	
 8.59771E+4	 7.25627E-2	 9.97351E+1	 3.46589E-2	 9.98708E+1	 4.28578E-2	 9.98178E+1	
 8.67854E+4	 6.76462E-2	 9.97626E+1	 3.34994E-2	 9.98844E+1	 4.04232E-2	 9.98342E+1	
 8.76014E+4	 6.30392E-2	 9.97882E+1	 3.16007E-2	 9.98973E+1	 3.83680E-2	 9.98498E+1	
 8.84250E+4	 5.87533E-2	 9.98121E+1	 2.90879E-2	 9.99091E+1	 3.61007E-2	 9.98645E+1	
 8.92563E+4	 5.46848E-2	 9.98343E+1	 2.65900E-2	 9.99199E+1	 3.39261E-2	 9.98783E+1	
 9.00955E+4	 5.07466E-2	 9.98550E+1	 2.42938E-2	 9.99298E+1	 3.16034E-2	 9.98911E+1	
 9.09425E+4	 4.65200E-2	 9.98739E+1	 2.18500E-2	 9.99387E+1	 2.96907E-2	 9.99032E+1	
 9.17975E+4	 4.25958E-2	 9.98912E+1	 1.97911E-2	 9.99467E+1	 2.77900E-2	 9.99145E+1	
 9.26606E+4	 3.87296E-2	 9.99069E+1	 1.79123E-2	 9.99540E+1	 2.57326E-2	 9.99250E+1	
 9.35317E+4	 3.50075E-2	 9.99211E+1	 1.62216E-2	 9.99606E+1	 2.38965E-2	 9.99347E+1	
 9.44111E+4	 3.11444E-2	 9.99338E+1	 1.50241E-2	 9.99667E+1	 2.20651E-2	 9.99436E+1	
 9.52987E+4	 2.75521E-2	 9.99450E+1	 1.40665E-2	 9.99724E+1	 2.04566E-2	 9.99519E+1	
 9.61947E+4	 2.46681E-2	 9.99550E+1	 1.27432E-2	 9.99776E+1	 1.87639E-2	 9.99596E+1	
 9.70991E+4	 2.20426E-2	 9.99640E+1	 1.10959E-2	 9.99821E+1	 1.71401E-2	 9.99665E+1	
 9.80120E+4	 1.90080E-2	 9.99717E+1	 9.27484E-3	 9.99858E+1	 1.52116E-2	 9.99727E+1	
 9.89334E+4	 1.61896E-2	 9.99783E+1	 7.52030E-3	 9.99889E+1	 1.33706E-2	 9.99782E+1	
 9.98636E+4	 1.37226E-2	 9.99839E+1	 5.57858E-3	 9.99912E+1	 1.17067E-2	 9.99829E+1	
 1.00802E+5	 1.15170E-2	 9.99885E+1	 4.10943E-3	 9.99928E+1	 1.00890E-2	 9.99870E+1	
 1.01750E+5	 9.24603E-3	 9.99923E+1	 3.37788E-3	 9.99942E+1	 8.70002E-3	 9.99905E+1	
 1.02707E+5	 7.26271E-3	 9.99953E+1	 3.45028E-3	 9.99956E+1	 7.37135E-3	 9.99935E+1	
 1.03672E+5	 5.28564E-3	 9.99974E+1	 3.67694E-3	 9.99971E+1	 6.14960E-3	 9.99960E+1	
 1.04647E+5	 3.45410E-3	 9.99988E+1	 3.38327E-3	 9.99985E+1	 4.76853E-3	 9.99980E+1	
 1.05631E+5	 1.95886E-3	 9.99996E+1	 2.52009E-3	 9.99995E+1	 3.36461E-3	 9.99993E+1	
 1.06624E+5	 9.84833E-4	 1.00000E+2	 1.20921E-3	 1.00000E+2	 1.60894E-3	 1.00000E+2	
 1.07627E+5	 0.00000E+0	 1.00000E+2	 0.00000E+0	 1.00000E+2	 0.00000E+0	 1.00000E+2	
MWDstop :
