# Supplementary material for: Copolymers of NVAm and NVP for Efficient Gene Delivery
Source: ACS Polym Au. 2026 Jan 16;6(1):426–36. doi: 10.1021/acspolymersau.5c00167 (PMC12903468; doi:10.1021/acspolymersau.5c00167)
Supplement: Supplementary file 1 [file lg5c00167_si_001.zip › raw_and_analyzed_data/SEC_Data/TF039 70 30 - 1.TXT]

Sample :	Vial  43: TF039 70/30 - 1
Method settings :	C:\WINGPC_8#1\PSS.ChromPilot.Method.Instrument.2.xml
Sequence table :	C:\WINGPC_8#1\PSS.ChromPilot.Sequence.Instrument.2.xml
Inject date :	Donnerstag   05.09.24   18:45:12
Inject volume :	100.000	ul
Concentration :	  1.000	g/l
Project :	C:\GPC Data\Projects\Messung_2024_03Jul_H2O
Calibration :	C:\GPC Data\Calibration\Calibration_PEG_030724_03formicacid01NaCl_pH2.CAL
Method :	C:\GPC Data\Methods\Standard_MET_AQ_030724_Dual Wavelength_A_B_2_PEG.MET
Export file :	C:\Users\AG B�ker\Desktop\Data\Tom\TF039 70 30 - 1.TXT

Operator :	AG B�ker
Account :	

Calibration MH-K :	 1.000000	ml/g	univ. Calibration MH-K :	 0.000000	ml/g
Calibration MH-A :	 0.000000	-	univ. Calibration MH-A :	 0.000000	-
Internal Standard Calibration :	 50.000	ml
Internal Standard Acquisition :	-------	ml
Data Interval :	  1.000	s

Eluent :	H2O + 0.1MNaCl + 0.3 % formic acid
Flow :	  1.000	ml/min

Column 1 :	PSS NOVEMA Max VS, 10�m	Temperature :	 40.000	C
Column 2 :	PSS NOVEMA Max 10�m, 1000A	Temperature :	 40.000	C
Column 3 :	PSS NOVEMA Max 10mm, 1000A	Temperature :	 40.000	C
Column 4 :	PSS NOVEMA Max, 10�m, 30A	Temperature :	 40.000	C

Detector 1 :	I2: VWD 1, Signal A	Delay :	  0.000	min
Detector 2 :	I2: VWD 1, Signal B	Delay :	  0.000	min
Detector 3 :	I2: RID 1, RI Signal	Delay :	  0.400	min
Detector 4 :	I2: IsoPump 1, Pressure	Delay :	  0.000	min
Detector 5 :	PSS SLD 7000/BI-MwA	Delay :	  0.180	min
Detector 6 :	PSS SLD 7000/BI-MwA	Delay :	  0.180	min
Detector 7 :	PSS SLD 7000/BI-MwA	Delay :	  0.180	min
Detector 8 :	PSS SLD 7000/BI-MwA	Delay :	  0.180	min
Detector 9 :	PSS SLD 7000/BI-MwA	Delay :	  0.180	min
Detector 10 :	PSS SLD 7000/BI-MwA	Delay :	  0.180	min
Detector 11 :	PSS SLD 7000/BI-MwA	Delay :	  0.180	min
Detector 12 :	PSS SLD 7000/BI-MwA	Delay :	  0.180	min

Baseline from :	 22.488	to :	 29.646	ml
Integration from :	 22.488	to :	 29.646	ml

	I2: VWD 1, Signal A	I2: VWD 1, Signal B	I2: RID 1, RI Signal
Mn:	 1.032E+4	 1.053E+4	 1.443E+4	g/mol
Mw:	 1.914E+4	 1.935E+4	 2.226E+4	g/mol
Mz:	 3.114E+4	 3.003E+4	 3.045E+4	g/mol
M(z+1):	 4.293E+4	 3.972E+4	 3.828E+4	g/mol
Mv:	 0.000E+0	 0.000E+0	 0.000E+0	g/mol
D:	 1.855E+0	 1.837E+0	 1.542E+0	
[n]:	 0.000E+0	 0.000E+0	 0.000E+0	ml/g
Vp:	 2.584E+1	 2.567E+1	 2.537E+1	ml
Mp:	 1.677E+4	 1.859E+4	 2.228E+4	g/mol
Fl:	 1.109E+1	 6.197E+0	 1.256E+1	ml*V
< 1578 :	      0.00	      0.00	      0.00	%
w% : 	    100.00	    100.00	    100.00	%
> 93682 :	      0.00	      0.00	      0.00	%

Calibration Coefficients:

Vol. min : 19.935830   
Vol. max : 31.290330   
R : 9.999090e-01
Fit : PSS Poly 5
Const.: -6.517006e+01
Coef.2: 1.639485e+01
Coef.3: -1.511571e+00
Coef.4: 6.957456e-02
Coef.5: -1.600580e-03
Coef.6: 1.460191e-05
Coef.7: 0.000000e+00
Coef.8: 0.000000e+00


Multi area report start :
Sample :	Vial  43: TF039 70/30 - 1
Calibration:	C:\GPC Data\Calibration\Calibration_PEG_030724_03formicacid01NaCl_pH2.CAL
Print Date:	Freitag      06.09.24   13:02:50
Project:	C:\GPC Data\Projects\Messung_2024_03Jul_H2O
Method:	C:\GPC Data\Methods\Standard_MET_AQ_030724_Dual Wavelength_A_B_2_PEG
MAS Parameters:	

Area	Name	from	to	Unit

1				
2				
3				
4				
5				
6				
7				
8				

 	Set 1	Set 2	Set 3	Set 4	Set 5	Set 6	Set 7	Set 8

 	-	-	-	-	-	-	-	-
 	-	-	-	-	-	-	-	-
 	-	-	-	-	-	-	-	-
 	-	-	-	-	-	-	-	-
 	-	-	-	-	-	-	-	-
 	-	-	-	-	-	-	-	-
 	-	-	-	-	-	-	-	-
 	-	-	-	-	-	-	-	-

Multi area report end :

RAWstart :
Time	I2: VWD 1, Signal A	I2: VWD 1, Signal B	I2: RID 1, RI Signal	Time

 0.00000E+0	-2.85050E-1	-2.24081E-1	-1.99408E+0	 18:45:12:97	
 1.66667E-2	-2.83874E-1	-2.24903E-1	-1.99506E+0	 18:45:13:97	
 3.33333E-2	-2.82755E-1	-2.25159E-1	-1.99626E+0	 18:45:14:97	
 5.00000E-2	-2.82213E-1	-2.24990E-1	-1.99773E+0	 18:45:15:97	
 6.66667E-2	-2.82139E-1	-2.24471E-1	-1.99918E+0	 18:45:16:97	
 8.33333E-2	-2.82160E-1	-2.23567E-1	-2.00044E+0	 18:45:17:97	
 1.00000E-1	-2.81940E-1	-2.22477E-1	-2.00184E+0	 18:45:18:97	
 1.16667E-1	-2.81614E-1	-2.21879E-1	-2.00314E+0	 18:45:19:97	
 1.33333E-1	-2.81393E-1	-2.21830E-1	-2.00416E+0	 18:45:20:97	
 1.50000E-1	-2.81335E-1	-2.22111E-1	-2.00554E+0	 18:45:21:97	
 1.66667E-1	-2.81446E-1	-2.22169E-1	-2.00679E+0	 18:45:22:97	
 1.83333E-1	-2.81505E-1	-2.21693E-1	-2.00790E+0	 18:45:23:97	
 2.00000E-1	-2.81496E-1	-2.21033E-1	-2.00918E+0	 18:45:24:97	
 2.16667E-1	-2.81607E-1	-2.20604E-1	-2.01037E+0	 18:45:25:97	
 2.33333E-1	-2.81947E-1	-2.20682E-1	-2.01129E+0	 18:45:26:97	
 2.50000E-1	-2.82305E-1	-2.21200E-1	-2.01237E+0	 18:45:27:97	
 2.66667E-1	-2.82302E-1	-2.21826E-1	-2.01389E+0	 18:45:28:97	
 2.83333E-1	-2.81706E-1	-2.22254E-1	-2.01553E+0	 18:45:29:97	
 3.00000E-1	-2.80580E-1	-2.22114E-1	-2.01706E+0	 18:45:30:97	
 3.16667E-1	-2.79456E-1	-2.21252E-1	-2.01888E+0	 18:45:31:97	
 3.33333E-1	-2.78653E-1	-2.20121E-1	-2.02059E+0	 18:45:32:97	
 3.50000E-1	-2.78420E-1	-2.19243E-1	-2.02207E+0	 18:45:33:97	
 3.66667E-1	-2.78635E-1	-2.19087E-1	-2.02427E+0	 18:45:34:97	
 3.83333E-1	-2.79074E-1	-2.19639E-1	-2.02620E+0	 18:45:35:97	
 4.00000E-1	-2.79727E-1	-2.20410E-1	-2.02777E+0	 18:45:36:97	
 4.16667E-1	-2.80393E-1	-2.20918E-1	-2.02947E+0	 18:45:37:97	
 4.33333E-1	-2.81030E-1	-2.20732E-1	-2.03111E+0	 18:45:38:97	
 4.50000E-1	-2.81374E-1	-2.19635E-1	-2.03250E+0	 18:45:39:97	
 4.66667E-1	-2.81343E-1	-2.18315E-1	-2.03433E+0	 18:45:40:97	
 4.83333E-1	-2.81101E-1	-2.17485E-1	-2.03640E+0	 18:45:41:97	
 5.00000E-1	-2.80797E-1	-2.17634E-1	-2.03841E+0	 18:45:42:97	
 5.16667E-1	-2.80507E-1	-2.18663E-1	-2.04135E+0	 18:45:43:97	
 5.33333E-1	-2.80100E-1	-2.19749E-1	-2.04394E+0	 18:45:44:97	
 5.50000E-1	-2.79556E-1	-2.20450E-1	-2.04612E+0	 18:45:45:97	
 5.66667E-1	-2.78837E-1	-2.20637E-1	-2.04816E+0	 18:45:46:97	
 5.83333E-1	-2.78204E-1	-2.20536E-1	-2.05067E+0	 18:45:47:97	
 6.00000E-1	-2.77781E-1	-2.20424E-1	-2.05296E+0	 18:45:48:97	
 6.16667E-1	-2.77595E-1	-2.20336E-1	-2.05471E+0	 18:45:49:97	
 6.33333E-1	-2.77655E-1	-2.20168E-1	-2.05641E+0	 18:45:50:97	
 6.50000E-1	-2.77892E-1	-2.19848E-1	-2.05791E+0	 18:45:51:97	
 6.66667E-1	-2.78274E-1	-2.19611E-1	-2.05921E+0	 18:45:52:97	
 6.83333E-1	-2.78602E-1	-2.19764E-1	-2.06090E+0	 18:45:53:97	
 7.00000E-1	-2.78822E-1	-2.20268E-1	-2.06260E+0	 18:45:54:97	
 7.16667E-1	-2.78947E-1	-2.20821E-1	-2.06393E+0	 18:45:55:97	
 7.33333E-1	-2.79042E-1	-2.20981E-1	-2.06523E+0	 18:45:56:97	
 7.50000E-1	-2.79049E-1	-2.20703E-1	-2.06638E+0	 18:45:57:97	
 7.66667E-1	-2.78792E-1	-2.20287E-1	-2.06731E+0	 18:45:58:97	
 7.83333E-1	-2.78290E-1	-2.20023E-1	-2.06833E+0	 18:45:59:97	
 8.00000E-1	-2.77765E-1	-2.19933E-1	-2.06951E+0	 18:46:00:97	
 8.16667E-1	-2.77615E-1	-2.19827E-1	-2.07039E+0	 18:46:01:97	
 8.33333E-1	-2.77898E-1	-2.19524E-1	-2.07119E+0	 18:46:02:97	
 8.50000E-1	-2.78249E-1	-2.18949E-1	-2.07173E+0	 18:46:03:97	
 8.66667E-1	-2.78404E-1	-2.18265E-1	-2.07192E+0	 18:46:04:97	
 8.83333E-1	-2.78300E-1	-2.17565E-1	-2.07186E+0	 18:46:05:97	
 9.00000E-1	-2.78137E-1	-2.17221E-1	-2.07150E+0	 18:46:06:97	
 9.16667E-1	-2.78154E-1	-2.17470E-1	-2.07104E+0	 18:46:07:97	
 9.33333E-1	-2.78287E-1	-2.18339E-1	-2.07060E+0	 18:46:08:97	
 9.50000E-1	-2.78246E-1	-2.19487E-1	-2.07022E+0	 18:46:09:97	
 9.66667E-1	-2.77734E-1	-2.20287E-1	-2.06989E+0	 18:46:10:97	
 9.83333E-1	-2.76793E-1	-2.20267E-1	-2.06957E+0	 18:46:11:97	
 1.00000E+0	-2.75723E-1	-2.19494E-1	-2.06907E+0	 18:46:12:97	
 1.01667E+0	-2.74899E-1	-2.18387E-1	-2.06843E+0	 18:46:13:97	
 1.03333E+0	-2.74248E-1	-2.17420E-1	-2.06775E+0	 18:46:14:97	
 1.05000E+0	-2.73668E-1	-2.16678E-1	-2.06643E+0	 18:46:15:97	
 1.06667E+0	-2.73082E-1	-2.16063E-1	-2.06499E+0	 18:46:16:97	
 1.08333E+0	-2.72660E-1	-2.15482E-1	-2.06357E+0	 18:46:17:97	
 1.10000E+0	-2.72407E-1	-2.15250E-1	-2.06182E+0	 18:46:18:97	
 1.11667E+0	-2.72184E-1	-2.15573E-1	-2.06012E+0	 18:46:19:97	
 1.13333E+0	-2.71687E-1	-2.16381E-1	-2.05881E+0	 18:46:20:97	
 1.15000E+0	-2.70989E-1	-2.17288E-1	-2.05737E+0	 18:46:21:97	
 1.16667E+0	-2.70238E-1	-2.17705E-1	-2.05564E+0	 18:46:22:97	
 1.18333E+0	-2.69752E-1	-2.17461E-1	-2.05391E+0	 18:46:23:97	
 1.20000E+0	-2.69419E-1	-2.16738E-1	-2.05230E+0	 18:46:24:97	
 1.21667E+0	-2.69066E-1	-2.15823E-1	-2.05029E+0	 18:46:25:97	
 1.23333E+0	-2.68635E-1	-2.15188E-1	-2.04790E+0	 18:46:26:97	
 1.25000E+0	-2.68276E-1	-2.14880E-1	-2.04597E+0	 18:46:27:97	
 1.26667E+0	-2.68234E-1	-2.14820E-1	-2.04354E+0	 18:46:28:97	
 1.28333E+0	-2.68526E-1	-2.14896E-1	-2.04102E+0	 18:46:29:97	
 1.30000E+0	-2.69004E-1	-2.15076E-1	-2.03876E+0	 18:46:30:97	
 1.31667E+0	-2.69428E-1	-2.15118E-1	-2.03615E+0	 18:46:31:97	
 1.33333E+0	-2.69923E-1	-2.14696E-1	-2.03369E+0	 18:46:32:97	
 1.35000E+0	-2.70631E-1	-2.13683E-1	-2.03175E+0	 18:46:33:97	
 1.36667E+0	-2.71573E-1	-2.12531E-1	-2.02966E+0	 18:46:34:97	
 1.38333E+0	-2.72468E-1	-2.11733E-1	-2.02769E+0	 18:46:35:97	
 1.40000E+0	-2.73162E-1	-2.11441E-1	-2.02612E+0	 18:46:36:97	
 1.41667E+0	-2.73384E-1	-2.11445E-1	-2.02429E+0	 18:46:37:97	
 1.43333E+0	-2.73160E-1	-2.11620E-1	-2.02237E+0	 18:46:38:97	
 1.45000E+0	-2.72666E-1	-2.12151E-1	-2.02072E+0	 18:46:39:97	
 1.46667E+0	-2.72247E-1	-2.12966E-1	-2.01894E+0	 18:46:40:97	
 1.48333E+0	-2.72176E-1	-2.13770E-1	-2.01730E+0	 18:46:41:97	
 1.50000E+0	-2.72530E-1	-2.14133E-1	-2.01609E+0	 18:46:42:97	
 1.51667E+0	-2.73114E-1	-2.13940E-1	-2.01519E+0	 18:46:43:97	
 1.53333E+0	-2.73719E-1	-2.13464E-1	-2.01412E+0	 18:46:44:97	
 1.55000E+0	-2.74159E-1	-2.12780E-1	-2.01305E+0	 18:46:45:97	
 1.56667E+0	-2.74488E-1	-2.12030E-1	-2.01212E+0	 18:46:46:97	
 1.58333E+0	-2.74868E-1	-2.11203E-1	-2.01108E+0	 18:46:47:97	
 1.60000E+0	-2.75349E-1	-2.10523E-1	-2.01010E+0	 18:46:48:97	
 1.61667E+0	-2.75647E-1	-2.10139E-1	-2.00931E+0	 18:46:49:97	
 1.63333E+0	-2.75542E-1	-2.10214E-1	-2.00847E+0	 18:46:50:97	
 1.65000E+0	-2.74876E-1	-2.10821E-1	-2.00775E+0	 18:46:51:97	
 1.66667E+0	-2.73773E-1	-2.11766E-1	-2.00736E+0	 18:46:52:97	
 1.68333E+0	-2.72637E-1	-2.12867E-1	-2.00738E+0	 18:46:53:97	
 1.70000E+0	-2.71740E-1	-2.13786E-1	-2.00789E+0	 18:46:54:97	
 1.71667E+0	-2.71252E-1	-2.14234E-1	-2.00857E+0	 18:46:55:97	
 1.73333E+0	-2.71101E-1	-2.14017E-1	-2.00931E+0	 18:46:56:97	
 1.75000E+0	-2.71133E-1	-2.13290E-1	-2.00999E+0	 18:46:57:97	
 1.76667E+0	-2.71418E-1	-2.12782E-1	-2.01061E+0	 18:46:58:97	
 1.78333E+0	-2.71989E-1	-2.13008E-1	-2.01133E+0	 18:46:59:97	
 1.80000E+0	-2.72791E-1	-2.13705E-1	-2.01260E+0	 18:47:00:97	
 1.81667E+0	-2.73375E-1	-2.14284E-1	-2.01375E+0	 18:47:01:97	
 1.83333E+0	-2.73429E-1	-2.14293E-1	-2.01472E+0	 18:47:02:97	
 1.85000E+0	-2.73067E-1	-2.13982E-1	-2.01589E+0	 18:47:03:97	
 1.86667E+0	-2.72592E-1	-2.13886E-1	-2.01710E+0	 18:47:04:97	
 1.88333E+0	-2.72253E-1	-2.14113E-1	-2.01815E+0	 18:47:05:97	
 1.90000E+0	-2.71969E-1	-2.14138E-1	-2.01966E+0	 18:47:06:97	
 1.91667E+0	-2.71628E-1	-2.13603E-1	-2.02100E+0	 18:47:07:97	
 1.93333E+0	-2.71236E-1	-2.12644E-1	-2.02216E+0	 18:47:08:97	
 1.95000E+0	-2.71070E-1	-2.11737E-1	-2.02364E+0	 18:47:09:97	
 1.96667E+0	-2.71334E-1	-2.11442E-1	-2.02522E+0	 18:47:10:97	
 1.98333E+0	-2.71942E-1	-2.12042E-1	-2.02691E+0	 18:47:11:97	
 2.00000E+0	-2.72525E-1	-2.13482E-1	-2.02856E+0	 18:47:12:97	
 2.01667E+0	-2.72645E-1	-2.15408E-1	-2.02998E+0	 18:47:13:97	
 2.03333E+0	-2.72241E-1	-2.16777E-1	-2.03117E+0	 18:47:14:97	
 2.05000E+0	-2.71668E-1	-2.16954E-1	-2.03229E+0	 18:47:15:97	
 2.06667E+0	-2.71293E-1	-2.15839E-1	-2.03367E+0	 18:47:16:97	
 2.08333E+0	-2.71398E-1	-2.13995E-1	-2.03519E+0	 18:47:17:97	
 2.10000E+0	-2.71938E-1	-2.12585E-1	-2.03624E+0	 18:47:18:97	
 2.11667E+0	-2.72657E-1	-2.12140E-1	-2.03733E+0	 18:47:19:97	
 2.13333E+0	-2.73227E-1	-2.12739E-1	-2.03842E+0	 18:47:20:97	
 2.15000E+0	-2.73419E-1	-2.13855E-1	-2.03941E+0	 18:47:21:97	
 2.16667E+0	-2.73261E-1	-2.14785E-1	-2.04067E+0	 18:47:22:97	
 2.18333E+0	-2.72956E-1	-2.15274E-1	-2.04201E+0	 18:47:23:97	
 2.20000E+0	-2.72787E-1	-2.15238E-1	-2.04325E+0	 18:47:24:97	
 2.21667E+0	-2.72848E-1	-2.14741E-1	-2.04468E+0	 18:47:25:97	
 2.23333E+0	-2.72984E-1	-2.14036E-1	-2.04595E+0	 18:47:26:97	
 2.25000E+0	-2.73027E-1	-2.13338E-1	-2.04679E+0	 18:47:27:97	
 2.26667E+0	-2.72999E-1	-2.13025E-1	-2.04753E+0	 18:47:28:97	
 2.28333E+0	-2.73007E-1	-2.13296E-1	-2.04821E+0	 18:47:29:97	
 2.30000E+0	-2.73179E-1	-2.14047E-1	-2.04876E+0	 18:47:30:97	
 2.31667E+0	-2.73414E-1	-2.14872E-1	-2.04927E+0	 18:47:31:97	
 2.33333E+0	-2.73551E-1	-2.15341E-1	-2.04947E+0	 18:47:32:97	
 2.35000E+0	-2.73443E-1	-2.15306E-1	-2.04948E+0	 18:47:33:97	
 2.36667E+0	-2.73067E-1	-2.14975E-1	-2.04950E+0	 18:47:34:97	
 2.38333E+0	-2.72520E-1	-2.14599E-1	-2.04969E+0	 18:47:35:97	
 2.40000E+0	-2.71949E-1	-2.14296E-1	-2.04992E+0	 18:47:36:97	
 2.41667E+0	-2.71587E-1	-2.13942E-1	-2.05005E+0	 18:47:37:97	
 2.43333E+0	-2.71426E-1	-2.13236E-1	-2.04987E+0	 18:47:38:97	
 2.45000E+0	-2.71230E-1	-2.11876E-1	-2.04943E+0	 18:47:39:97	
 2.46667E+0	-2.70735E-1	-2.10172E-1	-2.04886E+0	 18:47:40:97	
 2.48333E+0	-2.69943E-1	-2.08304E-1	-2.04809E+0	 18:47:41:97	
 2.50000E+0	-2.69127E-1	-2.07012E-1	-2.04729E+0	 18:47:42:97	
 2.51667E+0	-2.68538E-1	-2.06512E-1	-2.04651E+0	 18:47:43:97	
 2.53333E+0	-2.68271E-1	-2.06652E-1	-2.04529E+0	 18:47:44:97	
 2.55000E+0	-2.68272E-1	-2.07087E-1	-2.04373E+0	 18:47:45:97	
 2.56667E+0	-2.68443E-1	-2.07478E-1	-2.04214E+0	 18:47:46:97	
 2.58333E+0	-2.68542E-1	-2.07575E-1	-2.03958E+0	 18:47:47:97	
 2.60000E+0	-2.68464E-1	-2.07303E-1	-2.03708E+0	 18:47:48:97	
 2.61667E+0	-2.68256E-1	-2.06776E-1	-2.03469E+0	 18:47:49:97	
 2.63333E+0	-2.68098E-1	-2.06457E-1	-2.03161E+0	 18:47:50:97	
 2.65000E+0	-2.68244E-1	-2.06625E-1	-2.02839E+0	 18:47:51:97	
 2.66667E+0	-2.68553E-1	-2.07227E-1	-2.02557E+0	 18:47:52:97	
 2.68333E+0	-2.68582E-1	-2.07824E-1	-2.02281E+0	 18:47:53:97	
 2.70000E+0	-2.67938E-1	-2.07945E-1	-2.01853E+0	 18:47:54:97	
 2.71667E+0	-2.66810E-1	-2.07555E-1	-2.01458E+0	 18:47:55:97	
 2.73333E+0	-2.65497E-1	-2.07116E-1	-2.01111E+0	 18:47:56:97	
 2.75000E+0	-2.64571E-1	-2.07034E-1	-2.00667E+0	 18:47:57:97	
 2.76667E+0	-2.63998E-1	-2.07397E-1	-2.00198E+0	 18:47:58:97	
 2.78333E+0	-2.63591E-1	-2.08026E-1	-1.99767E+0	 18:47:59:97	
 2.80000E+0	-2.63341E-1	-2.08536E-1	-1.99223E+0	 18:48:00:97	
 2.81667E+0	-2.63456E-1	-2.08669E-1	-1.98548E+0	 18:48:01:97	
 2.83333E+0	-2.64048E-1	-2.08314E-1	-1.98003E+0	 18:48:02:97	
 2.85000E+0	-2.64919E-1	-2.07495E-1	-1.97412E+0	 18:48:03:97	
 2.86667E+0	-2.65848E-1	-2.06564E-1	-1.96840E+0	 18:48:04:97	
 2.88333E+0	-2.66366E-1	-2.05715E-1	-1.96354E+0	 18:48:05:97	
 2.90000E+0	-2.66135E-1	-2.05125E-1	-1.95765E+0	 18:48:06:97	
 2.91667E+0	-2.65151E-1	-2.04771E-1	-1.95080E+0	 18:48:07:97	
 2.93333E+0	-2.63653E-1	-2.04488E-1	-1.94556E+0	 18:48:08:97	
 2.95000E+0	-2.62410E-1	-2.04084E-1	-1.94112E+0	 18:48:09:97	
 2.96667E+0	-2.61640E-1	-2.03702E-1	-1.93600E+0	 18:48:10:97	
 2.98333E+0	-2.61349E-1	-2.03478E-1	-1.93102E+0	 18:48:11:97	
 3.00000E+0	-2.61300E-1	-2.03480E-1	-1.92672E+0	 18:48:12:97	
 3.01667E+0	-2.61178E-1	-2.03531E-1	-1.92164E+0	 18:48:13:97	
 3.03333E+0	-2.60828E-1	-2.03390E-1	-1.91661E+0	 18:48:14:97	
 3.05000E+0	-2.60253E-1	-2.03007E-1	-1.91248E+0	 18:48:15:97	
 3.06667E+0	-2.59517E-1	-2.02628E-1	-1.90804E+0	 18:48:16:97	
 3.08333E+0	-2.58864E-1	-2.02447E-1	-1.90388E+0	 18:48:17:97	
 3.10000E+0	-2.58450E-1	-2.02417E-1	-1.90001E+0	 18:48:18:97	
 3.11667E+0	-2.58371E-1	-2.02337E-1	-1.89621E+0	 18:48:19:97	
 3.13333E+0	-2.58682E-1	-2.02114E-1	-1.89294E+0	 18:48:20:97	
 3.15000E+0	-2.59247E-1	-2.01826E-1	-1.89017E+0	 18:48:21:97	
 3.16667E+0	-2.59876E-1	-2.01638E-1	-1.88710E+0	 18:48:22:97	
 3.18333E+0	-2.60212E-1	-2.01538E-1	-1.88426E+0	 18:48:23:97	
 3.20000E+0	-2.60228E-1	-2.01392E-1	-1.88194E+0	 18:48:24:97	
 3.21667E+0	-2.59994E-1	-2.01071E-1	-1.87951E+0	 18:48:25:97	
 3.23333E+0	-2.59695E-1	-2.00595E-1	-1.87728E+0	 18:48:26:97	
 3.25000E+0	-2.59402E-1	-2.00130E-1	-1.87556E+0	 18:48:27:97	
 3.26667E+0	-2.59133E-1	-1.99851E-1	-1.87412E+0	 18:48:28:97	
 3.28333E+0	-2.58959E-1	-1.99773E-1	-1.87254E+0	 18:48:29:97	
 3.30000E+0	-2.58805E-1	-1.99860E-1	-1.87103E+0	 18:48:30:97	
 3.31667E+0	-2.58581E-1	-2.00100E-1	-1.86968E+0	 18:48:31:97	
 3.33333E+0	-2.58124E-1	-2.00452E-1	-1.86805E+0	 18:48:32:97	
 3.35000E+0	-2.57685E-1	-2.00794E-1	-1.86645E+0	 18:48:33:97	
 3.36667E+0	-2.57505E-1	-2.00974E-1	-1.86519E+0	 18:48:34:97	
 3.38333E+0	-2.57532E-1	-2.01044E-1	-1.86377E+0	 18:48:35:97	
 3.40000E+0	-2.57406E-1	-2.01142E-1	-1.86234E+0	 18:48:36:97	
 3.41667E+0	-2.56889E-1	-2.01359E-1	-1.86087E+0	 18:48:37:97	
 3.43333E+0	-2.56198E-1	-2.01616E-1	-1.85936E+0	 18:48:38:97	
 3.45000E+0	-2.56000E-1	-2.01776E-1	-1.85791E+0	 18:48:39:97	
 3.46667E+0	-2.56612E-1	-2.01707E-1	-1.85655E+0	 18:48:40:97	
 3.48333E+0	-2.57595E-1	-2.01310E-1	-1.85479E+0	 18:48:41:97	
 3.50000E+0	-2.58395E-1	-2.00702E-1	-1.85259E+0	 18:48:42:97	
 3.51667E+0	-2.58492E-1	-2.00095E-1	-1.85088E+0	 18:48:43:97	
 3.53333E+0	-2.58031E-1	-1.99934E-1	-1.84916E+0	 18:48:44:97	
 3.55000E+0	-2.57597E-1	-2.00492E-1	-1.84738E+0	 18:48:45:97	
 3.56667E+0	-2.57561E-1	-2.01532E-1	-1.84580E+0	 18:48:46:97	
 3.58333E+0	-2.57869E-1	-2.02534E-1	-1.84390E+0	 18:48:47:97	
 3.60000E+0	-2.58087E-1	-2.03061E-1	-1.84177E+0	 18:48:48:97	
 3.61667E+0	-2.57907E-1	-2.03052E-1	-1.83976E+0	 18:48:49:97	
 3.63333E+0	-2.57453E-1	-2.02737E-1	-1.83800E+0	 18:48:50:97	
 3.65000E+0	-2.57104E-1	-2.02345E-1	-1.83579E+0	 18:48:51:97	
 3.66667E+0	-2.56893E-1	-2.02028E-1	-1.83349E+0	 18:48:52:97	
 3.68333E+0	-2.56688E-1	-2.01833E-1	-1.83150E+0	 18:48:53:97	
 3.70000E+0	-2.56463E-1	-2.01786E-1	-1.82854E+0	 18:48:54:97	
 3.71667E+0	-2.56253E-1	-2.01886E-1	-1.82577E+0	 18:48:55:97	
 3.73333E+0	-2.56141E-1	-2.01978E-1	-1.82350E+0	 18:48:56:97	
 3.75000E+0	-2.56149E-1	-2.01863E-1	-1.82111E+0	 18:48:57:97	
 3.76667E+0	-2.56175E-1	-2.01413E-1	-1.81879E+0	 18:48:58:97	
 3.78333E+0	-2.56152E-1	-2.00629E-1	-1.81653E+0	 18:48:59:97	
 3.80000E+0	-2.56078E-1	-1.99912E-1	-1.81414E+0	 18:49:00:97	
 3.81667E+0	-2.56048E-1	-1.99362E-1	-1.81178E+0	 18:49:01:97	
 3.83333E+0	-2.56131E-1	-1.98910E-1	-1.80975E+0	 18:49:02:97	
 3.85000E+0	-2.56250E-1	-1.98276E-1	-1.80791E+0	 18:49:03:97	
 3.86667E+0	-2.56233E-1	-1.97530E-1	-1.80566E+0	 18:49:04:97	
 3.88333E+0	-2.55954E-1	-1.97061E-1	-1.80338E+0	 18:49:05:97	
 3.90000E+0	-2.55455E-1	-1.97408E-1	-1.80123E+0	 18:49:06:97	
 3.91667E+0	-2.55034E-1	-1.98583E-1	-1.79827E+0	 18:49:07:97	
 3.93333E+0	-2.54838E-1	-1.99715E-1	-1.79508E+0	 18:49:08:97	
 3.95000E+0	-2.54731E-1	-2.00056E-1	-1.79173E+0	 18:49:09:97	
 3.96667E+0	-2.54460E-1	-1.99362E-1	-1.78830E+0	 18:49:10:97	
 3.98333E+0	-2.53854E-1	-1.97994E-1	-1.78543E+0	 18:49:11:97	
 4.00000E+0	-2.53093E-1	-1.96824E-1	-1.78310E+0	 18:49:12:97	
 4.01667E+0	-2.52665E-1	-1.96165E-1	-1.78045E+0	 18:49:13:97	
 4.03333E+0	-2.52852E-1	-1.95887E-1	-1.77785E+0	 18:49:14:97	
 4.05000E+0	-2.53590E-1	-1.95692E-1	-1.77548E+0	 18:49:15:97	
 4.06667E+0	-2.54557E-1	-1.95620E-1	-1.77252E+0	 18:49:16:97	
 4.08333E+0	-2.55129E-1	-1.95965E-1	-1.76950E+0	 18:49:17:97	
 4.10000E+0	-2.55156E-1	-1.96798E-1	-1.76686E+0	 18:49:18:97	
 4.11667E+0	-2.54739E-1	-1.97690E-1	-1.76379E+0	 18:49:19:97	
 4.13333E+0	-2.54078E-1	-1.98094E-1	-1.76077E+0	 18:49:20:97	
 4.15000E+0	-2.53408E-1	-1.97862E-1	-1.75814E+0	 18:49:21:97	
 4.16667E+0	-2.52777E-1	-1.97329E-1	-1.75557E+0	 18:49:22:97	
 4.18333E+0	-2.52249E-1	-1.96933E-1	-1.75222E+0	 18:49:23:97	
 4.20000E+0	-2.51777E-1	-1.96900E-1	-1.74891E+0	 18:49:24:97	
 4.21667E+0	-2.51409E-1	-1.96890E-1	-1.74616E+0	 18:49:25:97	
 4.23333E+0	-2.51197E-1	-1.96625E-1	-1.74313E+0	 18:49:26:97	
 4.25000E+0	-2.51216E-1	-1.96018E-1	-1.74014E+0	 18:49:27:97	
 4.26667E+0	-2.51314E-1	-1.95378E-1	-1.73712E+0	 18:49:28:97	
 4.28333E+0	-2.51164E-1	-1.94974E-1	-1.73374E+0	 18:49:29:97	
 4.30000E+0	-2.50658E-1	-1.94969E-1	-1.73026E+0	 18:49:30:97	
 4.31667E+0	-2.50039E-1	-1.95252E-1	-1.72705E+0	 18:49:31:97	
 4.33333E+0	-2.49429E-1	-1.95516E-1	-1.72318E+0	 18:49:32:97	
 4.35000E+0	-2.48978E-1	-1.95581E-1	-1.71935E+0	 18:49:33:97	
 4.36667E+0	-2.48626E-1	-1.95506E-1	-1.71567E+0	 18:49:34:97	
 4.38333E+0	-2.48476E-1	-1.95564E-1	-1.71225E+0	 18:49:35:97	
 4.40000E+0	-2.48662E-1	-1.95900E-1	-1.70918E+0	 18:49:36:97	
 4.41667E+0	-2.49057E-1	-1.96346E-1	-1.70643E+0	 18:49:37:97	
 4.43333E+0	-2.49285E-1	-1.96562E-1	-1.70300E+0	 18:49:38:97	
 4.45000E+0	-2.48910E-1	-1.96507E-1	-1.69920E+0	 18:49:39:97	
 4.46667E+0	-2.47924E-1	-1.96403E-1	-1.69530E+0	 18:49:40:97	
 4.48333E+0	-2.46891E-1	-1.96499E-1	-1.69213E+0	 18:49:41:97	
 4.50000E+0	-2.46300E-1	-1.96736E-1	-1.68871E+0	 18:49:42:97	
 4.51667E+0	-2.46349E-1	-1.96851E-1	-1.68559E+0	 18:49:43:97	
 4.53333E+0	-2.46902E-1	-1.96535E-1	-1.68299E+0	 18:49:44:97	
 4.55000E+0	-2.47497E-1	-1.95830E-1	-1.67928E+0	 18:49:45:97	
 4.56667E+0	-2.47928E-1	-1.95117E-1	-1.67593E+0	 18:49:46:97	
 4.58333E+0	-2.48107E-1	-1.94543E-1	-1.67305E+0	 18:49:47:97	
 4.60000E+0	-2.48134E-1	-1.94139E-1	-1.66949E+0	 18:49:48:97	
 4.61667E+0	-2.48163E-1	-1.93713E-1	-1.66590E+0	 18:49:49:97	
 4.63333E+0	-2.48230E-1	-1.93320E-1	-1.66280E+0	 18:49:50:97	
 4.65000E+0	-2.48253E-1	-1.93134E-1	-1.65930E+0	 18:49:51:97	
 4.66667E+0	-2.48295E-1	-1.93308E-1	-1.65583E+0	 18:49:52:97	
 4.68333E+0	-2.48295E-1	-1.93751E-1	-1.65298E+0	 18:49:53:97	
 4.70000E+0	-2.48181E-1	-1.94272E-1	-1.64979E+0	 18:49:54:97	
 4.71667E+0	-2.47909E-1	-1.94828E-1	-1.64604E+0	 18:49:55:97	
 4.73333E+0	-2.47487E-1	-1.95279E-1	-1.64289E+0	 18:49:56:97	
 4.75000E+0	-2.47228E-1	-1.95479E-1	-1.64000E+0	 18:49:57:97	
 4.76667E+0	-2.47260E-1	-1.95216E-1	-1.63643E+0	 18:49:58:97	
 4.78333E+0	-2.47465E-1	-1.94596E-1	-1.63316E+0	 18:49:59:97	
 4.80000E+0	-2.47459E-1	-1.93986E-1	-1.63045E+0	 18:50:00:97	
 4.81667E+0	-2.46948E-1	-1.93555E-1	-1.62730E+0	 18:50:01:97	
 4.83333E+0	-2.45954E-1	-1.93295E-1	-1.62428E+0	 18:50:02:97	
 4.85000E+0	-2.44954E-1	-1.93200E-1	-1.62172E+0	 18:50:03:97	
 4.86667E+0	-2.44342E-1	-1.93342E-1	-1.61865E+0	 18:50:04:97	
 4.88333E+0	-2.44381E-1	-1.93724E-1	-1.61556E+0	 18:50:05:97	
 4.90000E+0	-2.44755E-1	-1.94105E-1	-1.61281E+0	 18:50:06:97	
 4.91667E+0	-2.44925E-1	-1.94325E-1	-1.60943E+0	 18:50:07:97	
 4.93333E+0	-2.44678E-1	-1.94342E-1	-1.60598E+0	 18:50:08:97	
 4.95000E+0	-2.44157E-1	-1.94237E-1	-1.60300E+0	 18:50:09:97	
 4.96667E+0	-2.43769E-1	-1.93922E-1	-1.59946E+0	 18:50:10:97	
 4.98333E+0	-2.43660E-1	-1.93166E-1	-1.59570E+0	 18:50:11:97	
 5.00000E+0	-2.43814E-1	-1.92074E-1	-1.59240E+0	 18:50:12:97	
 5.01667E+0	-2.44138E-1	-1.90923E-1	-1.58800E+0	 18:50:13:97	
 5.03333E+0	-2.44532E-1	-1.90236E-1	-1.58434E+0	 18:50:14:97	
 5.05000E+0	-2.44736E-1	-1.90134E-1	-1.58135E+0	 18:50:15:97	
 5.06667E+0	-2.44528E-1	-1.90485E-1	-1.57862E+0	 18:50:16:97	
 5.08333E+0	-2.43923E-1	-1.90968E-1	-1.57505E+0	 18:50:17:97	
 5.10000E+0	-2.43260E-1	-1.91147E-1	-1.57140E+0	 18:50:18:97	
 5.11667E+0	-2.43020E-1	-1.90944E-1	-1.56831E+0	 18:50:19:97	
 5.13333E+0	-2.43217E-1	-1.90690E-1	-1.56482E+0	 18:50:20:97	
 5.15000E+0	-2.43471E-1	-1.90843E-1	-1.56086E+0	 18:50:21:97	
 5.16667E+0	-2.43398E-1	-1.91646E-1	-1.55788E+0	 18:50:22:97	
 5.18333E+0	-2.42858E-1	-1.92888E-1	-1.55451E+0	 18:50:23:97	
 5.20000E+0	-2.42101E-1	-1.94072E-1	-1.55109E+0	 18:50:24:97	
 5.21667E+0	-2.41530E-1	-1.94836E-1	-1.54819E+0	 18:50:25:97	
 5.23333E+0	-2.41205E-1	-1.94996E-1	-1.54405E+0	 18:50:26:97	
 5.25000E+0	-2.40890E-1	-1.94675E-1	-1.54034E+0	 18:50:27:97	
 5.26667E+0	-2.40342E-1	-1.94157E-1	-1.53714E+0	 18:50:28:97	
 5.28333E+0	-2.39689E-1	-1.93690E-1	-1.53316E+0	 18:50:29:97	
 5.30000E+0	-2.39338E-1	-1.93362E-1	-1.52907E+0	 18:50:30:97	
 5.31667E+0	-2.39571E-1	-1.92946E-1	-1.52489E+0	 18:50:31:97	
 5.33333E+0	-2.40388E-1	-1.92250E-1	-1.52064E+0	 18:50:32:97	
 5.35000E+0	-2.41235E-1	-1.91310E-1	-1.51660E+0	 18:50:33:97	
 5.36667E+0	-2.41783E-1	-1.90740E-1	-1.51298E+0	 18:50:34:97	
 5.38333E+0	-2.41845E-1	-1.91009E-1	-1.50948E+0	 18:50:35:97	
 5.40000E+0	-2.41404E-1	-1.91991E-1	-1.50531E+0	 18:50:36:97	
 5.41667E+0	-2.40595E-1	-1.93268E-1	-1.50128E+0	 18:50:37:97	
 5.43333E+0	-2.39465E-1	-1.94168E-1	-1.49758E+0	 18:50:38:97	
 5.45000E+0	-2.38473E-1	-1.94517E-1	-1.49380E+0	 18:50:39:97	
 5.46667E+0	-2.37990E-1	-1.94455E-1	-1.49005E+0	 18:50:40:97	
 5.48333E+0	-2.38187E-1	-1.94070E-1	-1.48649E+0	 18:50:41:97	
 5.50000E+0	-2.38811E-1	-1.93358E-1	-1.48168E+0	 18:50:42:97	
 5.51667E+0	-2.39284E-1	-1.92423E-1	-1.47673E+0	 18:50:43:97	
 5.53333E+0	-2.39284E-1	-1.91673E-1	-1.47249E+0	 18:50:44:97	
 5.55000E+0	-2.38829E-1	-1.91380E-1	-1.46767E+0	 18:50:45:97	
 5.56667E+0	-2.38275E-1	-1.91474E-1	-1.46215E+0	 18:50:46:97	
 5.58333E+0	-2.38012E-1	-1.91710E-1	-1.45772E+0	 18:50:47:97	
 5.60000E+0	-2.38283E-1	-1.91828E-1	-1.45289E+0	 18:50:48:97	
 5.61667E+0	-2.39088E-1	-1.91869E-1	-1.44823E+0	 18:50:49:97	
 5.63333E+0	-2.40376E-1	-1.91948E-1	-1.44409E+0	 18:50:50:97	
 5.65000E+0	-2.41636E-1	-1.91871E-1	-1.44017E+0	 18:50:51:97	
 5.66667E+0	-2.42389E-1	-1.91472E-1	-1.43551E+0	 18:50:52:97	
 5.68333E+0	-2.42357E-1	-1.90721E-1	-1.43112E+0	 18:50:53:97	
 5.70000E+0	-2.41643E-1	-1.90031E-1	-1.42727E+0	 18:50:54:97	
 5.71667E+0	-2.40651E-1	-1.89684E-1	-1.42237E+0	 18:50:55:97	
 5.73333E+0	-2.39485E-1	-1.89813E-1	-1.41722E+0	 18:50:56:97	
 5.75000E+0	-2.38425E-1	-1.90198E-1	-1.41269E+0	 18:50:57:97	
 5.76667E+0	-2.37457E-1	-1.90493E-1	-1.40737E+0	 18:50:58:97	
 5.78333E+0	-2.36793E-1	-1.90537E-1	-1.40201E+0	 18:50:59:97	
 5.80000E+0	-2.36511E-1	-1.90237E-1	-1.39680E+0	 18:51:00:97	
 5.81667E+0	-2.36545E-1	-1.89647E-1	-1.39151E+0	 18:51:01:97	
 5.83333E+0	-2.36724E-1	-1.89033E-1	-1.38682E+0	 18:51:02:97	
 5.85000E+0	-2.36832E-1	-1.88648E-1	-1.38263E+0	 18:51:03:97	
 5.86667E+0	-2.36858E-1	-1.88635E-1	-1.37769E+0	 18:51:04:97	
 5.88333E+0	-2.36740E-1	-1.88835E-1	-1.37300E+0	 18:51:05:97	
 5.90000E+0	-2.36374E-1	-1.88959E-1	-1.36891E+0	 18:51:06:97	
 5.91667E+0	-2.35884E-1	-1.88709E-1	-1.36417E+0	 18:51:07:97	
 5.93333E+0	-2.35355E-1	-1.87955E-1	-1.35948E+0	 18:51:08:97	
 5.95000E+0	-2.34999E-1	-1.86850E-1	-1.35546E+0	 18:51:09:97	
 5.96667E+0	-2.34697E-1	-1.86037E-1	-1.35175E+0	 18:51:10:97	
 5.98333E+0	-2.34323E-1	-1.85910E-1	-1.34709E+0	 18:51:11:97	
 6.00000E+0	-2.33891E-1	-1.86399E-1	-1.34262E+0	 18:51:12:97	
 6.01667E+0	-2.33523E-1	-1.86845E-1	-1.33804E+0	 18:51:13:97	
 6.03333E+0	-2.33306E-1	-1.86811E-1	-1.33310E+0	 18:51:14:97	
 6.05000E+0	-2.33191E-1	-1.86611E-1	-1.32853E+0	 18:51:15:97	
 6.06667E+0	-2.33028E-1	-1.86932E-1	-1.32474E+0	 18:51:16:97	
 6.08333E+0	-2.32825E-1	-1.87930E-1	-1.32028E+0	 18:51:17:97	
 6.10000E+0	-2.32755E-1	-1.88746E-1	-1.31602E+0	 18:51:18:97	
 6.11667E+0	-2.33064E-1	-1.88660E-1	-1.31257E+0	 18:51:19:97	
 6.13333E+0	-2.33867E-1	-1.87890E-1	-1.30765E+0	 18:51:20:97	
 6.15000E+0	-2.34669E-1	-1.87150E-1	-1.30315E+0	 18:51:21:97	
 6.16667E+0	-2.34999E-1	-1.86863E-1	-1.29928E+0	 18:51:22:97	
 6.18333E+0	-2.34714E-1	-1.86720E-1	-1.29467E+0	 18:51:23:97	
 6.20000E+0	-2.34102E-1	-1.86375E-1	-1.28997E+0	 18:51:24:97	
 6.21667E+0	-2.33635E-1	-1.85859E-1	-1.28614E+0	 18:51:25:97	
 6.23333E+0	-2.33299E-1	-1.85575E-1	-1.28120E+0	 18:51:26:97	
 6.25000E+0	-2.32705E-1	-1.85492E-1	-1.27693E+0	 18:51:27:97	
 6.26667E+0	-2.31867E-1	-1.85344E-1	-1.27324E+0	 18:51:28:97	
 6.28333E+0	-2.31314E-1	-1.85150E-1	-1.26969E+0	 18:51:29:97	
 6.30000E+0	-2.31606E-1	-1.85214E-1	-1.26533E+0	 18:51:30:97	
 6.31667E+0	-2.32660E-1	-1.85862E-1	-1.26116E+0	 18:51:31:97	
 6.33333E+0	-2.33934E-1	-1.86804E-1	-1.25759E+0	 18:51:32:97	
 6.35000E+0	-2.34774E-1	-1.87683E-1	-1.25342E+0	 18:51:33:97	
 6.36667E+0	-2.35199E-1	-1.88190E-1	-1.24926E+0	 18:51:34:97	
 6.38333E+0	-2.35492E-1	-1.88381E-1	-1.24515E+0	 18:51:35:97	
 6.40000E+0	-2.35755E-1	-1.88350E-1	-1.24087E+0	 18:51:36:97	
 6.41667E+0	-2.35755E-1	-1.88108E-1	-1.23700E+0	 18:51:37:97	
 6.43333E+0	-2.35161E-1	-1.87787E-1	-1.23348E+0	 18:51:38:97	
 6.45000E+0	-2.34149E-1	-1.87749E-1	-1.22923E+0	 18:51:39:97	
 6.46667E+0	-2.33110E-1	-1.88218E-1	-1.22506E+0	 18:51:40:97	
 6.48333E+0	-2.32564E-1	-1.89177E-1	-1.22147E+0	 18:51:41:97	
 6.50000E+0	-2.32651E-1	-1.90033E-1	-1.21738E+0	 18:51:42:97	
 6.51667E+0	-2.33185E-1	-1.90459E-1	-1.21350E+0	 18:51:43:97	
 6.53333E+0	-2.33983E-1	-1.90245E-1	-1.21033E+0	 18:51:44:97	
 6.55000E+0	-2.34696E-1	-1.89511E-1	-1.20739E+0	 18:51:45:97	
 6.56667E+0	-2.35184E-1	-1.88554E-1	-1.20379E+0	 18:51:46:97	
 6.58333E+0	-2.35256E-1	-1.87503E-1	-1.20028E+0	 18:51:47:97	
 6.60000E+0	-2.34675E-1	-1.86766E-1	-1.19731E+0	 18:51:48:97	
 6.61667E+0	-2.33535E-1	-1.86491E-1	-1.19393E+0	 18:51:49:97	
 6.63333E+0	-2.32071E-1	-1.86573E-1	-1.19062E+0	 18:51:50:97	
 6.65000E+0	-2.30964E-1	-1.86778E-1	-1.18727E+0	 18:51:51:97	
 6.66667E+0	-2.30584E-1	-1.86853E-1	-1.18377E+0	 18:51:52:97	
 6.68333E+0	-2.30671E-1	-1.86829E-1	-1.18075E+0	 18:51:53:97	
 6.70000E+0	-2.30732E-1	-1.86696E-1	-1.17827E+0	 18:51:54:97	
 6.71667E+0	-2.30459E-1	-1.86438E-1	-1.17544E+0	 18:51:55:97	
 6.73333E+0	-2.29936E-1	-1.86128E-1	-1.17255E+0	 18:51:56:97	
 6.75000E+0	-2.29680E-1	-1.85811E-1	-1.16989E+0	 18:51:57:97	
 6.76667E+0	-2.29905E-1	-1.85684E-1	-1.16669E+0	 18:51:58:97	
 6.78333E+0	-2.30405E-1	-1.85668E-1	-1.16340E+0	 18:51:59:97	
 6.80000E+0	-2.30865E-1	-1.85686E-1	-1.16064E+0	 18:52:00:97	
 6.81667E+0	-2.31060E-1	-1.85879E-1	-1.15713E+0	 18:52:01:97	
 6.83333E+0	-2.31174E-1	-1.86307E-1	-1.15427E+0	 18:52:02:97	
 6.85000E+0	-2.31506E-1	-1.86833E-1	-1.15204E+0	 18:52:03:97	
 6.86667E+0	-2.32050E-1	-1.87124E-1	-1.14994E+0	 18:52:04:97	
 6.88333E+0	-2.32561E-1	-1.86934E-1	-1.14720E+0	 18:52:05:97	
 6.90000E+0	-2.32663E-1	-1.86510E-1	-1.14447E+0	 18:52:06:97	
 6.91667E+0	-2.32161E-1	-1.86231E-1	-1.14173E+0	 18:52:07:97	
 6.93333E+0	-2.31131E-1	-1.86149E-1	-1.13907E+0	 18:52:08:97	
 6.95000E+0	-2.30160E-1	-1.85950E-1	-1.13670E+0	 18:52:09:97	
 6.96667E+0	-2.29557E-1	-1.85356E-1	-1.13458E+0	 18:52:10:97	
 6.98333E+0	-2.29503E-1	-1.84481E-1	-1.13189E+0	 18:52:11:97	
 7.00000E+0	-2.29852E-1	-1.84046E-1	-1.12908E+0	 18:52:12:97	
 7.01667E+0	-2.30341E-1	-1.84473E-1	-1.12623E+0	 18:52:13:97	
 7.03333E+0	-2.30829E-1	-1.85389E-1	-1.12356E+0	 18:52:14:97	
 7.05000E+0	-2.31098E-1	-1.86186E-1	-1.12140E+0	 18:52:15:97	
 7.06667E+0	-2.31042E-1	-1.86340E-1	-1.11980E+0	 18:52:16:97	
 7.08333E+0	-2.30740E-1	-1.86016E-1	-1.11812E+0	 18:52:17:97	
 7.10000E+0	-2.30414E-1	-1.85932E-1	-1.11613E+0	 18:52:18:97	
 7.11667E+0	-2.30308E-1	-1.86294E-1	-1.11446E+0	 18:52:19:97	
 7.13333E+0	-2.30502E-1	-1.86723E-1	-1.11257E+0	 18:52:20:97	
 7.15000E+0	-2.30734E-1	-1.86778E-1	-1.11060E+0	 18:52:21:97	
 7.16667E+0	-2.30754E-1	-1.86336E-1	-1.10886E+0	 18:52:22:97	
 7.18333E+0	-2.30491E-1	-1.85698E-1	-1.10720E+0	 18:52:23:97	
 7.20000E+0	-2.29998E-1	-1.85252E-1	-1.10517E+0	 18:52:24:97	
 7.21667E+0	-2.29434E-1	-1.84926E-1	-1.10319E+0	 18:52:25:97	
 7.23333E+0	-2.28771E-1	-1.84538E-1	-1.10158E+0	 18:52:26:97	
 7.25000E+0	-2.28174E-1	-1.83992E-1	-1.09957E+0	 18:52:27:97	
 7.26667E+0	-2.27745E-1	-1.83450E-1	-1.09801E+0	 18:52:28:97	
 7.28333E+0	-2.27407E-1	-1.82993E-1	-1.09683E+0	 18:52:29:97	
 7.30000E+0	-2.26855E-1	-1.82713E-1	-1.09535E+0	 18:52:30:97	
 7.31667E+0	-2.25949E-1	-1.82596E-1	-1.09380E+0	 18:52:31:97	
 7.33333E+0	-2.24796E-1	-1.82667E-1	-1.09227E+0	 18:52:32:97	
 7.35000E+0	-2.24217E-1	-1.82882E-1	-1.09040E+0	 18:52:33:97	
 7.36667E+0	-2.24550E-1	-1.83203E-1	-1.08858E+0	 18:52:34:97	
 7.38333E+0	-2.25493E-1	-1.83591E-1	-1.08710E+0	 18:52:35:97	
 7.40000E+0	-2.26619E-1	-1.83901E-1	-1.08555E+0	 18:52:36:97	
 7.41667E+0	-2.27454E-1	-1.84073E-1	-1.08408E+0	 18:52:37:97	
 7.43333E+0	-2.27917E-1	-1.84003E-1	-1.08281E+0	 18:52:38:97	
 7.45000E+0	-2.28017E-1	-1.83644E-1	-1.08153E+0	 18:52:39:97	
 7.46667E+0	-2.27769E-1	-1.82940E-1	-1.07980E+0	 18:52:40:97	
 7.48333E+0	-2.27246E-1	-1.81855E-1	-1.07807E+0	 18:52:41:97	
 7.50000E+0	-2.26448E-1	-1.80831E-1	-1.07661E+0	 18:52:42:97	
 7.51667E+0	-2.25570E-1	-1.80183E-1	-1.07482E+0	 18:52:43:97	
 7.53333E+0	-2.24816E-1	-1.80223E-1	-1.07285E+0	 18:52:44:97	
 7.55000E+0	-2.24443E-1	-1.80771E-1	-1.07071E+0	 18:52:45:97	
 7.56667E+0	-2.24570E-1	-1.81298E-1	-1.06860E+0	 18:52:46:97	
 7.58333E+0	-2.25080E-1	-1.81645E-1	-1.06697E+0	 18:52:47:97	
 7.60000E+0	-2.25676E-1	-1.81883E-1	-1.06580E+0	 18:52:48:97	
 7.61667E+0	-2.25980E-1	-1.82186E-1	-1.06453E+0	 18:52:49:97	
 7.63333E+0	-2.25842E-1	-1.82597E-1	-1.06328E+0	 18:52:50:97	
 7.65000E+0	-2.25359E-1	-1.83051E-1	-1.06223E+0	 18:52:51:97	
 7.66667E+0	-2.24758E-1	-1.83220E-1	-1.06093E+0	 18:52:52:97	
 7.68333E+0	-2.24460E-1	-1.82998E-1	-1.05983E+0	 18:52:53:97	
 7.70000E+0	-2.24645E-1	-1.82484E-1	-1.05882E+0	 18:52:54:97	
 7.71667E+0	-2.25197E-1	-1.81863E-1	-1.05736E+0	 18:52:55:97	
 7.73333E+0	-2.25755E-1	-1.81341E-1	-1.05576E+0	 18:52:56:97	
 7.75000E+0	-2.25763E-1	-1.80845E-1	-1.05419E+0	 18:52:57:97	
 7.76667E+0	-2.25131E-1	-1.80351E-1	-1.05302E+0	 18:52:58:97	
 7.78333E+0	-2.24211E-1	-1.79813E-1	-1.05178E+0	 18:52:59:97	
 7.80000E+0	-2.23421E-1	-1.79383E-1	-1.05059E+0	 18:53:00:97	
 7.81667E+0	-2.23029E-1	-1.79190E-1	-1.04950E+0	 18:53:01:97	
 7.83333E+0	-2.22779E-1	-1.79322E-1	-1.04819E+0	 18:53:02:97	
 7.85000E+0	-2.22543E-1	-1.79640E-1	-1.04657E+0	 18:53:03:97	
 7.86667E+0	-2.22409E-1	-1.79891E-1	-1.04524E+0	 18:53:04:97	
 7.88333E+0	-2.22400E-1	-1.79984E-1	-1.04367E+0	 18:53:05:97	
 7.90000E+0	-2.22374E-1	-1.79912E-1	-1.04215E+0	 18:53:06:97	
 7.91667E+0	-2.22094E-1	-1.79688E-1	-1.04095E+0	 18:53:07:97	
 7.93333E+0	-2.21601E-1	-1.79330E-1	-1.03959E+0	 18:53:08:97	
 7.95000E+0	-2.21191E-1	-1.78912E-1	-1.03802E+0	 18:53:09:97	
 7.96667E+0	-2.20999E-1	-1.78578E-1	-1.03677E+0	 18:53:10:97	
 7.98333E+0	-2.21117E-1	-1.78349E-1	-1.03544E+0	 18:53:11:97	
 8.00000E+0	-2.21568E-1	-1.78208E-1	-1.03421E+0	 18:53:12:97	
 8.01667E+0	-2.22355E-1	-1.78178E-1	-1.03315E+0	 18:53:13:97	
 8.03333E+0	-2.23374E-1	-1.78358E-1	-1.03195E+0	 18:53:14:97	
 8.05000E+0	-2.24091E-1	-1.78752E-1	-1.03087E+0	 18:53:15:97	
 8.06667E+0	-2.24176E-1	-1.79084E-1	-1.02997E+0	 18:53:16:97	
 8.08333E+0	-2.23639E-1	-1.79023E-1	-1.02913E+0	 18:53:17:97	
 8.10000E+0	-2.22915E-1	-1.78533E-1	-1.02804E+0	 18:53:18:97	
 8.11667E+0	-2.22504E-1	-1.77959E-1	-1.02693E+0	 18:53:19:97	
 8.13333E+0	-2.22432E-1	-1.77970E-1	-1.02592E+0	 18:53:20:97	
 8.15000E+0	-2.22566E-1	-1.78765E-1	-1.02468E+0	 18:53:21:97	
 8.16667E+0	-2.22549E-1	-1.79894E-1	-1.02343E+0	 18:53:22:97	
 8.18333E+0	-2.22132E-1	-1.80591E-1	-1.02238E+0	 18:53:23:97	
 8.20000E+0	-2.21330E-1	-1.80408E-1	-1.02118E+0	 18:53:24:97	
 8.21667E+0	-2.20459E-1	-1.79455E-1	-1.02004E+0	 18:53:25:97	
 8.23333E+0	-2.19821E-1	-1.78502E-1	-1.01915E+0	 18:53:26:97	
 8.25000E+0	-2.19769E-1	-1.77940E-1	-1.01803E+0	 18:53:27:97	
 8.26667E+0	-2.20147E-1	-1.78061E-1	-1.01706E+0	 18:53:28:97	
 8.28333E+0	-2.20502E-1	-1.78577E-1	-1.01619E+0	 18:53:29:97	
 8.30000E+0	-2.20599E-1	-1.78999E-1	-1.01509E+0	 18:53:30:97	
 8.31667E+0	-2.20451E-1	-1.79015E-1	-1.01393E+0	 18:53:31:97	
 8.33333E+0	-2.20358E-1	-1.78594E-1	-1.01284E+0	 18:53:32:97	
 8.35000E+0	-2.20486E-1	-1.77989E-1	-1.01184E+0	 18:53:33:97	
 8.36667E+0	-2.20769E-1	-1.77771E-1	-1.01076E+0	 18:53:34:97	
 8.38333E+0	-2.21056E-1	-1.78199E-1	-1.00975E+0	 18:53:35:97	
 8.40000E+0	-2.21201E-1	-1.79143E-1	-1.00884E+0	 18:53:36:97	
 8.41667E+0	-2.21229E-1	-1.80253E-1	-1.00764E+0	 18:53:37:97	
 8.43333E+0	-2.21073E-1	-1.81128E-1	-1.00618E+0	 18:53:38:97	
 8.45000E+0	-2.20769E-1	-1.81657E-1	-1.00507E+0	 18:53:39:97	
 8.46667E+0	-2.20480E-1	-1.81796E-1	-1.00385E+0	 18:53:40:97	
 8.48333E+0	-2.20404E-1	-1.81491E-1	-1.00255E+0	 18:53:41:97	
 8.50000E+0	-2.20481E-1	-1.80808E-1	-1.00135E+0	 18:53:42:97	
 8.51667E+0	-2.20463E-1	-1.79848E-1	-9.99698E-1	 18:53:43:97	
 8.53333E+0	-2.20158E-1	-1.79066E-1	-9.98456E-1	 18:53:44:97	
 8.55000E+0	-2.19761E-1	-1.78716E-1	-9.97653E-1	 18:53:45:97	
 8.56667E+0	-2.19515E-1	-1.78825E-1	-9.96799E-1	 18:53:46:97	
 8.58333E+0	-2.19448E-1	-1.79155E-1	-9.95824E-1	 18:53:47:97	
 8.60000E+0	-2.19325E-1	-1.79430E-1	-9.94820E-1	 18:53:48:97	
 8.61667E+0	-2.19045E-1	-1.79669E-1	-9.93275E-1	 18:53:49:97	
 8.63333E+0	-2.18733E-1	-1.79936E-1	-9.91925E-1	 18:53:50:97	
 8.65000E+0	-2.18617E-1	-1.80195E-1	-9.90831E-1	 18:53:51:97	
 8.66667E+0	-2.18697E-1	-1.80153E-1	-9.89795E-1	 18:53:52:97	
 8.68333E+0	-2.18789E-1	-1.79629E-1	-9.88464E-1	 18:53:53:97	
 8.70000E+0	-2.18777E-1	-1.78812E-1	-9.86799E-1	 18:53:54:97	
 8.71667E+0	-2.18657E-1	-1.78087E-1	-9.85470E-1	 18:53:55:97	
 8.73333E+0	-2.18387E-1	-1.77915E-1	-9.83955E-1	 18:53:56:97	
 8.75000E+0	-2.17950E-1	-1.78343E-1	-9.82520E-1	 18:53:57:97	
 8.76667E+0	-2.17308E-1	-1.79089E-1	-9.81351E-1	 18:53:58:97	
 8.78333E+0	-2.16685E-1	-1.79739E-1	-9.80206E-1	 18:53:59:97	
 8.80000E+0	-2.16191E-1	-1.79913E-1	-9.79197E-1	 18:54:00:97	
 8.81667E+0	-2.15876E-1	-1.79715E-1	-9.78324E-1	 18:54:01:97	
 8.83333E+0	-2.15660E-1	-1.79559E-1	-9.77075E-1	 18:54:02:97	
 8.85000E+0	-2.15551E-1	-1.79755E-1	-9.75425E-1	 18:54:03:97	
 8.86667E+0	-2.15625E-1	-1.80143E-1	-9.74068E-1	 18:54:04:97	
 8.88333E+0	-2.16051E-1	-1.80359E-1	-9.72675E-1	 18:54:05:97	
 8.90000E+0	-2.16915E-1	-1.80044E-1	-9.71421E-1	 18:54:06:97	
 8.91667E+0	-2.17841E-1	-1.79158E-1	-9.70385E-1	 18:54:07:97	
 8.93333E+0	-2.18603E-1	-1.78070E-1	-9.69224E-1	 18:54:08:97	
 8.95000E+0	-2.18746E-1	-1.77127E-1	-9.68031E-1	 18:54:09:97	
 8.96667E+0	-2.18293E-1	-1.76488E-1	-9.66902E-1	 18:54:10:97	
 8.98333E+0	-2.17726E-1	-1.76085E-1	-9.65776E-1	 18:54:11:97	
 9.00000E+0	-2.17394E-1	-1.75814E-1	-9.64413E-1	 18:54:12:97	
 9.01667E+0	-2.17433E-1	-1.75618E-1	-9.63121E-1	 18:54:13:97	
 9.03333E+0	-2.17577E-1	-1.75707E-1	-9.62003E-1	 18:54:14:97	
 9.05000E+0	-2.17568E-1	-1.76298E-1	-9.60687E-1	 18:54:15:97	
 9.06667E+0	-2.17438E-1	-1.77387E-1	-9.59410E-1	 18:54:16:97	
 9.08333E+0	-2.17321E-1	-1.78743E-1	-9.58382E-1	 18:54:17:97	
 9.10000E+0	-2.17134E-1	-1.79647E-1	-9.57158E-1	 18:54:18:97	
 9.11667E+0	-2.16593E-1	-1.79589E-1	-9.55786E-1	 18:54:19:97	
 9.13333E+0	-2.15772E-1	-1.78563E-1	-9.54433E-1	 18:54:20:97	
 9.15000E+0	-2.15184E-1	-1.76984E-1	-9.52347E-1	 18:54:21:97	
 9.16667E+0	-2.15163E-1	-1.75680E-1	-9.50503E-1	 18:54:22:97	
 9.18333E+0	-2.15627E-1	-1.75070E-1	-9.48957E-1	 18:54:23:97	
 9.20000E+0	-2.16099E-1	-1.75219E-1	-9.47290E-1	 18:54:24:97	
 9.21667E+0	-2.16154E-1	-1.75914E-1	-9.45724E-1	 18:54:25:97	
 9.23333E+0	-2.15701E-1	-1.76764E-1	-9.44508E-1	 18:54:26:97	
 9.25000E+0	-2.15069E-1	-1.77644E-1	-9.43441E-1	 18:54:27:97	
 9.26667E+0	-2.14418E-1	-1.78285E-1	-9.42162E-1	 18:54:28:97	
 9.28333E+0	-2.13903E-1	-1.78542E-1	-9.40900E-1	 18:54:29:97	
 9.30000E+0	-2.13740E-1	-1.78338E-1	-9.39664E-1	 18:54:30:97	
 9.31667E+0	-2.13915E-1	-1.77922E-1	-9.38455E-1	 18:54:31:97	
 9.33333E+0	-2.14248E-1	-1.77686E-1	-9.37434E-1	 18:54:32:97	
 9.35000E+0	-2.14364E-1	-1.77821E-1	-9.36651E-1	 18:54:33:97	
 9.36667E+0	-2.14199E-1	-1.78077E-1	-9.35838E-1	 18:54:34:97	
 9.38333E+0	-2.13974E-1	-1.78167E-1	-9.35077E-1	 18:54:35:97	
 9.40000E+0	-2.13908E-1	-1.77991E-1	-9.34407E-1	 18:54:36:97	
 9.41667E+0	-2.14025E-1	-1.77731E-1	-9.33450E-1	 18:54:37:97	
 9.43333E+0	-2.14172E-1	-1.77773E-1	-9.32629E-1	 18:54:38:97	
 9.45000E+0	-2.14435E-1	-1.78099E-1	-9.31936E-1	 18:54:39:97	
 9.46667E+0	-2.15052E-1	-1.78324E-1	-9.31029E-1	 18:54:40:97	
 9.48333E+0	-2.15825E-1	-1.78148E-1	-9.30011E-1	 18:54:41:97	
 9.50000E+0	-2.16259E-1	-1.77490E-1	-9.29093E-1	 18:54:42:97	
 9.51667E+0	-2.15788E-1	-1.76453E-1	-9.27827E-1	 18:54:43:97	
 9.53333E+0	-2.14502E-1	-1.75468E-1	-9.26763E-1	 18:54:44:97	
 9.55000E+0	-2.13350E-1	-1.74717E-1	-9.25946E-1	 18:54:45:97	
 9.56667E+0	-2.12968E-1	-1.74409E-1	-9.25220E-1	 18:54:46:97	
 9.58333E+0	-2.13550E-1	-1.74543E-1	-9.24329E-1	 18:54:47:97	
 9.60000E+0	-2.14716E-1	-1.74784E-1	-9.23392E-1	 18:54:48:97	
 9.61667E+0	-2.15870E-1	-1.74990E-1	-9.22323E-1	 18:54:49:97	
 9.63333E+0	-2.16902E-1	-1.75098E-1	-9.21054E-1	 18:54:50:97	
 9.65000E+0	-2.17587E-1	-1.75055E-1	-9.19793E-1	 18:54:51:97	
 9.66667E+0	-2.17848E-1	-1.74735E-1	-9.18553E-1	 18:54:52:97	
 9.68333E+0	-2.17537E-1	-1.74079E-1	-9.16895E-1	 18:54:53:97	
 9.70000E+0	-2.16539E-1	-1.73343E-1	-9.15251E-1	 18:54:54:97	
 9.71667E+0	-2.15199E-1	-1.73016E-1	-9.13956E-1	 18:54:55:97	
 9.73333E+0	-2.13855E-1	-1.73271E-1	-9.12629E-1	 18:54:56:97	
 9.75000E+0	-2.12730E-1	-1.73829E-1	-9.11339E-1	 18:54:57:97	
 9.76667E+0	-2.11841E-1	-1.74141E-1	-9.10193E-1	 18:54:58:97	
 9.78333E+0	-2.11405E-1	-1.73894E-1	-9.08725E-1	 18:54:59:97	
 9.80000E+0	-2.11530E-1	-1.73253E-1	-9.07144E-1	 18:55:00:97	
 9.81667E+0	-2.12115E-1	-1.72566E-1	-9.05730E-1	 18:55:01:97	
 9.83333E+0	-2.12808E-1	-1.72279E-1	-9.04066E-1	 18:55:02:97	
 9.85000E+0	-2.13193E-1	-1.72391E-1	-9.02386E-1	 18:55:03:97	
 9.86667E+0	-2.13198E-1	-1.72800E-1	-9.00771E-1	 18:55:04:97	
 9.88333E+0	-2.12911E-1	-1.73394E-1	-8.99466E-1	 18:55:05:97	
 9.90000E+0	-2.12493E-1	-1.74006E-1	-8.98043E-1	 18:55:06:97	
 9.91667E+0	-2.11995E-1	-1.74526E-1	-8.96795E-1	 18:55:07:97	
 9.93333E+0	-2.11325E-1	-1.74713E-1	-8.95789E-1	 18:55:08:97	
 9.95000E+0	-2.10438E-1	-1.74561E-1	-8.94530E-1	 18:55:09:97	
 9.96667E+0	-2.09478E-1	-1.74292E-1	-8.93143E-1	 18:55:10:97	
 9.98333E+0	-2.08898E-1	-1.74099E-1	-8.91781E-1	 18:55:11:97	
 1.00000E+1	-2.08933E-1	-1.74154E-1	-8.90116E-1	 18:55:12:97	
 1.00167E+1	-2.09546E-1	-1.74375E-1	-8.88596E-1	 18:55:13:97	
 1.00333E+1	-2.10454E-1	-1.74534E-1	-8.87480E-1	 18:55:14:97	
 1.00500E+1	-2.11290E-1	-1.74578E-1	-8.86277E-1	 18:55:15:97	
 1.00667E+1	-2.11917E-1	-1.74649E-1	-8.84996E-1	 18:55:16:97	
 1.00833E+1	-2.12234E-1	-1.74993E-1	-8.83557E-1	 18:55:17:97	
 1.01000E+1	-2.12201E-1	-1.75527E-1	-8.82064E-1	 18:55:18:97	
 1.01167E+1	-2.11955E-1	-1.75941E-1	-8.80770E-1	 18:55:19:97	
 1.01333E+1	-2.11579E-1	-1.75935E-1	-8.79701E-1	 18:55:20:97	
 1.01500E+1	-2.11186E-1	-1.75559E-1	-8.78647E-1	 18:55:21:97	
 1.01667E+1	-2.10738E-1	-1.75075E-1	-8.77247E-1	 18:55:22:97	
 1.01833E+1	-2.10401E-1	-1.74554E-1	-8.75495E-1	 18:55:23:97	
 1.02000E+1	-2.10367E-1	-1.73956E-1	-8.74096E-1	 18:55:24:97	
 1.02167E+1	-2.10759E-1	-1.73214E-1	-8.72564E-1	 18:55:25:97	
 1.02333E+1	-2.11473E-1	-1.72537E-1	-8.71047E-1	 18:55:26:97	
 1.02500E+1	-2.12128E-1	-1.72011E-1	-8.69717E-1	 18:55:27:97	
 1.02667E+1	-2.12468E-1	-1.71719E-1	-8.67727E-1	 18:55:28:97	
 1.02833E+1	-2.12286E-1	-1.71550E-1	-8.66029E-1	 18:55:29:97	
 1.03000E+1	-2.11581E-1	-1.71507E-1	-8.64784E-1	 18:55:30:97	
 1.03167E+1	-2.10517E-1	-1.71639E-1	-8.63551E-1	 18:55:31:97	
 1.03333E+1	-2.09414E-1	-1.71949E-1	-8.62369E-1	 18:55:32:97	
 1.03500E+1	-2.08744E-1	-1.72368E-1	-8.61311E-1	 18:55:33:97	
 1.03667E+1	-2.08757E-1	-1.72609E-1	-8.59546E-1	 18:55:34:97	
 1.03833E+1	-2.09194E-1	-1.72515E-1	-8.57812E-1	 18:55:35:97	
 1.04000E+1	-2.09485E-1	-1.72135E-1	-8.56211E-1	 18:55:36:97	
 1.04167E+1	-2.09168E-1	-1.71696E-1	-8.54312E-1	 18:55:37:97	
 1.04333E+1	-2.08151E-1	-1.71422E-1	-8.52370E-1	 18:55:38:97	
 1.04500E+1	-2.06875E-1	-1.71376E-1	-8.50764E-1	 18:55:39:97	
 1.04667E+1	-2.05571E-1	-1.71518E-1	-8.49371E-1	 18:55:40:97	
 1.04833E+1	-2.04660E-1	-1.71780E-1	-8.47900E-1	 18:55:41:97	
 1.05000E+1	-2.04322E-1	-1.72028E-1	-8.46621E-1	 18:55:42:97	
 1.05167E+1	-2.04726E-1	-1.72135E-1	-8.45605E-1	 18:55:43:97	
 1.05333E+1	-2.05674E-1	-1.71983E-1	-8.44453E-1	 18:55:44:97	
 1.05500E+1	-2.06617E-1	-1.71515E-1	-8.43348E-1	 18:55:45:97	
 1.05667E+1	-2.07062E-1	-1.70855E-1	-8.42170E-1	 18:55:46:97	
 1.05833E+1	-2.06856E-1	-1.70097E-1	-8.40641E-1	 18:55:47:97	
 1.06000E+1	-2.06298E-1	-1.69509E-1	-8.38991E-1	 18:55:48:97	
 1.06167E+1	-2.05864E-1	-1.69069E-1	-8.37364E-1	 18:55:49:97	
 1.06333E+1	-2.05697E-1	-1.68800E-1	-8.35456E-1	 18:55:50:97	
 1.06500E+1	-2.05735E-1	-1.68775E-1	-8.33781E-1	 18:55:51:97	
 1.06667E+1	-2.05941E-1	-1.69027E-1	-8.32566E-1	 18:55:52:97	
 1.06833E+1	-2.06246E-1	-1.69503E-1	-8.31385E-1	 18:55:53:97	
 1.07000E+1	-2.06601E-1	-1.69862E-1	-8.30226E-1	 18:55:54:97	
 1.07167E+1	-2.06775E-1	-1.70035E-1	-8.29100E-1	 18:55:55:97	
 1.07333E+1	-2.06560E-1	-1.70303E-1	-8.27582E-1	 18:55:56:97	
 1.07500E+1	-2.05911E-1	-1.70977E-1	-8.25866E-1	 18:55:57:97	
 1.07667E+1	-2.04963E-1	-1.71865E-1	-8.24330E-1	 18:55:58:97	
 1.07833E+1	-2.04147E-1	-1.72513E-1	-8.22878E-1	 18:55:59:97	
 1.08000E+1	-2.03642E-1	-1.72345E-1	-8.21223E-1	 18:56:00:97	
 1.08167E+1	-2.03345E-1	-1.71439E-1	-8.19659E-1	 18:56:01:97	
 1.08333E+1	-2.03025E-1	-1.70370E-1	-8.18195E-1	 18:56:02:97	
 1.08500E+1	-2.02788E-1	-1.69460E-1	-8.16775E-1	 18:56:03:97	
 1.08667E+1	-2.02841E-1	-1.68862E-1	-8.15543E-1	 18:56:04:97	
 1.08833E+1	-2.03334E-1	-1.68446E-1	-8.14459E-1	 18:56:05:97	
 1.09000E+1	-2.04204E-1	-1.68321E-1	-8.13043E-1	 18:56:06:97	
 1.09167E+1	-2.04943E-1	-1.68545E-1	-8.11440E-1	 18:56:07:97	
 1.09333E+1	-2.05120E-1	-1.68979E-1	-8.09603E-1	 18:56:08:97	
 1.09500E+1	-2.04647E-1	-1.69559E-1	-8.07659E-1	 18:56:09:97	
 1.09667E+1	-2.03695E-1	-1.70051E-1	-8.05919E-1	 18:56:10:97	
 1.09833E+1	-2.02937E-1	-1.70340E-1	-8.04480E-1	 18:56:11:97	
 1.10000E+1	-2.02652E-1	-1.70178E-1	-8.02749E-1	 18:56:12:97	
 1.10167E+1	-2.02740E-1	-1.69552E-1	-8.00873E-1	 18:56:13:97	
 1.10333E+1	-2.02751E-1	-1.68805E-1	-7.99112E-1	 18:56:14:97	
 1.10500E+1	-2.02407E-1	-1.68417E-1	-7.96821E-1	 18:56:15:97	
 1.10667E+1	-2.01828E-1	-1.68680E-1	-7.94101E-1	 18:56:16:97	
 1.10833E+1	-2.01411E-1	-1.69527E-1	-7.91589E-1	 18:56:17:97	
 1.11000E+1	-2.01401E-1	-1.70580E-1	-7.89422E-1	 18:56:18:97	
 1.11167E+1	-2.01572E-1	-1.71544E-1	-7.86778E-1	 18:56:19:97	
 1.11333E+1	-2.01523E-1	-1.71978E-1	-7.84135E-1	 18:56:20:97	
 1.11500E+1	-2.01198E-1	-1.71659E-1	-7.81469E-1	 18:56:21:97	
 1.11667E+1	-2.00780E-1	-1.70768E-1	-7.78692E-1	 18:56:22:97	
 1.11833E+1	-2.00443E-1	-1.69544E-1	-7.76199E-1	 18:56:23:97	
 1.12000E+1	-1.99993E-1	-1.68549E-1	-7.74043E-1	 18:56:24:97	
 1.12167E+1	-1.99367E-1	-1.67791E-1	-7.71389E-1	 18:56:25:97	
 1.12333E+1	-1.98714E-1	-1.67275E-1	-7.68441E-1	 18:56:26:97	
 1.12500E+1	-1.98507E-1	-1.66859E-1	-7.65666E-1	 18:56:27:97	
 1.12667E+1	-1.98791E-1	-1.66556E-1	-7.61778E-1	 18:56:28:97	
 1.12833E+1	-1.99042E-1	-1.66385E-1	-7.58590E-1	 18:56:29:97	
 1.13000E+1	-1.98818E-1	-1.66294E-1	-7.56087E-1	 18:56:30:97	
 1.13167E+1	-1.98104E-1	-1.66144E-1	-7.53321E-1	 18:56:31:97	
 1.13333E+1	-1.97236E-1	-1.65851E-1	-7.50577E-1	 18:56:32:97	
 1.13500E+1	-1.96830E-1	-1.65451E-1	-7.48106E-1	 18:56:33:97	
 1.13667E+1	-1.97144E-1	-1.65189E-1	-7.45720E-1	 18:56:34:97	
 1.13833E+1	-1.97973E-1	-1.65039E-1	-7.42719E-1	 18:56:35:97	
 1.14000E+1	-1.98945E-1	-1.64883E-1	-7.39724E-1	 18:56:36:97	
 1.14167E+1	-1.99713E-1	-1.64618E-1	-7.36966E-1	 18:56:37:97	
 1.14333E+1	-2.00071E-1	-1.64340E-1	-7.33340E-1	 18:56:38:97	
 1.14500E+1	-1.99875E-1	-1.64337E-1	-7.29528E-1	 18:56:39:97	
 1.14667E+1	-1.99132E-1	-1.64733E-1	-7.26214E-1	 18:56:40:97	
 1.14833E+1	-1.98078E-1	-1.65485E-1	-7.22433E-1	 18:56:41:97	
 1.15000E+1	-1.96977E-1	-1.66331E-1	-7.18655E-1	 18:56:42:97	
 1.15167E+1	-1.96208E-1	-1.67056E-1	-7.15504E-1	 18:56:43:97	
 1.15333E+1	-1.95877E-1	-1.67264E-1	-7.11264E-1	 18:56:44:97	
 1.15500E+1	-1.95981E-1	-1.66750E-1	-7.07618E-1	 18:56:45:97	
 1.15667E+1	-1.96324E-1	-1.65684E-1	-7.04449E-1	 18:56:46:97	
 1.15833E+1	-1.96661E-1	-1.64720E-1	-7.00481E-1	 18:56:47:97	
 1.16000E+1	-1.96870E-1	-1.64440E-1	-6.96521E-1	 18:56:48:97	
 1.16167E+1	-1.97035E-1	-1.64856E-1	-6.93041E-1	 18:56:49:97	
 1.16333E+1	-1.97294E-1	-1.65488E-1	-6.89187E-1	 18:56:50:97	
 1.16500E+1	-1.97577E-1	-1.65923E-1	-6.85475E-1	 18:56:51:97	
 1.16667E+1	-1.97845E-1	-1.65966E-1	-6.82286E-1	 18:56:52:97	
 1.16833E+1	-1.97888E-1	-1.65755E-1	-6.79180E-1	 18:56:53:97	
 1.17000E+1	-1.97767E-1	-1.65398E-1	-6.75095E-1	 18:56:54:97	
 1.17167E+1	-1.97669E-1	-1.64930E-1	-6.70902E-1	 18:56:55:97	
 1.17333E+1	-1.97749E-1	-1.64547E-1	-6.66528E-1	 18:56:56:97	
 1.17500E+1	-1.97843E-1	-1.64471E-1	-6.61883E-1	 18:56:57:97	
 1.17667E+1	-1.97618E-1	-1.64801E-1	-6.57674E-1	 18:56:58:97	
 1.17833E+1	-1.97026E-1	-1.65440E-1	-6.54137E-1	 18:56:59:97	
 1.18000E+1	-1.96430E-1	-1.65949E-1	-6.49993E-1	 18:57:00:97	
 1.18167E+1	-1.96181E-1	-1.66134E-1	-6.45028E-1	 18:57:01:97	
 1.18333E+1	-1.96349E-1	-1.65989E-1	-6.41008E-1	 18:57:02:97	
 1.18500E+1	-1.96517E-1	-1.65666E-1	-6.36741E-1	 18:57:03:97	
 1.18667E+1	-1.96307E-1	-1.65526E-1	-6.32637E-1	 18:57:04:97	
 1.18833E+1	-1.95726E-1	-1.65742E-1	-6.29207E-1	 18:57:05:97	
 1.19000E+1	-1.95019E-1	-1.66160E-1	-6.25262E-1	 18:57:06:97	
 1.19167E+1	-1.94641E-1	-1.66589E-1	-6.20459E-1	 18:57:07:97	
 1.19333E+1	-1.94635E-1	-1.66800E-1	-6.16412E-1	 18:57:08:97	
 1.19500E+1	-1.94822E-1	-1.66804E-1	-6.12708E-1	 18:57:09:97	
 1.19667E+1	-1.94970E-1	-1.66666E-1	-6.08321E-1	 18:57:10:97	
 1.19833E+1	-1.94988E-1	-1.66298E-1	-6.04251E-1	 18:57:11:97	
 1.20000E+1	-1.94891E-1	-1.65732E-1	-6.01042E-1	 18:57:12:97	
 1.20167E+1	-1.94693E-1	-1.65295E-1	-5.96965E-1	 18:57:13:97	
 1.20333E+1	-1.94407E-1	-1.65255E-1	-5.93484E-1	 18:57:14:97	
 1.20500E+1	-1.94213E-1	-1.65505E-1	-5.90521E-1	 18:57:15:97	
 1.20667E+1	-1.94325E-1	-1.65544E-1	-5.86594E-1	 18:57:16:97	
 1.20833E+1	-1.94718E-1	-1.65139E-1	-5.82548E-1	 18:57:17:97	
 1.21000E+1	-1.95197E-1	-1.64667E-1	-5.79077E-1	 18:57:18:97	
 1.21167E+1	-1.95589E-1	-1.64477E-1	-5.75355E-1	 18:57:19:97	
 1.21333E+1	-1.95870E-1	-1.64718E-1	-5.71898E-1	 18:57:20:97	
 1.21500E+1	-1.96059E-1	-1.65046E-1	-5.69183E-1	 18:57:21:97	
 1.21667E+1	-1.96001E-1	-1.65042E-1	-5.66155E-1	 18:57:22:97	
 1.21833E+1	-1.95458E-1	-1.64570E-1	-5.63015E-1	 18:57:23:97	
 1.22000E+1	-1.94323E-1	-1.63824E-1	-5.59843E-1	 18:57:24:97	
 1.22167E+1	-1.92986E-1	-1.63001E-1	-5.56627E-1	 18:57:25:97	
 1.22333E+1	-1.91720E-1	-1.62433E-1	-5.53678E-1	 18:57:26:97	
 1.22500E+1	-1.91055E-1	-1.62293E-1	-5.51083E-1	 18:57:27:97	
 1.22667E+1	-1.90994E-1	-1.62390E-1	-5.48643E-1	 18:57:28:97	
 1.22833E+1	-1.91405E-1	-1.62503E-1	-5.45591E-1	 18:57:29:97	
 1.23000E+1	-1.92044E-1	-1.62407E-1	-5.42596E-1	 18:57:30:97	
 1.23167E+1	-1.92628E-1	-1.62108E-1	-5.39883E-1	 18:57:31:97	
 1.23333E+1	-1.93087E-1	-1.61872E-1	-5.36433E-1	 18:57:32:97	
 1.23500E+1	-1.93396E-1	-1.61812E-1	-5.32939E-1	 18:57:33:97	
 1.23667E+1	-1.93577E-1	-1.61961E-1	-5.29985E-1	 18:57:34:97	
 1.23833E+1	-1.93489E-1	-1.62236E-1	-5.26756E-1	 18:57:35:97	
 1.24000E+1	-1.92967E-1	-1.62439E-1	-5.23693E-1	 18:57:36:97	
 1.24167E+1	-1.92207E-1	-1.62575E-1	-5.21140E-1	 18:57:37:97	
 1.24333E+1	-1.91349E-1	-1.62746E-1	-5.18148E-1	 18:57:38:97	
 1.24500E+1	-1.90878E-1	-1.63046E-1	-5.14587E-1	 18:57:39:97	
 1.24667E+1	-1.90805E-1	-1.63380E-1	-5.11653E-1	 18:57:40:97	
 1.24833E+1	-1.90951E-1	-1.63534E-1	-5.08331E-1	 18:57:41:97	
 1.25000E+1	-1.91242E-1	-1.63309E-1	-5.05108E-1	 18:57:42:97	
 1.25167E+1	-1.91507E-1	-1.62806E-1	-5.02408E-1	 18:57:43:97	
 1.25333E+1	-1.91568E-1	-1.62442E-1	-4.99507E-1	 18:57:44:97	
 1.25500E+1	-1.91189E-1	-1.62368E-1	-4.96765E-1	 18:57:45:97	
 1.25667E+1	-1.90266E-1	-1.62434E-1	-4.94536E-1	 18:57:46:97	
 1.25833E+1	-1.89323E-1	-1.62367E-1	-4.92042E-1	 18:57:47:97	
 1.26000E+1	-1.88707E-1	-1.62032E-1	-4.89164E-1	 18:57:48:97	
 1.26167E+1	-1.88688E-1	-1.61573E-1	-4.86313E-1	 18:57:49:97	
 1.26333E+1	-1.88960E-1	-1.61248E-1	-4.83709E-1	 18:57:50:97	
 1.26500E+1	-1.89020E-1	-1.61061E-1	-4.80525E-1	 18:57:51:97	
 1.26667E+1	-1.88609E-1	-1.61015E-1	-4.77446E-1	 18:57:52:97	
 1.26833E+1	-1.87917E-1	-1.61075E-1	-4.74382E-1	 18:57:53:97	
 1.27000E+1	-1.87341E-1	-1.61231E-1	-4.71230E-1	 18:57:54:97	
 1.27167E+1	-1.87147E-1	-1.61399E-1	-4.68326E-1	 18:57:55:97	
 1.27333E+1	-1.87291E-1	-1.61460E-1	-4.65846E-1	 18:57:56:97	
 1.27500E+1	-1.87505E-1	-1.61395E-1	-4.63087E-1	 18:57:57:97	
 1.27667E+1	-1.87690E-1	-1.61202E-1	-4.60395E-1	 18:57:58:97	
 1.27833E+1	-1.87840E-1	-1.60881E-1	-4.58090E-1	 18:57:59:97	
 1.28000E+1	-1.87992E-1	-1.60586E-1	-4.54866E-1	 18:58:00:97	
 1.28167E+1	-1.88118E-1	-1.60398E-1	-4.51985E-1	 18:58:01:97	
 1.28333E+1	-1.88117E-1	-1.60581E-1	-4.49479E-1	 18:58:02:97	
 1.28500E+1	-1.88065E-1	-1.61135E-1	-4.47057E-1	 18:58:03:97	
 1.28667E+1	-1.88046E-1	-1.61822E-1	-4.44094E-1	 18:58:04:97	
 1.28833E+1	-1.87956E-1	-1.62248E-1	-4.41212E-1	 18:58:05:97	
 1.29000E+1	-1.87793E-1	-1.62274E-1	-4.38855E-1	 18:58:06:97	
 1.29167E+1	-1.87696E-1	-1.62174E-1	-4.36212E-1	 18:58:07:97	
 1.29333E+1	-1.87853E-1	-1.62378E-1	-4.33135E-1	 18:58:08:97	
 1.29500E+1	-1.88256E-1	-1.62933E-1	-4.30613E-1	 18:58:09:97	
 1.29667E+1	-1.88738E-1	-1.63491E-1	-4.27650E-1	 18:58:10:97	
 1.29833E+1	-1.89017E-1	-1.63511E-1	-4.24784E-1	 18:58:11:97	
 1.30000E+1	-1.89080E-1	-1.62624E-1	-4.22318E-1	 18:58:12:97	
 1.30167E+1	-1.88962E-1	-1.61098E-1	-4.19375E-1	 18:58:13:97	
 1.30333E+1	-1.88752E-1	-1.59655E-1	-4.16428E-1	 18:58:14:97	
 1.30500E+1	-1.88540E-1	-1.58790E-1	-4.13752E-1	 18:58:15:97	
 1.30667E+1	-1.88249E-1	-1.58669E-1	-4.10479E-1	 18:58:16:97	
 1.30833E+1	-1.87717E-1	-1.59038E-1	-4.07132E-1	 18:58:17:97	
 1.31000E+1	-1.86758E-1	-1.59442E-1	-4.04243E-1	 18:58:18:97	
 1.31167E+1	-1.85630E-1	-1.59716E-1	-4.00888E-1	 18:58:19:97	
 1.31333E+1	-1.84684E-1	-1.59920E-1	-3.97563E-1	 18:58:20:97	
 1.31500E+1	-1.84379E-1	-1.60112E-1	-3.94917E-1	 18:58:21:97	
 1.31667E+1	-1.84867E-1	-1.60139E-1	-3.92590E-1	 18:58:22:97	
 1.31833E+1	-1.85771E-1	-1.59766E-1	-3.89918E-1	 18:58:23:97	
 1.32000E+1	-1.86648E-1	-1.59155E-1	-3.86851E-1	 18:58:24:97	
 1.32167E+1	-1.87070E-1	-1.58562E-1	-3.84442E-1	 18:58:25:97	
 1.32333E+1	-1.87106E-1	-1.58423E-1	-3.81753E-1	 18:58:26:97	
 1.32500E+1	-1.87070E-1	-1.58901E-1	-3.79225E-1	 18:58:27:97	
 1.32667E+1	-1.87195E-1	-1.59725E-1	-3.77204E-1	 18:58:28:97	
 1.32833E+1	-1.87444E-1	-1.60641E-1	-3.75069E-1	 18:58:29:97	
 1.33000E+1	-1.87599E-1	-1.61227E-1	-3.73076E-1	 18:58:30:97	
 1.33167E+1	-1.87484E-1	-1.61402E-1	-3.71505E-1	 18:58:31:97	
 1.33333E+1	-1.87079E-1	-1.61135E-1	-3.69735E-1	 18:58:32:97	
 1.33500E+1	-1.86616E-1	-1.60385E-1	-3.67551E-1	 18:58:33:97	
 1.33667E+1	-1.86291E-1	-1.59346E-1	-3.65735E-1	 18:58:34:97	
 1.33833E+1	-1.86051E-1	-1.58330E-1	-3.63776E-1	 18:58:35:97	
 1.34000E+1	-1.85626E-1	-1.57631E-1	-3.61927E-1	 18:58:36:97	
 1.34167E+1	-1.84965E-1	-1.57451E-1	-3.60482E-1	 18:58:37:97	
 1.34333E+1	-1.84262E-1	-1.57673E-1	-3.58958E-1	 18:58:38:97	
 1.34500E+1	-1.83827E-1	-1.58128E-1	-3.57205E-1	 18:58:39:97	
 1.34667E+1	-1.83842E-1	-1.58712E-1	-3.55797E-1	 18:58:40:97	
 1.34833E+1	-1.84155E-1	-1.59509E-1	-3.54515E-1	 18:58:41:97	
 1.35000E+1	-1.84597E-1	-1.60458E-1	-3.52759E-1	 18:58:42:97	
 1.35167E+1	-1.85046E-1	-1.61302E-1	-3.50889E-1	 18:58:43:97	
 1.35333E+1	-1.85569E-1	-1.61509E-1	-3.48912E-1	 18:58:44:97	
 1.35500E+1	-1.86078E-1	-1.60877E-1	-3.46992E-1	 18:58:45:97	
 1.35667E+1	-1.86337E-1	-1.59664E-1	-3.45418E-1	 18:58:46:97	
 1.35833E+1	-1.86015E-1	-1.58197E-1	-3.44194E-1	 18:58:47:97	
 1.36000E+1	-1.85135E-1	-1.57073E-1	-3.42823E-1	 18:58:48:97	
 1.36167E+1	-1.84177E-1	-1.56476E-1	-3.41462E-1	 18:58:49:97	
 1.36333E+1	-1.83683E-1	-1.56558E-1	-3.40214E-1	 18:58:50:97	
 1.36500E+1	-1.83827E-1	-1.57062E-1	-3.39147E-1	 18:58:51:97	
 1.36667E+1	-1.84330E-1	-1.57520E-1	-3.38268E-1	 18:58:52:97	
 1.36833E+1	-1.84715E-1	-1.57733E-1	-3.37540E-1	 18:58:53:97	
 1.37000E+1	-1.84785E-1	-1.57836E-1	-3.36597E-1	 18:58:54:97	
 1.37167E+1	-1.84599E-1	-1.58113E-1	-3.35540E-1	 18:58:55:97	
 1.37333E+1	-1.84389E-1	-1.58611E-1	-3.34630E-1	 18:58:56:97	
 1.37500E+1	-1.84419E-1	-1.59288E-1	-3.33774E-1	 18:58:57:97	
 1.37667E+1	-1.84669E-1	-1.59765E-1	-3.32566E-1	 18:58:58:97	
 1.37833E+1	-1.84992E-1	-1.59944E-1	-3.31531E-1	 18:58:59:97	
 1.38000E+1	-1.85174E-1	-1.59824E-1	-3.30725E-1	 18:59:00:97	
 1.38167E+1	-1.85041E-1	-1.59448E-1	-3.29922E-1	 18:59:01:97	
 1.38333E+1	-1.84514E-1	-1.59084E-1	-3.29277E-1	 18:59:02:97	
 1.38500E+1	-1.83686E-1	-1.58784E-1	-3.28746E-1	 18:59:03:97	
 1.38667E+1	-1.82838E-1	-1.58619E-1	-3.28058E-1	 18:59:04:97	
 1.38833E+1	-1.82350E-1	-1.58590E-1	-3.27399E-1	 18:59:05:97	
 1.39000E+1	-1.82389E-1	-1.58787E-1	-3.26926E-1	 18:59:06:97	
 1.39167E+1	-1.82861E-1	-1.59325E-1	-3.26421E-1	 18:59:07:97	
 1.39333E+1	-1.83458E-1	-1.60006E-1	-3.25819E-1	 18:59:08:97	
 1.39500E+1	-1.83738E-1	-1.60693E-1	-3.25164E-1	 18:59:09:97	
 1.39667E+1	-1.83651E-1	-1.61161E-1	-3.24376E-1	 18:59:10:97	
 1.39833E+1	-1.83595E-1	-1.61330E-1	-3.23717E-1	 18:59:11:97	
 1.40000E+1	-1.83878E-1	-1.61075E-1	-3.23353E-1	 18:59:12:97	
 1.40167E+1	-1.84414E-1	-1.60231E-1	-3.23091E-1	 18:59:13:97	
 1.40333E+1	-1.84938E-1	-1.59011E-1	-3.22941E-1	 18:59:14:97	
 1.40500E+1	-1.84936E-1	-1.57841E-1	-3.22861E-1	 18:59:15:97	
 1.40667E+1	-1.84303E-1	-1.57049E-1	-3.22822E-1	 18:59:16:97	
 1.40833E+1	-1.83365E-1	-1.56551E-1	-3.22811E-1	 18:59:17:97	
 1.41000E+1	-1.82506E-1	-1.56295E-1	-3.22820E-1	 18:59:18:97	
 1.41167E+1	-1.82227E-1	-1.56292E-1	-3.22864E-1	 18:59:19:97	
 1.41333E+1	-1.82477E-1	-1.56555E-1	-3.23013E-1	 18:59:20:97	
 1.41500E+1	-1.82923E-1	-1.56991E-1	-3.23252E-1	 18:59:21:97	
 1.41667E+1	-1.83286E-1	-1.57406E-1	-3.23519E-1	 18:59:22:97	
 1.41833E+1	-1.83393E-1	-1.57740E-1	-3.23813E-1	 18:59:23:97	
 1.42000E+1	-1.83355E-1	-1.57968E-1	-3.23933E-1	 18:59:24:97	
 1.42167E+1	-1.83248E-1	-1.57972E-1	-3.23921E-1	 18:59:25:97	
 1.42333E+1	-1.82998E-1	-1.57623E-1	-3.23940E-1	 18:59:26:97	
 1.42500E+1	-1.82501E-1	-1.57060E-1	-3.24125E-1	 18:59:27:97	
 1.42667E+1	-1.81640E-1	-1.56649E-1	-3.24500E-1	 18:59:28:97	
 1.42833E+1	-1.80599E-1	-1.56726E-1	-3.25174E-1	 18:59:29:97	
 1.43000E+1	-1.79517E-1	-1.57255E-1	-3.26103E-1	 18:59:30:97	
 1.43167E+1	-1.78791E-1	-1.57876E-1	-3.26903E-1	 18:59:31:97	
 1.43333E+1	-1.78723E-1	-1.58270E-1	-3.27862E-1	 18:59:32:97	
 1.43500E+1	-1.79386E-1	-1.58483E-1	-3.28895E-1	 18:59:33:97	
 1.43667E+1	-1.80526E-1	-1.58650E-1	-3.29845E-1	 18:59:34:97	
 1.43833E+1	-1.81486E-1	-1.58907E-1	-3.30763E-1	 18:59:35:97	
 1.44000E+1	-1.81942E-1	-1.59188E-1	-3.31716E-1	 18:59:36:97	
 1.44167E+1	-1.81867E-1	-1.59388E-1	-3.32585E-1	 18:59:37:97	
 1.44333E+1	-1.81408E-1	-1.59310E-1	-3.33118E-1	 18:59:38:97	
 1.44500E+1	-1.80761E-1	-1.58916E-1	-3.33760E-1	 18:59:39:97	
 1.44667E+1	-1.80137E-1	-1.58256E-1	-3.34547E-1	 18:59:40:97	
 1.44833E+1	-1.79808E-1	-1.57397E-1	-3.35395E-1	 18:59:41:97	
 1.45000E+1	-1.79981E-1	-1.56443E-1	-3.36503E-1	 18:59:42:97	
 1.45167E+1	-1.80609E-1	-1.55551E-1	-3.37634E-1	 18:59:43:97	
 1.45333E+1	-1.81373E-1	-1.55082E-1	-3.38599E-1	 18:59:44:97	
 1.45500E+1	-1.81735E-1	-1.55081E-1	-3.39767E-1	 18:59:45:97	
 1.45667E+1	-1.81651E-1	-1.55298E-1	-3.41032E-1	 18:59:46:97	
 1.45833E+1	-1.81453E-1	-1.55370E-1	-3.42329E-1	 18:59:47:97	
 1.46000E+1	-1.81421E-1	-1.55084E-1	-3.43636E-1	 18:59:48:97	
 1.46167E+1	-1.81572E-1	-1.54583E-1	-3.44866E-1	 18:59:49:97	
 1.46333E+1	-1.81597E-1	-1.54324E-1	-3.46069E-1	 18:59:50:97	
 1.46500E+1	-1.81269E-1	-1.54527E-1	-3.47335E-1	 18:59:51:97	
 1.46667E+1	-1.80599E-1	-1.55170E-1	-3.48988E-1	 18:59:52:97	
 1.46833E+1	-1.80011E-1	-1.56148E-1	-3.50561E-1	 18:59:53:97	
 1.47000E+1	-1.79835E-1	-1.56962E-1	-3.51893E-1	 18:59:54:97	
 1.47167E+1	-1.80108E-1	-1.57117E-1	-3.53515E-1	 18:59:55:97	
 1.47333E+1	-1.80465E-1	-1.56287E-1	-3.55174E-1	 18:59:56:97	
 1.47500E+1	-1.80583E-1	-1.54830E-1	-3.56619E-1	 18:59:57:97	
 1.47667E+1	-1.80327E-1	-1.53795E-1	-3.58265E-1	 18:59:58:97	
 1.47833E+1	-1.79904E-1	-1.53792E-1	-3.59859E-1	 18:59:59:97	
 1.48000E+1	-1.79649E-1	-1.54744E-1	-3.61140E-1	 19:00:00:97	
 1.48167E+1	-1.79735E-1	-1.56030E-1	-3.62481E-1	 19:00:01:97	
 1.48333E+1	-1.79922E-1	-1.56560E-1	-3.63911E-1	 19:00:02:97	
 1.48500E+1	-1.79835E-1	-1.56008E-1	-3.64993E-1	 19:00:03:97	
 1.48667E+1	-1.79308E-1	-1.54773E-1	-3.66224E-1	 19:00:04:97	
 1.48833E+1	-1.78628E-1	-1.53382E-1	-3.67486E-1	 19:00:05:97	
 1.49000E+1	-1.78241E-1	-1.52466E-1	-3.68671E-1	 19:00:06:97	
 1.49167E+1	-1.78359E-1	-1.52191E-1	-3.70232E-1	 19:00:07:97	
 1.49333E+1	-1.78764E-1	-1.52421E-1	-3.72016E-1	 19:00:08:97	
 1.49500E+1	-1.78883E-1	-1.52880E-1	-3.73581E-1	 19:00:09:97	
 1.49667E+1	-1.78461E-1	-1.53057E-1	-3.75334E-1	 19:00:10:97	
 1.49833E+1	-1.77735E-1	-1.52708E-1	-3.77076E-1	 19:00:11:97	
 1.50000E+1	-1.76952E-1	-1.52057E-1	-3.78616E-1	 19:00:12:97	
 1.50167E+1	-1.76330E-1	-1.51700E-1	-3.80008E-1	 19:00:13:97	
 1.50333E+1	-1.75859E-1	-1.51985E-1	-3.81972E-1	 19:00:14:97	
 1.50500E+1	-1.75540E-1	-1.52583E-1	-3.84629E-1	 19:00:15:97	
 1.50667E+1	-1.75462E-1	-1.52764E-1	-3.86871E-1	 19:00:16:97	
 1.50833E+1	-1.75611E-1	-1.52283E-1	-3.89212E-1	 19:00:17:97	
 1.51000E+1	-1.75814E-1	-1.51630E-1	-3.91213E-1	 19:00:18:97	
 1.51167E+1	-1.75836E-1	-1.51321E-1	-3.92692E-1	 19:00:19:97	
 1.51333E+1	-1.75600E-1	-1.51490E-1	-3.94407E-1	 19:00:20:97	
 1.51500E+1	-1.75156E-1	-1.51804E-1	-3.96605E-1	 19:00:21:97	
 1.51667E+1	-1.74645E-1	-1.51795E-1	-3.98548E-1	 19:00:22:97	
 1.51833E+1	-1.74135E-1	-1.51425E-1	-4.00708E-1	 19:00:23:97	
 1.52000E+1	-1.73561E-1	-1.51054E-1	-4.02686E-1	 19:00:24:97	
 1.52167E+1	-1.72971E-1	-1.51068E-1	-4.04233E-1	 19:00:25:97	
 1.52333E+1	-1.72443E-1	-1.51606E-1	-4.06018E-1	 19:00:26:97	
 1.52500E+1	-1.72261E-1	-1.52381E-1	-4.08299E-1	 19:00:27:97	
 1.52667E+1	-1.72473E-1	-1.52824E-1	-4.10392E-1	 19:00:28:97	
 1.52833E+1	-1.72800E-1	-1.52604E-1	-4.12385E-1	 19:00:29:97	
 1.53000E+1	-1.72985E-1	-1.51970E-1	-4.14848E-1	 19:00:30:97	
 1.53167E+1	-1.72922E-1	-1.51253E-1	-4.17152E-1	 19:00:31:97	
 1.53333E+1	-1.72775E-1	-1.50704E-1	-4.19042E-1	 19:00:32:97	
 1.53500E+1	-1.72752E-1	-1.50137E-1	-4.21191E-1	 19:00:33:97	
 1.53667E+1	-1.72779E-1	-1.49491E-1	-4.23176E-1	 19:00:34:97	
 1.53833E+1	-1.72600E-1	-1.48659E-1	-4.24698E-1	 19:00:35:97	
 1.54000E+1	-1.72138E-1	-1.47951E-1	-4.26363E-1	 19:00:36:97	
 1.54167E+1	-1.71535E-1	-1.47581E-1	-4.28085E-1	 19:00:37:97	
 1.54333E+1	-1.70931E-1	-1.47727E-1	-4.29650E-1	 19:00:38:97	
 1.54500E+1	-1.70493E-1	-1.48467E-1	-4.31835E-1	 19:00:39:97	
 1.54667E+1	-1.70362E-1	-1.49452E-1	-4.33580E-1	 19:00:40:97	
 1.54833E+1	-1.70754E-1	-1.50281E-1	-4.34861E-1	 19:00:41:97	
 1.55000E+1	-1.71724E-1	-1.50483E-1	-4.36201E-1	 19:00:42:97	
 1.55167E+1	-1.72825E-1	-1.49896E-1	-4.37503E-1	 19:00:43:97	
 1.55333E+1	-1.73592E-1	-1.48980E-1	-4.38787E-1	 19:00:44:97	
 1.55500E+1	-1.73599E-1	-1.48215E-1	-4.40164E-1	 19:00:45:97	
 1.55667E+1	-1.73019E-1	-1.48194E-1	-4.42050E-1	 19:00:46:97	
 1.55833E+1	-1.72406E-1	-1.48969E-1	-4.43918E-1	 19:00:47:97	
 1.56000E+1	-1.71935E-1	-1.50060E-1	-4.45539E-1	 19:00:48:97	
 1.56167E+1	-1.71612E-1	-1.51164E-1	-4.47381E-1	 19:00:49:97	
 1.56333E+1	-1.71277E-1	-1.51876E-1	-4.49104E-1	 19:00:50:97	
 1.56500E+1	-1.70859E-1	-1.52107E-1	-4.50493E-1	 19:00:51:97	
 1.56667E+1	-1.70385E-1	-1.51656E-1	-4.51983E-1	 19:00:52:97	
 1.56833E+1	-1.70057E-1	-1.50698E-1	-4.53387E-1	 19:00:53:97	
 1.57000E+1	-1.69912E-1	-1.49740E-1	-4.54764E-1	 19:00:54:97	
 1.57167E+1	-1.69988E-1	-1.49237E-1	-4.56284E-1	 19:00:55:97	
 1.57333E+1	-1.70287E-1	-1.49320E-1	-4.57855E-1	 19:00:56:97	
 1.57500E+1	-1.70656E-1	-1.49639E-1	-4.59234E-1	 19:00:57:97	
 1.57667E+1	-1.70887E-1	-1.49690E-1	-4.60719E-1	 19:00:58:97	
 1.57833E+1	-1.70744E-1	-1.49335E-1	-4.62405E-1	 19:00:59:97	
 1.58000E+1	-1.70221E-1	-1.48950E-1	-4.63797E-1	 19:01:00:97	
 1.58167E+1	-1.69674E-1	-1.48934E-1	-4.65521E-1	 19:01:01:97	
 1.58333E+1	-1.69465E-1	-1.49372E-1	-4.67338E-1	 19:01:02:97	
 1.58500E+1	-1.69882E-1	-1.50041E-1	-4.68915E-1	 19:01:03:97	
 1.58667E+1	-1.70766E-1	-1.50523E-1	-4.70353E-1	 19:01:04:97	
 1.58833E+1	-1.71626E-1	-1.50748E-1	-4.72328E-1	 19:01:05:97	
 1.59000E+1	-1.72050E-1	-1.50702E-1	-4.73914E-1	 19:01:06:97	
 1.59167E+1	-1.71941E-1	-1.50528E-1	-4.75147E-1	 19:01:07:97	
 1.59333E+1	-1.71497E-1	-1.50231E-1	-4.76710E-1	 19:01:08:97	
 1.59500E+1	-1.71042E-1	-1.49707E-1	-4.78349E-1	 19:01:09:97	
 1.59667E+1	-1.70667E-1	-1.49093E-1	-4.79837E-1	 19:01:10:97	
 1.59833E+1	-1.70450E-1	-1.48587E-1	-4.81557E-1	 19:01:11:97	
 1.60000E+1	-1.70297E-1	-1.48449E-1	-4.83531E-1	 19:01:12:97	
 1.60167E+1	-1.70236E-1	-1.48660E-1	-4.85060E-1	 19:01:13:97	
 1.60333E+1	-1.70126E-1	-1.48883E-1	-4.86818E-1	 19:01:14:97	
 1.60500E+1	-1.69788E-1	-1.48996E-1	-4.88684E-1	 19:01:15:97	
 1.60667E+1	-1.69077E-1	-1.49137E-1	-4.90325E-1	 19:01:16:97	
 1.60833E+1	-1.68283E-1	-1.49498E-1	-4.92424E-1	 19:01:17:97	
 1.61000E+1	-1.67709E-1	-1.49930E-1	-4.94029E-1	 19:01:18:97	
 1.61167E+1	-1.67626E-1	-1.50072E-1	-4.95096E-1	 19:01:19:97	
 1.61333E+1	-1.67920E-1	-1.49741E-1	-4.96142E-1	 19:01:20:97	
 1.61500E+1	-1.68232E-1	-1.49043E-1	-4.97260E-1	 19:01:21:97	
 1.61667E+1	-1.68436E-1	-1.48366E-1	-4.98375E-1	 19:01:22:97	
 1.61833E+1	-1.68542E-1	-1.47972E-1	-4.99607E-1	 19:01:23:97	
 1.62000E+1	-1.68581E-1	-1.48110E-1	-5.01322E-1	 19:01:24:97	
 1.62167E+1	-1.68551E-1	-1.48827E-1	-5.03135E-1	 19:01:25:97	
 1.62333E+1	-1.68438E-1	-1.49682E-1	-5.04951E-1	 19:01:26:97	
 1.62500E+1	-1.68328E-1	-1.50271E-1	-5.06739E-1	 19:01:27:97	
 1.62667E+1	-1.68273E-1	-1.50194E-1	-5.08292E-1	 19:01:28:97	
 1.62833E+1	-1.68305E-1	-1.49349E-1	-5.09605E-1	 19:01:29:97	
 1.63000E+1	-1.68490E-1	-1.48154E-1	-5.11182E-1	 19:01:30:97	
 1.63167E+1	-1.68710E-1	-1.47034E-1	-5.12723E-1	 19:01:31:97	
 1.63333E+1	-1.68918E-1	-1.46285E-1	-5.14073E-1	 19:01:32:97	
 1.63500E+1	-1.69174E-1	-1.45863E-1	-5.15666E-1	 19:01:33:97	
 1.63667E+1	-1.69638E-1	-1.45532E-1	-5.17282E-1	 19:01:34:97	
 1.63833E+1	-1.70350E-1	-1.45021E-1	-5.18771E-1	 19:01:35:97	
 1.64000E+1	-1.71332E-1	-1.44493E-1	-5.20649E-1	 19:01:36:97	
 1.64167E+1	-1.72177E-1	-1.44239E-1	-5.22564E-1	 19:01:37:97	
 1.64333E+1	-1.72736E-1	-1.44356E-1	-5.24033E-1	 19:01:38:97	
 1.64500E+1	-1.72988E-1	-1.44803E-1	-5.25206E-1	 19:01:39:97	
 1.64667E+1	-1.73177E-1	-1.45390E-1	-5.26457E-1	 19:01:40:97	
 1.64833E+1	-1.73566E-1	-1.46185E-1	-5.27749E-1	 19:01:41:97	
 1.65000E+1	-1.74494E-1	-1.46879E-1	-5.29293E-1	 19:01:42:97	
 1.65167E+1	-1.75906E-1	-1.47286E-1	-5.31079E-1	 19:01:43:97	
 1.65333E+1	-1.77639E-1	-1.47328E-1	-5.32668E-1	 19:01:44:97	
 1.65500E+1	-1.78942E-1	-1.47025E-1	-5.33909E-1	 19:01:45:97	
 1.65667E+1	-1.79636E-1	-1.46623E-1	-5.35308E-1	 19:01:46:97	
 1.65833E+1	-1.79893E-1	-1.46127E-1	-5.36689E-1	 19:01:47:97	
 1.66000E+1	-1.80172E-1	-1.45606E-1	-5.37945E-1	 19:01:48:97	
 1.66167E+1	-1.80689E-1	-1.45196E-1	-5.39536E-1	 19:01:49:97	
 1.66333E+1	-1.81445E-1	-1.45116E-1	-5.41480E-1	 19:01:50:97	
 1.66500E+1	-1.82235E-1	-1.45443E-1	-5.43032E-1	 19:01:51:97	
 1.66667E+1	-1.83189E-1	-1.45928E-1	-5.44708E-1	 19:01:52:97	
 1.66833E+1	-1.84142E-1	-1.46256E-1	-5.46280E-1	 19:01:53:97	
 1.67000E+1	-1.84813E-1	-1.46244E-1	-5.47486E-1	 19:01:54:97	
 1.67167E+1	-1.85027E-1	-1.45869E-1	-5.48746E-1	 19:01:55:97	
 1.67333E+1	-1.84954E-1	-1.45336E-1	-5.49960E-1	 19:01:56:97	
 1.67500E+1	-1.84968E-1	-1.44824E-1	-5.51124E-1	 19:01:57:97	
 1.67667E+1	-1.85272E-1	-1.44491E-1	-5.52037E-1	 19:01:58:97	
 1.67833E+1	-1.85624E-1	-1.44377E-1	-5.53048E-1	 19:01:59:97	
 1.68000E+1	-1.85768E-1	-1.44343E-1	-5.53962E-1	 19:02:00:97	
 1.68167E+1	-1.85790E-1	-1.44149E-1	-5.54721E-1	 19:02:01:97	
 1.68333E+1	-1.85931E-1	-1.43664E-1	-5.55593E-1	 19:02:02:97	
 1.68500E+1	-1.86437E-1	-1.42871E-1	-5.56630E-1	 19:02:03:97	
 1.68667E+1	-1.87387E-1	-1.42121E-1	-5.57356E-1	 19:02:04:97	
 1.68833E+1	-1.88633E-1	-1.41566E-1	-5.58141E-1	 19:02:05:97	
 1.69000E+1	-1.90232E-1	-1.41369E-1	-5.58941E-1	 19:02:06:97	
 1.69167E+1	-1.91741E-1	-1.41444E-1	-5.59650E-1	 19:02:07:97	
 1.69333E+1	-1.92955E-1	-1.41606E-1	-5.60628E-1	 19:02:08:97	
 1.69500E+1	-1.93459E-1	-1.41849E-1	-5.61515E-1	 19:02:09:97	
 1.69667E+1	-1.93462E-1	-1.42258E-1	-5.62383E-1	 19:02:10:97	
 1.69833E+1	-1.93399E-1	-1.42946E-1	-5.63527E-1	 19:02:11:97	
 1.70000E+1	-1.93696E-1	-1.43677E-1	-5.64668E-1	 19:02:12:97	
 1.70167E+1	-1.94504E-1	-1.44152E-1	-5.65669E-1	 19:02:13:97	
 1.70333E+1	-1.95973E-1	-1.44033E-1	-5.66855E-1	 19:02:14:97	
 1.70500E+1	-1.97707E-1	-1.43445E-1	-5.67998E-1	 19:02:15:97	
 1.70667E+1	-1.99319E-1	-1.42832E-1	-5.68861E-1	 19:02:16:97	
 1.70833E+1	-2.00406E-1	-1.42547E-1	-5.69506E-1	 19:02:17:97	
 1.71000E+1	-2.01229E-1	-1.42664E-1	-5.70179E-1	 19:02:18:97	
 1.71167E+1	-2.02341E-1	-1.42942E-1	-5.70878E-1	 19:02:19:97	
 1.71333E+1	-2.04218E-1	-1.43025E-1	-5.71579E-1	 19:02:20:97	
 1.71500E+1	-2.06371E-1	-1.42880E-1	-5.72513E-1	 19:02:21:97	
 1.71667E+1	-2.08286E-1	-1.42572E-1	-5.73517E-1	 19:02:22:97	
 1.71833E+1	-2.09137E-1	-1.42273E-1	-5.74499E-1	 19:02:23:97	
 1.72000E+1	-2.09197E-1	-1.42078E-1	-5.75862E-1	 19:02:24:97	
 1.72167E+1	-2.09148E-1	-1.41920E-1	-5.77512E-1	 19:02:25:97	
 1.72333E+1	-2.09433E-1	-1.41796E-1	-5.78646E-1	 19:02:26:97	
 1.72500E+1	-2.09963E-1	-1.41852E-1	-5.79479E-1	 19:02:27:97	
 1.72667E+1	-2.10349E-1	-1.42155E-1	-5.80069E-1	 19:02:28:97	
 1.72833E+1	-2.10394E-1	-1.42650E-1	-5.80549E-1	 19:02:29:97	
 1.73000E+1	-2.10281E-1	-1.43099E-1	-5.81186E-1	 19:02:30:97	
 1.73167E+1	-2.10473E-1	-1.43356E-1	-5.81882E-1	 19:02:31:97	
 1.73333E+1	-2.11217E-1	-1.43364E-1	-5.82535E-1	 19:02:32:97	
 1.73500E+1	-2.12278E-1	-1.43185E-1	-5.83180E-1	 19:02:33:97	
 1.73667E+1	-2.13510E-1	-1.42976E-1	-5.83929E-1	 19:02:34:97	
 1.73833E+1	-2.14393E-1	-1.42997E-1	-5.84565E-1	 19:02:35:97	
 1.74000E+1	-2.14790E-1	-1.43391E-1	-5.85131E-1	 19:02:36:97	
 1.74167E+1	-2.14777E-1	-1.43994E-1	-5.85894E-1	 19:02:37:97	
 1.74333E+1	-2.14649E-1	-1.44366E-1	-5.86843E-1	 19:02:38:97	
 1.74500E+1	-2.14665E-1	-1.44125E-1	-5.87794E-1	 19:02:39:97	
 1.74667E+1	-2.14885E-1	-1.43335E-1	-5.88863E-1	 19:02:40:97	
 1.74833E+1	-2.15165E-1	-1.42436E-1	-5.89833E-1	 19:02:41:97	
 1.75000E+1	-2.15390E-1	-1.41843E-1	-5.90661E-1	 19:02:42:97	
 1.75167E+1	-2.15415E-1	-1.41627E-1	-5.91466E-1	 19:02:43:97	
 1.75333E+1	-2.15203E-1	-1.41643E-1	-5.92226E-1	 19:02:44:97	
 1.75500E+1	-2.14741E-1	-1.41660E-1	-5.92929E-1	 19:02:45:97	
 1.75667E+1	-2.13962E-1	-1.41478E-1	-5.93870E-1	 19:02:46:97	
 1.75833E+1	-2.13076E-1	-1.41013E-1	-5.94896E-1	 19:02:47:97	
 1.76000E+1	-2.12186E-1	-1.40517E-1	-5.95957E-1	 19:02:48:97	
 1.76167E+1	-2.11578E-1	-1.40280E-1	-5.97034E-1	 19:02:49:97	
 1.76333E+1	-2.11300E-1	-1.40506E-1	-5.98092E-1	 19:02:50:97	
 1.76500E+1	-2.11355E-1	-1.41182E-1	-5.99105E-1	 19:02:51:97	
 1.76667E+1	-2.11726E-1	-1.42034E-1	-6.00199E-1	 19:02:52:97	
 1.76833E+1	-2.12253E-1	-1.42784E-1	-6.01795E-1	 19:02:53:97	
 1.77000E+1	-2.12771E-1	-1.43208E-1	-6.03129E-1	 19:02:54:97	
 1.77167E+1	-2.13068E-1	-1.43221E-1	-6.04165E-1	 19:02:55:97	
 1.77333E+1	-2.13053E-1	-1.42901E-1	-6.05345E-1	 19:02:56:97	
 1.77500E+1	-2.12769E-1	-1.42479E-1	-6.06474E-1	 19:02:57:97	
 1.77667E+1	-2.12288E-1	-1.42121E-1	-6.07386E-1	 19:02:58:97	
 1.77833E+1	-2.11716E-1	-1.41805E-1	-6.08661E-1	 19:02:59:97	
 1.78000E+1	-2.11090E-1	-1.41521E-1	-6.09785E-1	 19:03:00:97	
 1.78167E+1	-2.10616E-1	-1.41286E-1	-6.10755E-1	 19:03:01:97	
 1.78333E+1	-2.10315E-1	-1.41296E-1	-6.11930E-1	 19:03:02:97	
 1.78500E+1	-2.10140E-1	-1.41793E-1	-6.13055E-1	 19:03:03:97	
 1.78667E+1	-2.09847E-1	-1.42639E-1	-6.13965E-1	 19:03:04:97	
 1.78833E+1	-2.09248E-1	-1.43651E-1	-6.14860E-1	 19:03:05:97	
 1.79000E+1	-2.08418E-1	-1.44317E-1	-6.15706E-1	 19:03:06:97	
 1.79167E+1	-2.07917E-1	-1.44168E-1	-6.16528E-1	 19:03:07:97	
 1.79333E+1	-2.08138E-1	-1.43210E-1	-6.17756E-1	 19:03:08:97	
 1.79500E+1	-2.08973E-1	-1.41786E-1	-6.19162E-1	 19:03:09:97	
 1.79667E+1	-2.10148E-1	-1.40686E-1	-6.20368E-1	 19:03:10:97	
 1.79833E+1	-2.11184E-1	-1.40328E-1	-6.21445E-1	 19:03:11:97	
 1.80000E+1	-2.12129E-1	-1.40843E-1	-6.22643E-1	 19:03:12:97	
 1.80167E+1	-2.12924E-1	-1.41885E-1	-6.23784E-1	 19:03:13:97	
 1.80333E+1	-2.13659E-1	-1.42893E-1	-6.24723E-1	 19:03:14:97	
 1.80500E+1	-2.14302E-1	-1.43475E-1	-6.25802E-1	 19:03:15:97	
 1.80667E+1	-2.14950E-1	-1.43375E-1	-6.26534E-1	 19:03:16:97	
 1.80833E+1	-2.15535E-1	-1.42657E-1	-6.27050E-1	 19:03:17:97	
 1.81000E+1	-2.15977E-1	-1.41722E-1	-6.27849E-1	 19:03:18:97	
 1.81167E+1	-2.16188E-1	-1.41081E-1	-6.28847E-1	 19:03:19:97	
 1.81333E+1	-2.16207E-1	-1.40982E-1	-6.29832E-1	 19:03:20:97	
 1.81500E+1	-2.16316E-1	-1.41258E-1	-6.30887E-1	 19:03:21:97	
 1.81667E+1	-2.16828E-1	-1.41578E-1	-6.31769E-1	 19:03:22:97	
 1.81833E+1	-2.17861E-1	-1.41813E-1	-6.32403E-1	 19:03:23:97	
 1.82000E+1	-2.19561E-1	-1.42050E-1	-6.33094E-1	 19:03:24:97	
 1.82167E+1	-2.21424E-1	-1.42370E-1	-6.33822E-1	 19:03:25:97	
 1.82333E+1	-2.23046E-1	-1.42783E-1	-6.34470E-1	 19:03:26:97	
 1.82500E+1	-2.24208E-1	-1.43221E-1	-6.35310E-1	 19:03:27:97	
 1.82667E+1	-2.25143E-1	-1.43464E-1	-6.36393E-1	 19:03:28:97	
 1.82833E+1	-2.26121E-1	-1.43449E-1	-6.37387E-1	 19:03:29:97	
 1.83000E+1	-2.27234E-1	-1.43354E-1	-6.38108E-1	 19:03:30:97	
 1.83167E+1	-2.28274E-1	-1.43331E-1	-6.38590E-1	 19:03:31:97	
 1.83333E+1	-2.29206E-1	-1.43435E-1	-6.38828E-1	 19:03:32:97	
 1.83500E+1	-2.30015E-1	-1.43466E-1	-6.38964E-1	 19:03:33:97	
 1.83667E+1	-2.30941E-1	-1.43131E-1	-6.39239E-1	 19:03:34:97	
 1.83833E+1	-2.31923E-1	-1.42338E-1	-6.39654E-1	 19:03:35:97	
 1.84000E+1	-2.32959E-1	-1.41355E-1	-6.40102E-1	 19:03:36:97	
 1.84167E+1	-2.33834E-1	-1.40460E-1	-6.40605E-1	 19:03:37:97	
 1.84333E+1	-2.34610E-1	-1.40061E-1	-6.41011E-1	 19:03:38:97	
 1.84500E+1	-2.35393E-1	-1.40158E-1	-6.41241E-1	 19:03:39:97	
 1.84667E+1	-2.36361E-1	-1.40482E-1	-6.41375E-1	 19:03:40:97	
 1.84833E+1	-2.37443E-1	-1.40788E-1	-6.41591E-1	 19:03:41:97	
 1.85000E+1	-2.38693E-1	-1.40971E-1	-6.41994E-1	 19:03:42:97	
 1.85167E+1	-2.40087E-1	-1.41014E-1	-6.42770E-1	 19:03:43:97	
 1.85333E+1	-2.41550E-1	-1.40910E-1	-6.43858E-1	 19:03:44:97	
 1.85500E+1	-2.42669E-1	-1.40626E-1	-6.44661E-1	 19:03:45:97	
 1.85667E+1	-2.43085E-1	-1.40463E-1	-6.45196E-1	 19:03:46:97	
 1.85833E+1	-2.42640E-1	-1.40773E-1	-6.45653E-1	 19:03:47:97	
 1.86000E+1	-2.41502E-1	-1.41574E-1	-6.46097E-1	 19:03:48:97	
 1.86167E+1	-2.40400E-1	-1.42402E-1	-6.46638E-1	 19:03:49:97	
 1.86333E+1	-2.39726E-1	-1.42560E-1	-6.47571E-1	 19:03:50:97	
 1.86500E+1	-2.39659E-1	-1.41793E-1	-6.48568E-1	 19:03:51:97	
 1.86667E+1	-2.39989E-1	-1.40499E-1	-6.49299E-1	 19:03:52:97	
 1.86833E+1	-2.40363E-1	-1.39222E-1	-6.49906E-1	 19:03:53:97	
 1.87000E+1	-2.40765E-1	-1.38181E-1	-6.50415E-1	 19:03:54:97	
 1.87167E+1	-2.41268E-1	-1.37323E-1	-6.50850E-1	 19:03:55:97	
 1.87333E+1	-2.41828E-1	-1.36790E-1	-6.51425E-1	 19:03:56:97	
 1.87500E+1	-2.42105E-1	-1.36689E-1	-6.52153E-1	 19:03:57:97	
 1.87667E+1	-2.41815E-1	-1.37101E-1	-6.52773E-1	 19:03:58:97	
 1.87833E+1	-2.41096E-1	-1.37843E-1	-6.53487E-1	 19:03:59:97	
 1.88000E+1	-2.40164E-1	-1.38679E-1	-6.54124E-1	 19:04:00:97	
 1.88167E+1	-2.39303E-1	-1.39486E-1	-6.54592E-1	 19:04:01:97	
 1.88333E+1	-2.38397E-1	-1.40067E-1	-6.55159E-1	 19:04:02:97	
 1.88500E+1	-2.37246E-1	-1.40404E-1	-6.55901E-1	 19:04:03:97	
 1.88667E+1	-2.35708E-1	-1.40323E-1	-6.56766E-1	 19:04:04:97	
 1.88833E+1	-2.34086E-1	-1.39839E-1	-6.57653E-1	 19:04:05:97	
 1.89000E+1	-2.32580E-1	-1.39201E-1	-6.58511E-1	 19:04:06:97	
 1.89167E+1	-2.31381E-1	-1.38590E-1	-6.59102E-1	 19:04:07:97	
 1.89333E+1	-2.30102E-1	-1.38101E-1	-6.59411E-1	 19:04:08:97	
 1.89500E+1	-2.28563E-1	-1.37667E-1	-6.59723E-1	 19:04:09:97	
 1.89667E+1	-2.27094E-1	-1.37447E-1	-6.60133E-1	 19:04:10:97	
 1.89833E+1	-2.26179E-1	-1.37500E-1	-6.60625E-1	 19:04:11:97	
 1.90000E+1	-2.25830E-1	-1.37726E-1	-6.61458E-1	 19:04:12:97	
 1.90167E+1	-2.25558E-1	-1.37817E-1	-6.62193E-1	 19:04:13:97	
 1.90333E+1	-2.24645E-1	-1.37453E-1	-6.62684E-1	 19:04:14:97	
 1.90500E+1	-2.22910E-1	-1.36627E-1	-6.63057E-1	 19:04:15:97	
 1.90667E+1	-2.20359E-1	-1.35969E-1	-6.63305E-1	 19:04:16:97	
 1.90833E+1	-2.17720E-1	-1.35873E-1	-6.63444E-1	 19:04:17:97	
 1.91000E+1	-2.15118E-1	-1.36282E-1	-6.63621E-1	 19:04:18:97	
 1.91167E+1	-2.13125E-1	-1.36596E-1	-6.63906E-1	 19:04:19:97	
 1.91333E+1	-2.11471E-1	-1.36188E-1	-6.64261E-1	 19:04:20:97	
 1.91500E+1	-2.09953E-1	-1.34923E-1	-6.64611E-1	 19:04:21:97	
 1.91667E+1	-2.07989E-1	-1.33396E-1	-6.64889E-1	 19:04:22:97	
 1.91833E+1	-2.05741E-1	-1.32353E-1	-6.65020E-1	 19:04:23:97	
 1.92000E+1	-2.03387E-1	-1.32026E-1	-6.65044E-1	 19:04:24:97	
 1.92167E+1	-2.01317E-1	-1.32212E-1	-6.65122E-1	 19:04:25:97	
 1.92333E+1	-1.99543E-1	-1.32543E-1	-6.65376E-1	 19:04:26:97	
 1.92500E+1	-1.98198E-1	-1.32899E-1	-6.65834E-1	 19:04:27:97	
 1.92667E+1	-1.97212E-1	-1.33443E-1	-6.66601E-1	 19:04:28:97	
 1.92833E+1	-1.96535E-1	-1.34298E-1	-6.67307E-1	 19:04:29:97	
 1.93000E+1	-1.95807E-1	-1.35182E-1	-6.67715E-1	 19:04:30:97	
 1.93167E+1	-1.94854E-1	-1.35735E-1	-6.67958E-1	 19:04:31:97	
 1.93333E+1	-1.93593E-1	-1.35626E-1	-6.68181E-1	 19:04:32:97	
 1.93500E+1	-1.92325E-1	-1.34960E-1	-6.68432E-1	 19:04:33:97	
 1.93667E+1	-1.91137E-1	-1.34323E-1	-6.68844E-1	 19:04:34:97	
 1.93833E+1	-1.90243E-1	-1.34036E-1	-6.69374E-1	 19:04:35:97	
 1.94000E+1	-1.89609E-1	-1.33924E-1	-6.69985E-1	 19:04:36:97	
 1.94167E+1	-1.89346E-1	-1.33575E-1	-6.70827E-1	 19:04:37:97	
 1.94333E+1	-1.89273E-1	-1.32924E-1	-6.71672E-1	 19:04:38:97	
 1.94500E+1	-1.89034E-1	-1.32221E-1	-6.72260E-1	 19:04:39:97	
 1.94667E+1	-1.88311E-1	-1.31937E-1	-6.72797E-1	 19:04:40:97	
 1.94833E+1	-1.87266E-1	-1.32139E-1	-6.73409E-1	 19:04:41:97	
 1.95000E+1	-1.86346E-1	-1.32422E-1	-6.74054E-1	 19:04:42:97	
 1.95167E+1	-1.86048E-1	-1.32505E-1	-6.74678E-1	 19:04:43:97	
 1.95333E+1	-1.86557E-1	-1.32335E-1	-6.75395E-1	 19:04:44:97	
 1.95500E+1	-1.87576E-1	-1.32212E-1	-6.75953E-1	 19:04:45:97	
 1.95667E+1	-1.88786E-1	-1.32341E-1	-6.76209E-1	 19:04:46:97	
 1.95833E+1	-1.89694E-1	-1.32793E-1	-6.76256E-1	 19:04:47:97	
 1.96000E+1	-1.90263E-1	-1.33466E-1	-6.76279E-1	 19:04:48:97	
 1.96167E+1	-1.90556E-1	-1.34252E-1	-6.76437E-1	 19:04:49:97	
 1.96333E+1	-1.90814E-1	-1.34863E-1	-6.76896E-1	 19:04:50:97	
 1.96500E+1	-1.91254E-1	-1.35022E-1	-6.77497E-1	 19:04:51:97	
 1.96667E+1	-1.92048E-1	-1.34620E-1	-6.78041E-1	 19:04:52:97	
 1.96833E+1	-1.93140E-1	-1.33822E-1	-6.78598E-1	 19:04:53:97	
 1.97000E+1	-1.94406E-1	-1.33280E-1	-6.79096E-1	 19:04:54:97	
 1.97167E+1	-1.95546E-1	-1.33450E-1	-6.79449E-1	 19:04:55:97	
 1.97333E+1	-1.96773E-1	-1.34259E-1	-6.79879E-1	 19:04:56:97	
 1.97500E+1	-1.98347E-1	-1.35286E-1	-6.80288E-1	 19:04:57:97	
 1.97667E+1	-2.00322E-1	-1.35590E-1	-6.80664E-1	 19:04:58:97	
 1.97833E+1	-2.02359E-1	-1.35177E-1	-6.80994E-1	 19:04:59:97	
 1.98000E+1	-2.04421E-1	-1.34672E-1	-6.81272E-1	 19:05:00:97	
 1.98167E+1	-2.06243E-1	-1.34401E-1	-6.81452E-1	 19:05:01:97	
 1.98333E+1	-2.08032E-1	-1.34378E-1	-6.81580E-1	 19:05:02:97	
 1.98500E+1	-2.09510E-1	-1.34438E-1	-6.81742E-1	 19:05:03:97	
 1.98667E+1	-2.10731E-1	-1.34444E-1	-6.81878E-1	 19:05:04:97	
 1.98833E+1	-2.11613E-1	-1.34504E-1	-6.81928E-1	 19:05:05:97	
 1.99000E+1	-2.12459E-1	-1.34510E-1	-6.81946E-1	 19:05:06:97	
 1.99167E+1	-2.13533E-1	-1.34403E-1	-6.82034E-1	 19:05:07:97	
 1.99333E+1	-2.14990E-1	-1.34329E-1	-6.82192E-1	 19:05:08:97	
 1.99500E+1	-2.16606E-1	-1.34609E-1	-6.82390E-1	 19:05:09:97	
 1.99667E+1	-2.18201E-1	-1.35238E-1	-6.82526E-1	 19:05:10:97	
 1.99833E+1	-2.19583E-1	-1.35669E-1	-6.82584E-1	 19:05:11:97	
 2.00000E+1	-2.20965E-1	-1.35410E-1	-6.82689E-1	 19:05:12:97	
 2.00167E+1	-2.22362E-1	-1.34365E-1	-6.82868E-1	 19:05:13:97	
 2.00333E+1	-2.23944E-1	-1.33171E-1	-6.83045E-1	 19:05:14:97	
 2.00500E+1	-2.25427E-1	-1.32269E-1	-6.83154E-1	 19:05:15:97	
 2.00667E+1	-2.26853E-1	-1.31845E-1	-6.83127E-1	 19:05:16:97	
 2.00833E+1	-2.27904E-1	-1.31703E-1	-6.82968E-1	 19:05:17:97	
 2.01000E+1	-2.28557E-1	-1.31804E-1	-6.82847E-1	 19:05:18:97	
 2.01167E+1	-2.28728E-1	-1.32186E-1	-6.82830E-1	 19:05:19:97	
 2.01333E+1	-2.28654E-1	-1.32812E-1	-6.82874E-1	 19:05:20:97	
 2.01500E+1	-2.28771E-1	-1.33653E-1	-6.82914E-1	 19:05:21:97	
 2.01667E+1	-2.29366E-1	-1.34306E-1	-6.82898E-1	 19:05:22:97	
 2.01833E+1	-2.30287E-1	-1.34663E-1	-6.82826E-1	 19:05:23:97	
 2.02000E+1	-2.31328E-1	-1.34759E-1	-6.82759E-1	 19:05:24:97	
 2.02167E+1	-2.32215E-1	-1.34808E-1	-6.82703E-1	 19:05:25:97	
 2.02333E+1	-2.32886E-1	-1.34857E-1	-6.82644E-1	 19:05:26:97	
 2.02500E+1	-2.33194E-1	-1.34891E-1	-6.82576E-1	 19:05:27:97	
 2.02667E+1	-2.33054E-1	-1.34765E-1	-6.82447E-1	 19:05:28:97	
 2.02833E+1	-2.32521E-1	-1.34400E-1	-6.82291E-1	 19:05:29:97	
 2.03000E+1	-2.31487E-1	-1.33884E-1	-6.82177E-1	 19:05:30:97	
 2.03167E+1	-2.30402E-1	-1.33402E-1	-6.82128E-1	 19:05:31:97	
 2.03333E+1	-2.29695E-1	-1.33116E-1	-6.82121E-1	 19:05:32:97	
 2.03500E+1	-2.29602E-1	-1.33148E-1	-6.82061E-1	 19:05:33:97	
 2.03667E+1	-2.29838E-1	-1.33408E-1	-6.81873E-1	 19:05:34:97	
 2.03833E+1	-2.29660E-1	-1.33726E-1	-6.81490E-1	 19:05:35:97	
 2.04000E+1	-2.28467E-1	-1.33839E-1	-6.81136E-1	 19:05:36:97	
 2.04167E+1	-2.26705E-1	-1.33697E-1	-6.80908E-1	 19:05:37:97	
 2.04333E+1	-2.24907E-1	-1.33473E-1	-6.80704E-1	 19:05:38:97	
 2.04500E+1	-2.23518E-1	-1.33369E-1	-6.80483E-1	 19:05:39:97	
 2.04667E+1	-2.22101E-1	-1.33550E-1	-6.80241E-1	 19:05:40:97	
 2.04833E+1	-2.20441E-1	-1.33977E-1	-6.79945E-1	 19:05:41:97	
 2.05000E+1	-2.18296E-1	-1.34365E-1	-6.79728E-1	 19:05:42:97	
 2.05167E+1	-2.16385E-1	-1.34358E-1	-6.79677E-1	 19:05:43:97	
 2.05333E+1	-2.14715E-1	-1.33737E-1	-6.79758E-1	 19:05:44:97	
 2.05500E+1	-2.13220E-1	-1.32627E-1	-6.79873E-1	 19:05:45:97	
 2.05667E+1	-2.11389E-1	-1.31695E-1	-6.79952E-1	 19:05:46:97	
 2.05833E+1	-2.09320E-1	-1.31448E-1	-6.80040E-1	 19:05:47:97	
 2.06000E+1	-2.06927E-1	-1.32096E-1	-6.80123E-1	 19:05:48:97	
 2.06167E+1	-2.04775E-1	-1.33212E-1	-6.80184E-1	 19:05:49:97	
 2.06333E+1	-2.02702E-1	-1.34082E-1	-6.80208E-1	 19:05:50:97	
 2.06500E+1	-2.00734E-1	-1.34454E-1	-6.80210E-1	 19:05:51:97	
 2.06667E+1	-1.98544E-1	-1.34406E-1	-6.80226E-1	 19:05:52:97	
 2.06833E+1	-1.96299E-1	-1.34236E-1	-6.80287E-1	 19:05:53:97	
 2.07000E+1	-1.93813E-1	-1.34085E-1	-6.80484E-1	 19:05:54:97	
 2.07167E+1	-1.91470E-1	-1.33855E-1	-6.80791E-1	 19:05:55:97	
 2.07333E+1	-1.89146E-1	-1.33500E-1	-6.81210E-1	 19:05:56:97	
 2.07500E+1	-1.86923E-1	-1.33031E-1	-6.81648E-1	 19:05:57:97	
 2.07667E+1	-1.84692E-1	-1.32732E-1	-6.81996E-1	 19:05:58:97	
 2.07833E+1	-1.82431E-1	-1.32601E-1	-6.82234E-1	 19:05:59:97	
 2.08000E+1	-1.80094E-1	-1.32434E-1	-6.82453E-1	 19:06:00:97	
 2.08167E+1	-1.77886E-1	-1.31917E-1	-6.82661E-1	 19:06:01:97	
 2.08333E+1	-1.75606E-1	-1.31054E-1	-6.82892E-1	 19:06:02:97	
 2.08500E+1	-1.73287E-1	-1.29962E-1	-6.83486E-1	 19:06:03:97	
 2.08667E+1	-1.70753E-1	-1.29094E-1	-6.84157E-1	 19:06:04:97	
 2.08833E+1	-1.68383E-1	-1.28646E-1	-6.84750E-1	 19:06:05:97	
 2.09000E+1	-1.66290E-1	-1.28803E-1	-6.85319E-1	 19:06:06:97	
 2.09167E+1	-1.64731E-1	-1.29649E-1	-6.85808E-1	 19:06:07:97	
 2.09333E+1	-1.63289E-1	-1.30850E-1	-6.86189E-1	 19:06:08:97	
 2.09500E+1	-1.61695E-1	-1.32122E-1	-6.86539E-1	 19:06:09:97	
 2.09667E+1	-1.59556E-1	-1.32892E-1	-6.86966E-1	 19:06:10:97	
 2.09833E+1	-1.57368E-1	-1.33022E-1	-6.87243E-1	 19:06:11:97	
 2.10000E+1	-1.55346E-1	-1.32769E-1	-6.87393E-1	 19:06:12:97	
 2.10167E+1	-1.54082E-1	-1.32633E-1	-6.87506E-1	 19:06:13:97	
 2.10333E+1	-1.53308E-1	-1.32807E-1	-6.87561E-1	 19:06:14:97	
 2.10500E+1	-1.52548E-1	-1.32981E-1	-6.87515E-1	 19:06:15:97	
 2.10667E+1	-1.51386E-1	-1.32684E-1	-6.87276E-1	 19:06:16:97	
 2.10833E+1	-1.49973E-1	-1.31770E-1	-6.86930E-1	 19:06:17:97	
 2.11000E+1	-1.48447E-1	-1.30684E-1	-6.86585E-1	 19:06:18:97	
 2.11167E+1	-1.47191E-1	-1.29908E-1	-6.86062E-1	 19:06:19:97	
 2.11333E+1	-1.46128E-1	-1.29794E-1	-6.85532E-1	 19:06:20:97	
 2.11500E+1	-1.45154E-1	-1.30097E-1	-6.84985E-1	 19:06:21:97	
 2.11667E+1	-1.44229E-1	-1.30246E-1	-6.84258E-1	 19:06:22:97	
 2.11833E+1	-1.43317E-1	-1.29863E-1	-6.83567E-1	 19:06:23:97	
 2.12000E+1	-1.42446E-1	-1.29110E-1	-6.82988E-1	 19:06:24:97	
 2.12167E+1	-1.41709E-1	-1.28410E-1	-6.82313E-1	 19:06:25:97	
 2.12333E+1	-1.40888E-1	-1.28295E-1	-6.81610E-1	 19:06:26:97	
 2.12500E+1	-1.39859E-1	-1.28785E-1	-6.80953E-1	 19:06:27:97	
 2.12667E+1	-1.38364E-1	-1.29387E-1	-6.80319E-1	 19:06:28:97	
 2.12833E+1	-1.36684E-1	-1.29542E-1	-6.79614E-1	 19:06:29:97	
 2.13000E+1	-1.34875E-1	-1.29157E-1	-6.79008E-1	 19:06:30:97	
 2.13167E+1	-1.33198E-1	-1.28480E-1	-6.78559E-1	 19:06:31:97	
 2.13333E+1	-1.31581E-1	-1.27937E-1	-6.78025E-1	 19:06:32:97	
 2.13500E+1	-1.30458E-1	-1.27561E-1	-6.77438E-1	 19:06:33:97	
 2.13667E+1	-1.29778E-1	-1.27143E-1	-6.76878E-1	 19:06:34:97	
 2.13833E+1	-1.29498E-1	-1.26541E-1	-6.76040E-1	 19:06:35:97	
 2.14000E+1	-1.29173E-1	-1.25909E-1	-6.75321E-1	 19:06:36:97	
 2.14167E+1	-1.28485E-1	-1.25443E-1	-6.74774E-1	 19:06:37:97	
 2.14333E+1	-1.27376E-1	-1.25288E-1	-6.74248E-1	 19:06:38:97	
 2.14500E+1	-1.26285E-1	-1.25358E-1	-6.73807E-1	 19:06:39:97	
 2.14667E+1	-1.25339E-1	-1.25537E-1	-6.73434E-1	 19:06:40:97	
 2.14833E+1	-1.24638E-1	-1.25859E-1	-6.72913E-1	 19:06:41:97	
 2.15000E+1	-1.23914E-1	-1.26361E-1	-6.72394E-1	 19:06:42:97	
 2.15167E+1	-1.23119E-1	-1.27104E-1	-6.72109E-1	 19:06:43:97	
 2.15333E+1	-1.22177E-1	-1.28008E-1	-6.72182E-1	 19:06:44:97	
 2.15500E+1	-1.21406E-1	-1.29061E-1	-6.72512E-1	 19:06:45:97	
 2.15667E+1	-1.21015E-1	-1.29912E-1	-6.72842E-1	 19:06:46:97	
 2.15833E+1	-1.20940E-1	-1.30294E-1	-6.73039E-1	 19:06:47:97	
 2.16000E+1	-1.20868E-1	-1.30051E-1	-6.73069E-1	 19:06:48:97	
 2.16167E+1	-1.20462E-1	-1.29210E-1	-6.73024E-1	 19:06:49:97	
 2.16333E+1	-1.19614E-1	-1.28106E-1	-6.72970E-1	 19:06:50:97	
 2.16500E+1	-1.18577E-1	-1.27015E-1	-6.72783E-1	 19:06:51:97	
 2.16667E+1	-1.17595E-1	-1.26336E-1	-6.72510E-1	 19:06:52:97	
 2.16833E+1	-1.16909E-1	-1.26023E-1	-6.72307E-1	 19:06:53:97	
 2.17000E+1	-1.16331E-1	-1.25814E-1	-6.72367E-1	 19:06:54:97	
 2.17167E+1	-1.15723E-1	-1.25535E-1	-6.72665E-1	 19:06:55:97	
 2.17333E+1	-1.14847E-1	-1.25411E-1	-6.73155E-1	 19:06:56:97	
 2.17500E+1	-1.13678E-1	-1.25633E-1	-6.73689E-1	 19:06:57:97	
 2.17667E+1	-1.12054E-1	-1.26071E-1	-6.74171E-1	 19:06:58:97	
 2.17833E+1	-1.10364E-1	-1.26397E-1	-6.74558E-1	 19:06:59:97	
 2.18000E+1	-1.08653E-1	-1.26316E-1	-6.74791E-1	 19:07:00:97	
 2.18167E+1	-1.07377E-1	-1.25979E-1	-6.74776E-1	 19:07:01:97	
 2.18333E+1	-1.06572E-1	-1.25573E-1	-6.74582E-1	 19:07:02:97	
 2.18500E+1	-1.06103E-1	-1.25077E-1	-6.74354E-1	 19:07:03:97	
 2.18667E+1	-1.05608E-1	-1.24329E-1	-6.74165E-1	 19:07:04:97	
 2.18833E+1	-1.04803E-1	-1.23164E-1	-6.73972E-1	 19:07:05:97	
 2.19000E+1	-1.03487E-1	-1.21863E-1	-6.73719E-1	 19:07:06:97	
 2.19167E+1	-1.02040E-1	-1.20657E-1	-6.73205E-1	 19:07:07:97	
 2.19333E+1	-1.00407E-1	-1.19965E-1	-6.72615E-1	 19:07:08:97	
 2.19500E+1	-9.87488E-2	-1.19729E-1	-6.72089E-1	 19:07:09:97	
 2.19667E+1	-9.68603E-2	-1.19434E-1	-6.71461E-1	 19:07:10:97	
 2.19833E+1	-9.48743E-2	-1.18606E-1	-6.70831E-1	 19:07:11:97	
 2.20000E+1	-9.28506E-2	-1.17247E-1	-6.70296E-1	 19:07:12:97	
 2.20167E+1	-9.11128E-2	-1.15757E-1	-6.69743E-1	 19:07:13:97	
 2.20333E+1	-8.93289E-2	-1.14794E-1	-6.69230E-1	 19:07:14:97	
 2.20500E+1	-8.74795E-2	-1.14440E-1	-6.68765E-1	 19:07:15:97	
 2.20667E+1	-8.55762E-2	-1.14510E-1	-6.68063E-1	 19:07:16:97	
 2.20833E+1	-8.37222E-2	-1.14718E-1	-6.67202E-1	 19:07:17:97	
 2.21000E+1	-8.16441E-2	-1.14895E-1	-6.66342E-1	 19:07:18:97	
 2.21167E+1	-7.95156E-2	-1.15006E-1	-6.65214E-1	 19:07:19:97	
 2.21333E+1	-7.70561E-2	-1.14890E-1	-6.63827E-1	 19:07:20:97	
 2.21500E+1	-7.44416E-2	-1.14281E-1	-6.62788E-1	 19:07:21:97	
 2.21667E+1	-7.16280E-2	-1.13181E-1	-6.62050E-1	 19:07:22:97	
 2.21833E+1	-6.85884E-2	-1.11751E-1	-6.61317E-1	 19:07:23:97	
 2.22000E+1	-6.50984E-2	-1.10407E-1	-6.60610E-1	 19:07:24:97	
 2.22167E+1	-6.14988E-2	-1.09302E-1	-6.59898E-1	 19:07:25:97	
 2.22333E+1	-5.73656E-2	-1.08574E-1	-6.58853E-1	 19:07:26:97	
 2.22500E+1	-5.32031E-2	-1.08046E-1	-6.57749E-1	 19:07:27:97	
 2.22667E+1	-4.86443E-2	-1.07673E-1	-6.56752E-1	 19:07:28:97	
 2.22833E+1	-4.44463E-2	-1.07250E-1	-6.55543E-1	 19:07:29:97	
 2.23000E+1	-4.01060E-2	-1.06450E-1	-6.54331E-1	 19:07:30:97	
 2.23167E+1	-3.60081E-2	-1.04968E-1	-6.53267E-1	 19:07:31:97	
 2.23333E+1	-3.15980E-2	-1.03011E-1	-6.51685E-1	 19:07:32:97	
 2.23500E+1	-2.67566E-2	-1.00997E-1	-6.50187E-1	 19:07:33:97	
 2.23667E+1	-2.10743E-2	-9.95192E-2	-6.48823E-1	 19:07:34:97	
 2.23833E+1	-1.50317E-2	-9.85199E-2	-6.47095E-1	 19:07:35:97	
 2.24000E+1	-8.21838E-3	-9.79269E-2	-6.45218E-1	 19:07:36:97	
 2.24167E+1	-1.39072E-3	-9.74450E-2	-6.43478E-1	 19:07:37:97	
 2.24333E+1	 6.06656E-3	-9.67942E-2	-6.41224E-1	 19:07:38:97	
 2.24500E+1	 1.32563E-2	-9.54585E-2	-6.38329E-1	 19:07:39:97	
 2.24667E+1	 2.09570E-2	-9.34393E-2	-6.35821E-1	 19:07:40:97	
 2.24833E+1	 2.84065E-2	-9.09250E-2	-6.33485E-1	 19:07:41:97	
 2.25000E+1	 3.64255E-2	-8.89487E-2	-6.30407E-1	 19:07:42:97	
 2.25167E+1	 4.40223E-2	-8.75477E-2	-6.27264E-1	 19:07:43:97	
 2.25333E+1	 5.20349E-2	-8.65223E-2	-6.24391E-1	 19:07:44:97	
 2.25500E+1	 6.01026E-2	-8.50156E-2	-6.20986E-1	 19:07:45:97	
 2.25667E+1	 6.82269E-2	-8.29676E-2	-6.17658E-1	 19:07:46:97	
 2.25833E+1	 7.62684E-2	-8.05386E-2	-6.14292E-1	 19:07:47:97	
 2.26000E+1	 8.43808E-2	-7.80603E-2	-6.10709E-1	 19:07:48:97	
 2.26167E+1	 9.23628E-2	-7.53841E-2	-6.07139E-1	 19:07:49:97	
 2.26333E+1	 1.01130E-1	-7.24931E-2	-6.03858E-1	 19:07:50:97	
 2.26500E+1	 1.10490E-1	-6.92780E-2	-5.99699E-1	 19:07:51:97	
 2.26667E+1	 1.21024E-1	-6.63048E-2	-5.95293E-1	 19:07:52:97	
 2.26833E+1	 1.31207E-1	-6.34082E-2	-5.90676E-1	 19:07:53:97	
 2.27000E+1	 1.41500E-1	-6.06159E-2	-5.85753E-1	 19:07:54:97	
 2.27167E+1	 1.50888E-1	-5.72941E-2	-5.80918E-1	 19:07:55:97	
 2.27333E+1	 1.60848E-1	-5.39630E-2	-5.76563E-1	 19:07:56:97	
 2.27500E+1	 1.71230E-1	-5.05598E-2	-5.72421E-1	 19:07:57:97	
 2.27667E+1	 1.81832E-1	-4.79522E-2	-5.67265E-1	 19:07:58:97	
 2.27833E+1	 1.91988E-1	-4.57197E-2	-5.62174E-1	 19:07:59:97	
 2.28000E+1	 2.02677E-1	-4.35893E-2	-5.57597E-1	 19:08:00:97	
 2.28167E+1	 2.12794E-1	-4.12173E-2	-5.51653E-1	 19:08:01:97	
 2.28333E+1	 2.23741E-1	-3.89584E-2	-5.45323E-1	 19:08:02:97	
 2.28500E+1	 2.34280E-1	-3.66020E-2	-5.39707E-1	 19:08:03:97	
 2.28667E+1	 2.46259E-1	-3.39270E-2	-5.31799E-1	 19:08:04:97	
 2.28833E+1	 2.58028E-1	-3.05117E-2	-5.24958E-1	 19:08:05:97	
 2.29000E+1	 2.70179E-1	-2.63909E-2	-5.19111E-1	 19:08:06:97	
 2.29167E+1	 2.81763E-1	-2.15183E-2	-5.11908E-1	 19:08:07:97	
 2.29333E+1	 2.93725E-1	-1.68857E-2	-5.04722E-1	 19:08:08:97	
 2.29500E+1	 3.04556E-1	-1.24951E-2	-4.98360E-1	 19:08:09:97	
 2.29667E+1	 3.15359E-1	-8.93203E-3	-4.90660E-1	 19:08:10:97	
 2.29833E+1	 3.25656E-1	-5.32247E-3	-4.82650E-1	 19:08:11:97	
 2.30000E+1	 3.35641E-1	-1.62920E-3	-4.75378E-1	 19:08:12:97	
 2.30167E+1	 3.45570E-1	 2.92448E-3	-4.66497E-1	 19:08:13:97	
 2.30333E+1	 3.56722E-1	 8.14068E-3	-4.57330E-1	 19:08:14:97	
 2.30500E+1	 3.67789E-1	 1.42875E-2	-4.49320E-1	 19:08:15:97	
 2.30667E+1	 3.79491E-1	 2.02620E-2	-4.41608E-1	 19:08:16:97	
 2.30833E+1	 3.89900E-1	 2.65111E-2	-4.31873E-1	 19:08:17:97	
 2.31000E+1	 4.00740E-1	 3.26684E-2	-4.21843E-1	 19:08:18:97	
 2.31167E+1	 4.10509E-1	 3.87377E-2	-4.12977E-1	 19:08:19:97	
 2.31333E+1	 4.20231E-1	 4.44181E-2	-4.00066E-1	 19:08:20:97	
 2.31500E+1	 4.29496E-1	 5.01507E-2	-3.88414E-1	 19:08:21:97	
 2.31667E+1	 4.39382E-1	 5.56524E-2	-3.78816E-1	 19:08:22:97	
 2.31833E+1	 4.49172E-1	 6.16755E-2	-3.66782E-1	 19:08:23:97	
 2.32000E+1	 4.59865E-1	 6.77559E-2	-3.54612E-1	 19:08:24:97	
 2.32167E+1	 4.70048E-1	 7.44352E-2	-3.43866E-1	 19:08:25:97	
 2.32333E+1	 4.80500E-1	 8.06962E-2	-3.31094E-1	 19:08:26:97	
 2.32500E+1	 4.89845E-1	 8.71254E-2	-3.15818E-1	 19:08:27:97	
 2.32667E+1	 4.99062E-1	 9.30934E-2	-3.03555E-1	 19:08:28:97	
 2.32833E+1	 5.07363E-1	 9.96600E-2	-2.89763E-1	 19:08:29:97	
 2.33000E+1	 5.16414E-1	 1.06756E-1	-2.75374E-1	 19:08:30:97	
 2.33167E+1	 5.25224E-1	 1.14390E-1	-2.62755E-1	 19:08:31:97	
 2.33333E+1	 5.34096E-1	 1.22126E-1	-2.47616E-1	 19:08:32:97	
 2.33500E+1	 5.42513E-1	 1.30108E-1	-2.31561E-1	 19:08:33:97	
 2.33667E+1	 5.50987E-1	 1.38012E-1	-2.14961E-1	 19:08:34:97	
 2.33833E+1	 5.59275E-1	 1.46702E-1	-2.00433E-1	 19:08:35:97	
 2.34000E+1	 5.68341E-1	 1.55670E-1	-1.82392E-1	 19:08:36:97	
 2.34167E+1	 5.77427E-1	 1.65339E-1	-1.64342E-1	 19:08:37:97	
 2.34333E+1	 5.87082E-1	 1.74482E-1	-1.48762E-1	 19:08:38:97	
 2.34500E+1	 5.96350E-1	 1.83916E-1	-1.29696E-1	 19:08:39:97	
 2.34667E+1	 6.06211E-1	 1.92864E-1	-1.10570E-1	 19:08:40:97	
 2.34833E+1	 6.15656E-1	 2.02512E-1	-9.07213E-2	 19:08:41:97	
 2.35000E+1	 6.25625E-1	 2.11645E-1	-6.90939E-2	 19:08:42:97	
 2.35167E+1	 6.34770E-1	 2.21123E-1	-4.83889E-2	 19:08:43:97	
 2.35333E+1	 6.44449E-1	 2.30526E-1	-2.97661E-2	 19:08:44:97	
 2.35500E+1	 6.53681E-1	 2.40179E-1	-6.98969E-3	 19:08:45:97	
 2.35667E+1	 6.63158E-1	 2.49994E-1	 1.56002E-2	 19:08:46:97	
 2.35833E+1	 6.72408E-1	 2.60986E-1	 3.55594E-2	 19:08:47:97	
 2.36000E+1	 6.82299E-1	 2.71668E-1	 5.93174E-2	 19:08:48:97	
 2.36167E+1	 6.91781E-1	 2.82833E-1	 8.39117E-2	 19:08:49:97	
 2.36333E+1	 7.02138E-1	 2.93082E-1	 1.05387E-1	 19:08:50:97	
 2.36500E+1	 7.12133E-1	 3.03643E-1	 1.26518E-1	 19:08:51:97	
 2.36667E+1	 7.23304E-1	 3.14093E-1	 1.53408E-1	 19:08:52:97	
 2.36833E+1	 7.33935E-1	 3.24611E-1	 1.80826E-1	 19:08:53:97	
 2.37000E+1	 7.45098E-1	 3.34967E-1	 2.04863E-1	 19:08:54:97	
 2.37167E+1	 7.56309E-1	 3.46323E-1	 2.33690E-1	 19:08:55:97	
 2.37333E+1	 7.68829E-1	 3.57414E-1	 2.68367E-1	 19:08:56:97	
 2.37500E+1	 7.81280E-1	 3.69542E-1	 2.95988E-1	 19:08:57:97	
 2.37667E+1	 7.95390E-1	 3.81906E-1	 3.27978E-1	 19:08:58:97	
 2.37833E+1	 8.09147E-1	 3.94316E-1	 3.59427E-1	 19:08:59:97	
 2.38000E+1	 8.23462E-1	 4.06433E-1	 3.87307E-1	 19:09:00:97	
 2.38167E+1	 8.37394E-1	 4.19441E-1	 4.21511E-1	 19:09:01:97	
 2.38333E+1	 8.52112E-1	 4.32257E-1	 4.55844E-1	 19:09:02:97	
 2.38500E+1	 8.66140E-1	 4.46006E-1	 4.85710E-1	 19:09:03:97	
 2.38667E+1	 8.81051E-1	 4.58834E-1	 5.21376E-1	 19:09:04:97	
 2.38833E+1	 8.95408E-1	 4.72357E-1	 5.58240E-1	 19:09:05:97	
 2.39000E+1	 9.11611E-1	 4.85866E-1	 5.90002E-1	 19:09:06:97	
 2.39167E+1	 9.27378E-1	 4.99424E-1	 6.27357E-1	 19:09:07:97	
 2.39333E+1	 9.43622E-1	 5.12827E-1	 6.65870E-1	 19:09:08:97	
 2.39500E+1	 9.60046E-1	 5.26825E-1	 7.06162E-1	 19:09:09:97	
 2.39667E+1	 9.77840E-1	 5.40398E-1	 7.41318E-1	 19:09:10:97	
 2.39833E+1	 9.96124E-1	 5.54612E-1	 7.82296E-1	 19:09:11:97	
 2.40000E+1	 1.01620E+0	 5.68392E-1	 8.22678E-1	 19:09:12:97	
 2.40167E+1	 1.03574E+0	 5.83182E-1	 8.57649E-1	 19:09:13:97	
 2.40333E+1	 1.05618E+0	 5.97536E-1	 8.98905E-1	 19:09:14:97	
 2.40500E+1	 1.07514E+0	 6.12948E-1	 9.49023E-1	 19:09:15:97	
 2.40667E+1	 1.09509E+0	 6.27635E-1	 9.89747E-1	 19:09:16:97	
 2.40833E+1	 1.11435E+0	 6.43085E-1	 1.03535E+0	 19:09:17:97	
 2.41000E+1	 1.13557E+0	 6.57765E-1	 1.08148E+0	 19:09:18:97	
 2.41167E+1	 1.15640E+0	 6.73352E-1	 1.12068E+0	 19:09:19:97	
 2.41333E+1	 1.17898E+0	 6.88111E-1	 1.16669E+0	 19:09:20:97	
 2.41500E+1	 1.20156E+0	 7.04609E-1	 1.22258E+0	 19:09:21:97	
 2.41667E+1	 1.22429E+0	 7.20830E-1	 1.26672E+0	 19:09:22:97	
 2.41833E+1	 1.24685E+0	 7.36958E-1	 1.31558E+0	 19:09:23:97	
 2.42000E+1	 1.27076E+0	 7.52080E-1	 1.36511E+0	 19:09:24:97	
 2.42167E+1	 1.29479E+0	 7.66996E-1	 1.40706E+0	 19:09:25:97	
 2.42333E+1	 1.32005E+0	 7.81313E-1	 1.46635E+0	 19:09:26:97	
 2.42500E+1	 1.34461E+0	 7.96836E-1	 1.51931E+0	 19:09:27:97	
 2.42667E+1	 1.37067E+0	 8.12552E-1	 1.56352E+0	 19:09:28:97	
 2.42833E+1	 1.39612E+0	 8.29801E-1	 1.60631E+0	 19:09:29:97	
 2.43000E+1	 1.42360E+0	 8.46391E-1	 1.66102E+0	 19:09:30:97	
 2.43167E+1	 1.44997E+0	 8.63915E-1	 1.71621E+0	 19:09:31:97	
 2.43333E+1	 1.47803E+0	 8.80322E-1	 1.76369E+0	 19:09:32:97	
 2.43500E+1	 1.50473E+0	 8.97461E-1	 1.81887E+0	 19:09:33:97	
 2.43667E+1	 1.53411E+0	 9.14133E-1	 1.87498E+0	 19:09:34:97	
 2.43833E+1	 1.56247E+0	 9.30311E-1	 1.93219E+0	 19:09:35:97	
 2.44000E+1	 1.59132E+0	 9.45866E-1	 1.99241E+0	 19:09:36:97	
 2.44167E+1	 1.61874E+0	 9.62400E-1	 2.04841E+0	 19:09:37:97	
 2.44333E+1	 1.64759E+0	 9.78363E-1	 2.09708E+0	 19:09:38:97	
 2.44500E+1	 1.67678E+0	 9.95853E-1	 2.15459E+0	 19:09:39:97	
 2.44667E+1	 1.70653E+0	 1.01246E+0	 2.21163E+0	 19:09:40:97	
 2.44833E+1	 1.73549E+0	 1.02865E+0	 2.26032E+0	 19:09:41:97	
 2.45000E+1	 1.76589E+0	 1.04411E+0	 2.31664E+0	 19:09:42:97	
 2.45167E+1	 1.79470E+0	 1.06057E+0	 2.37396E+0	 19:09:43:97	
 2.45333E+1	 1.82496E+0	 1.07623E+0	 2.42288E+0	 19:09:44:97	
 2.45500E+1	 1.85516E+0	 1.09357E+0	 2.46901E+0	 19:09:45:97	
 2.45667E+1	 1.88492E+0	 1.10982E+0	 2.52543E+0	 19:09:46:97	
 2.45833E+1	 1.91296E+0	 1.12620E+0	 2.58181E+0	 19:09:47:97	
 2.46000E+1	 1.94224E+0	 1.14174E+0	 2.62960E+0	 19:09:48:97	
 2.46167E+1	 1.96971E+0	 1.15801E+0	 2.68410E+0	 19:09:49:97	
 2.46333E+1	 1.99922E+0	 1.17306E+0	 2.74763E+0	 19:09:50:97	
 2.46500E+1	 2.02891E+0	 1.18930E+0	 2.79677E+0	 19:09:51:97	
 2.46667E+1	 2.05894E+0	 1.20426E+0	 2.85122E+0	 19:09:52:97	
 2.46833E+1	 2.08740E+0	 1.21979E+0	 2.90369E+0	 19:09:53:97	
 2.47000E+1	 2.11735E+0	 1.23483E+0	 2.94830E+0	 19:09:54:97	
 2.47167E+1	 2.14536E+0	 1.25107E+0	 2.99979E+0	 19:09:55:97	
 2.47333E+1	 2.17477E+0	 1.26648E+0	 3.04939E+0	 19:09:56:97	
 2.47500E+1	 2.20252E+0	 1.28234E+0	 3.09153E+0	 19:09:57:97	
 2.47667E+1	 2.23148E+0	 1.29681E+0	 3.13929E+0	 19:09:58:97	
 2.47833E+1	 2.25824E+0	 1.31171E+0	 3.19407E+0	 19:09:59:97	
 2.48000E+1	 2.28630E+0	 1.32612E+0	 3.23666E+0	 19:10:00:97	
 2.48167E+1	 2.31282E+0	 1.34019E+0	 3.28286E+0	 19:10:01:97	
 2.48333E+1	 2.33938E+0	 1.35365E+0	 3.32755E+0	 19:10:02:97	
 2.48500E+1	 2.36552E+0	 1.36728E+0	 3.36419E+0	 19:10:03:97	
 2.48667E+1	 2.39283E+0	 1.38054E+0	 3.39792E+0	 19:10:04:97	
 2.48833E+1	 2.41893E+0	 1.39436E+0	 3.44740E+0	 19:10:05:97	
 2.49000E+1	 2.44523E+0	 1.40768E+0	 3.48902E+0	 19:10:06:97	
 2.49167E+1	 2.46932E+0	 1.42155E+0	 3.52220E+0	 19:10:07:97	
 2.49333E+1	 2.49368E+0	 1.43444E+0	 3.56035E+0	 19:10:08:97	
 2.49500E+1	 2.51638E+0	 1.44747E+0	 3.59691E+0	 19:10:09:97	
 2.49667E+1	 2.54033E+0	 1.45941E+0	 3.62684E+0	 19:10:10:97	
 2.49833E+1	 2.56288E+0	 1.47181E+0	 3.66066E+0	 19:10:11:97	
 2.50000E+1	 2.58609E+0	 1.48348E+0	 3.69401E+0	 19:10:12:97	
 2.50167E+1	 2.60722E+0	 1.49554E+0	 3.72626E+0	 19:10:13:97	
 2.50333E+1	 2.62896E+0	 1.50648E+0	 3.75841E+0	 19:10:14:97	
 2.50500E+1	 2.64908E+0	 1.51733E+0	 3.78676E+0	 19:10:15:97	
 2.50667E+1	 2.67133E+0	 1.52743E+0	 3.81056E+0	 19:10:16:97	
 2.50833E+1	 2.69254E+0	 1.53713E+0	 3.83623E+0	 19:10:17:97	
 2.51000E+1	 2.71366E+0	 1.54667E+0	 3.86104E+0	 19:10:18:97	
 2.51167E+1	 2.73366E+0	 1.55692E+0	 3.88110E+0	 19:10:19:97	
 2.51333E+1	 2.75367E+0	 1.56695E+0	 3.90213E+0	 19:10:20:97	
 2.51500E+1	 2.77183E+0	 1.57744E+0	 3.92544E+0	 19:10:21:97	
 2.51667E+1	 2.79049E+0	 1.58697E+0	 3.94288E+0	 19:10:22:97	
 2.51833E+1	 2.80883E+0	 1.59659E+0	 3.95728E+0	 19:10:23:97	
 2.52000E+1	 2.82701E+0	 1.60515E+0	 3.97393E+0	 19:10:24:97	
 2.52167E+1	 2.84416E+0	 1.61325E+0	 3.98871E+0	 19:10:25:97	
 2.52333E+1	 2.86120E+0	 1.62066E+0	 4.00009E+0	 19:10:26:97	
 2.52500E+1	 2.87674E+0	 1.62808E+0	 4.01165E+0	 19:10:27:97	
 2.52667E+1	 2.89284E+0	 1.63474E+0	 4.02163E+0	 19:10:28:97	
 2.52833E+1	 2.90808E+0	 1.64140E+0	 4.02896E+0	 19:10:29:97	
 2.53000E+1	 2.92461E+0	 1.64768E+0	 4.03608E+0	 19:10:30:97	
 2.53167E+1	 2.93976E+0	 1.65377E+0	 4.04201E+0	 19:10:31:97	
 2.53333E+1	 2.95438E+0	 1.65960E+0	 4.04593E+0	 19:10:32:97	
 2.53500E+1	 2.96772E+0	 1.66578E+0	 4.04883E+0	 19:10:33:97	
 2.53667E+1	 2.98115E+0	 1.67154E+0	 4.05050E+0	 19:10:34:97	
 2.53833E+1	 2.99349E+0	 1.67745E+0	 4.05067E+0	 19:10:35:97	
 2.54000E+1	 3.00637E+0	 1.68279E+0	 4.04893E+0	 19:10:36:97	
 2.54167E+1	 3.01843E+0	 1.68826E+0	 4.04615E+0	 19:10:37:97	
 2.54333E+1	 3.03153E+0	 1.69332E+0	 4.04257E+0	 19:10:38:97	
 2.54500E+1	 3.04372E+0	 1.69768E+0	 4.03812E+0	 19:10:39:97	
 2.54667E+1	 3.05595E+0	 1.70112E+0	 4.03112E+0	 19:10:40:97	
 2.54833E+1	 3.06748E+0	 1.70411E+0	 4.02356E+0	 19:10:41:97	
 2.55000E+1	 3.07932E+0	 1.70679E+0	 4.01628E+0	 19:10:42:97	
 2.55167E+1	 3.08979E+0	 1.70967E+0	 4.00632E+0	 19:10:43:97	
 2.55333E+1	 3.09973E+0	 1.71233E+0	 3.99550E+0	 19:10:44:97	
 2.55500E+1	 3.10815E+0	 1.71471E+0	 3.98518E+0	 19:10:45:97	
 2.55667E+1	 3.11637E+0	 1.71622E+0	 3.97166E+0	 19:10:46:97	
 2.55833E+1	 3.12372E+0	 1.71702E+0	 3.95672E+0	 19:10:47:97	
 2.56000E+1	 3.13065E+0	 1.71773E+0	 3.94051E+0	 19:10:48:97	
 2.56167E+1	 3.13718E+0	 1.71893E+0	 3.92257E+0	 19:10:49:97	
 2.56333E+1	 3.14383E+0	 1.72063E+0	 3.90522E+0	 19:10:50:97	
 2.56500E+1	 3.15027E+0	 1.72227E+0	 3.88938E+0	 19:10:51:97	
 2.56667E+1	 3.15678E+0	 1.72305E+0	 3.87025E+0	 19:10:52:97	
 2.56833E+1	 3.16258E+0	 1.72299E+0	 3.84984E+0	 19:10:53:97	
 2.57000E+1	 3.16803E+0	 1.72257E+0	 3.83151E+0	 19:10:54:97	
 2.57167E+1	 3.17244E+0	 1.72223E+0	 3.80550E+0	 19:10:55:97	
 2.57333E+1	 3.17627E+0	 1.72216E+0	 3.78205E+0	 19:10:56:97	
 2.57500E+1	 3.17924E+0	 1.72214E+0	 3.76171E+0	 19:10:57:97	
 2.57667E+1	 3.18200E+0	 1.72195E+0	 3.74186E+0	 19:10:58:97	
 2.57833E+1	 3.18459E+0	 1.72145E+0	 3.71639E+0	 19:10:59:97	
 2.58000E+1	 3.18720E+0	 1.72065E+0	 3.69108E+0	 19:11:00:97	
 2.58167E+1	 3.18901E+0	 1.71935E+0	 3.66901E+0	 19:11:01:97	
 2.58333E+1	 3.18970E+0	 1.71766E+0	 3.63755E+0	 19:11:02:97	
 2.58500E+1	 3.18909E+0	 1.71545E+0	 3.60960E+0	 19:11:03:97	
 2.58667E+1	 3.18775E+0	 1.71287E+0	 3.58623E+0	 19:11:04:97	
 2.58833E+1	 3.18635E+0	 1.70997E+0	 3.55785E+0	 19:11:05:97	
 2.59000E+1	 3.18506E+0	 1.70712E+0	 3.52882E+0	 19:11:06:97	
 2.59167E+1	 3.18381E+0	 1.70417E+0	 3.49859E+0	 19:11:07:97	
 2.59333E+1	 3.18205E+0	 1.70115E+0	 3.46630E+0	 19:11:08:97	
 2.59500E+1	 3.17967E+0	 1.69768E+0	 3.43502E+0	 19:11:09:97	
 2.59667E+1	 3.17629E+0	 1.69420E+0	 3.40763E+0	 19:11:10:97	
 2.59833E+1	 3.17242E+0	 1.69042E+0	 3.37524E+0	 19:11:11:97	
 2.60000E+1	 3.16788E+0	 1.68696E+0	 3.34215E+0	 19:11:12:97	
 2.60167E+1	 3.16330E+0	 1.68332E+0	 3.31345E+0	 19:11:13:97	
 2.60333E+1	 3.15877E+0	 1.67981E+0	 3.28051E+0	 19:11:14:97	
 2.60500E+1	 3.15421E+0	 1.67588E+0	 3.24636E+0	 19:11:15:97	
 2.60667E+1	 3.14901E+0	 1.67133E+0	 3.21705E+0	 19:11:16:97	
 2.60833E+1	 3.14352E+0	 1.66573E+0	 3.18877E+0	 19:11:17:97	
 2.61000E+1	 3.13716E+0	 1.66023E+0	 3.14709E+0	 19:11:18:97	
 2.61167E+1	 3.13082E+0	 1.65482E+0	 3.11093E+0	 19:11:19:97	
 2.61333E+1	 3.12364E+0	 1.65019E+0	 3.08059E+0	 19:11:20:97	
 2.61500E+1	 3.11660E+0	 1.64608E+0	 3.04331E+0	 19:11:21:97	
 2.61667E+1	 3.10919E+0	 1.64202E+0	 3.00694E+0	 19:11:22:97	
 2.61833E+1	 3.10192E+0	 1.63728E+0	 2.97580E+0	 19:11:23:97	
 2.62000E+1	 3.09409E+0	 1.63221E+0	 2.93868E+0	 19:11:24:97	
 2.62167E+1	 3.08660E+0	 1.62629E+0	 2.90206E+0	 19:11:25:97	
 2.62333E+1	 3.07840E+0	 1.62007E+0	 2.87078E+0	 19:11:26:97	
 2.62500E+1	 3.07050E+0	 1.61348E+0	 2.83374E+0	 19:11:27:97	
 2.62667E+1	 3.06205E+0	 1.60693E+0	 2.79637E+0	 19:11:28:97	
 2.62833E+1	 3.05351E+0	 1.59990E+0	 2.76439E+0	 19:11:29:97	
 2.63000E+1	 3.04407E+0	 1.59347E+0	 2.72795E+0	 19:11:30:97	
 2.63167E+1	 3.03455E+0	 1.58682E+0	 2.69089E+0	 19:11:31:97	
 2.63333E+1	 3.02541E+0	 1.58070E+0	 2.65919E+0	 19:11:32:97	
 2.63500E+1	 3.01705E+0	 1.57414E+0	 2.62365E+0	 19:11:33:97	
 2.63667E+1	 3.00846E+0	 1.56724E+0	 2.58416E+0	 19:11:34:97	
 2.63833E+1	 2.99989E+0	 1.55965E+0	 2.54809E+0	 19:11:35:97	
 2.64000E+1	 2.99030E+0	 1.55245E+0	 2.51698E+0	 19:11:36:97	
 2.64167E+1	 2.98072E+0	 1.54535E+0	 2.48012E+0	 19:11:37:97	
 2.64333E+1	 2.97045E+0	 1.53886E+0	 2.44348E+0	 19:11:38:97	
 2.64500E+1	 2.96056E+0	 1.53165E+0	 2.41329E+0	 19:11:39:97	
 2.64667E+1	 2.95002E+0	 1.52430E+0	 2.37061E+0	 19:11:40:97	
 2.64833E+1	 2.93995E+0	 1.51616E+0	 2.33323E+0	 19:11:41:97	
 2.65000E+1	 2.92929E+0	 1.50858E+0	 2.30325E+0	 19:11:42:97	
 2.65167E+1	 2.91862E+0	 1.50065E+0	 2.26824E+0	 19:11:43:97	
 2.65333E+1	 2.90785E+0	 1.49330E+0	 2.23279E+0	 19:11:44:97	
 2.65500E+1	 2.89720E+0	 1.48600E+0	 2.19673E+0	 19:11:45:97	
 2.65667E+1	 2.88630E+0	 1.47875E+0	 2.15963E+0	 19:11:46:97	
 2.65833E+1	 2.87582E+0	 1.47086E+0	 2.12416E+0	 19:11:47:97	
 2.66000E+1	 2.86482E+0	 1.46279E+0	 2.09375E+0	 19:11:48:97	
 2.66167E+1	 2.85386E+0	 1.45436E+0	 2.05880E+0	 19:11:49:97	
 2.66333E+1	 2.84183E+0	 1.44655E+0	 2.02328E+0	 19:11:50:97	
 2.66500E+1	 2.83015E+0	 1.43853E+0	 1.98828E+0	 19:11:51:97	
 2.66667E+1	 2.81815E+0	 1.43084E+0	 1.95916E+0	 19:11:52:97	
 2.66833E+1	 2.80727E+0	 1.42222E+0	 1.92437E+0	 19:11:53:97	
 2.67000E+1	 2.79608E+0	 1.41383E+0	 1.89014E+0	 19:11:54:97	
 2.67167E+1	 2.78535E+0	 1.40500E+0	 1.86161E+0	 19:11:55:97	
 2.67333E+1	 2.77345E+0	 1.39681E+0	 1.82182E+0	 19:11:56:97	
 2.67500E+1	 2.76115E+0	 1.38799E+0	 1.78749E+0	 19:11:57:97	
 2.67667E+1	 2.74860E+0	 1.37932E+0	 1.75884E+0	 19:11:58:97	
 2.67833E+1	 2.73641E+0	 1.37041E+0	 1.72482E+0	 19:11:59:97	
 2.68000E+1	 2.72349E+0	 1.36202E+0	 1.69183E+0	 19:12:00:97	
 2.68167E+1	 2.71110E+0	 1.35343E+0	 1.66327E+0	 19:12:01:97	
 2.68333E+1	 2.69815E+0	 1.34547E+0	 1.62990E+0	 19:12:02:97	
 2.68500E+1	 2.68632E+0	 1.33715E+0	 1.59729E+0	 19:12:03:97	
 2.68667E+1	 2.67337E+0	 1.32865E+0	 1.56923E+0	 19:12:04:97	
 2.68833E+1	 2.66042E+0	 1.32015E+0	 1.53664E+0	 19:12:05:97	
 2.69000E+1	 2.64650E+0	 1.31199E+0	 1.50380E+0	 19:12:06:97	
 2.69167E+1	 2.63235E+0	 1.30335E+0	 1.47604E+0	 19:12:07:97	
 2.69333E+1	 2.61717E+0	 1.29501E+0	 1.44429E+0	 19:12:08:97	
 2.69500E+1	 2.60338E+0	 1.28593E+0	 1.41188E+0	 19:12:09:97	
 2.69667E+1	 2.58882E+0	 1.27671E+0	 1.38493E+0	 19:12:10:97	
 2.69833E+1	 2.57532E+0	 1.26738E+0	 1.35458E+0	 19:12:11:97	
 2.70000E+1	 2.56084E+0	 1.25863E+0	 1.32157E+0	 19:12:12:97	
 2.70167E+1	 2.54597E+0	 1.24949E+0	 1.29121E+0	 19:12:13:97	
 2.70333E+1	 2.52946E+0	 1.24094E+0	 1.26530E+0	 19:12:14:97	
 2.70500E+1	 2.51304E+0	 1.23129E+0	 1.23417E+0	 19:12:15:97	
 2.70667E+1	 2.49756E+0	 1.22185E+0	 1.20386E+0	 19:12:16:97	
 2.70833E+1	 2.48338E+0	 1.21200E+0	 1.17793E+0	 19:12:17:97	
 2.71000E+1	 2.46839E+0	 1.20283E+0	 1.14705E+0	 19:12:18:97	
 2.71167E+1	 2.45364E+0	 1.19342E+0	 1.11660E+0	 19:12:19:97	
 2.71333E+1	 2.43715E+0	 1.18451E+0	 1.09080E+0	 19:12:20:97	
 2.71500E+1	 2.42041E+0	 1.17467E+0	 1.06154E+0	 19:12:21:97	
 2.71667E+1	 2.40377E+0	 1.16517E+0	 1.03227E+0	 19:12:22:97	
 2.71833E+1	 2.38778E+0	 1.15585E+0	 1.00768E+0	 19:12:23:97	
 2.72000E+1	 2.37164E+0	 1.14695E+0	 9.79662E-1	 19:12:24:97	
 2.72167E+1	 2.35610E+0	 1.13778E+0	 9.50959E-1	 19:12:25:97	
 2.72333E+1	 2.34013E+0	 1.12879E+0	 9.22003E-1	 19:12:26:97	
 2.72500E+1	 2.32467E+0	 1.11925E+0	 8.97964E-1	 19:12:27:97	
 2.72667E+1	 2.30788E+0	 1.11003E+0	 8.70194E-1	 19:12:28:97	
 2.72833E+1	 2.29133E+0	 1.10029E+0	 8.43713E-1	 19:12:29:97	
 2.73000E+1	 2.27328E+0	 1.09106E+0	 8.21207E-1	 19:12:30:97	
 2.73167E+1	 2.25606E+0	 1.08134E+0	 7.94353E-1	 19:12:31:97	
 2.73333E+1	 2.23790E+0	 1.07226E+0	 7.67448E-1	 19:12:32:97	
 2.73500E+1	 2.22104E+0	 1.06301E+0	 7.40335E-1	 19:12:33:97	
 2.73667E+1	 2.20335E+0	 1.05439E+0	 7.12330E-1	 19:12:34:97	
 2.73833E+1	 2.18693E+0	 1.04495E+0	 6.86273E-1	 19:12:35:97	
 2.74000E+1	 2.16894E+0	 1.03512E+0	 6.63940E-1	 19:12:36:97	
 2.74167E+1	 2.15169E+0	 1.02512E+0	 6.38472E-1	 19:12:37:97	
 2.74333E+1	 2.13407E+0	 1.01564E+0	 6.12807E-1	 19:12:38:97	
 2.74500E+1	 2.11638E+0	 1.00641E+0	 5.91498E-1	 19:12:39:97	
 2.74667E+1	 2.09735E+0	 9.97629E-1	 5.62807E-1	 19:12:40:97	
 2.74833E+1	 2.07835E+0	 9.88225E-1	 5.38157E-1	 19:12:41:97	
 2.75000E+1	 2.05823E+0	 9.78722E-1	 5.17765E-1	 19:12:42:97	
 2.75167E+1	 2.03908E+0	 9.68544E-1	 4.93750E-1	 19:12:43:97	
 2.75333E+1	 2.01921E+0	 9.59044E-1	 4.69874E-1	 19:12:44:97	
 2.75500E+1	 2.00022E+0	 9.49557E-1	 4.50044E-1	 19:12:45:97	
 2.75667E+1	 1.97960E+0	 9.41013E-1	 4.26948E-1	 19:12:46:97	
 2.75833E+1	 1.95915E+0	 9.32022E-1	 4.02216E-1	 19:12:47:97	
 2.76000E+1	 1.93668E+0	 9.23108E-1	 3.79606E-1	 19:12:48:97	
 2.76167E+1	 1.91530E+0	 9.12996E-1	 3.60152E-1	 19:12:49:97	
 2.76333E+1	 1.89199E+0	 9.02398E-1	 3.36999E-1	 19:12:50:97	
 2.76500E+1	 1.86986E+0	 8.91975E-1	 3.14273E-1	 19:12:51:97	
 2.76667E+1	 1.84769E+0	 8.82208E-1	 2.95010E-1	 19:12:52:97	
 2.76833E+1	 1.82601E+0	 8.72220E-1	 2.72795E-1	 19:12:53:97	
 2.77000E+1	 1.80315E+0	 8.62388E-1	 2.50442E-1	 19:12:54:97	
 2.77167E+1	 1.78148E+0	 8.51472E-1	 2.31268E-1	 19:12:55:97	
 2.77333E+1	 1.75853E+0	 8.41015E-1	 2.09488E-1	 19:12:56:97	
 2.77500E+1	 1.73665E+0	 8.30249E-1	 1.87295E-1	 19:12:57:97	
 2.77667E+1	 1.71234E+0	 8.20181E-1	 1.65628E-1	 19:12:58:97	
 2.77833E+1	 1.68904E+0	 8.10657E-1	 1.43451E-1	 19:12:59:97	
 2.78000E+1	 1.66544E+0	 8.01588E-1	 1.23187E-1	 19:13:00:97	
 2.78167E+1	 1.64262E+0	 7.91863E-1	 1.05527E-1	 19:13:01:97	
 2.78333E+1	 1.61806E+0	 7.82168E-1	 8.57684E-2	 19:13:02:97	
 2.78500E+1	 1.59482E+0	 7.71692E-1	 6.65095E-2	 19:13:03:97	
 2.78667E+1	 1.56985E+0	 7.61745E-1	 5.02797E-2	 19:13:04:97	
 2.78833E+1	 1.54493E+0	 7.50827E-1	 3.48463E-2	 19:13:05:97	
 2.79000E+1	 1.52032E+0	 7.40462E-1	 1.59914E-2	 19:13:06:97	
 2.79167E+1	 1.49708E+0	 7.29671E-1	-3.31058E-3	 19:13:07:97	
 2.79333E+1	 1.47276E+0	 7.19166E-1	-1.94796E-2	 19:13:08:97	
 2.79500E+1	 1.44982E+0	 7.08139E-1	-4.15391E-2	 19:13:09:97	
 2.79667E+1	 1.42508E+0	 6.98040E-1	-5.97737E-2	 19:13:10:97	
 2.79833E+1	 1.40024E+0	 6.87214E-1	-7.44714E-2	 19:13:11:97	
 2.80000E+1	 1.37526E+0	 6.76938E-1	-9.18615E-2	 19:13:12:97	
 2.80167E+1	 1.35124E+0	 6.66182E-1	-1.09108E-1	 19:13:13:97	
 2.80333E+1	 1.32605E+0	 6.55607E-1	-1.23430E-1	 19:13:14:97	
 2.80500E+1	 1.30239E+0	 6.44392E-1	-1.39908E-1	 19:13:15:97	
 2.80667E+1	 1.27774E+0	 6.33741E-1	-1.56427E-1	 19:13:16:97	
 2.80833E+1	 1.25471E+0	 6.22511E-1	-1.72641E-1	 19:13:17:97	
 2.81000E+1	 1.23071E+0	 6.11960E-1	-1.88720E-1	 19:13:18:97	
 2.81167E+1	 1.20844E+0	 6.01050E-1	-2.03685E-1	 19:13:19:97	
 2.81333E+1	 1.18536E+0	 5.91062E-1	-2.16580E-1	 19:13:20:97	
 2.81500E+1	 1.16360E+0	 5.80736E-1	-2.28524E-1	 19:13:21:97	
 2.81667E+1	 1.13968E+0	 5.71132E-1	-2.42396E-1	 19:13:22:97	
 2.81833E+1	 1.11591E+0	 5.60324E-1	-2.58604E-1	 19:13:23:97	
 2.82000E+1	 1.09177E+0	 5.49637E-1	-2.70786E-1	 19:13:24:97	
 2.82167E+1	 1.06835E+0	 5.38446E-1	-2.84121E-1	 19:13:25:97	
 2.82333E+1	 1.04498E+0	 5.27376E-1	-2.97358E-1	 19:13:26:97	
 2.82500E+1	 1.02315E+0	 5.16003E-1	-3.08460E-1	 19:13:27:97	
 2.82667E+1	 1.00043E+0	 5.05412E-1	-3.20854E-1	 19:13:28:97	
 2.82833E+1	 9.78567E-1	 4.94682E-1	-3.34863E-1	 19:13:29:97	
 2.83000E+1	 9.54857E-1	 4.84734E-1	-3.45578E-1	 19:13:30:97	
 2.83167E+1	 9.32310E-1	 4.74159E-1	-3.57245E-1	 19:13:31:97	
 2.83333E+1	 9.09069E-1	 4.63885E-1	-3.68609E-1	 19:13:32:97	
 2.83500E+1	 8.87983E-1	 4.52418E-1	-3.78070E-1	 19:13:33:97	
 2.83667E+1	 8.65414E-1	 4.40598E-1	-3.91072E-1	 19:13:34:97	
 2.83833E+1	 8.44478E-1	 4.28483E-1	-4.02314E-1	 19:13:35:97	
 2.84000E+1	 8.23254E-1	 4.17066E-1	-4.11428E-1	 19:13:36:97	
 2.84167E+1	 8.03118E-1	 4.05444E-1	-4.21840E-1	 19:13:37:97	
 2.84333E+1	 7.82006E-1	 3.94955E-1	-4.31834E-1	 19:13:38:97	
 2.84500E+1	 7.62214E-1	 3.84231E-1	-4.39632E-1	 19:13:39:97	
 2.84667E+1	 7.41583E-1	 3.74236E-1	-4.46787E-1	 19:13:40:97	
 2.84833E+1	 7.22394E-1	 3.63639E-1	-4.57303E-1	 19:13:41:97	
 2.85000E+1	 7.01359E-1	 3.53227E-1	-4.66343E-1	 19:13:42:97	
 2.85167E+1	 6.81593E-1	 3.43225E-1	-4.73876E-1	 19:13:43:97	
 2.85333E+1	 6.61606E-1	 3.34129E-1	-4.82851E-1	 19:13:44:97	
 2.85500E+1	 6.42876E-1	 3.24983E-1	-4.91412E-1	 19:13:45:97	
 2.85667E+1	 6.23432E-1	 3.16454E-1	-4.98301E-1	 19:13:46:97	
 2.85833E+1	 6.04252E-1	 3.06843E-1	-5.07465E-1	 19:13:47:97	
 2.86000E+1	 5.85673E-1	 2.97191E-1	-5.15355E-1	 19:13:48:97	
 2.86167E+1	 5.68581E-1	 2.86873E-1	-5.21734E-1	 19:13:49:97	
 2.86333E+1	 5.51350E-1	 2.76747E-1	-5.29084E-1	 19:13:50:97	
 2.86500E+1	 5.35322E-1	 2.66046E-1	-5.36155E-1	 19:13:51:97	
 2.86667E+1	 5.18305E-1	 2.56493E-1	-5.41833E-1	 19:13:52:97	
 2.86833E+1	 5.02189E-1	 2.47328E-1	-5.47894E-1	 19:13:53:97	
 2.87000E+1	 4.84366E-1	 2.39032E-1	-5.53564E-1	 19:13:54:97	
 2.87167E+1	 4.68058E-1	 2.30967E-1	-5.58705E-1	 19:13:55:97	
 2.87333E+1	 4.51994E-1	 2.23180E-1	-5.63676E-1	 19:13:56:97	
 2.87500E+1	 4.37430E-1	 2.14731E-1	-5.68174E-1	 19:13:57:97	
 2.87667E+1	 4.22290E-1	 2.06766E-1	-5.71915E-1	 19:13:58:97	
 2.87833E+1	 4.07312E-1	 1.98315E-1	-5.75286E-1	 19:13:59:97	
 2.88000E+1	 3.92507E-1	 1.90660E-1	-5.78945E-1	 19:14:00:97	
 2.88167E+1	 3.78563E-1	 1.82935E-1	-5.82791E-1	 19:14:01:97	
 2.88333E+1	 3.64354E-1	 1.75337E-1	-5.85354E-1	 19:14:02:97	
 2.88500E+1	 3.51196E-1	 1.66993E-1	-5.87631E-1	 19:14:03:97	
 2.88667E+1	 3.37302E-1	 1.58907E-1	-5.89440E-1	 19:14:04:97	
 2.88833E+1	 3.23315E-1	 1.50048E-1	-5.90552E-1	 19:14:05:97	
 2.89000E+1	 3.09637E-1	 1.42099E-1	-5.91258E-1	 19:14:06:97	
 2.89167E+1	 2.97132E-1	 1.34755E-1	-5.91645E-1	 19:14:07:97	
 2.89333E+1	 2.84851E-1	 1.28232E-1	-5.91836E-1	 19:14:08:97	
 2.89500E+1	 2.73860E-1	 1.21634E-1	-5.91958E-1	 19:14:09:97	
 2.89667E+1	 2.62833E-1	 1.15432E-1	-5.91821E-1	 19:14:10:97	
 2.89833E+1	 2.52730E-1	 1.08803E-1	-5.91388E-1	 19:14:11:97	
 2.90000E+1	 2.41849E-1	 1.02089E-1	-5.90600E-1	 19:14:12:97	
 2.90167E+1	 2.31626E-1	 9.55977E-2	-5.89758E-1	 19:14:13:97	
 2.90333E+1	 2.21136E-1	 8.96640E-2	-5.89186E-1	 19:14:14:97	
 2.90500E+1	 2.10879E-1	 8.40301E-2	-5.88813E-1	 19:14:15:97	
 2.90667E+1	 2.00469E-1	 7.90770E-2	-5.88778E-1	 19:14:16:97	
 2.90833E+1	 1.91184E-1	 7.41414E-2	-5.89009E-1	 19:14:17:97	
 2.91000E+1	 1.82412E-1	 6.97217E-2	-5.89426E-1	 19:14:18:97	
 2.91167E+1	 1.74714E-1	 6.51615E-2	-5.90201E-1	 19:14:19:97	
 2.91333E+1	 1.66274E-1	 6.06033E-2	-5.91254E-1	 19:14:20:97	
 2.91500E+1	 1.58106E-1	 5.58382E-2	-5.92720E-1	 19:14:21:97	
 2.91667E+1	 1.49691E-1	 5.11498E-2	-5.94818E-1	 19:14:22:97	
 2.91833E+1	 1.42155E-1	 4.64223E-2	-5.97218E-1	 19:14:23:97	
 2.92000E+1	 1.35075E-1	 4.26118E-2	-5.99574E-1	 19:14:24:97	
 2.92167E+1	 1.28981E-1	 3.92654E-2	-6.02690E-1	 19:14:25:97	
 2.92333E+1	 1.22604E-1	 3.61672E-2	-6.06497E-1	 19:14:26:97	
 2.92500E+1	 1.16525E-1	 3.27089E-2	-6.09604E-1	 19:14:27:97	
 2.92667E+1	 1.10356E-1	 2.87970E-2	-6.13208E-1	 19:14:28:97	
 2.92833E+1	 1.04471E-1	 2.43577E-2	-6.17004E-1	 19:14:29:97	
 2.93000E+1	 9.86713E-2	 2.01230E-2	-6.20610E-1	 19:14:30:97	
 2.93167E+1	 9.36346E-2	 1.60641E-2	-6.25167E-1	 19:14:31:97	
 2.93333E+1	 8.85249E-2	 1.26983E-2	-6.29830E-1	 19:14:32:97	
 2.93500E+1	 8.33588E-2	 9.56210E-3	-6.33681E-1	 19:14:33:97	
 2.93667E+1	 7.79655E-2	 6.99202E-3	-6.37215E-1	 19:14:34:97	
 2.93833E+1	 7.26051E-2	 4.63716E-3	-6.42122E-1	 19:14:35:97	
 2.94000E+1	 6.69075E-2	 2.22034E-3	-6.46338E-1	 19:14:36:97	
 2.94167E+1	 6.16245E-2	-9.71508E-4	-6.49800E-1	 19:14:37:97	
 2.94333E+1	 5.61747E-2	-4.78313E-3	-6.53871E-1	 19:14:38:97	
 2.94500E+1	 5.14331E-2	-9.45412E-3	-6.57838E-1	 19:14:39:97	
 2.94667E+1	 4.68686E-2	-1.39846E-2	-6.61079E-1	 19:14:40:97	
 2.94833E+1	 4.31331E-2	-1.76244E-2	-6.65067E-1	 19:14:41:97	
 2.95000E+1	 3.95876E-2	-1.99014E-2	-6.67891E-1	 19:14:42:97	
 2.95167E+1	 3.63054E-2	-2.11742E-2	-6.69528E-1	 19:14:43:97	
 2.95333E+1	 3.29375E-2	-2.18613E-2	-6.70736E-1	 19:14:44:97	
 2.95500E+1	 2.98413E-2	-2.27338E-2	-6.71586E-1	 19:14:45:97	
 2.95667E+1	 2.69469E-2	-2.40689E-2	-6.72089E-1	 19:14:46:97	
 2.95833E+1	 2.42578E-2	-2.59076E-2	-6.72326E-1	 19:14:47:97	
 2.96000E+1	 2.14773E-2	-2.76720E-2	-6.72189E-1	 19:14:48:97	
 2.96167E+1	 1.90622E-2	-2.90776E-2	-6.71655E-1	 19:14:49:97	
 2.96333E+1	 1.67884E-2	-2.98548E-2	-6.70481E-1	 19:14:50:97	
 2.96500E+1	 1.47260E-2	-3.03071E-2	-6.68853E-1	 19:14:51:97	
 2.96667E+1	 1.28142E-2	-3.09546E-2	-6.67212E-1	 19:14:52:97	
 2.96833E+1	 1.11059E-2	-3.22578E-2	-6.65566E-1	 19:14:53:97	
 2.97000E+1	 9.49377E-3	-3.39445E-2	-6.63128E-1	 19:14:54:97	
 2.97167E+1	 8.12614E-3	-3.55818E-2	-6.60952E-1	 19:14:55:97	
 2.97333E+1	 6.82739E-3	-3.64937E-2	-6.59035E-1	 19:14:56:97	
 2.97500E+1	 5.78964E-3	-3.66398E-2	-6.56627E-1	 19:14:57:97	
 2.97667E+1	 4.90050E-3	-3.63592E-2	-6.54372E-1	 19:14:58:97	
 2.97833E+1	 4.22377E-3	-3.60856E-2	-6.52597E-1	 19:14:59:97	
 2.98000E+1	 3.53419E-3	-3.62768E-2	-6.50834E-1	 19:15:00:97	
 2.98167E+1	 2.89212E-3	-3.69374E-2	-6.49398E-1	 19:15:01:97	
 2.98333E+1	 2.42123E-3	-3.76670E-2	-6.48464E-1	 19:15:02:97	
 2.98500E+1	 2.29292E-3	-3.81114E-2	-6.47782E-1	 19:15:03:97	
 2.98667E+1	 2.50838E-3	-3.81395E-2	-6.47390E-1	 19:15:04:97	
 2.98833E+1	 2.81336E-3	-3.80875E-2	-6.47330E-1	 19:15:05:97	
 2.99000E+1	 2.76898E-3	-3.84546E-2	-6.47623E-1	 19:15:06:97	
 2.99167E+1	 2.21912E-3	-3.94237E-2	-6.48307E-1	 19:15:07:97	
 2.99333E+1	 1.28996E-3	-4.04007E-2	-6.49082E-1	 19:15:08:97	
 2.99500E+1	 3.96903E-4	-4.08898E-2	-6.49924E-1	 19:15:09:97	
 2.99667E+1	-1.14975E-4	-4.06156E-2	-6.51114E-1	 19:15:10:97	
 2.99833E+1	-2.93841E-4	-3.98663E-2	-6.52420E-1	 19:15:11:97	
 3.00000E+1	-4.93250E-4	-3.92884E-2	-6.53565E-1	 19:15:12:97	
 3.00167E+1	-1.03784E-3	-3.92179E-2	-6.55090E-1	 19:15:13:97	
 3.00333E+1	-2.02317E-3	-3.97342E-2	-6.56321E-1	 19:15:14:97	
 3.00500E+1	-3.07465E-3	-4.07685E-2	-6.57300E-1	 19:15:15:97	
 3.00667E+1	-4.08218E-3	-4.18137E-2	-6.58674E-1	 19:15:16:97	
 3.00833E+1	-4.98980E-3	-4.27043E-2	-6.60254E-1	 19:15:17:97	
 3.01000E+1	-6.22548E-3	-4.31023E-2	-6.61782E-1	 19:15:18:97	
 3.01167E+1	-7.76112E-3	-4.31264E-2	-6.63876E-1	 19:15:19:97	
 3.01333E+1	-9.57391E-3	-4.33897E-2	-6.65533E-1	 19:15:20:97	
 3.01500E+1	-1.13178E-2	-4.43525E-2	-6.66642E-1	 19:15:21:97	
 3.01667E+1	-1.28657E-2	-4.59186E-2	-6.67621E-1	 19:15:22:97	
 3.01833E+1	-1.40253E-2	-4.75061E-2	-6.68330E-1	 19:15:23:97	
 3.02000E+1	-1.48626E-2	-4.82061E-2	-6.68687E-1	 19:15:24:97	
 3.02167E+1	-1.54397E-2	-4.79696E-2	-6.68787E-1	 19:15:25:97	
 3.02333E+1	-1.60282E-2	-4.75848E-2	-6.68693E-1	 19:15:26:97	
 3.02500E+1	-1.69215E-2	-4.77570E-2	-6.68384E-1	 19:15:27:97	
 3.02667E+1	-1.84575E-2	-4.85824E-2	-6.67963E-1	 19:15:28:97	
 3.02833E+1	-2.03595E-2	-4.96721E-2	-6.67294E-1	 19:15:29:97	
 3.03000E+1	-2.25218E-2	-5.05417E-2	-6.66544E-1	 19:15:30:97	
 3.03167E+1	-2.45932E-2	-5.15486E-2	-6.65863E-1	 19:15:31:97	
 3.03333E+1	-2.63579E-2	-5.28984E-2	-6.64924E-1	 19:15:32:97	
 3.03500E+1	-2.76460E-2	-5.46762E-2	-6.63799E-1	 19:15:33:97	
 3.03667E+1	-2.85783E-2	-5.63767E-2	-6.62531E-1	 19:15:34:97	
 3.03833E+1	-2.92387E-2	-5.78247E-2	-6.60575E-1	 19:15:35:97	
 3.04000E+1	-2.99827E-2	-5.88735E-2	-6.57851E-1	 19:15:36:97	
 3.04167E+1	-3.11088E-2	-5.97630E-2	-6.55475E-1	 19:15:37:97	
 3.04333E+1	-3.25107E-2	-6.04607E-2	-6.52611E-1	 19:15:38:97	
 3.04500E+1	-3.38212E-2	-6.09035E-2	-6.49502E-1	 19:15:39:97	
 3.04667E+1	-3.47143E-2	-6.10101E-2	-6.46401E-1	 19:15:40:97	
 3.04833E+1	-3.50832E-2	-6.09992E-2	-6.42203E-1	 19:15:41:97	
 3.05000E+1	-3.51734E-2	-6.12305E-2	-6.37699E-1	 19:15:42:97	
 3.05167E+1	-3.54099E-2	-6.20675E-2	-6.33538E-1	 19:15:43:97	
 3.05333E+1	-3.60893E-2	-6.33697E-2	-6.28026E-1	 19:15:44:97	
 3.05500E+1	-3.71832E-2	-6.47427E-2	-6.21636E-1	 19:15:45:97	
 3.05667E+1	-3.85822E-2	-6.56435E-2	-6.15350E-1	 19:15:46:97	
 3.05833E+1	-4.00122E-2	-6.60106E-2	-6.08308E-1	 19:15:47:97	
 3.06000E+1	-4.14807E-2	-6.61282E-2	-5.97899E-1	 19:15:48:97	
 3.06167E+1	-4.26981E-2	-6.63773E-2	-5.85461E-1	 19:15:49:97	
 3.06333E+1	-4.36711E-2	-6.68005E-2	-5.72521E-1	 19:15:50:97	
 3.06500E+1	-4.43253E-2	-6.73279E-2	-5.48383E-1	 19:15:51:97	
 3.06667E+1	-4.48597E-2	-6.77023E-2	-5.21950E-1	 19:15:52:97	
 3.06833E+1	-4.55353E-2	-6.80983E-2	-4.93111E-1	 19:15:53:97	
 3.07000E+1	-4.65736E-2	-6.87258E-2	-4.47169E-1	 19:15:54:97	
 3.07167E+1	-4.78960E-2	-6.97197E-2	-3.90114E-1	 19:15:55:97	
 3.07333E+1	-4.94480E-2	-7.08908E-2	-3.26664E-1	 19:15:56:97	
 3.07500E+1	-5.08837E-2	-7.21166E-2	-2.27206E-1	 19:15:57:97	
 3.07667E+1	-5.23817E-2	-7.30480E-2	-1.03679E-1	 19:15:58:97	
 3.07833E+1	-5.39318E-2	-7.36862E-2	 3.34742E-2	 19:15:59:97	
 3.08000E+1	-5.58380E-2	-7.40379E-2	 2.81703E-1	 19:16:00:97	
 3.08167E+1	-5.78557E-2	-7.43375E-2	 5.53804E-1	 19:16:01:97	
 3.08333E+1	-5.95989E-2	-7.47713E-2	 8.47390E-1	 19:16:02:97	
 3.08500E+1	-6.09634E-2	-7.55259E-2	 1.18010E+0	 19:16:03:97	
 3.08667E+1	-6.22337E-2	-7.66094E-2	 1.70317E+0	 19:16:04:97	
 3.08833E+1	-6.35353E-2	-7.81034E-2	 2.32792E+0	 19:16:05:97	
 3.09000E+1	-6.50342E-2	-7.96152E-2	 2.94754E+0	 19:16:06:97	
 3.09167E+1	-6.66236E-2	-8.10765E-2	 3.84408E+0	 19:16:07:97	
 3.09333E+1	-6.83882E-2	-8.23342E-2	 5.11177E+0	 19:16:08:97	
 3.09500E+1	-7.00616E-2	-8.37229E-2	 6.26607E+0	 19:16:09:97	
 3.09667E+1	-7.16824E-2	-8.52837E-2	 7.80467E+0	 19:16:10:97	
 3.09833E+1	-7.32722E-2	-8.73378E-2	 9.50960E+0	 19:16:11:97	
 3.10000E+1	-7.54962E-2	-8.96942E-2	 1.11491E+1	 19:16:12:97	
 3.10167E+1	-7.83494E-2	-9.25285E-2	 1.33476E+1	 19:16:13:97	
 3.10333E+1	-8.18908E-2	-9.53007E-2	 1.58605E+1	 19:16:14:97	
 3.10500E+1	-8.52358E-2	-9.81891E-2	 1.87519E+1	 19:16:15:97	
 3.10667E+1	-8.86998E-2	-1.00940E-1	 2.20436E+1	 19:16:16:97	
 3.10833E+1	-9.21359E-2	-1.04396E-1	 2.53892E+1	 19:16:17:97	
 3.11000E+1	-9.60063E-2	-1.08286E-1	 2.85359E+1	 19:16:18:97	
 3.11167E+1	-1.00163E-1	-1.12716E-1	 3.24822E+1	 19:16:19:97	
 3.11333E+1	-1.04727E-1	-1.17137E-1	 3.68408E+1	 19:16:20:97	
 3.11500E+1	-1.09118E-1	-1.21870E-1	 4.07626E+1	 19:16:21:97	
 3.11667E+1	-1.13628E-1	-1.26610E-1	 4.46961E+1	 19:16:22:97	
 3.11833E+1	-1.17614E-1	-1.32341E-1	 5.07297E+1	 19:16:23:97	
 3.12000E+1	-1.21425E-1	-1.38390E-1	 5.60844E+1	 19:16:24:97	
 3.12167E+1	-1.24911E-1	-1.45650E-1	 6.05951E+1	 19:16:25:97	
 3.12333E+1	-1.28092E-1	-1.52429E-1	 6.60650E+1	 19:16:26:97	
 3.12500E+1	-1.30632E-1	-1.58539E-1	 7.13429E+1	 19:16:27:97	
 3.12667E+1	-1.32409E-1	-1.63412E-1	 7.58141E+1	 19:16:28:97	
 3.12833E+1	-1.33249E-1	-1.67817E-1	 8.08634E+1	 19:16:29:97	
 3.13000E+1	-1.33576E-1	-1.71888E-1	 8.55761E+1	 19:16:30:97	
 3.13167E+1	-1.33634E-1	-1.76532E-1	 8.92798E+1	 19:16:31:97	
 3.13333E+1	-1.33152E-1	-1.81009E-1	 9.29687E+1	 19:16:32:97	
 3.13500E+1	-1.31552E-1	-1.85338E-1	 9.60942E+1	 19:16:33:97	
 3.13667E+1	-1.28319E-1	-1.88400E-1	 9.81014E+1	 19:16:34:97	
 3.13833E+1	-1.23836E-1	-1.90267E-1	 9.94151E+1	 19:16:35:97	
 3.14000E+1	-1.18209E-1	-1.91034E-1	 9.98999E+1	 19:16:36:97	
 3.14167E+1	-1.12528E-1	-1.90794E-1	 9.94512E+1	 19:16:37:97	
 3.14333E+1	-1.06255E-1	-1.89332E-1	 9.73579E+1	 19:16:38:97	
 3.14500E+1	-9.99077E-2	-1.86079E-1	 9.45505E+1	 19:16:39:97	
 3.14667E+1	-9.17685E-2	-1.81250E-1	 9.12777E+1	 19:16:40:97	
 3.14833E+1	-8.27118E-2	-1.75037E-1	 8.75933E+1	 19:16:41:97	
 3.15000E+1	-7.17004E-2	-1.67905E-1	 8.22634E+1	 19:16:42:97	
 3.15167E+1	-6.01350E-2	-1.58919E-1	 7.67063E+1	 19:16:43:97	
 3.15333E+1	-4.69761E-2	-1.48676E-1	 7.16604E+1	 19:16:44:97	
 3.15500E+1	-3.42831E-2	-1.36153E-1	 6.56112E+1	 19:16:45:97	
 3.15667E+1	-2.09515E-2	-1.23294E-1	 5.95338E+1	 19:16:46:97	
 3.15833E+1	-8.79259E-3	-1.09240E-1	 5.44672E+1	 19:16:47:97	
 3.16000E+1	 3.38133E-3	-9.62976E-2	 4.88885E+1	 19:16:48:97	
 3.16167E+1	 1.43355E-2	-8.26984E-2	 4.25444E+1	 19:16:49:97	
 3.16333E+1	 2.36091E-2	-7.06327E-2	 3.79721E+1	 19:16:50:97	
 3.16500E+1	 3.07434E-2	-5.95319E-2	 3.34769E+1	 19:16:51:97	
 3.16667E+1	 3.59951E-2	-4.99423E-2	 2.92654E+1	 19:16:52:97	
 3.16833E+1	 3.91721E-2	-4.16028E-2	 2.60996E+1	 19:16:53:97	
 3.17000E+1	 4.06446E-2	-3.52619E-2	 2.22923E+1	 19:16:54:97	
 3.17167E+1	 4.05518E-2	-3.04438E-2	 1.93076E+1	 19:16:55:97	
 3.17333E+1	 3.89876E-2	-2.72456E-2	 1.71394E+1	 19:16:56:97	
 3.17500E+1	 3.61367E-2	-2.51328E-2	 1.53171E+1	 19:16:57:97	
 3.17667E+1	 3.16472E-2	-2.41639E-2	 1.33850E+1	 19:16:58:97	
 3.17833E+1	 2.62472E-2	-2.43352E-2	 1.17196E+1	 19:16:59:97	
 3.18000E+1	 1.98456E-2	-2.55614E-2	 1.05175E+1	 19:17:00:97	
 3.18167E+1	 1.36908E-2	-2.78517E-2	 9.11762E+0	 19:17:01:97	
 3.18333E+1	 7.44301E-3	-3.04847E-2	 8.03664E+0	 19:17:02:97	
 3.18500E+1	 1.69546E-3	-3.34230E-2	 7.28085E+0	 19:17:03:97	
 3.18667E+1	-3.52286E-3	-3.61076E-2	 6.53287E+0	 19:17:04:97	
 3.18833E+1	-8.25022E-3	-3.85366E-2	 5.90291E+0	 19:17:05:97	
 3.19000E+1	-1.29742E-2	-4.09270E-2	 5.44412E+0	 19:17:06:97	
 3.19167E+1	-1.76235E-2	-4.35705E-2	 4.98291E+0	 19:17:07:97	
 3.19333E+1	-2.25374E-2	-4.61909E-2	 4.50275E+0	 19:17:08:97	
 3.19500E+1	-2.72131E-2	-4.87002E-2	 4.17240E+0	 19:17:09:97	
 3.19667E+1	-3.19327E-2	-5.07601E-2	 3.86819E+0	 19:17:10:97	
 3.19833E+1	-3.59845E-2	-5.27046E-2	 3.58562E+0	 19:17:11:97	
 3.20000E+1	-3.95278E-2	-5.44985E-2	 3.36899E+0	 19:17:12:97	
 3.20167E+1	-4.22182E-2	-5.64368E-2	 3.14674E+0	 19:17:13:97	
 3.20333E+1	-4.40878E-2	-5.80362E-2	 2.93666E+0	 19:17:14:97	
 3.20500E+1	-4.54794E-2	-5.91981E-2	 2.77172E+0	 19:17:15:97	
 3.20667E+1	-4.70387E-2	-5.99292E-2	 2.62714E+0	 19:17:16:97	
 3.20833E+1	-4.89278E-2	-6.06542E-2	 2.46503E+0	 19:17:17:97	
 3.21000E+1	-5.14774E-2	-6.16585E-2	 2.28423E+0	 19:17:18:97	
 3.21167E+1	-5.42294E-2	-6.32323E-2	 2.15187E+0	 19:17:19:97	
 3.21333E+1	-5.66642E-2	-6.47238E-2	 2.01253E+0	 19:17:20:97	
 3.21500E+1	-5.85312E-2	-6.58407E-2	 1.88512E+0	 19:17:21:97	
 3.21667E+1	-6.01908E-2	-6.64421E-2	 1.78118E+0	 19:17:22:97	
 3.21833E+1	-6.18949E-2	-6.68521E-2	 1.66334E+0	 19:17:23:97	
 3.22000E+1	-6.42467E-2	-6.74725E-2	 1.55265E+0	 19:17:24:97	
 3.22167E+1	-6.70314E-2	-6.85942E-2	 1.46243E+0	 19:17:25:97	
 3.22333E+1	-6.96787E-2	-6.98710E-2	 1.36095E+0	 19:17:26:97	
 3.22500E+1	-7.15801E-2	-7.09295E-2	 1.26309E+0	 19:17:27:97	
 3.22667E+1	-7.26980E-2	-7.15323E-2	 1.18401E+0	 19:17:28:97	
 3.22833E+1	-7.33241E-2	-7.18589E-2	 1.09756E+0	 19:17:29:97	
 3.23000E+1	-7.38865E-2	-7.21318E-2	 1.01282E+0	 19:17:30:97	
 3.23167E+1	-7.45311E-2	-7.25619E-2	 9.43718E-1	 19:17:31:97	
 3.23333E+1	-7.53694E-2	-7.31803E-2	 8.68822E-1	 19:17:32:97	
 3.23500E+1	-7.60881E-2	-7.39096E-2	 7.94628E-1	 19:17:33:97	
 3.23667E+1	-7.65662E-2	-7.44974E-2	 7.24509E-1	 19:17:34:97	
 3.23833E+1	-7.68855E-2	-7.48697E-2	 6.68473E-1	 19:17:35:97	
 3.24000E+1	-7.73269E-2	-7.50393E-2	 6.05557E-1	 19:17:36:97	
 3.24167E+1	-7.80838E-2	-7.54063E-2	 5.48757E-1	 19:17:37:97	
 3.24333E+1	-7.92551E-2	-7.61160E-2	 5.03746E-1	 19:17:38:97	
 3.24500E+1	-8.03289E-2	-7.70203E-2	 4.53557E-1	 19:17:39:97	
 3.24667E+1	-8.10634E-2	-7.76768E-2	 4.04949E-1	 19:17:40:97	
 3.24833E+1	-8.14153E-2	-7.79757E-2	 3.58587E-1	 19:17:41:97	
 3.25000E+1	-8.16954E-2	-7.81282E-2	 3.13145E-1	 19:17:42:97	
 3.25167E+1	-8.21741E-2	-7.84477E-2	 2.73676E-1	 19:17:43:97	
 3.25333E+1	-8.30610E-2	-7.88670E-2	 2.42243E-1	 19:17:44:97	
 3.25500E+1	-8.40859E-2	-7.91430E-2	 2.07467E-1	 19:17:45:97	
 3.25667E+1	-8.51989E-2	-7.90513E-2	 1.74811E-1	 19:17:46:97	
 3.25833E+1	-8.62600E-2	-7.87023E-2	 1.48867E-1	 19:17:47:97	
 3.26000E+1	-8.72057E-2	-7.84689E-2	 1.21294E-1	 19:17:48:97	
 3.26167E+1	-8.76708E-2	-7.86552E-2	 9.09295E-2	 19:17:49:97	
 3.26333E+1	-8.74542E-2	-7.92873E-2	 6.82413E-2	 19:17:50:97	
 3.26500E+1	-8.67846E-2	-8.01404E-2	 5.00343E-2	 19:17:51:97	
 3.26667E+1	-8.60839E-2	-8.08141E-2	 2.94885E-2	 19:17:52:97	
 3.26833E+1	-8.58736E-2	-8.12683E-2	 1.06752E-2	 19:17:53:97	
 3.27000E+1	-8.62801E-2	-8.14944E-2	-4.31831E-3	 19:17:54:97	
 3.27167E+1	-8.70758E-2	-8.16375E-2	-2.32921E-2	 19:17:55:97	
 3.27333E+1	-8.79724E-2	-8.18574E-2	-3.87843E-2	 19:17:56:97	
 3.27500E+1	-8.85271E-2	-8.23292E-2	-5.03767E-2	 19:17:57:97	
 3.27667E+1	-8.87109E-2	-8.29380E-2	-6.27885E-2	 19:17:58:97	
 3.27833E+1	-8.86077E-2	-8.34995E-2	-7.43318E-2	 19:17:59:97	
 3.28000E+1	-8.85645E-2	-8.37151E-2	-8.33781E-2	 19:18:00:97	
 3.28167E+1	-8.87560E-2	-8.36956E-2	-9.51025E-2	 19:18:01:97	
 3.28333E+1	-8.90178E-2	-8.36394E-2	-1.04949E-1	 19:18:02:97	
 3.28500E+1	-8.90858E-2	-8.36638E-2	-1.12426E-1	 19:18:03:97	
 3.28667E+1	-8.88483E-2	-8.38328E-2	-1.20710E-1	 19:18:04:97	
 3.28833E+1	-8.85317E-2	-8.40997E-2	-1.28540E-1	 19:18:05:97	
 3.29000E+1	-8.82477E-2	-8.43974E-2	-1.34681E-1	 19:18:06:97	
 3.29167E+1	-8.80704E-2	-8.47002E-2	-1.41193E-1	 19:18:07:97	
 3.29333E+1	-8.79974E-2	-8.49705E-2	-1.47521E-1	 19:18:08:97	
 3.29500E+1	-8.81356E-2	-8.50501E-2	-1.52760E-1	 19:18:09:97	
 3.29667E+1	-8.86667E-2	-8.47082E-2	-1.57603E-1	 19:18:10:97	
 3.29833E+1	-8.94162E-2	-8.38495E-2	-1.63178E-1	 19:18:11:97	
 3.30000E+1	-9.01299E-2	-8.28495E-2	-1.68506E-1	 19:18:12:97	
 3.30167E+1	-9.03946E-2	-8.21090E-2	-1.73227E-1	 19:18:13:97	
 3.30333E+1	-9.01801E-2	-8.21391E-2	-1.77691E-1	 19:18:14:97	
 3.30500E+1	-8.98603E-2	-8.27870E-2	-1.81482E-1	 19:18:15:97	
 3.30667E+1	-8.97629E-2	-8.34484E-2	-1.84518E-1	 19:18:16:97	
 3.30833E+1	-8.99572E-2	-8.37973E-2	-1.87849E-1	 19:18:17:97	
 3.31000E+1	-9.03499E-2	-8.38625E-2	-1.91058E-1	 19:18:18:97	
 3.31167E+1	-9.07567E-2	-8.39273E-2	-1.93809E-1	 19:18:19:97	
 3.31333E+1	-9.12305E-2	-8.42272E-2	-1.97141E-1	 19:18:20:97	
 3.31500E+1	-9.17484E-2	-8.48532E-2	-2.00455E-1	 19:18:21:97	
 3.31667E+1	-9.22119E-2	-8.57269E-2	-2.03182E-1	 19:18:22:97	
 3.31833E+1	-9.23359E-2	-8.68001E-2	-2.06100E-1	 19:18:23:97	
 3.32000E+1	-9.21085E-2	-8.75733E-2	-2.08872E-1	 19:18:24:97	
 3.32167E+1	-9.16837E-2	-8.77342E-2	-2.11042E-1	 19:18:25:97	
 3.32333E+1	-9.11991E-2	-8.71397E-2	-2.13442E-1	 19:18:26:97	
 3.32500E+1	-9.07213E-2	-8.61263E-2	-2.16044E-1	 19:18:27:97	
 3.32667E+1	-9.01944E-2	-8.51814E-2	-2.18749E-1	 19:18:28:97	
 3.32833E+1	-8.97653E-2	-8.44494E-2	-2.21054E-1	 19:18:29:97	
 3.33000E+1	-8.97586E-2	-8.38405E-2	-2.23683E-1	 19:18:30:97	
 3.33167E+1	-9.03326E-2	-8.32018E-2	-2.26177E-1	 19:18:31:97	
 3.33333E+1	-9.12779E-2	-8.28307E-2	-2.28362E-1	 19:18:32:97	
 3.33500E+1	-9.20019E-2	-8.30033E-2	-2.31027E-1	 19:18:33:97	
 3.33667E+1	-9.22255E-2	-8.36918E-2	-2.33716E-1	 19:18:34:97	
 3.33833E+1	-9.19560E-2	-8.44713E-2	-2.36296E-1	 19:18:35:97	
 3.34000E+1	-9.13660E-2	-8.47451E-2	-2.38683E-1	 19:18:36:97	
 3.34167E+1	-9.06963E-2	-8.44823E-2	-2.40731E-1	 19:18:37:97	
 3.34333E+1	-9.00930E-2	-8.41383E-2	-2.42386E-1	 19:18:38:97	
 3.34500E+1	-8.96847E-2	-8.42234E-2	-2.44400E-1	 19:18:39:97	
 3.34667E+1	-8.96143E-2	-8.48414E-2	-2.47002E-1	 19:18:40:97	
 3.34833E+1	-8.99829E-2	-8.55735E-2	-2.49221E-1	 19:18:41:97	
 3.35000E+1	-9.06178E-2	-8.58665E-2	-2.51641E-1	 19:18:42:97	
 3.35167E+1	-9.11862E-2	-8.56435E-2	-2.53950E-1	 19:18:43:97	
 3.35333E+1	-9.15001E-2	-8.52228E-2	-2.55762E-1	 19:18:44:97	
 3.35500E+1	-9.16008E-2	-8.49205E-2	-2.57366E-1	 19:18:45:97	
 3.35667E+1	-9.17246E-2	-8.49331E-2	-2.59756E-1	 19:18:46:97	
 3.35833E+1	-9.20534E-2	-8.51364E-2	-2.61945E-1	 19:18:47:97	
 3.36000E+1	-9.25023E-2	-8.54024E-2	-2.63838E-1	 19:18:48:97	
 3.36167E+1	-9.29185E-2	-8.56815E-2	-2.65987E-1	 19:18:49:97	
 3.36333E+1	-9.32934E-2	-8.59239E-2	-2.67937E-1	 19:18:50:97	
 3.36500E+1	-9.36424E-2	-8.60348E-2	-2.69430E-1	 19:18:51:97	
 3.36667E+1	-9.40937E-2	-8.58771E-2	-2.71002E-1	 19:18:52:97	
 3.36833E+1	-9.44924E-2	-8.55564E-2	-2.72598E-1	 19:18:53:97	
 3.37000E+1	-9.46452E-2	-8.55137E-2	-2.74181E-1	 19:18:54:97	
 3.37167E+1	-9.44691E-2	-8.60227E-2	-2.75522E-1	 19:18:55:97	
 3.37333E+1	-9.40708E-2	-8.67870E-2	-2.76413E-1	 19:18:56:97	
 3.37500E+1	-9.38879E-2	-8.74590E-2	-2.76942E-1	 19:18:57:97	
 3.37667E+1	-9.41650E-2	-8.77314E-2	-2.77534E-1	 19:18:58:97	
 3.37833E+1	-9.47034E-2	-8.78711E-2	-2.78200E-1	 19:18:59:97	
 3.38000E+1	-9.48928E-2	-8.81479E-2	-2.78778E-1	 19:19:00:97	
 3.38167E+1	-9.44527E-2	-8.85735E-2	-2.79161E-1	 19:19:01:97	
 3.38333E+1	-9.37613E-2	-8.90020E-2	-2.79191E-1	 19:19:02:97	
 3.38500E+1	-9.34954E-2	-8.94267E-2	-2.78866E-1	 19:19:03:97	
 3.38667E+1	-9.38535E-2	-8.97244E-2	-2.78293E-1	 19:19:04:97	
 3.38833E+1	-9.44206E-2	-8.97417E-2	-2.77342E-1	 19:19:05:97	
 3.39000E+1	-9.46781E-2	-8.92302E-2	-2.76254E-1	 19:19:06:97	
 3.39167E+1	-9.44863E-2	-8.81883E-2	-2.75233E-1	 19:19:07:97	
 3.39333E+1	-9.40910E-2	-8.70381E-2	-2.73906E-1	 19:19:08:97	
 3.39500E+1	-9.38592E-2	-8.60267E-2	-2.72107E-1	 19:19:09:97	
 3.39667E+1	-9.39637E-2	-8.54424E-2	-2.70501E-1	 19:19:10:97	
 3.39833E+1	-9.43457E-2	-8.53020E-2	-2.68603E-1	 19:19:11:97	
 3.40000E+1	-9.49654E-2	-8.55904E-2	-2.66838E-1	 19:19:12:97	
 3.40167E+1	-9.55640E-2	-8.60878E-2	-2.65404E-1	 19:19:13:97	
 3.40333E+1	-9.58834E-2	-8.62899E-2	-2.63868E-1	 19:19:14:97	
 3.40500E+1	-9.56737E-2	-8.58715E-2	-2.62556E-1	 19:19:15:97	
 3.40667E+1	-9.50226E-2	-8.50706E-2	-2.61747E-1	 19:19:16:97	
 3.40833E+1	-9.45553E-2	-8.42712E-2	-2.61208E-1	 19:19:17:97	
 3.41000E+1	-9.48200E-2	-8.40382E-2	-2.60933E-1	 19:19:18:97	
 3.41167E+1	-9.56369E-2	-8.44445E-2	-2.60932E-1	 19:19:19:97	
 3.41333E+1	-9.64737E-2	-8.52369E-2	-2.61337E-1	 19:19:20:97	
 3.41500E+1	-9.65222E-2	-8.59923E-2	-2.62368E-1	 19:19:21:97	
 3.41667E+1	-9.57552E-2	-8.62478E-2	-2.63718E-1	 19:19:22:97	
 3.41833E+1	-9.49172E-2	-8.58334E-2	-2.65383E-1	 19:19:23:97	
 3.42000E+1	-9.44983E-2	-8.51139E-2	-2.67995E-1	 19:19:24:97	
 3.42167E+1	-9.45719E-2	-8.45996E-2	-2.70970E-1	 19:19:25:97	
 3.42333E+1	-9.49075E-2	-8.45821E-2	-2.73819E-1	 19:19:26:97	
 3.42500E+1	-9.52373E-2	-8.49853E-2	-2.77529E-1	 19:19:27:97	
 3.42667E+1	-9.56213E-2	-8.54282E-2	-2.81590E-1	 19:19:28:97	
 3.42833E+1	-9.59895E-2	-8.57829E-2	-2.86241E-1	 19:19:29:97	
 3.43000E+1	-9.61568E-2	-8.59534E-2	-2.91492E-1	 19:19:30:97	
 3.43167E+1	-9.60021E-2	-8.58941E-2	-2.96800E-1	 19:19:31:97	
 3.43333E+1	-9.56681E-2	-8.55939E-2	-3.01518E-1	 19:19:32:97	
 3.43500E+1	-9.56079E-2	-8.53389E-2	-3.07069E-1	 19:19:33:97	
 3.43667E+1	-9.60837E-2	-8.54350E-2	-3.12943E-1	 19:19:34:97	
 3.43833E+1	-9.69148E-2	-8.57475E-2	-3.19107E-1	 19:19:35:97	
 3.44000E+1	-9.77885E-2	-8.57248E-2	-3.25485E-1	 19:19:36:97	
 3.44167E+1	-9.84839E-2	-8.49443E-2	-3.31413E-1	 19:19:37:97	
 3.44333E+1	-9.89623E-2	-8.37825E-2	-3.36603E-1	 19:19:38:97	
 3.44500E+1	-9.91863E-2	-8.28406E-2	-3.41569E-1	 19:19:39:97	
 3.44667E+1	-9.92941E-2	-8.25178E-2	-3.47634E-1	 19:19:40:97	
 3.44833E+1	-9.94723E-2	-8.26584E-2	-3.54745E-1	 19:19:41:97	
 3.45000E+1	-9.98248E-2	-8.28890E-2	-3.59975E-1	 19:19:42:97	
 3.45167E+1	-1.00281E-1	-8.31656E-2	-3.65261E-1	 19:19:43:97	
 3.45333E+1	-1.00697E-1	-8.37068E-2	-3.70317E-1	 19:19:44:97	
 3.45500E+1	-1.00921E-1	-8.47204E-2	-3.74452E-1	 19:19:45:97	
 3.45667E+1	-1.00934E-1	-8.59089E-2	-3.79048E-1	 19:19:46:97	
 3.45833E+1	-1.00693E-1	-8.67661E-2	-3.83459E-1	 19:19:47:97	
 3.46000E+1	-1.00110E-1	-8.68725E-2	-3.86992E-1	 19:19:48:97	
 3.46167E+1	-9.94089E-2	-8.62360E-2	-3.90881E-1	 19:19:49:97	
 3.46333E+1	-9.87589E-2	-8.52818E-2	-3.94733E-1	 19:19:50:97	
 3.46500E+1	-9.84137E-2	-8.43479E-2	-3.97885E-1	 19:19:51:97	
 3.46667E+1	-9.83032E-2	-8.38410E-2	-4.01685E-1	 19:19:52:97	
 3.46833E+1	-9.82869E-2	-8.38062E-2	-4.04554E-1	 19:19:53:97	
 3.47000E+1	-9.81887E-2	-8.40716E-2	-4.06517E-1	 19:19:54:97	
 3.47167E+1	-9.80329E-2	-8.43970E-2	-4.08361E-1	 19:19:55:97	
 3.47333E+1	-9.80332E-2	-8.46459E-2	-4.09984E-1	 19:19:56:97	
 3.47500E+1	-9.83939E-2	-8.48651E-2	-4.11298E-1	 19:19:57:97	
 3.47667E+1	-9.91962E-2	-8.51487E-2	-4.12522E-1	 19:19:58:97	
 3.47833E+1	-1.00021E-1	-8.56492E-2	-4.14126E-1	 19:19:59:97	
 3.48000E+1	-1.00546E-1	-8.61918E-2	-4.15844E-1	 19:20:00:97	
 3.48167E+1	-1.00543E-1	-8.65487E-2	-4.17402E-1	 19:20:01:97	
 3.48333E+1	-1.00340E-1	-8.64304E-2	-4.19194E-1	 19:20:02:97	
 3.48500E+1	-1.00386E-1	-8.56613E-2	-4.20803E-1	 19:20:03:97	
 3.48667E+1	-1.00909E-1	-8.45167E-2	-4.21960E-1	 19:20:04:97	
 3.48833E+1	-1.01643E-1	-8.32216E-2	-4.23100E-1	 19:20:05:97	
 3.49000E+1	-1.02260E-1	-8.22974E-2	-4.24351E-1	 19:20:06:97	
 3.49167E+1	-1.02347E-1	-8.20066E-2	-4.25360E-1	 19:20:07:97	
 3.49333E+1	-1.02026E-1	-8.21107E-2	-4.26665E-1	 19:20:08:97	
 3.49500E+1	-1.01640E-1	-8.21840E-2	-4.28119E-1	 19:20:09:97	
 3.49667E+1	-1.01328E-1	-8.18761E-2	-4.29529E-1	 19:20:10:97	
 3.49833E+1	-1.01100E-1	-8.13404E-2	-4.31177E-1	 19:20:11:97	
 3.50000E+1	-1.00890E-1	-8.11519E-2	-4.32787E-1	 19:20:12:97	
 3.50167E+1	-1.00947E-1	-8.17696E-2	-4.34042E-1	 19:20:13:97	
 3.50333E+1	-1.01620E-1	-8.29516E-2	-4.35671E-1	 19:20:14:97	
 3.50500E+1	-1.02946E-1	-8.42258E-2	-4.37172E-1	 19:20:15:97	
 3.50667E+1	-1.04764E-1	-8.50155E-2	-4.38591E-1	 19:20:16:97	
 3.50833E+1	-1.06246E-1	-8.54506E-2	-4.40090E-1	 19:20:17:97	
 3.51000E+1	-1.06887E-1	-8.58170E-2	-4.42056E-1	 19:20:18:97	
 3.51167E+1	-1.06673E-1	-8.62456E-2	-4.43996E-1	 19:20:19:97	
 3.51333E+1	-1.05976E-1	-8.64800E-2	-4.45996E-1	 19:20:20:97	
 3.51500E+1	-1.05356E-1	-8.63151E-2	-4.48050E-1	 19:20:21:97	
 3.51667E+1	-1.05032E-1	-8.58827E-2	-4.49963E-1	 19:20:22:97	
 3.51833E+1	-1.04997E-1	-8.54141E-2	-4.51652E-1	 19:20:23:97	
 3.52000E+1	-1.05061E-1	-8.53928E-2	-4.53701E-1	 19:20:24:97	
 3.52167E+1	-1.05148E-1	-8.59570E-2	-4.55859E-1	 19:20:25:97	
 3.52333E+1	-1.05570E-1	-8.67842E-2	-4.58079E-1	 19:20:26:97	
 3.52500E+1	-1.06430E-1	-8.74493E-2	-4.60273E-1	 19:20:27:97	
 3.52667E+1	-1.07726E-1	-8.74476E-2	-4.62088E-1	 19:20:28:97	
 3.52833E+1	-1.08745E-1	-8.67225E-2	-4.63408E-1	 19:20:29:97	
 3.53000E+1	-1.08991E-1	-8.57415E-2	-4.64727E-1	 19:20:30:97	
 3.53167E+1	-1.08377E-1	-8.48777E-2	-4.66120E-1	 19:20:31:97	
 3.53333E+1	-1.07214E-1	-8.46093E-2	-4.67769E-1	 19:20:32:97	
 3.53500E+1	-1.06251E-1	-8.48470E-2	-4.69381E-1	 19:20:33:97	
 3.53667E+1	-1.05627E-1	-8.51895E-2	-4.71317E-1	 19:20:34:97	
 3.53833E+1	-1.05321E-1	-8.52887E-2	-4.73069E-1	 19:20:35:97	
 3.54000E+1	-1.05224E-1	-8.49958E-2	-4.74445E-1	 19:20:36:97	
 3.54167E+1	-1.05332E-1	-8.43778E-2	-4.76027E-1	 19:20:37:97	
 3.54333E+1	-1.05653E-1	-8.38835E-2	-4.77537E-1	 19:20:38:97	
 3.54500E+1	-1.05858E-1	-8.38975E-2	-4.78768E-1	 19:20:39:97	
 3.54667E+1	-1.05831E-1	-8.43846E-2	-4.80202E-1	 19:20:40:97	
 3.54833E+1	-1.05570E-1	-8.49965E-2	-4.81762E-1	 19:20:41:97	
 3.55000E+1	-1.05073E-1	-8.51780E-2	-4.83230E-1	 19:20:42:97	
 3.55167E+1	-1.04525E-1	-8.47808E-2	-4.84928E-1	 19:20:43:97	
 3.55333E+1	-1.04002E-1	-8.40959E-2	-4.86728E-1	 19:20:44:97	
 3.55500E+1	-1.03755E-1	-8.35184E-2	-4.87926E-1	 19:20:45:97	
 3.55667E+1	-1.03803E-1	-8.33158E-2	-4.89096E-1	 19:20:46:97	
 3.55833E+1	-1.03841E-1	-8.34230E-2	-4.90201E-1	 19:20:47:97	
 3.56000E+1	-1.03504E-1	-8.36837E-2	-4.91175E-1	 19:20:48:97	
 3.56167E+1	-1.02813E-1	-8.38955E-2	-4.92284E-1	 19:20:49:97	
 3.56333E+1	-1.02194E-1	-8.38602E-2	-4.93399E-1	 19:20:50:97	
 3.56500E+1	-1.02258E-1	-8.35706E-2	-4.94444E-1	 19:20:51:97	
 3.56667E+1	-1.02974E-1	-8.32460E-2	-4.95511E-1	 19:20:52:97	
 3.56833E+1	-1.03682E-1	-8.30662E-2	-4.96817E-1	 19:20:53:97	
 3.57000E+1	-1.03933E-1	-8.30145E-2	-4.98043E-1	 19:20:54:97	
 3.57167E+1	-1.03741E-1	-8.29849E-2	-4.99008E-1	 19:20:55:97	
 3.57333E+1	-1.03405E-1	-8.30657E-2	-4.99988E-1	 19:20:56:97	
 3.57500E+1	-1.03207E-1	-8.32351E-2	-5.00812E-1	 19:20:57:97	
 3.57667E+1	-1.03023E-1	-8.34557E-2	-5.01355E-1	 19:20:58:97	
 3.57833E+1	-1.02714E-1	-8.36332E-2	-5.02050E-1	 19:20:59:97	
 3.58000E+1	-1.02312E-1	-8.35274E-2	-5.02701E-1	 19:21:00:97	
 3.58167E+1	-1.02042E-1	-8.31922E-2	-5.03205E-1	 19:21:01:97	
 3.58333E+1	-1.01989E-1	-8.28346E-2	-5.03586E-1	 19:21:02:97	
 3.58500E+1	-1.02030E-1	-8.24419E-2	-5.03774E-1	 19:21:03:97	
 3.58667E+1	-1.02012E-1	-8.19890E-2	-5.03772E-1	 19:21:04:97	
 3.58833E+1	-1.01883E-1	-8.13794E-2	-5.03618E-1	 19:21:05:97	
 3.59000E+1	-1.01727E-1	-8.09410E-2	-5.03431E-1	 19:21:06:97	
 3.59167E+1	-1.01754E-1	-8.11230E-2	-5.03242E-1	 19:21:07:97	
 3.59333E+1	-1.02027E-1	-8.19898E-2	-5.02960E-1	 19:21:08:97	
 3.59500E+1	-1.02287E-1	-8.31548E-2	-5.02602E-1	 19:21:09:97	
 3.59667E+1	-1.02244E-1	-8.38281E-2	-5.02240E-1	 19:21:10:97	
 3.59833E+1	-1.01735E-1	-8.38693E-2	-5.01758E-1	 19:21:11:97	
 3.60000E+1	-1.01043E-1	-8.37443E-2	-5.01195E-1	 19:21:12:97	
 3.60167E+1	-1.00775E-1	-8.40643E-2	-5.00613E-1	 19:21:13:97	
 3.60333E+1	-1.01261E-1	-8.47851E-2	-5.00021E-1	 19:21:14:97	
 3.60500E+1	-1.02192E-1	-8.54842E-2	-4.99188E-1	 19:21:15:97	
 3.60667E+1	-1.03017E-1	-8.56712E-2	-4.98076E-1	 19:21:16:97	
 3.60833E+1	-1.03280E-1	-8.53185E-2	-4.97192E-1	 19:21:17:97	
 3.61000E+1	-1.02991E-1	-8.48227E-2	-4.96192E-1	 19:21:18:97	
 3.61167E+1	-1.02427E-1	-8.45206E-2	-4.95156E-1	 19:21:19:97	
 3.61333E+1	-1.01837E-1	-8.44628E-2	-4.94311E-1	 19:21:20:97	
 3.61500E+1	-1.01482E-1	-8.44951E-2	-4.93319E-1	 19:21:21:97	
 3.61667E+1	-1.01506E-1	-8.43874E-2	-4.92654E-1	 19:21:22:97	
 3.61833E+1	-1.01903E-1	-8.40631E-2	-4.92268E-1	 19:21:23:97	
 3.62000E+1	-1.02483E-1	-8.36999E-2	-4.91980E-1	 19:21:24:97	
 3.62167E+1	-1.02944E-1	-8.33363E-2	-4.91777E-1	 19:21:25:97	
 3.62333E+1	-1.03401E-1	-8.29002E-2	-4.91585E-1	 19:21:26:97	
 3.62500E+1	-1.04123E-1	-8.22413E-2	-4.91293E-1	 19:21:27:97	
 3.62667E+1	-1.05301E-1	-8.15037E-2	-4.90773E-1	 19:21:28:97	
 3.62833E+1	-1.06520E-1	-8.09377E-2	-4.90223E-1	 19:21:29:97	
 3.63000E+1	-1.07274E-1	-8.09861E-2	-4.89803E-1	 19:21:30:97	
 3.63167E+1	-1.07392E-1	-8.16093E-2	-4.89379E-1	 19:21:31:97	
 3.63333E+1	-1.07171E-1	-8.23469E-2	-4.89022E-1	 19:21:32:97	
 3.63500E+1	-1.06992E-1	-8.28337E-2	-4.88770E-1	 19:21:33:97	
 3.63667E+1	-1.07007E-1	-8.28628E-2	-4.88493E-1	 19:21:34:97	
 3.63833E+1	-1.07186E-1	-8.24648E-2	-4.88115E-1	 19:21:35:97	
 3.64000E+1	-1.07500E-1	-8.19686E-2	-4.87589E-1	 19:21:36:97	
 3.64167E+1	-1.07873E-1	-8.15149E-2	-4.86479E-1	 19:21:37:97	
 3.64333E+1	-1.08254E-1	-8.12383E-2	-4.85382E-1	 19:21:38:97	
 3.64500E+1	-1.08576E-1	-8.10952E-2	-4.84414E-1	 19:21:39:97	
 3.64667E+1	-1.08784E-1	-8.10807E-2	-4.83149E-1	 19:21:40:97	
 3.64833E+1	-1.08625E-1	-8.11937E-2	-4.81659E-1	 19:21:41:97	
 3.65000E+1	-1.07822E-1	-8.14483E-2	-4.80000E-1	 19:21:42:97	
 3.65167E+1	-1.06365E-1	-8.18338E-2	-4.77426E-1	 19:21:43:97	
 3.65333E+1	-1.04254E-1	-8.21117E-2	-4.74374E-1	 19:21:44:97	
 3.65500E+1	-1.01980E-1	-8.21598E-2	-4.71441E-1	 19:21:45:97	
 3.65667E+1	-9.92120E-2	-8.20150E-2	-4.68339E-1	 19:21:46:97	
 3.65833E+1	-9.61515E-2	-8.19461E-2	-4.63974E-1	 19:21:47:97	
 3.66000E+1	-9.21687E-2	-8.21105E-2	-4.57959E-1	 19:21:48:97	
 3.66167E+1	-8.71405E-2	-8.24123E-2	-4.52814E-1	 19:21:49:97	
 3.66333E+1	-8.05376E-2	-8.24520E-2	-4.46318E-1	 19:21:50:97	
 3.66500E+1	-7.26710E-2	-8.19048E-2	-4.39154E-1	 19:21:51:97	
 3.66667E+1	-6.26206E-2	-8.08855E-2	-4.32279E-1	 19:21:52:97	
 3.66833E+1	-5.11017E-2	-7.96396E-2	-4.21082E-1	 19:21:53:97	
 3.67000E+1	-3.66586E-2	-7.85200E-2	-4.10220E-1	 19:21:54:97	
 3.67167E+1	-2.07493E-2	-7.74139E-2	-4.00404E-1	 19:21:55:97	
 3.67333E+1	-1.40407E-3	-7.62201E-2	-3.88230E-1	 19:21:56:97	
 3.67500E+1	 1.97261E-2	-7.48005E-2	-3.74773E-1	 19:21:57:97	
 3.67667E+1	 4.54666E-2	-7.34956E-2	-3.59996E-1	 19:21:58:97	
 3.67833E+1	 7.31385E-2	-7.23201E-2	-3.43839E-1	 19:21:59:97	
 3.68000E+1	 1.05988E-1	-7.14407E-2	-3.27944E-1	 19:22:00:97	
 3.68167E+1	 1.39914E-1	-7.06292E-2	-3.13757E-1	 19:22:01:97	
 3.68333E+1	 1.80518E-1	-6.98209E-2	-2.97639E-1	 19:22:02:97	
 3.68500E+1	 2.22894E-1	-6.88702E-2	-2.80668E-1	 19:22:03:97	
 3.68667E+1	 2.69495E-1	-6.77034E-2	-2.63417E-1	 19:22:04:97	
 3.68833E+1	 3.17759E-1	-6.61531E-2	-2.49153E-1	 19:22:05:97	
 3.69000E+1	 3.71156E-1	-6.42580E-2	-2.32677E-1	 19:22:06:97	
 3.69167E+1	 4.24497E-1	-6.18738E-2	-2.16958E-1	 19:22:07:97	
 3.69333E+1	 4.81736E-1	-5.93795E-2	-2.04266E-1	 19:22:08:97	
 3.69500E+1	 5.36625E-1	-5.66570E-2	-1.90584E-1	 19:22:09:97	
 3.69667E+1	 5.95222E-1	-5.39414E-2	-1.77848E-1	 19:22:10:97	
 3.69833E+1	 6.50914E-1	-5.09239E-2	-1.68109E-1	 19:22:11:97	
 3.70000E+1	 7.11818E-1	-4.79566E-2	-1.58669E-1	 19:22:12:97	
 3.70167E+1	 7.68075E-1	-4.53765E-2	-1.50631E-1	 19:22:13:97	
 3.70333E+1	 8.22207E-1	-4.33853E-2	-1.44887E-1	 19:22:14:97	
 3.70500E+1	 8.69947E-1	-4.16815E-2	-1.41942E-1	 19:22:15:97	
 3.70667E+1	 9.15858E-1	-4.01850E-2	-1.41402E-1	 19:22:16:97	
 3.70833E+1	 9.56827E-1	-3.85180E-2	-1.42817E-1	 19:22:17:97	
 3.71000E+1	 9.91628E-1	-3.70346E-2	-1.46921E-1	 19:22:18:97	
 3.71167E+1	 1.01848E+0	-3.57573E-2	-1.52762E-1	 19:22:19:97	
 3.71333E+1	 1.03915E+0	-3.48769E-2	-1.59384E-1	 19:22:20:97	
 3.71500E+1	 1.05145E+0	-3.43553E-2	-1.66875E-1	 19:22:21:97	
 3.71667E+1	 1.05642E+0	-3.42249E-2	-1.77746E-1	 19:22:22:97	
 3.71833E+1	 1.05367E+0	-3.43335E-2	-1.89427E-1	 19:22:23:97	
 3.72000E+1	 1.04352E+0	-3.44642E-2	-2.00501E-1	 19:22:24:97	
 3.72167E+1	 1.02735E+0	-3.46118E-2	-2.15129E-1	 19:22:25:97	
 3.72333E+1	 1.00388E+0	-3.49993E-2	-2.30357E-1	 19:22:26:97	
 3.72500E+1	 9.75951E-1	-3.61194E-2	-2.43891E-1	 19:22:27:97	
 3.72667E+1	 9.40339E-1	-3.79787E-2	-2.59883E-1	 19:22:28:97	
 3.72833E+1	 8.99636E-1	-4.07128E-2	-2.79067E-1	 19:22:29:97	
 3.73000E+1	 8.54146E-1	-4.32843E-2	-2.94185E-1	 19:22:30:97	
 3.73167E+1	 8.07248E-1	-4.55118E-2	-3.10863E-1	 19:22:31:97	
 3.73333E+1	 7.55387E-1	-4.71937E-2	-3.26960E-1	 19:22:32:97	
 3.73500E+1	 7.05247E-1	-4.87485E-2	-3.40505E-1	 19:22:33:97	
 3.73667E+1	 6.51319E-1	-5.02540E-2	-3.55812E-1	 19:22:34:97	
 3.73833E+1	 6.00020E-1	-5.19546E-2	-3.70668E-1	 19:22:35:97	
 3.74000E+1	 5.46240E-1	-5.36041E-2	-3.82578E-1	 19:22:36:97	
 3.74167E+1	 4.96238E-1	-5.54103E-2	-3.98155E-1	 19:22:37:97	
 3.74333E+1	 4.44271E-1	-5.73056E-2	-4.11355E-1	 19:22:38:97	
 3.74500E+1	 3.97230E-1	-5.95914E-2	-4.21609E-1	 19:22:39:97	
 3.74667E+1	 3.47949E-1	-6.18477E-2	-4.30578E-1	 19:22:40:97	
 3.74833E+1	 3.03681E-1	-6.36719E-2	-4.40442E-1	 19:22:41:97	
 3.75000E+1	 2.61872E-1	-6.50837E-2	-4.49574E-1	 19:22:42:97	
 3.75167E+1	 2.23865E-1	-6.64992E-2	-4.58443E-1	 19:22:43:97	
 3.75333E+1	 1.87416E-1	-6.80410E-2	-4.67019E-1	 19:22:44:97	
 3.75500E+1	 1.54827E-1	-6.97639E-2	-4.74464E-1	 19:22:45:97	
 3.75667E+1	 1.23475E-1	-7.10991E-2	-4.80221E-1	 19:22:46:97	
 3.75833E+1	 9.63602E-2	-7.19534E-2	-4.86274E-1	 19:22:47:97	
 3.76000E+1	 7.08471E-2	-7.24431E-2	-4.93167E-1	 19:22:48:97	
 3.76167E+1	 4.94111E-2	-7.30296E-2	-4.98140E-1	 19:22:49:97	
 3.76333E+1	 2.92392E-2	-7.39068E-2	-5.03342E-1	 19:22:50:97	
 3.76500E+1	 1.20963E-2	-7.50808E-2	-5.08247E-1	 19:22:51:97	
 3.76667E+1	-4.03875E-3	-7.61708E-2	-5.12167E-1	 19:22:52:97	
 3.76833E+1	-1.72307E-2	-7.71276E-2	-5.16180E-1	 19:22:53:97	
 3.77000E+1	-2.95381E-2	-7.79443E-2	-5.20484E-1	 19:22:54:97	
 3.77167E+1	-3.94632E-2	-7.88100E-2	-5.23533E-1	 19:22:55:97	
 3.77333E+1	-4.79072E-2	-7.96345E-2	-5.26449E-1	 19:22:56:97	
 3.77500E+1	-5.48963E-2	-8.02899E-2	-5.29312E-1	 19:22:57:97	
 3.77667E+1	-6.10719E-2	-8.04835E-2	-5.31630E-1	 19:22:58:97	
 3.77833E+1	-6.60890E-2	-8.01782E-2	-5.33714E-1	 19:22:59:97	
 3.78000E+1	-7.05612E-2	-7.96773E-2	-5.36041E-1	 19:23:00:97	
 3.78167E+1	-7.42274E-2	-7.93079E-2	-5.38226E-1	 19:23:01:97	
 3.78333E+1	-7.77423E-2	-7.93797E-2	-5.39972E-1	 19:23:02:97	
 3.78500E+1	-8.06309E-2	-7.98306E-2	-5.41882E-1	 19:23:03:97	
 3.78667E+1	-8.33058E-2	-8.04225E-2	-5.44006E-1	 19:23:04:97	
 3.78833E+1	-8.56688E-2	-8.10824E-2	-5.45481E-1	 19:23:05:97	
 3.79000E+1	-8.80735E-2	-8.17622E-2	-5.46860E-1	 19:23:06:97	
 3.79167E+1	-9.03937E-2	-8.26189E-2	-5.48040E-1	 19:23:07:97	
 3.79333E+1	-9.25659E-2	-8.34246E-2	-5.48920E-1	 19:23:08:97	
 3.79500E+1	-9.44465E-2	-8.39769E-2	-5.49751E-1	 19:23:09:97	
 3.79667E+1	-9.61378E-2	-8.40425E-2	-5.50473E-1	 19:23:10:97	
 3.79833E+1	-9.74742E-2	-8.35869E-2	-5.51048E-1	 19:23:11:97	
 3.80000E+1	-9.85710E-2	-8.28420E-2	-5.51719E-1	 19:23:12:97	
 3.80167E+1	-9.92168E-2	-8.22583E-2	-5.52408E-1	 19:23:13:97	
 3.80333E+1	-9.95205E-2	-8.20451E-2	-5.52998E-1	 19:23:14:97	
 3.80500E+1	-9.96984E-2	-8.20090E-2	-5.53545E-1	 19:23:15:97	
 3.80667E+1	-9.99448E-2	-8.19074E-2	-5.54192E-1	 19:23:16:97	
 3.80833E+1	-1.00318E-1	-8.16260E-2	-5.54832E-1	 19:23:17:97	
 3.81000E+1	-1.00780E-1	-8.14687E-2	-5.55369E-1	 19:23:18:97	
 3.81167E+1	-1.01169E-1	-8.16512E-2	-5.55927E-1	 19:23:19:97	
 3.81333E+1	-1.01503E-1	-8.20218E-2	-5.56407E-1	 19:23:20:97	
 3.81500E+1	-1.01797E-1	-8.23793E-2	-5.56728E-1	 19:23:21:97	
 3.81667E+1	-1.02071E-1	-8.25755E-2	-5.56957E-1	 19:23:22:97	
 3.81833E+1	-1.02246E-1	-8.27307E-2	-5.57187E-1	 19:23:23:97	
 3.82000E+1	-1.02407E-1	-8.29175E-2	-5.57460E-1	 19:23:24:97	
 3.82167E+1	-1.02620E-1	-8.31320E-2	-5.57869E-1	 19:23:25:97	
 3.82333E+1	-1.02822E-1	-8.32634E-2	-5.58296E-1	 19:23:26:97	
 3.82500E+1	-1.02800E-1	-8.32764E-2	-5.58658E-1	 19:23:27:97	
 3.82667E+1	-1.02431E-1	-8.32689E-2	-5.58902E-1	 19:23:28:97	
 3.82833E+1	-1.01933E-1	-8.32897E-2	-5.59101E-1	 19:23:29:97	
 3.83000E+1	-1.01638E-1	-8.33530E-2	-5.59313E-1	 19:23:30:97	
 3.83167E+1	-1.01714E-1	-8.34824E-2	-5.59615E-1	 19:23:31:97	
 3.83333E+1	-1.02053E-1	-8.36974E-2	-5.59938E-1	 19:23:32:97	
 3.83500E+1	-1.02371E-1	-8.40523E-2	-5.60260E-1	 19:23:33:97	
 3.83667E+1	-1.02494E-1	-8.44194E-2	-5.60571E-1	 19:23:34:97	
 3.83833E+1	-1.02426E-1	-8.47151E-2	-5.61041E-1	 19:23:35:97	
 3.84000E+1	-1.02289E-1	-8.47893E-2	-5.61513E-1	 19:23:36:97	
 3.84167E+1	-1.02276E-1	-8.45946E-2	-5.61837E-1	 19:23:37:97	
 3.84333E+1	-1.02440E-1	-8.42954E-2	-5.62048E-1	 19:23:38:97	
 3.84500E+1	-1.02784E-1	-8.39838E-2	-5.62207E-1	 19:23:39:97	
 3.84667E+1	-1.03209E-1	-8.36953E-2	-5.62358E-1	 19:23:40:97	
 3.84833E+1	-1.03551E-1	-8.33838E-2	-5.62599E-1	 19:23:41:97	
 3.85000E+1	-1.03726E-1	-8.29857E-2	-5.62810E-1	 19:23:42:97	
 3.85167E+1	-1.03681E-1	-8.24379E-2	-5.62894E-1	 19:23:43:97	
 3.85333E+1	-1.03531E-1	-8.19141E-2	-5.62854E-1	 19:23:44:97	
 3.85500E+1	-1.03347E-1	-8.15736E-2	-5.62734E-1	 19:23:45:97	
 3.85667E+1	-1.03139E-1	-8.18014E-2	-5.62613E-1	 19:23:46:97	
 3.85833E+1	-1.02786E-1	-8.27096E-2	-5.62526E-1	 19:23:47:97	
 3.86000E+1	-1.02244E-1	-8.39114E-2	-5.62497E-1	 19:23:48:97	
 3.86167E+1	-1.01719E-1	-8.48659E-2	-5.62521E-1	 19:23:49:97	
 3.86333E+1	-1.01454E-1	-8.50826E-2	-5.62539E-1	 19:23:50:97	
 3.86500E+1	-1.01665E-1	-8.46107E-2	-5.62504E-1	 19:23:51:97	
 3.86667E+1	-1.02327E-1	-8.41125E-2	-5.62394E-1	 19:23:52:97	
 3.86833E+1	-1.03110E-1	-8.39114E-2	-5.62252E-1	 19:23:53:97	
 3.87000E+1	-1.03827E-1	-8.40206E-2	-5.62160E-1	 19:23:54:97	
 3.87167E+1	-1.04255E-1	-8.42750E-2	-5.62177E-1	 19:23:55:97	
 3.87333E+1	-1.04365E-1	-8.44549E-2	-5.62266E-1	 19:23:56:97	
 3.87500E+1	-1.04067E-1	-8.44323E-2	-5.62307E-1	 19:23:57:97	
 3.87667E+1	-1.03370E-1	-8.41707E-2	-5.62224E-1	 19:23:58:97	
 3.87833E+1	-1.02510E-1	-8.37421E-2	-5.62065E-1	 19:23:59:97	
 3.88000E+1	-1.01813E-1	-8.33765E-2	-5.61976E-1	 19:24:00:97	
 3.88167E+1	-1.01563E-1	-8.32360E-2	-5.62074E-1	 19:24:01:97	
 3.88333E+1	-1.01748E-1	-8.33149E-2	-5.62336E-1	 19:24:02:97	
 3.88500E+1	-1.02107E-1	-8.35970E-2	-5.62692E-1	 19:24:03:97	
 3.88667E+1	-1.02534E-1	-8.41229E-2	-5.63063E-1	 19:24:04:97	
 3.88833E+1	-1.03013E-1	-8.48680E-2	-5.63384E-1	 19:24:05:97	
 3.89000E+1	-1.03668E-1	-8.55170E-2	-5.63918E-1	 19:24:06:97	
 3.89167E+1	-1.04325E-1	-8.56103E-2	-5.64612E-1	 19:24:07:97	
 3.89333E+1	-1.04822E-1	-8.49526E-2	-5.65356E-1	 19:24:08:97	
 3.89500E+1	-1.04982E-1	-8.38139E-2	-5.66145E-1	 19:24:09:97	
 3.89667E+1	-1.04852E-1	-8.29832E-2	-5.67279E-1	 19:24:10:97	
 3.89833E+1	-1.04633E-1	-8.27706E-2	-5.68537E-1	 19:24:11:97	
 3.90000E+1	-1.04438E-1	-8.30411E-2	-5.69702E-1	 19:24:12:97	
 3.90167E+1	-1.04262E-1	-8.34645E-2	-5.71217E-1	 19:24:13:97	
 3.90333E+1	-1.04003E-1	-8.37045E-2	-5.73420E-1	 19:24:14:97	
 3.90500E+1	-1.03683E-1	-8.37908E-2	-5.75532E-1	 19:24:15:97	
 3.90667E+1	-1.03357E-1	-8.37040E-2	-5.78394E-1	 19:24:16:97	
 3.90833E+1	-1.03076E-1	-8.32968E-2	-5.81648E-1	 19:24:17:97	
 3.91000E+1	-1.02847E-1	-8.27138E-2	-5.84662E-1	 19:24:18:97	
 3.91167E+1	-1.02755E-1	-8.21999E-2	-5.88427E-1	 19:24:19:97	
 3.91333E+1	-1.02868E-1	-8.20672E-2	-5.93123E-1	 19:24:20:97	
 3.91500E+1	-1.03248E-1	-8.22337E-2	-5.97107E-1	 19:24:21:97	
 3.91667E+1	-1.03902E-1	-8.23629E-2	-6.02129E-1	 19:24:22:97	
 3.91833E+1	-1.04590E-1	-8.22731E-2	-6.07638E-1	 19:24:23:97	
 3.92000E+1	-1.05138E-1	-8.20522E-2	-6.12808E-1	 19:24:24:97	
 3.92167E+1	-1.05334E-1	-8.18137E-2	-6.19273E-1	 19:24:25:97	
 3.92333E+1	-1.05181E-1	-8.17027E-2	-6.27104E-1	 19:24:26:97	
 3.92500E+1	-1.04891E-1	-8.16935E-2	-6.33628E-1	 19:24:27:97	
 3.92667E+1	-1.04705E-1	-8.18800E-2	-6.39806E-1	 19:24:28:97	
 3.92833E+1	-1.04716E-1	-8.23848E-2	-6.47981E-1	 19:24:29:97	
 3.93000E+1	-1.04814E-1	-8.28999E-2	-6.56100E-1	 19:24:30:97	
 3.93167E+1	-1.04843E-1	-8.31142E-2	-6.63273E-1	 19:24:31:97	
 3.93333E+1	-1.04845E-1	-8.28002E-2	-6.71654E-1	 19:24:32:97	
 3.93500E+1	-1.04877E-1	-8.21107E-2	-6.81612E-1	 19:24:33:97	
 3.93667E+1	-1.04966E-1	-8.15352E-2	-6.89384E-1	 19:24:34:97	
 3.93833E+1	-1.05016E-1	-8.13961E-2	-6.97863E-1	 19:24:35:97	
 3.94000E+1	-1.05000E-1	-8.17233E-2	-7.05864E-1	 19:24:36:97	
 3.94167E+1	-1.04930E-1	-8.23392E-2	-7.12593E-1	 19:24:37:97	
 3.94333E+1	-1.04786E-1	-8.29111E-2	-7.20092E-1	 19:24:38:97	
 3.94500E+1	-1.04605E-1	-8.33085E-2	-7.27176E-1	 19:24:39:97	
 3.94667E+1	-1.04358E-1	-8.35709E-2	-7.32755E-1	 19:24:40:97	
 3.94833E+1	-1.04063E-1	-8.38563E-2	-7.38302E-1	 19:24:41:97	
 3.95000E+1	-1.03731E-1	-8.40669E-2	-7.43161E-1	 19:24:42:97	
 3.95167E+1	-1.03495E-1	-8.40733E-2	-7.46695E-1	 19:24:43:97	
 3.95333E+1	-1.03340E-1	-8.38553E-2	-7.50087E-1	 19:24:44:97	
 3.95500E+1	-1.03393E-1	-8.35557E-2	-7.52901E-1	 19:24:45:97	
 3.95667E+1	-1.03615E-1	-8.34888E-2	-7.54453E-1	 19:24:46:97	
 3.95833E+1	-1.03977E-1	-8.36798E-2	-7.55037E-1	 19:24:47:97	
 3.96000E+1	-1.04497E-1	-8.37522E-2	-7.54621E-1	 19:24:48:97	
 3.96167E+1	-1.05079E-1	-8.34321E-2	-7.53447E-1	 19:24:49:97	
 3.96333E+1	-1.05651E-1	-8.27591E-2	-7.51483E-1	 19:24:50:97	
 3.96500E+1	-1.05736E-1	-8.18115E-2	-7.48665E-1	 19:24:51:97	
 3.96667E+1	-1.04958E-1	-8.11722E-2	-7.45531E-1	 19:24:52:97	
 3.96833E+1	-1.03585E-1	-8.10944E-2	-7.42315E-1	 19:24:53:97	
 3.97000E+1	-1.02096E-1	-8.16008E-2	-7.37523E-1	 19:24:54:97	
 3.97167E+1	-1.01332E-1	-8.25527E-2	-7.32060E-1	 19:24:55:97	
 3.97333E+1	-1.01418E-1	-8.35620E-2	-7.26801E-1	 19:24:56:97	
 3.97500E+1	-1.02131E-1	-8.44754E-2	-7.20338E-1	 19:24:57:97	
 3.97667E+1	-1.03183E-1	-8.51337E-2	-7.14031E-1	 19:24:58:97	
 3.97833E+1	-1.03962E-1	-8.55298E-2	-7.08826E-1	 19:24:59:97	
 3.98000E+1	-1.04254E-1	-8.54638E-2	-7.03012E-1	 19:25:00:97	
 3.98167E+1	-1.04214E-1	-8.48451E-2	-6.97264E-1	 19:25:01:97	
 3.98333E+1	-1.04224E-1	-8.38885E-2	-6.91537E-1	 19:25:02:97	
 3.98500E+1	-1.04412E-1	-8.28346E-2	-6.86678E-1	 19:25:03:97	
 3.98667E+1	-1.04456E-1	-8.21207E-2	-6.81099E-1	 19:25:04:97	
 3.98833E+1	-1.04016E-1	-8.18677E-2	-6.75737E-1	 19:25:05:97	
 3.99000E+1	-1.03106E-1	-8.20824E-2	-6.71156E-1	 19:25:06:97	
 3.99167E+1	-1.02329E-1	-8.26101E-2	-6.65755E-1	 19:25:07:97	
 3.99333E+1	-1.02250E-1	-8.30330E-2	-6.59311E-1	 19:25:08:97	
 3.99500E+1	-1.02969E-1	-8.31260E-2	-6.54631E-1	 19:25:09:97	
 3.99667E+1	-1.04236E-1	-8.28761E-2	-6.50132E-1	 19:25:10:97	
 3.99833E+1	-1.05407E-1	-8.24775E-2	-6.46138E-1	 19:25:11:97	
 4.00000E+1	-1.06140E-1	-8.22416E-2	-6.43045E-1	 19:25:12:97	
 4.00167E+1	-1.06223E-1	-8.20794E-2	-6.40097E-1	 19:25:13:97	
 4.00333E+1	-1.05725E-1	-8.19134E-2	-6.37565E-1	 19:25:14:97	
 4.00500E+1	-1.05001E-1	-8.16773E-2	-6.35675E-1	 19:25:15:97	
 4.00667E+1	-1.04364E-1	-8.14794E-2	-6.34323E-1	 19:25:16:97	
 4.00833E+1	-1.03919E-1	-8.13760E-2	-6.33405E-1	 19:25:17:97	
 4.01000E+1	-1.03591E-1	-8.13146E-2	-6.32916E-1	 19:25:18:97	
 4.01167E+1	-1.03395E-1	-8.13010E-2	-6.32875E-1	 19:25:19:97	
 4.01333E+1	-1.03348E-1	-8.12987E-2	-6.33443E-1	 19:25:20:97	
 4.01500E+1	-1.03223E-1	-8.12583E-2	-6.34411E-1	 19:25:21:97	
 4.01667E+1	-1.02676E-1	-8.12124E-2	-6.35630E-1	 19:25:22:97	
 4.01833E+1	-1.01410E-1	-8.11132E-2	-6.37365E-1	 19:25:23:97	
 4.02000E+1	-9.92170E-2	-8.10224E-2	-6.39149E-1	 19:25:24:97	
 4.02167E+1	-9.67255E-2	-8.10546E-2	-6.40759E-1	 19:25:25:97	
 4.02333E+1	-9.43152E-2	-8.12534E-2	-6.42828E-1	 19:25:26:97	
 4.02500E+1	-9.26920E-2	-8.17408E-2	-6.44960E-1	 19:25:27:97	
 4.02667E+1	-9.19588E-2	-8.23992E-2	-6.46750E-1	 19:25:28:97	
 4.02833E+1	-9.18334E-2	-8.31164E-2	-6.48776E-1	 19:25:29:97	
 4.03000E+1	-9.19940E-2	-8.36118E-2	-6.50851E-1	 19:25:30:97	
 4.03167E+1	-9.22347E-2	-8.36769E-2	-6.52728E-1	 19:25:31:97	
 4.03333E+1	-9.24071E-2	-8.33799E-2	-6.55008E-1	 19:25:32:97	
 4.03500E+1	-9.23988E-2	-8.29824E-2	-6.57640E-1	 19:25:33:97	
 4.03667E+1	-9.23410E-2	-8.26125E-2	-6.59511E-1	 19:25:34:97	
 4.03833E+1	-9.24230E-2	-8.21570E-2	-6.61192E-1	 19:25:35:97	
 4.04000E+1	-9.27277E-2	-8.16308E-2	-6.62560E-1	 19:25:36:97	
 4.04167E+1	-9.29481E-2	-8.11774E-2	-6.63563E-1	 19:25:37:97	
 4.04333E+1	-9.27097E-2	-8.10368E-2	-6.64614E-1	 19:25:38:97	
 4.04500E+1	-9.19801E-2	-8.10954E-2	-6.65690E-1	 19:25:39:97	
 4.04667E+1	-9.10506E-2	-8.10222E-2	-6.66601E-1	 19:25:40:97	
 4.04833E+1	-9.05833E-2	-8.06814E-2	-6.67349E-1	 19:25:41:97	
 4.05000E+1	-9.06248E-2	-8.01639E-2	-6.67952E-1	 19:25:42:97	
 4.05167E+1	-9.07330E-2	-7.94570E-2	-6.68272E-1	 19:25:43:97	
 4.05333E+1	-9.05299E-2	-7.86870E-2	-6.68267E-1	 19:25:44:97	
 4.05500E+1	-8.99941E-2	-7.79275E-2	-6.67914E-1	 19:25:45:97	
 4.05667E+1	-8.95507E-2	-7.76804E-2	-6.67300E-1	 19:25:46:97	
 4.05833E+1	-8.96259E-2	-7.81559E-2	-6.66365E-1	 19:25:47:97	
 4.06000E+1	-9.02046E-2	-7.89383E-2	-6.65091E-1	 19:25:48:97	
 4.06167E+1	-9.08464E-2	-7.94783E-2	-6.63669E-1	 19:25:49:97	
 4.06333E+1	-9.12737E-2	-7.94514E-2	-6.62360E-1	 19:25:50:97	
 4.06500E+1	-9.13374E-2	-7.90246E-2	-6.60848E-1	 19:25:51:97	
 4.06667E+1	-9.11764E-2	-7.86631E-2	-6.59295E-1	 19:25:52:97	
 4.06833E+1	-9.10427E-2	-7.85505E-2	-6.57764E-1	 19:25:53:97	
 4.07000E+1	-9.10463E-2	-7.86593E-2	-6.56223E-1	 19:25:54:97	
 4.07167E+1	-9.12001E-2	-7.88447E-2	-6.54764E-1	 19:25:55:97	
 4.07333E+1	-9.14786E-2	-7.89736E-2	-6.53472E-1	 19:25:56:97	
 4.07500E+1	-9.16902E-2	-7.91398E-2	-6.52179E-1	 19:25:57:97	
 4.07667E+1	-9.18197E-2	-7.93001E-2	-6.50541E-1	 19:25:58:97	
 4.07833E+1	-9.17996E-2	-7.92999E-2	-6.48872E-1	 19:25:59:97	
 4.08000E+1	-9.15646E-2	-7.90078E-2	-6.47291E-1	 19:26:00:97	
 4.08167E+1	-9.10515E-2	-7.83659E-2	-6.45929E-1	 19:26:01:97	
 4.08333E+1	-9.00863E-2	-7.76855E-2	-6.44805E-1	 19:26:02:97	
 4.08500E+1	-8.89460E-2	-7.72512E-2	-6.43880E-1	 19:26:03:97	
 4.08667E+1	-8.78928E-2	-7.72299E-2	-6.42697E-1	 19:26:04:97	
 4.08833E+1	-8.74587E-2	-7.74789E-2	-6.41371E-1	 19:26:05:97	
 4.09000E+1	-8.78402E-2	-7.76835E-2	-6.39911E-1	 19:26:06:97	
 4.09167E+1	-8.88234E-2	-7.79144E-2	-6.38448E-1	 19:26:07:97	
 4.09333E+1	-9.01246E-2	-7.82660E-2	-6.37272E-1	 19:26:08:97	
 4.09500E+1	-9.11628E-2	-7.88945E-2	-6.36502E-1	 19:26:09:97	
 4.09667E+1	-9.19032E-2	-7.95927E-2	-6.35884E-1	 19:26:10:97	
 4.09833E+1	-9.23928E-2	-8.00580E-2	-6.35357E-1	 19:26:11:97	
 4.10000E+1	-9.26607E-2	-8.00227E-2	-6.34877E-1	 19:26:12:97	
 4.10167E+1	-9.26425E-2	-7.96920E-2	-6.34226E-1	 19:26:13:97	
 4.10333E+1	-9.22854E-2	-7.94780E-2	-6.33557E-1	 19:26:14:97	
 4.10500E+1	-9.17425E-2	-7.95509E-2	-6.33103E-1	 19:26:15:97	
 4.10667E+1	-9.11027E-2	-7.97603E-2	-6.32811E-1	 19:26:16:97	
 4.10833E+1	-9.04862E-2	-7.98254E-2	-6.32581E-1	 19:26:17:97	
 4.11000E+1	-8.99499E-2	-7.96247E-2	-6.32409E-1	 19:26:18:97	
 4.11167E+1	-8.98687E-2	-7.91880E-2	-6.32404E-1	 19:26:19:97	
 4.11333E+1	-9.05840E-2	-7.86932E-2	-6.32761E-1	 19:26:20:97	
 4.11500E+1	-9.17735E-2	-7.81254E-2	-6.33302E-1	 19:26:21:97	
 4.11667E+1	-9.28654E-2	-7.75669E-2	-6.33797E-1	 19:26:22:97	
 4.11833E+1	-9.31473E-2	-7.71869E-2	-6.34245E-1	 19:26:23:97	
 4.12000E+1	-9.27037E-2	-7.71347E-2	-6.34614E-1	 19:26:24:97	
 4.12167E+1	-9.21860E-2	-7.73700E-2	-6.34968E-1	 19:26:25:97	
 4.12333E+1	-9.20567E-2	-7.76438E-2	-6.35528E-1	 19:26:26:97	
 4.12500E+1	-9.22925E-2	-7.79199E-2	-6.36184E-1	 19:26:27:97	
 4.12667E+1	-9.26825E-2	-7.83254E-2	-6.36741E-1	 19:26:28:97	
 4.12833E+1	-9.30780E-2	-7.89507E-2	-6.37364E-1	 19:26:29:97	
 4.13000E+1	-9.36552E-2	-7.95221E-2	-6.38062E-1	 19:26:30:97	
 4.13167E+1	-9.44098E-2	-7.98018E-2	-6.38789E-1	 19:26:31:97	
 4.13333E+1	-9.51892E-2	-7.96791E-2	-6.40068E-1	 19:26:32:97	
 4.13500E+1	-9.58547E-2	-7.94245E-2	-6.41310E-1	 19:26:33:97	
 4.13667E+1	-9.63835E-2	-7.92957E-2	-6.42370E-1	 19:26:34:97	
 4.13833E+1	-9.68966E-2	-7.92745E-2	-6.43275E-1	 19:26:35:97	
 4.14000E+1	-9.74812E-2	-7.92896E-2	-6.44235E-1	 19:26:36:97	
 4.14167E+1	-9.79720E-2	-7.93247E-2	-6.45087E-1	 19:26:37:97	
 4.14333E+1	-9.81473E-2	-7.92869E-2	-6.45795E-1	 19:26:38:97	
 4.14500E+1	-9.77645E-2	-7.90758E-2	-6.46593E-1	 19:26:39:97	
 4.14667E+1	-9.67546E-2	-7.86931E-2	-6.47542E-1	 19:26:40:97	
 4.14833E+1	-9.55254E-2	-7.83011E-2	-6.48296E-1	 19:26:41:97	
 4.15000E+1	-9.43037E-2	-7.82416E-2	-6.48931E-1	 19:26:42:97	
 4.15167E+1	-9.35157E-2	-7.85615E-2	-6.49549E-1	 19:26:43:97	
 4.15333E+1	-9.31727E-2	-7.89045E-2	-6.49808E-1	 19:26:44:97	
 4.15500E+1	-9.32495E-2	-7.89908E-2	-6.49693E-1	 19:26:45:97	
 4.15667E+1	-9.35713E-2	-7.88864E-2	-6.49383E-1	 19:26:46:97	
 4.15833E+1	-9.39216E-2	-7.88010E-2	-6.49234E-1	 19:26:47:97	
 4.16000E+1	-9.43101E-2	-7.89837E-2	-6.49391E-1	 19:26:48:97	
 4.16167E+1	-9.47944E-2	-7.95019E-2	-6.49798E-1	 19:26:49:97	
 4.16333E+1	-9.54344E-2	-8.01771E-2	-6.50233E-1	 19:26:50:97	
 4.16500E+1	-9.59097E-2	-8.08519E-2	-6.50578E-1	 19:26:51:97	
 4.16667E+1	-9.58508E-2	-8.12096E-2	-6.50784E-1	 19:26:52:97	
 4.16833E+1	-9.52137E-2	-8.11572E-2	-6.50840E-1	 19:26:53:97	
 4.17000E+1	-9.43187E-2	-8.10065E-2	-6.50770E-1	 19:26:54:97	
 4.17167E+1	-9.38940E-2	-8.10843E-2	-6.50706E-1	 19:26:55:97	
 4.17333E+1	-9.41561E-2	-8.15493E-2	-6.50733E-1	 19:26:56:97	
 4.17500E+1	-9.48768E-2	-8.22295E-2	-6.50816E-1	 19:26:57:97	
 4.17667E+1	-9.54672E-2	-8.24302E-2	-6.50838E-1	 19:26:58:97	
 4.17833E+1	-9.54715E-2	-8.19042E-2	-6.50720E-1	 19:26:59:97	
 4.18000E+1	-9.48916E-2	-8.08676E-2	-6.50519E-1	 19:27:00:97	
 4.18167E+1	-9.41196E-2	-7.96918E-2	-6.50316E-1	 19:27:01:97	
 4.18333E+1	-9.35244E-2	-7.91326E-2	-6.50055E-1	 19:27:02:97	
 4.18500E+1	-9.36236E-2	-7.94064E-2	-6.49704E-1	 19:27:03:97	
 4.18667E+1	-9.40776E-2	-8.02643E-2	-6.49252E-1	 19:27:04:97	
 4.18833E+1	-9.47532E-2	-8.15594E-2	-6.48676E-1	 19:27:05:97	
 4.19000E+1	-9.54559E-2	-8.21173E-2	-6.48028E-1	 19:27:06:97	
 4.19167E+1	-9.61531E-2	-8.18366E-2	-6.47166E-1	 19:27:07:97	
 4.19333E+1	-9.69433E-2	-8.11643E-2	-6.45927E-1	 19:27:08:97	
 4.19500E+1	-9.76604E-2	-8.05203E-2	-6.44577E-1	 19:27:09:97	
 4.19667E+1	-9.83691E-2	-8.01767E-2	-6.43203E-1	 19:27:10:97	
 4.19833E+1	-9.91035E-2	-7.98393E-2	-6.41803E-1	 19:27:11:97	
 4.20000E+1	-9.97933E-2	-7.94112E-2	-6.40286E-1	 19:27:12:97	
 4.20167E+1	-1.00199E-1	-7.90409E-2	-6.39063E-1	 19:27:13:97	
 4.20333E+1	-1.00151E-1	-7.90958E-2	-6.38037E-1	 19:27:14:97	
 4.20500E+1	-9.96623E-2	-7.97733E-2	-6.36836E-1	 19:27:15:97	
 4.20667E+1	-9.90308E-2	-8.09047E-2	-6.35659E-1	 19:27:16:97	
 4.20833E+1	-9.88300E-2	-8.23231E-2	-6.34390E-1	 19:27:17:97	
 4.21000E+1	-9.93971E-2	-8.35285E-2	-6.32979E-1	 19:27:18:97	
 4.21167E+1	-1.00587E-1	-8.41332E-2	-6.31723E-1	 19:27:19:97	
 4.21333E+1	-1.02033E-1	-8.40001E-2	-6.30553E-1	 19:27:20:97	
 4.21500E+1	-1.03091E-1	-8.34248E-2	-6.29369E-1	 19:27:21:97	
 4.21667E+1	-1.03626E-1	-8.27939E-2	-6.28354E-1	 19:27:22:97	
 4.21833E+1	-1.03486E-1	-8.22384E-2	-6.27458E-1	 19:27:23:97	
 4.22000E+1	-1.02807E-1	-8.18775E-2	-6.26541E-1	 19:27:24:97	
 4.22167E+1	-1.01871E-1	-8.14533E-2	-6.25665E-1	 19:27:25:97	
 4.22333E+1	-1.00960E-1	-8.09586E-2	-6.24637E-1	 19:27:26:97	
 4.22500E+1	-1.00361E-1	-8.04715E-2	-6.23432E-1	 19:27:27:97	
 4.22667E+1	-9.99914E-2	-8.02321E-2	-6.22234E-1	 19:27:28:97	
 4.22833E+1	-9.98255E-2	-8.03494E-2	-6.21150E-1	 19:27:29:97	
 4.23000E+1	-9.97828E-2	-8.08443E-2	-6.20181E-1	 19:27:30:97	
 4.23167E+1	-9.98033E-2	-8.16853E-2	-6.19255E-1	 19:27:31:97	
 4.23333E+1	-9.98137E-2	-8.27064E-2	-6.18518E-1	 19:27:32:97	
 4.23500E+1	-9.96457E-2	-8.37988E-2	-6.17942E-1	 19:27:33:97	
 4.23667E+1	-9.91893E-2	-8.44161E-2	-6.17425E-1	 19:27:34:97	
 4.23833E+1	-9.86611E-2	-8.43958E-2	-6.17105E-1	 19:27:35:97	
 4.24000E+1	-9.82495E-2	-8.37492E-2	-6.16801E-1	 19:27:36:97	
 4.24167E+1	-9.81616E-2	-8.26441E-2	-6.16293E-1	 19:27:37:97	
 4.24333E+1	-9.83005E-2	-8.16262E-2	-6.15629E-1	 19:27:38:97	
 4.24500E+1	-9.84391E-2	-8.06779E-2	-6.14845E-1	 19:27:39:97	
 4.24667E+1	-9.85463E-2	-8.00776E-2	-6.14112E-1	 19:27:40:97	
 4.24833E+1	-9.86430E-2	-7.99587E-2	-6.13556E-1	 19:27:41:97	
 4.25000E+1	-9.87452E-2	-8.01994E-2	-6.13106E-1	 19:27:42:97	
 4.25167E+1	-9.88523E-2	-8.06114E-2	-6.12696E-1	 19:27:43:97	
 4.25333E+1	-9.89278E-2	-8.09998E-2	-6.12362E-1	 19:27:44:97	
 4.25500E+1	-9.89529E-2	-8.12350E-2	-6.11979E-1	 19:27:45:97	
 4.25667E+1	-9.90092E-2	-8.11571E-2	-6.11444E-1	 19:27:46:97	
 4.25833E+1	-9.91072E-2	-8.07557E-2	-6.10696E-1	 19:27:47:97	
 4.26000E+1	-9.91521E-2	-8.03001E-2	-6.09914E-1	 19:27:48:97	
 4.26167E+1	-9.89824E-2	-8.00785E-2	-6.09119E-1	 19:27:49:97	
 4.26333E+1	-9.84332E-2	-8.02509E-2	-6.08238E-1	 19:27:50:97	
 4.26500E+1	-9.78370E-2	-8.04458E-2	-6.07366E-1	 19:27:51:97	
 4.26667E+1	-9.74356E-2	-8.03424E-2	-6.06438E-1	 19:27:52:97	
 4.26833E+1	-9.74829E-2	-8.00297E-2	-6.05422E-1	 19:27:53:97	
 4.27000E+1	-9.79287E-2	-7.99035E-2	-6.04585E-1	 19:27:54:97	
 4.27167E+1	-9.83817E-2	-8.03027E-2	-6.03892E-1	 19:27:55:97	
 4.27333E+1	-9.86173E-2	-8.10052E-2	-6.03149E-1	 19:27:56:97	
 4.27500E+1	-9.84322E-2	-8.16580E-2	-6.02396E-1	 19:27:57:97	
 4.27667E+1	-9.78794E-2	-8.17354E-2	-6.01568E-1	 19:27:58:97	
 4.27833E+1	-9.74339E-2	-8.13756E-2	-6.00459E-1	 19:27:59:97	
 4.28000E+1	-9.72629E-2	-8.12432E-2	-5.99324E-1	 19:28:00:97	
 4.28167E+1	-9.73583E-2	-8.16916E-2	-5.98135E-1	 19:28:01:97	
 4.28333E+1	-9.75907E-2	-8.24726E-2	-5.96792E-1	 19:28:02:97	
 4.28500E+1	-9.78662E-2	-8.32275E-2	-5.95530E-1	 19:28:03:97	
 4.28667E+1	-9.81952E-2	-8.31908E-2	-5.94381E-1	 19:28:04:97	
 4.28833E+1	-9.84576E-2	-8.25433E-2	-5.93238E-1	 19:28:05:97	
 4.29000E+1	-9.85511E-2	-8.18329E-2	-5.91972E-1	 19:28:06:97	
 4.29167E+1	-9.84761E-2	-8.13783E-2	-5.90763E-1	 19:28:07:97	
 4.29333E+1	-9.83035E-2	-8.13628E-2	-5.89541E-1	 19:28:08:97	
 4.29500E+1	-9.81287E-2	-8.15827E-2	-5.88193E-1	 19:28:09:97	
 4.29667E+1	-9.78514E-2	-8.17794E-2	-5.86993E-1	 19:28:10:97	
 4.29833E+1	-9.74624E-2	-8.17349E-2	-5.85855E-1	 19:28:11:97	
 4.30000E+1	-9.70942E-2	-8.13357E-2	-5.84395E-1	 19:28:12:97	
 4.30167E+1	-9.69835E-2	-8.06319E-2	-5.82955E-1	 19:28:13:97	
 4.30333E+1	-9.71914E-2	-7.99890E-2	-5.81536E-1	 19:28:14:97	
 4.30500E+1	-9.74109E-2	-7.96720E-2	-5.80095E-1	 19:28:15:97	
 4.30667E+1	-9.72979E-2	-7.99331E-2	-5.78917E-1	 19:28:16:97	
 4.30833E+1	-9.67168E-2	-8.06390E-2	-5.77883E-1	 19:28:17:97	
 4.31000E+1	-9.59125E-2	-8.14163E-2	-5.76744E-1	 19:28:18:97	
 4.31167E+1	-9.55291E-2	-8.20982E-2	-5.75601E-1	 19:28:19:97	
 4.31333E+1	-9.56964E-2	-8.24723E-2	-5.74483E-1	 19:28:20:97	
 4.31500E+1	-9.62397E-2	-8.26842E-2	-5.73162E-1	 19:28:21:97	
 4.31667E+1	-9.68390E-2	-8.28323E-2	-5.71801E-1	 19:28:22:97	
 4.31833E+1	-9.70223E-2	-8.29101E-2	-5.70465E-1	 19:28:23:97	
 4.32000E+1	-9.67297E-2	-8.26150E-2	-5.69255E-1	 19:28:24:97	
 4.32167E+1	-9.62459E-2	-8.19257E-2	-5.67970E-1	 19:28:25:97	
 4.32333E+1	-9.57785E-2	-8.12047E-2	-5.66981E-1	 19:28:26:97	
 4.32500E+1	-9.55430E-2	-8.08300E-2	-5.66177E-1	 19:28:27:97	
 4.32667E+1	-9.54906E-2	-8.11142E-2	-5.65528E-1	 19:28:28:97	
 4.32833E+1	-9.55174E-2	-8.18072E-2	-5.65239E-1	 19:28:29:97	
 4.33000E+1	-9.55891E-2	-8.23723E-2	-5.65230E-1	 19:28:30:97	
 4.33167E+1	-9.57958E-2	-8.25940E-2	-5.65366E-1	 19:28:31:97	
 4.33333E+1	-9.63061E-2	-8.24716E-2	-5.65415E-1	 19:28:32:97	
 4.33500E+1	-9.71052E-2	-8.22481E-2	-5.65245E-1	 19:28:33:97	
 4.33667E+1	-9.81037E-2	-8.21825E-2	-5.64863E-1	 19:28:34:97	
 4.33833E+1	-9.88430E-2	-8.22623E-2	-5.64511E-1	 19:28:35:97	
 4.34000E+1	-9.92996E-2	-8.22378E-2	-5.64359E-1	 19:28:36:97	
 4.34167E+1	-9.93535E-2	-8.18493E-2	-5.64435E-1	 19:28:37:97	
 4.34333E+1	-9.92791E-2	-8.12406E-2	-5.64651E-1	 19:28:38:97	
 4.34500E+1	-9.92369E-2	-8.06894E-2	-5.64957E-1	 19:28:39:97	
 4.34667E+1	-9.91025E-2	-8.05321E-2	-5.65438E-1	 19:28:40:97	
 4.34833E+1	-9.87667E-2	-8.06853E-2	-5.66210E-1	 19:28:41:97	
 4.35000E+1	-9.82494E-2	-8.08267E-2	-5.67021E-1	 19:28:42:97	
 4.35167E+1	-9.80036E-2	-8.07944E-2	-5.67833E-1	 19:28:43:97	
 4.35333E+1	-9.83617E-2	-8.05559E-2	-5.68800E-1	 19:28:44:97	
 4.35500E+1	-9.91040E-2	-8.02096E-2	-5.69683E-1	 19:28:45:97	
 4.35667E+1	-9.97970E-2	-7.99034E-2	-5.70583E-1	 19:28:46:97	
 4.35833E+1	-9.99382E-2	-7.97249E-2	-5.71550E-1	 19:28:47:97	
 4.36000E+1	-9.94665E-2	-7.97868E-2	-5.72396E-1	 19:28:48:97	
 4.36167E+1	-9.87052E-2	-8.01118E-2	-5.73274E-1	 19:28:49:97	
 4.36333E+1	-9.78625E-2	-8.06621E-2	-5.74415E-1	 19:28:50:97	
 4.36500E+1	-9.76361E-2	-8.13890E-2	-5.75700E-1	 19:28:51:97	
 4.36667E+1	-9.80800E-2	-8.21154E-2	-5.77061E-1	 19:28:52:97	
 4.36833E+1	-9.89543E-2	-8.25905E-2	-5.78412E-1	 19:28:53:97	
 4.37000E+1	-1.00100E-1	-8.24273E-2	-5.79437E-1	 19:28:54:97	
 4.37167E+1	-1.01080E-1	-8.16431E-2	-5.80299E-1	 19:28:55:97	
 4.37333E+1	-1.01992E-1	-8.08550E-2	-5.81268E-1	 19:28:56:97	
 4.37500E+1	-1.02565E-1	-8.06921E-2	-5.82228E-1	 19:28:57:97	
 4.37667E+1	-1.03109E-1	-8.11883E-2	-5.83212E-1	 19:28:58:97	
 4.37833E+1	-1.03703E-1	-8.18423E-2	-5.84112E-1	 19:28:59:97	
 4.38000E+1	-1.04228E-1	-8.20589E-2	-5.84905E-1	 19:29:00:97	
 4.38167E+1	-1.04198E-1	-8.18745E-2	-5.85444E-1	 19:29:01:97	
 4.38333E+1	-1.03455E-1	-8.15473E-2	-5.85792E-1	 19:29:02:97	
 4.38500E+1	-1.02389E-1	-8.12225E-2	-5.86047E-1	 19:29:03:97	
 4.38667E+1	-1.01396E-1	-8.10330E-2	-5.86264E-1	 19:29:04:97	
 4.38833E+1	-1.00976E-1	-8.09558E-2	-5.86589E-1	 19:29:05:97	
 4.39000E+1	-1.00930E-1	-8.09670E-2	-5.87103E-1	 19:29:06:97	
 4.39167E+1	-1.00923E-1	-8.09551E-2	-5.87718E-1	 19:29:07:97	
RAWstop :

ELUstart :
Volume	Molar mass	I2: VWD 1, Signal A	Integral[%]	I2: VWD 1, Signal B	Integral[%]	I2: RID 1, RI Signal	Integral[%]

 2.24882E+1	 9.36829E+4	 0.00000E+0	 1.00000E+2	 0.00000E+0	 1.00000E+2	 0.00000E+0	 1.00000E+2	
 2.25048E+1	 9.30606E+4	 8.18929E-3	 9.99994E+1	 1.61118E-3	 9.99998E+1	 3.36157E-3	 9.99998E+1	
 2.25214E+1	 9.24409E+4	 1.56472E-2	 9.99976E+1	 2.73614E-3	 9.99992E+1	 6.51656E-3	 9.99991E+1	
 2.25380E+1	 9.18237E+4	 2.38389E-2	 9.99946E+1	 3.57620E-3	 9.99984E+1	 9.43472E-3	 9.99981E+1	
 2.25546E+1	 9.12091E+4	 3.18813E-2	 9.99905E+1	 5.12657E-3	 9.99972E+1	 1.30758E-2	 9.99966E+1	
 2.25712E+1	 9.05969E+4	 4.00342E-2	 9.99851E+1	 7.15379E-3	 9.99955E+1	 1.64066E-2	 9.99946E+1	
 2.25878E+1	 8.99873E+4	 4.80547E-2	 9.99785E+1	 9.51353E-3	 9.99933E+1	 1.98885E-2	 9.99922E+1	
 2.26044E+1	 8.93801E+4	 5.61973E-2	 9.99707E+1	 1.18436E-2	 9.99904E+1	 2.35950E-2	 9.99894E+1	
 2.26210E+1	 8.87755E+4	 6.41715E-2	 9.99617E+1	 1.44387E-2	 9.99869E+1	 2.72059E-2	 9.99860E+1	
 2.26376E+1	 8.81734E+4	 7.32027E-2	 9.99514E+1	 1.72355E-2	 9.99827E+1	 3.05139E-2	 9.99822E+1	
 2.26542E+1	 8.75739E+4	 8.27001E-2	 9.99397E+1	 2.03728E-2	 9.99776E+1	 3.50264E-2	 9.99778E+1	
 2.26708E+1	 8.69768E+4	 9.35330E-2	 9.99265E+1	 2.30998E-2	 9.99718E+1	 3.94961E-2	 9.99729E+1	
 2.26874E+1	 8.63823E+4	 1.03523E-1	 9.99118E+1	 2.58507E-2	 9.99653E+1	 4.42518E-2	 9.99674E+1	
 2.27040E+1	 8.57903E+4	 1.13890E-1	 9.98955E+1	 2.84701E-2	 9.99580E+1	 4.93114E-2	 9.99612E+1	
 2.27207E+1	 8.52009E+4	 1.22994E-1	 9.98778E+1	 3.18063E-2	 9.99499E+1	 5.41610E-2	 9.99544E+1	
 2.27373E+1	 8.46140E+4	 1.33214E-1	 9.98586E+1	 3.49399E-2	 9.99410E+1	 5.84565E-2	 9.99469E+1	
 2.27539E+1	 8.40296E+4	 1.43642E-1	 9.98379E+1	 3.82251E-2	 9.99312E+1	 6.26450E-2	 9.99389E+1	
 2.27705E+1	 8.34477E+4	 1.54293E-1	 9.98155E+1	 4.04367E-2	 9.99206E+1	 6.81773E-2	 9.99302E+1	
 2.27871E+1	 8.28684E+4	 1.64302E-1	 9.97917E+1	 4.24845E-2	 9.99095E+1	 7.32231E-2	 9.99209E+1	
 2.28037E+1	 8.22915E+4	 1.75186E-1	 9.97663E+1	 4.44493E-2	 9.98979E+1	 7.77527E-2	 9.99109E+1	
 2.28203E+1	 8.17173E+4	 1.85081E-1	 9.97393E+1	 4.67483E-2	 9.98856E+1	 8.41846E-2	 9.99002E+1	
 2.28369E+1	 8.11455E+4	 1.96323E-1	 9.97108E+1	 4.88060E-2	 9.98728E+1	 9.05615E-2	 9.98886E+1	
 2.28535E+1	 8.05763E+4	 2.06660E-1	 9.96806E+1	 5.10576E-2	 9.98595E+1	 9.60490E-2	 9.98763E+1	
 2.28701E+1	 8.00096E+4	 2.19082E-1	 9.96487E+1	 5.36579E-2	 9.98454E+1	 1.04694E-1	 9.98630E+1	
 2.28867E+1	 7.94455E+4	 2.30656E-1	 9.96150E+1	 5.70982E-2	 9.98306E+1	 1.11110E-1	 9.98488E+1	
 2.29033E+1	 7.88839E+4	 2.42955E-1	 9.95796E+1	 6.11987E-2	 9.98147E+1	 1.16901E-1	 9.98337E+1	
 2.29199E+1	 7.83248E+4	 2.54340E-1	 9.95424E+1	 6.60696E-2	 9.97977E+1	 1.24549E-1	 9.98177E+1	
 2.29365E+1	 7.77683E+4	 2.66448E-1	 9.95034E+1	 7.04401E-2	 9.97794E+1	 1.31677E-1	 9.98008E+1	
 2.29532E+1	 7.72143E+4	 2.76949E-1	 9.94627E+1	 7.46465E-2	 9.97599E+1	 1.37930E-1	 9.97829E+1	
 2.29698E+1	 7.66628E+4	 2.87838E-1	 9.94204E+1	 7.78639E-2	 9.97395E+1	 1.46064E-1	 9.97642E+1	
 2.29864E+1	 7.61139E+4	 2.97986E-1	 9.93765E+1	 8.13892E-2	 9.97182E+1	 1.54094E-1	 9.97443E+1	
 2.30030E+1	 7.55675E+4	 3.07941E-1	 9.93312E+1	 8.49298E-2	 9.96959E+1	 1.61262E-1	 9.97235E+1	
 2.30196E+1	 7.50237E+4	 3.17865E-1	 9.92843E+1	 8.95263E-2	 9.96725E+1	 1.70614E-1	 9.97015E+1	
 2.30362E+1	 7.44824E+4	 3.29291E-1	 9.92359E+1	 9.46762E-2	 9.96478E+1	 1.79776E-1	 9.96783E+1	
 2.30528E+1	 7.39436E+4	 3.40254E-1	 9.91857E+1	 1.00841E-1	 9.96216E+1	 1.87602E-1	 9.96541E+1	
 2.30694E+1	 7.34073E+4	 3.52117E-1	 9.91339E+1	 1.06565E-1	 9.95938E+1	 1.95377E-1	 9.96287E+1	
 2.30860E+1	 7.28736E+4	 3.62200E-1	 9.90804E+1	 1.12737E-1	 9.95644E+1	 2.05590E-1	 9.96022E+1	
 2.31026E+1	 7.23424E+4	 3.73221E-1	 9.90254E+1	 1.18689E-1	 9.95334E+1	 2.15604E-1	 9.95744E+1	
 2.31192E+1	 7.18138E+4	 3.82720E-1	 9.89688E+1	 1.24592E-1	 9.95008E+1	 2.24307E-1	 9.95453E+1	
 2.31358E+1	 7.12876E+4	 3.92513E-1	 9.89107E+1	 1.30038E-1	 9.94667E+1	 2.38120E-1	 9.95147E+1	
 2.31524E+1	 7.07641E+4	 4.01672E-1	 9.88513E+1	 1.35643E-1	 9.94311E+1	 2.49319E-1	 9.94825E+1	
 2.31690E+1	 7.02430E+4	 4.11707E-1	 9.87904E+1	 1.40933E-1	 9.93941E+1	 2.58724E-1	 9.94489E+1	
 2.31856E+1	 6.97245E+4	 4.21436E-1	 9.87280E+1	 1.46906E-1	 9.93555E+1	 2.71319E-1	 9.94138E+1	
 2.32023E+1	 6.92085E+4	 4.32306E-1	 9.86641E+1	 1.52803E-1	 9.93153E+1	 2.83403E-1	 9.93771E+1	
 2.32189E+1	 6.86950E+4	 4.42347E-1	 9.85986E+1	 1.59431E-1	 9.92735E+1	 2.93984E-1	 9.93389E+1	
 2.32355E+1	 6.81841E+4	 4.52883E-1	 9.85316E+1	 1.65427E-1	 9.92300E+1	 3.07201E-1	 9.92992E+1	
 2.32521E+1	 6.76756E+4	 4.62023E-1	 9.84631E+1	 1.71751E-1	 9.91848E+1	 3.22803E-1	 9.92575E+1	
 2.32687E+1	 6.71697E+4	 4.71282E-1	 9.83932E+1	 1.77468E-1	 9.91380E+1	 3.34537E-1	 9.92141E+1	
 2.32853E+1	 6.66664E+4	 4.79435E-1	 9.83220E+1	 1.83991E-1	 9.90896E+1	 3.48769E-1	 9.91689E+1	
 2.33019E+1	 6.61655E+4	 4.88647E-1	 9.82496E+1	 1.90968E-1	 9.90393E+1	 3.63164E-1	 9.91218E+1	
 2.33185E+1	 6.56672E+4	 4.97380E-1	 9.81757E+1	 1.98502E-1	 9.89871E+1	 3.75570E-1	 9.90730E+1	
 2.33351E+1	 6.51714E+4	 5.06288E-1	 9.81006E+1	 2.06066E-1	 9.89329E+1	 3.91171E-1	 9.90222E+1	
 2.33517E+1	 6.46781E+4	 5.14639E-1	 9.80242E+1	 2.13915E-1	 9.88766E+1	 4.07255E-1	 9.89695E+1	
 2.33683E+1	 6.41873E+4	 5.23147E-1	 9.79465E+1	 2.21631E-1	 9.88183E+1	 4.23952E-1	 9.89145E+1	
 2.33849E+1	 6.36990E+4	 5.31408E-1	 9.78675E+1	 2.30258E-1	 9.87577E+1	 4.38227E-1	 9.88575E+1	
 2.34015E+1	 6.32133E+4	 5.40582E-1	 9.77873E+1	 2.39058E-1	 9.86948E+1	 4.56804E-1	 9.87983E+1	
 2.34181E+1	 6.27301E+4	 5.49644E-1	 9.77056E+1	 2.48636E-1	 9.86295E+1	 4.74727E-1	 9.87367E+1	
 2.34348E+1	 6.22493E+4	 5.59372E-1	 9.76226E+1	 2.57522E-1	 9.85617E+1	 4.90097E-1	 9.86729E+1	
 2.34514E+1	 6.17711E+4	 5.68579E-1	 9.75382E+1	 2.66840E-1	 9.84914E+1	 5.09629E-1	 9.86068E+1	
 2.34680E+1	 6.12954E+4	 5.78521E-1	 9.74523E+1	 2.75549E-1	 9.84187E+1	 5.28649E-1	 9.85381E+1	
 2.34846E+1	 6.08221E+4	 5.87904E-1	 9.73650E+1	 2.85113E-1	 9.83436E+1	 5.48619E-1	 9.84669E+1	
 2.35012E+1	 6.03514E+4	 5.97942E-1	 9.72762E+1	 2.93999E-1	 9.82660E+1	 5.70393E-1	 9.83929E+1	
 2.35178E+1	 5.98832E+4	 6.06995E-1	 9.71860E+1	 3.03356E-1	 9.81860E+1	 5.90985E-1	 9.83161E+1	
 2.35344E+1	 5.94175E+4	 6.16748E-1	 9.70944E+1	 3.12565E-1	 9.81034E+1	 6.09481E-1	 9.82367E+1	
 2.35510E+1	 5.89542E+4	 6.25924E-1	 9.70013E+1	 3.22071E-1	 9.80184E+1	 6.32641E-1	 9.81546E+1	
 2.35676E+1	 5.84935E+4	 6.35438E-1	 9.69069E+1	 3.31716E-1	 9.79308E+1	 6.55113E-1	 9.80694E+1	
 2.35842E+1	 5.80352E+4	 6.44664E-1	 9.68111E+1	 3.42614E-1	 9.78404E+1	 6.74930E-1	 9.79815E+1	
 2.36008E+1	 5.75794E+4	 6.54607E-1	 9.67138E+1	 3.53073E-1	 9.77472E+1	 6.98988E-1	 9.78906E+1	
 2.36174E+1	 5.71261E+4	 6.64050E-1	 9.66151E+1	 3.64103E-1	 9.76511E+1	 7.23548E-1	 9.77965E+1	
 2.36340E+1	 5.66753E+4	 6.74468E-1	 9.65148E+1	 3.74110E-1	 9.75522E+1	 7.44858E-1	 9.76994E+1	
 2.36506E+1	 5.62270E+4	 6.84426E-1	 9.64131E+1	 3.84529E-1	 9.74505E+1	 7.66028E-1	 9.75995E+1	
 2.36673E+1	 5.57811E+4	 6.95661E-1	 9.63098E+1	 3.94787E-1	 9.73461E+1	 7.93181E-1	 9.74964E+1	
 2.36839E+1	 5.53377E+4	 7.06246E-1	 9.62048E+1	 4.05136E-1	 9.72389E+1	 8.20535E-1	 9.73897E+1	
 2.37005E+1	 5.48967E+4	 7.17438E-1	 9.60982E+1	 4.15306E-1	 9.71290E+1	 8.44449E-1	 9.72796E+1	
 2.37171E+1	 5.44583E+4	 7.28638E-1	 9.59900E+1	 4.26520E-1	 9.70162E+1	 8.73458E-1	 9.71660E+1	
 2.37337E+1	 5.40223E+4	 7.41190E-1	 9.58799E+1	 4.37414E-1	 9.69004E+1	 9.08222E-1	 9.70482E+1	
 2.37503E+1	 5.35887E+4	 7.53619E-1	 9.57680E+1	 4.49391E-1	 9.67816E+1	 9.35615E-1	 9.69263E+1	
 2.37669E+1	 5.31576E+4	 7.67753E-1	 9.56541E+1	 4.61569E-1	 9.66595E+1	 9.67720E-1	 9.68004E+1	
 2.37835E+1	 5.27289E+4	 7.81482E-1	 9.55381E+1	 4.73797E-1	 9.65342E+1	 9.99098E-1	 9.66703E+1	
 2.38001E+1	 5.23027E+4	 7.95790E-1	 9.54201E+1	 4.85727E-1	 9.64056E+1	 1.02693E+0	 9.65364E+1	
 2.38167E+1	 5.18790E+4	 8.09703E-1	 9.52999E+1	 4.98557E-1	 9.62737E+1	 1.06115E+0	 9.63983E+1	
 2.38333E+1	 5.14576E+4	 8.24407E-1	 9.51775E+1	 5.11186E-1	 9.61384E+1	 1.09544E+0	 9.62557E+1	
 2.38499E+1	 5.10387E+4	 8.38423E-1	 9.50530E+1	 5.24745E-1	 9.59996E+1	 1.12529E+0	 9.61088E+1	
 2.38665E+1	 5.06223E+4	 8.53308E-1	 9.49264E+1	 5.37395E-1	 9.58573E+1	 1.16087E+0	 9.59576E+1	
 2.38831E+1	 5.02083E+4	 8.67659E-1	 9.47975E+1	 5.50719E-1	 9.57115E+1	 1.19769E+0	 9.58017E+1	
 2.38997E+1	 4.97966E+4	 8.83806E-1	 9.46664E+1	 5.64046E-1	 9.55621E+1	 1.22950E+0	 9.56412E+1	
 2.39164E+1	 4.93874E+4	 8.99574E-1	 9.45329E+1	 5.77413E-1	 9.54092E+1	 1.26666E+0	 9.54761E+1	
 2.39330E+1	 4.89807E+4	 9.15776E-1	 9.43970E+1	 5.90634E-1	 9.52527E+1	 1.30515E+0	 9.53060E+1	
 2.39496E+1	 4.85763E+4	 9.32178E-1	 9.42586E+1	 6.04423E-1	 9.50925E+1	 1.34532E+0	 9.51308E+1	
 2.39662E+1	 4.81743E+4	 9.49896E-1	 9.41177E+1	 6.17829E-1	 9.49287E+1	 1.38063E+0	 9.49505E+1	
 2.39828E+1	 4.77748E+4	 9.68148E-1	 9.39741E+1	 6.31821E-1	 9.47613E+1	 1.42125E+0	 9.47652E+1	
 2.39994E+1	 4.73776E+4	 9.88108E-1	 9.38277E+1	 6.45442E-1	 9.45901E+1	 1.46170E+0	 9.45746E+1	
 2.40160E+1	 4.69828E+4	 1.00767E+0	 9.36783E+1	 6.59981E-1	 9.44152E+1	 1.49685E+0	 9.43789E+1	
 2.40326E+1	 4.65905E+4	 1.02801E+0	 9.35259E+1	 6.74187E-1	 9.42364E+1	 1.53764E+0	 9.41783E+1	
 2.40492E+1	 4.62005E+4	 1.04704E+0	 9.33705E+1	 6.89329E-1	 9.40537E+1	 1.58728E+0	 9.39716E+1	
 2.40658E+1	 4.58128E+4	 1.06686E+0	 9.32122E+1	 7.03894E-1	 9.38671E+1	 1.62865E+0	 9.37590E+1	
 2.40824E+1	 4.54276E+4	 1.08616E+0	 9.30511E+1	 7.19076E-1	 9.36764E+1	 1.67362E+0	 9.35406E+1	
 2.40990E+1	 4.50447E+4	 1.10717E+0	 9.28868E+1	 7.33643E-1	 9.34817E+1	 1.71981E+0	 9.33162E+1	
 2.41156E+1	 4.46642E+4	 1.12805E+0	 9.27195E+1	 7.48940E-1	 9.32831E+1	 1.75944E+0	 9.30861E+1	
 2.41322E+1	 4.42860E+4	 1.15041E+0	 9.25489E+1	 7.63605E-1	 9.30804E+1	 1.80466E+0	 9.28505E+1	
 2.41489E+1	 4.39102E+4	 1.17300E+0	 9.23750E+1	 7.79724E-1	 9.28736E+1	 1.85981E+0	 9.26081E+1	
 2.41655E+1	 4.35368E+4	 1.19566E+0	 9.21976E+1	 7.95829E-1	 9.26625E+1	 1.90514E+0	 9.23592E+1	
 2.41821E+1	 4.31656E+4	 1.21819E+0	 9.20169E+1	 8.11744E-1	 9.24471E+1	 1.95307E+0	 9.21040E+1	
 2.41987E+1	 4.27969E+4	 1.24191E+0	 9.18327E+1	 8.26778E-1	 9.22275E+1	 2.00270E+0	 9.18424E+1	
 2.42153E+1	 4.24304E+4	 1.26593E+0	 9.16450E+1	 8.41490E-1	 9.20040E+1	 2.04531E+0	 9.15748E+1	
 2.42319E+1	 4.20663E+4	 1.29099E+0	 9.14536E+1	 8.55686E-1	 9.17766E+1	 2.10236E+0	 9.13005E+1	
 2.42485E+1	 4.17045E+4	 1.31562E+0	 9.12584E+1	 8.70855E-1	 9.15452E+1	 2.15660E+0	 9.10189E+1	
 2.42651E+1	 4.13450E+4	 1.34140E+0	 9.10595E+1	 8.86402E-1	 9.13097E+1	 2.20133E+0	 9.07307E+1	
 2.42817E+1	 4.09879E+4	 1.36694E+0	 9.08567E+1	 9.03254E-1	 9.10699E+1	 2.24405E+0	 9.04367E+1	
 2.42983E+1	 4.06330E+4	 1.39406E+0	 9.06500E+1	 9.19790E-1	 9.08256E+1	 2.29712E+0	 9.01364E+1	
 2.43149E+1	 4.02804E+4	 1.42061E+0	 9.04393E+1	 9.36943E-1	 9.05769E+1	 2.35261E+0	 8.98289E+1	
 2.43315E+1	 3.99301E+4	 1.44830E+0	 9.02245E+1	 9.53358E-1	 9.03236E+1	 2.40094E+0	 8.95146E+1	
 2.43481E+1	 3.95822E+4	 1.47523E+0	 9.00056E+1	 9.70129E-1	 9.00658E+1	 2.45463E+0	 8.91935E+1	
 2.43647E+1	 3.92365E+4	 1.50406E+0	 8.97826E+1	 9.86722E-1	 8.98036E+1	 2.51091E+0	 8.88652E+1	
 2.43814E+1	 3.88930E+4	 1.53265E+0	 8.95552E+1	 1.00274E+0	 8.95370E+1	 2.56774E+0	 8.85293E+1	
 2.43980E+1	 3.85518E+4	 1.56126E+0	 8.93236E+1	 1.01818E+0	 8.92662E+1	 2.62745E+0	 8.81858E+1	
 2.44146E+1	 3.82129E+4	 1.58891E+0	 8.90878E+1	 1.03434E+0	 8.89912E+1	 2.68412E+0	 8.78345E+1	
 2.44312E+1	 3.78763E+4	 1.61737E+0	 8.88477E+1	 1.05026E+0	 8.87119E+1	 2.73367E+0	 8.74763E+1	
 2.44478E+1	 3.75419E+4	 1.64652E+0	 8.86034E+1	 1.06724E+0	 8.84281E+1	 2.78926E+0	 8.71111E+1	
 2.44644E+1	 3.72097E+4	 1.67609E+0	 8.83546E+1	 1.08389E+0	 8.81399E+1	 2.84682E+0	 8.67384E+1	
 2.44810E+1	 3.68798E+4	 1.70516E+0	 8.81015E+1	 1.09988E+0	 8.78473E+1	 2.89672E+0	 8.63586E+1	
 2.44976E+1	 3.65521E+4	 1.73517E+0	 8.78439E+1	 1.11529E+0	 8.75505E+1	 2.95112E+0	 8.59719E+1	
 2.45142E+1	 3.62267E+4	 1.76431E+0	 8.75819E+1	 1.13131E+0	 8.72494E+1	 3.00868E+0	 8.55777E+1	
 2.45308E+1	 3.59034E+4	 1.79409E+0	 8.73155E+1	 1.14700E+0	 8.69441E+1	 3.05902E+0	 8.51765E+1	
 2.45474E+1	 3.55824E+4	 1.82435E+0	 8.70446E+1	 1.16375E+0	 8.66345E+1	 3.10516E+0	 8.47689E+1	
 2.45640E+1	 3.52635E+4	 1.85409E+0	 8.67692E+1	 1.18014E+0	 8.63204E+1	 3.15936E+0	 8.43546E+1	
 2.45806E+1	 3.49469E+4	 1.88241E+0	 8.64895E+1	 1.19619E+0	 8.60020E+1	 3.21627E+0	 8.39330E+1	
 2.45972E+1	 3.46325E+4	 1.91125E+0	 8.62055E+1	 1.21175E+0	 8.56794E+1	 3.26559E+0	 8.35044E+1	
 2.46138E+1	 3.43202E+4	 1.93916E+0	 8.59172E+1	 1.22760E+0	 8.53525E+1	 3.31804E+0	 8.30690E+1	
 2.46305E+1	 3.40101E+4	 1.96800E+0	 8.56247E+1	 1.24280E+0	 8.50215E+1	 3.38003E+0	 8.26261E+1	
 2.46471E+1	 3.37022E+4	 1.99776E+0	 8.53278E+1	 1.25847E+0	 8.46863E+1	 3.43274E+0	 8.21756E+1	
 2.46637E+1	 3.33964E+4	 2.02760E+0	 8.50264E+1	 1.27364E+0	 8.43470E+1	 3.48474E+0	 8.17182E+1	
 2.46803E+1	 3.30928E+4	 2.05640E+0	 8.47206E+1	 1.28872E+0	 8.40037E+1	 3.53828E+0	 8.12538E+1	
 2.46969E+1	 3.27913E+4	 2.08580E+0	 8.44105E+1	 1.30376E+0	 8.36563E+1	 3.58434E+0	 8.07828E+1	
 2.47135E+1	 3.24920E+4	 2.11437E+0	 8.40961E+1	 1.31945E+0	 8.33048E+1	 3.63359E+0	 8.03054E+1	
 2.47301E+1	 3.21948E+4	 2.14317E+0	 8.37773E+1	 1.33498E+0	 8.29491E+1	 3.68422E+0	 7.98215E+1	
 2.47467E+1	 3.18998E+4	 2.17143E+0	 8.34543E+1	 1.35044E+0	 8.25893E+1	 3.72784E+0	 7.93314E+1	
 2.47633E+1	 3.16068E+4	 2.19983E+0	 8.31271E+1	 1.36514E+0	 8.22254E+1	 3.77359E+0	 7.88354E+1	
 2.47799E+1	 3.13160E+4	 2.22726E+0	 8.27956E+1	 1.37960E+0	 8.18576E+1	 3.82701E+0	 7.83327E+1	
 2.47965E+1	 3.10273E+4	 2.25469E+0	 8.24601E+1	 1.39403E+0	 8.14860E+1	 3.87316E+0	 7.78236E+1	
 2.48131E+1	 3.07406E+4	 2.28174E+0	 8.21204E+1	 1.40794E+0	 8.11105E+1	 3.91720E+0	 7.73084E+1	
 2.48297E+1	 3.04561E+4	 2.30805E+0	 8.17768E+1	 1.42137E+0	 8.07314E+1	 3.96287E+0	 7.67873E+1	
 2.48463E+1	 3.01736E+4	 2.33431E+0	 8.14293E+1	 1.43472E+0	 8.03487E+1	 4.00140E+0	 7.62607E+1	
 2.48630E+1	 2.98932E+4	 2.36117E+0	 8.10777E+1	 1.44792E+0	 7.99624E+1	 4.03534E+0	 7.57292E+1	
 2.48796E+1	 2.96149E+4	 2.38769E+0	 8.07222E+1	 1.46135E+0	 7.95726E+1	 4.08008E+0	 7.51926E+1	
 2.48962E+1	 2.93386E+4	 2.41372E+0	 8.03627E+1	 1.47469E+0	 7.91792E+1	 4.12536E+0	 7.46499E+1	
 2.49128E+1	 2.90644E+4	 2.43848E+0	 7.99995E+1	 1.48814E+0	 7.87822E+1	 4.15991E+0	 7.41021E+1	
 2.49294E+1	 2.87922E+4	 2.46249E+0	 7.96325E+1	 1.50121E+0	 7.83816E+1	 4.19607E+0	 7.35495E+1	
 2.49460E+1	 2.85220E+4	 2.48575E+0	 7.92621E+1	 1.51390E+0	 7.79776E+1	 4.23366E+0	 7.29921E+1	
 2.49626E+1	 2.82539E+4	 2.50908E+0	 7.88881E+1	 1.52606E+0	 7.75702E+1	 4.26532E+0	 7.24301E+1	
 2.49792E+1	 2.79878E+4	 2.53220E+0	 7.85107E+1	 1.53801E+0	 7.71597E+1	 4.29734E+0	 7.18638E+1	
 2.49958E+1	 2.77237E+4	 2.55496E+0	 7.81299E+1	 1.54981E+0	 7.67459E+1	 4.33134E+0	 7.12932E+1	
 2.50124E+1	 2.74616E+4	 2.57685E+0	 7.77457E+1	 1.56147E+0	 7.63290E+1	 4.36371E+0	 7.07183E+1	
 2.50290E+1	 2.72014E+4	 2.59811E+0	 7.73582E+1	 1.57267E+0	 7.59091E+1	 4.39582E+0	 7.01390E+1	
 2.50456E+1	 2.69433E+4	 2.61887E+0	 7.69676E+1	 1.58324E+0	 7.54862E+1	 4.42543E+0	 6.95557E+1	
 2.50622E+1	 2.66871E+4	 2.64014E+0	 7.65739E+1	 1.59345E+0	 7.50605E+1	 4.45040E+0	 6.89688E+1	
 2.50788E+1	 2.64330E+4	 2.66196E+0	 7.61770E+1	 1.60303E+0	 7.46322E+1	 4.47506E+0	 6.83785E+1	
 2.50955E+1	 2.61807E+4	 2.68288E+0	 7.57768E+1	 1.61244E+0	 7.42013E+1	 4.50047E+0	 6.77850E+1	
 2.51121E+1	 2.59304E+4	 2.70328E+0	 7.53736E+1	 1.62225E+0	 7.37679E+1	 4.52206E+0	 6.71884E+1	
 2.51287E+1	 2.56821E+4	 2.72312E+0	 7.49673E+1	 1.63226E+0	 7.33318E+1	 4.54229E+0	 6.65890E+1	
 2.51453E+1	 2.54357E+4	 2.74197E+0	 7.45582E+1	 1.64235E+0	 7.28930E+1	 4.56501E+0	 6.59867E+1	
 2.51619E+1	 2.51912E+4	 2.76019E+0	 7.41462E+1	 1.65213E+0	 7.24516E+1	 4.58481E+0	 6.53817E+1	
 2.51785E+1	 2.49486E+4	 2.77875E+0	 7.37316E+1	 1.66141E+0	 7.20076E+1	 4.59968E+0	 6.47743E+1	
 2.51951E+1	 2.47080E+4	 2.79688E+0	 7.33141E+1	 1.67026E+0	 7.15612E+1	 4.61537E+0	 6.41650E+1	
 2.52117E+1	 2.44692E+4	 2.81440E+0	 7.28940E+1	 1.67822E+0	 7.11125E+1	 4.63120E+0	 6.35535E+1	
 2.52283E+1	 2.42324E+4	 2.83134E+0	 7.24714E+1	 1.68573E+0	 7.06617E+1	 4.64363E+0	 6.29402E+1	
 2.52449E+1	 2.39974E+4	 2.84748E+0	 7.20462E+1	 1.69290E+0	 7.02090E+1	 4.65486E+0	 6.23253E+1	
 2.52615E+1	 2.37643E+4	 2.86315E+0	 7.16187E+1	 1.69972E+0	 6.97544E+1	 4.66563E+0	 6.17090E+1	
 2.52781E+1	 2.35330E+4	 2.87884E+0	 7.11888E+1	 1.70612E+0	 6.92980E+1	 4.67386E+0	 6.10914E+1	
 2.52947E+1	 2.33036E+4	 2.89468E+0	 7.07565E+1	 1.71243E+0	 6.88400E+1	 4.68087E+0	 6.04728E+1	
 2.53113E+1	 2.30761E+4	 2.91058E+0	 7.03219E+1	 1.71838E+0	 6.83802E+1	 4.68741E+0	 5.98533E+1	
 2.53280E+1	 2.28503E+4	 2.92517E+0	 6.98850E+1	 1.72415E+0	 6.79190E+1	 4.69207E+0	 5.92330E+1	
 2.53446E+1	 2.26265E+4	 2.93903E+0	 6.94460E+1	 1.72999E+0	 6.74561E+1	 4.69527E+0	 5.86123E+1	
 2.53612E+1	 2.24044E+4	 2.95225E+0	 6.90049E+1	 1.73582E+0	 6.69917E+1	 4.69747E+0	 5.79912E+1	
 2.53778E+1	 2.21841E+4	 2.96511E+0	 6.85619E+1	 1.74143E+0	 6.65258E+1	 4.69823E+0	 5.73698E+1	
 2.53944E+1	 2.19657E+4	 2.97758E+0	 6.81170E+1	 1.74691E+0	 6.60583E+1	 4.69726E+0	 5.67485E+1	
 2.54110E+1	 2.17490E+4	 2.99012E+0	 6.76702E+1	 1.75207E+0	 6.55895E+1	 4.69483E+0	 5.61275E+1	
 2.54276E+1	 2.15342E+4	 3.00260E+0	 6.72216E+1	 1.75720E+0	 6.51193E+1	 4.69162E+0	 5.55068E+1	
 2.54442E+1	 2.13211E+4	 3.01537E+0	 6.67710E+1	 1.76165E+0	 6.46478E+1	 4.68758E+0	 5.48865E+1	
 2.54608E+1	 2.11097E+4	 3.02740E+0	 6.63186E+1	 1.76528E+0	 6.41752E+1	 4.68176E+0	 5.42670E+1	
 2.54774E+1	 2.09001E+4	 3.03930E+0	 6.58644E+1	 1.76823E+0	 6.37017E+1	 4.67424E+0	 5.36483E+1	
 2.54940E+1	 2.06923E+4	 3.05088E+0	 6.54085E+1	 1.77087E+0	 6.32275E+1	 4.66696E+0	 5.30306E+1	
 2.55106E+1	 2.04862E+4	 3.06206E+0	 6.49508E+1	 1.77347E+0	 6.27525E+1	 4.65841E+0	 5.24139E+1	
 2.55272E+1	 2.02819E+4	 3.07204E+0	 6.44916E+1	 1.77613E+0	 6.22769E+1	 4.64773E+0	 5.17985E+1	
 2.55438E+1	 2.00792E+4	 3.08118E+0	 6.40309E+1	 1.77845E+0	 6.18006E+1	 4.63729E+0	 5.11845E+1	
 2.55604E+1	 1.98783E+4	 3.08929E+0	 6.35689E+1	 1.78020E+0	 6.13238E+1	 4.62551E+0	 5.05720E+1	
 2.55771E+1	 1.96791E+4	 3.09710E+0	 6.31058E+1	 1.78109E+0	 6.08466E+1	 4.61091E+0	 4.99612E+1	
 2.55937E+1	 1.94815E+4	 3.10411E+0	 6.26415E+1	 1.78163E+0	 6.03692E+1	 4.59541E+0	 4.93524E+1	
 2.56103E+1	 1.92857E+4	 3.11083E+0	 6.21762E+1	 1.78245E+0	 5.98916E+1	 4.57831E+0	 4.87458E+1	
 2.56269E+1	 1.90915E+4	 3.11738E+0	 6.17100E+1	 1.78383E+0	 5.94137E+1	 4.56060E+0	 4.81415E+1	
 2.56435E+1	 1.88990E+4	 3.12397E+0	 6.12427E+1	 1.78541E+0	 5.89355E+1	 4.54429E+0	 4.75394E+1	
 2.56601E+1	 1.87082E+4	 3.13042E+0	 6.07744E+1	 1.78646E+0	 5.84568E+1	 4.52718E+0	 4.69395E+1	
 2.56767E+1	 1.85189E+4	 3.13662E+0	 6.03053E+1	 1.78657E+0	 5.79781E+1	 4.50702E+0	 4.63421E+1	
 2.56933E+1	 1.83314E+4	 3.14215E+0	 5.98352E+1	 1.78610E+0	 5.74993E+1	 4.48773E+0	 4.57473E+1	
 2.57099E+1	 1.81454E+4	 3.14710E+0	 5.93643E+1	 1.78556E+0	 5.70208E+1	 4.46625E+0	 4.51552E+1	
 2.57265E+1	 1.79611E+4	 3.15110E+0	 5.88928E+1	 1.78523E+0	 5.65423E+1	 4.44031E+0	 4.45662E+1	
 2.57431E+1	 1.77784E+4	 3.15451E+0	 5.84207E+1	 1.78508E+0	 5.60639E+1	 4.41927E+0	 4.39804E+1	
 2.57597E+1	 1.75973E+4	 3.15728E+0	 5.79482E+1	 1.78484E+0	 5.55855E+1	 4.39957E+0	 4.33972E+1	
 2.57763E+1	 1.74178E+4	 3.16000E+0	 5.74752E+1	 1.78434E+0	 5.51073E+1	 4.37733E+0	 4.28168E+1	
 2.57929E+1	 1.72398E+4	 3.16259E+0	 5.70019E+1	 1.78353E+0	 5.46292E+1	 4.35118E+0	 4.22396E+1	
 2.58096E+1	 1.70634E+4	 3.16489E+0	 5.65282E+1	 1.78233E+0	 5.41514E+1	 4.32780E+0	 4.16657E+1	
 2.58262E+1	 1.68886E+4	 3.16610E+0	 5.60542E+1	 1.78066E+0	 5.36739E+1	 4.30219E+0	 4.10950E+1	
 2.58428E+1	 1.67154E+4	 3.16610E+0	 5.55801E+1	 1.77856E+0	 5.31970E+1	 4.27076E+0	 4.05281E+1	
 2.58594E+1	 1.65437E+4	 3.16504E+0	 5.51061E+1	 1.77599E+0	 5.27207E+1	 4.24607E+0	 3.99649E+1	
 2.58760E+1	 1.63735E+4	 3.16364E+0	 5.46323E+1	 1.77309E+0	 5.22452E+1	 4.22118E+0	 3.94050E+1	
 2.58926E+1	 1.62049E+4	 3.16234E+0	 5.41587E+1	 1.77004E+0	 5.17704E+1	 4.19172E+0	 3.88487E+1	
 2.59092E+1	 1.60377E+4	 3.16113E+0	 5.36853E+1	 1.76705E+0	 5.12964E+1	 4.16256E+0	 3.82962E+1	
 2.59258E+1	 1.58721E+4	 3.15971E+0	 5.32121E+1	 1.76391E+0	 5.08233E+1	 4.13141E+0	 3.77478E+1	
 2.59424E+1	 1.57080E+4	 3.15764E+0	 5.27391E+1	 1.76058E+0	 5.03510E+1	 4.09945E+0	 3.72035E+1	
 2.59590E+1	 1.55453E+4	 3.15482E+0	 5.22665E+1	 1.75690E+0	 4.98797E+1	 4.07020E+0	 3.66633E+1	
 2.59756E+1	 1.53842E+4	 3.15114E+0	 5.17944E+1	 1.75319E+0	 4.94094E+1	 4.04162E+0	 3.61268E+1	
 2.59922E+1	 1.52245E+4	 3.14701E+0	 5.13229E+1	 1.74935E+0	 4.89401E+1	 4.00806E+0	 3.55945E+1	
 2.60088E+1	 1.50663E+4	 3.14240E+0	 5.08520E+1	 1.74577E+0	 4.84717E+1	 3.97708E+0	 3.50665E+1	
 2.60254E+1	 1.49095E+4	 3.13791E+0	 5.03818E+1	 1.74200E+0	 4.80044E+1	 3.94768E+0	 3.45425E+1	
 2.60421E+1	 1.47541E+4	 3.13343E+0	 4.99123E+1	 1.73824E+0	 4.75380E+1	 3.91348E+0	 3.40226E+1	
 2.60587E+1	 1.46002E+4	 3.12868E+0	 4.94435E+1	 1.73386E+0	 4.70728E+1	 3.88144E+0	 3.35072E+1	
 2.60753E+1	 1.44478E+4	 3.12330E+0	 4.89754E+1	 1.72871E+0	 4.66088E+1	 3.85358E+0	 3.29957E+1	
 2.60919E+1	 1.42967E+4	 3.11753E+0	 4.85082E+1	 1.72286E+0	 4.61463E+1	 3.82050E+0	 3.24882E+1	
 2.61085E+1	 1.41470E+4	 3.11108E+0	 4.80419E+1	 1.71734E+0	 4.56853E+1	 3.77854E+0	 3.19857E+1	
 2.61251E+1	 1.39987E+4	 3.10455E+0	 4.75765E+1	 1.71209E+0	 4.52258E+1	 3.74648E+0	 3.14881E+1	
 2.61417E+1	 1.38519E+4	 3.09730E+0	 4.71122E+1	 1.70767E+0	 4.47676E+1	 3.71446E+0	 3.09947E+1	
 2.61583E+1	 1.37064E+4	 3.09028E+0	 4.66490E+1	 1.70351E+0	 4.43105E+1	 3.67620E+0	 3.05060E+1	
 2.61749E+1	 1.35622E+4	 3.08288E+0	 4.61868E+1	 1.69908E+0	 4.38546E+1	 3.64248E+0	 3.00220E+1	
 2.61915E+1	 1.34194E+4	 3.07554E+0	 4.57258E+1	 1.69398E+0	 4.33999E+1	 3.61034E+0	 2.95424E+1	
 2.62081E+1	 1.32780E+4	 3.06775E+0	 4.52658E+1	 1.68848E+0	 4.29467E+1	 3.57217E+0	 2.90675E+1	
 2.62247E+1	 1.31379E+4	 3.06020E+0	 4.48071E+1	 1.68218E+0	 4.24950E+1	 3.53805E+0	 2.85973E+1	
 2.62413E+1	 1.29991E+4	 3.05199E+0	 4.43495E+1	 1.67571E+0	 4.20451E+1	 3.50601E+0	 2.81315E+1	
 2.62579E+1	 1.28617E+4	 3.04409E+0	 4.38931E+1	 1.66895E+0	 4.15969E+1	 3.46765E+0	 2.76703E+1	
 2.62745E+1	 1.27256E+4	 3.03553E+0	 4.34379E+1	 1.66216E+0	 4.11505E+1	 3.43256E+0	 2.72140E+1	
 2.62912E+1	 1.25907E+4	 3.02681E+0	 4.29840E+1	 1.65509E+0	 4.07060E+1	 3.40039E+0	 2.67622E+1	
 2.63078E+1	 1.24572E+4	 3.01722E+0	 4.25316E+1	 1.64864E+0	 4.02634E+1	 3.36275E+0	 2.63150E+1	
 2.63244E+1	 1.23250E+4	 3.00792E+0	 4.20805E+1	 1.64193E+0	 3.98224E+1	 3.32777E+0	 2.58725E+1	
 2.63410E+1	 1.21940E+4	 2.99914E+0	 4.16307E+1	 1.63571E+0	 3.93832E+1	 3.29618E+0	 2.54345E+1	
 2.63576E+1	 1.20643E+4	 2.99093E+0	 4.11823E+1	 1.62880E+0	 3.89458E+1	 3.25857E+0	 2.50011E+1	
 2.63742E+1	 1.19358E+4	 2.98232E+0	 4.07351E+1	 1.62155E+0	 3.85103E+1	 3.21979E+0	 2.45727E+1	
 2.63908E+1	 1.18086E+4	 2.97356E+0	 4.02892E+1	 1.61382E+0	 3.80767E+1	 3.18622E+0	 2.41491E+1	
 2.64074E+1	 1.16827E+4	 2.96381E+0	 3.98447E+1	 1.60667E+0	 3.76452E+1	 3.15450E+0	 2.37298E+1	
 2.64240E+1	 1.15579E+4	 2.95419E+0	 3.94016E+1	 1.59960E+0	 3.72156E+1	 3.11643E+0	 2.33151E+1	
 2.64406E+1	 1.14344E+4	 2.94392E+0	 3.89601E+1	 1.59294E+0	 3.67878E+1	 3.08224E+0	 2.29052E+1	
 2.64572E+1	 1.13121E+4	 2.93406E+0	 3.85200E+1	 1.58538E+0	 3.63619E+1	 3.05020E+0	 2.24997E+1	
 2.64738E+1	 1.11910E+4	 2.92353E+0	 3.80814E+1	 1.57774E+0	 3.59381E+1	 3.00601E+0	 2.20992E+1	
 2.64904E+1	 1.10711E+4	 2.91354E+0	 3.76444E+1	 1.56945E+0	 3.55164E+1	 2.97285E+0	 2.17038E+1	
 2.65070E+1	 1.09524E+4	 2.90277E+0	 3.72090E+1	 1.56185E+0	 3.50968E+1	 2.94281E+0	 2.13126E+1	
 2.65237E+1	 1.08348E+4	 2.89221E+0	 3.67751E+1	 1.55382E+0	 3.46793E+1	 2.90648E+0	 2.09258E+1	
 2.65403E+1	 1.07185E+4	 2.88150E+0	 3.63429E+1	 1.54654E+0	 3.42639E+1	 2.87143E+0	 2.05437E+1	
 2.65569E+1	 1.06032E+4	 2.87091E+0	 3.59122E+1	 1.53910E+0	 3.38504E+1	 2.83510E+0	 2.01664E+1	
 2.65735E+1	 1.04892E+4	 2.86010E+0	 3.54832E+1	 1.53161E+0	 3.34389E+1	 2.79842E+0	 1.97939E+1	
 2.65901E+1	 1.03763E+4	 2.84970E+0	 3.50557E+1	 1.52341E+0	 3.30296E+1	 2.76474E+0	 1.94260E+1	
 2.66067E+1	 1.02645E+4	 2.83863E+0	 3.46298E+1	 1.51516E+0	 3.26224E+1	 2.73455E+0	 1.90623E+1	
 2.66233E+1	 1.01538E+4	 2.82757E+0	 3.42056E+1	 1.50667E+0	 3.22175E+1	 2.69832E+0	 1.87031E+1	
 2.66399E+1	 1.00442E+4	 2.81542E+0	 3.37831E+1	 1.49887E+0	 3.18148E+1	 2.66341E+0	 1.83485E+1	
 2.66565E+1	 9.93579E+3	 2.80392E+0	 3.33624E+1	 1.49071E+0	 3.14142E+1	 2.62988E+0	 1.79985E+1	
 2.66731E+1	 9.82844E+3	 2.79210E+0	 3.29435E+1	 1.48283E+0	 3.10157E+1	 2.60117E+0	 1.76526E+1	
 2.66897E+1	 9.72218E+3	 2.78154E+0	 3.25262E+1	 1.47389E+0	 3.06195E+1	 2.56493E+0	 1.73109E+1	
 2.67063E+1	 9.61700E+3	 2.77035E+0	 3.21106E+1	 1.46544E+0	 3.02257E+1	 2.53269E+0	 1.69738E+1	
 2.67229E+1	 9.51289E+3	 2.75963E+0	 3.16965E+1	 1.45648E+0	 2.98342E+1	 2.50338E+0	 1.66408E+1	
 2.67395E+1	 9.40984E+3	 2.74740E+0	 3.12843E+1	 1.44826E+0	 2.94449E+1	 2.46175E+0	 1.63125E+1	
 2.67562E+1	 9.30785E+3	 2.73514E+0	 3.08738E+1	 1.43914E+0	 2.90580E+1	 2.43090E+0	 1.59890E+1	
 2.67728E+1	 9.20691E+3	 2.72267E+0	 3.04652E+1	 1.43042E+0	 2.86735E+1	 2.40221E+0	 1.56694E+1	
 2.67894E+1	 9.10700E+3	 2.71054E+0	 3.00584E+1	 1.42141E+0	 2.82914E+1	 2.36703E+0	 1.53540E+1	
 2.68060E+1	 9.00813E+3	 2.69757E+0	 2.96535E+1	 1.41303E+0	 2.79116E+1	 2.33570E+0	 1.50430E+1	
 2.68226E+1	 8.91027E+3	 2.68537E+0	 2.92505E+1	 1.40434E+0	 2.75341E+1	 2.30744E+0	 1.47360E+1	
 2.68392E+1	 8.81343E+3	 2.67248E+0	 2.88494E+1	 1.39640E+0	 2.71588E+1	 2.27292E+0	 1.44331E+1	
 2.68558E+1	 8.71759E+3	 2.66090E+0	 2.84501E+1	 1.38780E+0	 2.67857E+1	 2.24185E+0	 1.41345E+1	
 2.68724E+1	 8.62274E+3	 2.64764E+0	 2.80527E+1	 1.37918E+0	 2.64149E+1	 2.21426E+0	 1.38399E+1	
 2.68890E+1	 8.52889E+3	 2.63475E+0	 2.76572E+1	 1.37063E+0	 2.60465E+1	 2.18039E+0	 1.35492E+1	
 2.69056E+1	 8.43601E+3	 2.62061E+0	 2.72638E+1	 1.36237E+0	 2.56803E+1	 2.14882E+0	 1.32630E+1	
 2.69222E+1	 8.34411E+3	 2.60643E+0	 2.68724E+1	 1.35351E+0	 2.53164E+1	 2.12192E+0	 1.29806E+1	
 2.69388E+1	 8.25317E+3	 2.59125E+0	 2.64833E+1	 1.34509E+0	 2.49548E+1	 2.08888E+0	 1.27021E+1	
 2.69554E+1	 8.16319E+3	 2.57788E+0	 2.60963E+1	 1.33566E+0	 2.45955E+1	 2.05761E+0	 1.24279E+1	
 2.69720E+1	 8.07415E+3	 2.56321E+0	 2.57114E+1	 1.32635E+0	 2.42388E+1	 2.03178E+0	 1.21575E+1	
 2.69886E+1	 7.98605E+3	 2.55005E+0	 2.53286E+1	 1.31695E+0	 2.38847E+1	 2.00002E+0	 1.18909E+1	
 2.70053E+1	 7.89889E+3	 2.53525E+0	 2.49479E+1	 1.30820E+0	 2.35329E+1	 1.96719E+0	 1.16285E+1	
 2.70219E+1	 7.81264E+3	 2.52030E+0	 2.45694E+1	 1.29887E+0	 2.31836E+1	 1.93829E+0	 1.13703E+1	
 2.70385E+1	 7.72732E+3	 2.50346E+0	 2.41933E+1	 1.29031E+0	 2.28366E+1	 1.91298E+0	 1.11156E+1	
 2.70551E+1	 7.64290E+3	 2.48737E+0	 2.38196E+1	 1.28021E+0	 2.24922E+1	 1.88044E+0	 1.08648E+1	
 2.70717E+1	 7.55938E+3	 2.47232E+0	 2.34483E+1	 1.27080E+0	 2.21504E+1	 1.85146E+0	 1.06180E+1	
 2.70883E+1	 7.47675E+3	 2.45844E+0	 2.30792E+1	 1.26074E+0	 2.18111E+1	 1.82624E+0	 1.03748E+1	
 2.71049E+1	 7.39500E+3	 2.44325E+0	 2.27122E+1	 1.25168E+0	 2.14745E+1	 1.79395E+0	 1.01354E+1	
 2.71215E+1	 7.31414E+3	 2.42861E+0	 2.23474E+1	 1.24207E+0	 2.11403E+1	 1.76467E+0	 9.90006E+0	
 2.71381E+1	 7.23414E+3	 2.41167E+0	 2.19851E+1	 1.23316E+0	 2.08087E+1	 1.73989E+0	 9.66831E+0	
 2.71547E+1	 7.15500E+3	 2.39512E+0	 2.16252E+1	 1.22292E+0	 2.04796E+1	 1.70953E+0	 9.44021E+0	
 2.71713E+1	 7.07672E+3	 2.37863E+0	 2.12678E+1	 1.21352E+0	 2.01531E+1	 1.68113E+0	 9.21599E+0	
 2.71879E+1	 6.99928E+3	 2.36290E+0	 2.09128E+1	 1.20412E+0	 1.98291E+1	 1.65770E+0	 8.99521E+0	
 2.72045E+1	 6.92268E+3	 2.34678E+0	 2.05602E+1	 1.19522E+0	 1.95076E+1	 1.62852E+0	 8.77790E+0	
 2.72211E+1	 6.84691E+3	 2.33152E+0	 2.02100E+1	 1.18583E+0	 1.91886E+1	 1.60019E+0	 8.56439E+0	
 2.72378E+1	 6.77196E+3	 2.31548E+0	 1.98621E+1	 1.17680E+0	 1.88720E+1	 1.57151E+0	 8.35466E+0	
 2.72544E+1	 6.69784E+3	 2.30026E+0	 1.95165E+1	 1.16698E+0	 1.85579E+1	 1.54893E+0	 8.14831E+0	
 2.72710E+1	 6.62452E+3	 2.28312E+0	 1.91734E+1	 1.15778E+0	 1.82464E+1	 1.51989E+0	 7.94537E+0	
 2.72876E+1	 6.55200E+3	 2.26683E+0	 1.88327E+1	 1.14775E+0	 1.79375E+1	 1.49454E+0	 7.74604E+0	
 2.73042E+1	 6.48027E+3	 2.24841E+0	 1.84947E+1	 1.13861E+0	 1.76311E+1	 1.47299E+0	 7.54980E+0	
 2.73208E+1	 6.40933E+3	 2.23165E+0	 1.81593E+1	 1.12860E+0	 1.73273E+1	 1.44478E+0	 7.35686E+0	
 2.73374E+1	 6.33918E+3	 2.21323E+0	 1.78265E+1	 1.11966E+0	 1.70261E+1	 1.41849E+0	 7.16752E+0	
 2.73540E+1	 6.26979E+3	 2.19694E+0	 1.74963E+1	 1.11019E+0	 1.67273E+1	 1.39136E+0	 6.98171E+0	
 2.73706E+1	 6.20117E+3	 2.17898E+0	 1.71687E+1	 1.10167E+0	 1.64309E+1	 1.36335E+0	 6.79955E+0	
 2.73872E+1	 6.13331E+3	 2.16314E+0	 1.68436E+1	 1.09183E+0	 1.61370E+1	 1.33812E+0	 6.62091E+0	
 2.74038E+1	 6.06620E+3	 2.14463E+0	 1.65211E+1	 1.08186E+0	 1.58457E+1	 1.31687E+0	 6.44534E+0	
 2.74204E+1	 5.99984E+3	 2.12787E+0	 1.62013E+1	 1.07172E+0	 1.55571E+1	 1.29037E+0	 6.27293E+0	
 2.74370E+1	 5.93421E+3	 2.11014E+0	 1.58840E+1	 1.06229E+0	 1.52712E+1	 1.26518E+0	 6.10394E+0	
 2.74536E+1	 5.86931E+3	 2.09259E+0	 1.55693E+1	 1.05298E+0	 1.49878E+1	 1.24520E+0	 5.93793E+0	
 2.74703E+1	 5.80514E+3	 2.07328E+0	 1.52575E+1	 1.04421E+0	 1.47067E+1	 1.21427E+0	 5.77530E+0	
 2.74869E+1	 5.74168E+3	 2.05450E+0	 1.49484E+1	 1.03449E+0	 1.44282E+1	 1.19163E+0	 5.61620E+0	
 2.75035E+1	 5.67893E+3	 2.03414E+0	 1.46423E+1	 1.02492E+0	 1.41522E+1	 1.17202E+0	 5.45990E+0	
 2.75201E+1	 5.61689E+3	 2.01546E+0	 1.43391E+1	 1.01445E+0	 1.38790E+1	 1.14702E+0	 5.30655E+0	
 2.75367E+1	 5.55554E+3	 1.99539E+0	 1.40389E+1	 1.00508E+0	 1.36084E+1	 1.12369E+0	 5.15639E+0	
 2.75533E+1	 5.49489E+3	 1.97683E+0	 1.37415E+1	 9.95420E-1	 1.33403E+1	 1.10495E+0	 5.00902E+0	
 2.75699E+1	 5.43491E+3	 1.95581E+0	 1.34470E+1	 9.87027E-1	 1.30747E+1	 1.08092E+0	 4.86447E+0	
 2.75865E+1	 5.37562E+3	 1.93566E+0	 1.31557E+1	 9.77742E-1	 1.28114E+1	 1.05627E+0	 4.72314E+0	
 2.76031E+1	 5.31699E+3	 1.91276E+0	 1.28676E+1	 9.68794E-1	 1.25506E+1	 1.03438E+0	 4.58490E+0	
 2.76197E+1	 5.25903E+3	 1.89190E+0	 1.25827E+1	 9.58268E-1	 1.22924E+1	 1.01568E+0	 4.44933E+0	
 2.76363E+1	 5.20173E+3	 1.86814E+0	 1.23012E+1	 9.47546E-1	 1.20370E+1	 9.91641E-1	 4.31659E+0	
 2.76529E+1	 5.14507E+3	 1.84656E+0	 1.20231E+1	 9.37067E-1	 1.17845E+1	 9.69487E-1	 4.18691E+0	
 2.76695E+1	 5.08907E+3	 1.82437E+0	 1.17483E+1	 9.27331E-1	 1.15346E+1	 9.51045E-1	 4.05991E+0	
 2.76861E+1	 5.03370E+3	 1.80296E+0	 1.14767E+1	 9.17151E-1	 1.12875E+1	 9.28143E-1	 3.93564E+0	
 2.77027E+1	 4.97896E+3	 1.77991E+0	 1.12085E+1	 9.07275E-1	 1.10430E+1	 9.06173E-1	 3.81434E+0	
 2.77194E+1	 4.92485E+3	 1.75869E+0	 1.09436E+1	 8.96011E-1	 1.08014E+1	 8.87767E-1	 3.69572E+0	
 2.77360E+1	 4.87136E+3	 1.73550E+0	 1.06820E+1	 8.85619E-1	 1.05626E+1	 8.65427E-1	 3.57978E+0	
 2.77526E+1	 4.81848E+3	 1.71405E+0	 1.04237E+1	 8.74641E-1	 1.03268E+1	 8.43525E-1	 3.46677E+0	
 2.77692E+1	 4.76621E+3	 1.68929E+0	 1.01689E+1	 8.64642E-1	 1.00937E+1	 8.22089E-1	 3.35663E+0	
 2.77858E+1	 4.71454E+3	 1.66648E+0	 9.91770E+0	 8.55068E-1	 9.86329E+0	 7.99956E-1	 3.24937E+0	
 2.78024E+1	 4.66347E+3	 1.64284E+0	 9.66994E+0	 8.45963E-1	 9.63536E+0	 7.80247E-1	 3.14487E+0	
 2.78190E+1	 4.61299E+3	 1.62032E+0	 9.42564E+0	 8.35991E-1	 9.40998E+0	 7.63103E-1	 3.04282E+0	
 2.78356E+1	 4.56309E+3	 1.59551E+0	 9.18488E+0	 8.26239E-1	 9.18725E+0	 7.43013E-1	 2.94322E+0	
 2.78522E+1	 4.51377E+3	 1.57273E+0	 8.94768E+0	 8.15510E-1	 8.96726E+0	 7.24138E-1	 2.84620E+0	
 2.78688E+1	 4.46502E+3	 1.54749E+0	 8.71408E+0	 8.05593E-1	 8.75004E+0	 7.08503E-1	 2.75147E+0	
 2.78854E+1	 4.41684E+3	 1.52282E+0	 8.48422E+0	 7.94375E-1	 8.53565E+0	 6.93211E-1	 2.65877E+0	
 2.79020E+1	 4.36922E+3	 1.49834E+0	 8.25803E+0	 7.84055E-1	 8.32415E+0	 6.73953E-1	 2.56837E+0	
 2.79186E+1	 4.32216E+3	 1.47544E+0	 8.03540E+0	 7.73054E-1	 8.11550E+0	 6.54896E-1	 2.48049E+0	
 2.79352E+1	 4.27564E+3	 1.45102E+0	 7.81630E+0	 7.62522E-1	 7.90974E+0	 6.39322E-1	 2.39491E+0	
 2.79519E+1	 4.22967E+3	 1.42847E+0	 7.60073E+0	 7.51297E-1	 7.70690E+0	 6.16423E-1	 2.31187E+0	
 2.79685E+1	 4.18423E+3	 1.40351E+0	 7.38871E+0	 7.41256E-1	 7.50690E+0	 5.99177E-1	 2.23149E+0	
 2.79851E+1	 4.13933E+3	 1.37888E+0	 7.18040E+0	 7.30183E-1	 7.30973E+0	 5.84865E-1	 2.15319E+0	
 2.80017E+1	 4.09496E+3	 1.35398E+0	 6.97580E+0	 7.19921E-1	 7.11542E+0	 5.67189E-1	 2.07701E+0	
 2.80183E+1	 4.05111E+3	 1.33021E+0	 6.77484E+0	 7.08968E-1	 6.92396E+0	 5.50233E-1	 2.00311E+0	
 2.80349E+1	 4.00777E+3	 1.30497E+0	 6.57755E+0	 6.98342E-1	 6.73538E+0	 5.36371E-1	 1.93126E+0	
 2.80515E+1	 3.96495E+3	 1.28166E+0	 6.38390E+0	 6.86936E-1	 6.54976E+0	 5.19684E-1	 1.86143E+0	
 2.80681E+1	 3.92263E+3	 1.25696E+0	 6.19384E+0	 6.76275E-1	 6.36710E+0	 5.03406E-1	 1.79377E+0	
 2.80847E+1	 3.88082E+3	 1.23428E+0	 6.00733E+0	 6.64856E-1	 6.18739E+0	 4.87340E-1	 1.72826E+0	
 2.81013E+1	 3.83949E+3	 1.21023E+0	 5.82432E+0	 6.54301E-1	 6.01063E+0	 4.71416E-1	 1.66486E+0	
 2.81179E+1	 3.79866E+3	 1.18830E+0	 5.64475E+0	 6.43227E-1	 5.83677E+0	 4.56700E-1	 1.60348E+0	
 2.81345E+1	 3.75832E+3	 1.16519E+0	 5.46855E+0	 6.33243E-1	 5.66572E+0	 4.44105E-1	 1.54391E+0	
 2.81511E+1	 3.71845E+3	 1.14371E+0	 5.29569E+0	 6.22753E-1	 5.49743E+0	 4.32328E-1	 1.48596E+0	
 2.81677E+1	 3.67906E+3	 1.11967E+0	 5.12624E+0	 6.13125E-1	 5.33182E+0	 4.18410E-1	 1.42970E+0	
 2.81844E+1	 3.64014E+3	 1.09611E+0	 4.96035E+0	 6.02093E-1	 5.16899E+0	 4.02202E-1	 1.37544E+0	
 2.82010E+1	 3.60169E+3	 1.07204E+0	 4.79803E+0	 5.91350E-1	 5.00907E+0	 3.90504E-1	 1.32302E+0	
 2.82176E+1	 3.56369E+3	 1.04880E+0	 4.63925E+0	 5.80010E-1	 4.85211E+0	 3.77117E-1	 1.27226E+0	
 2.82342E+1	 3.52616E+3	 1.02554E+0	 4.48395E+0	 5.68863E-1	 4.69817E+0	 3.64071E-1	 1.22324E+0	
 2.82508E+1	 3.48907E+3	 1.00392E+0	 4.33201E+0	 5.57365E-1	 4.54726E+0	 3.53214E-1	 1.17581E+0	
 2.82674E+1	 3.45243E+3	 9.81237E-1	 4.18339E+0	 5.46727E-1	 4.39932E+0	 3.40839E-1	 1.12992E+0	
 2.82840E+1	 3.41623E+3	 9.59562E-1	 4.03809E+0	 5.35874E-1	 4.25425E+0	 3.26905E-1	 1.08576E+0	
 2.83006E+1	 3.38046E+3	 9.35859E-1	 3.89619E+0	 5.25867E-1	 4.11198E+0	 3.16496E-1	 1.04321E+0	
 2.83172E+1	 3.34513E+3	 9.13512E-1	 3.75773E+0	 5.15151E-1	 3.97249E+0	 3.04863E-1	 1.00212E+0	
 2.83338E+1	 3.31023E+3	 8.90340E-1	 3.62268E+0	 5.04797E-1	 3.83582E+0	 2.93662E-1	 9.62545E-1	
 2.83504E+1	 3.27574E+3	 8.69457E-1	 3.49093E+0	 4.93182E-1	 3.70210E+0	 2.84379E-1	 9.24321E-1	
 2.83670E+1	 3.24168E+3	 8.46933E-1	 3.36243E+0	 4.81267E-1	 3.57152E+0	 2.71380E-1	 8.87570E-1	
 2.83836E+1	 3.20803E+3	 8.26170E-1	 3.23717E+0	 4.69048E-1	 3.44418E+0	 2.60344E-1	 8.52409E-1	
 2.84002E+1	 3.17479E+3	 8.05035E-1	 3.11505E+0	 4.57551E-1	 3.32002E+0	 2.51375E-1	 8.18570E-1	
 2.84169E+1	 3.14195E+3	 7.85032E-1	 2.99601E+0	 4.45823E-1	 3.19898E+0	 2.41055E-1	 7.86007E-1	
 2.84335E+1	 3.10952E+3	 7.64012E-1	 2.88003E+0	 4.35249E-1	 3.08092E+0	 2.31194E-1	 7.54778E-1	
 2.84501E+1	 3.07748E+3	 7.44342E-1	 2.76711E+0	 4.24419E-1	 2.96572E+0	 2.23525E-1	 7.24709E-1	
 2.84667E+1	 3.04583E+3	 7.23815E-1	 2.65719E+0	 4.14324E-1	 2.85334E+0	 2.16481E-1	 6.95613E-1	
 2.84833E+1	 3.01458E+3	 7.04729E-1	 2.55024E+0	 4.03627E-1	 2.74373E+0	 2.06090E-1	 6.67669E-1	
 2.84999E+1	 2.98370E+3	 6.83818E-1	 2.44629E+0	 3.93110E-1	 2.63697E+0	 1.97153E-1	 6.41004E-1	
 2.85165E+1	 2.95320E+3	 6.64139E-1	 2.34537E+0	 3.83002E-1	 2.53298E+0	 1.89724E-1	 6.15421E-1	
 2.85331E+1	 2.92308E+3	 6.44270E-1	 2.24741E+0	 3.73787E-1	 2.43157E+0	 1.80891E-1	 5.90913E-1	
 2.85497E+1	 2.89333E+3	 6.25614E-1	 2.15234E+0	 3.64540E-1	 2.33264E+0	 1.72428E-1	 5.67549E-1	
 2.85663E+1	 2.86395E+3	 6.06303E-1	 2.06011E+0	 3.55885E-1	 2.23610E+0	 1.65615E-1	 5.45195E-1	
 2.85829E+1	 2.83493E+3	 5.87210E-1	 1.97076E+0	 3.46207E-1	 2.14203E+0	 1.56645E-1	 5.23885E-1	
 2.85995E+1	 2.80627E+3	 5.68719E-1	 1.88422E+0	 3.36438E-1	 2.05055E+0	 1.48799E-1	 5.03687E-1	
 2.86161E+1	 2.77797E+3	 5.51673E-1	 1.80034E+0	 3.26047E-1	 1.96178E+0	 1.42494E-1	 4.84424E-1	
 2.86327E+1	 2.75001E+3	 5.34562E-1	 1.71901E+0	 3.15800E-1	 1.87578E+0	 1.35308E-1	 4.66054E-1	
 2.86493E+1	 2.72241E+3	 5.18563E-1	 1.64017E+0	 3.05032E-1	 1.79259E+0	 1.28316E-1	 4.48621E-1	
 2.86660E+1	 2.69515E+3	 5.01714E-1	 1.56379E+0	 2.95303E-1	 1.71215E+0	 1.22681E-1	 4.32023E-1	
 2.86826E+1	 2.66822E+3	 4.85617E-1	 1.48987E+0	 2.86033E-1	 1.63425E+0	 1.16768E-1	 4.16189E-1	
 2.86992E+1	 2.64164E+3	 4.68022E-1	 1.41847E+0	 2.77574E-1	 1.55873E+0	 1.11166E-1	 4.01116E-1	
 2.87158E+1	 2.61538E+3	 4.51667E-1	 1.34962E+0	 2.69401E-1	 1.48544E+0	 1.06106E-1	 3.86749E-1	
 2.87324E+1	 2.58946E+3	 4.35724E-1	 1.28318E+0	 2.61482E-1	 1.41430E+0	 1.01232E-1	 3.73038E-1	
 2.87490E+1	 2.56386E+3	 4.21127E-1	 1.21903E+0	 2.52980E-1	 1.34537E+0	 9.68012E-2	 3.59943E-1	
 2.87656E+1	 2.53858E+3	 4.06160E-1	 1.15710E+0	 2.44848E-1	 1.27866E+0	 9.31088E-2	 3.47384E-1	
 2.87822E+1	 2.51362E+3	 3.91231E-1	 1.09740E+0	 2.36347E-1	 1.21418E+0	 8.98195E-2	 3.35288E-1	
 2.87988E+1	 2.48898E+3	 3.76513E-1	 1.03992E+0	 2.28491E-1	 1.15189E+0	 8.62881E-2	 3.23642E-1	
 2.88154E+1	 2.46465E+3	 3.62574E-1	 9.84587E-1	 2.20689E-1	 1.09171E+0	 8.25485E-2	 3.12478E-1	
 2.88320E+1	 2.44062E+3	 3.48502E-1	 9.31351E-1	 2.12955E-1	 1.03360E+0	 7.99509E-2	 3.01732E-1	
 2.88486E+1	 2.41690E+3	 3.35303E-1	 8.80157E-1	 2.04586E-1	 9.77650E-1	 7.77779E-2	 2.91302E-1	
 2.88652E+1	 2.39348E+3	 3.21613E-1	 8.30976E-1	 1.96336E-1	 9.23928E-1	 7.60063E-2	 2.81132E-1	
 2.88818E+1	 2.37036E+3	 3.07685E-1	 7.83862E-1	 1.87473E-1	 8.72499E-1	 7.49221E-2	 2.71152E-1	
 2.88985E+1	 2.34753E+3	 2.94064E-1	 7.38812E-1	 1.79274E-1	 8.23357E-1	 7.42751E-2	 2.61286E-1	
 2.89151E+1	 2.32499E+3	 2.81505E-1	 6.95721E-1	 1.71787E-1	 7.76316E-1	 7.39440E-2	 2.51485E-1	
 2.89317E+1	 2.30274E+3	 2.69317E-1	 6.54483E-1	 1.65054E-1	 7.31180E-1	 7.38232E-2	 2.41713E-1	
 2.89483E+1	 2.28078E+3	 2.58228E-1	 6.14987E-1	 1.58379E-1	 6.87842E-1	 7.37821E-2	 2.31952E-1	
 2.89649E+1	 2.25910E+3	 2.47335E-1	 5.77137E-1	 1.51995E-1	 6.46253E-1	 7.39690E-2	 2.22182E-1	
 2.89815E+1	 2.23769E+3	 2.37156E-1	 5.40865E-1	 1.45330E-1	 6.06413E-1	 7.44541E-2	 2.12367E-1	
 2.89981E+1	 2.21656E+3	 2.26507E-1	 5.06152E-1	 1.38488E-1	 5.68382E-1	 7.52825E-2	 2.02465E-1	
 2.90147E+1	 2.19571E+3	 2.16209E-1	 4.73008E-1	 1.31852E-1	 5.32158E-1	 7.62108E-2	 1.92448E-1	
 2.90313E+1	 2.17512E+3	 2.05879E-1	 4.41407E-1	 1.25723E-1	 4.97644E-1	 7.69056E-2	 1.82322E-1	
 2.90479E+1	 2.15480E+3	 1.95631E-1	 4.11348E-1	 1.19946E-1	 4.64725E-1	 7.73816E-2	 1.72120E-1	
 2.90645E+1	 2.13474E+3	 1.85339E-1	 3.82826E-1	 1.14768E-1	 4.33274E-1	 7.75510E-2	 1.61875E-1	
 2.90811E+1	 2.11494E+3	 1.75920E-1	 3.55779E-1	 1.09739E-1	 4.03191E-1	 7.74348E-2	 1.51626E-1	
 2.90977E+1	 2.09540E+3	 1.67188E-1	 3.30092E-1	 1.05098E-1	 3.74404E-1	 7.71271E-2	 1.41405E-1	
 2.91143E+1	 2.07612E+3	 1.59370E-1	 3.05644E-1	 1.00470E-1	 3.46858E-1	 7.64964E-2	 1.31246E-1	
 2.91310E+1	 2.05709E+3	 1.51187E-1	 2.82394E-1	 9.57719E-2	 3.20563E-1	 7.55652E-2	 1.21191E-1	
 2.91476E+1	 2.03830E+3	 1.42975E-1	 2.60371E-1	 9.09285E-2	 2.95545E-1	 7.42555E-2	 1.11284E-1	
 2.91642E+1	 2.01976E+3	 1.34707E-1	 2.39582E-1	 8.60895E-2	 2.71826E-1	 7.23506E-2	 1.01589E-1	
 2.91808E+1	 2.00147E+3	 1.27036E-1	 2.19986E-1	 8.12560E-2	 2.49402E-1	 7.00723E-2	 9.21709E-2	
 2.91974E+1	 1.98342E+3	 1.19985E-1	 2.01492E-1	 7.71310E-2	 2.28179E-1	 6.77924E-2	 8.30542E-2	
 2.92140E+1	 1.96560E+3	 1.13756E-1	 1.83993E-1	 7.36198E-2	 2.07979E-1	 6.49334E-2	 7.42774E-2	
 2.92306E+1	 1.94802E+3	 1.07556E-1	 1.67424E-1	 7.03528E-2	 1.88687E-1	 6.13206E-2	 6.59286E-2	
 2.92472E+1	 1.93068E+3	 1.01434E-1	 1.51777E-1	 6.68573E-2	 1.70302E-1	 5.81301E-2	 5.80296E-2	
 2.92638E+1	 1.91356E+3	 9.53732E-2	 1.37043E-1	 6.28923E-2	 1.52916E-1	 5.47873E-2	 5.05627E-2	
 2.92804E+1	 1.89668E+3	 8.94664E-2	 1.23205E-1	 5.84258E-2	 1.36659E-1	 5.10827E-2	 4.35618E-2	
 2.92970E+1	 1.88002E+3	 8.37274E-2	 1.10238E-1	 5.39909E-2	 1.21596E-1	 4.75329E-2	 3.70406E-2	
 2.93136E+1	 1.86358E+3	 7.85648E-2	 9.80880E-2	 4.97895E-2	 1.07690E-1	 4.33114E-2	 3.10333E-2	
 2.93302E+1	 1.84736E+3	 7.35811E-2	 8.66974E-2	 4.61370E-2	 9.48361E-2	 3.87041E-2	 2.56098E-2	
 2.93468E+1	 1.83136E+3	 6.84608E-2	 7.60632E-2	 4.28657E-2	 8.29101E-2	 3.47691E-2	 2.07513E-2	
 2.93634E+1	 1.81558E+3	 6.31811E-2	 6.62076E-2	 4.00279E-2	 7.18027E-2	 3.13094E-2	 1.63817E-2	
 2.93801E+1	 1.80001E+3	 5.78493E-2	 5.71465E-2	 3.75299E-2	 6.14103E-2	 2.68574E-2	 1.25352E-2	
 2.93967E+1	 1.78465E+3	 5.23022E-2	 4.88998E-2	 3.50021E-2	 5.16913E-2	 2.24566E-2	 9.27423E-3	
 2.94133E+1	 1.76950E+3	 4.69367E-2	 4.14701E-2	 3.18789E-2	 4.27295E-2	 1.89817E-2	 6.53402E-3	
 2.94299E+1	 1.75455E+3	 4.16280E-2	 3.48396E-2	 2.80466E-2	 3.46997E-2	 1.52057E-2	 4.27330E-3	
 2.94465E+1	 1.73981E+3	 3.67214E-2	 2.89738E-2	 2.34536E-2	 2.77989E-2	 1.12500E-2	 2.52385E-3	
 2.94631E+1	 1.72528E+3	 3.22263E-2	 2.38119E-2	 1.87006E-2	 2.21504E-2	 7.93196E-3	 1.25540E-3	
 2.94797E+1	 1.71094E+3	 2.83025E-2	 1.92804E-2	 1.47157E-2	 1.76727E-2	 4.30478E-3	 4.46220E-4	
 2.94963E+1	 1.69680E+3	 2.48233E-2	 1.53030E-2	 1.19865E-2	 1.40948E-2	 1.16555E-3	 8.44814E-5	
 2.95129E+1	 1.68286E+3	 2.15069E-2	 1.18344E-2	 1.03863E-2	 1.10969E-2	 5.60017E-5	 3.70324E-6	
 2.95295E+1	 1.66911E+3	 1.82366E-2	 8.85896E-3	 9.44897E-3	 8.43904E-3	 0.00000E+0	 0.00000E+0	
 2.95461E+1	 1.65555E+3	 1.50909E-2	 6.36385E-3	 8.53006E-3	 6.02992E-3	 0.00000E+0	 0.00000E+0	
 2.95627E+1	 1.64218E+3	 1.22105E-2	 4.31989E-3	 7.17339E-3	 3.92572E-3	 0.00000E+0	 0.00000E+0	
 2.95793E+1	 1.62900E+3	 9.51316E-3	 2.69351E-3	 5.32269E-3	 2.25129E-3	 0.00000E+0	 0.00000E+0	
 2.95959E+1	 1.61601E+3	 6.82292E-3	 1.47048E-3	 3.36558E-3	 1.08710E-3	 0.00000E+0	 0.00000E+0	
 2.96126E+1	 1.60319E+3	 4.32273E-3	 6.36042E-4	 1.73021E-3	 4.04285E-4	 0.00000E+0	 0.00000E+0	
 2.96292E+1	 1.59056E+3	 2.08647E-3	 1.56207E-4	 6.43467E-4	 8.62220E-5	 0.00000E+0	 0.00000E+0	
 2.96458E+1	 1.57810E+3	 0.00000E+0	 0.00000E+0	 0.00000E+0	 0.00000E+0	 0.00000E+0	 0.00000E+0	
ELUstop :

MWDstart :
Molar mass	I2: VWD 1, Signal A	Integral[%]	I2: VWD 1, Signal B	Integral[%]	I2: RID 1, RI Signal	Integral[%]

 1.57810E+3	 0.00000E+0	 0.00000E+0	 0.00000E+0	 0.00000E+0	 0.00000E+0	 0.00000E+0	
 1.59313E+3	 1.10827E-3	 4.56042E-4	 6.22433E-4	 2.56125E-4	 0.00000E+0	 0.00000E+0	
 1.60829E+3	 2.26308E-3	 1.38728E-3	 1.79158E-3	 9.93344E-4	 0.00000E+0	 0.00000E+0	
 1.62360E+3	 3.63189E-3	 2.88177E-3	 3.43405E-3	 2.40642E-3	 0.00000E+0	 0.00000E+0	
 1.63906E+3	 4.93114E-3	 4.91089E-3	 5.19834E-3	 4.54549E-3	 0.00000E+0	 0.00000E+0	
 1.65467E+3	 6.31649E-3	 7.51006E-3	 6.41937E-3	 7.18700E-3	 0.00000E+0	 0.00000E+0	
 1.67042E+3	 7.81604E-3	 1.07263E-2	 7.17440E-3	 1.01392E-2	 0.00000E+0	 0.00000E+0	
 1.68632E+3	 9.32692E-3	 1.45642E-2	 8.00348E-3	 1.34326E-2	 3.19531E-5	 1.31484E-5	
 1.70237E+3	 1.08974E-2	 1.90484E-2	 9.52807E-3	 1.73533E-2	 7.61820E-4	 3.26630E-4	
 1.71858E+3	 1.24504E-2	 2.41716E-2	 1.22776E-2	 2.24054E-2	 2.38408E-3	 1.30765E-3	
 1.73494E+3	 1.44655E-2	 3.01241E-2	 1.60030E-2	 2.89904E-2	 3.62275E-3	 2.79838E-3	
 1.75146E+3	 1.65168E-2	 3.69206E-2	 1.98626E-2	 3.71637E-2	 5.16373E-3	 4.92320E-3	
 1.76813E+3	 1.88509E-2	 4.46776E-2	 2.29087E-2	 4.65904E-2	 6.69446E-3	 7.67790E-3	
 1.78496E+3	 2.11397E-2	 5.33764E-2	 2.53029E-2	 5.70023E-2	 8.02619E-3	 1.09806E-2	
 1.80196E+3	 2.34647E-2	 6.30319E-2	 2.71605E-2	 6.81786E-2	 9.74457E-3	 1.49904E-2	
 1.81911E+3	 2.56832E-2	 7.36003E-2	 2.89797E-2	 8.01035E-2	 1.12992E-2	 1.96399E-2	
 1.83643E+3	 2.78016E-2	 8.50404E-2	 3.11697E-2	 9.29295E-2	 1.25755E-2	 2.48146E-2	
 1.85391E+3	 2.98599E-2	 9.73275E-2	 3.35292E-2	 1.06726E-1	 1.41267E-2	 3.06276E-2	
 1.87156E+3	 3.17542E-2	 1.10394E-1	 3.64106E-2	 1.21709E-1	 1.58225E-2	 3.71384E-2	
 1.88938E+3	 3.39733E-2	 1.24374E-1	 3.94272E-2	 1.37933E-1	 1.70725E-2	 4.41635E-2	
 1.90736E+3	 3.61955E-2	 1.39268E-1	 4.27046E-2	 1.55506E-1	 1.83429E-2	 5.17115E-2	
 1.92552E+3	 3.85573E-2	 1.55134E-1	 4.55204E-2	 1.74237E-1	 1.95794E-2	 5.97682E-2	
 1.94385E+3	 4.08142E-2	 1.71929E-1	 4.79590E-2	 1.93971E-1	 2.05410E-2	 6.82206E-2	
 1.96236E+3	 4.31922E-2	 1.89702E-1	 5.00685E-2	 2.14574E-1	 2.17785E-2	 7.71822E-2	
 1.98104E+3	 4.54240E-2	 2.08393E-1	 5.23377E-2	 2.36111E-1	 2.27454E-2	 8.65417E-2	
 1.99990E+3	 4.80176E-2	 2.28152E-1	 5.49538E-2	 2.58724E-1	 2.34414E-2	 9.61876E-2	
 2.01894E+3	 5.08018E-2	 2.49057E-1	 5.81291E-2	 2.82643E-1	 2.41369E-2	 1.06120E-1	
 2.03816E+3	 5.38214E-2	 2.71204E-1	 6.12635E-2	 3.07852E-1	 2.46972E-2	 1.16282E-1	
 2.05756E+3	 5.67833E-2	 2.94570E-1	 6.43655E-2	 3.34338E-1	 2.50412E-2	 1.26587E-1	
 2.07715E+3	 5.96757E-2	 3.19126E-1	 6.73389E-2	 3.62048E-1	 2.52524E-2	 1.36978E-1	
 2.09692E+3	 6.24521E-2	 3.44824E-1	 7.02105E-2	 3.90939E-1	 2.53551E-2	 1.47411E-1	
 2.11689E+3	 6.55180E-2	 3.71784E-1	 7.31226E-2	 4.21028E-1	 2.53541E-2	 1.57844E-1	
 2.13704E+3	 6.88654E-2	 4.00122E-1	 7.62052E-2	 4.52385E-1	 2.52878E-2	 1.68250E-1	
 2.15738E+3	 7.24258E-2	 4.29924E-1	 7.94390E-2	 4.85074E-1	 2.51220E-2	 1.78587E-1	
 2.17792E+3	 7.59748E-2	 4.61187E-1	 8.29878E-2	 5.19223E-1	 2.48677E-2	 1.88820E-1	
 2.19866E+3	 7.94569E-2	 4.93883E-1	 8.67748E-2	 5.54930E-1	 2.45380E-2	 1.98917E-1	
 2.21959E+3	 8.29965E-2	 5.28035E-1	 9.08222E-2	 5.92302E-1	 2.41508E-2	 2.08855E-1	
 2.24072E+3	 8.64915E-2	 5.63626E-1	 9.49515E-2	 6.31374E-1	 2.38195E-2	 2.18656E-1	
 2.26205E+3	 8.99259E-2	 6.00629E-1	 9.88521E-2	 6.72050E-1	 2.35975E-2	 2.28366E-1	
 2.28358E+3	 9.34913E-2	 6.39100E-1	 1.02657E-1	 7.14293E-1	 2.34735E-2	 2.38026E-1	
 2.30532E+3	 9.71944E-2	 6.79095E-1	 1.06532E-1	 7.58130E-1	 2.34116E-2	 2.47659E-1	
 2.32727E+3	 1.01175E-1	 7.20728E-1	 1.10505E-1	 8.03601E-1	 2.33797E-2	 2.57280E-1	
 2.34943E+3	 1.05303E-1	 7.64059E-1	 1.14872E-1	 8.50870E-1	 2.34179E-2	 2.66916E-1	
 2.37179E+3	 1.09729E-1	 8.09211E-1	 1.19694E-1	 9.00123E-1	 2.35516E-2	 2.76607E-1	
 2.39437E+3	 1.14223E-1	 8.56213E-1	 1.24788E-1	 9.51472E-1	 2.38220E-2	 2.86410E-1	
 2.41717E+3	 1.18585E-1	 9.05009E-1	 1.29506E-1	 1.00476E+0	 2.42937E-2	 2.96406E-1	
 2.44018E+3	 1.22749E-1	 9.55520E-1	 1.34260E-1	 1.06001E+0	 2.48801E-2	 3.06644E-1	
 2.46341E+3	 1.27195E-1	 1.00786E+0	 1.38577E-1	 1.11703E+0	 2.55675E-2	 3.17165E-1	
 2.48686E+3	 1.31524E-1	 1.06198E+0	 1.42935E-1	 1.17585E+0	 2.66156E-2	 3.28117E-1	
 2.51053E+3	 1.36112E-1	 1.11799E+0	 1.47180E-1	 1.23641E+0	 2.76073E-2	 3.39477E-1	
 2.53443E+3	 1.40706E-1	 1.17589E+0	 1.51959E-1	 1.29894E+0	 2.84936E-2	 3.51202E-1	
 2.55856E+3	 1.45408E-1	 1.23572E+0	 1.56290E-1	 1.36325E+0	 2.94552E-2	 3.63322E-1	
 2.58292E+3	 1.49689E-1	 1.29732E+0	 1.61067E-1	 1.42953E+0	 3.06311E-2	 3.75927E-1	
 2.60751E+3	 1.54607E-1	 1.36094E+0	 1.65263E-1	 1.49754E+0	 3.19636E-2	 3.89079E-1	
 2.63233E+3	 1.59327E-1	 1.42650E+0	 1.69646E-1	 1.56734E+0	 3.33113E-2	 4.02787E-1	
 2.65739E+3	 1.64850E-1	 1.49433E+0	 1.73986E-1	 1.63894E+0	 3.47697E-2	 4.17094E-1	
 2.68269E+3	 1.69646E-1	 1.56414E+0	 1.78865E-1	 1.71254E+0	 3.64249E-2	 4.32083E-1	
 2.70823E+3	 1.74735E-1	 1.63604E+0	 1.83795E-1	 1.78817E+0	 3.78813E-2	 4.47670E-1	
 2.73401E+3	 1.79476E-1	 1.70990E+0	 1.89437E-1	 1.86612E+0	 3.95984E-2	 4.63965E-1	
 2.76004E+3	 1.84416E-1	 1.78578E+0	 1.94966E-1	 1.94635E+0	 4.15794E-2	 4.81074E-1	
 2.78631E+3	 1.89381E-1	 1.86371E+0	 2.00479E-1	 2.02884E+0	 4.33587E-2	 4.98916E-1	
 2.81284E+3	 1.94522E-1	 1.94375E+0	 2.05791E-1	 2.11352E+0	 4.51157E-2	 5.17481E-1	
 2.83962E+3	 1.99979E-1	 2.02604E+0	 2.10921E-1	 2.20031E+0	 4.73518E-2	 5.36965E-1	
 2.86665E+3	 2.05593E-1	 2.11064E+0	 2.15815E-1	 2.28912E+0	 4.96299E-2	 5.57387E-1	
 2.89394E+3	 2.11198E-1	 2.19755E+0	 2.20243E-1	 2.37975E+0	 5.14329E-2	 5.78552E-1	
 2.92149E+3	 2.16568E-1	 2.28666E+0	 2.24969E-1	 2.47232E+0	 5.36482E-2	 6.00627E-1	
 2.94930E+3	 2.22351E-1	 2.37816E+0	 2.29577E-1	 2.56679E+0	 5.60372E-2	 6.23686E-1	
 2.97738E+3	 2.27848E-1	 2.47192E+0	 2.34689E-1	 2.66336E+0	 5.79041E-2	 6.47513E-1	
 3.00572E+3	 2.34084E-1	 2.56824E+0	 2.39970E-1	 2.76211E+0	 6.00218E-2	 6.72211E-1	
 3.03434E+3	 2.39391E-1	 2.66675E+0	 2.45526E-1	 2.86314E+0	 6.29526E-2	 6.98116E-1	
 3.06323E+3	 2.45245E-1	 2.76766E+0	 2.50549E-1	 2.96624E+0	 6.49104E-2	 7.24826E-1	
 3.09239E+3	 2.50778E-1	 2.87086E+0	 2.55948E-1	 3.07156E+0	 6.67031E-2	 7.52273E-1	
 3.12183E+3	 2.56610E-1	 2.97645E+0	 2.61197E-1	 3.17904E+0	 6.89350E-2	 7.80639E-1	
 3.15155E+3	 2.62344E-1	 3.08440E+0	 2.66778E-1	 3.28881E+0	 7.15612E-2	 8.10086E-1	
 3.18155E+3	 2.68067E-1	 3.19471E+0	 2.72584E-1	 3.40098E+0	 7.40493E-2	 8.40557E-1	
 3.21184E+3	 2.73922E-1	 3.30743E+0	 2.78400E-1	 3.51554E+0	 7.63708E-2	 8.71982E-1	
 3.24241E+3	 2.79740E-1	 3.42254E+0	 2.84492E-1	 3.63260E+0	 7.92139E-2	 9.04578E-1	
 3.27328E+3	 2.86074E-1	 3.54025E+0	 2.90409E-1	 3.75210E+0	 8.25984E-2	 9.38567E-1	
 3.30444E+3	 2.91689E-1	 3.66028E+0	 2.96300E-1	 3.87403E+0	 8.48209E-2	 9.73469E-1	
 3.33590E+3	 2.98216E-1	 3.78299E+0	 3.01271E-1	 3.99800E+0	 8.75669E-2	 1.00950E+0	
 3.36766E+3	 3.04280E-1	 3.90820E+0	 3.06587E-1	 4.12416E+0	 9.05882E-2	 1.04678E+0	
 3.39972E+3	 3.10861E-1	 4.03612E+0	 3.11417E-1	 4.25230E+0	 9.30622E-2	 1.08507E+0	
 3.43208E+3	 3.16956E-1	 4.16654E+0	 3.16552E-1	 4.38256E+0	 9.62526E-2	 1.12468E+0	
 3.46476E+3	 3.23060E-1	 4.29948E+0	 3.21696E-1	 4.51493E+0	 9.95868E-2	 1.16566E+0	
 3.49774E+3	 3.29107E-1	 4.43490E+0	 3.26996E-1	 4.64949E+0	 1.02473E-1	 1.20783E+0	
 3.53104E+3	 3.35073E-1	 4.57278E+0	 3.32515E-1	 4.78632E+0	 1.05238E-1	 1.25113E+0	
 3.56466E+3	 3.41395E-1	 4.71327E+0	 3.37893E-1	 4.92536E+0	 1.08466E-1	 1.29576E+0	
 3.59859E+3	 3.47676E-1	 4.85633E+0	 3.43380E-1	 5.06665E+0	 1.11818E-1	 1.34177E+0	
 3.63285E+3	 3.54248E-1	 5.00210E+0	 3.48449E-1	 5.21004E+0	 1.14413E-1	 1.38885E+0	
 3.66743E+3	 3.60561E-1	 5.15047E+0	 3.53876E-1	 5.35565E+0	 1.18468E-1	 1.43760E+0	
 3.70235E+3	 3.67157E-1	 5.30155E+0	 3.58458E-1	 5.50316E+0	 1.22059E-1	 1.48783E+0	
 3.73759E+3	 3.73069E-1	 5.45506E+0	 3.63331E-1	 5.65266E+0	 1.25069E-1	 1.53929E+0	
 3.77318E+3	 3.79083E-1	 5.61105E+0	 3.68100E-1	 5.80413E+0	 1.27968E-1	 1.59195E+0	
 3.80910E+3	 3.85097E-1	 5.76952E+0	 3.73023E-1	 5.95763E+0	 1.31183E-1	 1.64593E+0	
 3.84536E+3	 3.91079E-1	 5.93044E+0	 3.78193E-1	 6.11325E+0	 1.34812E-1	 1.70140E+0	
 3.88197E+3	 3.97476E-1	 6.09400E+0	 3.83196E-1	 6.27093E+0	 1.38675E-1	 1.75847E+0	
 3.91892E+3	 4.03442E-1	 6.26001E+0	 3.88644E-1	 6.43086E+0	 1.42561E-1	 1.81713E+0	
 3.95623E+3	 4.10113E-1	 6.42877E+0	 3.93582E-1	 6.59281E+0	 1.46454E-1	 1.87739E+0	
 3.99389E+3	 4.16242E-1	 6.60005E+0	 3.98995E-1	 6.75699E+0	 1.50589E-1	 1.93936E+0	
 4.03191E+3	 4.22884E-1	 6.77407E+0	 4.04045E-1	 6.92325E+0	 1.53988E-1	 2.00272E+0	
 4.07030E+3	 4.29318E-1	 6.95073E+0	 4.09156E-1	 7.09162E+0	 1.57724E-1	 2.06763E+0	
 4.10905E+3	 4.35750E-1	 7.13003E+0	 4.14108E-1	 7.26202E+0	 1.61927E-1	 2.13426E+0	
 4.14817E+3	 4.42320E-1	 7.31204E+0	 4.19026E-1	 7.43444E+0	 1.65915E-1	 2.20253E+0	
 4.18766E+3	 4.48857E-1	 7.49674E+0	 4.24141E-1	 7.60897E+0	 1.69372E-1	 2.27223E+0	
 4.22752E+3	 4.55487E-1	 7.68417E+0	 4.28777E-1	 7.78541E+0	 1.73421E-1	 2.34359E+0	
 4.26777E+3	 4.61329E-1	 7.87401E+0	 4.34080E-1	 7.96403E+0	 1.79177E-1	 2.41732E+0	
 4.30840E+3	 4.67784E-1	 8.06650E+0	 4.38974E-1	 8.14467E+0	 1.82897E-1	 2.49258E+0	
 4.34941E+3	 4.73848E-1	 8.26148E+0	 4.44090E-1	 8.32740E+0	 1.87223E-1	 2.56962E+0	
 4.39082E+3	 4.80110E-1	 8.45904E+0	 4.48980E-1	 8.51216E+0	 1.91857E-1	 2.64856E+0	
 4.43262E+3	 4.86557E-1	 8.65925E+0	 4.53999E-1	 8.69897E+0	 1.96011E-1	 2.72922E+0	
 4.47482E+3	 4.93105E-1	 8.86216E+0	 4.59044E-1	 8.88786E+0	 1.99613E-1	 2.81136E+0	
 4.51742E+3	 4.99660E-1	 9.06777E+0	 4.63681E-1	 9.07866E+0	 2.03377E-1	 2.89505E+0	
 4.56042E+3	 5.05582E-1	 9.27581E+0	 4.68696E-1	 9.27153E+0	 2.07827E-1	 2.98056E+0	
 4.60384E+3	 5.12158E-1	 9.48656E+0	 4.73186E-1	 9.46624E+0	 2.12664E-1	 3.06807E+0	
 4.64767E+3	 5.18079E-1	 9.69974E+0	 4.77825E-1	 9.66286E+0	 2.16737E-1	 3.15726E+0	
 4.69191E+3	 5.24194E-1	 9.91544E+0	 4.82119E-1	 9.86125E+0	 2.21179E-1	 3.24827E+0	
 4.73658E+3	 5.30223E-1	 1.01336E+1	 4.86427E-1	 1.00614E+1	 2.26165E-1	 3.34134E+0	
 4.78167E+3	 5.36414E-1	 1.03544E+1	 4.90912E-1	 1.02634E+1	 2.31335E-1	 3.43653E+0	
 4.82719E+3	 5.42697E-1	 1.05777E+1	 4.95654E-1	 1.04674E+1	 2.36421E-1	 3.53381E+0	
 4.87315E+3	 5.48304E-1	 1.08033E+1	 5.00751E-1	 1.06734E+1	 2.41604E-1	 3.63323E+0	
 4.91954E+3	 5.54406E-1	 1.10314E+1	 5.05542E-1	 1.08814E+1	 2.46954E-1	 3.73485E+0	
 4.96637E+3	 5.59913E-1	 1.12618E+1	 5.10829E-1	 1.10917E+1	 2.51253E-1	 3.83824E+0	
 5.01365E+3	 5.65857E-1	 1.14947E+1	 5.15539E-1	 1.13038E+1	 2.56240E-1	 3.94368E+0	
 5.06138E+3	 5.71593E-1	 1.17299E+1	 5.20224E-1	 1.15179E+1	 2.61601E-1	 4.05132E+0	
 5.10957E+3	 5.77276E-1	 1.19674E+1	 5.24848E-1	 1.17338E+1	 2.66483E-1	 4.16098E+0	
 5.15821E+3	 5.83013E-1	 1.22073E+1	 5.29472E-1	 1.19517E+1	 2.71060E-1	 4.27252E+0	
 5.20731E+3	 5.88726E-1	 1.24496E+1	 5.34373E-1	 1.21716E+1	 2.76341E-1	 4.38623E+0	
 5.25689E+3	 5.94987E-1	 1.26944E+1	 5.39383E-1	 1.23935E+1	 2.82057E-1	 4.50229E+0	
 5.30693E+3	 6.00403E-1	 1.29415E+1	 5.44335E-1	 1.26175E+1	 2.86405E-1	 4.62015E+0	
 5.35746E+3	 6.06347E-1	 1.31910E+1	 5.48602E-1	 1.28433E+1	 2.91413E-1	 4.74006E+0	
 5.40846E+3	 6.11844E-1	 1.34427E+1	 5.52882E-1	 1.30708E+1	 2.97011E-1	 4.86228E+0	
 5.45995E+3	 6.17242E-1	 1.36967E+1	 5.56979E-1	 1.33000E+1	 3.02767E-1	 4.98686E+0	
 5.51192E+3	 6.22517E-1	 1.39529E+1	 5.61091E-1	 1.35309E+1	 3.07983E-1	 5.11359E+0	
 5.56440E+3	 6.27438E-1	 1.42111E+1	 5.65583E-1	 1.37636E+1	 3.12570E-1	 5.24221E+0	
 5.61737E+3	 6.32695E-1	 1.44714E+1	 5.69975E-1	 1.39981E+1	 3.18070E-1	 5.37309E+0	
 5.67085E+3	 6.37578E-1	 1.47338E+1	 5.74912E-1	 1.42347E+1	 3.23995E-1	 5.50642E+0	
 5.72483E+3	 6.42880E-1	 1.49983E+1	 5.79463E-1	 1.44731E+1	 3.28755E-1	 5.64169E+0	
 5.77933E+3	 6.47938E-1	 1.52649E+1	 5.84022E-1	 1.47135E+1	 3.33854E-1	 5.77907E+0	
 5.83435E+3	 6.52960E-1	 1.55336E+1	 5.88352E-1	 1.49556E+1	 3.40276E-1	 5.91909E+0	
 5.88990E+3	 6.57875E-1	 1.58043E+1	 5.92577E-1	 1.51994E+1	 3.46609E-1	 6.06172E+0	
 5.94597E+3	 6.62511E-1	 1.60770E+1	 5.96988E-1	 1.54451E+1	 3.51579E-1	 6.20639E+0	
 6.00257E+3	 6.67181E-1	 1.63515E+1	 6.01464E-1	 1.56926E+1	 3.57546E-1	 6.35352E+0	
 6.05972E+3	 6.71610E-1	 1.66279E+1	 6.06278E-1	 1.59420E+1	 3.63814E-1	 6.50322E+0	
 6.11741E+3	 6.76468E-1	 1.69062E+1	 6.11027E-1	 1.61935E+1	 3.68974E-1	 6.65505E+0	
 6.17564E+3	 6.80866E-1	 1.71864E+1	 6.15731E-1	 1.64468E+1	 3.74684E-1	 6.80923E+0	
 6.23443E+3	 6.85396E-1	 1.74684E+1	 6.20067E-1	 1.67020E+1	 3.81033E-1	 6.96602E+0	
 6.29379E+3	 6.90010E-1	 1.77524E+1	 6.24310E-1	 1.69589E+1	 3.87596E-1	 7.12551E+0	
 6.35370E+3	 6.94486E-1	 1.80381E+1	 6.28790E-1	 1.72176E+1	 3.93987E-1	 7.28763E+0	
 6.41419E+3	 6.99402E-1	 1.83259E+1	 6.33102E-1	 1.74781E+1	 4.00253E-1	 7.45233E+0	
 6.47525E+3	 7.03891E-1	 1.86156E+1	 6.37923E-1	 1.77406E+1	 4.06968E-1	 7.61980E+0	
 6.53690E+3	 7.08808E-1	 1.89072E+1	 6.42361E-1	 1.80050E+1	 4.12234E-1	 7.78943E+0	
 6.59913E+3	 7.13350E-1	 1.92008E+1	 6.47089E-1	 1.82712E+1	 4.18033E-1	 7.96144E+0	
 6.66195E+3	 7.17878E-1	 1.94962E+1	 6.51712E-1	 1.85394E+1	 4.24595E-1	 8.13616E+0	
 6.72537E+3	 7.22312E-1	 1.97934E+1	 6.56286E-1	 1.88095E+1	 4.30910E-1	 8.31348E+0	
 6.78940E+3	 7.26488E-1	 2.00924E+1	 6.60970E-1	 1.90814E+1	 4.36614E-1	 8.49314E+0	
 6.85403E+3	 7.30852E-1	 2.03931E+1	 6.65370E-1	 1.93552E+1	 4.43517E-1	 8.67564E+0	
 6.91928E+3	 7.35016E-1	 2.06955E+1	 6.69957E-1	 1.96309E+1	 4.50293E-1	 8.86093E+0	
 6.98515E+3	 7.39416E-1	 2.09998E+1	 6.74330E-1	 1.99084E+1	 4.57276E-1	 9.04910E+0	
 7.05165E+3	 7.43765E-1	 2.13059E+1	 6.78885E-1	 2.01877E+1	 4.63228E-1	 9.23971E+0	
 7.11878E+3	 7.48220E-1	 2.16137E+1	 6.83513E-1	 2.04690E+1	 4.69550E-1	 9.43292E+0	
 7.18655E+3	 7.52785E-1	 2.19235E+1	 6.88319E-1	 2.07522E+1	 4.76620E-1	 9.62905E+0	
 7.25497E+3	 7.57392E-1	 2.22352E+1	 6.93224E-1	 2.10375E+1	 4.83614E-1	 9.82805E+0	
 7.32404E+3	 7.62050E-1	 2.25487E+1	 6.97630E-1	 2.13246E+1	 4.89611E-1	 1.00295E+1	
 7.39376E+3	 7.66100E-1	 2.28640E+1	 7.02429E-1	 2.16136E+1	 4.96762E-1	 1.02339E+1	
 7.46415E+3	 7.70348E-1	 2.31810E+1	 7.06957E-1	 2.19045E+1	 5.04549E-1	 1.04415E+1	
 7.53521E+3	 7.74335E-1	 2.34996E+1	 7.11870E-1	 2.21974E+1	 5.11027E-1	 1.06518E+1	
 7.60694E+3	 7.78449E-1	 2.38199E+1	 7.16714E-1	 2.24924E+1	 5.17678E-1	 1.08649E+1	
 7.67936E+3	 7.82845E-1	 2.41421E+1	 7.21575E-1	 2.27893E+1	 5.25155E-1	 1.10809E+1	
 7.75247E+3	 7.87466E-1	 2.44661E+1	 7.26467E-1	 2.30882E+1	 5.32641E-1	 1.13001E+1	
 7.82627E+3	 7.92198E-1	 2.47921E+1	 7.30785E-1	 2.33889E+1	 5.38781E-1	 1.15218E+1	
 7.90078E+3	 7.96420E-1	 2.51198E+1	 7.35553E-1	 2.36916E+1	 5.45940E-1	 1.17465E+1	
 7.97599E+3	 8.00668E-1	 2.54493E+1	 7.40007E-1	 2.39961E+1	 5.53976E-1	 1.19744E+1	
 8.05192E+3	 8.04554E-1	 2.57803E+1	 7.44743E-1	 2.43026E+1	 5.61812E-1	 1.22056E+1	
 8.12858E+3	 8.08641E-1	 2.61131E+1	 7.49531E-1	 2.46110E+1	 5.68654E-1	 1.24396E+1	
 8.20596E+3	 8.12747E-1	 2.64475E+1	 7.54330E-1	 2.49214E+1	 5.75604E-1	 1.26765E+1	
 8.28408E+3	 8.16784E-1	 2.67836E+1	 7.59033E-1	 2.52337E+1	 5.83551E-1	 1.29166E+1	
 8.36294E+3	 8.21222E-1	 2.71216E+1	 7.63386E-1	 2.55478E+1	 5.91531E-1	 1.31600E+1	
 8.44256E+3	 8.25348E-1	 2.74612E+1	 7.68018E-1	 2.58639E+1	 5.98048E-1	 1.34061E+1	
 8.52293E+3	 8.29524E-1	 2.78025E+1	 7.72316E-1	 2.61817E+1	 6.05974E-1	 1.36554E+1	
 8.60407E+3	 8.33405E-1	 2.81455E+1	 7.76779E-1	 2.65013E+1	 6.14334E-1	 1.39082E+1	
 8.68598E+3	 8.37327E-1	 2.84900E+1	 7.81306E-1	 2.68228E+1	 6.21672E-1	 1.41640E+1	
 8.76867E+3	 8.41063E-1	 2.88361E+1	 7.85848E-1	 2.71462E+1	 6.28960E-1	 1.44229E+1	
 8.85215E+3	 8.44687E-1	 2.91837E+1	 7.90282E-1	 2.74714E+1	 6.37134E-1	 1.46850E+1	
 8.93642E+3	 8.48606E-1	 2.95329E+1	 7.94559E-1	 2.77983E+1	 6.45557E-1	 1.49507E+1	
 9.02149E+3	 8.52308E-1	 2.98836E+1	 7.99241E-1	 2.81272E+1	 6.52470E-1	 1.52192E+1	
 9.10738E+3	 8.56305E-1	 3.02360E+1	 8.03707E-1	 2.84579E+1	 6.60514E-1	 1.54909E+1	
 9.19408E+3	 8.60058E-1	 3.05899E+1	 8.08522E-1	 2.87906E+1	 6.69352E-1	 1.57664E+1	
 9.28161E+3	 8.63891E-1	 3.09453E+1	 8.13253E-1	 2.91253E+1	 6.76980E-1	 1.60449E+1	
 9.36997E+3	 8.67738E-1	 3.13024E+1	 8.18076E-1	 2.94619E+1	 6.84528E-1	 1.63266E+1	
 9.45917E+3	 8.71560E-1	 3.16611E+1	 8.22820E-1	 2.98005E+1	 6.93645E-1	 1.66121E+1	
 9.54922E+3	 8.75286E-1	 3.20212E+1	 8.27359E-1	 3.01409E+1	 7.03634E-1	 1.69016E+1	
 9.64013E+3	 8.78674E-1	 3.23828E+1	 8.32286E-1	 3.04834E+1	 7.10701E-1	 1.71940E+1	
 9.73190E+3	 8.82297E-1	 3.27458E+1	 8.36877E-1	 3.08278E+1	 7.19201E-1	 1.74900E+1	
 9.82455E+3	 8.85709E-1	 3.31103E+1	 8.41815E-1	 3.11742E+1	 7.28542E-1	 1.77898E+1	
 9.91808E+3	 8.89476E-1	 3.34763E+1	 8.46263E-1	 3.15224E+1	 7.36146E-1	 1.80927E+1	
 1.00125E+4	 8.93241E-1	 3.38439E+1	 8.50760E-1	 3.18725E+1	 7.44409E-1	 1.83990E+1	
 1.01078E+4	 8.97073E-1	 3.42130E+1	 8.55256E-1	 3.22244E+1	 7.53408E-1	 1.87090E+1	
 1.02040E+4	 9.00918E-1	 3.45837E+1	 8.59782E-1	 3.25782E+1	 7.62582E-1	 1.90228E+1	
 1.03012E+4	 9.04518E-1	 3.49559E+1	 8.64595E-1	 3.29340E+1	 7.71702E-1	 1.93404E+1	
 1.03993E+4	 9.08199E-1	 3.53297E+1	 8.69233E-1	 3.32917E+1	 7.79356E-1	 1.96611E+1	
 1.04983E+4	 9.11664E-1	 3.57048E+1	 8.73906E-1	 3.36513E+1	 7.88430E-1	 1.99855E+1	
 1.05982E+4	 9.15314E-1	 3.60814E+1	 8.78219E-1	 3.40127E+1	 7.98053E-1	 2.03139E+1	
 1.06991E+4	 9.18918E-1	 3.64596E+1	 8.82545E-1	 3.43758E+1	 8.07599E-1	 2.06462E+1	
 1.08009E+4	 9.22549E-1	 3.68392E+1	 8.86841E-1	 3.47407E+1	 8.16912E-1	 2.09824E+1	
 1.09038E+4	 9.26195E-1	 3.72203E+1	 8.91333E-1	 3.51075E+1	 8.26331E-1	 2.13224E+1	
 1.10076E+4	 9.29851E-1	 3.76029E+1	 8.95993E-1	 3.54762E+1	 8.35400E-1	 2.16661E+1	
 1.11124E+4	 9.33535E-1	 3.79871E+1	 9.00495E-1	 3.58467E+1	 8.43330E-1	 2.20132E+1	
 1.12182E+4	 9.37000E-1	 3.83726E+1	 9.05439E-1	 3.62193E+1	 8.52588E-1	 2.23640E+1	
 1.13249E+4	 9.40740E-1	 3.87598E+1	 9.09879E-1	 3.65937E+1	 8.64874E-1	 2.27199E+1	
 1.14328E+4	 9.44228E-1	 3.91483E+1	 9.14418E-1	 3.69700E+1	 8.73120E-1	 2.30792E+1	
 1.15416E+4	 9.47871E-1	 3.95383E+1	 9.18540E-1	 3.73480E+1	 8.82279E-1	 2.34422E+1	
 1.16515E+4	 9.51410E-1	 3.99298E+1	 9.22788E-1	 3.77277E+1	 8.92388E-1	 2.38094E+1	
 1.17624E+4	 9.54912E-1	 4.03228E+1	 9.27192E-1	 3.81092E+1	 9.01759E-1	 2.41805E+1	
 1.18744E+4	 9.58365E-1	 4.07171E+1	 9.31719E-1	 3.84926E+1	 9.10402E-1	 2.45551E+1	
 1.19874E+4	 9.61585E-1	 4.11128E+1	 9.36437E-1	 3.88780E+1	 9.20149E-1	 2.49337E+1	
 1.21015E+4	 9.64858E-1	 4.15098E+1	 9.40828E-1	 3.92651E+1	 9.30947E-1	 2.53168E+1	
 1.22167E+4	 9.68000E-1	 4.19082E+1	 9.45153E-1	 3.96540E+1	 9.41072E-1	 2.57041E+1	
 1.23330E+4	 9.71401E-1	 4.23079E+1	 9.49096E-1	 4.00446E+1	 9.49595E-1	 2.60948E+1	
 1.24505E+4	 9.74933E-1	 4.27091E+1	 9.53397E-1	 4.04369E+1	 9.59365E-1	 2.64896E+1	
 1.25690E+4	 9.78557E-1	 4.31117E+1	 9.57597E-1	 4.08309E+1	 9.69746E-1	 2.68886E+1	
 1.26886E+4	 9.82031E-1	 4.35158E+1	 9.61999E-1	 4.12268E+1	 9.79221E-1	 2.72915E+1	
 1.28094E+4	 9.85386E-1	 4.39213E+1	 9.66508E-1	 4.16245E+1	 9.88522E-1	 2.76983E+1	
 1.29314E+4	 9.88710E-1	 4.43282E+1	 9.70861E-1	 4.20240E+1	 9.98963E-1	 2.81094E+1	
 1.30545E+4	 9.91899E-1	 4.47363E+1	 9.75266E-1	 4.24253E+1	 1.00947E+0	 2.85248E+1	
 1.31788E+4	 9.95266E-1	 4.51459E+1	 9.79495E-1	 4.28283E+1	 1.01811E+0	 2.89437E+1	
 1.33042E+4	 9.98340E-1	 4.55567E+1	 9.83707E-1	 4.32331E+1	 1.02824E+0	 2.93668E+1	
 1.34309E+4	 1.00162E+0	 4.59688E+1	 9.87440E-1	 4.36395E+1	 1.03922E+0	 2.97944E+1	
 1.35587E+4	 1.00474E+0	 4.63823E+1	 9.91082E-1	 4.40473E+1	 1.04839E+0	 3.02259E+1	
 1.36878E+4	 1.00791E+0	 4.67970E+1	 9.94417E-1	 4.44565E+1	 1.05807E+0	 3.06612E+1	
 1.38181E+4	 1.01102E+0	 4.72130E+1	 9.97610E-1	 4.48670E+1	 1.06886E+0	 3.11011E+1	
 1.39497E+4	 1.01414E+0	 4.76303E+1	 1.00090E+0	 4.52788E+1	 1.07901E+0	 3.15451E+1	
 1.40825E+4	 1.01725E+0	 4.80489E+1	 1.00449E+0	 4.56922E+1	 1.08806E+0	 3.19928E+1	
 1.42165E+4	 1.02017E+0	 4.84687E+1	 1.00846E+0	 4.61071E+1	 1.09848E+0	 3.24448E+1	
 1.43519E+4	 1.02315E+0	 4.88897E+1	 1.01247E+0	 4.65238E+1	 1.11108E+0	 3.29020E+1	
 1.44885E+4	 1.02587E+0	 4.93119E+1	 1.01672E+0	 4.69421E+1	 1.11965E+0	 3.33627E+1	
 1.46264E+4	 1.02857E+0	 4.97351E+1	 1.02040E+0	 4.73620E+1	 1.12813E+0	 3.38269E+1	
 1.47657E+4	 1.03107E+0	 5.01594E+1	 1.02379E+0	 4.77833E+1	 1.13803E+0	 3.42952E+1	
 1.49063E+4	 1.03355E+0	 5.05847E+1	 1.02691E+0	 4.82059E+1	 1.14830E+0	 3.47677E+1	
 1.50482E+4	 1.03604E+0	 5.10110E+1	 1.03007E+0	 4.86297E+1	 1.15745E+0	 3.52440E+1	
 1.51914E+4	 1.03859E+0	 5.14384E+1	 1.03319E+0	 4.90549E+1	 1.16673E+0	 3.57241E+1	
 1.53360E+4	 1.04107E+0	 5.18668E+1	 1.03636E+0	 4.94813E+1	 1.17685E+0	 3.62084E+1	
 1.54820E+4	 1.04342E+0	 5.22961E+1	 1.03963E+0	 4.99091E+1	 1.18655E+0	 3.66966E+1	
 1.56294E+4	 1.04564E+0	 5.27264E+1	 1.04279E+0	 5.03382E+1	 1.19517E+0	 3.71884E+1	
 1.57782E+4	 1.04759E+0	 5.31575E+1	 1.04600E+0	 5.07686E+1	 1.20482E+0	 3.76842E+1	
 1.59284E+4	 1.04940E+0	 5.35893E+1	 1.04895E+0	 5.12003E+1	 1.21495E+0	 3.81841E+1	
 1.60801E+4	 1.05103E+0	 5.40218E+1	 1.05191E+0	 5.16331E+1	 1.22459E+0	 3.86881E+1	
 1.62331E+4	 1.05267E+0	 5.44550E+1	 1.05479E+0	 5.20672E+1	 1.23378E+0	 3.91957E+1	
 1.63877E+4	 1.05437E+0	 5.48888E+1	 1.05776E+0	 5.25024E+1	 1.24328E+0	 3.97073E+1	
 1.65437E+4	 1.05610E+0	 5.53234E+1	 1.06064E+0	 5.29389E+1	 1.25142E+0	 4.02223E+1	
 1.67012E+4	 1.05775E+0	 5.57586E+1	 1.06338E+0	 5.33764E+1	 1.25964E+0	 4.07406E+1	
 1.68602E+4	 1.05913E+0	 5.61945E+1	 1.06591E+0	 5.38150E+1	 1.26949E+0	 4.12630E+1	
 1.70207E+4	 1.06017E+0	 5.66307E+1	 1.06823E+0	 5.42546E+1	 1.27881E+0	 4.17892E+1	
 1.71827E+4	 1.06092E+0	 5.70673E+1	 1.07035E+0	 5.46951E+1	 1.28655E+0	 4.23186E+1	
 1.73463E+4	 1.06148E+0	 5.75041E+1	 1.07225E+0	 5.51363E+1	 1.29512E+0	 4.28515E+1	
 1.75114E+4	 1.06205E+0	 5.79411E+1	 1.07401E+0	 5.55782E+1	 1.30383E+0	 4.33881E+1	
 1.76781E+4	 1.06258E+0	 5.83783E+1	 1.07562E+0	 5.60208E+1	 1.31096E+0	 4.39275E+1	
 1.78464E+4	 1.06313E+0	 5.88158E+1	 1.07714E+0	 5.64641E+1	 1.31815E+0	 4.44699E+1	
 1.80163E+4	 1.06337E+0	 5.92534E+1	 1.07867E+0	 5.69079E+1	 1.32594E+0	 4.50155E+1	
 1.81879E+4	 1.06352E+0	 5.96910E+1	 1.08036E+0	 5.73525E+1	 1.33546E+0	 4.55650E+1	
 1.83610E+4	 1.06332E+0	 6.01285E+1	 1.08216E+0	 5.77978E+1	 1.34260E+0	 4.61175E+1	
 1.85358E+4	 1.06304E+0	 6.05660E+1	 1.08390E+0	 5.82438E+1	 1.34993E+0	 4.66730E+1	
 1.87123E+4	 1.06253E+0	 6.10032E+1	 1.08531E+0	 5.86904E+1	 1.35743E+0	 4.72316E+1	
 1.88904E+4	 1.06197E+0	 6.14402E+1	 1.08623E+0	 5.91374E+1	 1.36413E+0	 4.77929E+1	
 1.90702E+4	 1.06138E+0	 6.18769E+1	 1.08687E+0	 5.95846E+1	 1.37061E+0	 4.83569E+1	
 1.92518E+4	 1.06078E+0	 6.23134E+1	 1.08760E+0	 6.00321E+1	 1.37750E+0	 4.89237E+1	
 1.94351E+4	 1.06019E+0	 6.27497E+1	 1.08861E+0	 6.04801E+1	 1.38441E+0	 4.94934E+1	
 1.96201E+4	 1.05948E+0	 6.31857E+1	 1.08986E+0	 6.09285E+1	 1.39092E+0	 5.00657E+1	
 1.98069E+4	 1.05865E+0	 6.36213E+1	 1.09106E+0	 6.13775E+1	 1.39715E+0	 5.06406E+1	
 1.99954E+4	 1.05754E+0	 6.40565E+1	 1.09189E+0	 6.18268E+1	 1.40306E+0	 5.12180E+1	
 2.01858E+4	 1.05644E+0	 6.44912E+1	 1.09223E+0	 6.22763E+1	 1.40804E+0	 5.17974E+1	
 2.03779E+4	 1.05480E+0	 6.49252E+1	 1.09244E+0	 6.27258E+1	 1.41321E+0	 5.23789E+1	
 2.05719E+4	 1.05312E+0	 6.53586E+1	 1.09244E+0	 6.31753E+1	 1.41839E+0	 5.29626E+1	
 2.07678E+4	 1.05079E+0	 6.57910E+1	 1.09266E+0	 6.36249E+1	 1.42259E+0	 5.35479E+1	
 2.09655E+4	 1.04869E+0	 6.62225E+1	 1.09272E+0	 6.40746E+1	 1.42691E+0	 5.41351E+1	
 2.11651E+4	 1.04628E+0	 6.66530E+1	 1.09261E+0	 6.45242E+1	 1.43130E+0	 5.47241E+1	
 2.13666E+4	 1.04399E+0	 6.70826E+1	 1.09202E+0	 6.49735E+1	 1.43499E+0	 5.53145E+1	
 2.15700E+4	 1.04128E+0	 6.75111E+1	 1.09100E+0	 6.54225E+1	 1.43836E+0	 5.59064E+1	
 2.17753E+4	 1.03887E+0	 6.79386E+1	 1.08962E+0	 6.58708E+1	 1.44153E+0	 5.64996E+1	
 2.19826E+4	 1.03630E+0	 6.83650E+1	 1.08830E+0	 6.63187E+1	 1.44451E+0	 5.70940E+1	
 2.21919E+4	 1.03382E+0	 6.87904E+1	 1.08673E+0	 6.67658E+1	 1.44707E+0	 5.76894E+1	
 2.24032E+4	 1.03116E+0	 6.92147E+1	 1.08512E+0	 6.72123E+1	 1.44917E+0	 5.82858E+1	
 2.26164E+4	 1.02839E+0	 6.96379E+1	 1.08338E+0	 6.76581E+1	 1.45087E+0	 5.88828E+1	
 2.28318E+4	 1.02543E+0	 7.00599E+1	 1.08161E+0	 6.81032E+1	 1.45231E+0	 5.94804E+1	
 2.30491E+4	 1.02218E+0	 7.04805E+1	 1.07991E+0	 6.85476E+1	 1.45337E+0	 6.00784E+1	
 2.32685E+4	 1.01859E+0	 7.08996E+1	 1.07810E+0	 6.89912E+1	 1.45389E+0	 6.06767E+1	
 2.34901E+4	 1.01478E+0	 7.13172E+1	 1.07612E+0	 6.94340E+1	 1.45418E+0	 6.12751E+1	
 2.37137E+4	 1.01123E+0	 7.17333E+1	 1.07397E+0	 6.98760E+1	 1.45431E+0	 6.18735E+1	
 2.39394E+4	 1.00746E+0	 7.21479E+1	 1.07176E+0	 7.03170E+1	 1.45369E+0	 6.24717E+1	
 2.41673E+4	 1.00382E+0	 7.25609E+1	 1.06913E+0	 7.07569E+1	 1.45266E+0	 6.30694E+1	
 2.43974E+4	 9.99665E-1	 7.29723E+1	 1.06649E+0	 7.11958E+1	 1.45166E+0	 6.36668E+1	
 2.46297E+4	 9.95477E-1	 7.33819E+1	 1.06342E+0	 7.16334E+1	 1.44967E+0	 6.42633E+1	
 2.48641E+4	 9.90903E-1	 7.37896E+1	 1.06010E+0	 7.20696E+1	 1.44702E+0	 6.48588E+1	
 2.51008E+4	 9.86276E-1	 7.41955E+1	 1.05604E+0	 7.25041E+1	 1.44515E+0	 6.54534E+1	
 2.53398E+4	 9.81447E-1	 7.45993E+1	 1.05214E+0	 7.29371E+1	 1.44256E+0	 6.60470E+1	
 2.55810E+4	 9.76937E-1	 7.50013E+1	 1.04746E+0	 7.33681E+1	 1.43782E+0	 6.66387E+1	
 2.58246E+4	 9.71617E-1	 7.54012E+1	 1.04318E+0	 7.37974E+1	 1.43371E+0	 6.72286E+1	
 2.60704E+4	 9.66403E-1	 7.57988E+1	 1.03858E+0	 7.42247E+1	 1.43030E+0	 6.78172E+1	
 2.63186E+4	 9.60633E-1	 7.61941E+1	 1.03453E+0	 7.46504E+1	 1.42524E+0	 6.84037E+1	
 2.65692E+4	 9.55008E-1	 7.65871E+1	 1.03036E+0	 7.50744E+1	 1.41954E+0	 6.89878E+1	
 2.68221E+4	 9.48559E-1	 7.69774E+1	 1.02605E+0	 7.54966E+1	 1.41492E+0	 6.95700E+1	
 2.70774E+4	 9.43313E-1	 7.73656E+1	 1.02104E+0	 7.59168E+1	 1.40890E+0	 7.01498E+1	
 2.73352E+4	 9.37106E-1	 7.77512E+1	 1.01625E+0	 7.63349E+1	 1.40130E+0	 7.07264E+1	
 2.75954E+4	 9.31503E-1	 7.81345E+1	 1.01034E+0	 7.67507E+1	 1.39368E+0	 7.12999E+1	
 2.78582E+4	 9.24722E-1	 7.85150E+1	 1.00496E+0	 7.71642E+1	 1.38583E+0	 7.18701E+1	
 2.81234E+4	 9.18484E-1	 7.88930E+1	 9.98755E-1	 7.75752E+1	 1.37706E+0	 7.24368E+1	
 2.83911E+4	 9.11311E-1	 7.92680E+1	 9.93193E-1	 7.79839E+1	 1.37054E+0	 7.30007E+1	
 2.86614E+4	 9.04943E-1	 7.96403E+1	 9.86580E-1	 7.83898E+1	 1.36171E+0	 7.35610E+1	
 2.89342E+4	 8.97640E-1	 8.00097E+1	 9.80341E-1	 7.87932E+1	 1.35134E+0	 7.41171E+1	
 2.92097E+4	 8.90751E-1	 8.03762E+1	 9.73052E-1	 7.91936E+1	 1.34356E+0	 7.46700E+1	
 2.94878E+4	 8.82686E-1	 8.07395E+1	 9.66366E-1	 7.95913E+1	 1.33381E+0	 7.52188E+1	
 2.97685E+4	 8.74889E-1	 8.10995E+1	 9.59036E-1	 7.99859E+1	 1.31866E+0	 7.57614E+1	
 3.00519E+4	 8.66279E-1	 8.14559E+1	 9.52270E-1	 8.03778E+1	 1.31021E+0	 7.63006E+1	
 3.03380E+4	 8.58268E-1	 8.18091E+1	 9.45065E-1	 8.07667E+1	 1.30128E+0	 7.68360E+1	
 3.06268E+4	 8.49924E-1	 8.21588E+1	 9.38095E-1	 8.11527E+1	 1.28932E+0	 7.73666E+1	
 3.09183E+4	 8.41801E-1	 8.25052E+1	 9.30595E-1	 8.15356E+1	 1.27592E+0	 7.78916E+1	
 3.12127E+4	 8.32700E-1	 8.28479E+1	 9.22909E-1	 8.19154E+1	 1.26513E+0	 7.84122E+1	
 3.15098E+4	 8.24383E-1	 8.31871E+1	 9.14626E-1	 8.22917E+1	 1.24899E+0	 7.89261E+1	
 3.18098E+4	 8.14893E-1	 8.35224E+1	 9.06874E-1	 8.26649E+1	 1.23505E+0	 7.94344E+1	
 3.21126E+4	 8.06018E-1	 8.38541E+1	 8.97884E-1	 8.30344E+1	 1.22353E+0	 7.99378E+1	
 3.24183E+4	 7.96283E-1	 8.41818E+1	 8.89293E-1	 8.34003E+1	 1.20928E+0	 8.04354E+1	
 3.27270E+4	 7.87137E-1	 8.45057E+1	 8.79961E-1	 8.37624E+1	 1.19406E+0	 8.09268E+1	
 3.30385E+4	 7.77137E-1	 8.48254E+1	 8.71457E-1	 8.41210E+1	 1.18124E+0	 8.14128E+1	
 3.33531E+4	 7.67640E-1	 8.51413E+1	 8.62578E-1	 8.44760E+1	 1.16556E+0	 8.18925E+1	
 3.36706E+4	 7.57508E-1	 8.54530E+1	 8.53921E-1	 8.48273E+1	 1.14946E+0	 8.23655E+1	
 3.39911E+4	 7.47400E-1	 8.57606E+1	 8.44564E-1	 8.51749E+1	 1.13408E+0	 8.28321E+1	
 3.43147E+4	 7.37525E-1	 8.60641E+1	 8.35642E-1	 8.55187E+1	 1.11470E+0	 8.32908E+1	
 3.46414E+4	 7.27992E-1	 8.63636E+1	 8.26161E-1	 8.58587E+1	 1.09871E+0	 8.37429E+1	
 3.49712E+4	 7.18087E-1	 8.66591E+1	 8.16767E-1	 8.61948E+1	 1.08348E+0	 8.41888E+1	
 3.53041E+4	 7.08193E-1	 8.69505E+1	 8.07073E-1	 8.65269E+1	 1.06550E+0	 8.46272E+1	
 3.56402E+4	 6.97732E-1	 8.72376E+1	 7.96769E-1	 8.68547E+1	 1.04926E+0	 8.50590E+1	
 3.59795E+4	 6.86937E-1	 8.75203E+1	 7.86776E-1	 8.71785E+1	 1.03502E+0	 8.54849E+1	
 3.63220E+4	 6.76622E-1	 8.77987E+1	 7.76815E-1	 8.74981E+1	 1.01828E+0	 8.59039E+1	
 3.66678E+4	 6.65870E-1	 8.80727E+1	 7.67183E-1	 8.78138E+1	 9.99482E-1	 8.63151E+1	
 3.70169E+4	 6.55382E-1	 8.83424E+1	 7.57330E-1	 8.81255E+1	 9.83695E-1	 8.67199E+1	
 3.73693E+4	 6.44643E-1	 8.86077E+1	 7.47238E-1	 8.84329E+1	 9.66260E-1	 8.71175E+1	
 3.77250E+4	 6.34022E-1	 8.88686E+1	 7.35913E-1	 8.87358E+1	 9.46535E-1	 8.75070E+1	
 3.80841E+4	 6.23256E-1	 8.91250E+1	 7.25903E-1	 8.90345E+1	 9.31046E-1	 8.78901E+1	
 3.84467E+4	 6.13397E-1	 8.93774E+1	 7.15152E-1	 8.93287E+1	 9.13045E-1	 8.82658E+1	
 3.88127E+4	 6.02643E-1	 8.96254E+1	 7.05316E-1	 8.96190E+1	 8.92690E-1	 8.86332E+1	
 3.91822E+4	 5.92154E-1	 8.98691E+1	 6.94891E-1	 8.99049E+1	 8.73418E-1	 8.89926E+1	
 3.95552E+4	 5.81128E-1	 9.01082E+1	 6.83993E-1	 9.01864E+1	 8.54455E-1	 8.93442E+1	
 3.99318E+4	 5.71038E-1	 9.03432E+1	 6.72780E-1	 9.04632E+1	 8.36142E-1	 8.96882E+1	
 4.03119E+4	 5.60598E-1	 9.05739E+1	 6.61702E-1	 9.07355E+1	 8.19643E-1	 9.00255E+1	
 4.06957E+4	 5.50363E-1	 9.08004E+1	 6.50236E-1	 9.10031E+1	 8.00286E-1	 9.03548E+1	
 4.10831E+4	 5.40241E-1	 9.10227E+1	 6.38742E-1	 9.12659E+1	 7.83205E-1	 9.06771E+1	
 4.14742E+4	 5.30248E-1	 9.12409E+1	 6.27659E-1	 9.15242E+1	 7.68712E-1	 9.09934E+1	
 4.18691E+4	 5.20670E-1	 9.14551E+1	 6.16940E-1	 9.17780E+1	 7.52319E-1	 9.13030E+1	
 4.22677E+4	 5.10833E-1	 9.16653E+1	 6.07203E-1	 9.20279E+1	 7.30221E-1	 9.16035E+1	
 4.26700E+4	 5.01458E-1	 9.18717E+1	 5.97121E-1	 9.22736E+1	 7.15330E-1	 9.18978E+1	
 4.30763E+4	 4.91979E-1	 9.20741E+1	 5.86930E-1	 9.25151E+1	 6.98014E-1	 9.21850E+1	
 4.34863E+4	 4.83178E-1	 9.22729E+1	 5.75662E-1	 9.27520E+1	 6.80189E-1	 9.24649E+1	
 4.39003E+4	 4.74228E-1	 9.24681E+1	 5.64236E-1	 9.29842E+1	 6.64328E-1	 9.27383E+1	
 4.43183E+4	 4.65230E-1	 9.26595E+1	 5.52768E-1	 9.32116E+1	 6.44239E-1	 9.30034E+1	
 4.47402E+4	 4.56469E-1	 9.28473E+1	 5.42100E-1	 9.34347E+1	 6.28465E-1	 9.32620E+1	
 4.51661E+4	 4.47972E-1	 9.30317E+1	 5.31356E-1	 9.36534E+1	 6.13302E-1	 9.35144E+1	
 4.55961E+4	 4.40004E-1	 9.32127E+1	 5.20377E-1	 9.38675E+1	 5.95853E-1	 9.37596E+1	
 4.60302E+4	 4.31946E-1	 9.33905E+1	 5.09776E-1	 9.40773E+1	 5.81172E-1	 9.39987E+1	
 4.64684E+4	 4.24444E-1	 9.35651E+1	 4.98366E-1	 9.42823E+1	 5.62321E-1	 9.42301E+1	
 4.69107E+4	 4.16000E-1	 9.37363E+1	 4.87973E-1	 9.44831E+1	 5.46149E-1	 9.44548E+1	
 4.73573E+4	 4.08002E-1	 9.39042E+1	 4.76998E-1	 9.46794E+1	 5.33265E-1	 9.46743E+1	
 4.78082E+4	 3.99752E-1	 9.40687E+1	 4.66777E-1	 9.48715E+1	 5.17832E-1	 9.48873E+1	
 4.82633E+4	 3.92205E-1	 9.42301E+1	 4.56344E-1	 9.50593E+1	 5.02938E-1	 9.50943E+1	
 4.87228E+4	 3.85089E-1	 9.43885E+1	 4.45981E-1	 9.52428E+1	 4.88586E-1	 9.52954E+1	
 4.91866E+4	 3.78283E-1	 9.45442E+1	 4.35704E-1	 9.54221E+1	 4.73437E-1	 9.54902E+1	
 4.96548E+4	 3.71800E-1	 9.46972E+1	 4.25414E-1	 9.55971E+1	 4.58138E-1	 9.56787E+1	
 5.01276E+4	 3.64814E-1	 9.48473E+1	 4.15128E-1	 9.57679E+1	 4.46034E-1	 9.58622E+1	
 5.06048E+4	 3.58887E-1	 9.49950E+1	 4.04612E-1	 9.59344E+1	 4.31508E-1	 9.60398E+1	
 5.10865E+4	 3.52662E-1	 9.51401E+1	 3.94587E-1	 9.60968E+1	 4.17632E-1	 9.62116E+1	
 5.15729E+4	 3.46635E-1	 9.52827E+1	 3.84029E-1	 9.62548E+1	 4.05413E-1	 9.63785E+1	
 5.20638E+4	 3.40562E-1	 9.54229E+1	 3.73761E-1	 9.64086E+1	 3.91221E-1	 9.65394E+1	
 5.25595E+4	 3.34420E-1	 9.55605E+1	 3.63973E-1	 9.65584E+1	 3.79303E-1	 9.66955E+1	
 5.30598E+4	 3.28560E-1	 9.56957E+1	 3.54123E-1	 9.67041E+1	 3.67117E-1	 9.68466E+1	
 5.35650E+4	 3.22312E-1	 9.58283E+1	 3.44203E-1	 9.68458E+1	 3.53640E-1	 9.69921E+1	
 5.40749E+4	 3.16934E-1	 9.59587E+1	 3.34471E-1	 9.69834E+1	 3.42099E-1	 9.71329E+1	
 5.45897E+4	 3.11672E-1	 9.60870E+1	 3.25384E-1	 9.71173E+1	 3.28045E-1	 9.72679E+1	
 5.51094E+4	 3.06804E-1	 9.62132E+1	 3.16558E-1	 9.72475E+1	 3.17176E-1	 9.73984E+1	
 5.56340E+4	 3.02238E-1	 9.63376E+1	 3.08004E-1	 9.73743E+1	 3.06312E-1	 9.75244E+1	
 5.61637E+4	 2.97252E-1	 9.64599E+1	 2.99460E-1	 9.74975E+1	 2.94416E-1	 9.76456E+1	
 5.66983E+4	 2.92941E-1	 9.65805E+1	 2.90665E-1	 9.76171E+1	 2.85573E-1	 9.77631E+1	
 5.72381E+4	 2.88487E-1	 9.66992E+1	 2.81928E-1	 9.77331E+1	 2.76272E-1	 9.78768E+1	
 5.77830E+4	 2.84229E-1	 9.68161E+1	 2.72681E-1	 9.78453E+1	 2.65600E-1	 9.79861E+1	
 5.83331E+4	 2.80082E-1	 9.69314E+1	 2.63197E-1	 9.79536E+1	 2.56540E-1	 9.80916E+1	
 5.88884E+4	 2.75851E-1	 9.70449E+1	 2.54596E-1	 9.80584E+1	 2.47097E-1	 9.81933E+1	
 5.94490E+4	 2.71755E-1	 9.71567E+1	 2.46276E-1	 9.81597E+1	 2.36981E-1	 9.82908E+1	
 6.00150E+4	 2.67446E-1	 9.72668E+1	 2.38093E-1	 9.82577E+1	 2.28702E-1	 9.83849E+1	
 6.05863E+4	 2.63079E-1	 9.73750E+1	 2.30035E-1	 9.83524E+1	 2.19239E-1	 9.84751E+1	
 6.11631E+4	 2.58701E-1	 9.74815E+1	 2.21532E-1	 9.84435E+1	 2.09959E-1	 9.85615E+1	
 6.17454E+4	 2.54056E-1	 9.75860E+1	 2.13620E-1	 9.85314E+1	 2.01391E-1	 9.86444E+1	
 6.23332E+4	 2.49715E-1	 9.76888E+1	 2.05167E-1	 9.86159E+1	 1.92807E-1	 9.87237E+1	
 6.29266E+4	 2.45232E-1	 9.77897E+1	 1.96702E-1	 9.86968E+1	 1.85476E-1	 9.88001E+1	
 6.35257E+4	 2.40856E-1	 9.78888E+1	 1.88202E-1	 9.87742E+1	 1.76840E-1	 9.88728E+1	
 6.41304E+4	 2.36884E-1	 9.79863E+1	 1.79999E-1	 9.88483E+1	 1.70016E-1	 9.89428E+1	
 6.47409E+4	 2.32832E-1	 9.80821E+1	 1.72751E-1	 9.89194E+1	 1.62251E-1	 9.90096E+1	
 6.53573E+4	 2.28713E-1	 9.81762E+1	 1.65410E-1	 9.89875E+1	 1.54696E-1	 9.90732E+1	
 6.59795E+4	 2.24425E-1	 9.82685E+1	 1.58179E-1	 9.90525E+1	 1.48259E-1	 9.91342E+1	
 6.66076E+4	 2.19837E-1	 9.83590E+1	 1.51339E-1	 9.91148E+1	 1.41667E-1	 9.91925E+1	
 6.72417E+4	 2.15747E-1	 9.84478E+1	 1.45156E-1	 9.91745E+1	 1.34999E-1	 9.92481E+1	
 6.78818E+4	 2.11100E-1	 9.85346E+1	 1.39434E-1	 9.92319E+1	 1.28688E-1	 9.93010E+1	
 6.85281E+4	 2.05937E-1	 9.86194E+1	 1.33494E-1	 9.92869E+1	 1.21642E-1	 9.93511E+1	
 6.91805E+4	 2.00652E-1	 9.87019E+1	 1.27027E-1	 9.93391E+1	 1.16291E-1	 9.93989E+1	
 6.98390E+4	 1.94967E-1	 9.87822E+1	 1.21147E-1	 9.93890E+1	 1.10258E-1	 9.94443E+1	
 7.05039E+4	 1.89695E-1	 9.88602E+1	 1.15468E-1	 9.94365E+1	 1.04691E-1	 9.94874E+1	
 7.11751E+4	 1.84649E-1	 9.89362E+1	 1.09925E-1	 9.94817E+1	 9.95164E-2	 9.95283E+1	
 7.18527E+4	 1.79386E-1	 9.90100E+1	 1.04343E-1	 9.95247E+1	 9.27669E-2	 9.95665E+1	
 7.25367E+4	 1.73910E-1	 9.90816E+1	 9.82415E-2	 9.95651E+1	 8.81908E-2	 9.96028E+1	
 7.32273E+4	 1.68080E-1	 9.91508E+1	 9.18888E-2	 9.96029E+1	 8.29544E-2	 9.96369E+1	
 7.39244E+4	 1.61549E-1	 9.92172E+1	 8.57825E-2	 9.96382E+1	 7.86993E-2	 9.96693E+1	
 7.46281E+4	 1.55205E-1	 9.92811E+1	 7.94368E-2	 9.96709E+1	 7.45173E-2	 9.97000E+1	
 7.53386E+4	 1.49008E-1	 9.93424E+1	 7.41918E-2	 9.97014E+1	 6.96283E-2	 9.97286E+1	
 7.60558E+4	 1.43256E-1	 9.94014E+1	 7.01036E-2	 9.97303E+1	 6.55379E-2	 9.97556E+1	
 7.67799E+4	 1.37236E-1	 9.94578E+1	 6.64032E-2	 9.97576E+1	 6.12681E-2	 9.97808E+1	
 7.75108E+4	 1.30872E-1	 9.95117E+1	 6.24906E-2	 9.97833E+1	 5.73363E-2	 9.98044E+1	
 7.82487E+4	 1.23876E-1	 9.95627E+1	 5.77575E-2	 9.98071E+1	 5.36621E-2	 9.98265E+1	
 7.89936E+4	 1.16809E-1	 9.96107E+1	 5.24885E-2	 9.98287E+1	 4.96560E-2	 9.98469E+1	
 7.97456E+4	 1.09395E-1	 9.96557E+1	 4.81889E-2	 9.98485E+1	 4.63623E-2	 9.98660E+1	
 8.05048E+4	 1.01799E-1	 9.96976E+1	 4.49656E-2	 9.98670E+1	 4.19292E-2	 9.98832E+1	
 8.12712E+4	 9.51144E-2	 9.97368E+1	 4.24650E-2	 9.98845E+1	 3.86401E-2	 9.98991E+1	
 8.20449E+4	 8.83523E-2	 9.97731E+1	 4.00399E-2	 9.99009E+1	 3.50103E-2	 9.99135E+1	
 8.28260E+4	 8.15807E-2	 9.98067E+1	 3.77018E-2	 9.99165E+1	 3.21048E-2	 9.99268E+1	
 8.36145E+4	 7.49932E-2	 9.98376E+1	 3.53248E-2	 9.99310E+1	 2.91647E-2	 9.99388E+1	
 8.44105E+4	 6.80952E-2	 9.98656E+1	 3.21369E-2	 9.99442E+1	 2.63336E-2	 9.99496E+1	
 8.52141E+4	 6.13209E-2	 9.98908E+1	 2.83661E-2	 9.99559E+1	 2.38466E-2	 9.99594E+1	
 8.60253E+4	 5.50205E-2	 9.99134E+1	 2.45996E-2	 9.99660E+1	 2.09396E-2	 9.99680E+1	
 8.68443E+4	 4.81654E-2	 9.99333E+1	 2.13478E-2	 9.99748E+1	 1.80172E-2	 9.99754E+1	
 8.76710E+4	 4.09580E-2	 9.99501E+1	 1.79549E-2	 9.99822E+1	 1.52921E-2	 9.99817E+1	
 8.85056E+4	 3.45574E-2	 9.99643E+1	 1.42235E-2	 9.99880E+1	 1.28307E-2	 9.99870E+1	
 8.93482E+4	 2.87909E-2	 9.99762E+1	 1.09036E-2	 9.99925E+1	 1.06838E-2	 9.99914E+1	
 9.01988E+4	 2.31007E-2	 9.99857E+1	 7.94121E-3	 9.99958E+1	 8.41713E-3	 9.99949E+1	
 9.10575E+4	 1.73631E-2	 9.99928E+1	 5.15550E-3	 9.99979E+1	 6.28759E-3	 9.99975E+1	
 9.19244E+4	 1.15722E-2	 9.99976E+1	 3.13761E-3	 9.99992E+1	 4.05382E-3	 9.99991E+1	
 9.27995E+4	 5.83459E-3	 1.00000E+2	 1.93168E-3	 1.00000E+2	 2.13947E-3	 1.00000E+2	
 9.36829E+4	 0.00000E+0	 1.00000E+2	 0.00000E+0	 1.00000E+2	 0.00000E+0	 1.00000E+2	
MWDstop :
