# Supplementary material for: Copolymers of NVAm and NVP for Efficient Gene Delivery
Source: ACS Polym Au. 2026 Jan 16;6(1):426–36. doi: 10.1021/acspolymersau.5c00167 (PMC12903468; doi:10.1021/acspolymersau.5c00167)
Supplement: Supplementary file 1 [file lg5c00167_si_001.zip › raw_and_analyzed_data/SEC_Data/TF039 80 20 - 1.TXT]

Sample :	Vial  42: TF039 80/20 - 1
Method settings :	C:\WINGPC_8#1\PSS.ChromPilot.Method.Instrument.2.xml
Sequence table :	C:\WINGPC_8#1\PSS.ChromPilot.Sequence.Instrument.2.xml
Inject date :	Donnerstag   05.09.24   22:55:28
Inject volume :	100.000	ul
Concentration :	  1.000	g/l
Project :	C:\GPC Data\Projects\Messung_2024_03Jul_H2O
Calibration :	C:\GPC Data\Calibration\Calibration_PEG_030724_03formicacid01NaCl_pH2.CAL
Method :	C:\GPC Data\Methods\Standard_MET_AQ_030724_Dual Wavelength_A_B_2_PEG.MET
Export file :	C:\Users\AG B�ker\Desktop\Data\Tom\TF039 80 20 - 1.TXT

Operator :	AG B�ker
Account :	

Calibration MH-K :	 1.000000	ml/g	univ. Calibration MH-K :	 0.000000	ml/g
Calibration MH-A :	 0.000000	-	univ. Calibration MH-A :	 0.000000	-
Internal Standard Calibration :	 50.000	ml
Internal Standard Acquisition :	-------	ml
Data Interval :	  1.000	s

Eluent :	H2O + 0.1MNaCl + 0.3 % formic acid
Flow :	  1.000	ml/min

Column 1 :	PSS NOVEMA Max VS, 10�m	Temperature :	 40.000	C
Column 2 :	PSS NOVEMA Max 10�m, 1000A	Temperature :	 40.000	C
Column 3 :	PSS NOVEMA Max 10mm, 1000A	Temperature :	 40.000	C
Column 4 :	PSS NOVEMA Max, 10�m, 30A	Temperature :	 40.000	C

Detector 1 :	I2: VWD 1, Signal A	Delay :	  0.000	min
Detector 2 :	I2: VWD 1, Signal B	Delay :	  0.000	min
Detector 3 :	I2: RID 1, RI Signal	Delay :	  0.400	min
Detector 4 :	I2: IsoPump 1, Pressure	Delay :	  0.000	min
Detector 5 :	PSS SLD 7000/BI-MwA	Delay :	  0.180	min
Detector 6 :	PSS SLD 7000/BI-MwA	Delay :	  0.180	min
Detector 7 :	PSS SLD 7000/BI-MwA	Delay :	  0.180	min
Detector 8 :	PSS SLD 7000/BI-MwA	Delay :	  0.180	min
Detector 9 :	PSS SLD 7000/BI-MwA	Delay :	  0.180	min
Detector 10 :	PSS SLD 7000/BI-MwA	Delay :	  0.180	min
Detector 11 :	PSS SLD 7000/BI-MwA	Delay :	  0.180	min
Detector 12 :	PSS SLD 7000/BI-MwA	Delay :	  0.180	min

Baseline from :	 22.403	to :	 29.974	ml
Integration from :	 22.403	to :	 29.974	ml

	I2: VWD 1, Signal A	I2: VWD 1, Signal B	I2: RID 1, RI Signal
Mn:	 9.225E+3	 9.749E+3	 1.150E+4	g/mol
Mw:	 1.760E+4	 1.833E+4	 2.019E+4	g/mol
Mz:	 2.992E+4	 2.933E+4	 2.983E+4	g/mol
M(z+1):	 4.236E+4	 3.949E+4	 3.874E+4	g/mol
Mv:	 0.000E+0	 0.000E+0	 0.000E+0	g/mol
D:	 1.907E+0	 1.881E+0	 1.755E+0	
[n]:	 0.000E+0	 0.000E+0	 0.000E+0	ml/g
Vp:	 2.614E+1	 2.592E+1	 2.562E+1	ml
Mp:	 1.389E+4	 1.592E+4	 1.916E+4	g/mol
Fl:	 1.346E+1	 8.041E+0	 1.310E+1	ml*V
< 1366 :	      0.00	      0.00	      0.00	%
w% : 	    100.00	    100.00	    100.00	%
> 96924 :	      0.00	      0.00	      0.00	%

Calibration Coefficients:

Vol. min : 19.935830   
Vol. max : 31.290330   
R : 9.999090e-01
Fit : PSS Poly 5
Const.: -6.517006e+01
Coef.2: 1.639485e+01
Coef.3: -1.511571e+00
Coef.4: 6.957456e-02
Coef.5: -1.600580e-03
Coef.6: 1.460191e-05
Coef.7: 0.000000e+00
Coef.8: 0.000000e+00


Multi area report start :
Sample :	Vial  42: TF039 80/20 - 1
Calibration:	C:\GPC Data\Calibration\Calibration_PEG_030724_03formicacid01NaCl_pH2.CAL
Print Date:	Freitag      06.09.24   13:06:57
Project:	C:\GPC Data\Projects\Messung_2024_03Jul_H2O
Method:	C:\GPC Data\Methods\Standard_MET_AQ_030724_Dual Wavelength_A_B_2_PEG
MAS Parameters:	

Area	Name	from	to	Unit

1				
2				
3				
4				
5				
6				
7				
8				

 	Set 1	Set 2	Set 3	Set 4	Set 5	Set 6	Set 7	Set 8

 	-	-	-	-	-	-	-	-
 	-	-	-	-	-	-	-	-
 	-	-	-	-	-	-	-	-
 	-	-	-	-	-	-	-	-
 	-	-	-	-	-	-	-	-
 	-	-	-	-	-	-	-	-
 	-	-	-	-	-	-	-	-
 	-	-	-	-	-	-	-	-

Multi area report end :

RAWstart :
Time	I2: VWD 1, Signal A	I2: VWD 1, Signal B	I2: RID 1, RI Signal	Time

 0.00000E+0	 4.67141E-2	 4.91962E-2	-1.12335E+0	 22:55:28:93	
 1.66667E-2	 4.70703E-2	 4.90244E-2	-1.12189E+0	 22:55:29:93	
 3.33333E-2	 4.71659E-2	 4.89608E-2	-1.12056E+0	 22:55:30:93	
 5.00000E-2	 4.68588E-2	 4.90391E-2	-1.11908E+0	 22:55:31:93	
 6.66667E-2	 4.61810E-2	 4.92844E-2	-1.11792E+0	 22:55:32:93	
 8.33333E-2	 4.56485E-2	 4.97612E-2	-1.11699E+0	 22:55:33:93	
 1.00000E-1	 4.54753E-2	 5.02845E-2	-1.11586E+0	 22:55:34:93	
 1.16667E-1	 4.58608E-2	 5.08109E-2	-1.11482E+0	 22:55:35:93	
 1.33333E-1	 4.63439E-2	 5.09207E-2	-1.11361E+0	 22:55:36:93	
 1.50000E-1	 4.63006E-2	 5.05871E-2	-1.11177E+0	 22:55:37:93	
 1.66667E-1	 4.56335E-2	 5.01281E-2	-1.10983E+0	 22:55:38:93	
 1.83333E-1	 4.48210E-2	 4.98054E-2	-1.10789E+0	 22:55:39:93	
 2.00000E-1	 4.41335E-2	 4.98024E-2	-1.10585E+0	 22:55:40:93	
 2.16667E-1	 4.38268E-2	 4.99173E-2	-1.10336E+0	 22:55:41:93	
 2.33333E-1	 4.36865E-2	 4.99129E-2	-1.10100E+0	 22:55:42:93	
 2.50000E-1	 4.35242E-2	 4.97804E-2	-1.09895E+0	 22:55:43:93	
 2.66667E-1	 4.31474E-2	 4.97224E-2	-1.09671E+0	 22:55:44:93	
 2.83333E-1	 4.28624E-2	 4.98681E-2	-1.09471E+0	 22:55:45:93	
 3.00000E-1	 4.28010E-2	 5.00647E-2	-1.09274E+0	 22:55:46:93	
 3.16667E-1	 4.30300E-2	 5.01681E-2	-1.09043E+0	 22:55:47:93	
 3.33333E-1	 4.36376E-2	 5.01525E-2	-1.08845E+0	 22:55:48:93	
 3.50000E-1	 4.42839E-2	 5.00312E-2	-1.08666E+0	 22:55:49:93	
 3.66667E-1	 4.48479E-2	 4.99311E-2	-1.08459E+0	 22:55:50:93	
 3.83333E-1	 4.49643E-2	 4.98351E-2	-1.08271E+0	 22:55:51:93	
 4.00000E-1	 4.47802E-2	 4.97529E-2	-1.08086E+0	 22:55:52:93	
 4.16667E-1	 4.46966E-2	 4.95818E-2	-1.07856E+0	 22:55:53:93	
 4.33333E-1	 4.48739E-2	 4.91658E-2	-1.07651E+0	 22:55:54:93	
 4.50000E-1	 4.51980E-2	 4.84156E-2	-1.07472E+0	 22:55:55:93	
 4.66667E-1	 4.54723E-2	 4.77823E-2	-1.07305E+0	 22:55:56:93	
 4.83333E-1	 4.54716E-2	 4.74993E-2	-1.07106E+0	 22:55:57:93	
 5.00000E-1	 4.50977E-2	 4.78236E-2	-1.06949E+0	 22:55:58:93	
 5.16667E-1	 4.46753E-2	 4.85295E-2	-1.06796E+0	 22:55:59:93	
 5.33333E-1	 4.42377E-2	 4.90270E-2	-1.06603E+0	 22:56:00:93	
 5.50000E-1	 4.38921E-2	 4.90945E-2	-1.06433E+0	 22:56:01:93	
 5.66667E-1	 4.35909E-2	 4.86467E-2	-1.06293E+0	 22:56:02:93	
 5.83333E-1	 4.34097E-2	 4.77933E-2	-1.06171E+0	 22:56:03:93	
 6.00000E-1	 4.33563E-2	 4.71512E-2	-1.06092E+0	 22:56:04:93	
 6.16667E-1	 4.33930E-2	 4.69897E-2	-1.06032E+0	 22:56:05:93	
 6.33333E-1	 4.34285E-2	 4.74227E-2	-1.05962E+0	 22:56:06:93	
 6.50000E-1	 4.33600E-2	 4.83980E-2	-1.05902E+0	 22:56:07:93	
 6.66667E-1	 4.33051E-2	 4.88735E-2	-1.05849E+0	 22:56:08:93	
 6.83333E-1	 4.33433E-2	 4.85868E-2	-1.05777E+0	 22:56:09:93	
 7.00000E-1	 4.33331E-2	 4.78845E-2	-1.05706E+0	 22:56:10:93	
 7.16667E-1	 4.30563E-2	 4.71895E-2	-1.05629E+0	 22:56:11:93	
 7.33333E-1	 4.24932E-2	 4.70327E-2	-1.05528E+0	 22:56:12:93	
 7.50000E-1	 4.20488E-2	 4.73439E-2	-1.05444E+0	 22:56:13:93	
 7.66667E-1	 4.19648E-2	 4.77486E-2	-1.05380E+0	 22:56:14:93	
 7.83333E-1	 4.23272E-2	 4.82569E-2	-1.05328E+0	 22:56:15:93	
 8.00000E-1	 4.29939E-2	 4.88801E-2	-1.05270E+0	 22:56:16:93	
 8.16667E-1	 4.35634E-2	 4.97425E-2	-1.05229E+0	 22:56:17:93	
 8.33333E-1	 4.41073E-2	 5.04341E-2	-1.05202E+0	 22:56:18:93	
 8.50000E-1	 4.44757E-2	 5.06857E-2	-1.05186E+0	 22:56:19:93	
 8.66667E-1	 4.47873E-2	 5.03093E-2	-1.05178E+0	 22:56:20:93	
 8.83333E-1	 4.49602E-2	 4.93795E-2	-1.05163E+0	 22:56:21:93	
 9.00000E-1	 4.48643E-2	 4.84527E-2	-1.05129E+0	 22:56:22:93	
 9.16667E-1	 4.45214E-2	 4.77808E-2	-1.05090E+0	 22:56:23:93	
 9.33333E-1	 4.40344E-2	 4.73418E-2	-1.05063E+0	 22:56:24:93	
 9.50000E-1	 4.37201E-2	 4.67988E-2	-1.05044E+0	 22:56:25:93	
 9.66667E-1	 4.37642E-2	 4.61673E-2	-1.05029E+0	 22:56:26:93	
 9.83333E-1	 4.41084E-2	 4.54766E-2	-1.05014E+0	 22:56:27:93	
 1.00000E+0	 4.47015E-2	 4.51112E-2	-1.04992E+0	 22:56:28:93	
 1.01667E+0	 4.51897E-2	 4.51621E-2	-1.04970E+0	 22:56:29:93	
 1.03333E+0	 4.54769E-2	 4.56098E-2	-1.04951E+0	 22:56:30:93	
 1.05000E+0	 4.54216E-2	 4.63293E-2	-1.04936E+0	 22:56:31:93	
 1.06667E+0	 4.49436E-2	 4.68815E-2	-1.04935E+0	 22:56:32:93	
 1.08333E+0	 4.44355E-2	 4.72184E-2	-1.04939E+0	 22:56:33:93	
 1.10000E+0	 4.41050E-2	 4.74619E-2	-1.04934E+0	 22:56:34:93	
 1.11667E+0	 4.41936E-2	 4.79051E-2	-1.04908E+0	 22:56:35:93	
 1.13333E+0	 4.44983E-2	 4.86582E-2	-1.04869E+0	 22:56:36:93	
 1.15000E+0	 4.46648E-2	 4.97481E-2	-1.04824E+0	 22:56:37:93	
 1.16667E+0	 4.46432E-2	 5.07205E-2	-1.04773E+0	 22:56:38:93	
 1.18333E+0	 4.46277E-2	 5.16007E-2	-1.04735E+0	 22:56:39:93	
 1.20000E+0	 4.48741E-2	 5.20253E-2	-1.04705E+0	 22:56:40:93	
 1.21667E+0	 4.52635E-2	 5.18723E-2	-1.04670E+0	 22:56:41:93	
 1.23333E+0	 4.56733E-2	 5.13118E-2	-1.04638E+0	 22:56:42:93	
 1.25000E+0	 4.58811E-2	 5.04592E-2	-1.04612E+0	 22:56:43:93	
 1.26667E+0	 4.60002E-2	 4.97514E-2	-1.04584E+0	 22:56:44:93	
 1.28333E+0	 4.62972E-2	 4.92275E-2	-1.04559E+0	 22:56:45:93	
 1.30000E+0	 4.70101E-2	 4.91397E-2	-1.04521E+0	 22:56:46:93	
 1.31667E+0	 4.78726E-2	 4.96115E-2	-1.04471E+0	 22:56:47:93	
 1.33333E+0	 4.83278E-2	 5.02439E-2	-1.04430E+0	 22:56:48:93	
 1.35000E+0	 4.79079E-2	 5.07722E-2	-1.04405E+0	 22:56:49:93	
 1.36667E+0	 4.66563E-2	 5.07063E-2	-1.04393E+0	 22:56:50:93	
 1.38333E+0	 4.54883E-2	 5.00245E-2	-1.04390E+0	 22:56:51:93	
 1.40000E+0	 4.47502E-2	 4.93973E-2	-1.04383E+0	 22:56:52:93	
 1.41667E+0	 4.46319E-2	 4.91858E-2	-1.04367E+0	 22:56:53:93	
 1.43333E+0	 4.47887E-2	 4.94599E-2	-1.04343E+0	 22:56:54:93	
 1.45000E+0	 4.48221E-2	 4.98664E-2	-1.04331E+0	 22:56:55:93	
 1.46667E+0	 4.46083E-2	 4.97529E-2	-1.04328E+0	 22:56:56:93	
 1.48333E+0	 4.44895E-2	 4.87889E-2	-1.04316E+0	 22:56:57:93	
 1.50000E+0	 4.45475E-2	 4.76294E-2	-1.04292E+0	 22:56:58:93	
 1.51667E+0	 4.46452E-2	 4.63216E-2	-1.04268E+0	 22:56:59:93	
 1.53333E+0	 4.46601E-2	 4.53791E-2	-1.04262E+0	 22:57:00:93	
 1.55000E+0	 4.46036E-2	 4.49943E-2	-1.04282E+0	 22:57:01:93	
 1.56667E+0	 4.46318E-2	 4.54388E-2	-1.04312E+0	 22:57:02:93	
 1.58333E+0	 4.48101E-2	 4.67314E-2	-1.04345E+0	 22:57:03:93	
 1.60000E+0	 4.49947E-2	 4.80839E-2	-1.04365E+0	 22:57:04:93	
 1.61667E+0	 4.49256E-2	 4.91755E-2	-1.04384E+0	 22:57:05:93	
 1.63333E+0	 4.45928E-2	 4.95500E-2	-1.04423E+0	 22:57:06:93	
 1.65000E+0	 4.42826E-2	 4.94041E-2	-1.04473E+0	 22:57:07:93	
 1.66667E+0	 4.41434E-2	 4.92249E-2	-1.04525E+0	 22:57:08:93	
 1.68333E+0	 4.43234E-2	 4.92687E-2	-1.04583E+0	 22:57:09:93	
 1.70000E+0	 4.47235E-2	 4.94977E-2	-1.04628E+0	 22:57:10:93	
 1.71667E+0	 4.50403E-2	 4.98636E-2	-1.04651E+0	 22:57:11:93	
 1.73333E+0	 4.50664E-2	 5.00562E-2	-1.04665E+0	 22:57:12:93	
 1.75000E+0	 4.49291E-2	 5.00004E-2	-1.04688E+0	 22:57:13:93	
 1.76667E+0	 4.48912E-2	 4.97225E-2	-1.04720E+0	 22:57:14:93	
 1.78333E+0	 4.50867E-2	 4.92607E-2	-1.04757E+0	 22:57:15:93	
 1.80000E+0	 4.54005E-2	 4.87395E-2	-1.04808E+0	 22:57:16:93	
 1.81667E+0	 4.55182E-2	 4.80937E-2	-1.04855E+0	 22:57:17:93	
 1.83333E+0	 4.52749E-2	 4.74920E-2	-1.04910E+0	 22:57:18:93	
 1.85000E+0	 4.47448E-2	 4.69426E-2	-1.04988E+0	 22:57:19:93	
 1.86667E+0	 4.39488E-2	 4.67469E-2	-1.05054E+0	 22:57:20:93	
 1.88333E+0	 4.32320E-2	 4.70126E-2	-1.05102E+0	 22:57:21:93	
 1.90000E+0	 4.28033E-2	 4.73699E-2	-1.05141E+0	 22:57:22:93	
 1.91667E+0	 4.27813E-2	 4.75336E-2	-1.05174E+0	 22:57:23:93	
 1.93333E+0	 4.31340E-2	 4.73123E-2	-1.05207E+0	 22:57:24:93	
 1.95000E+0	 4.36522E-2	 4.67803E-2	-1.05251E+0	 22:57:25:93	
 1.96667E+0	 4.43758E-2	 4.64779E-2	-1.05281E+0	 22:57:26:93	
 1.98333E+0	 4.51730E-2	 4.68413E-2	-1.05298E+0	 22:57:27:93	
 2.00000E+0	 4.58974E-2	 4.76946E-2	-1.05311E+0	 22:57:28:93	
 2.01667E+0	 4.63743E-2	 4.86971E-2	-1.05325E+0	 22:57:29:93	
 2.03333E+0	 4.65905E-2	 4.90397E-2	-1.05340E+0	 22:57:30:93	
 2.05000E+0	 4.64908E-2	 4.84886E-2	-1.05361E+0	 22:57:31:93	
 2.06667E+0	 4.61433E-2	 4.76150E-2	-1.05401E+0	 22:57:32:93	
 2.08333E+0	 4.57808E-2	 4.68378E-2	-1.05452E+0	 22:57:33:93	
 2.10000E+0	 4.56009E-2	 4.69899E-2	-1.05510E+0	 22:57:34:93	
 2.11667E+0	 4.54815E-2	 4.79130E-2	-1.05571E+0	 22:57:35:93	
 2.13333E+0	 4.52476E-2	 4.88601E-2	-1.05608E+0	 22:57:36:93	
 2.15000E+0	 4.49203E-2	 4.96888E-2	-1.05627E+0	 22:57:37:93	
 2.16667E+0	 4.46628E-2	 5.01929E-2	-1.05646E+0	 22:57:38:93	
 2.18333E+0	 4.46911E-2	 5.05332E-2	-1.05671E+0	 22:57:39:93	
 2.20000E+0	 4.49858E-2	 5.06111E-2	-1.05693E+0	 22:57:40:93	
 2.21667E+0	 4.51469E-2	 5.03679E-2	-1.05705E+0	 22:57:41:93	
 2.23333E+0	 4.51157E-2	 4.99569E-2	-1.05703E+0	 22:57:42:93	
 2.25000E+0	 4.50784E-2	 4.95111E-2	-1.05697E+0	 22:57:43:93	
 2.26667E+0	 4.51611E-2	 4.92614E-2	-1.05698E+0	 22:57:44:93	
 2.28333E+0	 4.54072E-2	 4.91576E-2	-1.05706E+0	 22:57:45:93	
 2.30000E+0	 4.58343E-2	 4.90138E-2	-1.05713E+0	 22:57:46:93	
 2.31667E+0	 4.62593E-2	 4.87073E-2	-1.05711E+0	 22:57:47:93	
 2.33333E+0	 4.66913E-2	 4.84074E-2	-1.05698E+0	 22:57:48:93	
 2.35000E+0	 4.70099E-2	 4.81521E-2	-1.05683E+0	 22:57:49:93	
 2.36667E+0	 4.72766E-2	 4.80880E-2	-1.05666E+0	 22:57:50:93	
 2.38333E+0	 4.74399E-2	 4.82890E-2	-1.05639E+0	 22:57:51:93	
 2.40000E+0	 4.74811E-2	 4.87912E-2	-1.05617E+0	 22:57:52:93	
 2.41667E+0	 4.73639E-2	 4.97455E-2	-1.05598E+0	 22:57:53:93	
 2.43333E+0	 4.70860E-2	 5.08684E-2	-1.05584E+0	 22:57:54:93	
 2.45000E+0	 4.68559E-2	 5.21047E-2	-1.05582E+0	 22:57:55:93	
 2.46667E+0	 4.67662E-2	 5.30079E-2	-1.05593E+0	 22:57:56:93	
 2.48333E+0	 4.68439E-2	 5.35133E-2	-1.05624E+0	 22:57:57:93	
 2.50000E+0	 4.70726E-2	 5.35107E-2	-1.05659E+0	 22:57:58:93	
 2.51667E+0	 4.73260E-2	 5.31811E-2	-1.05681E+0	 22:57:59:93	
 2.53333E+0	 4.77538E-2	 5.28843E-2	-1.05694E+0	 22:58:00:93	
 2.55000E+0	 4.82638E-2	 5.27367E-2	-1.05703E+0	 22:58:01:93	
 2.56667E+0	 4.88648E-2	 5.27773E-2	-1.05721E+0	 22:58:02:93	
 2.58333E+0	 4.92867E-2	 5.29723E-2	-1.05760E+0	 22:58:03:93	
 2.60000E+0	 4.95992E-2	 5.31814E-2	-1.05841E+0	 22:58:04:93	
 2.61667E+0	 4.95917E-2	 5.33161E-2	-1.05922E+0	 22:58:05:93	
 2.63333E+0	 4.90918E-2	 5.33461E-2	-1.06003E+0	 22:58:06:93	
 2.65000E+0	 4.82712E-2	 5.33657E-2	-1.06103E+0	 22:58:07:93	
 2.66667E+0	 4.74301E-2	 5.34343E-2	-1.06193E+0	 22:58:08:93	
 2.68333E+0	 4.72273E-2	 5.34782E-2	-1.06281E+0	 22:58:09:93	
 2.70000E+0	 4.78572E-2	 5.32819E-2	-1.06418E+0	 22:58:10:93	
 2.71667E+0	 4.88533E-2	 5.27616E-2	-1.06548E+0	 22:58:11:93	
 2.73333E+0	 4.98399E-2	 5.23354E-2	-1.06684E+0	 22:58:12:93	
 2.75000E+0	 5.01822E-2	 5.23233E-2	-1.06856E+0	 22:58:13:93	
 2.76667E+0	 4.98472E-2	 5.27689E-2	-1.07014E+0	 22:58:14:93	
 2.78333E+0	 4.90637E-2	 5.36235E-2	-1.07172E+0	 22:58:15:93	
 2.80000E+0	 4.81079E-2	 5.41168E-2	-1.07372E+0	 22:58:16:93	
 2.81667E+0	 4.73800E-2	 5.42589E-2	-1.07554E+0	 22:58:17:93	
 2.83333E+0	 4.68387E-2	 5.41907E-2	-1.07720E+0	 22:58:18:93	
 2.85000E+0	 4.66231E-2	 5.39860E-2	-1.07907E+0	 22:58:19:93	
 2.86667E+0	 4.67475E-2	 5.37077E-2	-1.08068E+0	 22:58:20:93	
 2.88333E+0	 4.70145E-2	 5.33318E-2	-1.08239E+0	 22:58:21:93	
 2.90000E+0	 4.75199E-2	 5.31147E-2	-1.08413E+0	 22:58:22:93	
 2.91667E+0	 4.80292E-2	 5.33377E-2	-1.08616E+0	 22:58:23:93	
 2.93333E+0	 4.86428E-2	 5.39184E-2	-1.08800E+0	 22:58:24:93	
 2.95000E+0	 4.92540E-2	 5.47075E-2	-1.08978E+0	 22:58:25:93	
 2.96667E+0	 4.98562E-2	 5.51859E-2	-1.09173E+0	 22:58:26:93	
 2.98333E+0	 5.01084E-2	 5.52409E-2	-1.09336E+0	 22:58:27:93	
 3.00000E+0	 4.98351E-2	 5.49534E-2	-1.09490E+0	 22:58:28:93	
 3.01667E+0	 4.92359E-2	 5.41503E-2	-1.09682E+0	 22:58:29:93	
 3.03333E+0	 4.84943E-2	 5.33007E-2	-1.09864E+0	 22:58:30:93	
 3.05000E+0	 4.80396E-2	 5.24176E-2	-1.10039E+0	 22:58:31:93	
 3.06667E+0	 4.80341E-2	 5.19563E-2	-1.10238E+0	 22:58:32:93	
 3.08333E+0	 4.84897E-2	 5.20661E-2	-1.10398E+0	 22:58:33:93	
 3.10000E+0	 4.93923E-2	 5.27416E-2	-1.10537E+0	 22:58:34:93	
 3.11667E+0	 4.98421E-2	 5.35918E-2	-1.10703E+0	 22:58:35:93	
 3.13333E+0	 4.95572E-2	 5.40426E-2	-1.10869E+0	 22:58:36:93	
 3.15000E+0	 4.87692E-2	 5.39524E-2	-1.11006E+0	 22:58:37:93	
 3.16667E+0	 4.78212E-2	 5.34446E-2	-1.11122E+0	 22:58:38:93	
 3.18333E+0	 4.74459E-2	 5.27163E-2	-1.11227E+0	 22:58:39:93	
 3.20000E+0	 4.77076E-2	 5.23754E-2	-1.11297E+0	 22:58:40:93	
 3.21667E+0	 4.82502E-2	 5.25980E-2	-1.11355E+0	 22:58:41:93	
 3.23333E+0	 4.87907E-2	 5.31453E-2	-1.11423E+0	 22:58:42:93	
 3.25000E+0	 4.89797E-2	 5.36720E-2	-1.11485E+0	 22:58:43:93	
 3.26667E+0	 4.87894E-2	 5.36315E-2	-1.11560E+0	 22:58:44:93	
 3.28333E+0	 4.84547E-2	 5.30073E-2	-1.11647E+0	 22:58:45:93	
 3.30000E+0	 4.81050E-2	 5.25892E-2	-1.11724E+0	 22:58:46:93	
 3.31667E+0	 4.81007E-2	 5.30411E-2	-1.11792E+0	 22:58:47:93	
 3.33333E+0	 4.85646E-2	 5.41836E-2	-1.11861E+0	 22:58:48:93	
 3.35000E+0	 4.93136E-2	 5.56915E-2	-1.11914E+0	 22:58:49:93	
 3.36667E+0	 5.02205E-2	 5.66923E-2	-1.11953E+0	 22:58:50:93	
 3.38333E+0	 5.08526E-2	 5.70859E-2	-1.11998E+0	 22:58:51:93	
 3.40000E+0	 5.11863E-2	 5.68713E-2	-1.12028E+0	 22:58:52:93	
 3.41667E+0	 5.11672E-2	 5.61290E-2	-1.12051E+0	 22:58:53:93	
 3.43333E+0	 5.07757E-2	 5.50996E-2	-1.12080E+0	 22:58:54:93	
 3.45000E+0	 5.00316E-2	 5.36834E-2	-1.12111E+0	 22:58:55:93	
 3.46667E+0	 4.87595E-2	 5.24101E-2	-1.12141E+0	 22:58:56:93	
 3.48333E+0	 4.74785E-2	 5.12192E-2	-1.12168E+0	 22:58:57:93	
 3.50000E+0	 4.62442E-2	 5.05213E-2	-1.12182E+0	 22:58:58:93	
 3.51667E+0	 4.56399E-2	 5.01964E-2	-1.12188E+0	 22:58:59:93	
 3.53333E+0	 4.56760E-2	 5.01783E-2	-1.12200E+0	 22:59:00:93	
 3.55000E+0	 4.62597E-2	 5.05436E-2	-1.12232E+0	 22:59:01:93	
 3.56667E+0	 4.70243E-2	 5.10826E-2	-1.12269E+0	 22:59:02:93	
 3.58333E+0	 4.76004E-2	 5.17004E-2	-1.12300E+0	 22:59:03:93	
 3.60000E+0	 4.79872E-2	 5.20189E-2	-1.12319E+0	 22:59:04:93	
 3.61667E+0	 4.81460E-2	 5.19020E-2	-1.12323E+0	 22:59:05:93	
 3.63333E+0	 4.81231E-2	 5.14721E-2	-1.12330E+0	 22:59:06:93	
 3.65000E+0	 4.79291E-2	 5.07856E-2	-1.12356E+0	 22:59:07:93	
 3.66667E+0	 4.75600E-2	 5.02172E-2	-1.12391E+0	 22:59:08:93	
 3.68333E+0	 4.72662E-2	 4.95044E-2	-1.12431E+0	 22:59:09:93	
 3.70000E+0	 4.71530E-2	 4.90868E-2	-1.12469E+0	 22:59:10:93	
 3.71667E+0	 4.72379E-2	 4.91219E-2	-1.12497E+0	 22:59:11:93	
 3.73333E+0	 4.74558E-2	 4.96573E-2	-1.12524E+0	 22:59:12:93	
 3.75000E+0	 4.77459E-2	 5.06455E-2	-1.12557E+0	 22:59:13:93	
 3.76667E+0	 4.81370E-2	 5.13907E-2	-1.12586E+0	 22:59:14:93	
 3.78333E+0	 4.81774E-2	 5.17877E-2	-1.12611E+0	 22:59:15:93	
 3.80000E+0	 4.76038E-2	 5.17332E-2	-1.12630E+0	 22:59:16:93	
 3.81667E+0	 4.66296E-2	 5.15006E-2	-1.12652E+0	 22:59:17:93	
 3.83333E+0	 4.54115E-2	 5.13200E-2	-1.12678E+0	 22:59:18:93	
 3.85000E+0	 4.46816E-2	 5.12213E-2	-1.12714E+0	 22:59:19:93	
 3.86667E+0	 4.45582E-2	 5.12315E-2	-1.12768E+0	 22:59:20:93	
 3.88333E+0	 4.49888E-2	 5.14312E-2	-1.12816E+0	 22:59:21:93	
 3.90000E+0	 4.56410E-2	 5.17957E-2	-1.12860E+0	 22:59:22:93	
 3.91667E+0	 4.59831E-2	 5.23470E-2	-1.12914E+0	 22:59:23:93	
 3.93333E+0	 4.57609E-2	 5.28774E-2	-1.12964E+0	 22:59:24:93	
 3.95000E+0	 4.50755E-2	 5.33459E-2	-1.13014E+0	 22:59:25:93	
 3.96667E+0	 4.41495E-2	 5.34810E-2	-1.13057E+0	 22:59:26:93	
 3.98333E+0	 4.37497E-2	 5.31696E-2	-1.13084E+0	 22:59:27:93	
 4.00000E+0	 4.42766E-2	 5.25483E-2	-1.13108E+0	 22:59:28:93	
 4.01667E+0	 4.55254E-2	 5.16766E-2	-1.13137E+0	 22:59:29:93	
 4.03333E+0	 4.73389E-2	 5.13027E-2	-1.13164E+0	 22:59:30:93	
 4.05000E+0	 4.86514E-2	 5.17971E-2	-1.13185E+0	 22:59:31:93	
 4.06667E+0	 4.93912E-2	 5.28332E-2	-1.13211E+0	 22:59:32:93	
 4.08333E+0	 4.93603E-2	 5.41014E-2	-1.13248E+0	 22:59:33:93	
 4.10000E+0	 4.85448E-2	 5.44133E-2	-1.13293E+0	 22:59:34:93	
 4.11667E+0	 4.76468E-2	 5.34885E-2	-1.13346E+0	 22:59:35:93	
 4.13333E+0	 4.68907E-2	 5.20849E-2	-1.13403E+0	 22:59:36:93	
 4.15000E+0	 4.65069E-2	 5.07118E-2	-1.13439E+0	 22:59:37:93	
 4.16667E+0	 4.63898E-2	 5.01858E-2	-1.13452E+0	 22:59:38:93	
 4.18333E+0	 4.63646E-2	 5.03751E-2	-1.13448E+0	 22:59:39:93	
 4.20000E+0	 4.63125E-2	 5.06815E-2	-1.13438E+0	 22:59:40:93	
 4.21667E+0	 4.62478E-2	 5.07166E-2	-1.13427E+0	 22:59:41:93	
 4.23333E+0	 4.61736E-2	 5.05143E-2	-1.13411E+0	 22:59:42:93	
 4.25000E+0	 4.60874E-2	 5.03431E-2	-1.13393E+0	 22:59:43:93	
 4.26667E+0	 4.60415E-2	 5.05280E-2	-1.13380E+0	 22:59:44:93	
 4.28333E+0	 4.60557E-2	 5.10490E-2	-1.13379E+0	 22:59:45:93	
 4.30000E+0	 4.59749E-2	 5.14674E-2	-1.13394E+0	 22:59:46:93	
 4.31667E+0	 4.56846E-2	 5.16083E-2	-1.13415E+0	 22:59:47:93	
 4.33333E+0	 4.50897E-2	 5.14413E-2	-1.13438E+0	 22:59:48:93	
 4.35000E+0	 4.47900E-2	 5.09614E-2	-1.13457E+0	 22:59:49:93	
 4.36667E+0	 4.52458E-2	 5.05472E-2	-1.13471E+0	 22:59:50:93	
 4.38333E+0	 4.62742E-2	 5.02083E-2	-1.13477E+0	 22:59:51:93	
 4.40000E+0	 4.76202E-2	 5.00207E-2	-1.13478E+0	 22:59:52:93	
 4.41667E+0	 4.85269E-2	 4.99868E-2	-1.13480E+0	 22:59:53:93	
 4.43333E+0	 4.88637E-2	 5.01090E-2	-1.13493E+0	 22:59:54:93	
 4.45000E+0	 4.88406E-2	 5.03477E-2	-1.13516E+0	 22:59:55:93	
 4.46667E+0	 4.86847E-2	 5.04768E-2	-1.13536E+0	 22:59:56:93	
 4.48333E+0	 4.87022E-2	 5.02764E-2	-1.13542E+0	 22:59:57:93	
 4.50000E+0	 4.88981E-2	 5.00393E-2	-1.13519E+0	 22:59:58:93	
 4.51667E+0	 4.91791E-2	 5.01499E-2	-1.13474E+0	 22:59:59:93	
 4.53333E+0	 4.96106E-2	 5.07978E-2	-1.13423E+0	 23:00:00:93	
 4.55000E+0	 5.01503E-2	 5.20141E-2	-1.13383E+0	 23:00:01:93	
 4.56667E+0	 5.09012E-2	 5.30673E-2	-1.13371E+0	 23:00:02:93	
 4.58333E+0	 5.15435E-2	 5.40527E-2	-1.13370E+0	 23:00:03:93	
 4.60000E+0	 5.21315E-2	 5.48630E-2	-1.13359E+0	 23:00:04:93	
 4.61667E+0	 5.23309E-2	 5.54597E-2	-1.13339E+0	 23:00:05:93	
 4.63333E+0	 5.21074E-2	 5.56559E-2	-1.13323E+0	 23:00:06:93	
 4.65000E+0	 5.15380E-2	 5.52633E-2	-1.13324E+0	 23:00:07:93	
 4.66667E+0	 5.06513E-2	 5.44757E-2	-1.13337E+0	 23:00:08:93	
 4.68333E+0	 4.98618E-2	 5.33362E-2	-1.13347E+0	 23:00:09:93	
 4.70000E+0	 4.90205E-2	 5.23210E-2	-1.13339E+0	 23:00:10:93	
 4.71667E+0	 4.85945E-2	 5.16878E-2	-1.13320E+0	 23:00:11:93	
 4.73333E+0	 4.84907E-2	 5.14510E-2	-1.13303E+0	 23:00:12:93	
 4.75000E+0	 4.85466E-2	 5.13890E-2	-1.13288E+0	 23:00:13:93	
 4.76667E+0	 4.86771E-2	 5.13362E-2	-1.13271E+0	 23:00:14:93	
 4.78333E+0	 4.87036E-2	 5.11228E-2	-1.13259E+0	 23:00:15:93	
 4.80000E+0	 4.85167E-2	 5.08608E-2	-1.13254E+0	 23:00:16:93	
 4.81667E+0	 4.82576E-2	 5.07226E-2	-1.13251E+0	 23:00:17:93	
 4.83333E+0	 4.79701E-2	 5.08694E-2	-1.13248E+0	 23:00:18:93	
 4.85000E+0	 4.79043E-2	 5.14910E-2	-1.13250E+0	 23:00:19:93	
 4.86667E+0	 4.82502E-2	 5.21337E-2	-1.13274E+0	 23:00:20:93	
 4.88333E+0	 4.89960E-2	 5.26546E-2	-1.13305E+0	 23:00:21:93	
 4.90000E+0	 5.00682E-2	 5.29181E-2	-1.13328E+0	 23:00:22:93	
 4.91667E+0	 5.08327E-2	 5.30597E-2	-1.13333E+0	 23:00:23:93	
 4.93333E+0	 5.10159E-2	 5.32906E-2	-1.13323E+0	 23:00:24:93	
 4.95000E+0	 5.04998E-2	 5.37996E-2	-1.13308E+0	 23:00:25:93	
 4.96667E+0	 4.95399E-2	 5.43208E-2	-1.13292E+0	 23:00:26:93	
 4.98333E+0	 4.88879E-2	 5.45705E-2	-1.13269E+0	 23:00:27:93	
 5.00000E+0	 4.85528E-2	 5.42559E-2	-1.13249E+0	 23:00:28:93	
 5.01667E+0	 4.83376E-2	 5.34864E-2	-1.13231E+0	 23:00:29:93	
 5.03333E+0	 4.79528E-2	 5.30025E-2	-1.13216E+0	 23:00:30:93	
 5.05000E+0	 4.75117E-2	 5.30295E-2	-1.13210E+0	 23:00:31:93	
 5.06667E+0	 4.72515E-2	 5.34312E-2	-1.13208E+0	 23:00:32:93	
 5.08333E+0	 4.74011E-2	 5.38835E-2	-1.13205E+0	 23:00:33:93	
 5.10000E+0	 4.79017E-2	 5.38535E-2	-1.13201E+0	 23:00:34:93	
 5.11667E+0	 4.82134E-2	 5.29595E-2	-1.13198E+0	 23:00:35:93	
 5.13333E+0	 4.81622E-2	 5.18818E-2	-1.13195E+0	 23:00:36:93	
 5.15000E+0	 4.79609E-2	 5.09406E-2	-1.13190E+0	 23:00:37:93	
 5.16667E+0	 4.78630E-2	 5.06293E-2	-1.13181E+0	 23:00:38:93	
 5.18333E+0	 4.80433E-2	 5.09841E-2	-1.13171E+0	 23:00:39:93	
 5.20000E+0	 4.85514E-2	 5.15274E-2	-1.13168E+0	 23:00:40:93	
 5.21667E+0	 4.91021E-2	 5.18799E-2	-1.13168E+0	 23:00:41:93	
 5.23333E+0	 4.95686E-2	 5.18148E-2	-1.13165E+0	 23:00:42:93	
 5.25000E+0	 4.97277E-2	 5.14697E-2	-1.13159E+0	 23:00:43:93	
 5.26667E+0	 4.96646E-2	 5.14535E-2	-1.13153E+0	 23:00:44:93	
 5.28333E+0	 4.95959E-2	 5.22608E-2	-1.13147E+0	 23:00:45:93	
 5.30000E+0	 4.94951E-2	 5.32414E-2	-1.13140E+0	 23:00:46:93	
 5.31667E+0	 4.92874E-2	 5.39065E-2	-1.13133E+0	 23:00:47:93	
 5.33333E+0	 4.89541E-2	 5.37290E-2	-1.13129E+0	 23:00:48:93	
 5.35000E+0	 4.87784E-2	 5.28557E-2	-1.13125E+0	 23:00:49:93	
 5.36667E+0	 4.89885E-2	 5.21536E-2	-1.13118E+0	 23:00:50:93	
 5.38333E+0	 4.94349E-2	 5.19236E-2	-1.13101E+0	 23:00:51:93	
 5.40000E+0	 5.00297E-2	 5.23876E-2	-1.13076E+0	 23:00:52:93	
 5.41667E+0	 5.01995E-2	 5.32284E-2	-1.13060E+0	 23:00:53:93	
 5.43333E+0	 4.98939E-2	 5.39575E-2	-1.13056E+0	 23:00:54:93	
 5.45000E+0	 4.93754E-2	 5.44901E-2	-1.13058E+0	 23:00:55:93	
 5.46667E+0	 4.86723E-2	 5.45168E-2	-1.13057E+0	 23:00:56:93	
 5.48333E+0	 4.80756E-2	 5.39286E-2	-1.13053E+0	 23:00:57:93	
 5.50000E+0	 4.74376E-2	 5.31818E-2	-1.13047E+0	 23:00:58:93	
 5.51667E+0	 4.71187E-2	 5.24083E-2	-1.13050E+0	 23:00:59:93	
 5.53333E+0	 4.71298E-2	 5.21145E-2	-1.13063E+0	 23:01:00:93	
 5.55000E+0	 4.72866E-2	 5.20032E-2	-1.13089E+0	 23:01:01:93	
 5.56667E+0	 4.73890E-2	 5.17882E-2	-1.13110E+0	 23:01:02:93	
 5.58333E+0	 4.72853E-2	 5.14572E-2	-1.13116E+0	 23:01:03:93	
 5.60000E+0	 4.70735E-2	 5.13907E-2	-1.13101E+0	 23:01:04:93	
 5.61667E+0	 4.70352E-2	 5.16745E-2	-1.13070E+0	 23:01:05:93	
 5.63333E+0	 4.72091E-2	 5.18701E-2	-1.13042E+0	 23:01:06:93	
 5.65000E+0	 4.73715E-2	 5.17936E-2	-1.13029E+0	 23:01:07:93	
 5.66667E+0	 4.74198E-2	 5.15399E-2	-1.13035E+0	 23:01:08:93	
 5.68333E+0	 4.74473E-2	 5.13552E-2	-1.13050E+0	 23:01:09:93	
 5.70000E+0	 4.77148E-2	 5.15025E-2	-1.13061E+0	 23:01:10:93	
 5.71667E+0	 4.81691E-2	 5.19182E-2	-1.13063E+0	 23:01:11:93	
 5.73333E+0	 4.87695E-2	 5.21670E-2	-1.13061E+0	 23:01:12:93	
 5.75000E+0	 4.90792E-2	 5.20904E-2	-1.13060E+0	 23:01:13:93	
 5.76667E+0	 4.91619E-2	 5.16837E-2	-1.13061E+0	 23:01:14:93	
 5.78333E+0	 4.91670E-2	 5.13766E-2	-1.13066E+0	 23:01:15:93	
 5.80000E+0	 4.90775E-2	 5.14196E-2	-1.13073E+0	 23:01:16:93	
 5.81667E+0	 4.88735E-2	 5.17283E-2	-1.13082E+0	 23:01:17:93	
 5.83333E+0	 4.86081E-2	 5.19276E-2	-1.13088E+0	 23:01:18:93	
 5.85000E+0	 4.85561E-2	 5.18324E-2	-1.13092E+0	 23:01:19:93	
 5.86667E+0	 4.88879E-2	 5.14986E-2	-1.13104E+0	 23:01:20:93	
 5.88333E+0	 4.94323E-2	 5.11502E-2	-1.13148E+0	 23:01:21:93	
 5.90000E+0	 4.99995E-2	 5.11449E-2	-1.13205E+0	 23:01:22:93	
 5.91667E+0	 5.02486E-2	 5.15842E-2	-1.13261E+0	 23:01:23:93	
 5.93333E+0	 5.01174E-2	 5.21058E-2	-1.13308E+0	 23:01:24:93	
 5.95000E+0	 4.96619E-2	 5.24564E-2	-1.13325E+0	 23:01:25:93	
 5.96667E+0	 4.88763E-2	 5.23744E-2	-1.13323E+0	 23:01:26:93	
 5.98333E+0	 4.82703E-2	 5.19856E-2	-1.13317E+0	 23:01:27:93	
 6.00000E+0	 4.80498E-2	 5.18457E-2	-1.13315E+0	 23:01:28:93	
 6.01667E+0	 4.83568E-2	 5.22431E-2	-1.13317E+0	 23:01:29:93	
 6.03333E+0	 4.91474E-2	 5.30446E-2	-1.13319E+0	 23:01:30:93	
 6.05000E+0	 4.95172E-2	 5.37341E-2	-1.13323E+0	 23:01:31:93	
 6.06667E+0	 4.93127E-2	 5.39470E-2	-1.13331E+0	 23:01:32:93	
 6.08333E+0	 4.89000E-2	 5.39164E-2	-1.13345E+0	 23:01:33:93	
 6.10000E+0	 4.87433E-2	 5.41404E-2	-1.13355E+0	 23:01:34:93	
 6.11667E+0	 4.92720E-2	 5.49914E-2	-1.13359E+0	 23:01:35:93	
 6.13333E+0	 5.04269E-2	 5.60710E-2	-1.13361E+0	 23:01:36:93	
 6.15000E+0	 5.13087E-2	 5.69896E-2	-1.13367E+0	 23:01:37:93	
 6.16667E+0	 5.16723E-2	 5.70247E-2	-1.13377E+0	 23:01:38:93	
 6.18333E+0	 5.14825E-2	 5.58378E-2	-1.13386E+0	 23:01:39:93	
 6.20000E+0	 5.11890E-2	 5.44110E-2	-1.13393E+0	 23:01:40:93	
 6.21667E+0	 5.10999E-2	 5.29514E-2	-1.13393E+0	 23:01:41:93	
 6.23333E+0	 5.10294E-2	 5.20312E-2	-1.13390E+0	 23:01:42:93	
 6.25000E+0	 5.07064E-2	 5.17023E-2	-1.13384E+0	 23:01:43:93	
 6.26667E+0	 4.99942E-2	 5.18478E-2	-1.13376E+0	 23:01:44:93	
 6.28333E+0	 4.93436E-2	 5.19635E-2	-1.13362E+0	 23:01:45:93	
 6.30000E+0	 4.92859E-2	 5.15814E-2	-1.13326E+0	 23:01:46:93	
 6.31667E+0	 4.99326E-2	 5.08047E-2	-1.13284E+0	 23:01:47:93	
 6.33333E+0	 5.11574E-2	 5.04262E-2	-1.13244E+0	 23:01:48:93	
 6.35000E+0	 5.22213E-2	 5.08500E-2	-1.13213E+0	 23:01:49:93	
 6.36667E+0	 5.28107E-2	 5.17203E-2	-1.13205E+0	 23:01:50:93	
 6.38333E+0	 5.26094E-2	 5.27320E-2	-1.13209E+0	 23:01:51:93	
 6.40000E+0	 5.15484E-2	 5.32841E-2	-1.13211E+0	 23:01:52:93	
 6.41667E+0	 5.01180E-2	 5.34872E-2	-1.13197E+0	 23:01:53:93	
 6.43333E+0	 4.88274E-2	 5.35177E-2	-1.13165E+0	 23:01:54:93	
 6.45000E+0	 4.81307E-2	 5.34193E-2	-1.13116E+0	 23:01:55:93	
 6.46667E+0	 4.78971E-2	 5.31577E-2	-1.13079E+0	 23:01:56:93	
 6.48333E+0	 4.80457E-2	 5.27436E-2	-1.13063E+0	 23:01:57:93	
 6.50000E+0	 4.84543E-2	 5.25467E-2	-1.13062E+0	 23:01:58:93	
 6.51667E+0	 4.87239E-2	 5.29086E-2	-1.13069E+0	 23:01:59:93	
 6.53333E+0	 4.87001E-2	 5.35537E-2	-1.13067E+0	 23:02:00:93	
 6.55000E+0	 4.84338E-2	 5.42989E-2	-1.13052E+0	 23:02:01:93	
 6.56667E+0	 4.80208E-2	 5.47532E-2	-1.13024E+0	 23:02:02:93	
 6.58333E+0	 4.78260E-2	 5.49255E-2	-1.13009E+0	 23:02:03:93	
 6.60000E+0	 4.80906E-2	 5.49080E-2	-1.13012E+0	 23:02:04:93	
 6.61667E+0	 4.88128E-2	 5.47225E-2	-1.13026E+0	 23:02:05:93	
 6.63333E+0	 4.99985E-2	 5.44908E-2	-1.13037E+0	 23:02:06:93	
 6.65000E+0	 5.09685E-2	 5.41381E-2	-1.13039E+0	 23:02:07:93	
 6.66667E+0	 5.16722E-2	 5.37946E-2	-1.13035E+0	 23:02:08:93	
 6.68333E+0	 5.19531E-2	 5.33584E-2	-1.13027E+0	 23:02:09:93	
 6.70000E+0	 5.20120E-2	 5.29288E-2	-1.13008E+0	 23:02:10:93	
 6.71667E+0	 5.19088E-2	 5.25508E-2	-1.12975E+0	 23:02:11:93	
 6.73333E+0	 5.16559E-2	 5.25562E-2	-1.12943E+0	 23:02:12:93	
 6.75000E+0	 5.14362E-2	 5.29504E-2	-1.12924E+0	 23:02:13:93	
 6.76667E+0	 5.14053E-2	 5.34751E-2	-1.12922E+0	 23:02:14:93	
 6.78333E+0	 5.16441E-2	 5.39298E-2	-1.12931E+0	 23:02:15:93	
 6.80000E+0	 5.20336E-2	 5.40746E-2	-1.12936E+0	 23:02:16:93	
 6.81667E+0	 5.23164E-2	 5.39770E-2	-1.12938E+0	 23:02:17:93	
 6.83333E+0	 5.24631E-2	 5.38207E-2	-1.12951E+0	 23:02:18:93	
 6.85000E+0	 5.26055E-2	 5.37394E-2	-1.12975E+0	 23:02:19:93	
 6.86667E+0	 5.28095E-2	 5.37683E-2	-1.13000E+0	 23:02:20:93	
 6.88333E+0	 5.30294E-2	 5.37717E-2	-1.13019E+0	 23:02:21:93	
 6.90000E+0	 5.33037E-2	 5.36495E-2	-1.13022E+0	 23:02:22:93	
 6.91667E+0	 5.34432E-2	 5.36111E-2	-1.13020E+0	 23:02:23:93	
 6.93333E+0	 5.34401E-2	 5.39420E-2	-1.13026E+0	 23:02:24:93	
 6.95000E+0	 5.32779E-2	 5.47804E-2	-1.13037E+0	 23:02:25:93	
 6.96667E+0	 5.28665E-2	 5.55801E-2	-1.13044E+0	 23:02:26:93	
 6.98333E+0	 5.25027E-2	 5.61838E-2	-1.13044E+0	 23:02:27:93	
 7.00000E+0	 5.23125E-2	 5.62277E-2	-1.13037E+0	 23:02:28:93	
 7.01667E+0	 5.22922E-2	 5.59005E-2	-1.13030E+0	 23:02:29:93	
 7.03333E+0	 5.23237E-2	 5.56274E-2	-1.13023E+0	 23:02:30:93	
 7.05000E+0	 5.23559E-2	 5.55540E-2	-1.13024E+0	 23:02:31:93	
 7.06667E+0	 5.24544E-2	 5.57388E-2	-1.13034E+0	 23:02:32:93	
 7.08333E+0	 5.25835E-2	 5.61758E-2	-1.13052E+0	 23:02:33:93	
 7.10000E+0	 5.27951E-2	 5.66598E-2	-1.13074E+0	 23:02:34:93	
 7.11667E+0	 5.29221E-2	 5.69572E-2	-1.13088E+0	 23:02:35:93	
 7.13333E+0	 5.29195E-2	 5.68382E-2	-1.13091E+0	 23:02:36:93	
 7.15000E+0	 5.28307E-2	 5.61926E-2	-1.13082E+0	 23:02:37:93	
 7.16667E+0	 5.26361E-2	 5.52632E-2	-1.13072E+0	 23:02:38:93	
 7.18333E+0	 5.24718E-2	 5.40413E-2	-1.13072E+0	 23:02:39:93	
 7.20000E+0	 5.24271E-2	 5.32005E-2	-1.13090E+0	 23:02:40:93	
 7.21667E+0	 5.26174E-2	 5.29293E-2	-1.13114E+0	 23:02:41:93	
 7.23333E+0	 5.30123E-2	 5.33578E-2	-1.13130E+0	 23:02:42:93	
 7.25000E+0	 5.33950E-2	 5.41653E-2	-1.13129E+0	 23:02:43:93	
 7.26667E+0	 5.37181E-2	 5.47851E-2	-1.13114E+0	 23:02:44:93	
 7.28333E+0	 5.38738E-2	 5.52295E-2	-1.13106E+0	 23:02:45:93	
 7.30000E+0	 5.39536E-2	 5.55825E-2	-1.13114E+0	 23:02:46:93	
 7.31667E+0	 5.40794E-2	 5.60837E-2	-1.13131E+0	 23:02:47:93	
 7.33333E+0	 5.41311E-2	 5.64698E-2	-1.13142E+0	 23:02:48:93	
 7.35000E+0	 5.39335E-2	 5.66617E-2	-1.13132E+0	 23:02:49:93	
 7.36667E+0	 5.33644E-2	 5.65217E-2	-1.13105E+0	 23:02:50:93	
 7.38333E+0	 5.26958E-2	 5.60428E-2	-1.13069E+0	 23:02:51:93	
 7.40000E+0	 5.21648E-2	 5.55774E-2	-1.13033E+0	 23:02:52:93	
 7.41667E+0	 5.22187E-2	 5.52771E-2	-1.12993E+0	 23:02:53:93	
 7.43333E+0	 5.27911E-2	 5.52556E-2	-1.12958E+0	 23:02:54:93	
 7.45000E+0	 5.33125E-2	 5.51718E-2	-1.12927E+0	 23:02:55:93	
 7.46667E+0	 5.35723E-2	 5.47782E-2	-1.12902E+0	 23:02:56:93	
 7.48333E+0	 5.35566E-2	 5.41439E-2	-1.12906E+0	 23:02:57:93	
 7.50000E+0	 5.34982E-2	 5.38486E-2	-1.12934E+0	 23:02:58:93	
 7.51667E+0	 5.35916E-2	 5.42888E-2	-1.12980E+0	 23:02:59:93	
 7.53333E+0	 5.39207E-2	 5.53300E-2	-1.13013E+0	 23:03:00:93	
 7.55000E+0	 5.43554E-2	 5.67860E-2	-1.13030E+0	 23:03:01:93	
 7.56667E+0	 5.47384E-2	 5.78915E-2	-1.13038E+0	 23:03:02:93	
 7.58333E+0	 5.47385E-2	 5.85868E-2	-1.13042E+0	 23:03:03:93	
 7.60000E+0	 5.43571E-2	 5.87575E-2	-1.13050E+0	 23:03:04:93	
 7.61667E+0	 5.39602E-2	 5.85161E-2	-1.13064E+0	 23:03:05:93	
 7.63333E+0	 5.37279E-2	 5.81002E-2	-1.13077E+0	 23:03:06:93	
 7.65000E+0	 5.38013E-2	 5.74268E-2	-1.13086E+0	 23:03:07:93	
 7.66667E+0	 5.40904E-2	 5.67083E-2	-1.13089E+0	 23:03:08:93	
 7.68333E+0	 5.44933E-2	 5.56765E-2	-1.13092E+0	 23:03:09:93	
 7.70000E+0	 5.51474E-2	 5.48084E-2	-1.13101E+0	 23:03:10:93	
 7.71667E+0	 5.58250E-2	 5.40809E-2	-1.13115E+0	 23:03:11:93	
 7.73333E+0	 5.62513E-2	 5.36260E-2	-1.13136E+0	 23:03:12:93	
 7.75000E+0	 5.60494E-2	 5.33780E-2	-1.13156E+0	 23:03:13:93	
 7.76667E+0	 5.52322E-2	 5.32705E-2	-1.13184E+0	 23:03:14:93	
 7.78333E+0	 5.44926E-2	 5.31737E-2	-1.13221E+0	 23:03:15:93	
 7.80000E+0	 5.41880E-2	 5.31502E-2	-1.13249E+0	 23:03:16:93	
 7.81667E+0	 5.43637E-2	 5.33207E-2	-1.13264E+0	 23:03:17:93	
 7.83333E+0	 5.47135E-2	 5.36567E-2	-1.13269E+0	 23:03:18:93	
 7.85000E+0	 5.48068E-2	 5.41687E-2	-1.13280E+0	 23:03:19:93	
 7.86667E+0	 5.44579E-2	 5.45146E-2	-1.13315E+0	 23:03:20:93	
 7.88333E+0	 5.40978E-2	 5.44977E-2	-1.13401E+0	 23:03:21:93	
 7.90000E+0	 5.38748E-2	 5.41833E-2	-1.13504E+0	 23:03:22:93	
 7.91667E+0	 5.38935E-2	 5.37507E-2	-1.13583E+0	 23:03:23:93	
 7.93333E+0	 5.41688E-2	 5.34861E-2	-1.13637E+0	 23:03:24:93	
 7.95000E+0	 5.45109E-2	 5.34023E-2	-1.13664E+0	 23:03:25:93	
 7.96667E+0	 5.51076E-2	 5.36761E-2	-1.13677E+0	 23:03:26:93	
 7.98333E+0	 5.57545E-2	 5.44334E-2	-1.13690E+0	 23:03:27:93	
 8.00000E+0	 5.64991E-2	 5.55629E-2	-1.13713E+0	 23:03:28:93	
 8.01667E+0	 5.68866E-2	 5.70185E-2	-1.13743E+0	 23:03:29:93	
 8.03333E+0	 5.67140E-2	 5.81301E-2	-1.13776E+0	 23:03:30:93	
 8.05000E+0	 5.59129E-2	 5.89595E-2	-1.13804E+0	 23:03:31:93	
 8.06667E+0	 5.49522E-2	 5.92836E-2	-1.13810E+0	 23:03:32:93	
 8.08333E+0	 5.45165E-2	 5.92794E-2	-1.13807E+0	 23:03:33:93	
 8.10000E+0	 5.47220E-2	 5.91178E-2	-1.13811E+0	 23:03:34:93	
 8.11667E+0	 5.53423E-2	 5.87956E-2	-1.13827E+0	 23:03:35:93	
 8.13333E+0	 5.61747E-2	 5.85971E-2	-1.13850E+0	 23:03:36:93	
 8.15000E+0	 5.66958E-2	 5.86970E-2	-1.13879E+0	 23:03:37:93	
 8.16667E+0	 5.68963E-2	 5.90298E-2	-1.13907E+0	 23:03:38:93	
 8.18333E+0	 5.68099E-2	 5.92148E-2	-1.13926E+0	 23:03:39:93	
 8.20000E+0	 5.65571E-2	 5.89051E-2	-1.13940E+0	 23:03:40:93	
 8.21667E+0	 5.62893E-2	 5.79635E-2	-1.13950E+0	 23:03:41:93	
 8.23333E+0	 5.59537E-2	 5.68892E-2	-1.13966E+0	 23:03:42:93	
 8.25000E+0	 5.55534E-2	 5.58426E-2	-1.13994E+0	 23:03:43:93	
 8.26667E+0	 5.49987E-2	 5.54464E-2	-1.14020E+0	 23:03:44:93	
 8.28333E+0	 5.45315E-2	 5.57884E-2	-1.14038E+0	 23:03:45:93	
 8.30000E+0	 5.41241E-2	 5.65113E-2	-1.14053E+0	 23:03:46:93	
 8.31667E+0	 5.39598E-2	 5.76621E-2	-1.14075E+0	 23:03:47:93	
 8.33333E+0	 5.42123E-2	 5.84772E-2	-1.14103E+0	 23:03:48:93	
 8.35000E+0	 5.48559E-2	 5.88373E-2	-1.14144E+0	 23:03:49:93	
 8.36667E+0	 5.58098E-2	 5.87378E-2	-1.14191E+0	 23:03:50:93	
 8.38333E+0	 5.63720E-2	 5.84655E-2	-1.14225E+0	 23:03:51:93	
 8.40000E+0	 5.63237E-2	 5.85369E-2	-1.14248E+0	 23:03:52:93	
 8.41667E+0	 5.58466E-2	 5.92065E-2	-1.14265E+0	 23:03:53:93	
 8.43333E+0	 5.52508E-2	 6.00807E-2	-1.14275E+0	 23:03:54:93	
 8.45000E+0	 5.49312E-2	 6.09027E-2	-1.14280E+0	 23:03:55:93	
 8.46667E+0	 5.48619E-2	 6.12000E-2	-1.14289E+0	 23:03:56:93	
 8.48333E+0	 5.49620E-2	 6.10336E-2	-1.14303E+0	 23:03:57:93	
 8.50000E+0	 5.53665E-2	 6.06380E-2	-1.14323E+0	 23:03:58:93	
 8.51667E+0	 5.60534E-2	 6.01899E-2	-1.14342E+0	 23:03:59:93	
 8.53333E+0	 5.70991E-2	 5.99150E-2	-1.14349E+0	 23:04:00:93	
 8.55000E+0	 5.77730E-2	 5.96871E-2	-1.14345E+0	 23:04:01:93	
 8.56667E+0	 5.77922E-2	 5.92172E-2	-1.14337E+0	 23:04:02:93	
 8.58333E+0	 5.69644E-2	 5.79075E-2	-1.14328E+0	 23:04:03:93	
 8.60000E+0	 5.57680E-2	 5.66444E-2	-1.14320E+0	 23:04:04:93	
 8.61667E+0	 5.49137E-2	 5.58627E-2	-1.14310E+0	 23:04:05:93	
 8.63333E+0	 5.45666E-2	 5.60411E-2	-1.14298E+0	 23:04:06:93	
 8.65000E+0	 5.47714E-2	 5.71214E-2	-1.14296E+0	 23:04:07:93	
 8.66667E+0	 5.52600E-2	 5.82436E-2	-1.14300E+0	 23:04:08:93	
 8.68333E+0	 5.57061E-2	 5.90642E-2	-1.14308E+0	 23:04:09:93	
 8.70000E+0	 5.60985E-2	 5.94239E-2	-1.14309E+0	 23:04:10:93	
 8.71667E+0	 5.62784E-2	 5.96660E-2	-1.14307E+0	 23:04:11:93	
 8.73333E+0	 5.61774E-2	 5.99561E-2	-1.14303E+0	 23:04:12:93	
 8.75000E+0	 5.58323E-2	 6.04457E-2	-1.14295E+0	 23:04:13:93	
 8.76667E+0	 5.54931E-2	 6.06917E-2	-1.14274E+0	 23:04:14:93	
 8.78333E+0	 5.54580E-2	 6.06282E-2	-1.14231E+0	 23:04:15:93	
 8.80000E+0	 5.57314E-2	 6.03902E-2	-1.14183E+0	 23:04:16:93	
 8.81667E+0	 5.60293E-2	 6.00873E-2	-1.14138E+0	 23:04:17:93	
 8.83333E+0	 5.62230E-2	 5.99863E-2	-1.14092E+0	 23:04:18:93	
 8.85000E+0	 5.62735E-2	 6.00106E-2	-1.14055E+0	 23:04:19:93	
 8.86667E+0	 5.63889E-2	 5.99672E-2	-1.14025E+0	 23:04:20:93	
 8.88333E+0	 5.65704E-2	 5.97047E-2	-1.14002E+0	 23:04:21:93	
 8.90000E+0	 5.66716E-2	 5.96438E-2	-1.13988E+0	 23:04:22:93	
 8.91667E+0	 5.66420E-2	 5.99448E-2	-1.13985E+0	 23:04:23:93	
 8.93333E+0	 5.65079E-2	 6.02556E-2	-1.13980E+0	 23:04:24:93	
 8.95000E+0	 5.63934E-2	 6.01191E-2	-1.13956E+0	 23:04:25:93	
 8.96667E+0	 5.63495E-2	 5.93764E-2	-1.13915E+0	 23:04:26:93	
 8.98333E+0	 5.63853E-2	 5.79864E-2	-1.13868E+0	 23:04:27:93	
 9.00000E+0	 5.63984E-2	 5.68342E-2	-1.13815E+0	 23:04:28:93	
 9.01667E+0	 5.62830E-2	 5.63343E-2	-1.13775E+0	 23:04:29:93	
 9.03333E+0	 5.61140E-2	 5.64183E-2	-1.13747E+0	 23:04:30:93	
 9.05000E+0	 5.60616E-2	 5.68842E-2	-1.13728E+0	 23:04:31:93	
 9.06667E+0	 5.61382E-2	 5.74748E-2	-1.13716E+0	 23:04:32:93	
 9.08333E+0	 5.61681E-2	 5.81127E-2	-1.13699E+0	 23:04:33:93	
 9.10000E+0	 5.59753E-2	 5.82573E-2	-1.13663E+0	 23:04:34:93	
 9.11667E+0	 5.55594E-2	 5.76870E-2	-1.13622E+0	 23:04:35:93	
 9.13333E+0	 5.49954E-2	 5.69579E-2	-1.13578E+0	 23:04:36:93	
 9.15000E+0	 5.47460E-2	 5.65084E-2	-1.13533E+0	 23:04:37:93	
 9.16667E+0	 5.49926E-2	 5.68664E-2	-1.13485E+0	 23:04:38:93	
 9.18333E+0	 5.54826E-2	 5.77791E-2	-1.13427E+0	 23:04:39:93	
 9.20000E+0	 5.59029E-2	 5.84965E-2	-1.13361E+0	 23:04:40:93	
 9.21667E+0	 5.57543E-2	 5.87978E-2	-1.13278E+0	 23:04:41:93	
 9.23333E+0	 5.49677E-2	 5.86706E-2	-1.13214E+0	 23:04:42:93	
 9.25000E+0	 5.41461E-2	 5.82287E-2	-1.13158E+0	 23:04:43:93	
 9.26667E+0	 5.36815E-2	 5.77837E-2	-1.13107E+0	 23:04:44:93	
 9.28333E+0	 5.38538E-2	 5.73872E-2	-1.13072E+0	 23:04:45:93	
 9.30000E+0	 5.45065E-2	 5.71415E-2	-1.13045E+0	 23:04:46:93	
 9.31667E+0	 5.50398E-2	 5.69536E-2	-1.13023E+0	 23:04:47:93	
 9.33333E+0	 5.53287E-2	 5.68942E-2	-1.13017E+0	 23:04:48:93	
 9.35000E+0	 5.54143E-2	 5.69926E-2	-1.13025E+0	 23:04:49:93	
 9.36667E+0	 5.53524E-2	 5.71482E-2	-1.13038E+0	 23:04:50:93	
 9.38333E+0	 5.50455E-2	 5.72345E-2	-1.13042E+0	 23:04:51:93	
 9.40000E+0	 5.44216E-2	 5.72144E-2	-1.13032E+0	 23:04:52:93	
 9.41667E+0	 5.38289E-2	 5.73162E-2	-1.13007E+0	 23:04:53:93	
 9.43333E+0	 5.35456E-2	 5.77591E-2	-1.12984E+0	 23:04:54:93	
 9.45000E+0	 5.38111E-2	 5.84973E-2	-1.12970E+0	 23:04:55:93	
 9.46667E+0	 5.44879E-2	 5.89736E-2	-1.12965E+0	 23:04:56:93	
 9.48333E+0	 5.50564E-2	 5.90568E-2	-1.12963E+0	 23:04:57:93	
 9.50000E+0	 5.53540E-2	 5.88942E-2	-1.12961E+0	 23:04:58:93	
 9.51667E+0	 5.53597E-2	 5.87809E-2	-1.12955E+0	 23:04:59:93	
 9.53333E+0	 5.52767E-2	 5.89011E-2	-1.12945E+0	 23:05:00:93	
 9.55000E+0	 5.53535E-2	 5.91432E-2	-1.12936E+0	 23:05:01:93	
 9.56667E+0	 5.57049E-2	 5.91506E-2	-1.12930E+0	 23:05:02:93	
 9.58333E+0	 5.61882E-2	 5.88774E-2	-1.12932E+0	 23:05:03:93	
 9.60000E+0	 5.66735E-2	 5.86730E-2	-1.12941E+0	 23:05:04:93	
 9.61667E+0	 5.66667E-2	 5.88463E-2	-1.12954E+0	 23:05:05:93	
 9.63333E+0	 5.59513E-2	 5.93791E-2	-1.12973E+0	 23:05:06:93	
 9.65000E+0	 5.48492E-2	 6.03303E-2	-1.12992E+0	 23:05:07:93	
 9.66667E+0	 5.40714E-2	 6.10071E-2	-1.13010E+0	 23:05:08:93	
 9.68333E+0	 5.42004E-2	 6.13692E-2	-1.13023E+0	 23:05:09:93	
 9.70000E+0	 5.51334E-2	 6.13232E-2	-1.13028E+0	 23:05:10:93	
 9.71667E+0	 5.60055E-2	 6.07912E-2	-1.13032E+0	 23:05:11:93	
 9.73333E+0	 5.64775E-2	 5.99819E-2	-1.13035E+0	 23:05:12:93	
 9.75000E+0	 5.63324E-2	 5.87104E-2	-1.13027E+0	 23:05:13:93	
 9.76667E+0	 5.59623E-2	 5.77328E-2	-1.13000E+0	 23:05:14:93	
 9.78333E+0	 5.58597E-2	 5.70278E-2	-1.12956E+0	 23:05:15:93	
 9.80000E+0	 5.60715E-2	 5.66205E-2	-1.12906E+0	 23:05:16:93	
 9.81667E+0	 5.64261E-2	 5.64535E-2	-1.12885E+0	 23:05:17:93	
 9.83333E+0	 5.67852E-2	 5.65992E-2	-1.12889E+0	 23:05:18:93	
 9.85000E+0	 5.68106E-2	 5.71173E-2	-1.12907E+0	 23:05:19:93	
 9.86667E+0	 5.61883E-2	 5.76468E-2	-1.12923E+0	 23:05:20:93	
 9.88333E+0	 5.54003E-2	 5.78266E-2	-1.12939E+0	 23:05:21:93	
 9.90000E+0	 5.46505E-2	 5.75883E-2	-1.12961E+0	 23:05:22:93	
 9.91667E+0	 5.44657E-2	 5.71130E-2	-1.12974E+0	 23:05:23:93	
 9.93333E+0	 5.49878E-2	 5.67249E-2	-1.12968E+0	 23:05:24:93	
 9.95000E+0	 5.58016E-2	 5.63947E-2	-1.12945E+0	 23:05:25:93	
 9.96667E+0	 5.65234E-2	 5.60858E-2	-1.12928E+0	 23:05:26:93	
 9.98333E+0	 5.65866E-2	 5.57187E-2	-1.12929E+0	 23:05:27:93	
 1.00000E+1	 5.59655E-2	 5.55605E-2	-1.12959E+0	 23:05:28:93	
 1.00167E+1	 5.52281E-2	 5.57797E-2	-1.12992E+0	 23:05:29:93	
 1.00333E+1	 5.45364E-2	 5.62534E-2	-1.13010E+0	 23:05:30:93	
 1.00500E+1	 5.41899E-2	 5.68473E-2	-1.13009E+0	 23:05:31:93	
 1.00667E+1	 5.39589E-2	 5.69699E-2	-1.12996E+0	 23:05:32:93	
 1.00833E+1	 5.37844E-2	 5.63162E-2	-1.12978E+0	 23:05:33:93	
 1.01000E+1	 5.38465E-2	 5.55379E-2	-1.12962E+0	 23:05:34:93	
 1.01167E+1	 5.42926E-2	 5.50464E-2	-1.12946E+0	 23:05:35:93	
 1.01333E+1	 5.50820E-2	 5.52357E-2	-1.12938E+0	 23:05:36:93	
 1.01500E+1	 5.55443E-2	 5.60647E-2	-1.12934E+0	 23:05:37:93	
 1.01667E+1	 5.54470E-2	 5.69600E-2	-1.12929E+0	 23:05:38:93	
 1.01833E+1	 5.49844E-2	 5.77089E-2	-1.12919E+0	 23:05:39:93	
 1.02000E+1	 5.44741E-2	 5.79319E-2	-1.12907E+0	 23:05:40:93	
 1.02167E+1	 5.44185E-2	 5.75783E-2	-1.12896E+0	 23:05:41:93	
 1.02333E+1	 5.48438E-2	 5.69560E-2	-1.12890E+0	 23:05:42:93	
 1.02500E+1	 5.53310E-2	 5.62354E-2	-1.12890E+0	 23:05:43:93	
 1.02667E+1	 5.57136E-2	 5.58503E-2	-1.12897E+0	 23:05:44:93	
 1.02833E+1	 5.57572E-2	 5.58006E-2	-1.12916E+0	 23:05:45:93	
 1.03000E+1	 5.53983E-2	 5.58382E-2	-1.12947E+0	 23:05:46:93	
 1.03167E+1	 5.49667E-2	 5.58653E-2	-1.12993E+0	 23:05:47:93	
 1.03333E+1	 5.46329E-2	 5.60191E-2	-1.13023E+0	 23:05:48:93	
 1.03500E+1	 5.44305E-2	 5.63798E-2	-1.13033E+0	 23:05:49:93	
 1.03667E+1	 5.41797E-2	 5.66092E-2	-1.13029E+0	 23:05:50:93	
 1.03833E+1	 5.39090E-2	 5.63935E-2	-1.13017E+0	 23:05:51:93	
 1.04000E+1	 5.35883E-2	 5.56974E-2	-1.13010E+0	 23:05:52:93	
 1.04167E+1	 5.34369E-2	 5.43736E-2	-1.13018E+0	 23:05:53:93	
 1.04333E+1	 5.35218E-2	 5.35240E-2	-1.13049E+0	 23:05:54:93	
 1.04500E+1	 5.38211E-2	 5.32805E-2	-1.13084E+0	 23:05:55:93	
 1.04667E+1	 5.43771E-2	 5.35206E-2	-1.13111E+0	 23:05:56:93	
 1.04833E+1	 5.49574E-2	 5.41716E-2	-1.13125E+0	 23:05:57:93	
 1.05000E+1	 5.54791E-2	 5.48556E-2	-1.13127E+0	 23:05:58:93	
 1.05167E+1	 5.57705E-2	 5.56583E-2	-1.13124E+0	 23:05:59:93	
 1.05333E+1	 5.59016E-2	 5.63122E-2	-1.13126E+0	 23:06:00:93	
 1.05500E+1	 5.59324E-2	 5.69864E-2	-1.13136E+0	 23:06:01:93	
 1.05667E+1	 5.57853E-2	 5.75789E-2	-1.13153E+0	 23:06:02:93	
 1.05833E+1	 5.53481E-2	 5.80542E-2	-1.13179E+0	 23:06:03:93	
 1.06000E+1	 5.45534E-2	 5.81241E-2	-1.13201E+0	 23:06:04:93	
 1.06167E+1	 5.38964E-2	 5.78414E-2	-1.13218E+0	 23:06:05:93	
 1.06333E+1	 5.37710E-2	 5.76100E-2	-1.13228E+0	 23:06:06:93	
 1.06500E+1	 5.41895E-2	 5.76711E-2	-1.13228E+0	 23:06:07:93	
 1.06667E+1	 5.49968E-2	 5.80950E-2	-1.13219E+0	 23:06:08:93	
 1.06833E+1	 5.56888E-2	 5.89696E-2	-1.13205E+0	 23:06:09:93	
 1.07000E+1	 5.62243E-2	 5.99733E-2	-1.13190E+0	 23:06:10:93	
 1.07167E+1	 5.63898E-2	 6.10757E-2	-1.13184E+0	 23:06:11:93	
 1.07333E+1	 5.61695E-2	 6.15826E-2	-1.13184E+0	 23:06:12:93	
 1.07500E+1	 5.59516E-2	 6.12229E-2	-1.13181E+0	 23:06:13:93	
 1.07667E+1	 5.60777E-2	 6.03919E-2	-1.13168E+0	 23:06:14:93	
 1.07833E+1	 5.66767E-2	 5.94798E-2	-1.13155E+0	 23:06:15:93	
 1.08000E+1	 5.77032E-2	 5.90356E-2	-1.13151E+0	 23:06:16:93	
 1.08167E+1	 5.84630E-2	 5.89256E-2	-1.13160E+0	 23:06:17:93	
 1.08333E+1	 5.88058E-2	 5.89471E-2	-1.13178E+0	 23:06:18:93	
 1.08500E+1	 5.87408E-2	 5.90225E-2	-1.13204E+0	 23:06:19:93	
 1.08667E+1	 5.84029E-2	 5.91644E-2	-1.13228E+0	 23:06:20:93	
 1.08833E+1	 5.81791E-2	 5.93943E-2	-1.13241E+0	 23:06:21:93	
 1.09000E+1	 5.80509E-2	 5.94954E-2	-1.13234E+0	 23:06:22:93	
 1.09167E+1	 5.79006E-2	 5.93678E-2	-1.13211E+0	 23:06:23:93	
 1.09333E+1	 5.75628E-2	 5.91703E-2	-1.13187E+0	 23:06:24:93	
 1.09500E+1	 5.71170E-2	 5.89402E-2	-1.13169E+0	 23:06:25:93	
 1.09667E+1	 5.68073E-2	 5.89523E-2	-1.13159E+0	 23:06:26:93	
 1.09833E+1	 5.72421E-2	 5.93918E-2	-1.13154E+0	 23:06:27:93	
 1.10000E+1	 5.84507E-2	 6.01049E-2	-1.13152E+0	 23:06:28:93	
 1.10167E+1	 5.96886E-2	 6.09918E-2	-1.13163E+0	 23:06:29:93	
 1.10333E+1	 6.06213E-2	 6.15560E-2	-1.13183E+0	 23:06:30:93	
 1.10500E+1	 6.10277E-2	 6.17871E-2	-1.13207E+0	 23:06:31:93	
 1.10667E+1	 6.12420E-2	 6.19491E-2	-1.13224E+0	 23:06:32:93	
 1.10833E+1	 6.14746E-2	 6.23259E-2	-1.13221E+0	 23:06:33:93	
 1.11000E+1	 6.16930E-2	 6.28015E-2	-1.13205E+0	 23:06:34:93	
 1.11167E+1	 6.16915E-2	 6.31741E-2	-1.13181E+0	 23:06:35:93	
 1.11333E+1	 6.14841E-2	 6.30682E-2	-1.13170E+0	 23:06:36:93	
 1.11500E+1	 6.13815E-2	 6.24992E-2	-1.13175E+0	 23:06:37:93	
 1.11667E+1	 6.15321E-2	 6.19376E-2	-1.13194E+0	 23:06:38:93	
 1.11833E+1	 6.19218E-2	 6.15178E-2	-1.13220E+0	 23:06:39:93	
 1.12000E+1	 6.24144E-2	 6.15173E-2	-1.13249E+0	 23:06:40:93	
 1.12167E+1	 6.29241E-2	 6.17473E-2	-1.13276E+0	 23:06:41:93	
 1.12333E+1	 6.37628E-2	 6.19888E-2	-1.13287E+0	 23:06:42:93	
 1.12500E+1	 6.47509E-2	 6.23602E-2	-1.13284E+0	 23:06:43:93	
 1.12667E+1	 6.59261E-2	 6.28525E-2	-1.13279E+0	 23:06:44:93	
 1.12833E+1	 6.65048E-2	 6.35604E-2	-1.13277E+0	 23:06:45:93	
 1.13000E+1	 6.62521E-2	 6.39519E-2	-1.13272E+0	 23:06:46:93	
 1.13167E+1	 6.56827E-2	 6.37328E-2	-1.13253E+0	 23:06:47:93	
 1.13333E+1	 6.53816E-2	 6.31825E-2	-1.13233E+0	 23:06:48:93	
 1.13500E+1	 6.57941E-2	 6.26020E-2	-1.13236E+0	 23:06:49:93	
 1.13667E+1	 6.69151E-2	 6.25514E-2	-1.13265E+0	 23:06:50:93	
 1.13833E+1	 6.80725E-2	 6.31135E-2	-1.13309E+0	 23:06:51:93	
 1.14000E+1	 6.95714E-2	 6.39159E-2	-1.13336E+0	 23:06:52:93	
 1.14167E+1	 7.07145E-2	 6.44787E-2	-1.13345E+0	 23:06:53:93	
 1.14333E+1	 7.15116E-2	 6.46180E-2	-1.13340E+0	 23:06:54:93	
 1.14500E+1	 7.16715E-2	 6.46292E-2	-1.13328E+0	 23:06:55:93	
 1.14667E+1	 7.11757E-2	 6.49038E-2	-1.13317E+0	 23:06:56:93	
 1.14833E+1	 7.05415E-2	 6.55466E-2	-1.13309E+0	 23:06:57:93	
 1.15000E+1	 7.02057E-2	 6.61416E-2	-1.13311E+0	 23:06:58:93	
 1.15167E+1	 7.07521E-2	 6.66441E-2	-1.13323E+0	 23:06:59:93	
 1.15333E+1	 7.20486E-2	 6.68764E-2	-1.13353E+0	 23:07:00:93	
 1.15500E+1	 7.34282E-2	 6.70070E-2	-1.13391E+0	 23:07:01:93	
 1.15667E+1	 7.46860E-2	 6.71884E-2	-1.13438E+0	 23:07:02:93	
 1.15833E+1	 7.53643E-2	 6.75456E-2	-1.13486E+0	 23:07:03:93	
 1.16000E+1	 7.55690E-2	 6.79563E-2	-1.13543E+0	 23:07:04:93	
 1.16167E+1	 7.54865E-2	 6.84708E-2	-1.13595E+0	 23:07:05:93	
 1.16333E+1	 7.52835E-2	 6.89912E-2	-1.13641E+0	 23:07:06:93	
 1.16500E+1	 7.51069E-2	 6.96515E-2	-1.13680E+0	 23:07:07:93	
 1.16667E+1	 7.50303E-2	 7.01944E-2	-1.13694E+0	 23:07:08:93	
 1.16833E+1	 7.52420E-2	 7.05862E-2	-1.13694E+0	 23:07:09:93	
 1.17000E+1	 7.60815E-2	 7.08316E-2	-1.13699E+0	 23:07:10:93	
 1.17167E+1	 7.72979E-2	 7.11824E-2	-1.13711E+0	 23:07:11:93	
 1.17333E+1	 7.90929E-2	 7.17948E-2	-1.13726E+0	 23:07:12:93	
 1.17500E+1	 8.02031E-2	 7.25020E-2	-1.13739E+0	 23:07:13:93	
 1.17667E+1	 8.06846E-2	 7.27728E-2	-1.13747E+0	 23:07:14:93	
 1.17833E+1	 8.09214E-2	 7.24037E-2	-1.13752E+0	 23:07:15:93	
 1.18000E+1	 8.13779E-2	 7.16577E-2	-1.13749E+0	 23:07:16:93	
 1.18167E+1	 8.20244E-2	 7.08251E-2	-1.13740E+0	 23:07:17:93	
 1.18333E+1	 8.26792E-2	 7.03631E-2	-1.13739E+0	 23:07:18:93	
 1.18500E+1	 8.28725E-2	 7.01738E-2	-1.13763E+0	 23:07:19:93	
 1.18667E+1	 8.26539E-2	 7.01144E-2	-1.13807E+0	 23:07:20:93	
 1.18833E+1	 8.23731E-2	 7.01703E-2	-1.13860E+0	 23:07:21:93	
 1.19000E+1	 8.21521E-2	 7.03546E-2	-1.13899E+0	 23:07:22:93	
 1.19167E+1	 8.19962E-2	 7.08086E-2	-1.13921E+0	 23:07:23:93	
 1.19333E+1	 8.17879E-2	 7.13441E-2	-1.13931E+0	 23:07:24:93	
 1.19500E+1	 8.16133E-2	 7.19701E-2	-1.13942E+0	 23:07:25:93	
 1.19667E+1	 8.15045E-2	 7.23368E-2	-1.13963E+0	 23:07:26:93	
 1.19833E+1	 8.14587E-2	 7.24877E-2	-1.13977E+0	 23:07:27:93	
 1.20000E+1	 8.14283E-2	 7.24431E-2	-1.13974E+0	 23:07:28:93	
 1.20167E+1	 8.14378E-2	 7.22999E-2	-1.13958E+0	 23:07:29:93	
 1.20333E+1	 8.14562E-2	 7.21456E-2	-1.13942E+0	 23:07:30:93	
 1.20500E+1	 8.12800E-2	 7.19588E-2	-1.13927E+0	 23:07:31:93	
 1.20667E+1	 8.05404E-2	 7.18719E-2	-1.13904E+0	 23:07:32:93	
 1.20833E+1	 7.95093E-2	 7.20474E-2	-1.13876E+0	 23:07:33:93	
 1.21000E+1	 7.80138E-2	 7.26218E-2	-1.13851E+0	 23:07:34:93	
 1.21167E+1	 7.70817E-2	 7.34046E-2	-1.13833E+0	 23:07:35:93	
 1.21333E+1	 7.67632E-2	 7.39165E-2	-1.13829E+0	 23:07:36:93	
 1.21500E+1	 7.69398E-2	 7.39600E-2	-1.13834E+0	 23:07:37:93	
 1.21667E+1	 7.75559E-2	 7.34480E-2	-1.13848E+0	 23:07:38:93	
 1.21833E+1	 7.82871E-2	 7.22569E-2	-1.13875E+0	 23:07:39:93	
 1.22000E+1	 7.91849E-2	 7.08943E-2	-1.13905E+0	 23:07:40:93	
 1.22167E+1	 7.96017E-2	 6.99758E-2	-1.13933E+0	 23:07:41:93	
 1.22333E+1	 7.93912E-2	 6.98822E-2	-1.13960E+0	 23:07:42:93	
 1.22500E+1	 7.87791E-2	 7.03757E-2	-1.13971E+0	 23:07:43:93	
 1.22667E+1	 7.80033E-2	 7.08116E-2	-1.13968E+0	 23:07:44:93	
 1.22833E+1	 7.74978E-2	 7.08074E-2	-1.13957E+0	 23:07:45:93	
 1.23000E+1	 7.72201E-2	 7.02675E-2	-1.13950E+0	 23:07:46:93	
 1.23167E+1	 7.69011E-2	 6.94211E-2	-1.13948E+0	 23:07:47:93	
 1.23333E+1	 7.63508E-2	 6.87935E-2	-1.13948E+0	 23:07:48:93	
 1.23500E+1	 7.57693E-2	 6.84178E-2	-1.13946E+0	 23:07:49:93	
 1.23667E+1	 7.50955E-2	 6.82164E-2	-1.13941E+0	 23:07:50:93	
 1.23833E+1	 7.43430E-2	 6.78203E-2	-1.13936E+0	 23:07:51:93	
 1.24000E+1	 7.34912E-2	 6.72469E-2	-1.13933E+0	 23:07:52:93	
 1.24167E+1	 7.28998E-2	 6.64741E-2	-1.13929E+0	 23:07:53:93	
 1.24333E+1	 7.26016E-2	 6.58834E-2	-1.13914E+0	 23:07:54:93	
 1.24500E+1	 7.25312E-2	 6.56396E-2	-1.13893E+0	 23:07:55:93	
 1.24667E+1	 7.24269E-2	 6.59488E-2	-1.13874E+0	 23:07:56:93	
 1.24833E+1	 7.20910E-2	 6.67908E-2	-1.13868E+0	 23:07:57:93	
 1.25000E+1	 7.14518E-2	 6.73755E-2	-1.13883E+0	 23:07:58:93	
 1.25167E+1	 7.08570E-2	 6.73086E-2	-1.13906E+0	 23:07:59:93	
 1.25333E+1	 7.01322E-2	 6.64732E-2	-1.13936E+0	 23:08:00:93	
 1.25500E+1	 6.94573E-2	 6.47922E-2	-1.13966E+0	 23:08:01:93	
 1.25667E+1	 6.87134E-2	 6.36130E-2	-1.13989E+0	 23:08:02:93	
 1.25833E+1	 6.81206E-2	 6.30970E-2	-1.14006E+0	 23:08:03:93	
 1.26000E+1	 6.76891E-2	 6.29931E-2	-1.14022E+0	 23:08:04:93	
 1.26167E+1	 6.75019E-2	 6.28939E-2	-1.14038E+0	 23:08:05:93	
 1.26333E+1	 6.74725E-2	 6.25663E-2	-1.14061E+0	 23:08:06:93	
 1.26500E+1	 6.74473E-2	 6.19192E-2	-1.14112E+0	 23:08:07:93	
 1.26667E+1	 6.73333E-2	 6.12396E-2	-1.14165E+0	 23:08:08:93	
 1.26833E+1	 6.70835E-2	 6.04350E-2	-1.14215E+0	 23:08:09:93	
 1.27000E+1	 6.65431E-2	 5.96567E-2	-1.14261E+0	 23:08:10:93	
 1.27167E+1	 6.58321E-2	 5.88869E-2	-1.14283E+0	 23:08:11:93	
 1.27333E+1	 6.49448E-2	 5.85829E-2	-1.14289E+0	 23:08:12:93	
 1.27500E+1	 6.44167E-2	 5.88799E-2	-1.14292E+0	 23:08:13:93	
 1.27667E+1	 6.44514E-2	 5.94683E-2	-1.14305E+0	 23:08:14:93	
 1.27833E+1	 6.48483E-2	 6.01930E-2	-1.14318E+0	 23:08:15:93	
 1.28000E+1	 6.52321E-2	 6.05693E-2	-1.14325E+0	 23:08:16:93	
 1.28167E+1	 6.49088E-2	 6.06441E-2	-1.14321E+0	 23:08:17:93	
 1.28333E+1	 6.39447E-2	 6.06057E-2	-1.14313E+0	 23:08:18:93	
 1.28500E+1	 6.30491E-2	 6.05519E-2	-1.14308E+0	 23:08:19:93	
 1.28667E+1	 6.24759E-2	 6.04919E-2	-1.14314E+0	 23:08:20:93	
 1.28833E+1	 6.24402E-2	 6.05056E-2	-1.14328E+0	 23:08:21:93	
 1.29000E+1	 6.27247E-2	 6.07805E-2	-1.14343E+0	 23:08:22:93	
 1.29167E+1	 6.29125E-2	 6.14974E-2	-1.14351E+0	 23:08:23:93	
 1.29333E+1	 6.29290E-2	 6.25381E-2	-1.14345E+0	 23:08:24:93	
 1.29500E+1	 6.29532E-2	 6.34626E-2	-1.14327E+0	 23:08:25:93	
 1.29667E+1	 6.32403E-2	 6.38606E-2	-1.14298E+0	 23:08:26:93	
 1.29833E+1	 6.37214E-2	 6.36926E-2	-1.14271E+0	 23:08:27:93	
 1.30000E+1	 6.42737E-2	 6.30917E-2	-1.14246E+0	 23:08:28:93	
 1.30167E+1	 6.44362E-2	 6.19539E-2	-1.14214E+0	 23:08:29:93	
 1.30333E+1	 6.40443E-2	 6.10022E-2	-1.14186E+0	 23:08:30:93	
 1.30500E+1	 6.33957E-2	 6.03870E-2	-1.14162E+0	 23:08:31:93	
 1.30667E+1	 6.25042E-2	 6.05596E-2	-1.14142E+0	 23:08:32:93	
 1.30833E+1	 6.20485E-2	 6.12188E-2	-1.14129E+0	 23:08:33:93	
 1.31000E+1	 6.20142E-2	 6.16171E-2	-1.14130E+0	 23:08:34:93	
 1.31167E+1	 6.20935E-2	 6.15237E-2	-1.14140E+0	 23:08:35:93	
 1.31333E+1	 6.20253E-2	 6.10566E-2	-1.14158E+0	 23:08:36:93	
 1.31500E+1	 6.16243E-2	 6.04130E-2	-1.14178E+0	 23:08:37:93	
 1.31667E+1	 6.07961E-2	 5.99663E-2	-1.14203E+0	 23:08:38:93	
 1.31833E+1	 6.01851E-2	 5.97125E-2	-1.14239E+0	 23:08:39:93	
 1.32000E+1	 5.96979E-2	 5.95425E-2	-1.14267E+0	 23:08:40:93	
 1.32167E+1	 5.93145E-2	 5.94861E-2	-1.14287E+0	 23:08:41:93	
 1.32333E+1	 5.88851E-2	 5.96946E-2	-1.14308E+0	 23:08:42:93	
 1.32500E+1	 5.87084E-2	 6.02699E-2	-1.14327E+0	 23:08:43:93	
 1.32667E+1	 5.91129E-2	 6.07786E-2	-1.14339E+0	 23:08:44:93	
 1.32833E+1	 6.00882E-2	 6.11071E-2	-1.14336E+0	 23:08:45:93	
 1.33000E+1	 6.12166E-2	 6.09324E-2	-1.14321E+0	 23:08:46:93	
 1.33167E+1	 6.18096E-2	 6.02462E-2	-1.14308E+0	 23:08:47:93	
 1.33333E+1	 6.18066E-2	 5.94934E-2	-1.14315E+0	 23:08:48:93	
 1.33500E+1	 6.13440E-2	 5.88274E-2	-1.14339E+0	 23:08:49:93	
 1.33667E+1	 6.05564E-2	 5.84934E-2	-1.14368E+0	 23:08:50:93	
 1.33833E+1	 5.98390E-2	 5.84461E-2	-1.14388E+0	 23:08:51:93	
 1.34000E+1	 5.92707E-2	 5.85500E-2	-1.14392E+0	 23:08:52:93	
 1.34167E+1	 5.90719E-2	 5.87216E-2	-1.14377E+0	 23:08:53:93	
 1.34333E+1	 5.92207E-2	 5.89098E-2	-1.14354E+0	 23:08:54:93	
 1.34500E+1	 5.94803E-2	 5.90828E-2	-1.14327E+0	 23:08:55:93	
 1.34667E+1	 5.96393E-2	 5.90945E-2	-1.14310E+0	 23:08:56:93	
 1.34833E+1	 5.94947E-2	 5.89723E-2	-1.14305E+0	 23:08:57:93	
 1.35000E+1	 5.91048E-2	 5.89200E-2	-1.14319E+0	 23:08:58:93	
 1.35167E+1	 5.87696E-2	 5.90062E-2	-1.14338E+0	 23:08:59:93	
 1.35333E+1	 5.84113E-2	 5.90799E-2	-1.14353E+0	 23:09:00:93	
 1.35500E+1	 5.77556E-2	 5.88857E-2	-1.14359E+0	 23:09:01:93	
 1.35667E+1	 5.66540E-2	 5.84373E-2	-1.14352E+0	 23:09:02:93	
 1.35833E+1	 5.55541E-2	 5.77393E-2	-1.14338E+0	 23:09:03:93	
 1.36000E+1	 5.47785E-2	 5.71436E-2	-1.14317E+0	 23:09:04:93	
 1.36167E+1	 5.48528E-2	 5.68597E-2	-1.14301E+0	 23:09:05:93	
 1.36333E+1	 5.58089E-2	 5.71347E-2	-1.14287E+0	 23:09:06:93	
 1.36500E+1	 5.70408E-2	 5.80393E-2	-1.14274E+0	 23:09:07:93	
 1.36667E+1	 5.83960E-2	 5.90566E-2	-1.14264E+0	 23:09:08:93	
 1.36833E+1	 5.92578E-2	 5.99966E-2	-1.14258E+0	 23:09:09:93	
 1.37000E+1	 5.96683E-2	 6.04170E-2	-1.14248E+0	 23:09:10:93	
 1.37167E+1	 5.95194E-2	 6.02668E-2	-1.14231E+0	 23:09:11:93	
 1.37333E+1	 5.89988E-2	 5.97144E-2	-1.14214E+0	 23:09:12:93	
 1.37500E+1	 5.84537E-2	 5.87729E-2	-1.14202E+0	 23:09:13:93	
 1.37667E+1	 5.78976E-2	 5.79236E-2	-1.14199E+0	 23:09:14:93	
 1.37833E+1	 5.76298E-2	 5.73103E-2	-1.14193E+0	 23:09:15:93	
 1.38000E+1	 5.76676E-2	 5.72286E-2	-1.14172E+0	 23:09:16:93	
 1.38167E+1	 5.79237E-2	 5.75818E-2	-1.14130E+0	 23:09:17:93	
 1.38333E+1	 5.82034E-2	 5.78906E-2	-1.14090E+0	 23:09:18:93	
 1.38500E+1	 5.82850E-2	 5.81171E-2	-1.14062E+0	 23:09:19:93	
 1.38667E+1	 5.81209E-2	 5.83479E-2	-1.14040E+0	 23:09:20:93	
 1.38833E+1	 5.79495E-2	 5.86804E-2	-1.14019E+0	 23:09:21:93	
 1.39000E+1	 5.78415E-2	 5.89072E-2	-1.13992E+0	 23:09:22:93	
 1.39167E+1	 5.77441E-2	 5.88830E-2	-1.13956E+0	 23:09:23:93	
 1.39333E+1	 5.74965E-2	 5.86682E-2	-1.13932E+0	 23:09:24:93	
 1.39500E+1	 5.72453E-2	 5.83650E-2	-1.13916E+0	 23:09:25:93	
 1.39667E+1	 5.72693E-2	 5.81327E-2	-1.13902E+0	 23:09:26:93	
 1.39833E+1	 5.77341E-2	 5.80178E-2	-1.13883E+0	 23:09:27:93	
 1.40000E+1	 5.86853E-2	 5.80785E-2	-1.13862E+0	 23:09:28:93	
 1.40167E+1	 5.91600E-2	 5.84269E-2	-1.13841E+0	 23:09:29:93	
 1.40333E+1	 5.90125E-2	 5.89328E-2	-1.13812E+0	 23:09:30:93	
 1.40500E+1	 5.84984E-2	 5.94790E-2	-1.13782E+0	 23:09:31:93	
 1.40667E+1	 5.78988E-2	 5.97100E-2	-1.13749E+0	 23:09:32:93	
 1.40833E+1	 5.76209E-2	 5.96139E-2	-1.13703E+0	 23:09:33:93	
 1.41000E+1	 5.76051E-2	 5.95368E-2	-1.13656E+0	 23:09:34:93	
 1.41167E+1	 5.76751E-2	 5.96914E-2	-1.13614E+0	 23:09:35:93	
 1.41333E+1	 5.76738E-2	 5.99224E-2	-1.13578E+0	 23:09:36:93	
 1.41500E+1	 5.75364E-2	 5.99328E-2	-1.13566E+0	 23:09:37:93	
 1.41667E+1	 5.71221E-2	 5.94487E-2	-1.13571E+0	 23:09:38:93	
 1.41833E+1	 5.66426E-2	 5.87778E-2	-1.13585E+0	 23:09:39:93	
 1.42000E+1	 5.61574E-2	 5.83578E-2	-1.13587E+0	 23:09:40:93	
 1.42167E+1	 5.58512E-2	 5.82002E-2	-1.13578E+0	 23:09:41:93	
 1.42333E+1	 5.57028E-2	 5.82006E-2	-1.13561E+0	 23:09:42:93	
 1.42500E+1	 5.56888E-2	 5.83166E-2	-1.13546E+0	 23:09:43:93	
 1.42667E+1	 5.57039E-2	 5.85498E-2	-1.13531E+0	 23:09:44:93	
 1.42833E+1	 5.56645E-2	 5.89189E-2	-1.13511E+0	 23:09:45:93	
 1.43000E+1	 5.55918E-2	 5.91522E-2	-1.13479E+0	 23:09:46:93	
 1.43167E+1	 5.54904E-2	 5.91487E-2	-1.13457E+0	 23:09:47:93	
 1.43333E+1	 5.53555E-2	 5.89566E-2	-1.13447E+0	 23:09:48:93	
 1.43500E+1	 5.51448E-2	 5.86461E-2	-1.13443E+0	 23:09:49:93	
 1.43667E+1	 5.48337E-2	 5.85071E-2	-1.13438E+0	 23:09:50:93	
 1.43833E+1	 5.47311E-2	 5.85438E-2	-1.13428E+0	 23:09:51:93	
 1.44000E+1	 5.50352E-2	 5.86384E-2	-1.13410E+0	 23:09:52:93	
 1.44167E+1	 5.57033E-2	 5.87143E-2	-1.13395E+0	 23:09:53:93	
 1.44333E+1	 5.63727E-2	 5.88084E-2	-1.13390E+0	 23:09:54:93	
 1.44500E+1	 5.66320E-2	 5.89535E-2	-1.13389E+0	 23:09:55:93	
 1.44667E+1	 5.65736E-2	 5.91406E-2	-1.13382E+0	 23:09:56:93	
 1.44833E+1	 5.65224E-2	 5.93795E-2	-1.13364E+0	 23:09:57:93	
 1.45000E+1	 5.65652E-2	 5.93822E-2	-1.13331E+0	 23:09:58:93	
 1.45167E+1	 5.66299E-2	 5.90118E-2	-1.13298E+0	 23:09:59:93	
 1.45333E+1	 5.66740E-2	 5.84711E-2	-1.13269E+0	 23:10:00:93	
 1.45500E+1	 5.66770E-2	 5.78566E-2	-1.13242E+0	 23:10:01:93	
 1.45667E+1	 5.66266E-2	 5.75637E-2	-1.13226E+0	 23:10:02:93	
 1.45833E+1	 5.65489E-2	 5.75398E-2	-1.13216E+0	 23:10:03:93	
 1.46000E+1	 5.64324E-2	 5.75426E-2	-1.13206E+0	 23:10:04:93	
 1.46167E+1	 5.63533E-2	 5.74316E-2	-1.13192E+0	 23:10:05:93	
 1.46333E+1	 5.64168E-2	 5.72605E-2	-1.13175E+0	 23:10:06:93	
 1.46500E+1	 5.66455E-2	 5.71291E-2	-1.13153E+0	 23:10:07:93	
 1.46667E+1	 5.71305E-2	 5.71292E-2	-1.13123E+0	 23:10:08:93	
 1.46833E+1	 5.78306E-2	 5.72668E-2	-1.13094E+0	 23:10:09:93	
 1.47000E+1	 5.90024E-2	 5.74354E-2	-1.13067E+0	 23:10:10:93	
 1.47167E+1	 6.02455E-2	 5.78488E-2	-1.13036E+0	 23:10:11:93	
 1.47333E+1	 6.10601E-2	 5.83847E-2	-1.13006E+0	 23:10:12:93	
 1.47500E+1	 6.10925E-2	 5.91802E-2	-1.12974E+0	 23:10:13:93	
 1.47667E+1	 6.04124E-2	 5.99778E-2	-1.12938E+0	 23:10:14:93	
 1.47833E+1	 5.95598E-2	 6.08067E-2	-1.12916E+0	 23:10:15:93	
 1.48000E+1	 5.86820E-2	 6.12467E-2	-1.12903E+0	 23:10:16:93	
 1.48167E+1	 5.82265E-2	 6.11668E-2	-1.12878E+0	 23:10:17:93	
 1.48333E+1	 5.81232E-2	 6.07018E-2	-1.12845E+0	 23:10:18:93	
 1.48500E+1	 5.80819E-2	 5.99283E-2	-1.12811E+0	 23:10:19:93	
 1.48667E+1	 5.79140E-2	 5.92863E-2	-1.12777E+0	 23:10:20:93	
 1.48833E+1	 5.76089E-2	 5.88826E-2	-1.12744E+0	 23:10:21:93	
 1.49000E+1	 5.71312E-2	 5.89506E-2	-1.12709E+0	 23:10:22:93	
 1.49167E+1	 5.67679E-2	 5.94655E-2	-1.12671E+0	 23:10:23:93	
 1.49333E+1	 5.66491E-2	 5.99592E-2	-1.12632E+0	 23:10:24:93	
 1.49500E+1	 5.69263E-2	 6.03237E-2	-1.12615E+0	 23:10:25:93	
 1.49667E+1	 5.77144E-2	 6.04944E-2	-1.12614E+0	 23:10:26:93	
 1.49833E+1	 5.85299E-2	 6.06492E-2	-1.12615E+0	 23:10:27:93	
 1.50000E+1	 5.93358E-2	 6.09622E-2	-1.12617E+0	 23:10:28:93	
 1.50167E+1	 5.97273E-2	 6.16432E-2	-1.12618E+0	 23:10:29:93	
 1.50333E+1	 5.99072E-2	 6.22114E-2	-1.12612E+0	 23:10:30:93	
 1.50500E+1	 6.01152E-2	 6.25036E-2	-1.12597E+0	 23:10:31:93	
 1.50667E+1	 6.04527E-2	 6.24452E-2	-1.12576E+0	 23:10:32:93	
 1.50833E+1	 6.06979E-2	 6.22322E-2	-1.12553E+0	 23:10:33:93	
 1.51000E+1	 6.06819E-2	 6.23100E-2	-1.12550E+0	 23:10:34:93	
 1.51167E+1	 6.04096E-2	 6.28652E-2	-1.12563E+0	 23:10:35:93	
 1.51333E+1	 5.98995E-2	 6.35442E-2	-1.12583E+0	 23:10:36:93	
 1.51500E+1	 5.93582E-2	 6.41546E-2	-1.12592E+0	 23:10:37:93	
 1.51667E+1	 5.87497E-2	 6.43124E-2	-1.12583E+0	 23:10:38:93	
 1.51833E+1	 5.83283E-2	 6.38758E-2	-1.12559E+0	 23:10:39:93	
 1.52000E+1	 5.82000E-2	 6.30230E-2	-1.12514E+0	 23:10:40:93	
 1.52167E+1	 5.83878E-2	 6.17300E-2	-1.12483E+0	 23:10:41:93	
 1.52333E+1	 5.86749E-2	 6.06960E-2	-1.12467E+0	 23:10:42:93	
 1.52500E+1	 5.86096E-2	 5.99083E-2	-1.12458E+0	 23:10:43:93	
 1.52667E+1	 5.79477E-2	 5.94198E-2	-1.12453E+0	 23:10:44:93	
 1.52833E+1	 5.73015E-2	 5.89716E-2	-1.12450E+0	 23:10:45:93	
 1.53000E+1	 5.69707E-2	 5.85692E-2	-1.12451E+0	 23:10:46:93	
 1.53167E+1	 5.70341E-2	 5.83655E-2	-1.12453E+0	 23:10:47:93	
 1.53333E+1	 5.73078E-2	 5.86833E-2	-1.12455E+0	 23:10:48:93	
 1.53500E+1	 5.74842E-2	 5.96385E-2	-1.12454E+0	 23:10:49:93	
 1.53667E+1	 5.74989E-2	 6.07900E-2	-1.12449E+0	 23:10:50:93	
 1.53833E+1	 5.75122E-2	 6.17479E-2	-1.12440E+0	 23:10:51:93	
 1.54000E+1	 5.76999E-2	 6.22910E-2	-1.12430E+0	 23:10:52:93	
 1.54167E+1	 5.81025E-2	 6.26244E-2	-1.12426E+0	 23:10:53:93	
 1.54333E+1	 5.87458E-2	 6.28271E-2	-1.12433E+0	 23:10:54:93	
 1.54500E+1	 5.93132E-2	 6.28847E-2	-1.12454E+0	 23:10:55:93	
 1.54667E+1	 5.97492E-2	 6.26768E-2	-1.12480E+0	 23:10:56:93	
 1.54833E+1	 5.98216E-2	 6.20308E-2	-1.12507E+0	 23:10:57:93	
 1.55000E+1	 5.96344E-2	 6.15171E-2	-1.12529E+0	 23:10:58:93	
 1.55167E+1	 5.94035E-2	 6.13879E-2	-1.12541E+0	 23:10:59:93	
 1.55333E+1	 5.92298E-2	 6.16886E-2	-1.12537E+0	 23:11:00:93	
 1.55500E+1	 5.91800E-2	 6.23209E-2	-1.12519E+0	 23:11:01:93	
 1.55667E+1	 5.91284E-2	 6.29050E-2	-1.12495E+0	 23:11:02:93	
 1.55833E+1	 5.90512E-2	 6.34284E-2	-1.12476E+0	 23:11:03:93	
 1.56000E+1	 5.89433E-2	 6.35223E-2	-1.12463E+0	 23:11:04:93	
 1.56167E+1	 5.90365E-2	 6.30744E-2	-1.12447E+0	 23:11:05:93	
 1.56333E+1	 5.93983E-2	 6.23260E-2	-1.12434E+0	 23:11:06:93	
 1.56500E+1	 5.98672E-2	 6.15252E-2	-1.12427E+0	 23:11:07:93	
 1.56667E+1	 6.04367E-2	 6.13069E-2	-1.12427E+0	 23:11:08:93	
 1.56833E+1	 6.09946E-2	 6.17420E-2	-1.12427E+0	 23:11:09:93	
 1.57000E+1	 6.16811E-2	 6.23572E-2	-1.12420E+0	 23:11:10:93	
 1.57167E+1	 6.23077E-2	 6.27904E-2	-1.12405E+0	 23:11:11:93	
 1.57333E+1	 6.28915E-2	 6.26569E-2	-1.12394E+0	 23:11:12:93	
 1.57500E+1	 6.32567E-2	 6.20243E-2	-1.12393E+0	 23:11:13:93	
 1.57667E+1	 6.33727E-2	 6.14244E-2	-1.12402E+0	 23:11:14:93	
 1.57833E+1	 6.32845E-2	 6.10135E-2	-1.12421E+0	 23:11:15:93	
 1.58000E+1	 6.30213E-2	 6.09718E-2	-1.12431E+0	 23:11:16:93	
 1.58167E+1	 6.26514E-2	 6.11830E-2	-1.12433E+0	 23:11:17:93	
 1.58333E+1	 6.19971E-2	 6.14511E-2	-1.12434E+0	 23:11:18:93	
 1.58500E+1	 6.11367E-2	 6.17755E-2	-1.12440E+0	 23:11:19:93	
 1.58667E+1	 6.01699E-2	 6.21071E-2	-1.12449E+0	 23:11:20:93	
 1.58833E+1	 5.96582E-2	 6.24086E-2	-1.12455E+0	 23:11:21:93	
 1.59000E+1	 5.96129E-2	 6.24063E-2	-1.12448E+0	 23:11:22:93	
 1.59167E+1	 5.98064E-2	 6.20188E-2	-1.12429E+0	 23:11:23:93	
 1.59333E+1	 6.00673E-2	 6.15389E-2	-1.12404E+0	 23:11:24:93	
 1.59500E+1	 6.03251E-2	 6.11936E-2	-1.12390E+0	 23:11:25:93	
 1.59667E+1	 6.07114E-2	 6.12282E-2	-1.12386E+0	 23:11:26:93	
 1.59833E+1	 6.09989E-2	 6.15303E-2	-1.12394E+0	 23:11:27:93	
 1.60000E+1	 6.10472E-2	 6.17300E-2	-1.12411E+0	 23:11:28:93	
 1.60167E+1	 6.08924E-2	 6.18114E-2	-1.12430E+0	 23:11:29:93	
 1.60333E+1	 6.06654E-2	 6.19814E-2	-1.12454E+0	 23:11:30:93	
 1.60500E+1	 6.05181E-2	 6.26549E-2	-1.12476E+0	 23:11:31:93	
 1.60667E+1	 6.00952E-2	 6.36042E-2	-1.12493E+0	 23:11:32:93	
 1.60833E+1	 5.93991E-2	 6.47859E-2	-1.12503E+0	 23:11:33:93	
 1.61000E+1	 5.85357E-2	 6.53956E-2	-1.12500E+0	 23:11:34:93	
 1.61167E+1	 5.80665E-2	 6.55464E-2	-1.12490E+0	 23:11:35:93	
 1.61333E+1	 5.80502E-2	 6.56124E-2	-1.12476E+0	 23:11:36:93	
 1.61500E+1	 5.82473E-2	 6.58378E-2	-1.12460E+0	 23:11:37:93	
 1.61667E+1	 5.84956E-2	 6.61416E-2	-1.12448E+0	 23:11:38:93	
 1.61833E+1	 5.87737E-2	 6.63210E-2	-1.12438E+0	 23:11:39:93	
 1.62000E+1	 5.91994E-2	 6.61133E-2	-1.12429E+0	 23:11:40:93	
 1.62167E+1	 5.94999E-2	 6.54518E-2	-1.12422E+0	 23:11:41:93	
 1.62333E+1	 5.93345E-2	 6.47232E-2	-1.12417E+0	 23:11:42:93	
 1.62500E+1	 5.86186E-2	 6.40304E-2	-1.12412E+0	 23:11:43:93	
 1.62667E+1	 5.75210E-2	 6.36196E-2	-1.12408E+0	 23:11:44:93	
 1.62833E+1	 5.70212E-2	 6.34187E-2	-1.12404E+0	 23:11:45:93	
 1.63000E+1	 5.75180E-2	 6.35371E-2	-1.12402E+0	 23:11:46:93	
 1.63167E+1	 5.85177E-2	 6.40463E-2	-1.12405E+0	 23:11:47:93	
 1.63333E+1	 5.96378E-2	 6.47573E-2	-1.12410E+0	 23:11:48:93	
 1.63500E+1	 6.02680E-2	 6.55352E-2	-1.12407E+0	 23:11:49:93	
 1.63667E+1	 6.03989E-2	 6.59264E-2	-1.12390E+0	 23:11:50:93	
 1.63833E+1	 6.00555E-2	 6.59728E-2	-1.12358E+0	 23:11:51:93	
 1.64000E+1	 5.89136E-2	 6.59475E-2	-1.12328E+0	 23:11:52:93	
 1.64167E+1	 5.76116E-2	 6.60936E-2	-1.12306E+0	 23:11:53:93	
 1.64333E+1	 5.61537E-2	 6.64120E-2	-1.12297E+0	 23:11:54:93	
 1.64500E+1	 5.50391E-2	 6.68191E-2	-1.12299E+0	 23:11:55:93	
 1.64667E+1	 5.41544E-2	 6.70603E-2	-1.12311E+0	 23:11:56:93	
 1.64833E+1	 5.36034E-2	 6.71998E-2	-1.12333E+0	 23:11:57:93	
 1.65000E+1	 5.32305E-2	 6.72161E-2	-1.12363E+0	 23:11:58:93	
 1.65167E+1	 5.30439E-2	 6.70986E-2	-1.12403E+0	 23:11:59:93	
 1.65333E+1	 5.28986E-2	 6.68490E-2	-1.12430E+0	 23:12:00:93	
 1.65500E+1	 5.27036E-2	 6.66111E-2	-1.12442E+0	 23:12:01:93	
 1.65667E+1	 5.24360E-2	 6.65548E-2	-1.12439E+0	 23:12:02:93	
 1.65833E+1	 5.20806E-2	 6.66343E-2	-1.12430E+0	 23:12:03:93	
 1.66000E+1	 5.14185E-2	 6.66098E-2	-1.12418E+0	 23:12:04:93	
 1.66167E+1	 5.04828E-2	 6.62486E-2	-1.12404E+0	 23:12:05:93	
 1.66333E+1	 4.92148E-2	 6.56234E-2	-1.12390E+0	 23:12:06:93	
 1.66500E+1	 4.80748E-2	 6.48454E-2	-1.12379E+0	 23:12:07:93	
 1.66667E+1	 4.68747E-2	 6.43753E-2	-1.12369E+0	 23:12:08:93	
 1.66833E+1	 4.57764E-2	 6.43576E-2	-1.12357E+0	 23:12:09:93	
 1.67000E+1	 4.45534E-2	 6.47719E-2	-1.12349E+0	 23:12:10:93	
 1.67167E+1	 4.36056E-2	 6.54800E-2	-1.12337E+0	 23:12:11:93	
 1.67333E+1	 4.27542E-2	 6.59465E-2	-1.12315E+0	 23:12:12:93	
 1.67500E+1	 4.20917E-2	 6.60937E-2	-1.12287E+0	 23:12:13:93	
 1.67667E+1	 4.13186E-2	 6.59252E-2	-1.12250E+0	 23:12:14:93	
 1.67833E+1	 4.06692E-2	 6.55022E-2	-1.12218E+0	 23:12:15:93	
 1.68000E+1	 4.01066E-2	 6.51743E-2	-1.12202E+0	 23:12:16:93	
 1.68167E+1	 3.97792E-2	 6.51421E-2	-1.12193E+0	 23:12:17:93	
 1.68333E+1	 3.94883E-2	 6.53562E-2	-1.12172E+0	 23:12:18:93	
 1.68500E+1	 3.90885E-2	 6.57093E-2	-1.12139E+0	 23:12:19:93	
 1.68667E+1	 3.84720E-2	 6.59387E-2	-1.12096E+0	 23:12:20:93	
 1.68833E+1	 3.77137E-2	 6.59956E-2	-1.12038E+0	 23:12:21:93	
 1.69000E+1	 3.65063E-2	 6.58595E-2	-1.11999E+0	 23:12:22:93	
 1.69167E+1	 3.49979E-2	 6.55742E-2	-1.11977E+0	 23:12:23:93	
 1.69333E+1	 3.30135E-2	 6.53237E-2	-1.11960E+0	 23:12:24:93	
 1.69500E+1	 3.15591E-2	 6.51472E-2	-1.11950E+0	 23:12:25:93	
 1.69667E+1	 3.07059E-2	 6.51570E-2	-1.11940E+0	 23:12:26:93	
 1.69833E+1	 3.05894E-2	 6.51991E-2	-1.11922E+0	 23:12:27:93	
 1.70000E+1	 3.07465E-2	 6.51360E-2	-1.11889E+0	 23:12:28:93	
 1.70167E+1	 3.06248E-2	 6.48883E-2	-1.11851E+0	 23:12:29:93	
 1.70333E+1	 3.00732E-2	 6.45895E-2	-1.11813E+0	 23:12:30:93	
 1.70500E+1	 2.93065E-2	 6.43097E-2	-1.11769E+0	 23:12:31:93	
 1.70667E+1	 2.80979E-2	 6.42402E-2	-1.11737E+0	 23:12:32:93	
 1.70833E+1	 2.66255E-2	 6.44890E-2	-1.11716E+0	 23:12:33:93	
 1.71000E+1	 2.50461E-2	 6.49551E-2	-1.11698E+0	 23:12:34:93	
 1.71167E+1	 2.37809E-2	 6.56736E-2	-1.11684E+0	 23:12:35:93	
 1.71333E+1	 2.26934E-2	 6.62537E-2	-1.11668E+0	 23:12:36:93	
 1.71500E+1	 2.19645E-2	 6.65329E-2	-1.11647E+0	 23:12:37:93	
 1.71667E+1	 2.12720E-2	 6.63842E-2	-1.11632E+0	 23:12:38:93	
 1.71833E+1	 2.03930E-2	 6.57677E-2	-1.11628E+0	 23:12:39:93	
 1.72000E+1	 1.91828E-2	 6.53618E-2	-1.11635E+0	 23:12:40:93	
 1.72167E+1	 1.78657E-2	 6.53493E-2	-1.11640E+0	 23:12:41:93	
 1.72333E+1	 1.63914E-2	 6.56696E-2	-1.11634E+0	 23:12:42:93	
 1.72500E+1	 1.53880E-2	 6.61968E-2	-1.11611E+0	 23:12:43:93	
 1.72667E+1	 1.47248E-2	 6.64438E-2	-1.11583E+0	 23:12:44:93	
 1.72833E+1	 1.44406E-2	 6.62070E-2	-1.11556E+0	 23:12:45:93	
 1.73000E+1	 1.44082E-2	 6.57570E-2	-1.11529E+0	 23:12:46:93	
 1.73167E+1	 1.46078E-2	 6.53135E-2	-1.11499E+0	 23:12:47:93	
 1.73333E+1	 1.51633E-2	 6.50999E-2	-1.11475E+0	 23:12:48:93	
 1.73500E+1	 1.59088E-2	 6.49785E-2	-1.11447E+0	 23:12:49:93	
 1.73667E+1	 1.66847E-2	 6.46769E-2	-1.11413E+0	 23:12:50:93	
 1.73833E+1	 1.71634E-2	 6.41248E-2	-1.11378E+0	 23:12:51:93	
 1.74000E+1	 1.74536E-2	 6.37749E-2	-1.11342E+0	 23:12:52:93	
 1.74167E+1	 1.76396E-2	 6.38251E-2	-1.11308E+0	 23:12:53:93	
 1.74333E+1	 1.77003E-2	 6.42479E-2	-1.11295E+0	 23:12:54:93	
 1.74500E+1	 1.75300E-2	 6.48463E-2	-1.11312E+0	 23:12:55:93	
 1.74667E+1	 1.71788E-2	 6.53191E-2	-1.11352E+0	 23:12:56:93	
 1.74833E+1	 1.70479E-2	 6.59511E-2	-1.11390E+0	 23:12:57:93	
 1.75000E+1	 1.72431E-2	 6.66052E-2	-1.11417E+0	 23:12:58:93	
 1.75167E+1	 1.75972E-2	 6.72723E-2	-1.11434E+0	 23:12:59:93	
 1.75333E+1	 1.77575E-2	 6.74160E-2	-1.11444E+0	 23:13:00:93	
 1.75500E+1	 1.76359E-2	 6.69308E-2	-1.11449E+0	 23:13:01:93	
 1.75667E+1	 1.74337E-2	 6.63170E-2	-1.11449E+0	 23:13:02:93	
 1.75833E+1	 1.74066E-2	 6.58380E-2	-1.11437E+0	 23:13:03:93	
 1.76000E+1	 1.76017E-2	 6.57892E-2	-1.11414E+0	 23:13:04:93	
 1.76167E+1	 1.78838E-2	 6.61346E-2	-1.11387E+0	 23:13:05:93	
 1.76333E+1	 1.82691E-2	 6.65459E-2	-1.11356E+0	 23:13:06:93	
 1.76500E+1	 1.88155E-2	 6.68589E-2	-1.11335E+0	 23:13:07:93	
 1.76667E+1	 1.97339E-2	 6.68526E-2	-1.11322E+0	 23:13:08:93	
 1.76833E+1	 2.07484E-2	 6.65061E-2	-1.11321E+0	 23:13:09:93	
 1.77000E+1	 2.19174E-2	 6.60792E-2	-1.11336E+0	 23:13:10:93	
 1.77167E+1	 2.26677E-2	 6.56351E-2	-1.11364E+0	 23:13:11:93	
 1.77333E+1	 2.30671E-2	 6.54341E-2	-1.11408E+0	 23:13:12:93	
 1.77500E+1	 2.32324E-2	 6.55306E-2	-1.11439E+0	 23:13:13:93	
 1.77667E+1	 2.33284E-2	 6.58568E-2	-1.11449E+0	 23:13:14:93	
 1.77833E+1	 2.34752E-2	 6.61667E-2	-1.11437E+0	 23:13:15:93	
 1.78000E+1	 2.37544E-2	 6.62623E-2	-1.11421E+0	 23:13:16:93	
 1.78167E+1	 2.41210E-2	 6.62472E-2	-1.11411E+0	 23:13:17:93	
 1.78333E+1	 2.45448E-2	 6.63573E-2	-1.11406E+0	 23:13:18:93	
 1.78500E+1	 2.47533E-2	 6.67777E-2	-1.11398E+0	 23:13:19:93	
 1.78667E+1	 2.46807E-2	 6.72194E-2	-1.11380E+0	 23:13:20:93	
 1.78833E+1	 2.45262E-2	 6.73307E-2	-1.11350E+0	 23:13:21:93	
 1.79000E+1	 2.45643E-2	 6.71091E-2	-1.11308E+0	 23:13:22:93	
 1.79167E+1	 2.48353E-2	 6.67713E-2	-1.11283E+0	 23:13:23:93	
 1.79333E+1	 2.52300E-2	 6.67289E-2	-1.11284E+0	 23:13:24:93	
 1.79500E+1	 2.54524E-2	 6.70994E-2	-1.11320E+0	 23:13:25:93	
 1.79667E+1	 2.53459E-2	 6.76330E-2	-1.11369E+0	 23:13:26:93	
 1.79833E+1	 2.50439E-2	 6.80096E-2	-1.11413E+0	 23:13:27:93	
 1.80000E+1	 2.45400E-2	 6.80935E-2	-1.11444E+0	 23:13:28:93	
 1.80167E+1	 2.40134E-2	 6.79909E-2	-1.11450E+0	 23:13:29:93	
 1.80333E+1	 2.33976E-2	 6.77329E-2	-1.11436E+0	 23:13:30:93	
 1.80500E+1	 2.28826E-2	 6.71509E-2	-1.11408E+0	 23:13:31:93	
 1.80667E+1	 2.23228E-2	 6.64004E-2	-1.11387E+0	 23:13:32:93	
 1.80833E+1	 2.18654E-2	 6.57543E-2	-1.11375E+0	 23:13:33:93	
 1.81000E+1	 2.12389E-2	 6.54934E-2	-1.11365E+0	 23:13:34:93	
 1.81167E+1	 2.05368E-2	 6.55050E-2	-1.11353E+0	 23:13:35:93	
 1.81333E+1	 1.97849E-2	 6.56106E-2	-1.11341E+0	 23:13:36:93	
 1.81500E+1	 1.94419E-2	 6.59089E-2	-1.11337E+0	 23:13:37:93	
 1.81667E+1	 1.95018E-2	 6.64905E-2	-1.11350E+0	 23:13:38:93	
 1.81833E+1	 1.95712E-2	 6.76246E-2	-1.11374E+0	 23:13:39:93	
 1.82000E+1	 1.91716E-2	 6.86237E-2	-1.11396E+0	 23:13:40:93	
 1.82167E+1	 1.82627E-2	 6.93481E-2	-1.11406E+0	 23:13:41:93	
 1.82333E+1	 1.66025E-2	 6.95938E-2	-1.11398E+0	 23:13:42:93	
 1.82500E+1	 1.52513E-2	 6.96687E-2	-1.11383E+0	 23:13:43:93	
 1.82667E+1	 1.41600E-2	 6.99239E-2	-1.11370E+0	 23:13:44:93	
 1.82833E+1	 1.33791E-2	 7.03255E-2	-1.11371E+0	 23:13:45:93	
 1.83000E+1	 1.27047E-2	 7.03647E-2	-1.11378E+0	 23:13:46:93	
 1.83167E+1	 1.21808E-2	 6.98251E-2	-1.11390E+0	 23:13:47:93	
 1.83333E+1	 1.17501E-2	 6.90444E-2	-1.11400E+0	 23:13:48:93	
 1.83500E+1	 1.13626E-2	 6.83171E-2	-1.11411E+0	 23:13:49:93	
 1.83667E+1	 1.07345E-2	 6.80639E-2	-1.11429E+0	 23:13:50:93	
 1.83833E+1	 9.86572E-3	 6.81313E-2	-1.11446E+0	 23:13:51:93	
 1.84000E+1	 8.62523E-3	 6.82179E-2	-1.11465E+0	 23:13:52:93	
 1.84167E+1	 7.67168E-3	 6.82264E-2	-1.11494E+0	 23:13:53:93	
 1.84333E+1	 7.10357E-3	 6.83512E-2	-1.11519E+0	 23:13:54:93	
 1.84500E+1	 6.98906E-3	 6.87234E-2	-1.11539E+0	 23:13:55:93	
 1.84667E+1	 6.91700E-3	 6.91737E-2	-1.11552E+0	 23:13:56:93	
 1.84833E+1	 6.40039E-3	 6.95154E-2	-1.11558E+0	 23:13:57:93	
 1.85000E+1	 5.26628E-3	 6.94275E-2	-1.11558E+0	 23:13:58:93	
 1.85167E+1	 4.00292E-3	 6.90465E-2	-1.11556E+0	 23:13:59:93	
 1.85333E+1	 2.77918E-3	 6.88569E-2	-1.11561E+0	 23:14:00:93	
 1.85500E+1	 2.11003E-3	 6.89863E-2	-1.11571E+0	 23:14:01:93	
 1.85667E+1	 1.95525E-3	 6.91891E-2	-1.11579E+0	 23:14:02:93	
 1.85833E+1	 2.26683E-3	 6.92733E-2	-1.11582E+0	 23:14:03:93	
 1.86000E+1	 3.04256E-3	 6.91832E-2	-1.11578E+0	 23:14:04:93	
 1.86167E+1	 3.87978E-3	 6.90120E-2	-1.11576E+0	 23:14:05:93	
 1.86333E+1	 4.52073E-3	 6.89553E-2	-1.11588E+0	 23:14:06:93	
 1.86500E+1	 4.93888E-3	 6.88552E-2	-1.11612E+0	 23:14:07:93	
 1.86667E+1	 5.33166E-3	 6.85539E-2	-1.11644E+0	 23:14:08:93	
 1.86833E+1	 5.63619E-3	 6.79851E-2	-1.11685E+0	 23:14:09:93	
 1.87000E+1	 5.98812E-3	 6.75325E-2	-1.11723E+0	 23:14:10:93	
 1.87167E+1	 6.46028E-3	 6.73455E-2	-1.11758E+0	 23:14:11:93	
 1.87333E+1	 7.23873E-3	 6.73684E-2	-1.11799E+0	 23:14:12:93	
 1.87500E+1	 8.25519E-3	 6.74629E-2	-1.11828E+0	 23:14:13:93	
 1.87667E+1	 9.54322E-3	 6.75853E-2	-1.11851E+0	 23:14:14:93	
 1.87833E+1	 1.04627E-2	 6.79053E-2	-1.11869E+0	 23:14:15:93	
 1.88000E+1	 1.10399E-2	 6.83405E-2	-1.11885E+0	 23:14:16:93	
 1.88167E+1	 1.13039E-2	 6.89070E-2	-1.11894E+0	 23:14:17:93	
 1.88333E+1	 1.16547E-2	 6.91778E-2	-1.11898E+0	 23:14:18:93	
 1.88500E+1	 1.23511E-2	 6.91726E-2	-1.11903E+0	 23:14:19:93	
 1.88667E+1	 1.34731E-2	 6.90697E-2	-1.11909E+0	 23:14:20:93	
 1.88833E+1	 1.45688E-2	 6.89815E-2	-1.11916E+0	 23:14:21:93	
 1.89000E+1	 1.56427E-2	 6.89690E-2	-1.11927E+0	 23:14:22:93	
 1.89167E+1	 1.64932E-2	 6.90191E-2	-1.11939E+0	 23:14:23:93	
 1.89333E+1	 1.76692E-2	 6.90491E-2	-1.11955E+0	 23:14:24:93	
 1.89500E+1	 1.89243E-2	 6.90307E-2	-1.11972E+0	 23:14:25:93	
 1.89667E+1	 2.05759E-2	 6.91022E-2	-1.11987E+0	 23:14:26:93	
 1.89833E+1	 2.24953E-2	 6.94113E-2	-1.12011E+0	 23:14:27:93	
 1.90000E+1	 2.49432E-2	 6.97647E-2	-1.12050E+0	 23:14:28:93	
 1.90167E+1	 2.72983E-2	 7.00152E-2	-1.12088E+0	 23:14:29:93	
 1.90333E+1	 2.98124E-2	 7.00048E-2	-1.12113E+0	 23:14:30:93	
 1.90500E+1	 3.18334E-2	 6.98902E-2	-1.12119E+0	 23:14:31:93	
 1.90667E+1	 3.37200E-2	 6.99240E-2	-1.12111E+0	 23:14:32:93	
 1.90833E+1	 3.51114E-2	 7.01400E-2	-1.12101E+0	 23:14:33:93	
 1.91000E+1	 3.62561E-2	 7.02728E-2	-1.12103E+0	 23:14:34:93	
 1.91167E+1	 3.68674E-2	 7.01075E-2	-1.12121E+0	 23:14:35:93	
 1.91333E+1	 3.72735E-2	 6.96609E-2	-1.12141E+0	 23:14:36:93	
 1.91500E+1	 3.78426E-2	 6.88585E-2	-1.12152E+0	 23:14:37:93	
 1.91667E+1	 3.89932E-2	 6.81558E-2	-1.12147E+0	 23:14:38:93	
 1.91833E+1	 4.06469E-2	 6.76122E-2	-1.12132E+0	 23:14:39:93	
 1.92000E+1	 4.24365E-2	 6.75401E-2	-1.12124E+0	 23:14:40:93	
 1.92167E+1	 4.37905E-2	 6.77090E-2	-1.12130E+0	 23:14:41:93	
 1.92333E+1	 4.48672E-2	 6.77587E-2	-1.12145E+0	 23:14:42:93	
 1.92500E+1	 4.55450E-2	 6.75410E-2	-1.12158E+0	 23:14:43:93	
 1.92667E+1	 4.62174E-2	 6.72350E-2	-1.12170E+0	 23:14:44:93	
 1.92833E+1	 4.71177E-2	 6.70214E-2	-1.12181E+0	 23:14:45:93	
 1.93000E+1	 4.83448E-2	 6.69300E-2	-1.12195E+0	 23:14:46:93	
 1.93167E+1	 4.92401E-2	 6.68866E-2	-1.12213E+0	 23:14:47:93	
 1.93333E+1	 4.95699E-2	 6.68980E-2	-1.12228E+0	 23:14:48:93	
 1.93500E+1	 4.93353E-2	 6.70356E-2	-1.12234E+0	 23:14:49:93	
 1.93667E+1	 4.87993E-2	 6.73253E-2	-1.12232E+0	 23:14:50:93	
 1.93833E+1	 4.85146E-2	 6.78807E-2	-1.12219E+0	 23:14:51:93	
 1.94000E+1	 4.85184E-2	 6.84303E-2	-1.12202E+0	 23:14:52:93	
 1.94167E+1	 4.85824E-2	 6.90447E-2	-1.12196E+0	 23:14:53:93	
 1.94333E+1	 4.86690E-2	 6.95173E-2	-1.12209E+0	 23:14:54:93	
 1.94500E+1	 4.88696E-2	 6.98384E-2	-1.12234E+0	 23:14:55:93	
 1.94667E+1	 4.92414E-2	 6.98229E-2	-1.12263E+0	 23:14:56:93	
 1.94833E+1	 4.94974E-2	 6.92327E-2	-1.12296E+0	 23:14:57:93	
 1.95000E+1	 4.94551E-2	 6.84031E-2	-1.12321E+0	 23:14:58:93	
 1.95167E+1	 4.90996E-2	 6.73768E-2	-1.12344E+0	 23:14:59:93	
 1.95333E+1	 4.84582E-2	 6.65234E-2	-1.12371E+0	 23:15:00:93	
 1.95500E+1	 4.78293E-2	 6.58608E-2	-1.12394E+0	 23:15:01:93	
 1.95667E+1	 4.71652E-2	 6.56597E-2	-1.12423E+0	 23:15:02:93	
 1.95833E+1	 4.65854E-2	 6.60325E-2	-1.12473E+0	 23:15:03:93	
 1.96000E+1	 4.59871E-2	 6.65255E-2	-1.12526E+0	 23:15:04:93	
 1.96167E+1	 4.52758E-2	 6.69195E-2	-1.12574E+0	 23:15:05:93	
 1.96333E+1	 4.41361E-2	 6.70077E-2	-1.12612E+0	 23:15:06:93	
 1.96500E+1	 4.28104E-2	 6.68850E-2	-1.12627E+0	 23:15:07:93	
 1.96667E+1	 4.10706E-2	 6.68146E-2	-1.12627E+0	 23:15:08:93	
 1.96833E+1	 3.93710E-2	 6.70358E-2	-1.12621E+0	 23:15:09:93	
 1.97000E+1	 3.78804E-2	 6.73295E-2	-1.12612E+0	 23:15:10:93	
 1.97167E+1	 3.68237E-2	 6.75109E-2	-1.12610E+0	 23:15:11:93	
 1.97333E+1	 3.59650E-2	 6.74248E-2	-1.12622E+0	 23:15:12:93	
 1.97500E+1	 3.53655E-2	 6.71482E-2	-1.12658E+0	 23:15:13:93	
 1.97667E+1	 3.46941E-2	 6.69585E-2	-1.12698E+0	 23:15:14:93	
 1.97833E+1	 3.38852E-2	 6.68995E-2	-1.12735E+0	 23:15:15:93	
 1.98000E+1	 3.26276E-2	 6.69768E-2	-1.12772E+0	 23:15:16:93	
 1.98167E+1	 3.10586E-2	 6.73415E-2	-1.12792E+0	 23:15:17:93	
 1.98333E+1	 2.93285E-2	 6.78632E-2	-1.12794E+0	 23:15:18:93	
 1.98500E+1	 2.76630E-2	 6.85242E-2	-1.12781E+0	 23:15:19:93	
 1.98667E+1	 2.55907E-2	 6.89663E-2	-1.12768E+0	 23:15:20:93	
 1.98833E+1	 2.34802E-2	 6.90716E-2	-1.12761E+0	 23:15:21:93	
 1.99000E+1	 2.11459E-2	 6.89317E-2	-1.12754E+0	 23:15:22:93	
 1.99167E+1	 1.92791E-2	 6.87809E-2	-1.12743E+0	 23:15:23:93	
 1.99333E+1	 1.77078E-2	 6.88638E-2	-1.12727E+0	 23:15:24:93	
 1.99500E+1	 1.64786E-2	 6.91643E-2	-1.12712E+0	 23:15:25:93	
 1.99667E+1	 1.51346E-2	 6.93311E-2	-1.12705E+0	 23:15:26:93	
 1.99833E+1	 1.37276E-2	 6.92305E-2	-1.12699E+0	 23:15:27:93	
 2.00000E+1	 1.19393E-2	 6.89378E-2	-1.12684E+0	 23:15:28:93	
 2.00167E+1	 1.02577E-2	 6.83770E-2	-1.12654E+0	 23:15:29:93	
 2.00333E+1	 8.32240E-3	 6.77444E-2	-1.12640E+0	 23:15:30:93	
 2.00500E+1	 6.70461E-3	 6.68309E-2	-1.12647E+0	 23:15:31:93	
 2.00667E+1	 5.11910E-3	 6.60030E-2	-1.12671E+0	 23:15:32:93	
 2.00833E+1	 3.90655E-3	 6.52257E-2	-1.12684E+0	 23:15:33:93	
 2.01000E+1	 3.20945E-3	 6.50596E-2	-1.12677E+0	 23:15:34:93	
 2.01167E+1	 3.08409E-3	 6.55286E-2	-1.12648E+0	 23:15:35:93	
 2.01333E+1	 3.41301E-3	 6.61099E-2	-1.12627E+0	 23:15:36:93	
 2.01500E+1	 3.81851E-3	 6.66673E-2	-1.12621E+0	 23:15:37:93	
 2.01667E+1	 3.91491E-3	 6.69265E-2	-1.12629E+0	 23:15:38:93	
 2.01833E+1	 3.46714E-3	 6.68944E-2	-1.12648E+0	 23:15:39:93	
 2.02000E+1	 2.55223E-3	 6.66904E-2	-1.12676E+0	 23:15:40:93	
 2.02167E+1	 1.73051E-3	 6.63172E-2	-1.12711E+0	 23:15:41:93	
 2.02333E+1	 1.02742E-3	 6.58888E-2	-1.12728E+0	 23:15:42:93	
 2.02500E+1	 5.72504E-4	 6.54108E-2	-1.12719E+0	 23:15:43:93	
 2.02667E+1	 1.64388E-4	 6.50452E-2	-1.12695E+0	 23:15:44:93	
 2.02833E+1	-5.34885E-5	 6.48795E-2	-1.12668E+0	 23:15:45:93	
 2.03000E+1	 1.76844E-4	 6.52131E-2	-1.12658E+0	 23:15:46:93	
 2.03167E+1	 8.12776E-4	 6.60540E-2	-1.12666E+0	 23:15:47:93	
 2.03333E+1	 1.75427E-3	 6.69145E-2	-1.12687E+0	 23:15:48:93	
 2.03500E+1	 2.53846E-3	 6.75276E-2	-1.12700E+0	 23:15:49:93	
 2.03667E+1	 3.14228E-3	 6.76536E-2	-1.12700E+0	 23:15:50:93	
 2.03833E+1	 3.64767E-3	 6.75324E-2	-1.12696E+0	 23:15:51:93	
 2.04000E+1	 4.38604E-3	 6.76327E-2	-1.12697E+0	 23:15:52:93	
 2.04167E+1	 5.51411E-3	 6.83685E-2	-1.12701E+0	 23:15:53:93	
 2.04333E+1	 6.97164E-3	 6.92170E-2	-1.12702E+0	 23:15:54:93	
 2.04500E+1	 8.29901E-3	 7.00281E-2	-1.12704E+0	 23:15:55:93	
 2.04667E+1	 9.73047E-3	 7.03286E-2	-1.12712E+0	 23:15:56:93	
 2.04833E+1	 1.09402E-2	 6.99674E-2	-1.12731E+0	 23:15:57:93	
 2.05000E+1	 1.22935E-2	 6.92936E-2	-1.12751E+0	 23:15:58:93	
 2.05167E+1	 1.38177E-2	 6.84457E-2	-1.12766E+0	 23:15:59:93	
 2.05333E+1	 1.52942E-2	 6.82119E-2	-1.12776E+0	 23:16:00:93	
 2.05500E+1	 1.64009E-2	 6.85607E-2	-1.12780E+0	 23:16:01:93	
 2.05667E+1	 1.75472E-2	 6.89111E-2	-1.12781E+0	 23:16:02:93	
 2.05833E+1	 1.88388E-2	 6.89314E-2	-1.12782E+0	 23:16:03:93	
 2.06000E+1	 2.07580E-2	 6.86410E-2	-1.12789E+0	 23:16:04:93	
 2.06167E+1	 2.27006E-2	 6.82834E-2	-1.12802E+0	 23:16:05:93	
 2.06333E+1	 2.51341E-2	 6.82892E-2	-1.12823E+0	 23:16:06:93	
 2.06500E+1	 2.69070E-2	 6.86097E-2	-1.12853E+0	 23:16:07:93	
 2.06667E+1	 2.83414E-2	 6.89945E-2	-1.12871E+0	 23:16:08:93	
 2.06833E+1	 2.95194E-2	 6.94852E-2	-1.12876E+0	 23:16:09:93	
 2.07000E+1	 3.08770E-2	 6.98907E-2	-1.12873E+0	 23:16:10:93	
 2.07167E+1	 3.21932E-2	 7.00318E-2	-1.12870E+0	 23:16:11:93	
 2.07333E+1	 3.37816E-2	 6.96882E-2	-1.12873E+0	 23:16:12:93	
 2.07500E+1	 3.55652E-2	 6.86804E-2	-1.12883E+0	 23:16:13:93	
 2.07667E+1	 3.74949E-2	 6.80139E-2	-1.12887E+0	 23:16:14:93	
 2.07833E+1	 3.92030E-2	 6.80734E-2	-1.12882E+0	 23:16:15:93	
 2.08000E+1	 4.09367E-2	 6.87103E-2	-1.12871E+0	 23:16:16:93	
 2.08167E+1	 4.24443E-2	 6.94645E-2	-1.12866E+0	 23:16:17:93	
 2.08333E+1	 4.40988E-2	 6.97899E-2	-1.12870E+0	 23:16:18:93	
 2.08500E+1	 4.57214E-2	 6.98347E-2	-1.12886E+0	 23:16:19:93	
 2.08667E+1	 4.74747E-2	 7.00249E-2	-1.12908E+0	 23:16:20:93	
 2.08833E+1	 4.86846E-2	 7.05465E-2	-1.12936E+0	 23:16:21:93	
 2.09000E+1	 4.95204E-2	 7.09934E-2	-1.12961E+0	 23:16:22:93	
 2.09167E+1	 5.00572E-2	 7.11423E-2	-1.12980E+0	 23:16:23:93	
 2.09333E+1	 5.08092E-2	 7.08264E-2	-1.12981E+0	 23:16:24:93	
 2.09500E+1	 5.20007E-2	 7.03666E-2	-1.12963E+0	 23:16:25:93	
 2.09667E+1	 5.37264E-2	 7.01182E-2	-1.12928E+0	 23:16:26:93	
 2.09833E+1	 5.52216E-2	 7.00878E-2	-1.12895E+0	 23:16:27:93	
 2.10000E+1	 5.64955E-2	 7.02910E-2	-1.12874E+0	 23:16:28:93	
 2.10167E+1	 5.73369E-2	 7.07125E-2	-1.12870E+0	 23:16:29:93	
 2.10333E+1	 5.82183E-2	 7.10397E-2	-1.12879E+0	 23:16:30:93	
 2.10500E+1	 5.91627E-2	 7.11827E-2	-1.12889E+0	 23:16:31:93	
 2.10667E+1	 6.05751E-2	 7.07451E-2	-1.12884E+0	 23:16:32:93	
 2.10833E+1	 6.18128E-2	 6.98694E-2	-1.12863E+0	 23:16:33:93	
 2.11000E+1	 6.30377E-2	 6.91452E-2	-1.12828E+0	 23:16:34:93	
 2.11167E+1	 6.40010E-2	 6.87173E-2	-1.12781E+0	 23:16:35:93	
 2.11333E+1	 6.49264E-2	 6.87482E-2	-1.12744E+0	 23:16:36:93	
 2.11500E+1	 6.56286E-2	 6.91748E-2	-1.12717E+0	 23:16:37:93	
 2.11667E+1	 6.63799E-2	 6.94886E-2	-1.12689E+0	 23:16:38:93	
 2.11833E+1	 6.68985E-2	 6.95675E-2	-1.12660E+0	 23:16:39:93	
 2.12000E+1	 6.74284E-2	 6.95095E-2	-1.12638E+0	 23:16:40:93	
 2.12167E+1	 6.80776E-2	 6.95395E-2	-1.12617E+0	 23:16:41:93	
 2.12333E+1	 6.90788E-2	 6.97181E-2	-1.12588E+0	 23:16:42:93	
 2.12500E+1	 7.00315E-2	 6.99916E-2	-1.12558E+0	 23:16:43:93	
 2.12667E+1	 7.07637E-2	 7.01071E-2	-1.12527E+0	 23:16:44:93	
 2.12833E+1	 7.09358E-2	 6.99575E-2	-1.12495E+0	 23:16:45:93	
 2.13000E+1	 7.06848E-2	 6.95026E-2	-1.12475E+0	 23:16:46:93	
 2.13167E+1	 7.05244E-2	 6.88561E-2	-1.12447E+0	 23:16:47:93	
 2.13333E+1	 7.06997E-2	 6.83495E-2	-1.12401E+0	 23:16:48:93	
 2.13500E+1	 7.11773E-2	 6.80819E-2	-1.12353E+0	 23:16:49:93	
 2.13667E+1	 7.20491E-2	 6.81121E-2	-1.12311E+0	 23:16:50:93	
 2.13833E+1	 7.29327E-2	 6.83441E-2	-1.12276E+0	 23:16:51:93	
 2.14000E+1	 7.38489E-2	 6.85219E-2	-1.12258E+0	 23:16:52:93	
 2.14167E+1	 7.45033E-2	 6.86029E-2	-1.12249E+0	 23:16:53:93	
 2.14333E+1	 7.52284E-2	 6.87286E-2	-1.12240E+0	 23:16:54:93	
 2.14500E+1	 7.58940E-2	 6.90298E-2	-1.12227E+0	 23:16:55:93	
 2.14667E+1	 7.66455E-2	 6.95499E-2	-1.12209E+0	 23:16:56:93	
 2.14833E+1	 7.72934E-2	 7.04156E-2	-1.12191E+0	 23:16:57:93	
 2.15000E+1	 7.78940E-2	 7.13248E-2	-1.12171E+0	 23:16:58:93	
 2.15167E+1	 7.82876E-2	 7.20586E-2	-1.12154E+0	 23:16:59:93	
 2.15333E+1	 7.86566E-2	 7.20718E-2	-1.12129E+0	 23:17:00:93	
 2.15500E+1	 7.89751E-2	 7.12645E-2	-1.12089E+0	 23:17:01:93	
 2.15667E+1	 7.93268E-2	 7.01634E-2	-1.12056E+0	 23:17:02:93	
 2.15833E+1	 7.95947E-2	 6.93606E-2	-1.12030E+0	 23:17:03:93	
 2.16000E+1	 7.98270E-2	 6.92604E-2	-1.12009E+0	 23:17:04:93	
 2.16167E+1	 8.01236E-2	 6.96839E-2	-1.11990E+0	 23:17:05:93	
 2.16333E+1	 8.06630E-2	 7.01299E-2	-1.11974E+0	 23:17:06:93	
 2.16500E+1	 8.13309E-2	 7.03698E-2	-1.11973E+0	 23:17:07:93	
 2.16667E+1	 8.22878E-2	 7.02911E-2	-1.11989E+0	 23:17:08:93	
 2.16833E+1	 8.33167E-2	 7.00249E-2	-1.12016E+0	 23:17:09:93	
 2.17000E+1	 8.47258E-2	 6.98975E-2	-1.12043E+0	 23:17:10:93	
 2.17167E+1	 8.59667E-2	 6.99919E-2	-1.12051E+0	 23:17:11:93	
 2.17333E+1	 8.73427E-2	 7.02816E-2	-1.12043E+0	 23:17:12:93	
 2.17500E+1	 8.81874E-2	 7.06154E-2	-1.12016E+0	 23:17:13:93	
 2.17667E+1	 8.85413E-2	 7.07664E-2	-1.11990E+0	 23:17:14:93	
 2.17833E+1	 8.85202E-2	 7.06052E-2	-1.11968E+0	 23:17:15:93	
 2.18000E+1	 8.83907E-2	 7.00973E-2	-1.11952E+0	 23:17:16:93	
 2.18167E+1	 8.85037E-2	 6.92857E-2	-1.11950E+0	 23:17:17:93	
 2.18333E+1	 8.89501E-2	 6.87013E-2	-1.11965E+0	 23:17:18:93	
 2.18500E+1	 8.93697E-2	 6.85523E-2	-1.11982E+0	 23:17:19:93	
 2.18667E+1	 8.94971E-2	 6.89498E-2	-1.11988E+0	 23:17:20:93	
 2.18833E+1	 8.93408E-2	 6.98455E-2	-1.11977E+0	 23:17:21:93	
 2.19000E+1	 8.92769E-2	 7.07288E-2	-1.11952E+0	 23:17:22:93	
 2.19167E+1	 8.97618E-2	 7.15488E-2	-1.11916E+0	 23:17:23:93	
 2.19333E+1	 9.11721E-2	 7.20474E-2	-1.11876E+0	 23:17:24:93	
 2.19500E+1	 9.27684E-2	 7.23939E-2	-1.11836E+0	 23:17:25:93	
 2.19667E+1	 9.46143E-2	 7.27054E-2	-1.11790E+0	 23:17:26:93	
 2.19833E+1	 9.60137E-2	 7.32181E-2	-1.11753E+0	 23:17:27:93	
 2.20000E+1	 9.75480E-2	 7.38606E-2	-1.11721E+0	 23:17:28:93	
 2.20167E+1	 9.89418E-2	 7.44042E-2	-1.11684E+0	 23:17:29:93	
 2.20333E+1	 1.00588E-1	 7.46645E-2	-1.11650E+0	 23:17:30:93	
 2.20500E+1	 1.02270E-1	 7.47831E-2	-1.11612E+0	 23:17:31:93	
 2.20667E+1	 1.04088E-1	 7.50974E-2	-1.11571E+0	 23:17:32:93	
 2.20833E+1	 1.05606E-1	 7.58671E-2	-1.11519E+0	 23:17:33:93	
 2.21000E+1	 1.07173E-1	 7.67949E-2	-1.11467E+0	 23:17:34:93	
 2.21167E+1	 1.08644E-1	 7.77544E-2	-1.11408E+0	 23:17:35:93	
 2.21333E+1	 1.10698E-1	 7.82318E-2	-1.11329E+0	 23:17:36:93	
 2.21500E+1	 1.13267E-1	 7.82555E-2	-1.11252E+0	 23:17:37:93	
 2.21667E+1	 1.16110E-1	 7.82936E-2	-1.11171E+0	 23:17:38:93	
 2.21833E+1	 1.18613E-1	 7.87201E-2	-1.11064E+0	 23:17:39:93	
 2.22000E+1	 1.21271E-1	 7.95662E-2	-1.10954E+0	 23:17:40:93	
 2.22167E+1	 1.23343E-1	 8.09472E-2	-1.10833E+0	 23:17:41:93	
 2.22333E+1	 1.25406E-1	 8.21090E-2	-1.10679E+0	 23:17:42:93	
 2.22500E+1	 1.27539E-1	 8.32665E-2	-1.10546E+0	 23:17:43:93	
 2.22667E+1	 1.29997E-1	 8.38836E-2	-1.10429E+0	 23:17:44:93	
 2.22833E+1	 1.32834E-1	 8.40434E-2	-1.10289E+0	 23:17:45:93	
 2.23000E+1	 1.36884E-1	 8.39219E-2	-1.10166E+0	 23:17:46:93	
 2.23167E+1	 1.40995E-1	 8.36478E-2	-1.10035E+0	 23:17:47:93	
 2.23333E+1	 1.45957E-1	 8.36689E-2	-1.09888E+0	 23:17:48:93	
 2.23500E+1	 1.50926E-1	 8.45173E-2	-1.09748E+0	 23:17:49:93	
 2.23667E+1	 1.55703E-1	 8.60477E-2	-1.09601E+0	 23:17:50:93	
 2.23833E+1	 1.59768E-1	 8.84580E-2	-1.09426E+0	 23:17:51:93	
 2.24000E+1	 1.64390E-1	 9.07875E-2	-1.09197E+0	 23:17:52:93	
 2.24167E+1	 1.68522E-1	 9.30633E-2	-1.08988E+0	 23:17:53:93	
 2.24333E+1	 1.73331E-1	 9.44954E-2	-1.08786E+0	 23:17:54:93	
 2.24500E+1	 1.77949E-1	 9.55827E-2	-1.08531E+0	 23:17:55:93	
 2.24667E+1	 1.83944E-1	 9.66020E-2	-1.08262E+0	 23:17:56:93	
 2.24833E+1	 1.90833E-1	 9.83911E-2	-1.08001E+0	 23:17:57:93	
 2.25000E+1	 1.98197E-1	 1.00289E-1	-1.07693E+0	 23:17:58:93	
 2.25167E+1	 2.04937E-1	 1.02242E-1	-1.07402E+0	 23:17:59:93	
 2.25333E+1	 2.12412E-1	 1.03677E-1	-1.07106E+0	 23:18:00:93	
 2.25500E+1	 2.19593E-1	 1.04808E-1	-1.06719E+0	 23:18:01:93	
 2.25667E+1	 2.27925E-1	 1.05785E-1	-1.06370E+0	 23:18:02:93	
 2.25833E+1	 2.35699E-1	 1.07223E-1	-1.06004E+0	 23:18:03:93	
 2.26000E+1	 2.44017E-1	 1.09151E-1	-1.05618E+0	 23:18:04:93	
 2.26167E+1	 2.51274E-1	 1.11936E-1	-1.05286E+0	 23:18:05:93	
 2.26333E+1	 2.59120E-1	 1.14547E-1	-1.04957E+0	 23:18:06:93	
 2.26500E+1	 2.66308E-1	 1.17317E-1	-1.04521E+0	 23:18:07:93	
 2.26667E+1	 2.75021E-1	 1.19749E-1	-1.04053E+0	 23:18:08:93	
 2.26833E+1	 2.83292E-1	 1.22809E-1	-1.03623E+0	 23:18:09:93	
 2.27000E+1	 2.93406E-1	 1.25839E-1	-1.03174E+0	 23:18:10:93	
 2.27167E+1	 3.02771E-1	 1.29663E-1	-1.02632E+0	 23:18:11:93	
 2.27333E+1	 3.14785E-1	 1.33678E-1	-1.02136E+0	 23:18:12:93	
 2.27500E+1	 3.24839E-1	 1.37674E-1	-1.01658E+0	 23:18:13:93	
 2.27667E+1	 3.34548E-1	 1.41076E-1	-1.00984E+0	 23:18:14:93	
 2.27833E+1	 3.43242E-1	 1.44531E-1	-1.00413E+0	 23:18:15:93	
 2.28000E+1	 3.52952E-1	 1.47558E-1	-9.98895E-1	 23:18:16:93	
 2.28167E+1	 3.62033E-1	 1.50809E-1	-9.92580E-1	 23:18:17:93	
 2.28333E+1	 3.72524E-1	 1.53763E-1	-9.86791E-1	 23:18:18:93	
 2.28500E+1	 3.81723E-1	 1.57264E-1	-9.80881E-1	 23:18:19:93	
 2.28667E+1	 3.92199E-1	 1.60627E-1	-9.73501E-1	 23:18:20:93	
 2.28833E+1	 4.02840E-1	 1.65611E-1	-9.66734E-1	 23:18:21:93	
 2.29000E+1	 4.13280E-1	 1.70306E-1	-9.60189E-1	 23:18:22:93	
 2.29167E+1	 4.22641E-1	 1.75446E-1	-9.52036E-1	 23:18:23:93	
 2.29333E+1	 4.33251E-1	 1.80062E-1	-9.44479E-1	 23:18:24:93	
 2.29500E+1	 4.43143E-1	 1.85341E-1	-9.37303E-1	 23:18:25:93	
 2.29667E+1	 4.54621E-1	 1.90173E-1	-9.29553E-1	 23:18:26:93	
 2.29833E+1	 4.66232E-1	 1.96943E-1	-9.19473E-1	 23:18:27:93	
 2.30000E+1	 4.77474E-1	 2.03174E-1	-9.09393E-1	 23:18:28:93	
 2.30167E+1	 4.87187E-1	 2.09866E-1	-9.00235E-1	 23:18:29:93	
 2.30333E+1	 4.98015E-1	 2.15735E-1	-8.89672E-1	 23:18:30:93	
 2.30500E+1	 5.07602E-1	 2.21986E-1	-8.80035E-1	 23:18:31:93	
 2.30667E+1	 5.18171E-1	 2.27063E-1	-8.70461E-1	 23:18:32:93	
 2.30833E+1	 5.28575E-1	 2.33319E-1	-8.58845E-1	 23:18:33:93	
 2.31000E+1	 5.38623E-1	 2.38898E-1	-8.48310E-1	 23:18:34:93	
 2.31167E+1	 5.47346E-1	 2.45151E-1	-8.38084E-1	 23:18:35:93	
 2.31333E+1	 5.57211E-1	 2.51398E-1	-8.25585E-1	 23:18:36:93	
 2.31500E+1	 5.65901E-1	 2.59160E-1	-8.14293E-1	 23:18:37:93	
 2.31667E+1	 5.75666E-1	 2.66208E-1	-8.03437E-1	 23:18:38:93	
 2.31833E+1	 5.85854E-1	 2.75494E-1	-7.89637E-1	 23:18:39:93	
 2.32000E+1	 5.96233E-1	 2.83424E-1	-7.76946E-1	 23:18:40:93	
 2.32167E+1	 6.05752E-1	 2.91384E-1	-7.65201E-1	 23:18:41:93	
 2.32333E+1	 6.16325E-1	 2.98465E-1	-7.48791E-1	 23:18:42:93	
 2.32500E+1	 6.26436E-1	 3.06280E-1	-7.34712E-1	 23:18:43:93	
 2.32667E+1	 6.37854E-1	 3.13654E-1	-7.21961E-1	 23:18:44:93	
 2.32833E+1	 6.48188E-1	 3.22402E-1	-7.08694E-1	 23:18:45:93	
 2.33000E+1	 6.59483E-1	 3.30973E-1	-6.92216E-1	 23:18:46:93	
 2.33167E+1	 6.69181E-1	 3.41285E-1	-6.77826E-1	 23:18:47:93	
 2.33333E+1	 6.79611E-1	 3.50727E-1	-6.63900E-1	 23:18:48:93	
 2.33500E+1	 6.88703E-1	 3.61575E-1	-6.43599E-1	 23:18:49:93	
 2.33667E+1	 6.98947E-1	 3.70960E-1	-6.26434E-1	 23:18:50:93	
 2.33833E+1	 7.08028E-1	 3.81378E-1	-6.10645E-1	 23:18:51:93	
 2.34000E+1	 7.18664E-1	 3.90462E-1	-5.90901E-1	 23:18:52:93	
 2.34167E+1	 7.29551E-1	 4.01852E-1	-5.73692E-1	 23:18:53:93	
 2.34333E+1	 7.40512E-1	 4.11810E-1	-5.54573E-1	 23:18:54:93	
 2.34500E+1	 7.50498E-1	 4.22200E-1	-5.33200E-1	 23:18:55:93	
 2.34667E+1	 7.61599E-1	 4.31910E-1	-5.14449E-1	 23:18:56:93	
 2.34833E+1	 7.72085E-1	 4.42692E-1	-4.96674E-1	 23:18:57:93	
 2.35000E+1	 7.83813E-1	 4.52887E-1	-4.74438E-1	 23:18:58:93	
 2.35167E+1	 7.94602E-1	 4.64620E-1	-4.51887E-1	 23:18:59:93	
 2.35333E+1	 8.06713E-1	 4.75816E-1	-4.31667E-1	 23:19:00:93	
 2.35500E+1	 8.17582E-1	 4.88584E-1	-4.08192E-1	 23:19:01:93	
 2.35667E+1	 8.29939E-1	 4.99921E-1	-3.86610E-1	 23:19:02:93	
 2.35833E+1	 8.40985E-1	 5.12725E-1	-3.66506E-1	 23:19:03:93	
 2.36000E+1	 8.53860E-1	 5.24098E-1	-3.45008E-1	 23:19:04:93	
 2.36167E+1	 8.65155E-1	 5.37171E-1	-3.18741E-1	 23:19:05:93	
 2.36333E+1	 8.79637E-1	 5.50987E-1	-2.95634E-1	 23:19:06:93	
 2.36500E+1	 8.92276E-1	 5.65327E-1	-2.73178E-1	 23:19:07:93	
 2.36667E+1	 9.05590E-1	 5.78144E-1	-2.44570E-1	 23:19:08:93	
 2.36833E+1	 9.17635E-1	 5.92116E-1	-2.19243E-1	 23:19:09:93	
 2.37000E+1	 9.31187E-1	 6.04548E-1	-1.91161E-1	 23:19:10:93	
 2.37167E+1	 9.43156E-1	 6.18640E-1	-1.60238E-1	 23:19:11:93	
 2.37333E+1	 9.57346E-1	 6.31272E-1	-1.33462E-1	 23:19:12:93	
 2.37500E+1	 9.72855E-1	 6.47853E-1	-1.07484E-1	 23:19:13:93	
 2.37667E+1	 9.88999E-1	 6.61909E-1	-7.66934E-2	 23:19:14:93	
 2.37833E+1	 1.00359E+0	 6.76312E-1	-4.88237E-2	 23:19:15:93	
 2.38000E+1	 1.02066E+0	 6.89206E-1	-2.18736E-2	 23:19:16:93	
 2.38167E+1	 1.03559E+0	 7.04055E-1	 1.07283E-2	 23:19:17:93	
 2.38333E+1	 1.05498E+0	 7.19654E-1	 4.03292E-2	 23:19:18:93	
 2.38500E+1	 1.07181E+0	 7.35570E-1	 6.76555E-2	 23:19:19:93	
 2.38667E+1	 1.08921E+0	 7.49763E-1	 9.61348E-2	 23:19:20:93	
 2.38833E+1	 1.10468E+0	 7.65457E-1	 1.31163E-1	 23:19:21:93	
 2.39000E+1	 1.12240E+0	 7.79583E-1	 1.62068E-1	 23:19:22:93	
 2.39167E+1	 1.13830E+0	 7.96258E-1	 1.91871E-1	 23:19:23:93	
 2.39333E+1	 1.15923E+0	 8.13738E-1	 2.29650E-1	 23:19:24:93	
 2.39500E+1	 1.17791E+0	 8.31264E-1	 2.66830E-1	 23:19:25:93	
 2.39667E+1	 1.19764E+0	 8.46378E-1	 3.00278E-1	 23:19:26:93	
 2.39833E+1	 1.21553E+0	 8.62324E-1	 3.38065E-1	 23:19:27:93	
 2.40000E+1	 1.23634E+0	 8.77155E-1	 3.72112E-1	 23:19:28:93	
 2.40167E+1	 1.25559E+0	 8.94418E-1	 4.04998E-1	 23:19:29:93	
 2.40333E+1	 1.27835E+0	 9.10366E-1	 4.44225E-1	 23:19:30:93	
 2.40500E+1	 1.29953E+0	 9.28999E-1	 4.78817E-1	 23:19:31:93	
 2.40667E+1	 1.32429E+0	 9.45163E-1	 5.11534E-1	 23:19:32:93	
 2.40833E+1	 1.34619E+0	 9.63178E-1	 5.51720E-1	 23:19:33:93	
 2.41000E+1	 1.37080E+0	 9.78713E-1	 5.87174E-1	 23:19:34:93	
 2.41167E+1	 1.39589E+0	 9.98374E-1	 6.25716E-1	 23:19:35:93	
 2.41333E+1	 1.42114E+0	 1.01583E+0	 6.68064E-1	 23:19:36:93	
 2.41500E+1	 1.44402E+0	 1.03456E+0	 7.05158E-1	 23:19:37:93	
 2.41667E+1	 1.46922E+0	 1.05226E+0	 7.39862E-1	 23:19:38:93	
 2.41833E+1	 1.49287E+0	 1.07165E+0	 7.74556E-1	 23:19:39:93	
 2.42000E+1	 1.51927E+0	 1.08925E+0	 8.17868E-1	 23:19:40:93	
 2.42167E+1	 1.54399E+0	 1.10824E+0	 8.55087E-1	 23:19:41:93	
 2.42333E+1	 1.57144E+0	 1.12537E+0	 8.96578E-1	 23:19:42:93	
 2.42500E+1	 1.59616E+0	 1.14406E+0	 9.42325E-1	 23:19:43:93	
 2.42667E+1	 1.62370E+0	 1.16086E+0	 9.81310E-1	 23:19:44:93	
 2.42833E+1	 1.64862E+0	 1.17985E+0	 1.01846E+0	 23:19:45:93	
 2.43000E+1	 1.67758E+0	 1.19695E+0	 1.06241E+0	 23:19:46:93	
 2.43167E+1	 1.70348E+0	 1.21645E+0	 1.10111E+0	 23:19:47:93	
 2.43333E+1	 1.73327E+0	 1.23349E+0	 1.14341E+0	 23:19:48:93	
 2.43500E+1	 1.75953E+0	 1.25270E+0	 1.18991E+0	 23:19:49:93	
 2.43667E+1	 1.79288E+0	 1.26967E+0	 1.22946E+0	 23:19:50:93	
 2.43833E+1	 1.82165E+0	 1.29139E+0	 1.26702E+0	 23:19:51:93	
 2.44000E+1	 1.85137E+0	 1.31054E+0	 1.31150E+0	 23:19:52:93	
 2.44167E+1	 1.87876E+0	 1.33012E+0	 1.35168E+0	 23:19:53:93	
 2.44333E+1	 1.90870E+0	 1.34788E+0	 1.38923E+0	 23:19:54:93	
 2.44500E+1	 1.93578E+0	 1.36645E+0	 1.43511E+0	 23:19:55:93	
 2.44667E+1	 1.96580E+0	 1.38289E+0	 1.47598E+0	 23:19:56:93	
 2.44833E+1	 1.99316E+0	 1.40138E+0	 1.51226E+0	 23:19:57:93	
 2.45000E+1	 2.02412E+0	 1.41750E+0	 1.55610E+0	 23:19:58:93	
 2.45167E+1	 2.05648E+0	 1.43681E+0	 1.60343E+0	 23:19:59:93	
 2.45333E+1	 2.08873E+0	 1.45724E+0	 1.64309E+0	 23:20:00:93	
 2.45500E+1	 2.11719E+0	 1.47831E+0	 1.68128E+0	 23:20:01:93	
 2.45667E+1	 2.14827E+0	 1.49668E+0	 1.72577E+0	 23:20:02:93	
 2.45833E+1	 2.17572E+0	 1.51630E+0	 1.76518E+0	 23:20:03:93	
 2.46000E+1	 2.20744E+0	 1.53333E+0	 1.80253E+0	 23:20:04:93	
 2.46167E+1	 2.23562E+0	 1.55286E+0	 1.84623E+0	 23:20:05:93	
 2.46333E+1	 2.27143E+0	 1.57292E+0	 1.88476E+0	 23:20:06:93	
 2.46500E+1	 2.30233E+0	 1.59302E+0	 1.92129E+0	 23:20:07:93	
 2.46667E+1	 2.33340E+0	 1.61024E+0	 1.96427E+0	 23:20:08:93	
 2.46833E+1	 2.36102E+0	 1.62831E+0	 2.00235E+0	 23:20:09:93	
 2.47000E+1	 2.39075E+0	 1.64441E+0	 2.03771E+0	 23:20:10:93	
 2.47167E+1	 2.41679E+0	 1.66312E+0	 2.07972E+0	 23:20:11:93	
 2.47333E+1	 2.44739E+0	 1.68001E+0	 2.11699E+0	 23:20:12:93	
 2.47500E+1	 2.47931E+0	 1.70140E+0	 2.15000E+0	 23:20:13:93	
 2.47667E+1	 2.51100E+0	 1.71901E+0	 2.18357E+0	 23:20:14:93	
 2.47833E+1	 2.53856E+0	 1.73648E+0	 2.22497E+0	 23:20:15:93	
 2.48000E+1	 2.56824E+0	 1.75217E+0	 2.26450E+0	 23:20:16:93	
 2.48167E+1	 2.59477E+0	 1.77027E+0	 2.29922E+0	 23:20:17:93	
 2.48333E+1	 2.62424E+0	 1.78643E+0	 2.33719E+0	 23:20:18:93	
 2.48500E+1	 2.64999E+0	 1.80453E+0	 2.37019E+0	 23:20:19:93	
 2.48667E+1	 2.67880E+0	 1.82017E+0	 2.40153E+0	 23:20:20:93	
 2.48833E+1	 2.70357E+0	 1.83753E+0	 2.43807E+0	 23:20:21:93	
 2.49000E+1	 2.73137E+0	 1.85275E+0	 2.46959E+0	 23:20:22:93	
 2.49167E+1	 2.75582E+0	 1.87012E+0	 2.49810E+0	 23:20:23:93	
 2.49333E+1	 2.78630E+0	 1.88730E+0	 2.53645E+0	 23:20:24:93	
 2.49500E+1	 2.81277E+0	 1.90410E+0	 2.56801E+0	 23:20:25:93	
 2.49667E+1	 2.83992E+0	 1.91878E+0	 2.59574E+0	 23:20:26:93	
 2.49833E+1	 2.86478E+0	 1.93453E+0	 2.62773E+0	 23:20:27:93	
 2.50000E+1	 2.89105E+0	 1.94882E+0	 2.65579E+0	 23:20:28:93	
 2.50167E+1	 2.91505E+0	 1.96415E+0	 2.68139E+0	 23:20:29:93	
 2.50333E+1	 2.94093E+0	 1.97814E+0	 2.71114E+0	 23:20:30:93	
 2.50500E+1	 2.96455E+0	 1.99351E+0	 2.74006E+0	 23:20:31:93	
 2.50667E+1	 2.99012E+0	 2.00761E+0	 2.76418E+0	 23:20:32:93	
 2.50833E+1	 3.01326E+0	 2.02320E+0	 2.78759E+0	 23:20:33:93	
 2.51000E+1	 3.03861E+0	 2.03691E+0	 2.81475E+0	 23:20:34:93	
 2.51167E+1	 3.06099E+0	 2.05139E+0	 2.83796E+0	 23:20:35:93	
 2.51333E+1	 3.08592E+0	 2.06358E+0	 2.85897E+0	 23:20:36:93	
 2.51500E+1	 3.10746E+0	 2.07656E+0	 2.88638E+0	 23:20:37:93	
 2.51667E+1	 3.13128E+0	 2.08780E+0	 2.90842E+0	 23:20:38:93	
 2.51833E+1	 3.15186E+0	 2.10094E+0	 2.92748E+0	 23:20:39:93	
 2.52000E+1	 3.17536E+0	 2.11301E+0	 2.94951E+0	 23:20:40:93	
 2.52167E+1	 3.19932E+0	 2.12836E+0	 2.96857E+0	 23:20:41:93	
 2.52333E+1	 3.22319E+0	 2.14113E+0	 2.98578E+0	 23:20:42:93	
 2.52500E+1	 3.24419E+0	 2.15346E+0	 3.00833E+0	 23:20:43:93	
 2.52667E+1	 3.26672E+0	 2.16428E+0	 3.02645E+0	 23:20:44:93	
 2.52833E+1	 3.28617E+0	 2.17563E+0	 3.04203E+0	 23:20:45:93	
 2.53000E+1	 3.30677E+0	 2.18537E+0	 3.05941E+0	 23:20:46:93	
 2.53167E+1	 3.32457E+0	 2.19623E+0	 3.07426E+0	 23:20:47:93	
 2.53333E+1	 3.34514E+0	 2.20563E+0	 3.08764E+0	 23:20:48:93	
 2.53500E+1	 3.36682E+0	 2.21759E+0	 3.10267E+0	 23:20:49:93	
 2.53667E+1	 3.38841E+0	 2.22749E+0	 3.11541E+0	 23:20:50:93	
 2.53833E+1	 3.40716E+0	 2.23691E+0	 3.12635E+0	 23:20:51:93	
 2.54000E+1	 3.42756E+0	 2.24483E+0	 3.13670E+0	 23:20:52:93	
 2.54167E+1	 3.44543E+0	 2.25314E+0	 3.14809E+0	 23:20:53:93	
 2.54333E+1	 3.46462E+0	 2.26024E+0	 3.15719E+0	 23:20:54:93	
 2.54500E+1	 3.48077E+0	 2.26843E+0	 3.16480E+0	 23:20:55:93	
 2.54667E+1	 3.50088E+0	 2.27679E+0	 3.17320E+0	 23:20:56:93	
 2.54833E+1	 3.51805E+0	 2.28498E+0	 3.17961E+0	 23:20:57:93	
 2.55000E+1	 3.53582E+0	 2.29176E+0	 3.18585E+0	 23:20:58:93	
 2.55167E+1	 3.55173E+0	 2.29917E+0	 3.19191E+0	 23:20:59:93	
 2.55333E+1	 3.56933E+0	 2.30549E+0	 3.19636E+0	 23:21:00:93	
 2.55500E+1	 3.58395E+0	 2.31247E+0	 3.19978E+0	 23:21:01:93	
 2.55667E+1	 3.60196E+0	 2.31941E+0	 3.20290E+0	 23:21:02:93	
 2.55833E+1	 3.61692E+0	 2.32584E+0	 3.20497E+0	 23:21:03:93	
 2.56000E+1	 3.63218E+0	 2.33094E+0	 3.20635E+0	 23:21:04:93	
 2.56167E+1	 3.64583E+0	 2.33625E+0	 3.20743E+0	 23:21:05:93	
 2.56333E+1	 3.66133E+0	 2.34080E+0	 3.20780E+0	 23:21:06:93	
 2.56500E+1	 3.67441E+0	 2.34592E+0	 3.20747E+0	 23:21:07:93	
 2.56667E+1	 3.68992E+0	 2.35097E+0	 3.20645E+0	 23:21:08:93	
 2.56833E+1	 3.70251E+0	 2.35583E+0	 3.20435E+0	 23:21:09:93	
 2.57000E+1	 3.71466E+0	 2.36008E+0	 3.20156E+0	 23:21:10:93	
 2.57167E+1	 3.72532E+0	 2.36474E+0	 3.19842E+0	 23:21:11:93	
 2.57333E+1	 3.73615E+0	 2.36878E+0	 3.19419E+0	 23:21:12:93	
 2.57500E+1	 3.74548E+0	 2.37244E+0	 3.18989E+0	 23:21:13:93	
 2.57667E+1	 3.75524E+0	 2.37486E+0	 3.18520E+0	 23:21:14:93	
 2.57833E+1	 3.76417E+0	 2.37646E+0	 3.17883E+0	 23:21:15:93	
 2.58000E+1	 3.77413E+0	 2.37737E+0	 3.17276E+0	 23:21:16:93	
 2.58167E+1	 3.78293E+0	 2.37806E+0	 3.16530E+0	 23:21:17:93	
 2.58333E+1	 3.79228E+0	 2.37852E+0	 3.15646E+0	 23:21:18:93	
 2.58500E+1	 3.79989E+0	 2.37882E+0	 3.14832E+0	 23:21:19:93	
 2.58667E+1	 3.80766E+0	 2.37897E+0	 3.13996E+0	 23:21:20:93	
 2.58833E+1	 3.81367E+0	 2.37918E+0	 3.12946E+0	 23:21:21:93	
 2.59000E+1	 3.82042E+0	 2.37951E+0	 3.11942E+0	 23:21:22:93	
 2.59167E+1	 3.82591E+0	 2.37979E+0	 3.10953E+0	 23:21:23:93	
 2.59333E+1	 3.83138E+0	 2.37979E+0	 3.09507E+0	 23:21:24:93	
 2.59500E+1	 3.83636E+0	 2.37942E+0	 3.08241E+0	 23:21:25:93	
 2.59667E+1	 3.84161E+0	 2.37878E+0	 3.07116E+0	 23:21:26:93	
 2.59833E+1	 3.84586E+0	 2.37782E+0	 3.05925E+0	 23:21:27:93	
 2.60000E+1	 3.84985E+0	 2.37684E+0	 3.04430E+0	 23:21:28:93	
 2.60167E+1	 3.85297E+0	 2.37570E+0	 3.02917E+0	 23:21:29:93	
 2.60333E+1	 3.85620E+0	 2.37462E+0	 3.01497E+0	 23:21:30:93	
 2.60500E+1	 3.85889E+0	 2.37308E+0	 2.99873E+0	 23:21:31:93	
 2.60667E+1	 3.86147E+0	 2.37122E+0	 2.98382E+0	 23:21:32:93	
 2.60833E+1	 3.86317E+0	 2.36830E+0	 2.96913E+0	 23:21:33:93	
 2.61000E+1	 3.86446E+0	 2.36526E+0	 2.95081E+0	 23:21:34:93	
 2.61167E+1	 3.86535E+0	 2.36119E+0	 2.93218E+0	 23:21:35:93	
 2.61333E+1	 3.86596E+0	 2.35799E+0	 2.91492E+0	 23:21:36:93	
 2.61500E+1	 3.86617E+0	 2.35497E+0	 2.89508E+0	 23:21:37:93	
 2.61667E+1	 3.86585E+0	 2.35208E+0	 2.87697E+0	 23:21:38:93	
 2.61833E+1	 3.86512E+0	 2.34833E+0	 2.85944E+0	 23:21:39:93	
 2.62000E+1	 3.86399E+0	 2.34456E+0	 2.83846E+0	 23:21:40:93	
 2.62167E+1	 3.86288E+0	 2.33901E+0	 2.81935E+0	 23:21:41:93	
 2.62333E+1	 3.86187E+0	 2.33382E+0	 2.80102E+0	 23:21:42:93	
 2.62500E+1	 3.86082E+0	 2.32805E+0	 2.77883E+0	 23:21:43:93	
 2.62667E+1	 3.85928E+0	 2.32258E+0	 2.75869E+0	 23:21:44:93	
 2.62833E+1	 3.85756E+0	 2.31674E+0	 2.73981E+0	 23:21:45:93	
 2.63000E+1	 3.85525E+0	 2.31202E+0	 2.72016E+0	 23:21:46:93	
 2.63167E+1	 3.85298E+0	 2.30715E+0	 2.69567E+0	 23:21:47:93	
 2.63333E+1	 3.84968E+0	 2.30238E+0	 2.67421E+0	 23:21:48:93	
 2.63500E+1	 3.84644E+0	 2.29736E+0	 2.65438E+0	 23:21:49:93	
 2.63667E+1	 3.84284E+0	 2.29243E+0	 2.62631E+0	 23:21:50:93	
 2.63833E+1	 3.83952E+0	 2.28610E+0	 2.60263E+0	 23:21:51:93	
 2.64000E+1	 3.83592E+0	 2.28010E+0	 2.58125E+0	 23:21:52:93	
 2.64167E+1	 3.83287E+0	 2.27292E+0	 2.55574E+0	 23:21:53:93	
 2.64333E+1	 3.82860E+0	 2.26548E+0	 2.53285E+0	 23:21:54:93	
 2.64500E+1	 3.82460E+0	 2.25834E+0	 2.51084E+0	 23:21:55:93	
 2.64667E+1	 3.82001E+0	 2.25203E+0	 2.48422E+0	 23:21:56:93	
 2.64833E+1	 3.81558E+0	 2.24447E+0	 2.46033E+0	 23:21:57:93	
 2.65000E+1	 3.81038E+0	 2.23722E+0	 2.43804E+0	 23:21:58:93	
 2.65167E+1	 3.80557E+0	 2.22817E+0	 2.41048E+0	 23:21:59:93	
 2.65333E+1	 3.79879E+0	 2.21861E+0	 2.38579E+0	 23:22:00:93	
 2.65500E+1	 3.79258E+0	 2.20957E+0	 2.36382E+0	 23:22:01:93	
 2.65667E+1	 3.78594E+0	 2.20221E+0	 2.33696E+0	 23:22:02:93	
 2.65833E+1	 3.77979E+0	 2.19484E+0	 2.30804E+0	 23:22:03:93	
 2.66000E+1	 3.77310E+0	 2.18822E+0	 2.28356E+0	 23:22:04:93	
 2.66167E+1	 3.76693E+0	 2.18083E+0	 2.25993E+0	 23:22:05:93	
 2.66333E+1	 3.76020E+0	 2.17368E+0	 2.23159E+0	 23:22:06:93	
 2.66500E+1	 3.75392E+0	 2.16512E+0	 2.20660E+0	 23:22:07:93	
 2.66667E+1	 3.74664E+0	 2.15667E+0	 2.18332E+0	 23:22:08:93	
 2.66833E+1	 3.73956E+0	 2.14658E+0	 2.15131E+0	 23:22:09:93	
 2.67000E+1	 3.73108E+0	 2.13741E+0	 2.12470E+0	 23:22:10:93	
 2.67167E+1	 3.72308E+0	 2.12734E+0	 2.10041E+0	 23:22:11:93	
 2.67333E+1	 3.71368E+0	 2.11883E+0	 2.07118E+0	 23:22:12:93	
 2.67500E+1	 3.70557E+0	 2.10948E+0	 2.04535E+0	 23:22:13:93	
 2.67667E+1	 3.69524E+0	 2.09952E+0	 2.02132E+0	 23:22:14:93	
 2.67833E+1	 3.68619E+0	 2.08905E+0	 1.99173E+0	 23:22:15:93	
 2.68000E+1	 3.67682E+0	 2.07984E+0	 1.96302E+0	 23:22:16:93	
 2.68167E+1	 3.66798E+0	 2.06994E+0	 1.93803E+0	 23:22:17:93	
 2.68333E+1	 3.65787E+0	 2.06087E+0	 1.90929E+0	 23:22:18:93	
 2.68500E+1	 3.64835E+0	 2.05041E+0	 1.88349E+0	 23:22:19:93	
 2.68667E+1	 3.63740E+0	 2.04065E+0	 1.86004E+0	 23:22:20:93	
 2.68833E+1	 3.62726E+0	 2.02949E+0	 1.83633E+0	 23:22:21:93	
 2.69000E+1	 3.61551E+0	 2.01981E+0	 1.80298E+0	 23:22:22:93	
 2.69167E+1	 3.60486E+0	 2.00910E+0	 1.77566E+0	 23:22:23:93	
 2.69333E+1	 3.59247E+0	 1.99962E+0	 1.75112E+0	 23:22:24:93	
 2.69500E+1	 3.58131E+0	 1.98861E+0	 1.72211E+0	 23:22:25:93	
 2.69667E+1	 3.56810E+0	 1.97884E+0	 1.69649E+0	 23:22:26:93	
 2.69833E+1	 3.55442E+0	 1.96654E+0	 1.67255E+0	 23:22:27:93	
 2.70000E+1	 3.54072E+0	 1.95602E+0	 1.64379E+0	 23:22:28:93	
 2.70167E+1	 3.52889E+0	 1.94517E+0	 1.61873E+0	 23:22:29:93	
 2.70333E+1	 3.51600E+0	 1.93511E+0	 1.59107E+0	 23:22:30:93	
 2.70500E+1	 3.50451E+0	 1.92361E+0	 1.56104E+0	 23:22:31:93	
 2.70667E+1	 3.49118E+0	 1.91355E+0	 1.53534E+0	 23:22:32:93	
 2.70833E+1	 3.47719E+0	 1.90092E+0	 1.51107E+0	 23:22:33:93	
 2.71000E+1	 3.46268E+0	 1.89016E+0	 1.48271E+0	 23:22:34:93	
 2.71167E+1	 3.44928E+0	 1.87923E+0	 1.45743E+0	 23:22:35:93	
 2.71333E+1	 3.43392E+0	 1.86929E+0	 1.43355E+0	 23:22:36:93	
 2.71500E+1	 3.41985E+0	 1.85861E+0	 1.40550E+0	 23:22:37:93	
 2.71667E+1	 3.40390E+0	 1.84919E+0	 1.38057E+0	 23:22:38:93	
 2.71833E+1	 3.39025E+0	 1.83840E+0	 1.35784E+0	 23:22:39:93	
 2.72000E+1	 3.37342E+0	 1.82705E+0	 1.33459E+0	 23:22:40:93	
 2.72167E+1	 3.35912E+0	 1.81544E+0	 1.30698E+0	 23:22:41:93	
 2.72333E+1	 3.34391E+0	 1.80498E+0	 1.28331E+0	 23:22:42:93	
 2.72500E+1	 3.32986E+0	 1.79362E+0	 1.26115E+0	 23:22:43:93	
 2.72667E+1	 3.31371E+0	 1.78381E+0	 1.23049E+0	 23:22:44:93	
 2.72833E+1	 3.29958E+0	 1.77299E+0	 1.20477E+0	 23:22:45:93	
 2.73000E+1	 3.28074E+0	 1.76169E+0	 1.18145E+0	 23:22:46:93	
 2.73167E+1	 3.26389E+0	 1.75031E+0	 1.15417E+0	 23:22:47:93	
 2.73333E+1	 3.24617E+0	 1.74028E+0	 1.12992E+0	 23:22:48:93	
 2.73500E+1	 3.22970E+0	 1.72937E+0	 1.10703E+0	 23:22:49:93	
 2.73667E+1	 3.21156E+0	 1.71936E+0	 1.08014E+0	 23:22:50:93	
 2.73833E+1	 3.19518E+0	 1.70824E+0	 1.05646E+0	 23:22:51:93	
 2.74000E+1	 3.17667E+0	 1.69836E+0	 1.03410E+0	 23:22:52:93	
 2.74167E+1	 3.16026E+0	 1.68683E+0	 1.00759E+0	 23:22:53:93	
 2.74333E+1	 3.13902E+0	 1.67474E+0	 9.84050E-1	 23:22:54:93	
 2.74500E+1	 3.12063E+0	 1.66235E+0	 9.62722E-1	 23:22:55:93	
 2.74667E+1	 3.10153E+0	 1.65106E+0	 9.41655E-1	 23:22:56:93	
 2.74833E+1	 3.08351E+0	 1.63866E+0	 9.12402E-1	 23:22:57:93	
 2.75000E+1	 3.06347E+0	 1.62731E+0	 8.87980E-1	 23:22:58:93	
 2.75167E+1	 3.04484E+0	 1.61524E+0	 8.65963E-1	 23:22:59:93	
 2.75333E+1	 3.02462E+0	 1.60461E+0	 8.40433E-1	 23:23:00:93	
 2.75500E+1	 3.00633E+0	 1.59347E+0	 8.18199E-1	 23:23:01:93	
 2.75667E+1	 2.98628E+0	 1.58363E+0	 7.97128E-1	 23:23:02:93	
 2.75833E+1	 2.96779E+0	 1.57291E+0	 7.71183E-1	 23:23:03:93	
 2.76000E+1	 2.94630E+0	 1.56331E+0	 7.48137E-1	 23:23:04:93	
 2.76167E+1	 2.92681E+0	 1.55260E+0	 7.23667E-1	 23:23:05:93	
 2.76333E+1	 2.90373E+0	 1.54290E+0	 6.97082E-1	 23:23:06:93	
 2.76500E+1	 2.88292E+0	 1.53128E+0	 6.74829E-1	 23:23:07:93	
 2.76667E+1	 2.85840E+0	 1.52051E+0	 6.53530E-1	 23:23:08:93	
 2.76833E+1	 2.83274E+0	 1.50622E+0	 6.28727E-1	 23:23:09:93	
 2.77000E+1	 2.80663E+0	 1.49358E+0	 6.06564E-1	 23:23:10:93	
 2.77167E+1	 2.78327E+0	 1.48044E+0	 5.86164E-1	 23:23:11:93	
 2.77333E+1	 2.75795E+0	 1.46841E+0	 5.58787E-1	 23:23:12:93	
 2.77500E+1	 2.73497E+0	 1.45570E+0	 5.35739E-1	 23:23:13:93	
 2.77667E+1	 2.70979E+0	 1.44419E+0	 5.15410E-1	 23:23:14:93	
 2.77833E+1	 2.68612E+0	 1.43179E+0	 4.94656E-1	 23:23:15:93	
 2.78000E+1	 2.65891E+0	 1.42041E+0	 4.69462E-1	 23:23:16:93	
 2.78167E+1	 2.63346E+0	 1.40779E+0	 4.48061E-1	 23:23:17:93	
 2.78333E+1	 2.60478E+0	 1.39617E+0	 4.24005E-1	 23:23:18:93	
 2.78500E+1	 2.57913E+0	 1.38274E+0	 3.98265E-1	 23:23:19:93	
 2.78667E+1	 2.55076E+0	 1.37105E+0	 3.76525E-1	 23:23:20:93	
 2.78833E+1	 2.52094E+0	 1.35589E+0	 3.55466E-1	 23:23:21:93	
 2.79000E+1	 2.48939E+0	 1.34211E+0	 3.30914E-1	 23:23:22:93	
 2.79167E+1	 2.46111E+0	 1.32741E+0	 3.09523E-1	 23:23:23:93	
 2.79333E+1	 2.43087E+0	 1.31354E+0	 2.89500E-1	 23:23:24:93	
 2.79500E+1	 2.40402E+0	 1.29870E+0	 2.65283E-1	 23:23:25:93	
 2.79667E+1	 2.37446E+0	 1.28576E+0	 2.43817E-1	 23:23:26:93	
 2.79833E+1	 2.34752E+0	 1.27163E+0	 2.24217E-1	 23:23:27:93	
 2.80000E+1	 2.31508E+0	 1.25918E+0	 2.00127E-1	 23:23:28:93	
 2.80167E+1	 2.28660E+0	 1.24511E+0	 1.79171E-1	 23:23:29:93	
 2.80333E+1	 2.24898E+0	 1.23000E+0	 1.57006E-1	 23:23:30:93	
 2.80500E+1	 2.21647E+0	 1.21439E+0	 1.32990E-1	 23:23:31:93	
 2.80667E+1	 2.18230E+0	 1.19980E+0	 1.12274E-1	 23:23:32:93	
 2.80833E+1	 2.15165E+0	 1.18342E+0	 9.35962E-2	 23:23:33:93	
 2.81000E+1	 2.11733E+0	 1.16865E+0	 7.46950E-2	 23:23:34:93	
 2.81167E+1	 2.08753E+0	 1.15185E+0	 5.27611E-2	 23:23:35:93	
 2.81333E+1	 2.05033E+0	 1.13505E+0	 3.34038E-2	 23:23:36:93	
 2.81500E+1	 2.01807E+0	 1.11814E+0	 1.51045E-2	 23:23:37:93	
 2.81667E+1	 1.98404E+0	 1.10293E+0	-6.71179E-3	 23:23:38:93	
 2.81833E+1	 1.95288E+0	 1.08601E+0	-2.58728E-2	 23:23:39:93	
 2.82000E+1	 1.91764E+0	 1.07101E+0	-4.37146E-2	 23:23:40:93	
 2.82167E+1	 1.88693E+0	 1.05429E+0	-6.48451E-2	 23:23:41:93	
 2.82333E+1	 1.85125E+0	 1.03960E+0	-8.31194E-2	 23:23:42:93	
 2.82500E+1	 1.81441E+0	 1.02069E+0	-9.95565E-2	 23:23:43:93	
 2.82667E+1	 1.77743E+0	 1.00411E+0	-1.19558E-1	 23:23:44:93	
 2.82833E+1	 1.74461E+0	 9.86737E-1	-1.36807E-1	 23:23:45:93	
 2.83000E+1	 1.70937E+0	 9.70717E-1	-1.54964E-1	 23:23:46:93	
 2.83167E+1	 1.67769E+0	 9.53332E-1	-1.74526E-1	 23:23:47:93	
 2.83333E+1	 1.64258E+0	 9.37677E-1	-1.91339E-1	 23:23:48:93	
 2.83500E+1	 1.61107E+0	 9.20127E-1	-2.06330E-1	 23:23:49:93	
 2.83667E+1	 1.57516E+0	 9.04517E-1	-2.21442E-1	 23:23:50:93	
 2.83833E+1	 1.54380E+0	 8.86932E-1	-2.38683E-1	 23:23:51:93	
 2.84000E+1	 1.50837E+0	 8.71257E-1	-2.53614E-1	 23:23:52:93	
 2.84167E+1	 1.47787E+0	 8.53210E-1	-2.67374E-1	 23:23:53:93	
 2.84333E+1	 1.43946E+0	 8.34333E-1	-2.83977E-1	 23:23:54:93	
 2.84500E+1	 1.40634E+0	 8.15511E-1	-2.97919E-1	 23:23:55:93	
 2.84667E+1	 1.37249E+0	 7.99233E-1	-3.12737E-1	 23:23:56:93	
 2.84833E+1	 1.34169E+0	 7.82245E-1	-3.28104E-1	 23:23:57:93	
 2.85000E+1	 1.30864E+0	 7.67009E-1	-3.40856E-1	 23:23:58:93	
 2.85167E+1	 1.27868E+0	 7.50762E-1	-3.52590E-1	 23:23:59:93	
 2.85333E+1	 1.24614E+0	 7.36103E-1	-3.66752E-1	 23:24:00:93	
 2.85500E+1	 1.21727E+0	 7.20581E-1	-3.79200E-1	 23:24:01:93	
 2.85667E+1	 1.18630E+0	 7.06840E-1	-3.90110E-1	 23:24:02:93	
 2.85833E+1	 1.15905E+0	 6.91683E-1	-4.04733E-1	 23:24:03:93	
 2.86000E+1	 1.12927E+0	 6.77751E-1	-4.16635E-1	 23:24:04:93	
 2.86167E+1	 1.10309E+0	 6.61813E-1	-4.26815E-1	 23:24:05:93	
 2.86333E+1	 1.07371E+0	 6.47720E-1	-4.38407E-1	 23:24:06:93	
 2.86500E+1	 1.04829E+0	 6.32503E-1	-4.48229E-1	 23:24:07:93	
 2.86667E+1	 1.01983E+0	 6.19808E-1	-4.56689E-1	 23:24:08:93	
 2.86833E+1	 9.95255E-1	 6.05902E-1	-4.65006E-1	 23:24:09:93	
 2.87000E+1	 9.67399E-1	 5.93560E-1	-4.75989E-1	 23:24:10:93	
 2.87167E+1	 9.39551E-1	 5.77945E-1	-4.84654E-1	 23:24:11:93	
 2.87333E+1	 9.12357E-1	 5.64802E-1	-4.92123E-1	 23:24:12:93	
 2.87500E+1	 8.89186E-1	 5.52125E-1	-5.00509E-1	 23:24:13:93	
 2.87667E+1	 8.64964E-1	 5.40713E-1	-5.07527E-1	 23:24:14:93	
 2.87833E+1	 8.43538E-1	 5.28271E-1	-5.13611E-1	 23:24:15:93	
 2.88000E+1	 8.20256E-1	 5.16781E-1	-5.20186E-1	 23:24:16:93	
 2.88167E+1	 8.00034E-1	 5.03989E-1	-5.25380E-1	 23:24:17:93	
 2.88333E+1	 7.77607E-1	 4.92981E-1	-5.29754E-1	 23:24:18:93	
 2.88500E+1	 7.58251E-1	 4.80613E-1	-5.34764E-1	 23:24:19:93	
 2.88667E+1	 7.34657E-1	 4.68551E-1	-5.38814E-1	 23:24:20:93	
 2.88833E+1	 7.15134E-1	 4.57374E-1	-5.42691E-1	 23:24:21:93	
 2.89000E+1	 6.95348E-1	 4.48115E-1	-5.46422E-1	 23:24:22:93	
 2.89167E+1	 6.78002E-1	 4.38532E-1	-5.49228E-1	 23:24:23:93	
 2.89333E+1	 6.58984E-1	 4.30144E-1	-5.51464E-1	 23:24:24:93	
 2.89500E+1	 6.42655E-1	 4.20555E-1	-5.53704E-1	 23:24:25:93	
 2.89667E+1	 6.25248E-1	 4.12310E-1	-5.55517E-1	 23:24:26:93	
 2.89833E+1	 6.08152E-1	 4.01863E-1	-5.57140E-1	 23:24:27:93	
 2.90000E+1	 5.91643E-1	 3.93061E-1	-5.58868E-1	 23:24:28:93	
 2.90167E+1	 5.77543E-1	 3.84487E-1	-5.61022E-1	 23:24:29:93	
 2.90333E+1	 5.62355E-1	 3.76841E-1	-5.63035E-1	 23:24:30:93	
 2.90500E+1	 5.49192E-1	 3.68485E-1	-5.65138E-1	 23:24:31:93	
 2.90667E+1	 5.35119E-1	 3.61058E-1	-5.68052E-1	 23:24:32:93	
 2.90833E+1	 5.23437E-1	 3.52839E-1	-5.70863E-1	 23:24:33:93	
 2.91000E+1	 5.09454E-1	 3.45156E-1	-5.73752E-1	 23:24:34:93	
 2.91167E+1	 4.97770E-1	 3.38049E-1	-5.78240E-1	 23:24:35:93	
 2.91333E+1	 4.86164E-1	 3.31971E-1	-5.82444E-1	 23:24:36:93	
 2.91500E+1	 4.75961E-1	 3.25326E-1	-5.86686E-1	 23:24:37:93	
 2.91667E+1	 4.65242E-1	 3.19336E-1	-5.92054E-1	 23:24:38:93	
 2.91833E+1	 4.55910E-1	 3.13092E-1	-5.97217E-1	 23:24:39:93	
 2.92000E+1	 4.45821E-1	 3.07799E-1	-6.02268E-1	 23:24:40:93	
 2.92167E+1	 4.36944E-1	 3.02124E-1	-6.08728E-1	 23:24:41:93	
 2.92333E+1	 4.27030E-1	 2.97030E-1	-6.15230E-1	 23:24:42:93	
 2.92500E+1	 4.18313E-1	 2.91341E-1	-6.20952E-1	 23:24:43:93	
 2.92667E+1	 4.08736E-1	 2.86787E-1	-6.26849E-1	 23:24:44:93	
 2.92833E+1	 4.00667E-1	 2.82084E-1	-6.34114E-1	 23:24:45:93	
 2.93000E+1	 3.91058E-1	 2.77448E-1	-6.40608E-1	 23:24:46:93	
 2.93167E+1	 3.83232E-1	 2.72601E-1	-6.46862E-1	 23:24:47:93	
 2.93333E+1	 3.75770E-1	 2.68105E-1	-6.54675E-1	 23:24:48:93	
 2.93500E+1	 3.69216E-1	 2.63308E-1	-6.62154E-1	 23:24:49:93	
 2.93667E+1	 3.62352E-1	 2.59310E-1	-6.68828E-1	 23:24:50:93	
 2.93833E+1	 3.56211E-1	 2.55670E-1	-6.76318E-1	 23:24:51:93	
 2.94000E+1	 3.49560E-1	 2.52978E-1	-6.82775E-1	 23:24:52:93	
 2.94167E+1	 3.43760E-1	 2.50535E-1	-6.88631E-1	 23:24:53:93	
 2.94333E+1	 3.37656E-1	 2.48467E-1	-6.95574E-1	 23:24:54:93	
 2.94500E+1	 3.32518E-1	 2.45859E-1	-7.02034E-1	 23:24:55:93	
 2.94667E+1	 3.26917E-1	 2.43096E-1	-7.07552E-1	 23:24:56:93	
 2.94833E+1	 3.21998E-1	 2.39465E-1	-7.13711E-1	 23:24:57:93	
 2.95000E+1	 3.16533E-1	 2.36350E-1	-7.19082E-1	 23:24:58:93	
 2.95167E+1	 3.11966E-1	 2.33192E-1	-7.23971E-1	 23:24:59:93	
 2.95333E+1	 3.06596E-1	 2.30451E-1	-7.29357E-1	 23:25:00:93	
 2.95500E+1	 3.02131E-1	 2.27880E-1	-7.33585E-1	 23:25:01:93	
 2.95667E+1	 2.97735E-1	 2.25435E-1	-7.36868E-1	 23:25:02:93	
 2.95833E+1	 2.93868E-1	 2.22412E-1	-7.39905E-1	 23:25:03:93	
 2.96000E+1	 2.89924E-1	 2.19740E-1	-7.43403E-1	 23:25:04:93	
 2.96167E+1	 2.86821E-1	 2.17032E-1	-7.46620E-1	 23:25:05:93	
 2.96333E+1	 2.83336E-1	 2.14935E-1	-7.49353E-1	 23:25:06:93	
 2.96500E+1	 2.80485E-1	 2.13331E-1	-7.52168E-1	 23:25:07:93	
 2.96667E+1	 2.77587E-1	 2.12007E-1	-7.54361E-1	 23:25:08:93	
 2.96833E+1	 2.74939E-1	 2.10415E-1	-7.56181E-1	 23:25:09:93	
 2.97000E+1	 2.71996E-1	 2.08840E-1	-7.58144E-1	 23:25:10:93	
 2.97167E+1	 2.69536E-1	 2.06968E-1	-7.59913E-1	 23:25:11:93	
 2.97333E+1	 2.66955E-1	 2.05332E-1	-7.61763E-1	 23:25:12:93	
 2.97500E+1	 2.64729E-1	 2.03310E-1	-7.64143E-1	 23:25:13:93	
 2.97667E+1	 2.62924E-1	 2.01503E-1	-7.66308E-1	 23:25:14:93	
 2.97833E+1	 2.61638E-1	 1.99604E-1	-7.68255E-1	 23:25:15:93	
 2.98000E+1	 2.60377E-1	 1.98001E-1	-7.70508E-1	 23:25:16:93	
 2.98167E+1	 2.59138E-1	 1.96404E-1	-7.72491E-1	 23:25:17:93	
 2.98333E+1	 2.57512E-1	 1.95356E-1	-7.74333E-1	 23:25:18:93	
 2.98500E+1	 2.56057E-1	 1.94614E-1	-7.77067E-1	 23:25:19:93	
 2.98667E+1	 2.54312E-1	 1.94134E-1	-7.79643E-1	 23:25:20:93	
 2.98833E+1	 2.52851E-1	 1.93703E-1	-7.82138E-1	 23:25:21:93	
 2.99000E+1	 2.51361E-1	 1.93300E-1	-7.84903E-1	 23:25:22:93	
 2.99167E+1	 2.49880E-1	 1.92838E-1	-7.88290E-1	 23:25:23:93	
 2.99333E+1	 2.48059E-1	 1.92403E-1	-7.91344E-1	 23:25:24:93	
 2.99500E+1	 2.46498E-1	 1.91799E-1	-7.94222E-1	 23:25:25:93	
 2.99667E+1	 2.44921E-1	 1.90992E-1	-7.97643E-1	 23:25:26:93	
 2.99833E+1	 2.43784E-1	 1.89490E-1	-8.00611E-1	 23:25:27:93	
 3.00000E+1	 2.42751E-1	 1.87807E-1	-8.03338E-1	 23:25:28:93	
 3.00167E+1	 2.41842E-1	 1.85703E-1	-8.07141E-1	 23:25:29:93	
 3.00333E+1	 2.40511E-1	 1.83806E-1	-8.10361E-1	 23:25:30:93	
 3.00500E+1	 2.39066E-1	 1.82377E-1	-8.13330E-1	 23:25:31:93	
 3.00667E+1	 2.37218E-1	 1.81457E-1	-8.16982E-1	 23:25:32:93	
 3.00833E+1	 2.35397E-1	 1.80691E-1	-8.20260E-1	 23:25:33:93	
 3.01000E+1	 2.33569E-1	 1.80112E-1	-8.23920E-1	 23:25:34:93	
 3.01167E+1	 2.32166E-1	 1.79485E-1	-8.27931E-1	 23:25:35:93	
 3.01333E+1	 2.30688E-1	 1.78660E-1	-8.31215E-1	 23:25:36:93	
 3.01500E+1	 2.29057E-1	 1.77351E-1	-8.34071E-1	 23:25:37:93	
 3.01667E+1	 2.26863E-1	 1.75877E-1	-8.36890E-1	 23:25:38:93	
 3.01833E+1	 2.24845E-1	 1.74181E-1	-8.40932E-1	 23:25:39:93	
 3.02000E+1	 2.22709E-1	 1.72874E-1	-8.44370E-1	 23:25:40:93	
 3.02167E+1	 2.21090E-1	 1.71649E-1	-8.47601E-1	 23:25:41:93	
 3.02333E+1	 2.19591E-1	 1.70668E-1	-8.51352E-1	 23:25:42:93	
 3.02500E+1	 2.18301E-1	 1.69543E-1	-8.54606E-1	 23:25:43:93	
 3.02667E+1	 2.17035E-1	 1.68462E-1	-8.57562E-1	 23:25:44:93	
 3.02833E+1	 2.15542E-1	 1.67514E-1	-8.61465E-1	 23:25:45:93	
 3.03000E+1	 2.13321E-1	 1.66664E-1	-8.64451E-1	 23:25:46:93	
 3.03167E+1	 2.10941E-1	 1.65608E-1	-8.66888E-1	 23:25:47:93	
 3.03333E+1	 2.08388E-1	 1.64466E-1	-8.69687E-1	 23:25:48:93	
 3.03500E+1	 2.06597E-1	 1.63096E-1	-8.72125E-1	 23:25:49:93	
 3.03667E+1	 2.05375E-1	 1.61832E-1	-8.74255E-1	 23:25:50:93	
 3.03833E+1	 2.04737E-1	 1.60458E-1	-8.76540E-1	 23:25:51:93	
 3.04000E+1	 2.04253E-1	 1.59389E-1	-8.78209E-1	 23:25:52:93	
 3.04167E+1	 2.03755E-1	 1.58369E-1	-8.79440E-1	 23:25:53:93	
 3.04333E+1	 2.03185E-1	 1.57824E-1	-8.80742E-1	 23:25:54:93	
 3.04500E+1	 2.02631E-1	 1.57516E-1	-8.81861E-1	 23:25:55:93	
 3.04667E+1	 2.01974E-1	 1.57132E-1	-8.82645E-1	 23:25:56:93	
 3.04833E+1	 2.01347E-1	 1.56319E-1	-8.83123E-1	 23:25:57:93	
 3.05000E+1	 2.00225E-1	 1.55014E-1	-8.83179E-1	 23:25:58:93	
 3.05167E+1	 1.98927E-1	 1.53484E-1	-8.82642E-1	 23:25:59:93	
 3.05333E+1	 1.97322E-1	 1.52355E-1	-8.81346E-1	 23:26:00:93	
 3.05500E+1	 1.95804E-1	 1.51476E-1	-8.78648E-1	 23:26:01:93	
 3.05667E+1	 1.94118E-1	 1.51046E-1	-8.74886E-1	 23:26:02:93	
 3.05833E+1	 1.92419E-1	 1.50698E-1	-8.69478E-1	 23:26:03:93	
 3.06000E+1	 1.90843E-1	 1.50215E-1	-8.59970E-1	 23:26:04:93	
 3.06167E+1	 1.89715E-1	 1.49385E-1	-8.48375E-1	 23:26:05:93	
 3.06333E+1	 1.88926E-1	 1.48487E-1	-8.33186E-1	 23:26:06:93	
 3.06500E+1	 1.88516E-1	 1.47568E-1	-8.07048E-1	 23:26:07:93	
 3.06667E+1	 1.88175E-1	 1.47034E-1	-7.71634E-1	 23:26:08:93	
 3.06833E+1	 1.87750E-1	 1.46777E-1	-7.28482E-1	 23:26:09:93	
 3.07000E+1	 1.86789E-1	 1.46600E-1	-6.62244E-1	 23:26:10:93	
 3.07167E+1	 1.85626E-1	 1.46346E-1	-5.83984E-1	 23:26:11:93	
 3.07333E+1	 1.84096E-1	 1.45905E-1	-4.84853E-1	 23:26:12:93	
 3.07500E+1	 1.82637E-1	 1.45062E-1	-3.34012E-1	 23:26:13:93	
 3.07667E+1	 1.81106E-1	 1.44083E-1	-1.64869E-1	 23:26:14:93	
 3.07833E+1	 1.79969E-1	 1.42889E-1	 3.20983E-2	 23:26:15:93	
 3.08000E+1	 1.78926E-1	 1.42061E-1	 2.79828E-1	 23:26:16:93	
 3.08167E+1	 1.78116E-1	 1.41483E-1	 7.21132E-1	 23:26:17:93	
 3.08333E+1	 1.77134E-1	 1.41161E-1	 1.16646E+0	 23:26:18:93	
 3.08500E+1	 1.75690E-1	 1.40604E-1	 1.67752E+0	 23:26:19:93	
 3.08667E+1	 1.73616E-1	 1.39824E-1	 2.40956E+0	 23:26:20:93	
 3.08833E+1	 1.71305E-1	 1.38666E-1	 3.16765E+0	 23:26:21:93	
 3.09000E+1	 1.68675E-1	 1.37450E-1	 4.02450E+0	 23:26:22:93	
 3.09167E+1	 1.66523E-1	 1.35994E-1	 5.43598E+0	 23:26:23:93	
 3.09333E+1	 1.64484E-1	 1.34478E-1	 6.79935E+0	 23:26:24:93	
 3.09500E+1	 1.62575E-1	 1.32485E-1	 8.21844E+0	 23:26:25:93	
 3.09667E+1	 1.60056E-1	 1.30338E-1	 1.01717E+1	 23:26:26:93	
 3.09833E+1	 1.57439E-1	 1.27593E-1	 1.21344E+1	 23:26:27:93	
 3.10000E+1	 1.54144E-1	 1.24975E-1	 1.45817E+1	 23:26:28:93	
 3.10167E+1	 1.51069E-1	 1.21789E-1	 1.75368E+1	 23:26:29:93	
 3.10333E+1	 1.47175E-1	 1.18668E-1	 2.03407E+1	 23:26:30:93	
 3.10500E+1	 1.43362E-1	 1.14373E-1	 2.31284E+1	 23:26:31:93	
 3.10667E+1	 1.38550E-1	 1.09875E-1	 2.62070E+1	 23:26:32:93	
 3.10833E+1	 1.33610E-1	 1.03093E-1	 3.03482E+1	 23:26:33:93	
 3.11000E+1	 1.28755E-1	 9.66563E-2	 3.46862E+1	 23:26:34:93	
 3.11167E+1	 1.24277E-1	 8.96683E-2	 3.88536E+1	 23:26:35:93	
 3.11333E+1	 1.19020E-1	 8.31849E-2	 4.38355E+1	 23:26:36:93	
 3.11500E+1	 1.13962E-1	 7.64673E-2	 4.84479E+1	 23:26:37:93	
 3.11667E+1	 1.08500E-1	 7.07563E-2	 5.30182E+1	 23:26:38:93	
 3.11833E+1	 1.03913E-1	 6.44232E-2	 5.87286E+1	 23:26:39:93	
 3.12000E+1	 9.92299E-2	 5.86671E-2	 6.38235E+1	 23:26:40:93	
 3.12167E+1	 9.52038E-2	 5.07723E-2	 6.85584E+1	 23:26:41:93	
 3.12333E+1	 9.21620E-2	 4.39323E-2	 7.44296E+1	 23:26:42:93	
 3.12500E+1	 9.03584E-2	 3.70988E-2	 7.99471E+1	 23:26:43:93	
 3.12667E+1	 8.91478E-2	 3.14039E-2	 8.46003E+1	 23:26:44:93	
 3.12833E+1	 8.84198E-2	 2.56883E-2	 8.94515E+1	 23:26:45:93	
 3.13000E+1	 8.80086E-2	 2.12164E-2	 9.33609E+1	 23:26:46:93	
 3.13167E+1	 8.84756E-2	 1.65379E-2	 9.65016E+1	 23:26:47:93	
 3.13333E+1	 9.02519E-2	 1.33969E-2	 9.94098E+1	 23:26:48:93	
 3.13500E+1	 9.30495E-2	 1.13517E-2	 1.01237E+2	 23:26:49:93	
 3.13667E+1	 9.73579E-2	 1.04440E-2	 1.02104E+2	 23:26:50:93	
 3.13833E+1	 1.01870E-1	 1.04538E-2	 1.02119E+2	 23:26:51:93	
 3.14000E+1	 1.08141E-1	 1.13238E-2	 1.01021E+2	 23:26:52:93	
 3.14167E+1	 1.16250E-1	 1.40350E-2	 9.91350E+1	 23:26:53:93	
 3.14333E+1	 1.26318E-1	 1.79670E-2	 9.64232E+1	 23:26:54:93	
 3.14500E+1	 1.36447E-1	 2.42003E-2	 9.20821E+1	 23:26:55:93	
 3.14667E+1	 1.49245E-1	 3.16721E-2	 8.76427E+1	 23:26:56:93	
 3.14833E+1	 1.61095E-1	 4.25527E-2	 8.29378E+1	 23:26:57:93	
 3.15000E+1	 1.77408E-1	 5.58217E-2	 7.58681E+1	 23:26:58:93	
 3.15167E+1	 1.92000E-1	 7.06127E-2	 6.97916E+1	 23:26:59:93	
 3.15333E+1	 2.07172E-1	 8.39818E-2	 6.41303E+1	 23:27:00:93	
 3.15500E+1	 2.20657E-1	 9.87856E-2	 5.75769E+1	 23:27:01:93	
 3.15667E+1	 2.35480E-1	 1.11764E-1	 5.19780E+1	 23:27:02:93	
 3.15833E+1	 2.48046E-1	 1.25839E-1	 4.70388E+1	 23:27:03:93	
 3.16000E+1	 2.61379E-1	 1.37913E-1	 4.12772E+1	 23:27:04:93	
 3.16167E+1	 2.71726E-1	 1.51093E-1	 3.60617E+1	 23:27:05:93	
 3.16333E+1	 2.81283E-1	 1.62058E-1	 3.18841E+1	 23:27:06:93	
 3.16500E+1	 2.87577E-1	 1.73151E-1	 2.76314E+1	 23:27:07:93	
 3.16667E+1	 2.91811E-1	 1.81305E-1	 2.42439E+1	 23:27:08:93	
 3.16833E+1	 2.93129E-1	 1.88793E-1	 2.14624E+1	 23:27:09:93	
 3.17000E+1	 2.91672E-1	 1.93379E-1	 1.89987E+1	 23:27:10:93	
 3.17167E+1	 2.88544E-1	 1.96191E-1	 1.63013E+1	 23:27:11:93	
 3.17333E+1	 2.83746E-1	 1.97454E-1	 1.40470E+1	 23:27:12:93	
 3.17500E+1	 2.78560E-1	 1.97488E-1	 1.23444E+1	 23:27:13:93	
 3.17667E+1	 2.72205E-1	 1.96571E-1	 1.06935E+1	 23:27:14:93	
 3.17833E+1	 2.66216E-1	 1.94752E-1	 9.42569E+0	 23:27:15:93	
 3.18000E+1	 2.59446E-1	 1.92653E-1	 8.43630E+0	 23:27:16:93	
 3.18167E+1	 2.53428E-1	 1.89918E-1	 7.38875E+0	 23:27:17:93	
 3.18333E+1	 2.46588E-1	 1.87226E-1	 6.51529E+0	 23:27:18:93	
 3.18500E+1	 2.40514E-1	 1.83971E-1	 5.86512E+0	 23:27:19:93	
 3.18667E+1	 2.33754E-1	 1.81119E-1	 5.23771E+0	 23:27:20:93	
 3.18833E+1	 2.28254E-1	 1.78097E-1	 4.75005E+0	 23:27:21:93	
 3.19000E+1	 2.22087E-1	 1.75646E-1	 4.35855E+0	 23:27:22:93	
 3.19167E+1	 2.17231E-1	 1.72656E-1	 3.93503E+0	 23:27:23:93	
 3.19333E+1	 2.12572E-1	 1.69866E-1	 3.57089E+0	 23:27:24:93	
 3.19500E+1	 2.08652E-1	 1.66813E-1	 3.29296E+0	 23:27:25:93	
 3.19667E+1	 2.04827E-1	 1.64103E-1	 3.04599E+0	 23:27:26:93	
 3.19833E+1	 2.01760E-1	 1.61290E-1	 2.78572E+0	 23:27:27:93	
 3.20000E+1	 1.98460E-1	 1.59102E-1	 2.57728E+0	 23:27:28:93	
 3.20167E+1	 1.95486E-1	 1.56901E-1	 2.39372E+0	 23:27:29:93	
 3.20333E+1	 1.91449E-1	 1.54835E-1	 2.19230E+0	 23:27:30:93	
 3.20500E+1	 1.88154E-1	 1.53008E-1	 2.02763E+0	 23:27:31:93	
 3.20667E+1	 1.85326E-1	 1.51628E-1	 1.88352E+0	 23:27:32:93	
 3.20833E+1	 1.83416E-1	 1.50252E-1	 1.71937E+0	 23:27:33:93	
 3.21000E+1	 1.81851E-1	 1.49212E-1	 1.58354E+0	 23:27:34:93	
 3.21167E+1	 1.80511E-1	 1.48184E-1	 1.46504E+0	 23:27:35:93	
 3.21333E+1	 1.78438E-1	 1.47259E-1	 1.32484E+0	 23:27:36:93	
 3.21500E+1	 1.76474E-1	 1.46413E-1	 1.20892E+0	 23:27:37:93	
 3.21667E+1	 1.74517E-1	 1.45610E-1	 1.09113E+0	 23:27:38:93	
 3.21833E+1	 1.72959E-1	 1.44685E-1	 9.68925E-1	 23:27:39:93	
 3.22000E+1	 1.71271E-1	 1.43935E-1	 8.68615E-1	 23:27:40:93	
 3.22167E+1	 1.69514E-1	 1.43293E-1	 7.77652E-1	 23:27:41:93	
 3.22333E+1	 1.66781E-1	 1.42645E-1	 6.75113E-1	 23:27:42:93	
 3.22500E+1	 1.64519E-1	 1.41746E-1	 5.87170E-1	 23:27:43:93	
 3.22667E+1	 1.62628E-1	 1.40569E-1	 5.09434E-1	 23:27:44:93	
 3.22833E+1	 1.61297E-1	 1.38839E-1	 4.33606E-1	 23:27:45:93	
 3.23000E+1	 1.59934E-1	 1.37081E-1	 3.46765E-1	 23:27:46:93	
 3.23167E+1	 1.58734E-1	 1.35027E-1	 2.74058E-1	 23:27:47:93	
 3.23333E+1	 1.57522E-1	 1.33258E-1	 2.08429E-1	 23:27:48:93	
 3.23500E+1	 1.57020E-1	 1.32030E-1	 1.32294E-1	 23:27:49:93	
 3.23667E+1	 1.57049E-1	 1.31517E-1	 7.11391E-2	 23:27:50:93	
 3.23833E+1	 1.56978E-1	 1.31387E-1	 1.78226E-2	 23:27:51:93	
 3.24000E+1	 1.56361E-1	 1.31303E-1	-5.27040E-2	 23:27:52:93	
 3.24167E+1	 1.55233E-1	 1.30935E-1	-1.08245E-1	 23:27:53:93	
 3.24333E+1	 1.53799E-1	 1.30247E-1	-1.55344E-1	 23:27:54:93	
 3.24500E+1	 1.52713E-1	 1.29271E-1	-2.08936E-1	 23:27:55:93	
 3.24667E+1	 1.51821E-1	 1.28506E-1	-2.53882E-1	 23:27:56:93	
 3.24833E+1	 1.51118E-1	 1.27983E-1	-2.92508E-1	 23:27:57:93	
 3.25000E+1	 1.50235E-1	 1.27746E-1	-3.41128E-1	 23:27:58:93	
 3.25167E+1	 1.49414E-1	 1.27614E-1	-3.79890E-1	 23:27:59:93	
 3.25333E+1	 1.48646E-1	 1.27487E-1	-4.12492E-1	 23:28:00:93	
 3.25500E+1	 1.48219E-1	 1.27342E-1	-4.48479E-1	 23:28:01:93	
 3.25667E+1	 1.48036E-1	 1.27231E-1	-4.78361E-1	 23:28:02:93	
 3.25833E+1	 1.47971E-1	 1.26997E-1	-5.03684E-1	 23:28:03:93	
 3.26000E+1	 1.47867E-1	 1.26677E-1	-5.27935E-1	 23:28:04:93	
 3.26167E+1	 1.47734E-1	 1.26253E-1	-5.56772E-1	 23:28:05:93	
 3.26333E+1	 1.47549E-1	 1.25951E-1	-5.82957E-1	 23:28:06:93	
 3.26500E+1	 1.47291E-1	 1.25767E-1	-6.04290E-1	 23:28:07:93	
 3.26667E+1	 1.46900E-1	 1.25643E-1	-6.26838E-1	 23:28:08:93	
 3.26833E+1	 1.46432E-1	 1.25492E-1	-6.45302E-1	 23:28:09:93	
 3.27000E+1	 1.45916E-1	 1.25208E-1	-6.60841E-1	 23:28:10:93	
 3.27167E+1	 1.45650E-1	 1.24726E-1	-6.80800E-1	 23:28:11:93	
 3.27333E+1	 1.45652E-1	 1.24303E-1	-6.96389E-1	 23:28:12:93	
 3.27500E+1	 1.45792E-1	 1.23950E-1	-7.09574E-1	 23:28:13:93	
 3.27667E+1	 1.45824E-1	 1.23911E-1	-7.24329E-1	 23:28:14:93	
 3.27833E+1	 1.45475E-1	 1.24206E-1	-7.36469E-1	 23:28:15:93	
 3.28000E+1	 1.44480E-1	 1.24714E-1	-7.46953E-1	 23:28:16:93	
 3.28167E+1	 1.43623E-1	 1.25178E-1	-7.58978E-1	 23:28:17:93	
 3.28333E+1	 1.43110E-1	 1.25330E-1	-7.69029E-1	 23:28:18:93	
 3.28500E+1	 1.43049E-1	 1.25163E-1	-7.77489E-1	 23:28:19:93	
 3.28667E+1	 1.43230E-1	 1.24911E-1	-7.87383E-1	 23:28:20:93	
 3.28833E+1	 1.43211E-1	 1.24635E-1	-7.97452E-1	 23:28:21:93	
 3.29000E+1	 1.42729E-1	 1.24519E-1	-8.05190E-1	 23:28:22:93	
 3.29167E+1	 1.41692E-1	 1.24399E-1	-8.11843E-1	 23:28:23:93	
 3.29333E+1	 1.40411E-1	 1.24148E-1	-8.18932E-1	 23:28:24:93	
 3.29500E+1	 1.39546E-1	 1.23810E-1	-8.24856E-1	 23:28:25:93	
 3.29667E+1	 1.39181E-1	 1.23633E-1	-8.30296E-1	 23:28:26:93	
 3.29833E+1	 1.39276E-1	 1.23780E-1	-8.36581E-1	 23:28:27:93	
 3.30000E+1	 1.39479E-1	 1.24092E-1	-8.41900E-1	 23:28:28:93	
 3.30167E+1	 1.39264E-1	 1.24371E-1	-8.46652E-1	 23:28:29:93	
 3.30333E+1	 1.38415E-1	 1.24251E-1	-8.52115E-1	 23:28:30:93	
 3.30500E+1	 1.37740E-1	 1.23704E-1	-8.56797E-1	 23:28:31:93	
 3.30667E+1	 1.37430E-1	 1.23059E-1	-8.60919E-1	 23:28:32:93	
 3.30833E+1	 1.37475E-1	 1.22372E-1	-8.65663E-1	 23:28:33:93	
 3.31000E+1	 1.37629E-1	 1.21920E-1	-8.69549E-1	 23:28:34:93	
 3.31167E+1	 1.37593E-1	 1.21683E-1	-8.72926E-1	 23:28:35:93	
 3.31333E+1	 1.37299E-1	 1.21877E-1	-8.77448E-1	 23:28:36:93	
 3.31500E+1	 1.37086E-1	 1.22370E-1	-8.81341E-1	 23:28:37:93	
 3.31667E+1	 1.37021E-1	 1.22818E-1	-8.84730E-1	 23:28:38:93	
 3.31833E+1	 1.37119E-1	 1.23129E-1	-8.88119E-1	 23:28:39:93	
 3.32000E+1	 1.37283E-1	 1.23085E-1	-8.91759E-1	 23:28:40:93	
 3.32167E+1	 1.37292E-1	 1.22461E-1	-8.94705E-1	 23:28:41:93	
 3.32333E+1	 1.37096E-1	 1.21542E-1	-8.97224E-1	 23:28:42:93	
 3.32500E+1	 1.36834E-1	 1.20394E-1	-9.00053E-1	 23:28:43:93	
 3.32667E+1	 1.36452E-1	 1.19670E-1	-9.02469E-1	 23:28:44:93	
 3.32833E+1	 1.36127E-1	 1.19495E-1	-9.04710E-1	 23:28:45:93	
 3.33000E+1	 1.35877E-1	 1.19701E-1	-9.07728E-1	 23:28:46:93	
 3.33167E+1	 1.35894E-1	 1.20024E-1	-9.10081E-1	 23:28:47:93	
 3.33333E+1	 1.36322E-1	 1.20203E-1	-9.11985E-1	 23:28:48:93	
 3.33500E+1	 1.37030E-1	 1.20146E-1	-9.14166E-1	 23:28:49:93	
 3.33667E+1	 1.37991E-1	 1.19811E-1	-9.16068E-1	 23:28:50:93	
 3.33833E+1	 1.38713E-1	 1.19223E-1	-9.18147E-1	 23:28:51:93	
 3.34000E+1	 1.39111E-1	 1.18733E-1	-9.20434E-1	 23:28:52:93	
 3.34167E+1	 1.38967E-1	 1.18469E-1	-9.22388E-1	 23:28:53:93	
 3.34333E+1	 1.38268E-1	 1.18565E-1	-9.24183E-1	 23:28:54:93	
 3.34500E+1	 1.37439E-1	 1.18996E-1	-9.26290E-1	 23:28:55:93	
 3.34667E+1	 1.36520E-1	 1.19561E-1	-9.28232E-1	 23:28:56:93	
 3.34833E+1	 1.35816E-1	 1.20259E-1	-9.29789E-1	 23:28:57:93	
 3.35000E+1	 1.35121E-1	 1.20694E-1	-9.31269E-1	 23:28:58:93	
 3.35167E+1	 1.34521E-1	 1.20754E-1	-9.32944E-1	 23:28:59:93	
 3.35333E+1	 1.33924E-1	 1.20512E-1	-9.34344E-1	 23:29:00:93	
 3.35500E+1	 1.33678E-1	 1.20055E-1	-9.35561E-1	 23:29:01:93	
 3.35667E+1	 1.33925E-1	 1.19760E-1	-9.36967E-1	 23:29:02:93	
 3.35833E+1	 1.34475E-1	 1.19705E-1	-9.38291E-1	 23:29:03:93	
 3.36000E+1	 1.35116E-1	 1.19804E-1	-9.39494E-1	 23:29:04:93	
 3.36167E+1	 1.35372E-1	 1.20051E-1	-9.40905E-1	 23:29:05:93	
 3.36333E+1	 1.35083E-1	 1.20280E-1	-9.42172E-1	 23:29:06:93	
 3.36500E+1	 1.34435E-1	 1.20454E-1	-9.43293E-1	 23:29:07:93	
 3.36667E+1	 1.33587E-1	 1.20598E-1	-9.44453E-1	 23:29:08:93	
 3.36833E+1	 1.33069E-1	 1.20779E-1	-9.45320E-1	 23:29:09:93	
 3.37000E+1	 1.32711E-1	 1.20761E-1	-9.46011E-1	 23:29:10:93	
 3.37167E+1	 1.32423E-1	 1.20342E-1	-9.46666E-1	 23:29:11:93	
 3.37333E+1	 1.32031E-1	 1.19701E-1	-9.47009E-1	 23:29:12:93	
 3.37500E+1	 1.31716E-1	 1.18941E-1	-9.47049E-1	 23:29:13:93	
 3.37667E+1	 1.31677E-1	 1.18657E-1	-9.46890E-1	 23:29:14:93	
 3.37833E+1	 1.32134E-1	 1.19028E-1	-9.46588E-1	 23:29:15:93	
 3.38000E+1	 1.32961E-1	 1.19626E-1	-9.46307E-1	 23:29:16:93	
 3.38167E+1	 1.33676E-1	 1.20391E-1	-9.45952E-1	 23:29:17:93	
 3.38333E+1	 1.34253E-1	 1.21115E-1	-9.45125E-1	 23:29:18:93	
 3.38500E+1	 1.34441E-1	 1.21906E-1	-9.44142E-1	 23:29:19:93	
 3.38667E+1	 1.34187E-1	 1.22417E-1	-9.43025E-1	 23:29:20:93	
 3.38833E+1	 1.33662E-1	 1.22594E-1	-9.41654E-1	 23:29:21:93	
 3.39000E+1	 1.33103E-1	 1.22600E-1	-9.40449E-1	 23:29:22:93	
 3.39167E+1	 1.32825E-1	 1.22776E-1	-9.39248E-1	 23:29:23:93	
 3.39333E+1	 1.32764E-1	 1.23138E-1	-9.37669E-1	 23:29:24:93	
 3.39500E+1	 1.32761E-1	 1.23550E-1	-9.36138E-1	 23:29:25:93	
 3.39667E+1	 1.32546E-1	 1.23503E-1	-9.34682E-1	 23:29:26:93	
 3.39833E+1	 1.31948E-1	 1.22848E-1	-9.33083E-1	 23:29:27:93	
 3.40000E+1	 1.30643E-1	 1.21989E-1	-9.31804E-1	 23:29:28:93	
 3.40167E+1	 1.29431E-1	 1.21213E-1	-9.30736E-1	 23:29:29:93	
 3.40333E+1	 1.28489E-1	 1.20719E-1	-9.29522E-1	 23:29:30:93	
 3.40500E+1	 1.28106E-1	 1.20352E-1	-9.28471E-1	 23:29:31:93	
 3.40667E+1	 1.28216E-1	 1.20044E-1	-9.27766E-1	 23:29:32:93	
 3.40833E+1	 1.28558E-1	 1.19659E-1	-9.27306E-1	 23:29:33:93	
 3.41000E+1	 1.28912E-1	 1.19186E-1	-9.27065E-1	 23:29:34:93	
 3.41167E+1	 1.29019E-1	 1.18590E-1	-9.27107E-1	 23:29:35:93	
 3.41333E+1	 1.29023E-1	 1.18214E-1	-9.27388E-1	 23:29:36:93	
 3.41500E+1	 1.29179E-1	 1.18259E-1	-9.28126E-1	 23:29:37:93	
 3.41667E+1	 1.29622E-1	 1.18620E-1	-9.29010E-1	 23:29:38:93	
 3.41833E+1	 1.30053E-1	 1.19186E-1	-9.30146E-1	 23:29:39:93	
 3.42000E+1	 1.30390E-1	 1.19551E-1	-9.31856E-1	 23:29:40:93	
 3.42167E+1	 1.30424E-1	 1.19756E-1	-9.33690E-1	 23:29:41:93	
 3.42333E+1	 1.30105E-1	 1.19775E-1	-9.36135E-1	 23:29:42:93	
 3.42500E+1	 1.29425E-1	 1.19462E-1	-9.39105E-1	 23:29:43:93	
 3.42667E+1	 1.28536E-1	 1.18838E-1	-9.41849E-1	 23:29:44:93	
 3.42833E+1	 1.27747E-1	 1.17992E-1	-9.44523E-1	 23:29:45:93	
 3.43000E+1	 1.27063E-1	 1.17461E-1	-9.47826E-1	 23:29:46:93	
 3.43167E+1	 1.26667E-1	 1.17413E-1	-9.50936E-1	 23:29:47:93	
 3.43333E+1	 1.26493E-1	 1.17750E-1	-9.54438E-1	 23:29:48:93	
 3.43500E+1	 1.26480E-1	 1.18266E-1	-9.58472E-1	 23:29:49:93	
 3.43667E+1	 1.26712E-1	 1.18574E-1	-9.61982E-1	 23:29:50:93	
 3.43833E+1	 1.27128E-1	 1.18535E-1	-9.65147E-1	 23:29:51:93	
 3.44000E+1	 1.27613E-1	 1.18166E-1	-9.68162E-1	 23:29:52:93	
 3.44167E+1	 1.27822E-1	 1.17572E-1	-9.71780E-1	 23:29:53:93	
 3.44333E+1	 1.27573E-1	 1.17275E-1	-9.74820E-1	 23:29:54:93	
 3.44500E+1	 1.26880E-1	 1.17496E-1	-9.78221E-1	 23:29:55:93	
 3.44667E+1	 1.26079E-1	 1.17838E-1	-9.81866E-1	 23:29:56:93	
 3.44833E+1	 1.25525E-1	 1.17918E-1	-9.84803E-1	 23:29:57:93	
 3.45000E+1	 1.25217E-1	 1.17634E-1	-9.87421E-1	 23:29:58:93	
 3.45167E+1	 1.25101E-1	 1.17125E-1	-9.90289E-1	 23:29:59:93	
 3.45333E+1	 1.25005E-1	 1.16818E-1	-9.92736E-1	 23:30:00:93	
 3.45500E+1	 1.24863E-1	 1.16833E-1	-9.95037E-1	 23:30:01:93	
 3.45667E+1	 1.24564E-1	 1.16975E-1	-9.97750E-1	 23:30:02:93	
 3.45833E+1	 1.24213E-1	 1.16906E-1	-1.00003E+0	 23:30:03:93	
 3.46000E+1	 1.23859E-1	 1.16391E-1	-1.00191E+0	 23:30:04:93	
 3.46167E+1	 1.23748E-1	 1.15257E-1	-1.00391E+0	 23:30:05:93	
 3.46333E+1	 1.23969E-1	 1.14175E-1	-1.00555E+0	 23:30:06:93	
 3.46500E+1	 1.24113E-1	 1.13856E-1	-1.00698E+0	 23:30:07:93	
 3.46667E+1	 1.23986E-1	 1.14396E-1	-1.00845E+0	 23:30:08:93	
 3.46833E+1	 1.23732E-1	 1.15505E-1	-1.01017E+0	 23:30:09:93	
 3.47000E+1	 1.23555E-1	 1.16339E-1	-1.01146E+0	 23:30:10:93	
 3.47167E+1	 1.23581E-1	 1.16690E-1	-1.01269E+0	 23:30:11:93	
 3.47333E+1	 1.23653E-1	 1.16391E-1	-1.01392E+0	 23:30:12:93	
 3.47500E+1	 1.23371E-1	 1.15777E-1	-1.01493E+0	 23:30:13:93	
 3.47667E+1	 1.22684E-1	 1.15359E-1	-1.01586E+0	 23:30:14:93	
 3.47833E+1	 1.22109E-1	 1.15200E-1	-1.01690E+0	 23:30:15:93	
 3.48000E+1	 1.21897E-1	 1.15210E-1	-1.01778E+0	 23:30:16:93	
 3.48167E+1	 1.22188E-1	 1.15161E-1	-1.01860E+0	 23:30:17:93	
 3.48333E+1	 1.22806E-1	 1.14874E-1	-1.01958E+0	 23:30:18:93	
 3.48500E+1	 1.23186E-1	 1.14354E-1	-1.02045E+0	 23:30:19:93	
 3.48667E+1	 1.23062E-1	 1.14089E-1	-1.02122E+0	 23:30:20:93	
 3.48833E+1	 1.22498E-1	 1.14335E-1	-1.02219E+0	 23:30:21:93	
 3.49000E+1	 1.21634E-1	 1.14805E-1	-1.02308E+0	 23:30:22:93	
 3.49167E+1	 1.20888E-1	 1.15183E-1	-1.02379E+0	 23:30:23:93	
 3.49333E+1	 1.20335E-1	 1.15189E-1	-1.02452E+0	 23:30:24:93	
 3.49500E+1	 1.20020E-1	 1.14937E-1	-1.02526E+0	 23:30:25:93	
 3.49667E+1	 1.19743E-1	 1.14835E-1	-1.02611E+0	 23:30:26:93	
 3.49833E+1	 1.19408E-1	 1.15168E-1	-1.02737E+0	 23:30:27:93	
 3.50000E+1	 1.18850E-1	 1.15764E-1	-1.02872E+0	 23:30:28:93	
 3.50167E+1	 1.18297E-1	 1.16397E-1	-1.02967E+0	 23:30:29:93	
 3.50333E+1	 1.17841E-1	 1.16443E-1	-1.03038E+0	 23:30:30:93	
 3.50500E+1	 1.17626E-1	 1.15587E-1	-1.03112E+0	 23:30:31:93	
 3.50667E+1	 1.17495E-1	 1.14350E-1	-1.03177E+0	 23:30:32:93	
 3.50833E+1	 1.17112E-1	 1.12804E-1	-1.03256E+0	 23:30:33:93	
 3.51000E+1	 1.16104E-1	 1.11781E-1	-1.03350E+0	 23:30:34:93	
 3.51167E+1	 1.14915E-1	 1.11229E-1	-1.03430E+0	 23:30:35:93	
 3.51333E+1	 1.13533E-1	 1.11185E-1	-1.03500E+0	 23:30:36:93	
 3.51500E+1	 1.12964E-1	 1.11512E-1	-1.03573E+0	 23:30:37:93	
 3.51667E+1	 1.13285E-1	 1.12000E-1	-1.03627E+0	 23:30:38:93	
 3.51833E+1	 1.14156E-1	 1.12679E-1	-1.03669E+0	 23:30:39:93	
 3.52000E+1	 1.15340E-1	 1.13428E-1	-1.03721E+0	 23:30:40:93	
 3.52167E+1	 1.16157E-1	 1.14370E-1	-1.03772E+0	 23:30:41:93	
 3.52333E+1	 1.16510E-1	 1.15140E-1	-1.03832E+0	 23:30:42:93	
 3.52500E+1	 1.16287E-1	 1.15572E-1	-1.03917E+0	 23:30:43:93	
 3.52667E+1	 1.15574E-1	 1.15300E-1	-1.03989E+0	 23:30:44:93	
 3.52833E+1	 1.14927E-1	 1.14222E-1	-1.04045E+0	 23:30:45:93	
 3.53000E+1	 1.14579E-1	 1.13131E-1	-1.04093E+0	 23:30:46:93	
 3.53167E+1	 1.14703E-1	 1.12654E-1	-1.04150E+0	 23:30:47:93	
 3.53333E+1	 1.15053E-1	 1.12969E-1	-1.04205E+0	 23:30:48:93	
 3.53500E+1	 1.15263E-1	 1.13871E-1	-1.04262E+0	 23:30:49:93	
 3.53667E+1	 1.15380E-1	 1.14749E-1	-1.04332E+0	 23:30:50:93	
 3.53833E+1	 1.15498E-1	 1.15666E-1	-1.04390E+0	 23:30:51:93	
 3.54000E+1	 1.15878E-1	 1.16335E-1	-1.04435E+0	 23:30:52:93	
 3.54167E+1	 1.16297E-1	 1.16617E-1	-1.04471E+0	 23:30:53:93	
 3.54333E+1	 1.16737E-1	 1.16500E-1	-1.04483E+0	 23:30:54:93	
 3.54500E+1	 1.17124E-1	 1.16090E-1	-1.04494E+0	 23:30:55:93	
 3.54667E+1	 1.17624E-1	 1.15833E-1	-1.04534E+0	 23:30:56:93	
 3.54833E+1	 1.18038E-1	 1.15956E-1	-1.04595E+0	 23:30:57:93	
 3.55000E+1	 1.18325E-1	 1.16406E-1	-1.04666E+0	 23:30:58:93	
 3.55167E+1	 1.18449E-1	 1.16781E-1	-1.04743E+0	 23:30:59:93	
 3.55333E+1	 1.18622E-1	 1.16631E-1	-1.04798E+0	 23:31:00:93	
 3.55500E+1	 1.19025E-1	 1.15819E-1	-1.04833E+0	 23:31:01:93	
 3.55667E+1	 1.19648E-1	 1.14843E-1	-1.04849E+0	 23:31:02:93	
 3.55833E+1	 1.20134E-1	 1.13826E-1	-1.04836E+0	 23:31:03:93	
 3.56000E+1	 1.20446E-1	 1.13315E-1	-1.04806E+0	 23:31:04:93	
 3.56167E+1	 1.20473E-1	 1.13561E-1	-1.04778E+0	 23:31:05:93	
 3.56333E+1	 1.20340E-1	 1.14316E-1	-1.04763E+0	 23:31:06:93	
 3.56500E+1	 1.20149E-1	 1.15444E-1	-1.04767E+0	 23:31:07:93	
 3.56667E+1	 1.19780E-1	 1.16391E-1	-1.04772E+0	 23:31:08:93	
 3.56833E+1	 1.19305E-1	 1.17103E-1	-1.04765E+0	 23:31:09:93	
 3.57000E+1	 1.18707E-1	 1.17458E-1	-1.04750E+0	 23:31:10:93	
 3.57167E+1	 1.18288E-1	 1.17592E-1	-1.04724E+0	 23:31:11:93	
 3.57333E+1	 1.18177E-1	 1.17648E-1	-1.04681E+0	 23:31:12:93	
 3.57500E+1	 1.18440E-1	 1.17647E-1	-1.04636E+0	 23:31:13:93	
 3.57667E+1	 1.18995E-1	 1.17604E-1	-1.04593E+0	 23:31:14:93	
 3.57833E+1	 1.19466E-1	 1.17509E-1	-1.04538E+0	 23:31:15:93	
 3.58000E+1	 1.19733E-1	 1.17251E-1	-1.04485E+0	 23:31:16:93	
 3.58167E+1	 1.19718E-1	 1.16678E-1	-1.04411E+0	 23:31:17:93	
 3.58333E+1	 1.19427E-1	 1.15902E-1	-1.04286E+0	 23:31:18:93	
 3.58500E+1	 1.19005E-1	 1.15269E-1	-1.04146E+0	 23:31:19:93	
 3.58667E+1	 1.18333E-1	 1.15030E-1	-1.04005E+0	 23:31:20:93	
 3.58833E+1	 1.17607E-1	 1.15118E-1	-1.03826E+0	 23:31:21:93	
 3.59000E+1	 1.16953E-1	 1.15296E-1	-1.03634E+0	 23:31:22:93	
 3.59167E+1	 1.16913E-1	 1.15381E-1	-1.03480E+0	 23:31:23:93	
 3.59333E+1	 1.17642E-1	 1.15131E-1	-1.03344E+0	 23:31:24:93	
 3.59500E+1	 1.18461E-1	 1.14449E-1	-1.03178E+0	 23:31:25:93	
 3.59667E+1	 1.18829E-1	 1.13728E-1	-1.03025E+0	 23:31:26:93	
 3.59833E+1	 1.18369E-1	 1.13027E-1	-1.02882E+0	 23:31:27:93	
 3.60000E+1	 1.17256E-1	 1.12773E-1	-1.02713E+0	 23:31:28:93	
 3.60167E+1	 1.16498E-1	 1.12900E-1	-1.02586E+0	 23:31:29:93	
 3.60333E+1	 1.16227E-1	 1.13122E-1	-1.02490E+0	 23:31:30:93	
 3.60500E+1	 1.16194E-1	 1.13308E-1	-1.02368E+0	 23:31:31:93	
 3.60667E+1	 1.16036E-1	 1.13256E-1	-1.02266E+0	 23:31:32:93	
 3.60833E+1	 1.15679E-1	 1.12819E-1	-1.02174E+0	 23:31:33:93	
 3.61000E+1	 1.15414E-1	 1.12358E-1	-1.02074E+0	 23:31:34:93	
 3.61167E+1	 1.15451E-1	 1.11988E-1	-1.01999E+0	 23:31:35:93	
 3.61333E+1	 1.15664E-1	 1.11943E-1	-1.01946E+0	 23:31:36:93	
 3.61500E+1	 1.15763E-1	 1.12370E-1	-1.01900E+0	 23:31:37:93	
 3.61667E+1	 1.15581E-1	 1.12967E-1	-1.01871E+0	 23:31:38:93	
 3.61833E+1	 1.15083E-1	 1.13686E-1	-1.01861E+0	 23:31:39:93	
 3.62000E+1	 1.14194E-1	 1.13919E-1	-1.01875E+0	 23:31:40:93	
 3.62167E+1	 1.13464E-1	 1.13408E-1	-1.01922E+0	 23:31:41:93	
 3.62333E+1	 1.12819E-1	 1.12362E-1	-1.01977E+0	 23:31:42:93	
 3.62500E+1	 1.12319E-1	 1.10751E-1	-1.02030E+0	 23:31:43:93	
 3.62667E+1	 1.11810E-1	 1.09457E-1	-1.02096E+0	 23:31:44:93	
 3.62833E+1	 1.11415E-1	 1.08460E-1	-1.02160E+0	 23:31:45:93	
 3.63000E+1	 1.10941E-1	 1.08154E-1	-1.02252E+0	 23:31:46:93	
 3.63167E+1	 1.10361E-1	 1.08338E-1	-1.02371E+0	 23:31:47:93	
 3.63333E+1	 1.09560E-1	 1.08626E-1	-1.02478E+0	 23:31:48:93	
 3.63500E+1	 1.08789E-1	 1.08904E-1	-1.02572E+0	 23:31:49:93	
 3.63667E+1	 1.08094E-1	 1.09020E-1	-1.02668E+0	 23:31:50:93	
 3.63833E+1	 1.07729E-1	 1.09078E-1	-1.02750E+0	 23:31:51:93	
 3.64000E+1	 1.07540E-1	 1.09180E-1	-1.02835E+0	 23:31:52:93	
 3.64167E+1	 1.07383E-1	 1.09500E-1	-1.02942E+0	 23:31:53:93	
 3.64333E+1	 1.07122E-1	 1.09928E-1	-1.03035E+0	 23:31:54:93	
 3.64500E+1	 1.06745E-1	 1.10516E-1	-1.03106E+0	 23:31:55:93	
 3.64667E+1	 1.06270E-1	 1.10796E-1	-1.03161E+0	 23:31:56:93	
 3.64833E+1	 1.05873E-1	 1.10576E-1	-1.03195E+0	 23:31:57:93	
 3.65000E+1	 1.05615E-1	 1.09896E-1	-1.03187E+0	 23:31:58:93	
 3.65167E+1	 1.05687E-1	 1.08765E-1	-1.03143E+0	 23:31:59:93	
 3.65333E+1	 1.06255E-1	 1.07835E-1	-1.03066E+0	 23:32:00:93	
 3.65500E+1	 1.07254E-1	 1.07542E-1	-1.02984E+0	 23:32:01:93	
 3.65667E+1	 1.08908E-1	 1.08238E-1	-1.02892E+0	 23:32:02:93	
 3.65833E+1	 1.11005E-1	 1.09769E-1	-1.02747E+0	 23:32:03:93	
 3.66000E+1	 1.14297E-1	 1.11001E-1	-1.02581E+0	 23:32:04:93	
 3.66167E+1	 1.18177E-1	 1.11704E-1	-1.02343E+0	 23:32:05:93	
 3.66333E+1	 1.23716E-1	 1.11797E-1	-1.02041E+0	 23:32:06:93	
 3.66500E+1	 1.29365E-1	 1.11676E-1	-1.01756E+0	 23:32:07:93	
 3.66667E+1	 1.36589E-1	 1.11679E-1	-1.01450E+0	 23:32:08:93	
 3.66833E+1	 1.43461E-1	 1.11818E-1	-1.01039E+0	 23:32:09:93	
 3.67000E+1	 1.53101E-1	 1.11722E-1	-1.00631E+0	 23:32:10:93	
 3.67167E+1	 1.62533E-1	 1.11293E-1	-1.00147E+0	 23:32:11:93	
 3.67333E+1	 1.73735E-1	 1.10868E-1	-9.95699E-1	 23:32:12:93	
 3.67500E+1	 1.85860E-1	 1.10792E-1	-9.90389E-1	 23:32:13:93	
 3.67667E+1	 2.01048E-1	 1.11417E-1	-9.85149E-1	 23:32:14:93	
 3.67833E+1	 2.16623E-1	 1.12895E-1	-9.79364E-1	 23:32:15:93	
 3.68000E+1	 2.35677E-1	 1.14585E-1	-9.71964E-1	 23:32:16:93	
 3.68167E+1	 2.54167E-1	 1.16351E-1	-9.64573E-1	 23:32:17:93	
 3.68333E+1	 2.76364E-1	 1.17461E-1	-9.57892E-1	 23:32:18:93	
 3.68500E+1	 2.97248E-1	 1.18086E-1	-9.50551E-1	 23:32:19:93	
 3.68667E+1	 3.22317E-1	 1.18358E-1	-9.44499E-1	 23:32:20:93	
 3.68833E+1	 3.44446E-1	 1.18684E-1	-9.39314E-1	 23:32:21:93	
 3.69000E+1	 3.73339E-1	 1.19247E-1	-9.33776E-1	 23:32:22:93	
 3.69167E+1	 3.98777E-1	 1.19916E-1	-9.29244E-1	 23:32:23:93	
 3.69333E+1	 4.25415E-1	 1.20496E-1	-9.25259E-1	 23:32:24:93	
 3.69500E+1	 4.49994E-1	 1.21227E-1	-9.20893E-1	 23:32:25:93	
 3.69667E+1	 4.76007E-1	 1.22108E-1	-9.17581E-1	 23:32:26:93	
 3.69833E+1	 4.97770E-1	 1.23301E-1	-9.15191E-1	 23:32:27:93	
 3.70000E+1	 5.21277E-1	 1.24170E-1	-9.13130E-1	 23:32:28:93	
 3.70167E+1	 5.42986E-1	 1.24839E-1	-9.12100E-1	 23:32:29:93	
 3.70333E+1	 5.61998E-1	 1.25341E-1	-9.12007E-1	 23:32:30:93	
 3.70500E+1	 5.76205E-1	 1.26007E-1	-9.12936E-1	 23:32:31:93	
 3.70667E+1	 5.89200E-1	 1.26780E-1	-9.14746E-1	 23:32:32:93	
 3.70833E+1	 5.98503E-1	 1.27537E-1	-9.16984E-1	 23:32:33:93	
 3.71000E+1	 6.06237E-1	 1.28025E-1	-9.19892E-1	 23:32:34:93	
 3.71167E+1	 6.10606E-1	 1.28451E-1	-9.24026E-1	 23:32:35:93	
 3.71333E+1	 6.11848E-1	 1.28824E-1	-9.28212E-1	 23:32:36:93	
 3.71500E+1	 6.09640E-1	 1.29025E-1	-9.32702E-1	 23:32:37:93	
 3.71667E+1	 6.03527E-1	 1.28899E-1	-9.38530E-1	 23:32:38:93	
 3.71833E+1	 5.95417E-1	 1.28476E-1	-9.44121E-1	 23:32:39:93	
 3.72000E+1	 5.83408E-1	 1.28100E-1	-9.49846E-1	 23:32:40:93	
 3.72167E+1	 5.70644E-1	 1.27787E-1	-9.57206E-1	 23:32:41:93	
 3.72333E+1	 5.51215E-1	 1.27488E-1	-9.63905E-1	 23:32:42:93	
 3.72500E+1	 5.32193E-1	 1.26934E-1	-9.70243E-1	 23:32:43:93	
 3.72667E+1	 5.10935E-1	 1.26127E-1	-9.77911E-1	 23:32:44:93	
 3.72833E+1	 4.90541E-1	 1.24987E-1	-9.84361E-1	 23:32:45:93	
 3.73000E+1	 4.67438E-1	 1.23867E-1	-9.90983E-1	 23:32:46:93	
 3.73167E+1	 4.46042E-1	 1.22603E-1	-9.97850E-1	 23:32:47:93	
 3.73333E+1	 4.22145E-1	 1.21333E-1	-1.00362E+0	 23:32:48:93	
 3.73500E+1	 4.00375E-1	 1.19703E-1	-1.00875E+0	 23:32:49:93	
 3.73667E+1	 3.76172E-1	 1.18110E-1	-1.01375E+0	 23:32:50:93	
 3.73833E+1	 3.55239E-1	 1.16484E-1	-1.01945E+0	 23:32:51:93	
 3.74000E+1	 3.32519E-1	 1.15503E-1	-1.02399E+0	 23:32:52:93	
 3.74167E+1	 3.13401E-1	 1.15023E-1	-1.02789E+0	 23:32:53:93	
 3.74333E+1	 2.92996E-1	 1.14940E-1	-1.03288E+0	 23:32:54:93	
 3.74500E+1	 2.76096E-1	 1.15003E-1	-1.03679E+0	 23:32:55:93	
 3.74667E+1	 2.56352E-1	 1.14851E-1	-1.04012E+0	 23:32:56:93	
 3.74833E+1	 2.40531E-1	 1.14290E-1	-1.04379E+0	 23:32:57:93	
 3.75000E+1	 2.25704E-1	 1.13418E-1	-1.04666E+0	 23:32:58:93	
 3.75167E+1	 2.13125E-1	 1.12257E-1	-1.04904E+0	 23:32:59:93	
 3.75333E+1	 2.00631E-1	 1.11357E-1	-1.05174E+0	 23:33:00:93	
 3.75500E+1	 1.90134E-1	 1.10796E-1	-1.05411E+0	 23:33:01:93	
 3.75667E+1	 1.79806E-1	 1.10678E-1	-1.05583E+0	 23:33:02:93	
 3.75833E+1	 1.71544E-1	 1.10773E-1	-1.05731E+0	 23:33:03:93	
 3.76000E+1	 1.63500E-1	 1.10715E-1	-1.05828E+0	 23:33:04:93	
 3.76167E+1	 1.56802E-1	 1.10299E-1	-1.05907E+0	 23:33:05:93	
 3.76333E+1	 1.49846E-1	 1.09734E-1	-1.06012E+0	 23:33:06:93	
 3.76500E+1	 1.44236E-1	 1.09129E-1	-1.06117E+0	 23:33:07:93	
 3.76667E+1	 1.38899E-1	 1.08961E-1	-1.06197E+0	 23:33:08:93	
 3.76833E+1	 1.35102E-1	 1.09388E-1	-1.06255E+0	 23:33:09:93	
 3.77000E+1	 1.31627E-1	 1.10089E-1	-1.06308E+0	 23:33:10:93	
 3.77167E+1	 1.28510E-1	 1.10913E-1	-1.06346E+0	 23:33:11:93	
 3.77333E+1	 1.25736E-1	 1.11130E-1	-1.06383E+0	 23:33:12:93	
 3.77500E+1	 1.23757E-1	 1.10665E-1	-1.06439E+0	 23:33:13:93	
 3.77667E+1	 1.22234E-1	 1.09949E-1	-1.06500E+0	 23:33:14:93	
 3.77833E+1	 1.21300E-1	 1.09180E-1	-1.06565E+0	 23:33:15:93	
 3.78000E+1	 1.20359E-1	 1.08782E-1	-1.06646E+0	 23:33:16:93	
 3.78167E+1	 1.19268E-1	 1.08748E-1	-1.06710E+0	 23:33:17:93	
 3.78333E+1	 1.17589E-1	 1.08879E-1	-1.06770E+0	 23:33:18:93	
 3.78500E+1	 1.15943E-1	 1.08944E-1	-1.06821E+0	 23:33:19:93	
 3.78667E+1	 1.14951E-1	 1.08725E-1	-1.06849E+0	 23:33:20:93	
 3.78833E+1	 1.14884E-1	 1.08246E-1	-1.06861E+0	 23:33:21:93	
 3.79000E+1	 1.15323E-1	 1.07879E-1	-1.06862E+0	 23:33:22:93	
 3.79167E+1	 1.15513E-1	 1.07811E-1	-1.06857E+0	 23:33:23:93	
 3.79333E+1	 1.15127E-1	 1.07972E-1	-1.06849E+0	 23:33:24:93	
 3.79500E+1	 1.14317E-1	 1.08320E-1	-1.06838E+0	 23:33:25:93	
 3.79667E+1	 1.13644E-1	 1.08552E-1	-1.06830E+0	 23:33:26:93	
 3.79833E+1	 1.13400E-1	 1.08685E-1	-1.06827E+0	 23:33:27:93	
 3.80000E+1	 1.13315E-1	 1.08636E-1	-1.06826E+0	 23:33:28:93	
 3.80167E+1	 1.13038E-1	 1.08170E-1	-1.06817E+0	 23:33:29:93	
 3.80333E+1	 1.12427E-1	 1.07387E-1	-1.06794E+0	 23:33:30:93	
 3.80500E+1	 1.11832E-1	 1.06310E-1	-1.06762E+0	 23:33:31:93	
 3.80667E+1	 1.11519E-1	 1.05922E-1	-1.06724E+0	 23:33:32:93	
 3.80833E+1	 1.11507E-1	 1.06429E-1	-1.06708E+0	 23:33:33:93	
 3.81000E+1	 1.11693E-1	 1.07336E-1	-1.06714E+0	 23:33:34:93	
 3.81167E+1	 1.11851E-1	 1.08339E-1	-1.06732E+0	 23:33:35:93	
 3.81333E+1	 1.11828E-1	 1.08764E-1	-1.06745E+0	 23:33:36:93	
 3.81500E+1	 1.11537E-1	 1.08434E-1	-1.06753E+0	 23:33:37:93	
 3.81667E+1	 1.10805E-1	 1.07594E-1	-1.06761E+0	 23:33:38:93	
 3.81833E+1	 1.09970E-1	 1.06322E-1	-1.06772E+0	 23:33:39:93	
 3.82000E+1	 1.09149E-1	 1.05486E-1	-1.06779E+0	 23:33:40:93	
 3.82167E+1	 1.08711E-1	 1.05252E-1	-1.06776E+0	 23:33:41:93	
 3.82333E+1	 1.08603E-1	 1.05536E-1	-1.06757E+0	 23:33:42:93	
 3.82500E+1	 1.08885E-1	 1.06246E-1	-1.06739E+0	 23:33:43:93	
 3.82667E+1	 1.09470E-1	 1.06787E-1	-1.06732E+0	 23:33:44:93	
 3.82833E+1	 1.10075E-1	 1.07145E-1	-1.06734E+0	 23:33:45:93	
 3.83000E+1	 1.10613E-1	 1.07380E-1	-1.06743E+0	 23:33:46:93	
 3.83167E+1	 1.10792E-1	 1.07594E-1	-1.06758E+0	 23:33:47:93	
 3.83333E+1	 1.10641E-1	 1.07801E-1	-1.06788E+0	 23:33:48:93	
 3.83500E+1	 1.10383E-1	 1.08066E-1	-1.06808E+0	 23:33:49:93	
 3.83667E+1	 1.10207E-1	 1.08421E-1	-1.06803E+0	 23:33:50:93	
 3.83833E+1	 1.10241E-1	 1.09075E-1	-1.06762E+0	 23:33:51:93	
 3.84000E+1	 1.10439E-1	 1.09767E-1	-1.06709E+0	 23:33:52:93	
 3.84167E+1	 1.10625E-1	 1.10356E-1	-1.06655E+0	 23:33:53:93	
 3.84333E+1	 1.10781E-1	 1.10355E-1	-1.06622E+0	 23:33:54:93	
 3.84500E+1	 1.10878E-1	 1.09651E-1	-1.06617E+0	 23:33:55:93	
 3.84667E+1	 1.11037E-1	 1.08886E-1	-1.06618E+0	 23:33:56:93	
 3.84833E+1	 1.11259E-1	 1.08310E-1	-1.06608E+0	 23:33:57:93	
 3.85000E+1	 1.11625E-1	 1.08129E-1	-1.06587E+0	 23:33:58:93	
 3.85167E+1	 1.11772E-1	 1.07992E-1	-1.06566E+0	 23:33:59:93	
 3.85333E+1	 1.11445E-1	 1.07679E-1	-1.06551E+0	 23:34:00:93	
 3.85500E+1	 1.10885E-1	 1.07279E-1	-1.06551E+0	 23:34:01:93	
 3.85667E+1	 1.10290E-1	 1.07112E-1	-1.06562E+0	 23:34:02:93	
 3.85833E+1	 1.10000E-1	 1.07300E-1	-1.06577E+0	 23:34:03:93	
 3.86000E+1	 1.09887E-1	 1.07761E-1	-1.06593E+0	 23:34:04:93	
 3.86167E+1	 1.09676E-1	 1.08401E-1	-1.06597E+0	 23:34:05:93	
 3.86333E+1	 1.09212E-1	 1.08601E-1	-1.06585E+0	 23:34:06:93	
 3.86500E+1	 1.08871E-1	 1.07893E-1	-1.06557E+0	 23:34:07:93	
 3.86667E+1	 1.08975E-1	 1.06668E-1	-1.06527E+0	 23:34:08:93	
 3.86833E+1	 1.09386E-1	 1.05056E-1	-1.06504E+0	 23:34:09:93	
 3.87000E+1	 1.09927E-1	 1.03776E-1	-1.06494E+0	 23:34:10:93	
 3.87167E+1	 1.10200E-1	 1.02745E-1	-1.06506E+0	 23:34:11:93	
 3.87333E+1	 1.10416E-1	 1.02172E-1	-1.06534E+0	 23:34:12:93	
 3.87500E+1	 1.10726E-1	 1.02169E-1	-1.06574E+0	 23:34:13:93	
 3.87667E+1	 1.11213E-1	 1.02689E-1	-1.06597E+0	 23:34:14:93	
 3.87833E+1	 1.11562E-1	 1.03665E-1	-1.06601E+0	 23:34:15:93	
 3.88000E+1	 1.11487E-1	 1.04552E-1	-1.06587E+0	 23:34:16:93	
 3.88167E+1	 1.10773E-1	 1.05521E-1	-1.06564E+0	 23:34:17:93	
 3.88333E+1	 1.09742E-1	 1.06233E-1	-1.06535E+0	 23:34:18:93	
 3.88500E+1	 1.08991E-1	 1.06841E-1	-1.06506E+0	 23:34:19:93	
 3.88667E+1	 1.08683E-1	 1.07346E-1	-1.06510E+0	 23:34:20:93	
 3.88833E+1	 1.08940E-1	 1.07986E-1	-1.06552E+0	 23:34:21:93	
 3.89000E+1	 1.09690E-1	 1.08686E-1	-1.06625E+0	 23:34:22:93	
 3.89167E+1	 1.10493E-1	 1.09664E-1	-1.06727E+0	 23:34:23:93	
 3.89333E+1	 1.11512E-1	 1.10377E-1	-1.06816E+0	 23:34:24:93	
 3.89500E+1	 1.12436E-1	 1.10681E-1	-1.06897E+0	 23:34:25:93	
 3.89667E+1	 1.13135E-1	 1.10516E-1	-1.07004E+0	 23:34:26:93	
 3.89833E+1	 1.13450E-1	 1.10116E-1	-1.07120E+0	 23:34:27:93	
 3.90000E+1	 1.13458E-1	 1.09827E-1	-1.07240E+0	 23:34:28:93	
 3.90167E+1	 1.13275E-1	 1.09604E-1	-1.07396E+0	 23:34:29:93	
 3.90333E+1	 1.12871E-1	 1.09379E-1	-1.07549E+0	 23:34:30:93	
 3.90500E+1	 1.12366E-1	 1.09082E-1	-1.07713E+0	 23:34:31:93	
 3.90667E+1	 1.11723E-1	 1.08840E-1	-1.07944E+0	 23:34:32:93	
 3.90833E+1	 1.11168E-1	 1.08679E-1	-1.08183E+0	 23:34:33:93	
 3.91000E+1	 1.10597E-1	 1.08574E-1	-1.08477E+0	 23:34:34:93	
 3.91167E+1	 1.10106E-1	 1.08402E-1	-1.08824E+0	 23:34:35:93	
 3.91333E+1	 1.09590E-1	 1.08158E-1	-1.09148E+0	 23:34:36:93	
 3.91500E+1	 1.09218E-1	 1.07883E-1	-1.09486E+0	 23:34:37:93	
 3.91667E+1	 1.08994E-1	 1.07783E-1	-1.09873E+0	 23:34:38:93	
 3.91833E+1	 1.08865E-1	 1.07842E-1	-1.10392E+0	 23:34:39:93	
 3.92000E+1	 1.08626E-1	 1.08008E-1	-1.10850E+0	 23:34:40:93	
 3.92167E+1	 1.08379E-1	 1.08291E-1	-1.11366E+0	 23:34:41:93	
 3.92333E+1	 1.08424E-1	 1.08519E-1	-1.11916E+0	 23:34:42:93	
 3.92500E+1	 1.08911E-1	 1.08731E-1	-1.12396E+0	 23:34:43:93	
 3.92667E+1	 1.09777E-1	 1.08931E-1	-1.12862E+0	 23:34:44:93	
 3.92833E+1	 1.10423E-1	 1.09097E-1	-1.13464E+0	 23:34:45:93	
 3.93000E+1	 1.10639E-1	 1.09039E-1	-1.14001E+0	 23:34:46:93	
 3.93167E+1	 1.10362E-1	 1.08618E-1	-1.14585E+0	 23:34:47:93	
 3.93333E+1	 1.09692E-1	 1.08088E-1	-1.15207E+0	 23:34:48:93	
 3.93500E+1	 1.09098E-1	 1.07652E-1	-1.15722E+0	 23:34:49:93	
 3.93667E+1	 1.08695E-1	 1.07680E-1	-1.16202E+0	 23:34:50:93	
 3.93833E+1	 1.08684E-1	 1.08242E-1	-1.16744E+0	 23:34:51:93	
 3.94000E+1	 1.09298E-1	 1.09002E-1	-1.17201E+0	 23:34:52:93	
 3.94167E+1	 1.10123E-1	 1.09580E-1	-1.17594E+0	 23:34:53:93	
 3.94333E+1	 1.11080E-1	 1.09726E-1	-1.17997E+0	 23:34:54:93	
 3.94500E+1	 1.11725E-1	 1.09533E-1	-1.18299E+0	 23:34:55:93	
 3.94667E+1	 1.12024E-1	 1.09299E-1	-1.18517E+0	 23:34:56:93	
 3.94833E+1	 1.11970E-1	 1.09273E-1	-1.18688E+0	 23:34:57:93	
 3.95000E+1	 1.11753E-1	 1.09569E-1	-1.18837E+0	 23:34:58:93	
 3.95167E+1	 1.11679E-1	 1.10147E-1	-1.18914E+0	 23:34:59:93	
 3.95333E+1	 1.11752E-1	 1.10367E-1	-1.18930E+0	 23:35:00:93	
 3.95500E+1	 1.11800E-1	 1.09968E-1	-1.18884E+0	 23:35:01:93	
 3.95667E+1	 1.11745E-1	 1.09268E-1	-1.18779E+0	 23:35:02:93	
 3.95833E+1	 1.11662E-1	 1.08382E-1	-1.18643E+0	 23:35:03:93	
 3.96000E+1	 1.11660E-1	 1.07894E-1	-1.18453E+0	 23:35:04:93	
 3.96167E+1	 1.11807E-1	 1.07810E-1	-1.18255E+0	 23:35:05:93	
 3.96333E+1	 1.12095E-1	 1.07865E-1	-1.18021E+0	 23:35:06:93	
 3.96500E+1	 1.12528E-1	 1.07914E-1	-1.17664E+0	 23:35:07:93	
 3.96667E+1	 1.13163E-1	 1.08038E-1	-1.17276E+0	 23:35:08:93	
 3.96833E+1	 1.13704E-1	 1.08315E-1	-1.16853E+0	 23:35:09:93	
 3.97000E+1	 1.14092E-1	 1.08651E-1	-1.16314E+0	 23:35:10:93	
 3.97167E+1	 1.14345E-1	 1.08933E-1	-1.15834E+0	 23:35:11:93	
 3.97333E+1	 1.14705E-1	 1.08918E-1	-1.15408E+0	 23:35:12:93	
 3.97500E+1	 1.15146E-1	 1.08624E-1	-1.14886E+0	 23:35:13:93	
 3.97667E+1	 1.15417E-1	 1.08430E-1	-1.14389E+0	 23:35:14:93	
 3.97833E+1	 1.15257E-1	 1.08370E-1	-1.13989E+0	 23:35:15:93	
 3.98000E+1	 1.14713E-1	 1.08379E-1	-1.13630E+0	 23:35:16:93	
 3.98167E+1	 1.14218E-1	 1.08411E-1	-1.13237E+0	 23:35:17:93	
 3.98333E+1	 1.14001E-1	 1.08445E-1	-1.12906E+0	 23:35:18:93	
 3.98500E+1	 1.14167E-1	 1.08545E-1	-1.12603E+0	 23:35:19:93	
 3.98667E+1	 1.14559E-1	 1.08733E-1	-1.12225E+0	 23:35:20:93	
 3.98833E+1	 1.14745E-1	 1.09120E-1	-1.11882E+0	 23:35:21:93	
 3.99000E+1	 1.14679E-1	 1.09464E-1	-1.11602E+0	 23:35:22:93	
 3.99167E+1	 1.14559E-1	 1.09580E-1	-1.11303E+0	 23:35:23:93	
 3.99333E+1	 1.14476E-1	 1.09287E-1	-1.11052E+0	 23:35:24:93	
 3.99500E+1	 1.14478E-1	 1.08584E-1	-1.10828E+0	 23:35:25:93	
 3.99667E+1	 1.14463E-1	 1.08070E-1	-1.10499E+0	 23:35:26:93	
 3.99833E+1	 1.14635E-1	 1.07961E-1	-1.10210E+0	 23:35:27:93	
 4.00000E+1	 1.15207E-1	 1.08332E-1	-1.09967E+0	 23:35:28:93	
 4.00167E+1	 1.15971E-1	 1.08995E-1	-1.09731E+0	 23:35:29:93	
 4.00333E+1	 1.16608E-1	 1.09472E-1	-1.09580E+0	 23:35:30:93	
 4.00500E+1	 1.16543E-1	 1.09558E-1	-1.09494E+0	 23:35:31:93	
 4.00667E+1	 1.15723E-1	 1.09153E-1	-1.09432E+0	 23:35:32:93	
 4.00833E+1	 1.14796E-1	 1.08334E-1	-1.09385E+0	 23:35:33:93	
 4.01000E+1	 1.13992E-1	 1.07720E-1	-1.09353E+0	 23:35:34:93	
 4.01167E+1	 1.13698E-1	 1.07499E-1	-1.09333E+0	 23:35:35:93	
 4.01333E+1	 1.13690E-1	 1.07486E-1	-1.09328E+0	 23:35:36:93	
 4.01500E+1	 1.13871E-1	 1.07591E-1	-1.09344E+0	 23:35:37:93	
 4.01667E+1	 1.14714E-1	 1.07849E-1	-1.09378E+0	 23:35:38:93	
 4.01833E+1	 1.16112E-1	 1.08206E-1	-1.09449E+0	 23:35:39:93	
 4.02000E+1	 1.18253E-1	 1.08375E-1	-1.09520E+0	 23:35:40:93	
 4.02167E+1	 1.20320E-1	 1.08235E-1	-1.09590E+0	 23:35:41:93	
 4.02333E+1	 1.22415E-1	 1.07853E-1	-1.09683E+0	 23:35:42:93	
 4.02500E+1	 1.23738E-1	 1.07354E-1	-1.09777E+0	 23:35:43:93	
 4.02667E+1	 1.24581E-1	 1.07048E-1	-1.09882E+0	 23:35:44:93	
 4.02833E+1	 1.24893E-1	 1.07052E-1	-1.10021E+0	 23:35:45:93	
 4.03000E+1	 1.24917E-1	 1.07318E-1	-1.10135E+0	 23:35:46:93	
 4.03167E+1	 1.24861E-1	 1.07793E-1	-1.10217E+0	 23:35:47:93	
 4.03333E+1	 1.24777E-1	 1.08120E-1	-1.10288E+0	 23:35:48:93	
 4.03500E+1	 1.24769E-1	 1.08026E-1	-1.10339E+0	 23:35:49:93	
 4.03667E+1	 1.24898E-1	 1.07367E-1	-1.10383E+0	 23:35:50:93	
 4.03833E+1	 1.25365E-1	 1.05681E-1	-1.10433E+0	 23:35:51:93	
 4.04000E+1	 1.26038E-1	 1.04163E-1	-1.10490E+0	 23:35:52:93	
 4.04167E+1	 1.26441E-1	 1.03016E-1	-1.10525E+0	 23:35:53:93	
 4.04333E+1	 1.26307E-1	 1.02723E-1	-1.10535E+0	 23:35:54:93	
 4.04500E+1	 1.25635E-1	 1.03490E-1	-1.10525E+0	 23:35:55:93	
 4.04667E+1	 1.24528E-1	 1.04751E-1	-1.10502E+0	 23:35:56:93	
 4.04833E+1	 1.23815E-1	 1.06532E-1	-1.10467E+0	 23:35:57:93	
 4.05000E+1	 1.23878E-1	 1.07495E-1	-1.10408E+0	 23:35:58:93	
 4.05167E+1	 1.24481E-1	 1.07852E-1	-1.10345E+0	 23:35:59:93	
 4.05333E+1	 1.25334E-1	 1.08069E-1	-1.10283E+0	 23:36:00:93	
 4.05500E+1	 1.25911E-1	 1.08411E-1	-1.10200E+0	 23:36:01:93	
 4.05667E+1	 1.26249E-1	 1.08714E-1	-1.10119E+0	 23:36:02:93	
 4.05833E+1	 1.26415E-1	 1.08652E-1	-1.10033E+0	 23:36:03:93	
 4.06000E+1	 1.26458E-1	 1.08131E-1	-1.09912E+0	 23:36:04:93	
 4.06167E+1	 1.26393E-1	 1.07252E-1	-1.09795E+0	 23:36:05:93	
 4.06333E+1	 1.26248E-1	 1.06490E-1	-1.09705E+0	 23:36:06:93	
 4.06500E+1	 1.26131E-1	 1.05963E-1	-1.09624E+0	 23:36:07:93	
 4.06667E+1	 1.26075E-1	 1.05899E-1	-1.09565E+0	 23:36:08:93	
 4.06833E+1	 1.26077E-1	 1.06366E-1	-1.09517E+0	 23:36:09:93	
 4.07000E+1	 1.26112E-1	 1.07046E-1	-1.09468E+0	 23:36:10:93	
 4.07167E+1	 1.26106E-1	 1.07862E-1	-1.09402E+0	 23:36:11:93	
 4.07333E+1	 1.25988E-1	 1.08276E-1	-1.09340E+0	 23:36:12:93	
 4.07500E+1	 1.25760E-1	 1.08203E-1	-1.09263E+0	 23:36:13:93	
 4.07667E+1	 1.25480E-1	 1.07731E-1	-1.09180E+0	 23:36:14:93	
 4.07833E+1	 1.25551E-1	 1.07213E-1	-1.09117E+0	 23:36:15:93	
 4.08000E+1	 1.26110E-1	 1.06960E-1	-1.09068E+0	 23:36:16:93	
 4.08167E+1	 1.26929E-1	 1.06973E-1	-1.09019E+0	 23:36:17:93	
 4.08333E+1	 1.27850E-1	 1.07197E-1	-1.08982E+0	 23:36:18:93	
 4.08500E+1	 1.28520E-1	 1.07649E-1	-1.08939E+0	 23:36:19:93	
 4.08667E+1	 1.29177E-1	 1.08084E-1	-1.08890E+0	 23:36:20:93	
 4.08833E+1	 1.29832E-1	 1.08432E-1	-1.08848E+0	 23:36:21:93	
 4.09000E+1	 1.30477E-1	 1.08570E-1	-1.08811E+0	 23:36:22:93	
 4.09167E+1	 1.30641E-1	 1.08540E-1	-1.08769E+0	 23:36:23:93	
 4.09333E+1	 1.30133E-1	 1.08499E-1	-1.08732E+0	 23:36:24:93	
 4.09500E+1	 1.29349E-1	 1.08552E-1	-1.08703E+0	 23:36:25:93	
 4.09667E+1	 1.28474E-1	 1.08667E-1	-1.08682E+0	 23:36:26:93	
 4.09833E+1	 1.28037E-1	 1.08801E-1	-1.08669E+0	 23:36:27:93	
 4.10000E+1	 1.27969E-1	 1.08822E-1	-1.08661E+0	 23:36:28:93	
 4.10167E+1	 1.27929E-1	 1.08745E-1	-1.08649E+0	 23:36:29:93	
 4.10333E+1	 1.27669E-1	 1.08754E-1	-1.08626E+0	 23:36:30:93	
 4.10500E+1	 1.27463E-1	 1.08909E-1	-1.08613E+0	 23:36:31:93	
 4.10667E+1	 1.27522E-1	 1.09063E-1	-1.08612E+0	 23:36:32:93	
 4.10833E+1	 1.27917E-1	 1.09054E-1	-1.08621E+0	 23:36:33:93	
 4.11000E+1	 1.28511E-1	 1.08762E-1	-1.08626E+0	 23:36:34:93	
 4.11167E+1	 1.28665E-1	 1.08155E-1	-1.08624E+0	 23:36:35:93	
 4.11333E+1	 1.28084E-1	 1.07563E-1	-1.08615E+0	 23:36:36:93	
 4.11500E+1	 1.27134E-1	 1.07105E-1	-1.08604E+0	 23:36:37:93	
 4.11667E+1	 1.25811E-1	 1.07069E-1	-1.08593E+0	 23:36:38:93	
 4.11833E+1	 1.25088E-1	 1.07366E-1	-1.08582E+0	 23:36:39:93	
 4.12000E+1	 1.24866E-1	 1.07700E-1	-1.08577E+0	 23:36:40:93	
 4.12167E+1	 1.24860E-1	 1.07934E-1	-1.08574E+0	 23:36:41:93	
 4.12333E+1	 1.24844E-1	 1.07940E-1	-1.08571E+0	 23:36:42:93	
 4.12500E+1	 1.24641E-1	 1.07818E-1	-1.08573E+0	 23:36:43:93	
 4.12667E+1	 1.24350E-1	 1.07664E-1	-1.08586E+0	 23:36:44:93	
 4.12833E+1	 1.24133E-1	 1.07424E-1	-1.08613E+0	 23:36:45:93	
 4.13000E+1	 1.23924E-1	 1.07055E-1	-1.08649E+0	 23:36:46:93	
 4.13167E+1	 1.23691E-1	 1.06524E-1	-1.08669E+0	 23:36:47:93	
 4.13333E+1	 1.23182E-1	 1.06067E-1	-1.08673E+0	 23:36:48:93	
 4.13500E+1	 1.22639E-1	 1.05748E-1	-1.08673E+0	 23:36:49:93	
 4.13667E+1	 1.22139E-1	 1.05572E-1	-1.08675E+0	 23:36:50:93	
 4.13833E+1	 1.21994E-1	 1.05540E-1	-1.08682E+0	 23:36:51:93	
 4.14000E+1	 1.22305E-1	 1.05680E-1	-1.08692E+0	 23:36:52:93	
 4.14167E+1	 1.22888E-1	 1.06058E-1	-1.08702E+0	 23:36:53:93	
 4.14333E+1	 1.23757E-1	 1.06565E-1	-1.08711E+0	 23:36:54:93	
 4.14500E+1	 1.24341E-1	 1.07229E-1	-1.08718E+0	 23:36:55:93	
 4.14667E+1	 1.24564E-1	 1.07754E-1	-1.08718E+0	 23:36:56:93	
 4.14833E+1	 1.24440E-1	 1.08154E-1	-1.08714E+0	 23:36:57:93	
 4.15000E+1	 1.23903E-1	 1.08254E-1	-1.08711E+0	 23:36:58:93	
 4.15167E+1	 1.23116E-1	 1.08061E-1	-1.08715E+0	 23:36:59:93	
 4.15333E+1	 1.22319E-1	 1.07875E-1	-1.08730E+0	 23:37:00:93	
 4.15500E+1	 1.21992E-1	 1.07816E-1	-1.08759E+0	 23:37:01:93	
 4.15667E+1	 1.22220E-1	 1.07874E-1	-1.08792E+0	 23:37:02:93	
 4.15833E+1	 1.22692E-1	 1.07795E-1	-1.08816E+0	 23:37:03:93	
 4.16000E+1	 1.22957E-1	 1.07363E-1	-1.08818E+0	 23:37:04:93	
 4.16167E+1	 1.22668E-1	 1.06528E-1	-1.08794E+0	 23:37:05:93	
 4.16333E+1	 1.21884E-1	 1.05792E-1	-1.08766E+0	 23:37:06:93	
 4.16500E+1	 1.21240E-1	 1.05300E-1	-1.08742E+0	 23:37:07:93	
 4.16667E+1	 1.20823E-1	 1.05207E-1	-1.08722E+0	 23:37:08:93	
 4.16833E+1	 1.20695E-1	 1.05456E-1	-1.08702E+0	 23:37:09:93	
 4.17000E+1	 1.20868E-1	 1.05850E-1	-1.08678E+0	 23:37:10:93	
 4.17167E+1	 1.21326E-1	 1.06455E-1	-1.08647E+0	 23:37:11:93	
 4.17333E+1	 1.22224E-1	 1.06949E-1	-1.08615E+0	 23:37:12:93	
 4.17500E+1	 1.23003E-1	 1.07168E-1	-1.08576E+0	 23:37:13:93	
 4.17667E+1	 1.23425E-1	 1.06841E-1	-1.08516E+0	 23:37:14:93	
 4.17833E+1	 1.23209E-1	 1.05688E-1	-1.08458E+0	 23:37:15:93	
 4.18000E+1	 1.22687E-1	 1.04685E-1	-1.08409E+0	 23:37:16:93	
 4.18167E+1	 1.22265E-1	 1.04128E-1	-1.08366E+0	 23:37:17:93	
 4.18333E+1	 1.21920E-1	 1.04132E-1	-1.08348E+0	 23:37:18:93	
 4.18500E+1	 1.21715E-1	 1.04530E-1	-1.08345E+0	 23:37:19:93	
 4.18667E+1	 1.21639E-1	 1.04863E-1	-1.08341E+0	 23:37:20:93	
 4.18833E+1	 1.21755E-1	 1.05000E-1	-1.08328E+0	 23:37:21:93	
 4.19000E+1	 1.22159E-1	 1.05027E-1	-1.08307E+0	 23:37:22:93	
 4.19167E+1	 1.22453E-1	 1.05098E-1	-1.08282E+0	 23:37:23:93	
 4.19333E+1	 1.22470E-1	 1.05226E-1	-1.08244E+0	 23:37:24:93	
 4.19500E+1	 1.22203E-1	 1.05262E-1	-1.08197E+0	 23:37:25:93	
 4.19667E+1	 1.21714E-1	 1.05009E-1	-1.08130E+0	 23:37:26:93	
 4.19833E+1	 1.21363E-1	 1.04366E-1	-1.08014E+0	 23:37:27:93	
 4.20000E+1	 1.21390E-1	 1.03515E-1	-1.07889E+0	 23:37:28:93	
 4.20167E+1	 1.21746E-1	 1.02578E-1	-1.07768E+0	 23:37:29:93	
 4.20333E+1	 1.22226E-1	 1.01955E-1	-1.07623E+0	 23:37:30:93	
 4.20500E+1	 1.22399E-1	 1.01826E-1	-1.07485E+0	 23:37:31:93	
 4.20667E+1	 1.22102E-1	 1.02339E-1	-1.07362E+0	 23:37:32:93	
 4.20833E+1	 1.21548E-1	 1.03529E-1	-1.07217E+0	 23:37:33:93	
 4.21000E+1	 1.20883E-1	 1.04541E-1	-1.07075E+0	 23:37:34:93	
 4.21167E+1	 1.20616E-1	 1.05019E-1	-1.06944E+0	 23:37:35:93	
 4.21333E+1	 1.20639E-1	 1.04971E-1	-1.06811E+0	 23:37:36:93	
 4.21500E+1	 1.20650E-1	 1.04635E-1	-1.06715E+0	 23:37:37:93	
 4.21667E+1	 1.20451E-1	 1.04275E-1	-1.06647E+0	 23:37:38:93	
 4.21833E+1	 1.20154E-1	 1.03870E-1	-1.06585E+0	 23:37:39:93	
 4.22000E+1	 1.19868E-1	 1.03583E-1	-1.06500E+0	 23:37:40:93	
 4.22167E+1	 1.19777E-1	 1.03551E-1	-1.06407E+0	 23:37:41:93	
 4.22333E+1	 1.19764E-1	 1.03774E-1	-1.06311E+0	 23:37:42:93	
 4.22500E+1	 1.19604E-1	 1.04070E-1	-1.06196E+0	 23:37:43:93	
 4.22667E+1	 1.19246E-1	 1.04132E-1	-1.06105E+0	 23:37:44:93	
 4.22833E+1	 1.19003E-1	 1.03873E-1	-1.06024E+0	 23:37:45:93	
 4.23000E+1	 1.19016E-1	 1.03471E-1	-1.05946E+0	 23:37:46:93	
 4.23167E+1	 1.19284E-1	 1.02976E-1	-1.05885E+0	 23:37:47:93	
 4.23333E+1	 1.19800E-1	 1.02500E-1	-1.05841E+0	 23:37:48:93	
 4.23500E+1	 1.20400E-1	 1.01863E-1	-1.05802E+0	 23:37:49:93	
 4.23667E+1	 1.21179E-1	 1.01387E-1	-1.05770E+0	 23:37:50:93	
 4.23833E+1	 1.21879E-1	 1.01336E-1	-1.05731E+0	 23:37:51:93	
 4.24000E+1	 1.22393E-1	 1.01879E-1	-1.05670E+0	 23:37:52:93	
 4.24167E+1	 1.22345E-1	 1.02902E-1	-1.05606E+0	 23:37:53:93	
 4.24333E+1	 1.21702E-1	 1.03639E-1	-1.05536E+0	 23:37:54:93	
 4.24500E+1	 1.21011E-1	 1.03959E-1	-1.05457E+0	 23:37:55:93	
 4.24667E+1	 1.20487E-1	 1.03726E-1	-1.05381E+0	 23:37:56:93	
 4.24833E+1	 1.20257E-1	 1.03099E-1	-1.05302E+0	 23:37:57:93	
 4.25000E+1	 1.19970E-1	 1.02487E-1	-1.05219E+0	 23:37:58:93	
 4.25167E+1	 1.19496E-1	 1.02075E-1	-1.05114E+0	 23:37:59:93	
 4.25333E+1	 1.19043E-1	 1.02038E-1	-1.05025E+0	 23:38:00:93	
 4.25500E+1	 1.19172E-1	 1.02193E-1	-1.04946E+0	 23:38:01:93	
 4.25667E+1	 1.20057E-1	 1.02177E-1	-1.04880E+0	 23:38:02:93	
 4.25833E+1	 1.21084E-1	 1.01769E-1	-1.04832E+0	 23:38:03:93	
 4.26000E+1	 1.21833E-1	 1.01206E-1	-1.04787E+0	 23:38:04:93	
 4.26167E+1	 1.21924E-1	 1.00799E-1	-1.04718E+0	 23:38:05:93	
 4.26333E+1	 1.21563E-1	 1.00872E-1	-1.04642E+0	 23:38:06:93	
 4.26500E+1	 1.21178E-1	 1.01415E-1	-1.04552E+0	 23:38:07:93	
 4.26667E+1	 1.20780E-1	 1.02010E-1	-1.04454E+0	 23:38:08:93	
 4.26833E+1	 1.20259E-1	 1.02477E-1	-1.04371E+0	 23:38:09:93	
 4.27000E+1	 1.19678E-1	 1.02364E-1	-1.04301E+0	 23:38:10:93	
 4.27167E+1	 1.19411E-1	 1.01711E-1	-1.04230E+0	 23:38:11:93	
 4.27333E+1	 1.19635E-1	 1.01184E-1	-1.04159E+0	 23:38:12:93	
 4.27500E+1	 1.20162E-1	 1.01151E-1	-1.04072E+0	 23:38:13:93	
 4.27667E+1	 1.20759E-1	 1.01724E-1	-1.03959E+0	 23:38:14:93	
 4.27833E+1	 1.21003E-1	 1.02924E-1	-1.03808E+0	 23:38:15:93	
 4.28000E+1	 1.20911E-1	 1.03959E-1	-1.03686E+0	 23:38:16:93	
 4.28167E+1	 1.20625E-1	 1.04701E-1	-1.03593E+0	 23:38:17:93	
 4.28333E+1	 1.20083E-1	 1.04987E-1	-1.03489E+0	 23:38:18:93	
 4.28500E+1	 1.19463E-1	 1.04982E-1	-1.03374E+0	 23:38:19:93	
 4.28667E+1	 1.18740E-1	 1.04795E-1	-1.03257E+0	 23:38:20:93	
 4.28833E+1	 1.18187E-1	 1.04367E-1	-1.03117E+0	 23:38:21:93	
 4.29000E+1	 1.17800E-1	 1.03843E-1	-1.02999E+0	 23:38:22:93	
 4.29167E+1	 1.17688E-1	 1.03231E-1	-1.02900E+0	 23:38:23:93	
 4.29333E+1	 1.17785E-1	 1.02957E-1	-1.02786E+0	 23:38:24:93	
 4.29500E+1	 1.17935E-1	 1.03091E-1	-1.02663E+0	 23:38:25:93	
 4.29667E+1	 1.18049E-1	 1.03225E-1	-1.02524E+0	 23:38:26:93	
 4.29833E+1	 1.18042E-1	 1.02956E-1	-1.02346E+0	 23:38:27:93	
 4.30000E+1	 1.17977E-1	 1.02301E-1	-1.02191E+0	 23:38:28:93	
 4.30167E+1	 1.18001E-1	 1.01494E-1	-1.02060E+0	 23:38:29:93	
 4.30333E+1	 1.18177E-1	 1.01226E-1	-1.01926E+0	 23:38:30:93	
 4.30500E+1	 1.18351E-1	 1.01795E-1	-1.01816E+0	 23:38:31:93	
 4.30667E+1	 1.18369E-1	 1.02941E-1	-1.01721E+0	 23:38:32:93	
 4.30833E+1	 1.18147E-1	 1.04126E-1	-1.01631E+0	 23:38:33:93	
 4.31000E+1	 1.17801E-1	 1.04783E-1	-1.01512E+0	 23:38:34:93	
 4.31167E+1	 1.17554E-1	 1.04993E-1	-1.01412E+0	 23:38:35:93	
 4.31333E+1	 1.17442E-1	 1.05081E-1	-1.01324E+0	 23:38:36:93	
 4.31500E+1	 1.17458E-1	 1.05408E-1	-1.01223E+0	 23:38:37:93	
 4.31667E+1	 1.17664E-1	 1.05934E-1	-1.01134E+0	 23:38:38:93	
 4.31833E+1	 1.18030E-1	 1.06548E-1	-1.01048E+0	 23:38:39:93	
 4.32000E+1	 1.18731E-1	 1.06957E-1	-1.00958E+0	 23:38:40:93	
 4.32167E+1	 1.19453E-1	 1.07169E-1	-1.00880E+0	 23:38:41:93	
 4.32333E+1	 1.20256E-1	 1.07137E-1	-1.00808E+0	 23:38:42:93	
 4.32500E+1	 1.20713E-1	 1.06818E-1	-1.00729E+0	 23:38:43:93	
 4.32667E+1	 1.20854E-1	 1.06204E-1	-1.00673E+0	 23:38:44:93	
 4.32833E+1	 1.20706E-1	 1.05396E-1	-1.00637E+0	 23:38:45:93	
 4.33000E+1	 1.20432E-1	 1.04774E-1	-1.00620E+0	 23:38:46:93	
 4.33167E+1	 1.20328E-1	 1.04434E-1	-1.00620E+0	 23:38:47:93	
 4.33333E+1	 1.20488E-1	 1.04438E-1	-1.00632E+0	 23:38:48:93	
 4.33500E+1	 1.20774E-1	 1.04627E-1	-1.00659E+0	 23:38:49:93	
 4.33667E+1	 1.20974E-1	 1.04649E-1	-1.00692E+0	 23:38:50:93	
 4.33833E+1	 1.20845E-1	 1.04324E-1	-1.00732E+0	 23:38:51:93	
 4.34000E+1	 1.20287E-1	 1.03963E-1	-1.00771E+0	 23:38:52:93	
 4.34167E+1	 1.19584E-1	 1.03779E-1	-1.00818E+0	 23:38:53:93	
 4.34333E+1	 1.18802E-1	 1.03829E-1	-1.00869E+0	 23:38:54:93	
 4.34500E+1	 1.18412E-1	 1.03820E-1	-1.00928E+0	 23:38:55:93	
 4.34667E+1	 1.18588E-1	 1.03489E-1	-1.01030E+0	 23:38:56:93	
 4.34833E+1	 1.19110E-1	 1.02822E-1	-1.01129E+0	 23:38:57:93	
 4.35000E+1	 1.19867E-1	 1.02438E-1	-1.01223E+0	 23:38:58:93	
 4.35167E+1	 1.20178E-1	 1.02652E-1	-1.01338E+0	 23:38:59:93	
 4.35333E+1	 1.19879E-1	 1.03142E-1	-1.01452E+0	 23:39:00:93	
 4.35500E+1	 1.19309E-1	 1.03605E-1	-1.01572E+0	 23:39:01:93	
 4.35667E+1	 1.18716E-1	 1.03774E-1	-1.01734E+0	 23:39:02:93	
 4.35833E+1	 1.18446E-1	 1.03891E-1	-1.01879E+0	 23:39:03:93	
 4.36000E+1	 1.18591E-1	 1.04085E-1	-1.02021E+0	 23:39:04:93	
 4.36167E+1	 1.18873E-1	 1.04170E-1	-1.02172E+0	 23:39:05:93	
 4.36333E+1	 1.19177E-1	 1.03901E-1	-1.02305E+0	 23:39:06:93	
 4.36500E+1	 1.19379E-1	 1.03260E-1	-1.02420E+0	 23:39:07:93	
 4.36667E+1	 1.19475E-1	 1.02783E-1	-1.02519E+0	 23:39:08:93	
 4.36833E+1	 1.19419E-1	 1.02742E-1	-1.02623E+0	 23:39:09:93	
 4.37000E+1	 1.19070E-1	 1.03090E-1	-1.02717E+0	 23:39:10:93	
 4.37167E+1	 1.18660E-1	 1.03461E-1	-1.02814E+0	 23:39:11:93	
 4.37333E+1	 1.18262E-1	 1.03526E-1	-1.02938E+0	 23:39:12:93	
 4.37500E+1	 1.18042E-1	 1.03247E-1	-1.03050E+0	 23:39:13:93	
 4.37667E+1	 1.17969E-1	 1.02882E-1	-1.03151E+0	 23:39:14:93	
 4.37833E+1	 1.18019E-1	 1.02439E-1	-1.03271E+0	 23:39:15:93	
 4.38000E+1	 1.18211E-1	 1.02125E-1	-1.03379E+0	 23:39:16:93	
 4.38167E+1	 1.18467E-1	 1.01818E-1	-1.03474E+0	 23:39:17:93	
 4.38333E+1	 1.18798E-1	 1.01584E-1	-1.03578E+0	 23:39:18:93	
 4.38500E+1	 1.18986E-1	 1.01489E-1	-1.03661E+0	 23:39:19:93	
 4.38667E+1	 1.18880E-1	 1.01572E-1	-1.03726E+0	 23:39:20:93	
 4.38833E+1	 1.18441E-1	 1.01799E-1	-1.03804E+0	 23:39:21:93	
 4.39000E+1	 1.17907E-1	 1.02008E-1	-1.03883E+0	 23:39:22:93	
 4.39167E+1	 1.17629E-1	 1.02229E-1	-1.03956E+0	 23:39:23:93	
RAWstop :

ELUstart :
Volume	Molar mass	I2: VWD 1, Signal A	Integral[%]	I2: VWD 1, Signal B	Integral[%]	I2: RID 1, RI Signal	Integral[%]

 2.24027E+1	 9.69247E+4	 0.00000E+0	 1.00000E+2	 0.00000E+0	 1.00000E+2	 0.00000E+0	 1.00000E+2	
 2.24193E+1	 9.62910E+4	 3.76205E-3	 9.99998E+1	 2.06154E-3	 9.99998E+1	 1.35551E-3	 9.99999E+1	
 2.24358E+1	 9.56598E+4	 8.57349E-3	 9.99990E+1	 3.08413E-3	 9.99993E+1	 2.73585E-3	 9.99997E+1	
 2.24524E+1	 9.50312E+4	 1.28798E-2	 9.99977E+1	 3.94314E-3	 9.99985E+1	 4.73355E-3	 9.99992E+1	
 2.24690E+1	 9.44050E+4	 1.89738E-2	 9.99957E+1	 4.72745E-3	 9.99976E+1	 6.75769E-3	 9.99985E+1	
 2.24855E+1	 9.37814E+4	 2.57065E-2	 9.99930E+1	 6.43626E-3	 9.99965E+1	 8.69778E-3	 9.99975E+1	
 2.25021E+1	 9.31602E+4	 3.29176E-2	 9.99894E+1	 8.07279E-3	 9.99950E+1	 1.12102E-2	 9.99962E+1	
 2.25187E+1	 9.25416E+4	 3.93159E-2	 9.99849E+1	 9.81808E-3	 9.99932E+1	 1.34088E-2	 9.99947E+1	
 2.25352E+1	 9.19254E+4	 4.67380E-2	 9.99796E+1	 1.09354E-2	 9.99910E+1	 1.57367E-2	 9.99928E+1	
 2.25518E+1	 9.13118E+4	 5.35996E-2	 9.99735E+1	 1.18284E-2	 9.99887E+1	 1.90715E-2	 9.99906E+1	
 2.25684E+1	 9.07006E+4	 6.19137E-2	 9.99663E+1	 1.25648E-2	 9.99862E+1	 2.18058E-2	 9.99880E+1	
 2.25849E+1	 9.00920E+4	 6.93200E-2	 9.99583E+1	 1.38469E-2	 9.99834E+1	 2.48611E-2	 9.99851E+1	
 2.26015E+1	 8.94858E+4	 7.75374E-2	 9.99492E+1	 1.55843E-2	 9.99804E+1	 2.80565E-2	 9.99817E+1	
 2.26181E+1	 8.88822E+4	 8.44067E-2	 9.99393E+1	 1.82263E-2	 9.99769E+1	 3.06496E-2	 9.99780E+1	
 2.26346E+1	 8.82811E+4	 9.21592E-2	 9.99284E+1	 2.05544E-2	 9.99729E+1	 3.33024E-2	 9.99740E+1	
 2.26512E+1	 8.76825E+4	 9.90195E-2	 9.99166E+1	 2.31242E-2	 9.99684E+1	 3.71009E-2	 9.99695E+1	
 2.26678E+1	 8.70864E+4	 1.07693E-1	 9.99039E+1	 2.52803E-2	 9.99634E+1	 4.11072E-2	 9.99646E+1	
 2.26843E+1	 8.64928E+4	 1.15641E-1	 9.98901E+1	 2.81762E-2	 9.99579E+1	 4.47190E-2	 9.99592E+1	
 2.27009E+1	 8.59017E+4	 1.25704E-1	 9.98753E+1	 3.09444E-2	 9.99518E+1	 4.85615E-2	 9.99533E+1	
 2.27175E+1	 8.53132E+4	 1.34725E-1	 9.98593E+1	 3.45948E-2	 9.99451E+1	 5.33763E-2	 9.99468E+1	
 2.27340E+1	 8.47272E+4	 1.46704E-1	 9.98419E+1	 3.83591E-2	 9.99376E+1	 5.76100E-2	 9.99398E+1	
 2.27506E+1	 8.41436E+4	 1.56347E-1	 9.98233E+1	 4.21156E-2	 9.99293E+1	 6.17319E-2	 9.99322E+1	
 2.27672E+1	 8.35626E+4	 1.65865E-1	 9.98035E+1	 4.52515E-2	 9.99203E+1	 6.78800E-2	 9.99240E+1	
 2.27838E+1	 8.29842E+4	 1.74281E-1	 9.97825E+1	 4.84791E-2	 9.99106E+1	 7.28442E-2	 9.99151E+1	
 2.28003E+1	 8.24082E+4	 1.83809E-1	 9.97605E+1	 5.12545E-2	 9.99004E+1	 7.74186E-2	 9.99056E+1	
 2.28169E+1	 8.18348E+4	 1.92634E-1	 9.97373E+1	 5.42793E-2	 9.98895E+1	 8.30801E-2	 9.98955E+1	
 2.28335E+1	 8.12639E+4	 2.02919E-1	 9.97130E+1	 5.69908E-2	 9.98780E+1	 8.81810E-2	 9.98847E+1	
 2.28500E+1	 8.06955E+4	 2.11876E-1	 9.96874E+1	 6.02589E-2	 9.98659E+1	 9.34187E-2	 9.98732E+1	
 2.28666E+1	 8.01296E+4	 2.22115E-1	 9.96607E+1	 6.33849E-2	 9.98532E+1	 1.00115E-1	 9.98609E+1	
 2.28832E+1	 7.95663E+4	 2.32525E-1	 9.96327E+1	 6.81071E-2	 9.98397E+1	 1.06211E-1	 9.98479E+1	
 2.28997E+1	 7.90054E+4	 2.42730E-1	 9.96035E+1	 7.25730E-2	 9.98252E+1	 1.12074E-1	 9.98341E+1	
 2.29163E+1	 7.84471E+4	 2.51889E-1	 9.95730E+1	 7.74451E-2	 9.98097E+1	 1.19501E-1	 9.98195E+1	
 2.29329E+1	 7.78914E+4	 2.62208E-1	 9.95414E+1	 8.18438E-2	 9.97933E+1	 1.26411E-1	 9.98039E+1	
 2.29494E+1	 7.73381E+4	 2.71923E-1	 9.95085E+1	 8.68349E-2	 9.97759E+1	 1.32903E-1	 9.97875E+1	
 2.29660E+1	 7.67874E+4	 2.83058E-1	 9.94743E+1	 9.14598E-2	 9.97575E+1	 1.39940E-1	 9.97702E+1	
 2.29826E+1	 7.62392E+4	 2.94464E-1	 9.94388E+1	 9.78449E-2	 9.97380E+1	 1.49199E-1	 9.97520E+1	
 2.29991E+1	 7.56935E+4	 3.05474E-1	 9.94019E+1	 1.03911E-1	 9.97173E+1	 1.58630E-1	 9.97325E+1	
 2.30157E+1	 7.51503E+4	 3.15065E-1	 9.93637E+1	 1.10275E-1	 9.96952E+1	 1.67141E-1	 9.97119E+1	
 2.30323E+1	 7.46097E+4	 3.25520E-1	 9.93242E+1	 1.15988E-1	 9.96719E+1	 1.76867E-1	 9.96901E+1	
 2.30488E+1	 7.40716E+4	 3.35044E-1	 9.92836E+1	 1.21912E-1	 9.96474E+1	 1.85944E-1	 9.96672E+1	
 2.30654E+1	 7.35360E+4	 3.45213E-1	 9.92417E+1	 1.26885E-1	 9.96217E+1	 1.94773E-1	 9.96431E+1	
 2.30820E+1	 7.30029E+4	 3.55466E-1	 9.91986E+1	 1.32704E-1	 9.95950E+1	 2.05482E-1	 9.96178E+1	
 2.30985E+1	 7.24724E+4	 3.65288E-1	 9.91542E+1	 1.38183E-1	 9.95671E+1	 2.15517E-1	 9.95912E+1	
 2.31151E+1	 7.19443E+4	 3.73946E-1	 9.91087E+1	 1.44040E-1	 9.95380E+1	 2.25000E-1	 9.95633E+1	
 2.31317E+1	 7.14188E+4	 3.83368E-1	 9.90621E+1	 1.50089E-1	 9.95077E+1	 2.36506E-1	 9.95341E+1	
 2.31482E+1	 7.08959E+4	 3.92079E-1	 9.90144E+1	 1.57356E-1	 9.94760E+1	 2.47368E-1	 9.95036E+1	
 2.31648E+1	 7.03754E+4	 4.01359E-1	 9.89655E+1	 1.64340E-1	 9.94429E+1	 2.57474E-1	 9.94716E+1	
 2.31814E+1	 6.98574E+4	 4.11347E-1	 9.89155E+1	 1.72931E-1	 9.94082E+1	 2.70115E-1	 9.94383E+1	
 2.31979E+1	 6.93420E+4	 4.21447E-1	 9.88643E+1	 1.80982E-1	 9.93717E+1	 2.82442E-1	 9.94033E+1	
 2.32145E+1	 6.88291E+4	 4.30900E-1	 9.88118E+1	 1.88523E-1	 9.93336E+1	 2.93502E-1	 9.93669E+1	
 2.32311E+1	 6.83187E+4	 4.40985E-1	 9.87581E+1	 1.95562E-1	 9.92941E+1	 3.08329E-1	 9.93288E+1	
 2.32476E+1	 6.78108E+4	 4.51047E-1	 9.87032E+1	 2.02892E-1	 9.92530E+1	 3.22449E-1	 9.92890E+1	
 2.32642E+1	 6.73054E+4	 4.61898E-1	 9.86470E+1	 2.10177E-1	 9.92105E+1	 3.34449E-1	 9.92474E+1	
 2.32808E+1	 6.68026E+4	 4.72344E-1	 9.85895E+1	 2.18310E-1	 9.91663E+1	 3.46906E-1	 9.92043E+1	
 2.32974E+1	 6.63022E+4	 4.83062E-1	 9.85307E+1	 2.26782E-1	 9.91205E+1	 3.62002E-1	 9.91595E+1	
 2.33139E+1	 6.58044E+4	 4.93010E-1	 9.84706E+1	 2.36368E-1	 9.90727E+1	 3.76373E-1	 9.91128E+1	
 2.33305E+1	 6.53090E+4	 5.02854E-1	 9.84093E+1	 2.45907E-1	 9.90231E+1	 3.89411E-1	 9.90644E+1	
 2.33471E+1	 6.48162E+4	 5.12169E-1	 9.83469E+1	 2.56000E-1	 9.89714E+1	 4.07511E-1	 9.90140E+1	
 2.33636E+1	 6.43259E+4	 5.21726E-1	 9.82832E+1	 2.65650E-1	 9.89176E+1	 4.25251E-1	 9.89613E+1	
 2.33802E+1	 6.38381E+4	 5.31047E-1	 9.82184E+1	 2.75323E-1	 9.88619E+1	 4.40150E-1	 9.89066E+1	
 2.33968E+1	 6.33527E+4	 5.40864E-1	 9.81524E+1	 2.84661E-1	 9.88042E+1	 4.58167E-1	 9.88498E+1	
 2.34133E+1	 6.28699E+4	 5.51668E-1	 9.80852E+1	 2.94946E-1	 9.87445E+1	 4.75684E-1	 9.87907E+1	
 2.34299E+1	 6.23896E+4	 5.62311E-1	 9.80166E+1	 3.05336E-1	 9.86826E+1	 4.93121E-1	 9.87295E+1	
 2.34465E+1	 6.19118E+4	 5.72372E-1	 9.79468E+1	 3.15055E-1	 9.86187E+1	 5.13440E-1	 9.86658E+1	
 2.34630E+1	 6.14364E+4	 5.82790E-1	 9.78757E+1	 3.24839E-1	 9.85528E+1	 5.32317E-1	 9.85997E+1	
 2.34796E+1	 6.09636E+4	 5.93395E-1	 9.78033E+1	 3.34884E-1	 9.84848E+1	 5.49307E-1	 9.85313E+1	
 2.34962E+1	 6.04932E+4	 6.04362E-1	 9.77296E+1	 3.45156E-1	 9.84148E+1	 5.69407E-1	 9.84605E+1	
 2.35127E+1	 6.00253E+4	 6.15409E-1	 9.76545E+1	 3.55979E-1	 9.83425E+1	 5.91602E-1	 9.83871E+1	
 2.35293E+1	 5.95599E+4	 6.26657E-1	 9.75780E+1	 3.67303E-1	 9.82680E+1	 6.11662E-1	 9.83110E+1	
 2.35459E+1	 5.90970E+4	 6.37937E-1	 9.75002E+1	 3.79098E-1	 9.81911E+1	 6.33045E-1	 9.82323E+1	
 2.35624E+1	 5.86366E+4	 6.49293E-1	 9.74209E+1	 3.90897E-1	 9.81118E+1	 6.55003E-1	 9.81509E+1	
 2.35790E+1	 5.81786E+4	 6.60845E-1	 9.73403E+1	 4.02612E-1	 9.80301E+1	 6.74432E-1	 9.80668E+1	
 2.35956E+1	 5.77231E+4	 6.72534E-1	 9.72582E+1	 4.14513E-1	 9.79459E+1	 6.94632E-1	 9.79802E+1	
 2.36121E+1	 5.72701E+4	 6.84521E-1	 9.71747E+1	 4.26361E-1	 9.78592E+1	 7.18559E-1	 9.78909E+1	
 2.36287E+1	 5.68196E+4	 6.97200E-1	 9.70897E+1	 4.39952E-1	 9.77700E+1	 7.42655E-1	 9.77985E+1	
 2.36453E+1	 5.63715E+4	 7.10879E-1	 9.70030E+1	 4.53762E-1	 9.76779E+1	 7.63919E-1	 9.77032E+1	
 2.36618E+1	 5.59259E+4	 7.23191E-1	 9.69147E+1	 4.66966E-1	 9.75831E+1	 7.89474E-1	 9.76050E+1	
 2.36784E+1	 5.54827E+4	 7.35780E-1	 9.68249E+1	 4.79921E-1	 9.74855E+1	 8.16165E-1	 9.75034E+1	
 2.36950E+1	 5.50420E+4	 7.48168E-1	 9.67336E+1	 4.92958E-1	 9.73853E+1	 8.41507E-1	 9.73986E+1	
 2.37115E+1	 5.46038E+4	 7.60893E-1	 9.66407E+1	 5.05723E-1	 9.72824E+1	 8.71159E-1	 9.72903E+1	
 2.37281E+1	 5.41680E+4	 7.73509E-1	 9.65462E+1	 5.19067E-1	 9.71768E+1	 8.99059E-1	 9.71784E+1	
 2.37447E+1	 5.37346E+4	 7.88681E-1	 9.64501E+1	 5.33252E-1	 9.70684E+1	 9.23861E-1	 9.70631E+1	
 2.37613E+1	 5.33037E+4	 8.04305E-1	 9.63520E+1	 5.48900E-1	 9.69569E+1	 9.51860E-1	 9.69445E+1	
 2.37778E+1	 5.28752E+4	 8.19423E-1	 9.62521E+1	 5.62132E-1	 9.68425E+1	 9.80973E-1	 9.68222E+1	
 2.37944E+1	 5.24492E+4	 8.34795E-1	 9.61503E+1	 5.75747E-1	 9.67253E+1	 1.00677E+0	 9.66965E+1	
 2.38110E+1	 5.20256E+4	 8.50997E-1	 9.60465E+1	 5.89002E-1	 9.66053E+1	 1.03605E+0	 9.65674E+1	
 2.38275E+1	 5.16044E+4	 8.67417E-1	 9.59407E+1	 6.04423E-1	 9.64823E+1	 1.06719E+0	 9.64344E+1	
 2.38441E+1	 5.11857E+4	 8.86207E-1	 9.58328E+1	 6.19826E-1	 9.63562E+1	 1.09392E+0	 9.62977E+1	
 2.38607E+1	 5.07693E+4	 9.02206E-1	 9.57227E+1	 6.34633E-1	 9.62269E+1	 1.12095E+0	 9.61576E+1	
 2.38772E+1	 5.03554E+4	 9.18794E-1	 9.56106E+1	 6.48928E-1	 9.60947E+1	 1.15212E+0	 9.60139E+1	
 2.38938E+1	 4.99439E+4	 9.34583E-1	 9.54965E+1	 6.63952E-1	 9.59595E+1	 1.18541E+0	 9.58661E+1	
 2.39104E+1	 4.95348E+4	 9.51770E-1	 9.53804E+1	 6.78555E-1	 9.58212E+1	 1.21376E+0	 9.57144E+1	
 2.39269E+1	 4.91281E+4	 9.69203E-1	 9.52622E+1	 6.95955E-1	 9.56795E+1	 1.24676E+0	 9.55588E+1	
 2.39435E+1	 4.87238E+4	 9.89989E-1	 9.51416E+1	 7.13045E-1	 9.55344E+1	 1.28487E+0	 9.53987E+1	
 2.39601E+1	 4.83219E+4	 1.00797E+0	 9.50186E+1	 7.29189E-1	 9.53858E+1	 1.31881E+0	 9.52340E+1	
 2.39766E+1	 4.79224E+4	 1.02713E+0	 9.48933E+1	 7.43869E-1	 9.52341E+1	 1.35287E+0	 9.50651E+1	
 2.39932E+1	 4.75253E+4	 1.04545E+0	 9.47658E+1	 7.59369E-1	 9.50792E+1	 1.38922E+0	 9.48917E+1	
 2.40098E+1	 4.71306E+4	 1.06611E+0	 9.46358E+1	 7.74582E-1	 9.49212E+1	 1.42074E+0	 9.47140E+1	
 2.40263E+1	 4.67383E+4	 1.08593E+0	 9.45033E+1	 7.91616E-1	 9.47598E+1	 1.45569E+0	 9.45321E+1	
 2.40429E+1	 4.63483E+4	 1.10871E+0	 9.43683E+1	 8.07846E-1	 9.45950E+1	 1.49339E+0	 9.43456E+1	
 2.40595E+1	 4.59607E+4	 1.13034E+0	 9.42304E+1	 8.25921E-1	 9.44267E+1	 1.52488E+0	 9.41547E+1	
 2.40760E+1	 4.55754E+4	 1.15469E+0	 9.40898E+1	 8.41679E-1	 9.42549E+1	 1.55990E+0	 9.39596E+1	
 2.40926E+1	 4.51925E+4	 1.17632E+0	 9.39463E+1	 8.59121E-1	 9.40797E+1	 1.59896E+0	 9.37599E+1	
 2.41092E+1	 4.48120E+4	 1.20179E+0	 9.37999E+1	 8.75102E-1	 9.39010E+1	 1.63308E+0	 9.35555E+1	
 2.41257E+1	 4.44338E+4	 1.22635E+0	 9.36505E+1	 8.94854E-1	 9.37187E+1	 1.67352E+0	 9.33464E+1	
 2.41423E+1	 4.40580E+4	 1.25054E+0	 9.34980E+1	 9.11478E-1	 9.35326E+1	 1.71342E+0	 9.31322E+1	
 2.41589E+1	 4.36845E+4	 1.27334E+0	 9.33427E+1	 9.30173E-1	 9.33429E+1	 1.74742E+0	 9.29134E+1	
 2.41754E+1	 4.33133E+4	 1.29845E+0	 9.31844E+1	 9.47650E-1	 9.31494E+1	 1.78123E+0	 9.26902E+1	
 2.41920E+1	 4.29445E+4	 1.32208E+0	 9.30231E+1	 9.66687E-1	 9.29522E+1	 1.81805E+0	 9.24626E+1	
 2.42086E+1	 4.25780E+4	 1.34850E+0	 9.28587E+1	 9.83770E-1	 9.27513E+1	 1.86052E+0	 9.22300E+1	
 2.42252E+1	 4.22138E+4	 1.37303E+0	 9.26912E+1	 1.00242E+0	 9.25466E+1	 1.89599E+0	 9.19925E+1	
 2.42417E+1	 4.18519E+4	 1.40023E+0	 9.25205E+1	 1.01904E+0	 9.23384E+1	 1.93987E+0	 9.17499E+1	
 2.42583E+1	 4.14923E+4	 1.42447E+0	 9.23466E+1	 1.03746E+0	 9.21265E+1	 1.98296E+0	 9.15018E+1	
 2.42749E+1	 4.11350E+4	 1.45199E+0	 9.21695E+1	 1.05389E+0	 9.19111E+1	 2.01866E+0	 9.12488E+1	
 2.42914E+1	 4.07801E+4	 1.47668E+0	 9.19893E+1	 1.07282E+0	 9.16920E+1	 2.05718E+0	 9.09910E+1	
 2.43080E+1	 4.04274E+4	 1.50589E+0	 9.18057E+1	 1.08949E+0	 9.14692E+1	 2.10041E+0	 9.07281E+1	
 2.43246E+1	 4.00770E+4	 1.53119E+0	 9.16187E+1	 1.10891E+0	 9.12427E+1	 2.13723E+0	 9.04601E+1	
 2.43411E+1	 3.97288E+4	 1.56123E+0	 9.14284E+1	 1.12521E+0	 9.10126E+1	 2.18149E+0	 9.01870E+1	
 2.43577E+1	 3.93830E+4	 1.58749E+0	 9.12346E+1	 1.14446E+0	 9.07787E+1	 2.22574E+0	 8.99083E+1	
 2.43743E+1	 3.90394E+4	 1.62180E+0	 9.10370E+1	 1.16134E+0	 9.05412E+1	 2.26183E+0	 8.96246E+1	
 2.43908E+1	 3.86981E+4	 1.64826E+0	 9.08358E+1	 1.18377E+0	 9.02996E+1	 2.30046E+0	 8.93360E+1	
 2.44074E+1	 3.83590E+4	 1.67817E+0	 9.06310E+1	 1.20134E+0	 9.00539E+1	 2.34486E+0	 8.90423E+1	
 2.44240E+1	 3.80222E+4	 1.70475E+0	 9.04228E+1	 1.22079E+0	 8.98043E+1	 2.38165E+0	 8.87434E+1	
 2.44405E+1	 3.76876E+4	 1.73483E+0	 9.02111E+1	 1.23765E+0	 8.95511E+1	 2.42015E+0	 8.84398E+1	
 2.44571E+1	 3.73552E+4	 1.76096E+0	 8.99959E+1	 1.25596E+0	 8.92942E+1	 2.46646E+0	 8.81307E+1	
 2.44737E+1	 3.70251E+4	 1.79140E+0	 8.97772E+1	 1.27169E+0	 8.90338E+1	 2.50314E+0	 8.78165E+1	
 2.44902E+1	 3.66972E+4	 1.81786E+0	 8.95551E+1	 1.29030E+0	 8.87698E+1	 2.53959E+0	 8.74976E+1	
 2.45068E+1	 3.63715E+4	 1.85027E+0	 8.93293E+1	 1.30566E+0	 8.85024E+1	 2.58562E+0	 8.71735E+1	
 2.45234E+1	 3.60480E+4	 1.88209E+0	 8.90996E+1	 1.32619E+0	 8.82313E+1	 2.63078E+0	 8.68436E+1	
 2.45399E+1	 3.57268E+4	 1.91334E+0	 8.88659E+1	 1.34623E+0	 8.79559E+1	 2.66693E+0	 8.65086E+1	
 2.45565E+1	 3.54077E+4	 1.94072E+0	 8.86287E+1	 1.36677E+0	 8.76764E+1	 2.70572E+0	 8.61689E+1	
 2.45731E+1	 3.50908E+4	 1.97213E+0	 8.83879E+1	 1.38408E+0	 8.73930E+1	 2.75030E+0	 8.58238E+1	
 2.45896E+1	 3.47761E+4	 1.99828E+0	 8.81435E+1	 1.40372E+0	 8.71058E+1	 2.78628E+0	 8.54737E+1	
 2.46062E+1	 3.44636E+4	 2.03107E+0	 8.78955E+1	 1.41969E+0	 8.68150E+1	 2.82385E+0	 8.51190E+1	
 2.46228E+1	 3.41532E+4	 2.05808E+0	 8.76438E+1	 1.44016E+0	 8.65203E+1	 2.86793E+0	 8.47590E+1	
 2.46393E+1	 3.38450E+4	 2.09604E+0	 8.73881E+1	 1.45961E+0	 8.62216E+1	 2.90294E+0	 8.43941E+1	
 2.46559E+1	 3.35390E+4	 2.12384E+0	 8.71283E+1	 1.47916E+0	 8.59188E+1	 2.93961E+0	 8.40246E+1	
 2.46725E+1	 3.32351E+4	 2.15526E+0	 8.68649E+1	 1.49515E+0	 8.56124E+1	 2.98319E+0	 8.36501E+1	
 2.46891E+1	 3.29333E+4	 2.18121E+0	 8.65980E+1	 1.51336E+0	 8.53025E+1	 3.01775E+0	 8.32706E+1	
 2.47056E+1	 3.26337E+4	 2.21153E+0	 8.63276E+1	 1.52848E+0	 8.49891E+1	 3.05286E+0	 8.28867E+1	
 2.47222E+1	 3.23362E+4	 2.23591E+0	 8.60539E+1	 1.54793E+0	 8.46722E+1	 3.09582E+0	 8.24979E+1	
 2.47388E+1	 3.20408E+4	 2.26844E+0	 8.57766E+1	 1.56377E+0	 8.43516E+1	 3.12946E+0	 8.21042E+1	
 2.47553E+1	 3.17476E+4	 2.29962E+0	 8.54955E+1	 1.58651E+0	 8.40271E+1	 3.16113E+0	 8.17064E+1	
 2.47719E+1	 3.14564E+4	 2.33076E+0	 8.52104E+1	 1.60175E+0	 8.36986E+1	 3.19472E+0	 8.13045E+1	
 2.47885E+1	 3.11674E+4	 2.35663E+0	 8.49219E+1	 1.61953E+0	 8.33667E+1	 3.23772E+0	 8.08977E+1	
 2.48050E+1	 3.08804E+4	 2.38712E+0	 8.46299E+1	 1.63411E+0	 8.30315E+1	 3.27455E+0	 8.04859E+1	
 2.48216E+1	 3.05955E+4	 2.41182E+0	 8.43345E+1	 1.65300E+0	 8.26929E+1	 3.30744E+0	 8.00697E+1	
 2.48382E+1	 3.03127E+4	 2.44249E+0	 8.40358E+1	 1.66778E+0	 8.23508E+1	 3.34598E+0	 7.96490E+1	
 2.48547E+1	 3.00319E+4	 2.46601E+0	 8.37336E+1	 1.68662E+0	 8.20052E+1	 3.37573E+0	 7.92239E+1	
 2.48713E+1	 2.97532E+4	 2.49628E+0	 8.34282E+1	 1.70066E+0	 8.16562E+1	 3.40659E+0	 7.87950E+1	
 2.48879E+1	 2.94766E+4	 2.51856E+0	 8.31195E+1	 1.71882E+0	 8.13040E+1	 3.44405E+0	 7.83618E+1	
 2.49044E+1	 2.92019E+4	 2.54795E+0	 8.28076E+1	 1.73252E+0	 8.09484E+1	 3.47224E+0	 7.79244E+1	
 2.49210E+1	 2.89294E+4	 2.57016E+0	 8.24926E+1	 1.75079E+0	 8.05895E+1	 3.49976E+0	 7.74835E+1	
 2.49376E+1	 2.86588E+4	 2.60312E+0	 8.21742E+1	 1.76713E+0	 8.02271E+1	 3.54080E+0	 7.70383E+1	
 2.49541E+1	 2.83903E+4	 2.62686E+0	 8.18523E+1	 1.78368E+0	 7.98613E+1	 3.56790E+0	 7.65888E+1	
 2.49707E+1	 2.81238E+4	 2.65477E+0	 8.15272E+1	 1.79732E+0	 7.94924E+1	 3.59484E+0	 7.61358E+1	
 2.49873E+1	 2.78593E+4	 2.67816E+0	 8.11989E+1	 1.81338E+0	 7.91204E+1	 3.62740E+0	 7.56791E+1	
 2.50038E+1	 2.75967E+4	 2.70496E+0	 8.08676E+1	 1.82667E+0	 7.87454E+1	 3.65288E+0	 7.52187E+1	
 2.50204E+1	 2.73362E+4	 2.72763E+0	 8.05332E+1	 1.84227E+0	 7.83674E+1	 3.67755E+0	 7.47552E+1	
 2.50370E+1	 2.70777E+4	 2.75412E+0	 8.01958E+1	 1.85534E+0	 7.79865E+1	 3.70781E+0	 7.42882E+1	
 2.50535E+1	 2.68211E+4	 2.77641E+0	 7.98553E+1	 1.87103E+0	 7.76026E+1	 3.73520E+0	 7.38175E+1	
 2.50701E+1	 2.65665E+4	 2.80258E+0	 7.95119E+1	 1.88424E+0	 7.72157E+1	 3.75741E+0	 7.33437E+1	
 2.50867E+1	 2.63138E+4	 2.82440E+0	 7.91656E+1	 1.90015E+0	 7.68259E+1	 3.78024E+0	 7.28670E+1	
 2.51032E+1	 2.60631E+4	 2.85039E+0	 7.88163E+1	 1.91283E+0	 7.64330E+1	 3.80756E+0	 7.23872E+1	
 2.51198E+1	 2.58143E+4	 2.87133E+0	 7.84641E+1	 1.92747E+0	 7.60374E+1	 3.82860E+0	 7.19043E+1	
 2.51364E+1	 2.55674E+4	 2.89701E+0	 7.81090E+1	 1.93861E+0	 7.56391E+1	 3.84877E+0	 7.14188E+1	
 2.51529E+1	 2.53225E+4	 2.91703E+0	 7.77512E+1	 1.95177E+0	 7.52383E+1	 3.87700E+0	 7.09303E+1	
 2.51695E+1	 2.50795E+4	 2.94152E+0	 7.73906E+1	 1.96214E+0	 7.48351E+1	 3.89640E+0	 7.04387E+1	
 2.51861E+1	 2.48383E+4	 2.96069E+0	 7.70273E+1	 1.97564E+0	 7.44294E+1	 3.91468E+0	 6.99447E+1	
 2.52027E+1	 2.45991E+4	 2.98493E+0	 7.66613E+1	 1.98694E+0	 7.40212E+1	 3.93661E+0	 6.94483E+1	
 2.52192E+1	 2.43618E+4	 3.00830E+0	 7.62924E+1	 2.00286E+0	 7.36102E+1	 3.95404E+0	 6.89493E+1	
 2.52358E+1	 2.41263E+4	 3.03194E+0	 7.59206E+1	 2.01448E+0	 7.31963E+1	 3.97044E+0	 6.84481E+1	
 2.52524E+1	 2.38927E+4	 3.05204E+0	 7.55461E+1	 2.02675E+0	 7.27800E+1	 3.99330E+0	 6.79445E+1	
 2.52689E+1	 2.36610E+4	 3.07477E+0	 7.51690E+1	 2.03692E+0	 7.23613E+1	 4.00944E+0	 6.74385E+1	
 2.52855E+1	 2.34311E+4	 3.09318E+0	 7.47894E+1	 2.04821E+0	 7.19405E+1	 4.02426E+0	 6.69305E+1	
 2.53021E+1	 2.32031E+4	 3.11395E+0	 7.44073E+1	 2.05730E+0	 7.15175E+1	 4.04123E+0	 6.64204E+1	
 2.53186E+1	 2.29768E+4	 3.13085E+0	 7.40229E+1	 2.06821E+0	 7.10925E+1	 4.05481E+0	 6.59084E+1	
 2.53352E+1	 2.27525E+4	 3.15178E+0	 7.36362E+1	 2.07699E+0	 7.06654E+1	 4.06742E+0	 6.53948E+1	
 2.53518E+1	 2.25299E+4	 3.17309E+0	 7.32469E+1	 2.08916E+0	 7.02362E+1	 4.08199E+0	 6.48795E+1	
 2.53683E+1	 2.23091E+4	 3.19439E+0	 7.28549E+1	 2.09832E+0	 6.98048E+1	 4.09359E+0	 6.43625E+1	
 2.53849E+1	 2.20902E+4	 3.21247E+0	 7.24606E+1	 2.10756E+0	 6.93715E+1	 4.10374E+0	 6.38441E+1	
 2.54015E+1	 2.18730E+4	 3.23292E+0	 7.20639E+1	 2.11500E+0	 6.89365E+1	 4.11334E+0	 6.33245E+1	
 2.54180E+1	 2.16576E+4	 3.25009E+0	 7.16648E+1	 2.12316E+0	 6.84999E+1	 4.12416E+0	 6.28036E+1	
 2.54346E+1	 2.14440E+4	 3.26929E+0	 7.12635E+1	 2.12983E+0	 6.80617E+1	 4.13227E+0	 6.22815E+1	
 2.54512E+1	 2.12321E+4	 3.28475E+0	 7.08601E+1	 2.13792E+0	 6.76221E+1	 4.13914E+0	 6.17584E+1	
 2.54677E+1	 2.10220E+4	 3.30509E+0	 7.04545E+1	 2.14597E+0	 6.71807E+1	 4.14694E+0	 6.12344E+1	
 2.54843E+1	 2.08137E+4	 3.32155E+0	 7.00466E+1	 2.15390E+0	 6.67378E+1	 4.15248E+0	 6.07096E+1	
 2.55009E+1	 2.06071E+4	 3.33924E+0	 6.96366E+1	 2.16031E+0	 6.62933E+1	 4.15809E+0	 6.01841E+1	
 2.55174E+1	 2.04022E+4	 3.35469E+0	 6.92246E+1	 2.16754E+0	 6.58474E+1	 4.16345E+0	 5.96578E+1	
 2.55340E+1	 2.01990E+4	 3.37217E+0	 6.88105E+1	 2.17352E+0	 6.54002E+1	 4.16714E+0	 5.91310E+1	
 2.55506E+1	 1.99975E+4	 3.38632E+0	 6.83945E+1	 2.18030E+0	 6.49517E+1	 4.16987E+0	 5.86038E+1	
 2.55671E+1	 1.97978E+4	 3.40427E+0	 6.79765E+1	 2.18696E+0	 6.45018E+1	 4.17233E+0	 5.80763E+1	
 2.55837E+1	 1.95997E+4	 3.41879E+0	 6.75566E+1	 2.19312E+0	 6.40505E+1	 4.17371E+0	 5.75485E+1	
 2.56003E+1	 1.94033E+4	 3.43385E+0	 6.71348E+1	 2.19794E+0	 6.35982E+1	 4.17443E+0	 5.70206E+1	
 2.56168E+1	 1.92086E+4	 3.44719E+0	 6.67112E+1	 2.20301E+0	 6.31448E+1	 4.17486E+0	 5.64926E+1	
 2.56334E+1	 1.90155E+4	 3.46246E+0	 6.62859E+1	 2.20731E+0	 6.26904E+1	 4.17458E+0	 5.59646E+1	
 2.56500E+1	 1.88241E+4	 3.47528E+0	 6.58589E+1	 2.21218E+0	 6.22351E+1	 4.17361E+0	 5.54367E+1	
 2.56666E+1	 1.86343E+4	 3.49051E+0	 6.54301E+1	 2.21699E+0	 6.17788E+1	 4.17196E+0	 5.49090E+1	
 2.56831E+1	 1.84462E+4	 3.50290E+0	 6.49997E+1	 2.22161E+0	 6.13215E+1	 4.16925E+0	 5.43815E+1	
 2.56997E+1	 1.82597E+4	 3.51479E+0	 6.45677E+1	 2.22563E+0	 6.08634E+1	 4.16584E+0	 5.38544E+1	
 2.57163E+1	 1.80748E+4	 3.52527E+0	 6.41344E+1	 2.23002E+0	 6.04043E+1	 4.16208E+0	 5.33278E+1	
 2.57328E+1	 1.78916E+4	 3.53583E+0	 6.36997E+1	 2.23384E+0	 5.99445E+1	 4.15728E+0	 5.28017E+1	
 2.57494E+1	 1.77099E+4	 3.54500E+0	 6.32639E+1	 2.23728E+0	 5.94838E+1	 4.15234E+0	 5.22762E+1	
 2.57660E+1	 1.75298E+4	 3.55448E+0	 6.28269E+1	 2.23953E+0	 5.90226E+1	 4.14707E+0	 5.17514E+1	
 2.57825E+1	 1.73513E+4	 3.56326E+0	 6.23888E+1	 2.24092E+0	 5.85611E+1	 4.14018E+0	 5.12273E+1	
 2.57991E+1	 1.71743E+4	 3.57288E+0	 6.19495E+1	 2.24165E+0	 5.80993E+1	 4.13345E+0	 5.07041E+1	
 2.58157E+1	 1.69990E+4	 3.58158E+0	 6.15092E+1	 2.24211E+0	 5.76373E+1	 4.12553E+0	 5.01818E+1	
 2.58322E+1	 1.68251E+4	 3.59061E+0	 6.10677E+1	 2.24237E+0	 5.71753E+1	 4.11617E+0	 4.96607E+1	
 2.58488E+1	 1.66529E+4	 3.59820E+0	 6.06252E+1	 2.24246E+0	 5.67133E+1	 4.10734E+0	 4.91406E+1	
 2.58654E+1	 1.64821E+4	 3.60566E+0	 6.01818E+1	 2.24241E+0	 5.62513E+1	 4.09845E+0	 4.86217E+1	
 2.58819E+1	 1.63129E+4	 3.61168E+0	 5.97375E+1	 2.24239E+0	 5.57892E+1	 4.08759E+0	 4.81041E+1	
 2.58985E+1	 1.61452E+4	 3.61804E+0	 5.92925E+1	 2.24248E+0	 5.53272E+1	 4.07683E+0	 4.75878E+1	
 2.59151E+1	 1.59790E+4	 3.62356E+0	 5.88468E+1	 2.24256E+0	 5.48651E+1	 4.06638E+0	 4.70728E+1	
 2.59316E+1	 1.58143E+4	 3.62874E+0	 5.84004E+1	 2.24237E+0	 5.44031E+1	 4.05197E+0	 4.65594E+1	
 2.59482E+1	 1.56510E+4	 3.63362E+0	 5.79534E+1	 2.24183E+0	 5.39411E+1	 4.03826E+0	 4.60478E+1	
 2.59648E+1	 1.54893E+4	 3.63858E+0	 5.75058E+1	 2.24100E+0	 5.34793E+1	 4.02641E+0	 4.55379E+1	
 2.59813E+1	 1.53290E+4	 3.64282E+0	 5.70576E+1	 2.23987E+0	 5.30177E+1	 4.01405E+0	 4.50294E+1	
 2.59979E+1	 1.51702E+4	 3.64659E+0	 5.66089E+1	 2.23867E+0	 5.25563E+1	 3.99901E+0	 4.45227E+1	
 2.60145E+1	 1.50129E+4	 3.64968E+0	 5.61598E+1	 2.23735E+0	 5.20952E+1	 3.98318E+0	 4.40179E+1	
 2.60310E+1	 1.48569E+4	 3.65263E+0	 5.57103E+1	 2.23603E+0	 5.16343E+1	 3.96831E+0	 4.35151E+1	
 2.60476E+1	 1.47024E+4	 3.65527E+0	 5.52605E+1	 2.23438E+0	 5.11738E+1	 3.95196E+0	 4.30142E+1	
 2.60642E+1	 1.45494E+4	 3.65763E+0	 5.48104E+1	 2.23234E+0	 5.07136E+1	 3.93607E+0	 4.25154E+1	
 2.60807E+1	 1.43977E+4	 3.65934E+0	 5.43600E+1	 2.22943E+0	 5.02539E+1	 3.92094E+0	 4.20186E+1	
 2.60973E+1	 1.42475E+4	 3.66046E+0	 5.39094E+1	 2.22614E+0	 4.97949E+1	 3.90283E+0	 4.15238E+1	
 2.61139E+1	 1.40986E+4	 3.66126E+0	 5.34588E+1	 2.22213E+0	 4.93366E+1	 3.88346E+0	 4.10314E+1	
 2.61305E+1	 1.39511E+4	 3.66173E+0	 5.30080E+1	 2.21843E+0	 4.88792E+1	 3.86542E+0	 4.05414E+1	
 2.61470E+1	 1.38050E+4	 3.66184E+0	 5.25572E+1	 2.21528E+0	 4.84224E+1	 3.84576E+0	 4.00538E+1	
 2.61636E+1	 1.36603E+4	 3.66145E+0	 5.21065E+1	 2.21213E+0	 4.79663E+1	 3.82643E+0	 3.95686E+1	
 2.61802E+1	 1.35169E+4	 3.66062E+0	 5.16558E+1	 2.20842E+0	 4.75109E+1	 3.80848E+0	 3.90858E+1	
 2.61967E+1	 1.33749E+4	 3.65940E+0	 5.12052E+1	 2.20437E+0	 4.70563E+1	 3.78785E+0	 3.86054E+1	
 2.62133E+1	 1.32342E+4	 3.65809E+0	 5.07548E+1	 2.19916E+0	 4.66026E+1	 3.76737E+0	 3.81277E+1	
 2.62299E+1	 1.30949E+4	 3.65689E+0	 5.03045E+1	 2.19349E+0	 4.61501E+1	 3.74861E+0	 3.76524E+1	
 2.62464E+1	 1.29569E+4	 3.65570E+0	 4.98544E+1	 2.18781E+0	 4.56987E+1	 3.72699E+0	 3.71797E+1	
 2.62630E+1	 1.28201E+4	 3.65413E+0	 4.94045E+1	 2.18196E+0	 4.52485E+1	 3.70531E+0	 3.67097E+1	
 2.62796E+1	 1.26847E+4	 3.65225E+0	 4.89548E+1	 2.17613E+0	 4.47995E+1	 3.68591E+0	 3.62423E+1	
 2.62961E+1	 1.25506E+4	 3.64996E+0	 4.85053E+1	 2.17080E+0	 4.43517E+1	 3.66598E+0	 3.57773E+1	
 2.63127E+1	 1.24178E+4	 3.64745E+0	 4.80561E+1	 2.16594E+0	 4.39049E+1	 3.64245E+0	 3.53152E+1	
 2.63293E+1	 1.22862E+4	 3.64437E+0	 4.76073E+1	 2.16087E+0	 4.34592E+1	 3.61893E+0	 3.48560E+1	
 2.63458E+1	 1.21559E+4	 3.64081E+0	 4.71589E+1	 2.15579E+0	 4.30145E+1	 3.59861E+0	 3.43996E+1	
 2.63624E+1	 1.20269E+4	 3.63725E+0	 4.67109E+1	 2.15059E+0	 4.25708E+1	 3.57289E+0	 3.39461E+1	
 2.63790E+1	 1.18991E+4	 3.63361E+0	 4.62634E+1	 2.14461E+0	 4.21283E+1	 3.54610E+0	 3.34959E+1	
 2.63955E+1	 1.17725E+4	 3.63002E+0	 4.58163E+1	 2.13811E+0	 4.16871E+1	 3.52437E+0	 3.30488E+1	
 2.64121E+1	 1.16472E+4	 3.62655E+0	 4.53696E+1	 2.13131E+0	 4.12473E+1	 3.49983E+0	 3.26046E+1	
 2.64287E+1	 1.15231E+4	 3.62270E+0	 4.49234E+1	 2.12359E+0	 4.08089E+1	 3.47489E+0	 3.21635E+1	
 2.64452E+1	 1.14002E+4	 3.61823E+0	 4.44777E+1	 2.11620E+0	 4.03721E+1	 3.45262E+0	 3.17255E+1	
 2.64618E+1	 1.12786E+4	 3.61384E+0	 4.40325E+1	 2.10941E+0	 3.99368E+1	 3.42724E+0	 3.12904E+1	
 2.64784E+1	 1.11581E+4	 3.60907E+0	 4.35879E+1	 2.10229E+0	 3.95029E+1	 3.40110E+0	 3.08586E+1	
 2.64949E+1	 1.10388E+4	 3.60412E+0	 4.31440E+1	 2.09451E+0	 3.90705E+1	 3.37831E+0	 3.04299E+1	
 2.65115E+1	 1.09207E+4	 3.59886E+0	 4.27006E+1	 2.08618E+0	 3.86398E+1	 3.35247E+0	 3.00043E+1	
 2.65281E+1	 1.08037E+4	 3.59289E+0	 4.22579E+1	 2.07634E+0	 3.82110E+1	 3.32524E+0	 2.95820E+1	
 2.65446E+1	 1.06879E+4	 3.58594E+0	 4.18161E+1	 2.06696E+0	 3.77842E+1	 3.30235E+0	 2.91629E+1	
 2.65612E+1	 1.05733E+4	 3.57958E+0	 4.13750E+1	 2.05875E+0	 3.73591E+1	 3.27732E+0	 2.87468E+1	
 2.65778E+1	 1.04598E+4	 3.57292E+0	 4.09347E+1	 2.05146E+0	 3.69357E+1	 3.24799E+0	 2.83341E+1	
 2.65943E+1	 1.03474E+4	 3.56649E+0	 4.04953E+1	 2.04422E+0	 3.65137E+1	 3.22097E+0	 2.79251E+1	
 2.66109E+1	 1.02362E+4	 3.55980E+0	 4.00567E+1	 2.03718E+0	 3.60933E+1	 3.19721E+0	 2.75192E+1	
 2.66275E+1	 1.01260E+4	 3.55334E+0	 3.96188E+1	 2.02955E+0	 3.56743E+1	 3.17049E+0	 2.71165E+1	
 2.66441E+1	 1.00170E+4	 3.54656E+0	 3.91818E+1	 2.02162E+0	 3.52570E+1	 3.14260E+0	 2.67173E+1	
 2.66606E+1	 9.90911E+3	 3.53977E+0	 3.87456E+1	 2.01265E+0	 3.48413E+1	 3.11889E+0	 2.63214E+1	
 2.66772E+1	 9.80228E+3	 3.53223E+0	 3.83103E+1	 2.00335E+0	 3.44276E+1	 3.09076E+0	 2.59287E+1	
 2.66938E+1	 9.69653E+3	 3.52446E+0	 3.78760E+1	 1.99320E+0	 3.40159E+1	 3.05930E+0	 2.55398E+1	
 2.67103E+1	 9.59186E+3	 3.51577E+0	 3.74426E+1	 1.98375E+0	 3.36062E+1	 3.03495E+0	 2.51544E+1	
 2.67269E+1	 9.48825E+3	 3.50720E+0	 3.70103E+1	 1.97396E+0	 3.31984E+1	 3.00768E+0	 2.47723E+1	
 2.67435E+1	 9.38570E+3	 3.49792E+0	 3.65792E+1	 1.96531E+0	 3.27926E+1	 2.97864E+0	 2.43937E+1	
 2.67600E+1	 9.28419E+3	 3.48907E+0	 3.61491E+1	 1.95520E+0	 3.23887E+1	 2.95417E+0	 2.40185E+1	
 2.67766E+1	 9.18373E+3	 3.47860E+0	 3.57202E+1	 1.94486E+0	 3.19869E+1	 2.92714E+0	 2.36466E+1	
 2.67932E+1	 9.08429E+3	 3.46978E+0	 3.52925E+1	 1.93467E+0	 3.15872E+1	 2.89634E+0	 2.32784E+1	
 2.68097E+1	 8.98588E+3	 3.46027E+0	 3.48660E+1	 1.92531E+0	 3.11896E+1	 2.86937E+0	 2.29138E+1	
 2.68263E+1	 8.88849E+3	 3.45098E+0	 3.44405E+1	 1.91534E+0	 3.07939E+1	 2.84286E+0	 2.25525E+1	
 2.68429E+1	 8.79209E+3	 3.44065E+0	 3.40164E+1	 1.90580E+0	 3.04003E+1	 2.81385E+0	 2.21948E+1	
 2.68594E+1	 8.69670E+3	 3.43069E+0	 3.35934E+1	 1.89507E+0	 3.00087E+1	 2.78954E+0	 2.18405E+1	
 2.68760E+1	 8.60230E+3	 3.41955E+0	 3.31718E+1	 1.88490E+0	 2.96193E+1	 2.76562E+0	 2.14892E+1	
 2.68926E+1	 8.50888E+3	 3.40900E+0	 3.27514E+1	 1.87373E+0	 2.92320E+1	 2.73755E+0	 2.11412E+1	
 2.69091E+1	 8.41643E+3	 3.39708E+0	 3.23325E+1	 1.86400E+0	 2.88470E+1	 2.70391E+0	 2.07971E+1	
 2.69257E+1	 8.32495E+3	 3.38610E+0	 3.19150E+1	 1.85317E+0	 2.84640E+1	 2.67934E+0	 2.04567E+1	
 2.69423E+1	 8.23442E+3	 3.37349E+0	 3.14989E+1	 1.84342E+0	 2.80832E+1	 2.65250E+0	 2.01195E+1	
 2.69588E+1	 8.14484E+3	 3.36200E+0	 3.10843E+1	 1.83217E+0	 2.77045E+1	 2.62325E+0	 1.97859E+1	
 2.69754E+1	 8.05621E+3	 3.34786E+0	 3.06713E+1	 1.82185E+0	 2.73281E+1	 2.59890E+0	 1.94556E+1	
 2.69920E+1	 7.96851E+3	 3.33422E+0	 3.02600E+1	 1.80922E+0	 2.69540E+1	 2.57279E+0	 1.91286E+1	
 2.70085E+1	 7.88173E+3	 3.32098E+0	 2.98504E+1	 1.79917E+0	 2.65823E+1	 2.54362E+0	 1.88051E+1	
 2.70251E+1	 7.79587E+3	 3.30919E+0	 2.94423E+1	 1.78806E+0	 2.62127E+1	 2.51858E+0	 1.84849E+1	
 2.70417E+1	 7.71092E+3	 3.29621E+0	 2.90357E+1	 1.77772E+0	 2.58454E+1	 2.48854E+0	 1.81683E+1	
 2.70582E+1	 7.62687E+3	 3.28456E+0	 2.86306E+1	 1.76603E+0	 2.54803E+1	 2.45921E+0	 1.78554E+1	
 2.70748E+1	 7.54372E+3	 3.27027E+0	 2.82272E+1	 1.75559E+0	 2.51175E+1	 2.43463E+0	 1.75459E+1	
 2.70914E+1	 7.46145E+3	 3.25612E+0	 2.78255E+1	 1.74249E+0	 2.47571E+1	 2.40859E+0	 1.72397E+1	
 2.71080E+1	 7.38006E+3	 3.24167E+0	 2.74255E+1	 1.73234E+0	 2.43991E+1	 2.37959E+0	 1.69369E+1	
 2.71245E+1	 7.29955E+3	 3.22800E+0	 2.70273E+1	 1.72119E+0	 2.40433E+1	 2.35542E+0	 1.66375E+1	
 2.71411E+1	 7.21989E+3	 3.21224E+0	 2.66309E+1	 1.71129E+0	 2.36897E+1	 2.32985E+0	 1.63412E+1	
 2.71577E+1	 7.14109E+3	 3.19819E+0	 2.62363E+1	 1.70043E+0	 2.33382E+1	 2.30103E+0	 1.60483E+1	
 2.71742E+1	 7.06314E+3	 3.18199E+0	 2.58436E+1	 1.69098E+0	 2.29888E+1	 2.27743E+0	 1.57588E+1	
 2.71908E+1	 6.98603E+3	 3.16840E+0	 2.54527E+1	 1.67934E+0	 2.26416E+1	 2.25421E+0	 1.54722E+1	
 2.72074E+1	 6.90976E+3	 3.15085E+0	 2.50637E+1	 1.66783E+0	 2.22968E+1	 2.22923E+0	 1.51887E+1	
 2.72239E+1	 6.83431E+3	 3.13743E+0	 2.46767E+1	 1.65624E+0	 2.19543E+1	 2.20087E+0	 1.49086E+1	
 2.72405E+1	 6.75967E+3	 3.12169E+0	 2.42914E+1	 1.64580E+0	 2.16142E+1	 2.17861E+0	 1.46316E+1	
 2.72571E+1	 6.68585E+3	 3.10771E+0	 2.39080E+1	 1.63421E+0	 2.12762E+1	 2.15400E+0	 1.43576E+1	
 2.72736E+1	 6.61283E+3	 3.09105E+0	 2.35264E+1	 1.62465E+0	 2.09405E+1	 2.12144E+0	 1.40873E+1	
 2.72902E+1	 6.54061E+3	 3.07683E+0	 2.31468E+1	 1.61306E+0	 2.06070E+1	 2.09808E+0	 1.38205E+1	
 2.73068E+1	 6.46918E+3	 3.05656E+0	 2.27692E+1	 1.60164E+0	 2.02758E+1	 2.07335E+0	 1.35567E+1	
 2.73233E+1	 6.39853E+3	 3.04073E+0	 2.23939E+1	 1.59031E+0	 1.99469E+1	 2.04499E+0	 1.32962E+1	
 2.73399E+1	 6.32866E+3	 3.02242E+0	 2.20207E+1	 1.58040E+0	 1.96203E+1	 2.02182E+0	 1.30391E+1	
 2.73565E+1	 6.25955E+3	 3.00626E+0	 2.16496E+1	 1.56905E+0	 1.92958E+1	 1.99770E+0	 1.27849E+1	
 2.73730E+1	 6.19121E+3	 2.98757E+0	 2.12807E+1	 1.55915E+0	 1.89736E+1	 1.96961E+0	 1.25340E+1	
 2.73896E+1	 6.12361E+3	 2.97164E+0	 2.09139E+1	 1.54755E+0	 1.86535E+1	 1.94709E+0	 1.22863E+1	
 2.74062E+1	 6.05677E+3	 2.95236E+0	 2.05493E+1	 1.53787E+0	 1.83356E+1	 1.92351E+0	 1.20416E+1	
 2.74227E+1	 5.99066E+3	 2.93630E+0	 2.01868E+1	 1.52538E+0	 1.80201E+1	 1.89563E+0	 1.18000E+1	
 2.74393E+1	 5.92529E+3	 2.91340E+0	 1.98267E+1	 1.51320E+0	 1.77070E+1	 1.87330E+0	 1.15617E+1	
 2.74559E+1	 5.86064E+3	 2.89652E+0	 1.94691E+1	 1.50065E+0	 1.73965E+1	 1.85167E+0	 1.13262E+1	
 2.74724E+1	 5.79672E+3	 2.87662E+0	 1.91138E+1	 1.48951E+0	 1.70885E+1	 1.82924E+0	 1.10934E+1	
 2.74890E+1	 5.73350E+3	 2.85902E+0	 1.87607E+1	 1.47654E+0	 1.67829E+1	 1.79727E+0	 1.08641E+1	
 2.75056E+1	 5.67100E+3	 2.83813E+0	 1.84101E+1	 1.46552E+0	 1.64798E+1	 1.77520E+0	 1.06381E+1	
 2.75221E+1	 5.60919E+3	 2.82013E+0	 1.80618E+1	 1.45298E+0	 1.61791E+1	 1.75222E+0	 1.04151E+1	
 2.75387E+1	 5.54807E+3	 2.79914E+0	 1.77159E+1	 1.44281E+0	 1.58808E+1	 1.72531E+0	 1.01952E+1	
 2.75553E+1	 5.48764E+3	 2.78166E+0	 1.73724E+1	 1.43119E+0	 1.55847E+1	 1.70420E+0	 9.97830E+0	
 2.75719E+1	 5.42789E+3	 2.76066E+0	 1.70312E+1	 1.42175E+0	 1.52908E+1	 1.68216E+0	 9.76416E+0	
 2.75884E+1	 5.36881E+3	 2.74288E+0	 1.66925E+1	 1.41039E+0	 1.49990E+1	 1.65423E+0	 9.55318E+0	
 2.76050E+1	 5.31040E+3	 2.72002E+0	 1.63562E+1	 1.40119E+0	 1.47094E+1	 1.63225E+0	 9.34535E+0	
 2.76216E+1	 5.25265E+3	 2.70160E+0	 1.60225E+1	 1.38973E+0	 1.44219E+1	 1.60611E+0	 9.14057E+0	
 2.76381E+1	 5.19555E+3	 2.67677E+0	 1.56915E+1	 1.38042E+0	 1.41365E+1	 1.57880E+0	 8.93916E+0	
 2.76547E+1	 5.13910E+3	 2.65734E+0	 1.53631E+1	 1.36775E+0	 1.38534E+1	 1.55775E+0	 8.74082E+0	
 2.76713E+1	 5.08329E+3	 2.63088E+0	 1.50376E+1	 1.35746E+0	 1.35726E+1	 1.53563E+0	 8.54520E+0	
 2.76878E+1	 5.02812E+3	 2.60549E+0	 1.47153E+1	 1.34149E+0	 1.32946E+1	 1.50915E+0	 8.35266E+0	
 2.77044E+1	 4.97357E+3	 2.57909E+0	 1.43962E+1	 1.32988E+0	 1.30193E+1	 1.48788E+0	 8.16314E+0	
 2.77210E+1	 4.91965E+3	 2.55678E+0	 1.40801E+1	 1.31600E+0	 1.27468E+1	 1.46709E+0	 7.97627E+0	
 2.77375E+1	 4.86635E+3	 2.53035E+0	 1.37669E+1	 1.30444E+0	 1.24768E+1	 1.43674E+0	 7.79264E+0	
 2.77541E+1	 4.81365E+3	 2.50853E+0	 1.34568E+1	 1.29113E+0	 1.22094E+1	 1.41557E+0	 7.61227E+0	
 2.77707E+1	 4.76156E+3	 2.48216E+0	 1.31496E+1	 1.28003E+0	 1.19445E+1	 1.39477E+0	 7.43456E+0	
 2.77872E+1	 4.71007E+3	 2.45937E+0	 1.28454E+1	 1.26699E+0	 1.16821E+1	 1.37335E+0	 7.25951E+0	
 2.78038E+1	 4.65916E+3	 2.43070E+0	 1.25444E+1	 1.25597E+0	 1.14222E+1	 1.34630E+0	 7.08753E+0	
 2.78204E+1	 4.60885E+3	 2.40630E+0	 1.22467E+1	 1.24264E+0	 1.11648E+1	 1.32606E+0	 6.91853E+0	
 2.78369E+1	 4.55912E+3	 2.37624E+0	 1.19523E+1	 1.23137E+0	 1.09099E+1	 1.30010E+0	 6.75246E+0	
 2.78535E+1	 4.50996E+3	 2.35196E+0	 1.16613E+1	 1.21710E+0	 1.06577E+1	 1.27388E+0	 6.58969E+0	
 2.78701E+1	 4.46137E+3	 2.32231E+0	 1.13736E+1	 1.20601E+0	 1.04080E+1	 1.25277E+0	 6.42992E+0	
 2.78866E+1	 4.41334E+3	 2.29254E+0	 1.10895E+1	 1.18948E+0	 1.01613E+1	 1.23098E+0	 6.27285E+0	
 2.79032E+1	 4.36588E+3	 2.26052E+0	 1.08093E+1	 1.17639E+0	 9.91752E+0	 1.20507E+0	 6.11880E+0	
 2.79198E+1	 4.31896E+3	 2.23327E+0	 1.05327E+1	 1.16102E+0	 9.67671E+0	 1.18430E+0	 5.96771E+0	
 2.79363E+1	 4.27259E+3	 2.20217E+0	 1.02597E+1	 1.14743E+0	 9.43889E+0	 1.16370E+0	 5.81923E+0	
 2.79529E+1	 4.22676E+3	 2.17645E+0	 9.99014E+0	 1.13207E+0	 9.20405E+0	 1.13797E+0	 5.67368E+0	
 2.79695E+1	 4.18147E+3	 2.14584E+0	 9.72409E+0	 1.11958E+0	 8.97209E+0	 1.11701E+0	 5.53108E+0	
 2.79860E+1	 4.13670E+3	 2.11986E+0	 9.46152E+0	 1.10483E+0	 8.74292E+0	 1.09695E+0	 5.39107E+0	
 2.80026E+1	 4.09247E+3	 2.08588E+0	 9.20265E+0	 1.09279E+0	 8.51652E+0	 1.07135E+0	 5.25396E+0	
 2.80192E+1	 4.04875E+3	 2.05878E+0	 8.94754E+0	 1.07804E+0	 8.29288E+0	 1.05091E+0	 5.11975E+0	
 2.80358E+1	 4.00554E+3	 2.01885E+0	 8.69655E+0	 1.06278E+0	 8.07233E+0	 1.02762E+0	 4.98831E+0	
 2.80523E+1	 3.96284E+3	 1.98821E+0	 8.44990E+0	 1.04696E+0	 7.85498E+0	 1.00296E+0	 4.85991E+0	
 2.80689E+1	 3.92065E+3	 1.95310E+0	 8.20730E+0	 1.03246E+0	 7.64076E+0	 9.82400E-1	 4.73436E+0	
 2.80855E+1	 3.87896E+3	 1.92343E+0	 7.96869E+0	 1.01555E+0	 7.42977E+0	 9.63322E-1	 4.61132E+0	
 2.81020E+1	 3.83775E+3	 1.88817E+0	 7.73408E+0	 1.00107E+0	 7.22201E+0	 9.43809E-1	 4.49072E+0	
 2.81186E+1	 3.79704E+3	 1.85945E+0	 7.50340E+0	 9.83679E-1	 7.01754E+0	 9.20897E-1	 4.37280E+0	
 2.81352E+1	 3.75681E+3	 1.82077E+0	 7.27688E+0	 9.66927E-1	 6.81659E+0	 9.01581E-1	 4.25755E+0	
 2.81517E+1	 3.71705E+3	 1.78980E+0	 7.05464E+0	 9.49825E-1	 6.61912E+0	 8.82708E-1	 4.14472E+0	
 2.81683E+1	 3.67777E+3	 1.75510E+0	 6.83644E+0	 9.34749E-1	 6.42497E+0	 8.59905E-1	 4.03452E+0	
 2.81849E+1	 3.63896E+3	 1.72457E+0	 6.62226E+0	 9.17405E-1	 6.23416E+0	 8.40733E-1	 3.92698E+0	
 2.82014E+1	 3.60061E+3	 1.68865E+0	 6.41217E+0	 9.02623E-1	 6.04665E+0	 8.22341E-1	 3.82181E+0	
 2.82180E+1	 3.56272E+3	 1.65872E+0	 6.20613E+0	 8.85458E-1	 5.86244E+0	 8.00322E-1	 3.71920E+0	
 2.82346E+1	 3.52528E+3	 1.62229E+0	 6.00417E+0	 8.70972E-1	 5.68149E+0	 7.81951E-1	 3.61914E+0	
 2.82511E+1	 3.48829E+3	 1.58565E+0	 5.80671E+0	 8.51420E-1	 5.50405E+0	 7.65004E-1	 3.52131E+0	
 2.82677E+1	 3.45174E+3	 1.54865E+0	 5.61379E+0	 8.35121E-1	 5.33030E+0	 7.44146E-1	 3.42588E+0	
 2.82843E+1	 3.41564E+3	 1.51622E+0	 5.42514E+0	 8.17431E-1	 5.16005E+0	 7.26701E-1	 3.33287E+0	
 2.83008E+1	 3.37996E+3	 1.48071E+0	 5.24067E+0	 8.01457E-1	 4.99327E+0	 7.07830E-1	 3.24215E+0	
 2.83174E+1	 3.34472E+3	 1.44938E+0	 5.06032E+0	 7.83812E-1	 4.82995E+0	 6.87710E-1	 3.15390E+0	
 2.83340E+1	 3.30990E+3	 1.41399E+0	 4.88407E+0	 7.68180E-1	 4.67006E+0	 6.70528E-1	 3.06801E+0	
 2.83505E+1	 3.27550E+3	 1.38277E+0	 4.71192E+0	 7.50375E-1	 4.51362E+0	 6.55023E-1	 2.98419E+0	
 2.83671E+1	 3.24152E+3	 1.34663E+0	 4.54392E+0	 7.34766E-1	 4.36062E+0	 6.39344E-1	 2.90234E+0	
 2.83837E+1	 3.20795E+3	 1.31552E+0	 4.38006E+0	 7.16964E-1	 4.21106E+0	 6.21498E-1	 2.82260E+0	
 2.84002E+1	 3.17479E+3	 1.27996E+0	 4.22030E+0	 7.01242E-1	 4.06495E+0	 6.06094E-1	 2.74498E+0	
 2.84168E+1	 3.14203E+3	 1.24960E+0	 4.06460E+0	 6.83023E-1	 3.92235E+0	 5.91777E-1	 2.66923E+0	
 2.84334E+1	 3.10967E+3	 1.21114E+0	 3.91313E+0	 6.64046E-1	 3.78357E+0	 5.74605E-1	 2.59547E+0	
 2.84499E+1	 3.07771E+3	 1.17806E+0	 3.76607E+0	 6.45117E-1	 3.64870E+0	 5.60111E-1	 2.52371E+0	
 2.84665E+1	 3.04613E+3	 1.14427E+0	 3.62313E+0	 6.28701E-1	 3.51747E+0	 5.44756E-1	 2.45384E+0	
 2.84831E+1	 3.01494E+3	 1.11341E+0	 3.48416E+0	 6.11622E-1	 3.38969E+0	 5.28836E-1	 2.38595E+0	
 2.84996E+1	 2.98414E+3	 1.08047E+0	 3.34912E+0	 5.96204E-1	 3.26525E+0	 5.15463E-1	 2.31991E+0	
 2.85162E+1	 2.95371E+3	 1.05037E+0	 3.21796E+0	 5.79895E-1	 3.14409E+0	 5.03155E-1	 2.25550E+0	
 2.85328E+1	 2.92365E+3	 1.01802E+0	 3.09065E+0	 5.65017E-1	 3.02614E+0	 4.88534E-1	 2.19279E+0	
 2.85494E+1	 2.89396E+3	 9.88901E-1	 2.96712E+0	 5.49450E-1	 2.91133E+0	 4.75395E-1	 2.13183E+0	
 2.85659E+1	 2.86464E+3	 9.58165E-1	 2.84727E+0	 5.35440E-1	 2.79956E+0	 4.63879E-1	 2.07244E+0	
 2.85825E+1	 2.83568E+3	 9.30566E-1	 2.73102E+0	 5.20302E-1	 2.69079E+0	 4.48952E-1	 2.01471E+0	
 2.85991E+1	 2.80708E+3	 9.01113E-1	 2.61827E+0	 5.06087E-1	 2.58505E+0	 4.36181E-1	 1.95874E+0	
 2.86156E+1	 2.77883E+3	 8.74501E-1	 2.50898E+0	 4.90247E-1	 2.48241E+0	 4.25407E-1	 1.90425E+0	
 2.86322E+1	 2.75093E+3	 8.45572E-1	 2.40310E+0	 4.75767E-1	 2.38289E+0	 4.13374E-1	 1.85121E+0	
 2.86488E+1	 2.72338E+3	 8.19565E-1	 2.30061E+0	 4.60633E-1	 2.28642E+0	 4.02749E-1	 1.79960E+0	
 2.86653E+1	 2.69617E+3	 7.91645E-1	 2.20144E+0	 4.47450E-1	 2.19287E+0	 3.93646E-1	 1.74924E+0	
 2.86819E+1	 2.66930E+3	 7.66388E-1	 2.10553E+0	 4.33683E-1	 2.10209E+0	 3.84743E-1	 1.70002E+0	
 2.86985E+1	 2.64276E+3	 7.39177E-1	 2.01286E+0	 4.20900E-1	 2.01405E+0	 3.73504E-1	 1.65207E+0	
 2.87150E+1	 2.61656E+3	 7.11062E-1	 1.92360E+0	 4.05698E-1	 1.92890E+0	 3.63827E-1	 1.60544E+0	
 2.87316E+1	 2.59068E+3	 6.83869E-1	 1.83774E+0	 3.91867E-1	 1.84673E+0	 3.55765E-1	 1.55994E+0	
 2.87482E+1	 2.56512E+3	 6.60075E-1	 1.75501E+0	 3.79195E-1	 1.76729E+0	 3.46921E-1	 1.51550E+0	
 2.87647E+1	 2.53989E+3	 6.36214E-1	 1.67522E+0	 3.67382E-1	 1.69038E+0	 3.39044E-1	 1.47212E+0	
 2.87813E+1	 2.51497E+3	 6.14139E-1	 1.59826E+0	 3.55060E-1	 1.61595E+0	 3.32308E-1	 1.42967E+0	
 2.87979E+1	 2.49037E+3	 5.91370E-1	 1.52406E+0	 3.43158E-1	 1.54402E+0	 3.25234E-1	 1.38809E+0	
 2.88144E+1	 2.46608E+3	 5.70340E-1	 1.45255E+0	 3.30557E-1	 1.47461E+0	 3.19146E-1	 1.34734E+0	
 2.88310E+1	 2.44209E+3	 5.48574E-1	 1.38368E+0	 3.18938E-1	 1.40770E+0	 3.14116E-1	 1.30729E+0	
 2.88476E+1	 2.41840E+3	 5.28295E-1	 1.31740E+0	 3.06867E-1	 1.34323E+0	 3.08635E-1	 1.26791E+0	
 2.88641E+1	 2.39502E+3	 5.05855E-1	 1.25374E+0	 2.94427E-1	 1.28128E+0	 3.03722E-1	 1.22919E+0	
 2.88807E+1	 2.37193E+3	 4.84964E-1	 1.19275E+0	 2.83002E-1	 1.22180E+0	 2.99286E-1	 1.19106E+0	
 2.88973E+1	 2.34914E+3	 4.65683E-1	 1.13424E+0	 2.73200E-1	 1.16450E+0	 2.94883E-1	 1.15348E+0	
 2.89138E+1	 2.32663E+3	 4.47500E-1	 1.07803E+0	 2.63676E-1	 1.10919E+0	 2.91266E-1	 1.11642E+0	
 2.89304E+1	 2.30441E+3	 4.29107E-1	 1.02407E+0	 2.54757E-1	 1.05578E+0	 2.88342E-1	 1.07977E+0	
 2.89470E+1	 2.28248E+3	 4.11788E-1	 9.72314E-1	 2.45438E-1	 1.00425E+0	 2.85499E-1	 1.04348E+0	
 2.89635E+1	 2.26083E+3	 3.94930E-1	 9.22658E-1	 2.36523E-1	 9.54593E-1	 2.82941E-1	 1.00753E+0	
 2.89801E+1	 2.23945E+3	 3.77446E-1	 8.75117E-1	 2.26682E-1	 9.06873E-1	 2.80683E-1	 9.71890E-1	
 2.89967E+1	 2.21835E+3	 3.60826E-1	 8.29674E-1	 2.16986E-1	 8.61165E-1	 2.78355E-1	 9.36538E-1	
 2.90133E+1	 2.19752E+3	 3.45989E-1	 7.86168E-1	 2.08460E-1	 8.17335E-1	 2.75680E-1	 9.01502E-1	
 2.90298E+1	 2.17696E+3	 3.31272E-1	 7.44481E-1	 2.00298E-1	 7.75224E-1	 2.72958E-1	 8.66808E-1	
 2.90464E+1	 2.15666E+3	 3.17213E-1	 7.04565E-1	 1.92112E-1	 7.34798E-1	 2.70284E-1	 8.32455E-1	
 2.90630E+1	 2.13662E+3	 3.03627E-1	 6.66351E-1	 1.84106E-1	 6.96039E-1	 2.66969E-1	 7.98481E-1	
 2.90795E+1	 2.11685E+3	 2.90888E-1	 6.29757E-1	 1.76116E-1	 6.58928E-1	 2.63419E-1	 7.64941E-1	
 2.90961E+1	 2.09733E+3	 2.77903E-1	 5.94746E-1	 1.67941E-1	 6.23483E-1	 2.59976E-1	 7.31843E-1	
 2.91127E+1	 2.07806E+3	 2.64958E-1	 5.61332E-1	 1.60594E-1	 5.89637E-1	 2.55366E-1	 6.99254E-1	
 2.91292E+1	 2.05905E+3	 2.53661E-1	 5.29409E-1	 1.54018E-1	 5.57225E-1	 2.50266E-1	 6.67280E-1	
 2.91458E+1	 2.04029E+3	 2.42712E-1	 4.98856E-1	 1.47508E-1	 5.26162E-1	 2.45529E-1	 6.35927E-1	
 2.91624E+1	 2.02177E+3	 2.32302E-1	 4.69618E-1	 1.40990E-1	 4.96440E-1	 2.39899E-1	 6.05230E-1	
 2.91789E+1	 2.00349E+3	 2.22200E-1	 4.41642E-1	 1.34787E-1	 4.68029E-1	 2.33923E-1	 5.75267E-1	
 2.91955E+1	 1.98545E+3	 2.12520E-1	 4.14884E-1	 1.28878E-1	 4.40866E-1	 2.28298E-1	 5.46038E-1	
 2.92121E+1	 1.96765E+3	 2.02874E-1	 3.89315E-1	 1.23324E-1	 4.14883E-1	 2.21747E-1	 5.17578E-1	
 2.92286E+1	 1.95009E+3	 1.93485E-1	 3.64918E-1	 1.17707E-1	 3.90052E-1	 2.14467E-1	 4.89993E-1	
 2.92452E+1	 1.93275E+3	 1.83940E-1	 3.41687E-1	 1.12193E-1	 3.66367E-1	 2.07903E-1	 4.63284E-1	
 2.92618E+1	 1.91565E+3	 1.74855E-1	 3.19602E-1	 1.06863E-1	 3.43800E-1	 2.01560E-1	 4.37391E-1	
 2.92783E+1	 1.89878E+3	 1.65821E-1	 2.98633E-1	 1.02252E-1	 3.22257E-1	 1.94191E-1	 4.12365E-1	
 2.92949E+1	 1.88213E+3	 1.57048E-1	 2.78759E-1	 9.72923E-2	 3.01699E-1	 1.86591E-1	 3.88285E-1	
 2.93115E+1	 1.86570E+3	 1.47985E-1	 2.59984E-1	 9.23961E-2	 2.82157E-1	 1.79824E-1	 3.65114E-1	
 2.93280E+1	 1.84949E+3	 1.40657E-1	 2.42217E-1	 8.75065E-2	 2.63623E-1	 1.72052E-1	 3.42863E-1	
 2.93446E+1	 1.83350E+3	 1.33473E-1	 2.25344E-1	 8.27283E-2	 2.46085E-1	 1.63592E-1	 3.21638E-1	
 2.93612E+1	 1.81772E+3	 1.26801E-1	 2.09323E-1	 7.81027E-2	 2.29516E-1	 1.56105E-1	 3.01421E-1	
 2.93777E+1	 1.80216E+3	 1.20073E-1	 1.94127E-1	 7.42686E-2	 2.13819E-1	 1.48469E-1	 2.82161E-1	
 2.93943E+1	 1.78681E+3	 1.13693E-1	 1.79738E-1	 7.09373E-2	 1.98860E-1	 1.40764E-1	 2.63871E-1	
 2.94109E+1	 1.77166E+3	 1.07203E-1	 1.66142E-1	 6.83392E-2	 1.84511E-1	 1.34265E-1	 2.46479E-1	
 2.94274E+1	 1.75673E+3	 1.01315E-1	 1.53307E-1	 6.58690E-2	 1.70685E-1	 1.27257E-1	 2.29941E-1	
 2.94440E+1	 1.74199E+3	 9.54321E-2	 1.41196E-1	 6.33960E-2	 1.57368E-1	 1.19759E-1	 2.14320E-1	
 2.94606E+1	 1.72746E+3	 9.01465E-2	 1.29774E-1	 6.03816E-2	 1.44616E-1	 1.13332E-1	 1.99580E-1	
 2.94772E+1	 1.71313E+3	 8.45697E-2	 1.19019E-1	 5.70094E-2	 1.32522E-1	 1.07006E-1	 1.85647E-1	
 2.94937E+1	 1.69899E+3	 7.94359E-2	 1.08924E-1	 5.32615E-2	 1.21162E-1	 1.00461E-1	 1.72527E-1	
 2.95103E+1	 1.68505E+3	 7.40802E-2	 9.94751E-2	 5.00911E-2	 1.10514E-1	 9.49231E-2	 1.60172E-1	
 2.95269E+1	 1.67130E+3	 6.92325E-2	 9.06538E-2	 4.68590E-2	 1.00526E-1	 8.92045E-2	 1.48528E-1	
 2.95434E+1	 1.65774E+3	 6.38876E-2	 8.24600E-2	 4.41034E-2	 9.11553E-2	 8.36391E-2	 1.37598E-1	
 2.95600E+1	 1.64438E+3	 5.95827E-2	 7.48600E-2	 4.13809E-2	 8.23486E-2	 7.94944E-2	 1.27282E-1	
 2.95766E+1	 1.63119E+3	 5.51849E-2	 6.77958E-2	 3.85052E-2	 7.41186E-2	 7.57902E-2	 1.17462E-1	
 2.95931E+1	 1.61820E+3	 5.12768E-2	 6.12428E-2	 3.53057E-2	 6.65145E-2	 7.19476E-2	 1.08120E-1	
 2.96097E+1	 1.60539E+3	 4.74726E-2	 5.51646E-2	 3.25388E-2	 5.95250E-2	 6.78471E-2	 9.92797E-2	
 2.96263E+1	 1.59275E+3	 4.42600E-2	 4.95182E-2	 2.98322E-2	 5.30995E-2	 6.43105E-2	 9.09224E-2	
 2.96428E+1	 1.58030E+3	 4.07233E-2	 4.42872E-2	 2.78851E-2	 4.71534E-2	 6.09877E-2	 8.29990E-2	
 2.96594E+1	 1.56803E+3	 3.78958E-2	 3.94480E-2	 2.62361E-2	 4.15777E-2	 5.77566E-2	 7.54899E-2	
 2.96760E+1	 1.55593E+3	 3.48555E-2	 3.49700E-2	 2.46400E-2	 3.63364E-2	 5.52382E-2	 6.83445E-2	
 2.96925E+1	 1.54400E+3	 3.20242E-2	 3.08534E-2	 2.27704E-2	 3.14521E-2	 5.27597E-2	 6.15150E-2	
 2.97091E+1	 1.53225E+3	 2.90078E-2	 2.70967E-2	 2.09080E-2	 2.69523E-2	 5.01997E-2	 5.50042E-2	
 2.97257E+1	 1.52067E+3	 2.64939E-2	 2.36804E-2	 1.88363E-2	 2.28577E-2	 4.78313E-2	 4.88050E-2	
 2.97422E+1	 1.50925E+3	 2.37990E-2	 2.05848E-2	 1.69386E-2	 1.91722E-2	 4.51198E-2	 4.29271E-2	
 2.97588E+1	 1.49800E+3	 2.16783E-2	 1.77855E-2	 1.46639E-2	 1.59164E-2	 4.20794E-2	 3.74129E-2	
 2.97754E+1	 1.48692E+3	 1.99474E-2	 1.52234E-2	 1.27160E-2	 1.30957E-2	 3.94554E-2	 3.22569E-2	
 2.97919E+1	 1.47600E+3	 1.86091E-2	 1.28501E-2	 1.06524E-2	 1.06883E-2	 3.67947E-2	 2.74351E-2	
 2.98085E+1	 1.46525E+3	 1.71562E-2	 1.06487E-2	 8.93818E-3	 8.67001E-3	 3.39221E-2	 2.29631E-2	
 2.98251E+1	 1.45465E+3	 1.56449E-2	 8.62968E-3	 7.27581E-3	 6.99962E-3	 3.14549E-2	 1.88289E-2	
 2.98416E+1	 1.44421E+3	 1.38052E-2	 6.81695E-3	 6.26363E-3	 5.60477E-3	 2.87030E-2	 1.50247E-2	
 2.98582E+1	 1.43393E+3	 1.21796E-2	 5.21752E-3	 5.41007E-3	 4.40213E-3	 2.51663E-2	 1.16182E-2	
 2.98748E+1	 1.42380E+3	 1.02499E-2	 3.83692E-3	 4.78910E-3	 3.35139E-3	 2.21157E-2	 8.62821E-3	
 2.98913E+1	 1.41383E+3	 8.72979E-3	 2.66867E-3	 4.14266E-3	 2.43123E-3	 1.88914E-2	 6.03505E-3	
 2.99079E+1	 1.40401E+3	 7.02790E-3	 1.69875E-3	 3.51872E-3	 1.64194E-3	 1.52664E-2	 3.87502E-3	
 2.99245E+1	 1.39435E+3	 5.31135E-3	 9.39233E-4	 2.83016E-3	 9.87870E-4	 1.12081E-2	 2.20085E-3	
 2.99411E+1	 1.38483E+3	 3.29769E-3	 4.09325E-4	 2.15006E-3	 4.74800E-4	 7.72111E-3	 1.00383E-3	
 2.99576E+1	 1.37546E+3	 1.67615E-3	 1.03172E-4	 1.22934E-3	 1.26649E-4	 4.07652E-3	 2.57787E-4	
 2.99742E+1	 1.36623E+3	 0.00000E+0	 0.00000E+0	 0.00000E+0	 0.00000E+0	 0.00000E+0	 0.00000E+0	
ELUstop :

MWDstart :
Molar mass	I2: VWD 1, Signal A	Integral[%]	I2: VWD 1, Signal B	Integral[%]	I2: RID 1, RI Signal	Integral[%]

 1.36623E+3	 0.00000E+0	 0.00000E+0	 0.00000E+0	 0.00000E+0	 0.00000E+0	 0.00000E+0	
 1.37903E+3	 9.69993E-4	 3.92861E-4	 1.12080E-3	 4.53942E-4	 2.38444E-3	 9.65733E-4	
 1.39195E+3	 1.97228E-3	 1.19166E-3	 1.84599E-3	 1.20159E-3	 4.38168E-3	 2.74038E-3	
 1.40499E+3	 2.93425E-3	 2.38007E-3	 2.45165E-3	 2.19455E-3	 6.57736E-3	 5.40430E-3	
 1.41816E+3	 3.80181E-3	 3.91986E-3	 2.98323E-3	 3.40280E-3	 8.42849E-3	 8.81796E-3	
 1.43144E+3	 4.65932E-3	 5.80695E-3	 3.51402E-3	 4.82603E-3	 1.00155E-2	 1.28744E-2	
 1.44486E+3	 5.48915E-3	 8.03013E-3	 4.17824E-3	 6.51828E-3	 1.17391E-2	 1.76289E-2	
 1.45839E+3	 6.35964E-3	 1.06059E-2	 5.06542E-3	 8.56985E-3	 1.29863E-2	 2.28885E-2	
 1.47206E+3	 6.99428E-3	 1.34387E-2	 6.50509E-3	 1.12045E-2	 1.41957E-2	 2.86379E-2	
 1.48585E+3	 7.59927E-3	 1.65165E-2	 8.02068E-3	 1.44530E-2	 1.54428E-2	 3.48925E-2	
 1.49977E+3	 8.34789E-3	 1.98975E-2	 9.51060E-3	 1.83049E-2	 1.65859E-2	 4.16100E-2	
 1.51382E+3	 9.32737E-3	 2.36752E-2	 1.12246E-2	 2.28511E-2	 1.79116E-2	 4.88645E-2	
 1.52801E+3	 1.05003E-2	 2.79280E-2	 1.25548E-2	 2.79360E-2	 1.89238E-2	 5.65289E-2	
 1.54232E+3	 1.16768E-2	 3.26572E-2	 1.39487E-2	 3.35854E-2	 1.99123E-2	 6.45936E-2	
 1.55677E+3	 1.28596E-2	 3.78656E-2	 1.52172E-2	 3.97486E-2	 2.08901E-2	 7.30544E-2	
 1.57136E+3	 1.41143E-2	 4.35821E-2	 1.62301E-2	 4.63220E-2	 2.18645E-2	 8.19098E-2	
 1.58608E+3	 1.52331E-2	 4.97517E-2	 1.73765E-2	 5.33597E-2	 2.32236E-2	 9.13157E-2	
 1.60094E+3	 1.66531E-2	 5.64964E-2	 1.88910E-2	 6.10109E-2	 2.45140E-2	 1.01244E-1	
 1.61594E+3	 1.79823E-2	 6.37795E-2	 2.07485E-2	 6.94144E-2	 2.60263E-2	 1.11785E-1	
 1.63108E+3	 1.94840E-2	 7.16708E-2	 2.27492E-2	 7.86281E-2	 2.74969E-2	 1.22922E-1	
 1.64637E+3	 2.11496E-2	 8.02367E-2	 2.45261E-2	 8.85616E-2	 2.88535E-2	 1.34608E-1	
 1.66179E+3	 2.26908E-2	 8.94268E-2	 2.62084E-2	 9.91764E-2	 3.04079E-2	 1.46924E-1	
 1.67736E+3	 2.48192E-2	 9.94789E-2	 2.78916E-2	 1.10473E-1	 3.26690E-2	 1.60155E-1	
 1.69308E+3	 2.64514E-2	 1.10192E-1	 2.99247E-2	 1.22593E-1	 3.46590E-2	 1.74192E-1	
 1.70894E+3	 2.84244E-2	 1.21704E-1	 3.19010E-2	 1.35513E-1	 3.68298E-2	 1.89109E-1	
 1.72495E+3	 3.02518E-2	 1.33957E-1	 3.40290E-2	 1.49295E-1	 3.91799E-2	 2.04977E-1	
 1.74111E+3	 3.21135E-2	 1.46963E-1	 3.57104E-2	 1.63759E-1	 4.13879E-2	 2.21740E-1	
 1.75743E+3	 3.40986E-2	 1.60774E-1	 3.70497E-2	 1.78764E-1	 4.39978E-2	 2.39560E-1	
 1.77389E+3	 3.60372E-2	 1.75369E-1	 3.83820E-2	 1.94310E-1	 4.63457E-2	 2.58330E-1	
 1.79051E+3	 3.82900E-2	 1.90877E-1	 3.97318E-2	 2.10402E-1	 4.85179E-2	 2.77981E-1	
 1.80729E+3	 4.02627E-2	 2.07184E-1	 4.17144E-2	 2.27297E-1	 5.12747E-2	 2.98748E-1	
 1.82422E+3	 4.25955E-2	 2.24436E-1	 4.37781E-2	 2.45027E-1	 5.36233E-2	 3.20466E-1	
 1.84131E+3	 4.46169E-2	 2.42506E-1	 4.65549E-2	 2.63883E-1	 5.61727E-2	 3.43217E-1	
 1.85857E+3	 4.70664E-2	 2.61569E-1	 4.89944E-2	 2.83726E-1	 5.89845E-2	 3.67106E-1	
 1.87598E+3	 4.94735E-2	 2.81606E-1	 5.16701E-2	 3.04653E-1	 6.11219E-2	 3.91862E-1	
 1.89356E+3	 5.25728E-2	 3.02899E-1	 5.41643E-2	 3.26591E-1	 6.32927E-2	 4.17496E-1	
 1.91130E+3	 5.51094E-2	 3.25219E-1	 5.66565E-2	 3.49537E-1	 6.57026E-2	 4.44106E-1	
 1.92921E+3	 5.80459E-2	 3.48728E-1	 5.91213E-2	 3.73482E-1	 6.76154E-2	 4.71492E-1	
 1.94728E+3	 6.07949E-2	 3.73351E-1	 6.20329E-2	 3.98607E-1	 6.94885E-2	 4.99635E-1	
 1.96553E+3	 6.37084E-2	 3.99154E-1	 6.47494E-2	 4.24831E-1	 7.16023E-2	 5.28635E-1	
 1.98394E+3	 6.64889E-2	 4.26083E-1	 6.75510E-2	 4.52190E-1	 7.35404E-2	 5.58420E-1	
 2.00253E+3	 6.93685E-2	 4.54178E-1	 7.03911E-2	 4.80700E-1	 7.50901E-2	 5.88833E-1	
 2.02129E+3	 7.22750E-2	 4.83451E-1	 7.34329E-2	 5.10441E-1	 7.67263E-2	 6.19908E-1	
 2.04023E+3	 7.52861E-2	 5.13942E-1	 7.65784E-2	 5.41457E-1	 7.82499E-2	 6.51600E-1	
 2.05935E+3	 7.84297E-2	 5.45708E-1	 7.96928E-2	 5.73733E-1	 7.94629E-2	 6.83784E-1	
 2.07864E+3	 8.16331E-2	 5.78770E-1	 8.28262E-2	 6.07279E-1	 8.07899E-2	 7.16505E-1	
 2.09812E+3	 8.53751E-2	 6.13348E-1	 8.63165E-2	 6.42239E-1	 8.19189E-2	 7.49683E-1	
 2.11777E+3	 8.89781E-2	 6.49386E-1	 9.02221E-2	 6.78780E-1	 8.26888E-2	 7.83173E-1	
 2.13762E+3	 9.25917E-2	 6.86887E-1	 9.39203E-2	 7.16819E-1	 8.34987E-2	 8.16992E-1	
 2.15765E+3	 9.63266E-2	 7.25900E-1	 9.76780E-2	 7.56380E-1	 8.42077E-2	 8.51097E-1	
 2.17786E+3	 1.00257E-1	 7.66506E-1	 1.01408E-1	 7.97452E-1	 8.47259E-2	 8.85412E-1	
 2.19827E+3	 1.04264E-1	 8.08734E-1	 1.05160E-1	 8.40043E-1	 8.52656E-2	 9.19946E-1	
 2.21886E+3	 1.08328E-1	 8.52608E-1	 1.09009E-1	 8.84194E-1	 8.57799E-2	 9.54688E-1	
 2.23965E+3	 1.12853E-1	 8.98315E-1	 1.13445E-1	 9.30140E-1	 8.61914E-2	 9.89597E-1	
 2.26064E+3	 1.17589E-1	 9.45940E-1	 1.17886E-1	 9.77886E-1	 8.65822E-2	 1.02466E+0	
 2.28182E+3	 1.22123E-1	 9.95402E-1	 1.21805E-1	 1.02722E+0	 8.70582E-2	 1.05992E+0	
 2.30320E+3	 1.26661E-1	 1.04670E+0	 1.25970E-1	 1.07824E+0	 8.76235E-2	 1.09541E+0	
 2.32478E+3	 1.31622E-1	 1.10001E+0	 1.29780E-1	 1.13080E+0	 8.82012E-2	 1.13113E+0	
 2.34656E+3	 1.36260E-1	 1.15520E+0	 1.33989E-1	 1.18507E+0	 8.89533E-2	 1.16716E+0	
 2.36854E+3	 1.41447E-1	 1.21249E+0	 1.38074E-1	 1.24099E+0	 8.99516E-2	 1.20359E+0	
 2.39074E+3	 1.46488E-1	 1.27182E+0	 1.42996E-1	 1.29891E+0	 9.09867E-2	 1.24044E+0	
 2.41314E+3	 1.52830E-1	 1.33371E+0	 1.48250E-1	 1.35895E+0	 9.20303E-2	 1.27772E+0	
 2.43574E+3	 1.57596E-1	 1.39754E+0	 1.53825E-1	 1.42125E+0	 9.34071E-2	 1.31555E+0	
 2.45857E+3	 1.63616E-1	 1.46381E+0	 1.58296E-1	 1.48536E+0	 9.45481E-2	 1.35384E+0	
 2.48160E+3	 1.68384E-1	 1.53201E+0	 1.64086E-1	 1.55182E+0	 9.57882E-2	 1.39264E+0	
 2.50485E+3	 1.74637E-1	 1.60274E+0	 1.68712E-1	 1.62015E+0	 9.76096E-2	 1.43217E+0	
 2.52832E+3	 1.79664E-1	 1.67550E+0	 1.74257E-1	 1.69073E+0	 9.91934E-2	 1.47235E+0	
 2.55201E+3	 1.85909E-1	 1.75080E+0	 1.78849E-1	 1.76316E+0	 1.00870E-1	 1.51320E+0	
 2.57592E+3	 1.91419E-1	 1.82833E+0	 1.84196E-1	 1.83777E+0	 1.03097E-1	 1.55496E+0	
 2.60006E+3	 1.97925E-1	 1.90849E+0	 1.89163E-1	 1.91438E+0	 1.05134E-1	 1.59754E+0	
 2.62442E+3	 2.04680E-1	 1.99139E+0	 1.95717E-1	 1.99365E+0	 1.07081E-1	 1.64091E+0	
 2.64901E+3	 2.11851E-1	 2.07719E+0	 2.01295E-1	 2.07518E+0	 1.09801E-1	 1.68538E+0	
 2.67383E+3	 2.18135E-1	 2.16554E+0	 2.06778E-1	 2.15892E+0	 1.12389E-1	 1.73090E+0	
 2.69888E+3	 2.24546E-1	 2.25648E+0	 2.12161E-1	 2.24485E+0	 1.14531E-1	 1.77728E+0	
 2.72416E+3	 2.31236E-1	 2.35014E+0	 2.17565E-1	 2.33297E+0	 1.16727E-1	 1.82456E+0	
 2.74969E+3	 2.37449E-1	 2.44631E+0	 2.23707E-1	 2.42358E+0	 1.19292E-1	 1.87287E+0	
 2.77545E+3	 2.44621E-1	 2.54538E+0	 2.29327E-1	 2.51646E+0	 1.22293E-1	 1.92240E+0	
 2.80146E+3	 2.50622E-1	 2.64689E+0	 2.35988E-1	 2.61203E+0	 1.24876E-1	 1.97298E+0	
 2.82770E+3	 2.58095E-1	 2.75142E+0	 2.41274E-1	 2.70975E+0	 1.27575E-1	 2.02465E+0	
 2.85420E+3	 2.64051E-1	 2.85836E+0	 2.47689E-1	 2.81007E+0	 1.31683E-1	 2.07798E+0	
 2.88094E+3	 2.71704E-1	 2.96841E+0	 2.52790E-1	 2.91246E+0	 1.34434E-1	 2.13243E+0	
 2.90793E+3	 2.78204E-1	 3.08108E+0	 2.59002E-1	 3.01736E+0	 1.37280E-1	 2.18803E+0	
 2.93518E+3	 2.85839E-1	 3.19685E+0	 2.64641E-1	 3.12454E+0	 1.40844E-1	 2.24508E+0	
 2.96268E+3	 2.92926E-1	 3.31549E+0	 2.70872E-1	 3.23425E+0	 1.44052E-1	 2.30342E+0	
 2.99044E+3	 3.00326E-1	 3.43713E+0	 2.76939E-1	 3.34641E+0	 1.46962E-1	 2.36294E+0	
 3.01846E+3	 3.07803E-1	 3.56179E+0	 2.83088E-1	 3.46107E+0	 1.50262E-1	 2.42380E+0	
 3.04674E+3	 3.15013E-1	 3.68938E+0	 2.89652E-1	 3.57838E+0	 1.54070E-1	 2.48620E+0	
 3.07528E+3	 3.22922E-1	 3.82016E+0	 2.95878E-1	 3.69821E+0	 1.57757E-1	 2.55009E+0	
 3.10410E+3	 3.30037E-1	 3.95383E+0	 3.03212E-1	 3.82102E+0	 1.60956E-1	 2.61528E+0	
 3.13318E+3	 3.39897E-1	 4.09150E+0	 3.10458E-1	 3.94676E+0	 1.65291E-1	 2.68223E+0	
 3.16254E+3	 3.46187E-1	 4.23171E+0	 3.17929E-1	 4.07553E+0	 1.68633E-1	 2.75053E+0	
 3.19217E+3	 3.54564E-1	 4.37531E+0	 3.23674E-1	 4.20662E+0	 1.71967E-1	 2.82018E+0	
 3.22208E+3	 3.61572E-1	 4.52175E+0	 3.30421E-1	 4.34044E+0	 1.76072E-1	 2.89149E+0	
 3.25226E+3	 3.69449E-1	 4.67138E+0	 3.36495E-1	 4.47673E+0	 1.79996E-1	 2.96439E+0	
 3.28274E+3	 3.77080E-1	 4.82411E+0	 3.42746E-1	 4.61555E+0	 1.83589E-1	 3.03874E+0	
 3.31349E+3	 3.84320E-1	 4.97976E+0	 3.49207E-1	 4.75698E+0	 1.87198E-1	 3.11456E+0	
 3.34454E+3	 3.92241E-1	 5.13863E+0	 3.55025E-1	 4.90077E+0	 1.91197E-1	 3.19200E+0	
 3.37588E+3	 3.99033E-1	 5.30024E+0	 3.61730E-1	 5.04728E+0	 1.95905E-1	 3.27134E+0	
 3.40751E+3	 4.07258E-1	 5.46518E+0	 3.67357E-1	 5.19606E+0	 2.00448E-1	 3.35253E+0	
 3.43943E+3	 4.14152E-1	 5.63292E+0	 3.74175E-1	 5.34761E+0	 2.04173E-1	 3.43522E+0	
 3.47166E+3	 4.22238E-1	 5.80393E+0	 3.79877E-1	 5.50146E+0	 2.09047E-1	 3.51989E+0	
 3.50418E+3	 4.30344E-1	 5.97823E+0	 3.87054E-1	 5.65823E+0	 2.13230E-1	 3.60625E+0	
 3.53702E+3	 4.38659E-1	 6.15589E+0	 3.93195E-1	 5.81748E+0	 2.17119E-1	 3.69418E+0	
 3.57016E+3	 4.46113E-1	 6.33657E+0	 3.98830E-1	 5.97901E+0	 2.21635E-1	 3.78395E+0	
 3.60361E+3	 4.52851E-1	 6.51998E+0	 4.04933E-1	 6.14301E+0	 2.26570E-1	 3.87571E+0	
 3.63737E+3	 4.60786E-1	 6.70661E+0	 4.10220E-1	 6.30916E+0	 2.30737E-1	 3.96917E+0	
 3.67145E+3	 4.67152E-1	 6.89581E+0	 4.16742E-1	 6.47794E+0	 2.34874E-1	 4.06429E+0	
 3.70585E+3	 4.74986E-1	 7.08819E+0	 4.21987E-1	 6.64886E+0	 2.40268E-1	 4.16161E+0	
 3.74057E+3	 4.81437E-1	 7.28318E+0	 4.28093E-1	 6.82224E+0	 2.44681E-1	 4.26070E+0	
 3.77562E+3	 4.89628E-1	 7.48148E+0	 4.34128E-1	 6.99807E+0	 2.48871E-1	 4.36150E+0	
 3.81099E+3	 4.96787E-1	 7.68269E+0	 4.40403E-1	 7.17644E+0	 2.53700E-1	 4.46425E+0	
 3.84670E+3	 5.03477E-1	 7.88660E+0	 4.46261E-1	 7.35718E+0	 2.58636E-1	 4.56900E+0	
 3.88274E+3	 5.10884E-1	 8.09352E+0	 4.51560E-1	 7.54007E+0	 2.62984E-1	 4.67552E+0	
 3.91912E+3	 5.17173E-1	 8.30298E+0	 4.57655E-1	 7.72543E+0	 2.67236E-1	 4.78375E+0	
 3.95584E+3	 5.24959E-1	 8.51560E+0	 4.62705E-1	 7.91283E+0	 2.71684E-1	 4.89379E+0	
 3.99290E+3	 5.31182E-1	 8.73073E+0	 4.68350E-1	 8.10252E+0	 2.77231E-1	 5.00607E+0	
 4.03031E+3	 5.39702E-1	 8.94932E+0	 4.73814E-1	 8.29442E+0	 2.82620E-1	 5.12053E+0	
 4.06808E+3	 5.46441E-1	 9.17064E+0	 4.79194E-1	 8.48850E+0	 2.87330E-1	 5.23691E+0	
 4.10619E+3	 5.52907E-1	 9.39457E+0	 4.83903E-1	 8.68449E+0	 2.92454E-1	 5.35535E+0	
 4.14466E+3	 5.59683E-1	 9.62125E+0	 4.88359E-1	 8.88228E+0	 2.97873E-1	 5.47600E+0	
 4.18350E+3	 5.65207E-1	 9.85017E+0	 4.93487E-1	 9.08215E+0	 3.02318E-1	 5.59844E+0	
 4.22269E+3	 5.71813E-1	 1.00818E+1	 4.97708E-1	 9.28373E+0	 3.06843E-1	 5.72272E+0	
 4.26226E+3	 5.77053E-1	 1.03155E+1	 5.03208E-1	 9.48754E+0	 3.12710E-1	 5.84937E+0	
 4.30219E+3	 5.83505E-1	 1.05518E+1	 5.08022E-1	 9.69329E+0	 3.17468E-1	 5.97795E+0	
 4.34250E+3	 5.89460E-1	 1.07905E+1	 5.13266E-1	 9.90117E+0	 3.21968E-1	 6.10835E+0	
 4.38319E+3	 5.95701E-1	 1.10318E+1	 5.18228E-1	 1.01111E+1	 3.27146E-1	 6.24085E+0	
 4.42426E+3	 6.02335E-1	 1.12758E+1	 5.23221E-1	 1.03230E+1	 3.32635E-1	 6.37557E+0	
 4.46571E+3	 6.08617E-1	 1.15223E+1	 5.28816E-1	 1.05372E+1	 3.37414E-1	 6.51223E+0	
 4.50755E+3	 6.14930E-1	 1.17713E+1	 5.32557E-1	 1.07528E+1	 3.42000E-1	 6.65074E+0	
 4.54978E+3	 6.19891E-1	 1.20224E+1	 5.37633E-1	 1.09706E+1	 3.47822E-1	 6.79161E+0	
 4.59241E+3	 6.26068E-1	 1.22759E+1	 5.41661E-1	 1.11900E+1	 3.53648E-1	 6.93485E+0	
 4.63544E+3	 6.31543E-1	 1.25317E+1	 5.46077E-1	 1.14111E+1	 3.58491E-1	 7.08004E+0	
 4.67887E+3	 6.37097E-1	 1.27898E+1	 5.50305E-1	 1.16340E+1	 3.63699E-1	 7.22734E+0	
 4.72271E+3	 6.42719E-1	 1.30501E+1	 5.54335E-1	 1.18585E+1	 3.69303E-1	 7.37692E+0	
 4.76696E+3	 6.47541E-1	 1.33123E+1	 5.58788E-1	 1.20849E+1	 3.73987E-1	 7.52839E+0	
 4.81162E+3	 6.53084E-1	 1.35768E+1	 5.62596E-1	 1.23127E+1	 3.78544E-1	 7.68170E+0	
 4.85670E+3	 6.57592E-1	 1.38432E+1	 5.67252E-1	 1.25425E+1	 3.83144E-1	 7.83688E+0	
 4.90221E+3	 6.62939E-1	 1.41117E+1	 5.71382E-1	 1.27739E+1	 3.89498E-1	 7.99463E+0	
 4.94814E+3	 6.67901E-1	 1.43822E+1	 5.75942E-1	 1.30071E+1	 3.94863E-1	 8.15456E+0	
 4.99450E+3	 6.72944E-1	 1.46547E+1	 5.80439E-1	 1.32422E+1	 3.99466E-1	 8.31635E+0	
 5.04130E+3	 6.78425E-1	 1.49295E+1	 5.84933E-1	 1.34791E+1	 4.04462E-1	 8.48016E+0	
 5.08853E+3	 6.83773E-1	 1.52064E+1	 5.90374E-1	 1.37182E+1	 4.10210E-1	 8.64630E+0	
 5.13621E+3	 6.89341E-1	 1.54856E+1	 5.93924E-1	 1.39588E+1	 4.15063E-1	 8.81441E+0	
 5.18433E+3	 6.93455E-1	 1.57665E+1	 5.98316E-1	 1.42011E+1	 4.19694E-1	 8.98439E+0	
 5.23290E+3	 6.98381E-1	 1.60494E+1	 6.01824E-1	 1.44449E+1	 4.25393E-1	 9.15668E+0	
 5.28193E+3	 7.02787E-1	 1.63340E+1	 6.05491E-1	 1.46901E+1	 4.31290E-1	 9.33136E+0	
 5.33142E+3	 7.06971E-1	 1.66203E+1	 6.09185E-1	 1.49368E+1	 4.36684E-1	 9.50822E+0	
 5.38137E+3	 7.11553E-1	 1.69085E+1	 6.12526E-1	 1.51849E+1	 4.41786E-1	 9.68715E+0	
 5.43179E+3	 7.15221E-1	 1.71982E+1	 6.16522E-1	 1.54346E+1	 4.47980E-1	 9.86859E+0	
 5.48269E+3	 7.19657E-1	 1.74897E+1	 6.19784E-1	 1.56856E+1	 4.52773E-1	 1.00520E+1	
 5.53406E+3	 7.23387E-1	 1.77826E+1	 6.23795E-1	 1.59383E+1	 4.57434E-1	 1.02372E+1	
 5.58591E+3	 7.27565E-1	 1.80773E+1	 6.27537E-1	 1.61924E+1	 4.63005E-1	 1.04248E+1	
 5.63824E+3	 7.31676E-1	 1.83737E+1	 6.31552E-1	 1.64482E+1	 4.68547E-1	 1.06145E+1	
 5.69107E+3	 7.35630E-1	 1.86716E+1	 6.35872E-1	 1.67058E+1	 4.73518E-1	 1.08063E+1	
 5.74439E+3	 7.40002E-1	 1.89713E+1	 6.39834E-1	 1.69649E+1	 4.78675E-1	 1.10002E+1	
 5.79821E+3	 7.43654E-1	 1.92725E+1	 6.44527E-1	 1.72260E+1	 4.85965E-1	 1.11970E+1	
 5.85254E+3	 7.47889E-1	 1.95754E+1	 6.48487E-1	 1.74886E+1	 4.90896E-1	 1.13958E+1	
 5.90737E+3	 7.51585E-1	 1.98798E+1	 6.52879E-1	 1.77530E+1	 4.95685E-1	 1.15966E+1	
 5.96272E+3	 7.55970E-1	 2.01860E+1	 6.57316E-1	 1.80193E+1	 5.00581E-1	 1.17993E+1	
 6.01859E+3	 7.60319E-1	 2.04939E+1	 6.61729E-1	 1.82873E+1	 5.06086E-1	 1.20043E+1	
 6.07498E+3	 7.63768E-1	 2.08033E+1	 6.66005E-1	 1.85570E+1	 5.12186E-1	 1.22117E+1	
 6.13190E+3	 7.67985E-1	 2.11143E+1	 6.69382E-1	 1.88281E+1	 5.17312E-1	 1.24213E+1	
 6.18935E+3	 7.71301E-1	 2.14267E+1	 6.73670E-1	 1.91010E+1	 5.22320E-1	 1.26328E+1	
 6.24734E+3	 7.75292E-1	 2.17407E+1	 6.77285E-1	 1.93753E+1	 5.28528E-1	 1.28469E+1	
 6.30587E+3	 7.78948E-1	 2.20562E+1	 6.81240E-1	 1.96512E+1	 5.34200E-1	 1.30632E+1	
 6.36496E+3	 7.82656E-1	 2.23732E+1	 6.85124E-1	 1.99287E+1	 5.39422E-1	 1.32817E+1	
 6.42459E+3	 7.86513E-1	 2.26917E+1	 6.88838E-1	 2.02077E+1	 5.44989E-1	 1.35024E+1	
 6.48479E+3	 7.89987E-1	 2.30117E+1	 6.93062E-1	 2.04884E+1	 5.51425E-1	 1.37258E+1	
 6.54555E+3	 7.94590E-1	 2.33335E+1	 6.97232E-1	 2.07707E+1	 5.56829E-1	 1.39513E+1	
 6.60687E+3	 7.97613E-1	 2.36565E+1	 7.01492E-1	 2.10549E+1	 5.62083E-1	 1.41789E+1	
 6.66878E+3	 8.01165E-1	 2.39810E+1	 7.05122E-1	 2.13404E+1	 5.69122E-1	 1.44094E+1	
 6.73126E+3	 8.04514E-1	 2.43069E+1	 7.09083E-1	 2.16276E+1	 5.75453E-1	 1.46425E+1	
 6.79433E+3	 8.07705E-1	 2.46340E+1	 7.13280E-1	 2.19165E+1	 5.80571E-1	 1.48776E+1	
 6.85799E+3	 8.11177E-1	 2.49625E+1	 7.17156E-1	 2.22070E+1	 5.85888E-1	 1.51149E+1	
 6.92224E+3	 8.14058E-1	 2.52922E+1	 7.21567E-1	 2.24992E+1	 5.92602E-1	 1.53549E+1	
 6.98710E+3	 8.18183E-1	 2.56236E+1	 7.25834E-1	 2.27932E+1	 5.98077E-1	 1.55972E+1	
 7.05256E+3	 8.21271E-1	 2.59562E+1	 7.30181E-1	 2.30889E+1	 6.03377E-1	 1.58416E+1	
 7.11864E+3	 8.24730E-1	 2.62903E+1	 7.33932E-1	 2.33862E+1	 6.08740E-1	 1.60881E+1	
 7.18534E+3	 8.28222E-1	 2.66257E+1	 7.37696E-1	 2.36850E+1	 6.14792E-1	 1.63371E+1	
 7.25266E+3	 8.31440E-1	 2.69624E+1	 7.41796E-1	 2.39854E+1	 6.21334E-1	 1.65887E+1	
 7.32061E+3	 8.35111E-1	 2.73007E+1	 7.45475E-1	 2.42873E+1	 6.26951E-1	 1.68427E+1	
 7.38920E+3	 8.38112E-1	 2.76401E+1	 7.49859E-1	 2.45910E+1	 6.32498E-1	 1.70988E+1	
 7.45844E+3	 8.41483E-1	 2.79809E+1	 7.53670E-1	 2.48963E+1	 6.39300E-1	 1.73578E+1	
 7.52832E+3	 8.44780E-1	 2.83231E+1	 7.58514E-1	 2.52035E+1	 6.45409E-1	 1.76192E+1	
 7.59885E+3	 8.48082E-1	 2.86666E+1	 7.62955E-1	 2.55125E+1	 6.51125E-1	 1.78829E+1	
 7.67005E+3	 8.51176E-1	 2.90113E+1	 7.66970E-1	 2.58231E+1	 6.57291E-1	 1.81491E+1	
 7.74191E+3	 8.53865E-1	 2.93571E+1	 7.71552E-1	 2.61356E+1	 6.64370E-1	 1.84182E+1	
 7.81445E+3	 8.57085E-1	 2.97043E+1	 7.75339E-1	 2.64497E+1	 6.71290E-1	 1.86901E+1	
 7.88767E+3	 8.59801E-1	 3.00525E+1	 7.79788E-1	 2.67655E+1	 6.76838E-1	 1.89642E+1	
 7.96157E+3	 8.62986E-1	 3.04020E+1	 7.83689E-1	 2.70829E+1	 6.83702E-1	 1.92411E+1	
 8.03616E+3	 8.66261E-1	 3.07529E+1	 7.88380E-1	 2.74022E+1	 6.90024E-1	 1.95206E+1	
 8.11146E+3	 8.69596E-1	 3.11051E+1	 7.92953E-1	 2.77233E+1	 6.95773E-1	 1.98024E+1	
 8.18746E+3	 8.72829E-1	 3.14586E+1	 7.96862E-1	 2.80461E+1	 7.01896E-1	 2.00866E+1	
 8.26417E+3	 8.75484E-1	 3.18132E+1	 8.01477E-1	 2.83707E+1	 7.09078E-1	 2.03738E+1	
 8.34160E+3	 8.78752E-1	 3.21691E+1	 8.05069E-1	 2.86968E+1	 7.15078E-1	 2.06634E+1	
 8.41976E+3	 8.81376E-1	 3.25260E+1	 8.09534E-1	 2.90246E+1	 7.20888E-1	 2.09554E+1	
 8.49864E+3	 8.84344E-1	 3.28842E+1	 8.13450E-1	 2.93541E+1	 7.28797E-1	 2.12506E+1	
 8.57827E+3	 8.87141E-1	 3.32435E+1	 8.17711E-1	 2.96853E+1	 7.35995E-1	 2.15487E+1	
 8.65864E+3	 8.89811E-1	 3.36039E+1	 8.22154E-1	 3.00183E+1	 7.41795E-1	 2.18491E+1	
 8.73977E+3	 8.92682E-1	 3.39654E+1	 8.26116E-1	 3.03529E+1	 7.47548E-1	 2.21519E+1	
 8.82166E+3	 8.95106E-1	 3.43280E+1	 8.30665E-1	 3.06893E+1	 7.53478E-1	 2.24570E+1	
 8.90431E+3	 8.97908E-1	 3.46916E+1	 8.34293E-1	 3.10272E+1	 7.60883E-1	 2.27652E+1	
 8.98774E+3	 9.00313E-1	 3.50563E+1	 8.38474E-1	 3.13668E+1	 7.67087E-1	 2.30759E+1	
 9.07195E+3	 9.02841E-1	 3.54219E+1	 8.42376E-1	 3.17080E+1	 7.73592E-1	 2.33892E+1	
 9.15695E+3	 9.05311E-1	 3.57886E+1	 8.46431E-1	 3.20508E+1	 7.80837E-1	 2.37055E+1	
 9.24274E+3	 9.07826E-1	 3.61563E+1	 8.50807E-1	 3.23954E+1	 7.88052E-1	 2.40246E+1	
 9.32934E+3	 9.10739E-1	 3.65251E+1	 8.55013E-1	 3.27417E+1	 7.94081E-1	 2.43462E+1	
 9.41675E+3	 9.12886E-1	 3.68949E+1	 8.59239E-1	 3.30897E+1	 8.00105E-1	 2.46703E+1	
 9.50498E+3	 9.15621E-1	 3.72657E+1	 8.62689E-1	 3.34391E+1	 8.07685E-1	 2.49974E+1	
 9.59404E+3	 9.17965E-1	 3.76375E+1	 8.66968E-1	 3.37902E+1	 8.14211E-1	 2.53272E+1	
 9.68393E+3	 9.20410E-1	 3.80103E+1	 8.71021E-1	 3.41430E+1	 8.20282E-1	 2.56594E+1	
 9.77466E+3	 9.22772E-1	 3.83840E+1	 8.75165E-1	 3.44974E+1	 8.27472E-1	 2.59946E+1	
 9.86624E+3	 9.24925E-1	 3.87586E+1	 8.79520E-1	 3.48536E+1	 8.35434E-1	 2.63329E+1	
 9.95868E+3	 9.27201E-1	 3.91342E+1	 8.83224E-1	 3.52114E+1	 8.41433E-1	 2.66737E+1	
 1.00520E+4	 9.29140E-1	 3.95105E+1	 8.87275E-1	 3.55707E+1	 8.47415E-1	 2.70169E+1	
 1.01462E+4	 9.31315E-1	 3.98877E+1	 8.90549E-1	 3.59314E+1	 8.54896E-1	 2.73632E+1	
 1.02412E+4	 9.33314E-1	 4.02657E+1	 8.94045E-1	 3.62935E+1	 8.61423E-1	 2.77121E+1	
 1.03372E+4	 9.35420E-1	 4.06445E+1	 8.97285E-1	 3.66569E+1	 8.67497E-1	 2.80634E+1	
 1.04340E+4	 9.37527E-1	 4.10242E+1	 9.00529E-1	 3.70217E+1	 8.74113E-1	 2.84174E+1	
 1.05318E+4	 9.39572E-1	 4.14048E+1	 9.03985E-1	 3.73878E+1	 8.81538E-1	 2.87745E+1	
 1.06305E+4	 9.41788E-1	 4.17862E+1	 9.07330E-1	 3.77553E+1	 8.88776E-1	 2.91344E+1	
 1.07301E+4	 9.43757E-1	 4.21685E+1	 9.11398E-1	 3.81244E+1	 8.94561E-1	 2.94967E+1	
 1.08306E+4	 9.46156E-1	 4.25517E+1	 9.15689E-1	 3.84953E+1	 9.00647E-1	 2.98615E+1	
 1.09321E+4	 9.48045E-1	 4.29356E+1	 9.20123E-1	 3.88679E+1	 9.07981E-1	 3.02293E+1	
 1.10345E+4	 9.49940E-1	 4.33204E+1	 9.23917E-1	 3.92421E+1	 9.14620E-1	 3.05997E+1	
 1.11379E+4	 9.51798E-1	 4.37059E+1	 9.27522E-1	 3.96178E+1	 9.20647E-1	 3.09726E+1	
 1.12423E+4	 9.53559E-1	 4.40921E+1	 9.31148E-1	 3.99949E+1	 9.27120E-1	 3.13481E+1	
 1.13476E+4	 9.55398E-1	 4.44790E+1	 9.34298E-1	 4.03733E+1	 9.34382E-1	 3.17265E+1	
 1.14539E+4	 9.57016E-1	 4.48666E+1	 9.37800E-1	 4.07531E+1	 9.40469E-1	 3.21074E+1	
 1.15612E+4	 9.58901E-1	 4.52550E+1	 9.41420E-1	 4.11344E+1	 9.46381E-1	 3.24907E+1	
 1.16696E+4	 9.60412E-1	 4.56440E+1	 9.45189E-1	 4.15172E+1	 9.53415E-1	 3.28769E+1	
 1.17789E+4	 9.62016E-1	 4.60336E+1	 9.48466E-1	 4.19014E+1	 9.59826E-1	 3.32656E+1	
 1.18892E+4	 9.63629E-1	 4.64239E+1	 9.51747E-1	 4.22869E+1	 9.65773E-1	 3.36568E+1	
 1.20006E+4	 9.65243E-1	 4.68148E+1	 9.54975E-1	 4.26736E+1	 9.72569E-1	 3.40507E+1	
 1.21131E+4	 9.66928E-1	 4.72064E+1	 9.57756E-1	 4.30615E+1	 9.80319E-1	 3.44477E+1	
 1.22266E+4	 9.68505E-1	 4.75987E+1	 9.60634E-1	 4.34506E+1	 9.86016E-1	 3.48471E+1	
 1.23411E+4	 9.70241E-1	 4.79917E+1	 9.63344E-1	 4.38408E+1	 9.91707E-1	 3.52487E+1	
 1.24568E+4	 9.71658E-1	 4.83852E+1	 9.66238E-1	 4.42321E+1	 9.98840E-1	 3.56532E+1	
 1.25735E+4	 9.73126E-1	 4.87793E+1	 9.68897E-1	 4.46245E+1	 1.00497E+0	 3.60603E+1	
 1.26913E+4	 9.74508E-1	 4.91740E+1	 9.71942E-1	 4.50182E+1	 1.01063E+0	 3.64696E+1	
 1.28102E+4	 9.75831E-1	 4.95692E+1	 9.75118E-1	 4.54131E+1	 1.01622E+0	 3.68812E+1	
 1.29302E+4	 9.77115E-1	 4.99650E+1	 9.78258E-1	 4.58093E+1	 1.02222E+0	 3.72952E+1	
 1.30514E+4	 9.78309E-1	 5.03612E+1	 9.81553E-1	 4.62069E+1	 1.02875E+0	 3.77119E+1	
 1.31736E+4	 9.79502E-1	 5.07579E+1	 9.84467E-1	 4.66056E+1	 1.03431E+0	 3.81308E+1	
 1.32971E+4	 9.80725E-1	 5.11551E+1	 9.87948E-1	 4.70057E+1	 1.03979E+0	 3.85519E+1	
 1.34217E+4	 9.81999E-1	 5.15529E+1	 9.90518E-1	 4.74069E+1	 1.04621E+0	 3.89756E+1	
 1.35474E+4	 9.83216E-1	 5.19511E+1	 9.93147E-1	 4.78092E+1	 1.05193E+0	 3.94017E+1	
 1.36743E+4	 9.84368E-1	 5.23498E+1	 9.95513E-1	 4.82124E+1	 1.05733E+0	 3.98299E+1	
 1.38025E+4	 9.85436E-1	 5.27489E+1	 9.97766E-1	 4.86165E+1	 1.06315E+0	 4.02605E+1	
 1.39318E+4	 9.86412E-1	 5.31484E+1	 1.00004E+0	 4.90215E+1	 1.06913E+0	 4.06935E+1	
 1.40623E+4	 9.87317E-1	 5.35483E+1	 1.00239E+0	 4.94275E+1	 1.07457E+0	 4.11287E+1	
 1.41941E+4	 9.88184E-1	 5.39485E+1	 1.00524E+0	 4.98346E+1	 1.08034E+0	 4.15663E+1	
 1.43271E+4	 9.88954E-1	 5.43490E+1	 1.00755E+0	 5.02427E+1	 1.08642E+0	 4.20063E+1	
 1.44613E+4	 9.89717E-1	 5.47499E+1	 1.01001E+0	 5.06518E+1	 1.09144E+0	 4.24483E+1	
 1.45968E+4	 9.90234E-1	 5.51509E+1	 1.01205E+0	 5.10616E+1	 1.09627E+0	 4.28923E+1	
 1.47336E+4	 9.90745E-1	 5.55522E+1	 1.01394E+0	 5.14723E+1	 1.10160E+0	 4.33385E+1	
 1.48716E+4	 9.91147E-1	 5.59536E+1	 1.01567E+0	 5.18837E+1	 1.10675E+0	 4.37868E+1	
 1.50109E+4	 9.91524E-1	 5.63552E+1	 1.01732E+0	 5.22957E+1	 1.11168E+0	 4.42370E+1	
 1.51516E+4	 9.91900E-1	 5.67569E+1	 1.01899E+0	 5.27084E+1	 1.11684E+0	 4.46893E+1	
 1.52935E+4	 9.92081E-1	 5.71587E+1	 1.02062E+0	 5.31218E+1	 1.12205E+0	 4.51438E+1	
 1.54368E+4	 9.92295E-1	 5.75606E+1	 1.02228E+0	 5.35358E+1	 1.12650E+0	 4.56000E+1	
 1.55815E+4	 9.92148E-1	 5.79625E+1	 1.02383E+0	 5.39505E+1	 1.13076E+0	 4.60580E+1	
 1.57275E+4	 9.92179E-1	 5.83643E+1	 1.02530E+0	 5.43657E+1	 1.13508E+0	 4.65177E+1	
 1.58748E+4	 9.92025E-1	 5.87661E+1	 1.02665E+0	 5.47815E+1	 1.14040E+0	 4.69796E+1	
 1.60235E+4	 9.91991E-1	 5.91679E+1	 1.02789E+0	 5.51979E+1	 1.14488E+0	 4.74433E+1	
 1.61737E+4	 9.91667E-1	 5.95695E+1	 1.02907E+0	 5.56146E+1	 1.14887E+0	 4.79086E+1	
 1.63252E+4	 9.91343E-1	 5.99710E+1	 1.03027E+0	 5.60319E+1	 1.15303E+0	 4.83756E+1	
 1.64782E+4	 9.91039E-1	 6.03724E+1	 1.03153E+0	 5.64497E+1	 1.15719E+0	 4.88443E+1	
 1.66326E+4	 9.90363E-1	 6.07735E+1	 1.03282E+0	 5.68680E+1	 1.16090E+0	 4.93145E+1	
 1.67884E+4	 9.89838E-1	 6.11744E+1	 1.03406E+0	 5.72868E+1	 1.16453E+0	 4.97861E+1	
 1.69457E+4	 9.88691E-1	 6.15748E+1	 1.03528E+0	 5.77061E+1	 1.16847E+0	 5.02594E+1	
 1.71045E+4	 9.87940E-1	 6.19750E+1	 1.03639E+0	 5.81259E+1	 1.17217E+0	 5.07341E+1	
 1.72647E+4	 9.86656E-1	 6.23746E+1	 1.03750E+0	 5.85461E+1	 1.17535E+0	 5.12101E+1	
 1.74265E+4	 9.85746E-1	 6.27738E+1	 1.03836E+0	 5.89666E+1	 1.17875E+0	 5.16875E+1	
 1.75898E+4	 9.84629E-1	 6.31726E+1	 1.03903E+0	 5.93874E+1	 1.18184E+0	 5.21662E+1	
 1.77546E+4	 9.83625E-1	 6.35710E+1	 1.03922E+0	 5.98083E+1	 1.18470E+0	 5.26460E+1	
 1.79209E+4	 9.82455E-1	 6.39689E+1	 1.03912E+0	 6.02292E+1	 1.18757E+0	 5.31270E+1	
 1.80888E+4	 9.81100E-1	 6.43663E+1	 1.03881E+0	 6.06499E+1	 1.19036E+0	 5.36091E+1	
 1.82583E+4	 9.79721E-1	 6.47631E+1	 1.03832E+0	 6.10705E+1	 1.19293E+0	 5.40923E+1	
 1.84294E+4	 9.77969E-1	 6.51592E+1	 1.03802E+0	 6.14909E+1	 1.19545E+0	 5.45765E+1	
 1.86021E+4	 9.76356E-1	 6.55546E+1	 1.03745E+0	 6.19111E+1	 1.19784E+0	 5.50616E+1	
 1.87763E+4	 9.73449E-1	 6.59489E+1	 1.03686E+0	 6.23310E+1	 1.19996E+0	 5.55476E+1	
 1.89523E+4	 9.71805E-1	 6.63424E+1	 1.03604E+0	 6.27506E+1	 1.20192E+0	 5.60344E+1	
 1.91298E+4	 9.69035E-1	 6.67349E+1	 1.03573E+0	 6.31701E+1	 1.20374E+0	 5.65219E+1	
 1.93091E+4	 9.66992E-1	 6.71266E+1	 1.03498E+0	 6.35893E+1	 1.20537E+0	 5.70101E+1	
 1.94900E+4	 9.64463E-1	 6.75172E+1	 1.03443E+0	 6.40082E+1	 1.20693E+0	 5.74989E+1	
 1.96726E+4	 9.62218E-1	 6.79069E+1	 1.03350E+0	 6.44268E+1	 1.20841E+0	 5.79884E+1	
 1.98569E+4	 9.59212E-1	 6.82954E+1	 1.03221E+0	 6.48449E+1	 1.20965E+0	 5.84783E+1	
 2.00430E+4	 9.56342E-1	 6.86827E+1	 1.03070E+0	 6.52623E+1	 1.21073E+0	 5.89686E+1	
 2.02308E+4	 9.53746E-1	 6.90690E+1	 1.02935E+0	 6.56792E+1	 1.21172E+0	 5.94594E+1	
 2.04203E+4	 9.50640E-1	 6.94540E+1	 1.02812E+0	 6.60957E+1	 1.21244E+0	 5.99505E+1	
 2.06116E+4	 9.47916E-1	 6.98379E+1	 1.02647E+0	 6.65114E+1	 1.21277E+0	 6.04417E+1	
 2.08047E+4	 9.44605E-1	 7.02205E+1	 1.02518E+0	 6.69266E+1	 1.21305E+0	 6.09330E+1	
 2.09997E+4	 9.41819E-1	 7.06020E+1	 1.02319E+0	 6.73410E+1	 1.21344E+0	 6.14244E+1	
 2.11964E+4	 9.37478E-1	 7.09817E+1	 1.02118E+0	 6.77546E+1	 1.21308E+0	 6.19157E+1	
 2.13950E+4	 9.35050E-1	 7.13604E+1	 1.01891E+0	 6.81673E+1	 1.21308E+0	 6.24071E+1	
 2.15955E+4	 9.31199E-1	 7.17375E+1	 1.01762E+0	 6.85794E+1	 1.21291E+0	 6.28983E+1	
 2.17978E+4	 9.28143E-1	 7.21134E+1	 1.01550E+0	 6.89907E+1	 1.21182E+0	 6.33891E+1	
 2.20021E+4	 9.24109E-1	 7.24877E+1	 1.01380E+0	 6.94013E+1	 1.21099E+0	 6.38796E+1	
 2.22082E+4	 9.20595E-1	 7.28606E+1	 1.01139E+0	 6.98110E+1	 1.21014E+0	 6.43697E+1	
 2.24163E+4	 9.16573E-1	 7.32318E+1	 1.00901E+0	 7.02196E+1	 1.20908E+0	 6.48594E+1	
 2.26263E+4	 9.12228E-1	 7.36013E+1	 1.00547E+0	 7.06268E+1	 1.20723E+0	 6.53483E+1	
 2.28383E+4	 9.07787E-1	 7.39689E+1	 1.00237E+0	 7.10328E+1	 1.20534E+0	 6.58365E+1	
 2.30523E+4	 9.04062E-1	 7.43351E+1	 9.99466E-1	 7.14376E+1	 1.20370E+0	 6.63240E+1	
 2.32683E+4	 9.00436E-1	 7.46998E+1	 9.96431E-1	 7.18412E+1	 1.20142E+0	 6.68106E+1	
 2.34863E+4	 8.96425E-1	 7.50628E+1	 9.93515E-1	 7.22436E+1	 1.19876E+0	 6.72961E+1	
 2.37063E+4	 8.92469E-1	 7.54243E+1	 9.90075E-1	 7.26446E+1	 1.19650E+0	 6.77807E+1	
 2.39284E+4	 8.87789E-1	 7.57839E+1	 9.86779E-1	 7.30442E+1	 1.19346E+0	 6.82641E+1	
 2.41526E+4	 8.83517E-1	 7.61417E+1	 9.82781E-1	 7.34423E+1	 1.18916E+0	 6.87457E+1	
 2.43789E+4	 8.78391E-1	 7.64975E+1	 9.78772E-1	 7.38387E+1	 1.18643E+0	 6.92262E+1	
 2.46073E+4	 8.73287E-1	 7.68512E+1	 9.73041E-1	 7.42328E+1	 1.18334E+0	 6.97055E+1	
 2.48379E+4	 8.67941E-1	 7.72027E+1	 9.69363E-1	 7.46254E+1	 1.17901E+0	 7.01830E+1	
 2.50706E+4	 8.64066E-1	 7.75526E+1	 9.64568E-1	 7.50161E+1	 1.17572E+0	 7.06592E+1	
 2.53055E+4	 8.58490E-1	 7.79003E+1	 9.61418E-1	 7.54055E+1	 1.17230E+0	 7.11340E+1	
 2.55426E+4	 8.54445E-1	 7.82464E+1	 9.56702E-1	 7.57929E+1	 1.16585E+0	 7.16062E+1	
 2.57819E+4	 8.48489E-1	 7.85900E+1	 9.53184E-1	 7.61790E+1	 1.16193E+0	 7.20768E+1	
 2.60235E+4	 8.44017E-1	 7.89319E+1	 9.47839E-1	 7.65629E+1	 1.15794E+0	 7.25458E+1	
 2.62673E+4	 8.38071E-1	 7.92713E+1	 9.43433E-1	 7.69450E+1	 1.15199E+0	 7.30123E+1	
 2.65134E+4	 8.33185E-1	 7.96088E+1	 9.37531E-1	 7.73247E+1	 1.14709E+0	 7.34769E+1	
 2.67618E+4	 8.27225E-1	 7.99438E+1	 9.32660E-1	 7.77024E+1	 1.14258E+0	 7.39397E+1	
 2.70126E+4	 8.22070E-1	 8.02768E+1	 9.26866E-1	 7.80778E+1	 1.13678E+0	 7.44001E+1	
 2.72657E+4	 8.16044E-1	 8.06073E+1	 9.21930E-1	 7.84512E+1	 1.12989E+0	 7.48577E+1	
 2.75211E+4	 8.10656E-1	 8.09356E+1	 9.16223E-1	 7.88223E+1	 1.12412E+0	 7.53130E+1	
 2.77790E+4	 8.04551E-1	 8.12614E+1	 9.11099E-1	 7.91913E+1	 1.11861E+0	 7.57661E+1	
 2.80393E+4	 7.98872E-1	 8.15850E+1	 9.05208E-1	 7.95579E+1	 1.11137E+0	 7.62162E+1	
 2.83020E+4	 7.92467E-1	 8.19060E+1	 8.99785E-1	 7.99224E+1	 1.10472E+0	 7.66636E+1	
 2.85672E+4	 7.86521E-1	 8.22245E+1	 8.93688E-1	 8.02843E+1	 1.09857E+0	 7.71086E+1	
 2.88348E+4	 7.79046E-1	 8.25400E+1	 8.87174E-1	 8.06436E+1	 1.08943E+0	 7.75498E+1	
 2.91050E+4	 7.72760E-1	 8.28530E+1	 8.80011E-1	 8.10001E+1	 1.08159E+0	 7.79879E+1	
 2.93777E+4	 7.66149E-1	 8.31633E+1	 8.73974E-1	 8.13540E+1	 1.07501E+0	 7.84232E+1	
 2.96529E+4	 7.60112E-1	 8.34712E+1	 8.67279E-1	 8.17053E+1	 1.06648E+0	 7.88552E+1	
 2.99308E+4	 7.53279E-1	 8.37763E+1	 8.61065E-1	 8.20540E+1	 1.05817E+0	 7.92838E+1	
 3.02112E+4	 7.46819E-1	 8.40787E+1	 8.54033E-1	 8.23999E+1	 1.05080E+0	 7.97093E+1	
 3.04942E+4	 7.39709E-1	 8.43783E+1	 8.47367E-1	 8.27431E+1	 1.04176E+0	 8.01313E+1	
 3.07800E+4	 7.32896E-1	 8.46752E+1	 8.40112E-1	 8.30834E+1	 1.03277E+0	 8.05496E+1	
 3.10683E+4	 7.25607E-1	 8.49690E+1	 8.33432E-1	 8.34209E+1	 1.02361E+0	 8.09641E+1	
 3.13594E+4	 7.18518E-1	 8.52601E+1	 8.26493E-1	 8.37557E+1	 1.01265E+0	 8.13743E+1	
 3.16533E+4	 7.10863E-1	 8.55480E+1	 8.19745E-1	 8.40877E+1	 1.00289E+0	 8.17805E+1	
 3.19498E+4	 7.02541E-1	 8.58325E+1	 8.10850E-1	 8.44161E+1	 9.94606E-1	 8.21833E+1	
 3.22492E+4	 6.93908E-1	 8.61135E+1	 8.02959E-1	 8.47413E+1	 9.86009E-1	 8.25826E+1	
 3.25513E+4	 6.86860E-1	 8.63917E+1	 7.95007E-1	 8.50633E+1	 9.75041E-1	 8.29775E+1	
 3.28563E+4	 6.79280E-1	 8.66668E+1	 7.87943E-1	 8.53824E+1	 9.64855E-1	 8.33683E+1	
 3.31642E+4	 6.72038E-1	 8.69390E+1	 7.80391E-1	 8.56985E+1	 9.55589E-1	 8.37554E+1	
 3.34749E+4	 6.63880E-1	 8.72079E+1	 7.73159E-1	 8.60116E+1	 9.44033E-1	 8.41377E+1	
 3.37885E+4	 6.56081E-1	 8.74736E+1	 7.64753E-1	 8.63214E+1	 9.33394E-1	 8.45157E+1	
 3.41051E+4	 6.45913E-1	 8.77352E+1	 7.55851E-1	 8.66275E+1	 9.23738E-1	 8.48899E+1	
 3.44247E+4	 6.37930E-1	 8.79936E+1	 7.46488E-1	 8.69298E+1	 9.11573E-1	 8.52591E+1	
 3.47472E+4	 6.28956E-1	 8.82483E+1	 7.39086E-1	 8.72292E+1	 9.00676E-1	 8.56238E+1	
 3.50728E+4	 6.21558E-1	 8.85001E+1	 7.30188E-1	 8.75249E+1	 8.90549E-1	 8.59845E+1	
 3.54014E+4	 6.12743E-1	 8.87483E+1	 7.22198E-1	 8.78174E+1	 8.77658E-1	 8.63400E+1	
 3.57331E+4	 6.05053E-1	 8.89933E+1	 7.12506E-1	 8.81060E+1	 8.66433E-1	 8.66909E+1	
 3.60679E+4	 5.96021E-1	 8.92347E+1	 7.03011E-1	 8.83907E+1	 8.56086E-1	 8.70376E+1	
 3.64058E+4	 5.86786E-1	 8.94724E+1	 6.93141E-1	 8.86715E+1	 8.42355E-1	 8.73788E+1	
 3.67469E+4	 5.77281E-1	 8.97062E+1	 6.86459E-1	 8.89495E+1	 8.28519E-1	 8.77144E+1	
 3.70912E+4	 5.69965E-1	 8.99370E+1	 6.77294E-1	 8.92238E+1	 8.18356E-1	 8.80458E+1	
 3.74387E+4	 5.60898E-1	 9.01642E+1	 6.70126E-1	 8.94952E+1	 8.07068E-1	 8.83727E+1	
 3.77895E+4	 5.53400E-1	 9.03883E+1	 6.61142E-1	 8.97630E+1	 7.92758E-1	 8.86938E+1	
 3.81435E+4	 5.44460E-1	 9.06088E+1	 6.52925E-1	 9.00274E+1	 7.81776E-1	 8.90104E+1	
 3.85009E+4	 5.36552E-1	 9.08261E+1	 6.43371E-1	 9.02880E+1	 7.69928E-1	 8.93222E+1	
 3.88617E+4	 5.27751E-1	 9.10399E+1	 6.34020E-1	 9.05448E+1	 7.56410E-1	 8.96286E+1	
 3.92258E+4	 5.18947E-1	 9.12501E+1	 6.23492E-1	 9.07973E+1	 7.45215E-1	 8.99304E+1	
 3.95933E+4	 5.09283E-1	 9.14563E+1	 6.14973E-1	 9.10464E+1	 7.32771E-1	 9.02272E+1	
 3.99643E+4	 5.00991E-1	 9.16592E+1	 6.05946E-1	 9.12918E+1	 7.18386E-1	 9.05181E+1	
 4.03387E+4	 4.92555E-1	 9.18587E+1	 5.96896E-1	 9.15335E+1	 7.05981E-1	 9.08041E+1	
 4.07166E+4	 4.84024E-1	 9.20548E+1	 5.87909E-1	 9.17717E+1	 6.92910E-1	 9.10847E+1	
 4.10981E+4	 4.76075E-1	 9.22476E+1	 5.78520E-1	 9.20060E+1	 6.80142E-1	 9.13602E+1	
 4.14832E+4	 4.67638E-1	 9.24370E+1	 5.69973E-1	 9.22368E+1	 6.68759E-1	 9.16310E+1	
 4.18719E+4	 4.60135E-1	 9.26234E+1	 5.60396E-1	 9.24638E+1	 6.54654E-1	 9.18962E+1	
 4.22642E+4	 4.51393E-1	 9.28062E+1	 5.51961E-1	 9.26873E+1	 6.40182E-1	 9.21555E+1	
 4.26602E+4	 4.43961E-1	 9.29860E+1	 5.41767E-1	 9.29068E+1	 6.29227E-1	 9.24103E+1	
 4.30599E+4	 4.35277E-1	 9.31623E+1	 5.33100E-1	 9.31227E+1	 6.14211E-1	 9.26591E+1	
 4.34633E+4	 4.28066E-1	 9.33356E+1	 5.22566E-1	 9.33343E+1	 6.03108E-1	 9.29033E+1	
 4.38706E+4	 4.19972E-1	 9.35057E+1	 5.13358E-1	 9.35422E+1	 5.91931E-1	 9.31431E+1	
 4.42816E+4	 4.12716E-1	 9.36729E+1	 5.03422E-1	 9.37461E+1	 5.79690E-1	 9.33779E+1	
 4.46965E+4	 4.04607E-1	 9.38368E+1	 4.93730E-1	 9.39461E+1	 5.65562E-1	 9.36069E+1	
 4.51153E+4	 3.96351E-1	 9.39973E+1	 4.83924E-1	 9.41421E+1	 5.53267E-1	 9.38310E+1	
 4.55380E+4	 3.88966E-1	 9.41548E+1	 4.74782E-1	 9.43344E+1	 5.40350E-1	 9.40499E+1	
 4.59646E+4	 3.80997E-1	 9.43091E+1	 4.65973E-1	 9.45231E+1	 5.28061E-1	 9.42637E+1	
 4.63953E+4	 3.73948E-1	 9.44606E+1	 4.55678E-1	 9.47077E+1	 5.17276E-1	 9.44732E+1	
 4.68300E+4	 3.66075E-1	 9.46089E+1	 4.47031E-1	 9.48887E+1	 5.03485E-1	 9.46772E+1	
 4.72688E+4	 3.60037E-1	 9.47547E+1	 4.36934E-1	 9.50657E+1	 4.91953E-1	 9.48764E+1	
 4.77116E+4	 3.52860E-1	 9.48976E+1	 4.29009E-1	 9.52394E+1	 4.80642E-1	 9.50711E+1	
 4.81587E+4	 3.47081E-1	 9.50382E+1	 4.20041E-1	 9.54096E+1	 4.67252E-1	 9.52603E+1	
 4.86099E+4	 3.40601E-1	 9.51761E+1	 4.11441E-1	 9.55762E+1	 4.55475E-1	 9.54448E+1	
 4.90653E+4	 3.33951E-1	 9.53114E+1	 4.01407E-1	 9.57388E+1	 4.41901E-1	 9.56238E+1	
 4.95250E+4	 3.27735E-1	 9.54441E+1	 3.91171E-1	 9.58972E+1	 4.29476E-1	 9.57977E+1	
 4.99891E+4	 3.21847E-1	 9.55745E+1	 3.82711E-1	 9.60522E+1	 4.19237E-1	 9.59675E+1	
 5.04574E+4	 3.16742E-1	 9.57027E+1	 3.73543E-1	 9.62035E+1	 4.06412E-1	 9.61321E+1	
 5.09302E+4	 3.10658E-1	 9.58286E+1	 3.65580E-1	 9.63516E+1	 3.95726E-1	 9.62924E+1	
 5.14074E+4	 3.05259E-1	 9.59522E+1	 3.56125E-1	 9.64958E+1	 3.85986E-1	 9.64487E+1	
 5.18890E+4	 2.98403E-1	 9.60731E+1	 3.46861E-1	 9.66363E+1	 3.75246E-1	 9.66007E+1	
 5.23752E+4	 2.93121E-1	 9.61918E+1	 3.38299E-1	 9.67733E+1	 3.63478E-1	 9.67479E+1	
 5.28659E+4	 2.87540E-1	 9.63082E+1	 3.30217E-1	 9.69071E+1	 3.53717E-1	 9.68912E+1	
 5.33612E+4	 2.82153E-1	 9.64225E+1	 3.22190E-1	 9.70375E+1	 3.42443E-1	 9.70299E+1	
 5.38612E+4	 2.76605E-1	 9.65345E+1	 3.11691E-1	 9.71638E+1	 3.32078E-1	 9.71644E+1	
 5.43658E+4	 2.71223E-1	 9.66444E+1	 3.04136E-1	 9.72870E+1	 3.22610E-1	 9.72950E+1	
 5.48752E+4	 2.67274E-1	 9.67526E+1	 2.95204E-1	 9.74065E+1	 3.10662E-1	 9.74208E+1	
 5.53894E+4	 2.62543E-1	 9.68590E+1	 2.87510E-1	 9.75230E+1	 2.99986E-1	 9.75423E+1	
 5.59083E+4	 2.58153E-1	 9.69635E+1	 2.79062E-1	 9.76360E+1	 2.89738E-1	 9.76597E+1	
 5.64322E+4	 2.53748E-1	 9.70663E+1	 2.70510E-1	 9.77456E+1	 2.79637E-1	 9.77729E+1	
 5.69609E+4	 2.48335E-1	 9.71669E+1	 2.61619E-1	 9.78515E+1	 2.71321E-1	 9.78828E+1	
 5.74946E+4	 2.44418E-1	 9.72659E+1	 2.52708E-1	 9.79539E+1	 2.60706E-1	 9.79884E+1	
 5.80333E+4	 2.39586E-1	 9.73629E+1	 2.45696E-1	 9.80534E+1	 2.52268E-1	 9.80906E+1	
 5.85770E+4	 2.35551E-1	 9.74583E+1	 2.37543E-1	 9.81496E+1	 2.44439E-1	 9.81896E+1	
 5.91258E+4	 2.31284E-1	 9.75520E+1	 2.29758E-1	 9.82426E+1	 2.35454E-1	 9.82850E+1	
 5.96798E+4	 2.26901E-1	 9.76439E+1	 2.22108E-1	 9.83326E+1	 2.26902E-1	 9.83769E+1	
 6.02390E+4	 2.22983E-1	 9.77342E+1	 2.14094E-1	 9.84193E+1	 2.18216E-1	 9.84652E+1	
 6.08034E+4	 2.18474E-1	 9.78227E+1	 2.07512E-1	 9.85034E+1	 2.08798E-1	 9.85498E+1	
 6.13731E+4	 2.14563E-1	 9.79096E+1	 2.00382E-1	 9.85845E+1	 2.01668E-1	 9.86315E+1	
 6.19481E+4	 2.10542E-1	 9.79948E+1	 1.93709E-1	 9.86630E+1	 1.93667E-1	 9.87099E+1	
 6.25285E+4	 2.06563E-1	 9.80785E+1	 1.87218E-1	 9.87388E+1	 1.84991E-1	 9.87848E+1	
 6.31144E+4	 2.02447E-1	 9.81605E+1	 1.79069E-1	 9.88113E+1	 1.78177E-1	 9.88570E+1	
 6.37057E+4	 1.98189E-1	 9.82408E+1	 1.73090E-1	 9.88814E+1	 1.69644E-1	 9.89257E+1	
 6.43026E+4	 1.94677E-1	 9.83196E+1	 1.65991E-1	 9.89487E+1	 1.63123E-1	 9.89918E+1	
 6.49051E+4	 1.90958E-1	 9.83970E+1	 1.58932E-1	 9.90130E+1	 1.55030E-1	 9.90546E+1	
 6.55132E+4	 1.86940E-1	 9.84727E+1	 1.52150E-1	 9.90746E+1	 1.47911E-1	 9.91145E+1	
 6.61270E+4	 1.83282E-1	 9.85469E+1	 1.44578E-1	 9.91332E+1	 1.42214E-1	 9.91721E+1	
 6.67466E+4	 1.78660E-1	 9.86193E+1	 1.38537E-1	 9.91893E+1	 1.35053E-1	 9.92268E+1	
 6.73720E+4	 1.74273E-1	 9.86898E+1	 1.32605E-1	 9.92430E+1	 1.29456E-1	 9.92792E+1	
 6.80032E+4	 1.69920E-1	 9.87587E+1	 1.27035E-1	 9.92945E+1	 1.24049E-1	 9.93294E+1	
 6.86403E+4	 1.65415E-1	 9.88257E+1	 1.22098E-1	 9.93439E+1	 1.16461E-1	 9.93766E+1	
 6.92835E+4	 1.61509E-1	 9.88911E+1	 1.16257E-1	 9.93910E+1	 1.11393E-1	 9.94217E+1	
 6.99326E+4	 1.57152E-1	 9.89547E+1	 1.10028E-1	 9.94356E+1	 1.05580E-1	 9.94645E+1	
 7.05878E+4	 1.52767E-1	 9.90166E+1	 1.04133E-1	 9.94777E+1	 1.00079E-1	 9.95050E+1	
 7.12492E+4	 1.49200E-1	 9.90770E+1	 9.81475E-2	 9.95175E+1	 9.53673E-2	 9.95436E+1	
 7.19168E+4	 1.44913E-1	 9.91357E+1	 9.35372E-2	 9.95554E+1	 8.96785E-2	 9.95800E+1	
 7.25906E+4	 1.41009E-1	 9.91928E+1	 8.91123E-2	 9.95915E+1	 8.51661E-2	 9.96145E+1	
 7.32707E+4	 1.36558E-1	 9.92481E+1	 8.43598E-2	 9.96256E+1	 7.99161E-2	 9.96468E+1	
 7.39572E+4	 1.31688E-1	 9.93015E+1	 8.06372E-2	 9.96583E+1	 7.53896E-2	 9.96774E+1	
 7.46501E+4	 1.27330E-1	 9.93530E+1	 7.58768E-2	 9.96890E+1	 7.09426E-2	 9.97061E+1	
 7.53496E+4	 1.22676E-1	 9.94027E+1	 7.09779E-2	 9.97178E+1	 6.63407E-2	 9.97330E+1	
 7.60556E+4	 1.17725E-1	 9.94504E+1	 6.62583E-2	 9.97446E+1	 6.18903E-2	 9.97580E+1	
 7.67682E+4	 1.12283E-1	 9.94959E+1	 6.07321E-2	 9.97692E+1	 5.70488E-2	 9.97811E+1	
 7.74874E+4	 1.07082E-1	 9.95393E+1	 5.67901E-2	 9.97922E+1	 5.35441E-2	 9.98028E+1	
 7.82134E+4	 1.02019E-1	 9.95806E+1	 5.30475E-2	 9.98137E+1	 5.02563E-2	 9.98232E+1	
 7.89462E+4	 9.75510E-2	 9.96201E+1	 4.88906E-2	 9.98335E+1	 4.63271E-2	 9.98419E+1	
 7.96859E+4	 9.24797E-2	 9.96575E+1	 4.49922E-2	 9.98517E+1	 4.33075E-2	 9.98595E+1	
 8.04325E+4	 8.71072E-2	 9.96928E+1	 4.16608E-2	 9.98686E+1	 3.98421E-2	 9.98756E+1	
 8.11861E+4	 8.26287E-2	 9.97263E+1	 3.87935E-2	 9.98843E+1	 3.68917E-2	 9.98906E+1	
 8.19468E+4	 7.74665E-2	 9.97577E+1	 3.64277E-2	 9.98991E+1	 3.41297E-2	 9.99044E+1	
 8.27146E+4	 7.26397E-2	 9.97871E+1	 3.39741E-2	 9.99128E+1	 3.13416E-2	 9.99171E+1	
 8.34896E+4	 6.82499E-2	 9.98147E+1	 3.11883E-2	 9.99254E+1	 2.88411E-2	 9.99288E+1	
 8.42718E+4	 6.32991E-2	 9.98404E+1	 2.83213E-2	 9.99369E+1	 2.56081E-2	 9.99391E+1	
 8.50614E+4	 5.72963E-2	 9.98636E+1	 2.49444E-2	 9.99470E+1	 2.33793E-2	 9.99486E+1	
 8.58584E+4	 5.22104E-2	 9.98847E+1	 2.15135E-2	 9.99557E+1	 2.07152E-2	 9.99570E+1	
 8.66628E+4	 4.69932E-2	 9.99037E+1	 1.89129E-2	 9.99634E+1	 1.86008E-2	 9.99645E+1	
 8.74748E+4	 4.22756E-2	 9.99209E+1	 1.66668E-2	 9.99701E+1	 1.64437E-2	 9.99712E+1	
 8.82944E+4	 3.83723E-2	 9.99364E+1	 1.43174E-2	 9.99759E+1	 1.42475E-2	 9.99770E+1	
 8.91216E+4	 3.42538E-2	 9.99503E+1	 1.19845E-2	 9.99808E+1	 1.27632E-2	 9.99821E+1	
 8.99567E+4	 2.98249E-2	 9.99624E+1	 9.97164E-3	 9.99848E+1	 1.10369E-2	 9.99866E+1	
 9.07995E+4	 2.55187E-2	 9.99727E+1	 8.78737E-3	 9.99884E+1	 9.26565E-3	 9.99903E+1	
 9.16502E+4	 2.11151E-2	 9.99812E+1	 8.03776E-3	 9.99917E+1	 7.44820E-3	 9.99934E+1	
 9.25089E+4	 1.68418E-2	 9.99881E+1	 7.04713E-3	 9.99945E+1	 5.90108E-3	 9.99958E+1	
 9.33757E+4	 1.29547E-2	 9.99933E+1	 5.36307E-3	 9.99967E+1	 4.51300E-3	 9.99976E+1	
 9.42506E+4	 8.81369E-3	 9.99969E+1	 3.61116E-3	 9.99981E+1	 3.18570E-3	 9.99989E+1	
 9.51336E+4	 5.23559E-3	 9.99990E+1	 2.73405E-3	 9.99992E+1	 1.93834E-3	 9.99997E+1	
 9.60250E+4	 2.45581E-3	 1.00000E+2	 1.85492E-3	 1.00000E+2	 8.54668E-4	 1.00000E+2	
 9.69247E+4	 0.00000E+0	 1.00000E+2	 0.00000E+0	 1.00000E+2	 0.00000E+0	 1.00000E+2	
MWDstop :
