# Supplementary material for: Copolymers of NVAm and NVP for Efficient Gene Delivery
Source: ACS Polym Au. 2026 Jan 16;6(1):426–36. doi: 10.1021/acspolymersau.5c00167 (PMC12903468; doi:10.1021/acspolymersau.5c00167)
Supplement: Supplementary file 1 [file lg5c00167_si_001.zip › raw_and_analyzed_data/SEC_Data/tF039 90 10 - 1.TXT]

Sample :	Vial  41: TF039 90/10 - 1
Method settings :	C:\WINGPC_8#1\PSS.ChromPilot.Method.Instrument.2.xml
Sequence table :	C:\WINGPC_8#1\PSS.ChromPilot.Sequence.Instrument.2.xml
Inject date :	Donnerstag   05.09.24   23:37:14
Inject volume :	100.000	ul
Concentration :	  1.000	g/l
Project :	C:\GPC Data\Projects\Messung_2024_03Jul_H2O
Calibration :	C:\GPC Data\Calibration\Calibration_PEG_030724_03formicacid01NaCl_pH2.CAL
Method :	C:\GPC Data\Methods\Standard_MET_AQ_030724_Dual Wavelength_A_B_2_PEG.MET
Export file :	C:\Users\AG B�ker\Desktop\Data\Tom\tF039 90 10 - 1.TXT

Operator :	AG B�ker
Account :	

Calibration MH-K :	 1.000000	ml/g	univ. Calibration MH-K :	 0.000000	ml/g
Calibration MH-A :	 0.000000	-	univ. Calibration MH-A :	 0.000000	-
Internal Standard Calibration :	 50.000	ml
Internal Standard Acquisition :	-------	ml
Data Interval :	  1.000	s

Eluent :	H2O + 0.1MNaCl + 0.3 % formic acid
Flow :	  1.000	ml/min

Column 1 :	PSS NOVEMA Max VS, 10�m	Temperature :	 40.000	C
Column 2 :	PSS NOVEMA Max 10�m, 1000A	Temperature :	 40.000	C
Column 3 :	PSS NOVEMA Max 10mm, 1000A	Temperature :	 40.000	C
Column 4 :	PSS NOVEMA Max, 10�m, 30A	Temperature :	 40.000	C

Detector 1 :	I2: VWD 1, Signal A	Delay :	  0.000	min
Detector 2 :	I2: VWD 1, Signal B	Delay :	  0.000	min
Detector 3 :	I2: RID 1, RI Signal	Delay :	  0.400	min
Detector 4 :	I2: IsoPump 1, Pressure	Delay :	  0.000	min
Detector 5 :	PSS SLD 7000/BI-MwA	Delay :	  0.180	min
Detector 6 :	PSS SLD 7000/BI-MwA	Delay :	  0.180	min
Detector 7 :	PSS SLD 7000/BI-MwA	Delay :	  0.180	min
Detector 8 :	PSS SLD 7000/BI-MwA	Delay :	  0.180	min
Detector 9 :	PSS SLD 7000/BI-MwA	Delay :	  0.180	min
Detector 10 :	PSS SLD 7000/BI-MwA	Delay :	  0.180	min
Detector 11 :	PSS SLD 7000/BI-MwA	Delay :	  0.180	min
Detector 12 :	PSS SLD 7000/BI-MwA	Delay :	  0.180	min

Baseline from :	 22.452	to :	 29.462	ml
Integration from :	 22.452	to :	 29.462	ml

	I2: VWD 1, Signal A	I2: VWD 1, Signal B	I2: RID 1, RI Signal
Mn:	 9.703E+3	 1.065E+4	 1.333E+4	g/mol
Mw:	 1.811E+4	 1.975E+4	 2.170E+4	g/mol
Mz:	 2.968E+4	 3.094E+4	 3.095E+4	g/mol
M(z+1):	 4.082E+4	 4.098E+4	 3.949E+4	g/mol
Mv:	 0.000E+0	 0.000E+0	 0.000E+0	g/mol
D:	 1.866E+0	 1.855E+0	 1.627E+0	
[n]:	 0.000E+0	 0.000E+0	 0.000E+0	ml/g
Vp:	 2.601E+1	 2.569E+1	 2.554E+1	ml
Mp:	 1.510E+4	 1.838E+4	 2.014E+4	g/mol
Fl:	 2.685E+1	 1.648E+1	 2.440E+1	ml*V
< 1726 :	      0.00	      0.00	      0.00	%
w% : 	    100.00	    100.00	    100.00	%
> 95057 :	      0.00	      0.00	      0.00	%

Calibration Coefficients:

Vol. min : 19.935830   
Vol. max : 31.290330   
R : 9.999090e-01
Fit : PSS Poly 5
Const.: -6.517006e+01
Coef.2: 1.639485e+01
Coef.3: -1.511571e+00
Coef.4: 6.957456e-02
Coef.5: -1.600580e-03
Coef.6: 1.460191e-05
Coef.7: 0.000000e+00
Coef.8: 0.000000e+00


Multi area report start :
Sample :	Vial  41: TF039 90/10 - 1
Calibration:	C:\GPC Data\Calibration\Calibration_PEG_030724_03formicacid01NaCl_pH2.CAL
Print Date:	Freitag      06.09.24   13:07:05
Project:	C:\GPC Data\Projects\Messung_2024_03Jul_H2O
Method:	C:\GPC Data\Methods\Standard_MET_AQ_030724_Dual Wavelength_A_B_2_PEG
MAS Parameters:	

Area	Name	from	to	Unit

1				
2				
3				
4				
5				
6				
7				
8				

 	Set 1	Set 2	Set 3	Set 4	Set 5	Set 6	Set 7	Set 8

 	-	-	-	-	-	-	-	-
 	-	-	-	-	-	-	-	-
 	-	-	-	-	-	-	-	-
 	-	-	-	-	-	-	-	-
 	-	-	-	-	-	-	-	-
 	-	-	-	-	-	-	-	-
 	-	-	-	-	-	-	-	-
 	-	-	-	-	-	-	-	-

Multi area report end :

RAWstart :
Time	I2: VWD 1, Signal A	I2: VWD 1, Signal B	I2: RID 1, RI Signal	Time

 0.00000E+0	 1.23409E-1	 1.06866E-1	-1.08519E+0	 23:37:14:88	
 1.66667E-2	 1.23230E-1	 1.05758E-1	-1.08461E+0	 23:37:15:88	
 3.33333E-2	 1.22715E-1	 1.04728E-1	-1.08411E+0	 23:37:16:88	
 5.00000E-2	 1.22283E-1	 1.04150E-1	-1.08368E+0	 23:37:17:88	
 6.66667E-2	 1.21936E-1	 1.04124E-1	-1.08349E+0	 23:37:18:88	
 8.33333E-2	 1.21723E-1	 1.04506E-1	-1.08345E+0	 23:37:19:88	
 1.00000E-1	 1.21642E-1	 1.04849E-1	-1.08342E+0	 23:37:20:88	
 1.16667E-1	 1.21746E-1	 1.04996E-1	-1.08329E+0	 23:37:21:88	
 1.33333E-1	 1.22134E-1	 1.05026E-1	-1.08308E+0	 23:37:22:88	
 1.50000E-1	 1.22442E-1	 1.05093E-1	-1.08283E+0	 23:37:23:88	
 1.66667E-1	 1.22473E-1	 1.05219E-1	-1.08246E+0	 23:37:24:88	
 1.83333E-1	 1.22220E-1	 1.05262E-1	-1.08199E+0	 23:37:25:88	
 2.00000E-1	 1.21741E-1	 1.05026E-1	-1.08133E+0	 23:37:26:88	
 2.16667E-1	 1.21377E-1	 1.04404E-1	-1.08021E+0	 23:37:27:88	
 2.33333E-1	 1.21383E-1	 1.03559E-1	-1.07895E+0	 23:37:28:88	
 2.50000E-1	 1.21724E-1	 1.02626E-1	-1.07774E+0	 23:37:29:88	
 2.66667E-1	 1.22201E-1	 1.01980E-1	-1.07631E+0	 23:37:30:88	
 2.83333E-1	 1.22397E-1	 1.01825E-1	-1.07492E+0	 23:37:31:88	
 3.00000E-1	 1.22123E-1	 1.02304E-1	-1.07368E+0	 23:37:32:88	
 3.16667E-1	 1.21578E-1	 1.03461E-1	-1.07225E+0	 23:37:33:88	
 3.33333E-1	 1.20917E-1	 1.04497E-1	-1.07082E+0	 23:37:34:88	
 3.50000E-1	 1.20621E-1	 1.05003E-1	-1.06950E+0	 23:37:35:88	
 3.66667E-1	 1.20635E-1	 1.04981E-1	-1.06818E+0	 23:37:36:88	
 3.83333E-1	 1.20650E-1	 1.04654E-1	-1.06719E+0	 23:37:37:88	
 4.00000E-1	 1.20464E-1	 1.04292E-1	-1.06650E+0	 23:37:38:88	
 4.16667E-1	 1.20169E-1	 1.03892E-1	-1.06588E+0	 23:37:39:88	
 4.33333E-1	 1.19881E-1	 1.03595E-1	-1.06505E+0	 23:37:40:88	
 4.50000E-1	 1.19778E-1	 1.03549E-1	-1.06412E+0	 23:37:41:88	
 4.66667E-1	 1.19765E-1	 1.03760E-1	-1.06316E+0	 23:37:42:88	
 4.83333E-1	 1.19615E-1	 1.04055E-1	-1.06202E+0	 23:37:43:88	
 5.00000E-1	 1.19267E-1	 1.04133E-1	-1.06109E+0	 23:37:44:88	
 5.16667E-1	 1.19012E-1	 1.03890E-1	-1.06029E+0	 23:37:45:88	
 5.33333E-1	 1.19012E-1	 1.03492E-1	-1.05950E+0	 23:37:46:88	
 5.50000E-1	 1.19268E-1	 1.03002E-1	-1.05888E+0	 23:37:47:88	
 5.66667E-1	 1.19771E-1	 1.02523E-1	-1.05843E+0	 23:37:48:88	
 5.83333E-1	 1.20370E-1	 1.01898E-1	-1.05804E+0	 23:37:49:88	
 6.00000E-1	 1.21137E-1	 1.01406E-1	-1.05771E+0	 23:37:50:88	
 6.16667E-1	 1.21847E-1	 1.01332E-1	-1.05733E+0	 23:37:51:88	
 6.33333E-1	 1.22370E-1	 1.01844E-1	-1.05674E+0	 23:37:52:88	
 6.50000E-1	 1.22357E-1	 1.02845E-1	-1.05609E+0	 23:37:53:88	
 6.66667E-1	 1.21742E-1	 1.03609E-1	-1.05539E+0	 23:37:54:88	
 6.83333E-1	 1.21044E-1	 1.03948E-1	-1.05461E+0	 23:37:55:88	
 7.00000E-1	 1.20511E-1	 1.03746E-1	-1.05384E+0	 23:37:56:88	
 7.16667E-1	 1.20264E-1	 1.03134E-1	-1.05306E+0	 23:37:57:88	
 7.33333E-1	 1.19987E-1	 1.02516E-1	-1.05223E+0	 23:37:58:88	
 7.50000E-1	 1.19522E-1	 1.02092E-1	-1.05120E+0	 23:37:59:88	
 7.66667E-1	 1.19064E-1	 1.02034E-1	-1.05029E+0	 23:38:00:88	
 7.83333E-1	 1.19155E-1	 1.02184E-1	-1.04950E+0	 23:38:01:88	
 8.00000E-1	 1.20003E-1	 1.02182E-1	-1.04883E+0	 23:38:02:88	
 8.16667E-1	 1.21034E-1	 1.01795E-1	-1.04834E+0	 23:38:03:88	
 8.33333E-1	 1.21800E-1	 1.01235E-1	-1.04789E+0	 23:38:04:88	
 8.50000E-1	 1.21930E-1	 1.00816E-1	-1.04721E+0	 23:38:05:88	
 8.66667E-1	 1.21586E-1	 1.00861E-1	-1.04646E+0	 23:38:06:88	
 8.83333E-1	 1.21196E-1	 1.01382E-1	-1.04556E+0	 23:38:07:88	
 9.00000E-1	 1.20800E-1	 1.01982E-1	-1.04459E+0	 23:38:08:88	
 9.16667E-1	 1.20287E-1	 1.02455E-1	-1.04375E+0	 23:38:09:88	
 9.33333E-1	 1.19707E-1	 1.02380E-1	-1.04305E+0	 23:38:10:88	
 9.50000E-1	 1.19418E-1	 1.01750E-1	-1.04233E+0	 23:38:11:88	
 9.66667E-1	 1.19617E-1	 1.01206E-1	-1.04162E+0	 23:38:12:88	
 9.83333E-1	 1.20133E-1	 1.01146E-1	-1.04076E+0	 23:38:13:88	
 1.00000E+0	 1.20729E-1	 1.01687E-1	-1.03965E+0	 23:38:14:88	
 1.01667E+0	 1.20997E-1	 1.02855E-1	-1.03817E+0	 23:38:15:88	
 1.03333E+0	 1.20920E-1	 1.03913E-1	-1.03691E+0	 23:38:16:88	
 1.05000E+0	 1.20642E-1	 1.04667E-1	-1.03598E+0	 23:38:17:88	
 1.06667E+0	 1.20114E-1	 1.04980E-1	-1.03494E+0	 23:38:18:88	
 1.08333E+0	 1.19494E-1	 1.04985E-1	-1.03380E+0	 23:38:19:88	
 1.10000E+0	 1.18778E-1	 1.04806E-1	-1.03263E+0	 23:38:20:88	
 1.11667E+0	 1.18211E-1	 1.04392E-1	-1.03125E+0	 23:38:21:88	
 1.13333E+0	 1.17818E-1	 1.03870E-1	-1.03004E+0	 23:38:22:88	
 1.15000E+0	 1.17689E-1	 1.03263E-1	-1.02905E+0	 23:38:23:88	
 1.16667E+0	 1.17778E-1	 1.02964E-1	-1.02792E+0	 23:38:24:88	
 1.18333E+0	 1.17927E-1	 1.03079E-1	-1.02669E+0	 23:38:25:88	
 1.20000E+0	 1.18044E-1	 1.03220E-1	-1.02531E+0	 23:38:26:88	
 1.21667E+0	 1.18044E-1	 1.02976E-1	-1.02356E+0	 23:38:27:88	
 1.23333E+0	 1.17981E-1	 1.02338E-1	-1.02198E+0	 23:38:28:88	
 1.25000E+0	 1.17998E-1	 1.01536E-1	-1.02067E+0	 23:38:29:88	
 1.26667E+0	 1.18166E-1	 1.01229E-1	-1.01933E+0	 23:38:30:88	
 1.28333E+0	 1.18343E-1	 1.01755E-1	-1.01821E+0	 23:38:31:88	
 1.30000E+0	 1.18371E-1	 1.02877E-1	-1.01725E+0	 23:38:32:88	
 1.31667E+0	 1.18162E-1	 1.04069E-1	-1.01635E+0	 23:38:33:88	
 1.33333E+0	 1.17819E-1	 1.04759E-1	-1.01518E+0	 23:38:34:88	
 1.35000E+0	 1.17564E-1	 1.04987E-1	-1.01416E+0	 23:38:35:88	
 1.36667E+0	 1.17446E-1	 1.05077E-1	-1.01329E+0	 23:38:36:88	
 1.38333E+0	 1.17455E-1	 1.05387E-1	-1.01228E+0	 23:38:37:88	
 1.40000E+0	 1.17651E-1	 1.05905E-1	-1.01138E+0	 23:38:38:88	
 1.41667E+0	 1.18009E-1	 1.06516E-1	-1.01052E+0	 23:38:39:88	
 1.43333E+0	 1.18690E-1	 1.06941E-1	-1.00963E+0	 23:38:40:88	
 1.45000E+0	 1.19419E-1	 1.07161E-1	-1.00884E+0	 23:38:41:88	
 1.46667E+0	 1.20214E-1	 1.07142E-1	-1.00811E+0	 23:38:42:88	
 1.48333E+0	 1.20697E-1	 1.06838E-1	-1.00733E+0	 23:38:43:88	
 1.50000E+0	 1.20850E-1	 1.06238E-1	-1.00675E+0	 23:38:44:88	
 1.51667E+0	 1.20717E-1	 1.05439E-1	-1.00638E+0	 23:38:45:88	
 1.53333E+0	 1.20446E-1	 1.04801E-1	-1.00621E+0	 23:38:46:88	
 1.55000E+0	 1.20329E-1	 1.04447E-1	-1.00620E+0	 23:38:47:88	
 1.56667E+0	 1.20477E-1	 1.04433E-1	-1.00632E+0	 23:38:48:88	
 1.58333E+0	 1.20758E-1	 1.04616E-1	-1.00657E+0	 23:38:49:88	
 1.60000E+0	 1.20966E-1	 1.04652E-1	-1.00690E+0	 23:38:50:88	
 1.61667E+0	 1.20857E-1	 1.04345E-1	-1.00729E+0	 23:38:51:88	
 1.63333E+0	 1.20321E-1	 1.03980E-1	-1.00769E+0	 23:38:52:88	
 1.65000E+0	 1.19620E-1	 1.03786E-1	-1.00816E+0	 23:38:53:88	
 1.66667E+0	 1.18842E-1	 1.03823E-1	-1.00866E+0	 23:38:54:88	
 1.68333E+0	 1.18424E-1	 1.03823E-1	-1.00925E+0	 23:38:55:88	
 1.70000E+0	 1.18572E-1	 1.03510E-1	-1.01024E+0	 23:38:56:88	
 1.71667E+0	 1.19080E-1	 1.02860E-1	-1.01124E+0	 23:38:57:88	
 1.73333E+0	 1.19826E-1	 1.02450E-1	-1.01219E+0	 23:38:58:88	
 1.75000E+0	 1.20172E-1	 1.02633E-1	-1.01332E+0	 23:38:59:88	
 1.76667E+0	 1.19902E-1	 1.03116E-1	-1.01446E+0	 23:39:00:88	
 1.78333E+0	 1.19340E-1	 1.03583E-1	-1.01565E+0	 23:39:01:88	
 1.80000E+0	 1.18746E-1	 1.03771E-1	-1.01725E+0	 23:39:02:88	
 1.81667E+0	 1.18454E-1	 1.03884E-1	-1.01873E+0	 23:39:03:88	
 1.83333E+0	 1.18578E-1	 1.04074E-1	-1.02014E+0	 23:39:04:88	
 1.85000E+0	 1.18858E-1	 1.04169E-1	-1.02164E+0	 23:39:05:88	
 1.86667E+0	 1.19162E-1	 1.03920E-1	-1.02299E+0	 23:39:06:88	
 1.88333E+0	 1.19371E-1	 1.03297E-1	-1.02414E+0	 23:39:07:88	
 1.90000E+0	 1.19471E-1	 1.02802E-1	-1.02514E+0	 23:39:08:88	
 1.91667E+0	 1.19424E-1	 1.02738E-1	-1.02617E+0	 23:39:09:88	
 1.93333E+0	 1.19092E-1	 1.03068E-1	-1.02712E+0	 23:39:10:88	
 1.95000E+0	 1.18680E-1	 1.03444E-1	-1.02809E+0	 23:39:11:88	
 1.96667E+0	 1.18282E-1	 1.03528E-1	-1.02931E+0	 23:39:12:88	
 1.98333E+0	 1.18049E-1	 1.03265E-1	-1.03045E+0	 23:39:13:88	
 2.00000E+0	 1.17971E-1	 1.02900E-1	-1.03146E+0	 23:39:14:88	
 2.01667E+0	 1.18015E-1	 1.02462E-1	-1.03265E+0	 23:39:15:88	
 2.03333E+0	 1.18199E-1	 1.02138E-1	-1.03374E+0	 23:39:16:88	
 2.05000E+0	 1.18454E-1	 1.01834E-1	-1.03469E+0	 23:39:17:88	
 2.06667E+0	 1.18780E-1	 1.01594E-1	-1.03573E+0	 23:39:18:88	
 2.08333E+0	 1.18979E-1	 1.01492E-1	-1.03658E+0	 23:39:19:88	
 2.10000E+0	 1.18890E-1	 1.01565E-1	-1.03723E+0	 23:39:20:88	
 2.11667E+0	 1.18468E-1	 1.01786E-1	-1.03800E+0	 23:39:21:88	
 2.13333E+0	 1.17934E-1	 1.01999E-1	-1.03879E+0	 23:39:22:88	
 2.15000E+0	 1.17638E-1	 1.02217E-1	-1.03952E+0	 23:39:23:88	
 2.16667E+0	 1.17543E-1	 1.02482E-1	-1.04024E+0	 23:39:24:88	
 2.18333E+0	 1.17427E-1	 1.02896E-1	-1.04087E+0	 23:39:25:88	
 2.20000E+0	 1.16988E-1	 1.03390E-1	-1.04147E+0	 23:39:26:88	
 2.21667E+0	 1.16425E-1	 1.03939E-1	-1.04212E+0	 23:39:27:88	
 2.23333E+0	 1.16034E-1	 1.04215E-1	-1.04284E+0	 23:39:28:88	
 2.25000E+0	 1.16300E-1	 1.03908E-1	-1.04338E+0	 23:39:29:88	
 2.26667E+0	 1.17080E-1	 1.03254E-1	-1.04373E+0	 23:39:30:88	
 2.28333E+0	 1.17629E-1	 1.02435E-1	-1.04402E+0	 23:39:31:88	
 2.30000E+0	 1.17557E-1	 1.01793E-1	-1.04424E+0	 23:39:32:88	
 2.31667E+0	 1.16987E-1	 1.01254E-1	-1.04447E+0	 23:39:33:88	
 2.33333E+0	 1.16284E-1	 1.00782E-1	-1.04480E+0	 23:39:34:88	
 2.35000E+0	 1.16023E-1	 1.00355E-1	-1.04521E+0	 23:39:35:88	
 2.36667E+0	 1.16215E-1	 1.00233E-1	-1.04568E+0	 23:39:36:88	
 2.38333E+0	 1.16471E-1	 1.00609E-1	-1.04636E+0	 23:39:37:88	
 2.40000E+0	 1.16552E-1	 1.01259E-1	-1.04689E+0	 23:39:38:88	
 2.41667E+0	 1.16454E-1	 1.01984E-1	-1.04712E+0	 23:39:39:88	
 2.43333E+0	 1.16207E-1	 1.02325E-1	-1.04698E+0	 23:39:40:88	
 2.45000E+0	 1.15915E-1	 1.02224E-1	-1.04658E+0	 23:39:41:88	
 2.46667E+0	 1.15446E-1	 1.01979E-1	-1.04607E+0	 23:39:42:88	
 2.48333E+0	 1.15111E-1	 1.01851E-1	-1.04561E+0	 23:39:43:88	
 2.50000E+0	 1.15222E-1	 1.01934E-1	-1.04527E+0	 23:39:44:88	
 2.51667E+0	 1.15846E-1	 1.02063E-1	-1.04488E+0	 23:39:45:88	
 2.53333E+0	 1.16903E-1	 1.02065E-1	-1.04433E+0	 23:39:46:88	
 2.55000E+0	 1.17874E-1	 1.01987E-1	-1.04345E+0	 23:39:47:88	
 2.56667E+0	 1.18667E-1	 1.02147E-1	-1.04257E+0	 23:39:48:88	
 2.58333E+0	 1.19103E-1	 1.02725E-1	-1.04167E+0	 23:39:49:88	
 2.60000E+0	 1.19205E-1	 1.03468E-1	-1.04068E+0	 23:39:50:88	
 2.61667E+0	 1.19052E-1	 1.04337E-1	-1.03974E+0	 23:39:51:88	
 2.63333E+0	 1.18710E-1	 1.04973E-1	-1.03877E+0	 23:39:52:88	
 2.65000E+0	 1.18314E-1	 1.05333E-1	-1.03752E+0	 23:39:53:88	
 2.66667E+0	 1.17765E-1	 1.05335E-1	-1.03627E+0	 23:39:54:88	
 2.68333E+0	 1.17197E-1	 1.04860E-1	-1.03492E+0	 23:39:55:88	
 2.70000E+0	 1.16811E-1	 1.04324E-1	-1.03299E+0	 23:39:56:88	
 2.71667E+0	 1.16745E-1	 1.03928E-1	-1.03091E+0	 23:39:57:88	
 2.73333E+0	 1.16927E-1	 1.03786E-1	-1.02884E+0	 23:39:58:88	
 2.75000E+0	 1.17161E-1	 1.03782E-1	-1.02642E+0	 23:39:59:88	
 2.76667E+0	 1.17362E-1	 1.03817E-1	-1.02438E+0	 23:40:00:88	
 2.78333E+0	 1.17384E-1	 1.03843E-1	-1.02252E+0	 23:40:01:88	
 2.80000E+0	 1.17231E-1	 1.03896E-1	-1.02072E+0	 23:40:02:88	
 2.81667E+0	 1.16941E-1	 1.03969E-1	-1.01853E+0	 23:40:03:88	
 2.83333E+0	 1.16422E-1	 1.03887E-1	-1.01639E+0	 23:40:04:88	
 2.85000E+0	 1.15865E-1	 1.03438E-1	-1.01447E+0	 23:40:05:88	
 2.86667E+0	 1.15089E-1	 1.02755E-1	-1.01251E+0	 23:40:06:88	
 2.88333E+0	 1.14472E-1	 1.01846E-1	-1.01089E+0	 23:40:07:88	
 2.90000E+0	 1.14064E-1	 1.01450E-1	-1.00948E+0	 23:40:08:88	
 2.91667E+0	 1.13973E-1	 1.01692E-1	-1.00786E+0	 23:40:09:88	
 2.93333E+0	 1.14251E-1	 1.02118E-1	-1.00651E+0	 23:40:10:88	
 2.95000E+0	 1.14641E-1	 1.02357E-1	-1.00552E+0	 23:40:11:88	
 2.96667E+0	 1.14932E-1	 1.02208E-1	-1.00466E+0	 23:40:12:88	
 2.98333E+0	 1.14873E-1	 1.01741E-1	-1.00407E+0	 23:40:13:88	
 3.00000E+0	 1.14388E-1	 1.01386E-1	-1.00374E+0	 23:40:14:88	
 3.01667E+0	 1.13986E-1	 1.01264E-1	-1.00361E+0	 23:40:15:88	
 3.03333E+0	 1.13780E-1	 1.01163E-1	-1.00372E+0	 23:40:16:88	
 3.05000E+0	 1.13722E-1	 1.00817E-1	-1.00396E+0	 23:40:17:88	
 3.06667E+0	 1.13661E-1	 1.00215E-1	-1.00431E+0	 23:40:18:88	
 3.08333E+0	 1.13530E-1	 9.94719E-2	-1.00481E+0	 23:40:19:88	
 3.10000E+0	 1.13353E-1	 9.91158E-2	-1.00555E+0	 23:40:20:88	
 3.11667E+0	 1.13290E-1	 9.93778E-2	-1.00661E+0	 23:40:21:88	
 3.13333E+0	 1.13434E-1	 1.00011E-1	-1.00820E+0	 23:40:22:88	
 3.15000E+0	 1.13700E-1	 1.00835E-1	-1.00981E+0	 23:40:23:88	
 3.16667E+0	 1.13941E-1	 1.01306E-1	-1.01166E+0	 23:40:24:88	
 3.18333E+0	 1.13899E-1	 1.01365E-1	-1.01389E+0	 23:40:25:88	
 3.20000E+0	 1.13294E-1	 1.01171E-1	-1.01606E+0	 23:40:26:88	
 3.21667E+0	 1.12652E-1	 1.00819E-1	-1.01826E+0	 23:40:27:88	
 3.23333E+0	 1.12375E-1	 1.00439E-1	-1.02093E+0	 23:40:28:88	
 3.25000E+0	 1.12677E-1	 9.99543E-2	-1.02342E+0	 23:40:29:88	
 3.26667E+0	 1.13473E-1	 9.95859E-2	-1.02573E+0	 23:40:30:88	
 3.28333E+0	 1.14105E-1	 9.95071E-2	-1.02875E+0	 23:40:31:88	
 3.30000E+0	 1.14408E-1	 9.98060E-2	-1.03153E+0	 23:40:32:88	
 3.31667E+0	 1.14493E-1	 1.00480E-1	-1.03398E+0	 23:40:33:88	
 3.33333E+0	 1.14742E-1	 1.01208E-1	-1.03687E+0	 23:40:34:88	
 3.35000E+0	 1.15144E-1	 1.01944E-1	-1.03959E+0	 23:40:35:88	
 3.36667E+0	 1.15487E-1	 1.02556E-1	-1.04210E+0	 23:40:36:88	
 3.38333E+0	 1.15358E-1	 1.03045E-1	-1.04508E+0	 23:40:37:88	
 3.40000E+0	 1.14606E-1	 1.03149E-1	-1.04807E+0	 23:40:38:88	
 3.41667E+0	 1.13751E-1	 1.02666E-1	-1.05059E+0	 23:40:39:88	
 3.43333E+0	 1.13043E-1	 1.01857E-1	-1.05280E+0	 23:40:40:88	
 3.45000E+0	 1.12999E-1	 1.00827E-1	-1.05523E+0	 23:40:41:88	
 3.46667E+0	 1.13688E-1	 1.00371E-1	-1.05736E+0	 23:40:42:88	
 3.48333E+0	 1.14593E-1	 1.00579E-1	-1.05926E+0	 23:40:43:88	
 3.50000E+0	 1.15439E-1	 1.01065E-1	-1.06142E+0	 23:40:44:88	
 3.51667E+0	 1.15778E-1	 1.01645E-1	-1.06343E+0	 23:40:45:88	
 3.53333E+0	 1.15570E-1	 1.02056E-1	-1.06530E+0	 23:40:46:88	
 3.55000E+0	 1.15117E-1	 1.02283E-1	-1.06746E+0	 23:40:47:88	
 3.56667E+0	 1.14458E-1	 1.02316E-1	-1.06930E+0	 23:40:48:88	
 3.58333E+0	 1.13854E-1	 1.02098E-1	-1.07084E+0	 23:40:49:88	
 3.60000E+0	 1.13471E-1	 1.01759E-1	-1.07271E+0	 23:40:50:88	
 3.61667E+0	 1.13408E-1	 1.01314E-1	-1.07475E+0	 23:40:51:88	
 3.63333E+0	 1.13570E-1	 1.00911E-1	-1.07660E+0	 23:40:52:88	
 3.65000E+0	 1.13670E-1	 1.00550E-1	-1.07848E+0	 23:40:53:88	
 3.66667E+0	 1.13547E-1	 1.00281E-1	-1.08006E+0	 23:40:54:88	
 3.68333E+0	 1.13295E-1	 1.00062E-1	-1.08139E+0	 23:40:55:88	
 3.70000E+0	 1.13045E-1	 9.99321E-2	-1.08270E+0	 23:40:56:88	
 3.71667E+0	 1.12924E-1	 9.99905E-2	-1.08419E+0	 23:40:57:88	
 3.73333E+0	 1.13029E-1	 1.00289E-1	-1.08541E+0	 23:40:58:88	
 3.75000E+0	 1.13396E-1	 1.00978E-1	-1.08640E+0	 23:40:59:88	
 3.76667E+0	 1.14195E-1	 1.01655E-1	-1.08747E+0	 23:41:00:88	
 3.78333E+0	 1.14998E-1	 1.02223E-1	-1.08843E+0	 23:41:01:88	
 3.80000E+0	 1.15567E-1	 1.02315E-1	-1.08926E+0	 23:41:02:88	
 3.81667E+0	 1.15521E-1	 1.01695E-1	-1.09012E+0	 23:41:03:88	
 3.83333E+0	 1.15001E-1	 1.00881E-1	-1.09085E+0	 23:41:04:88	
 3.85000E+0	 1.14436E-1	 9.99639E-2	-1.09152E+0	 23:41:05:88	
 3.86667E+0	 1.13944E-1	 9.92478E-2	-1.09245E+0	 23:41:06:88	
 3.88333E+0	 1.13679E-1	 9.87418E-2	-1.09321E+0	 23:41:07:88	
 3.90000E+0	 1.13582E-1	 9.85428E-2	-1.09371E+0	 23:41:08:88	
 3.91667E+0	 1.13605E-1	 9.87219E-2	-1.09418E+0	 23:41:09:88	
 3.93333E+0	 1.13643E-1	 9.91444E-2	-1.09468E+0	 23:41:10:88	
 3.95000E+0	 1.13570E-1	 9.97865E-2	-1.09527E+0	 23:41:11:88	
 3.96667E+0	 1.13349E-1	 1.00338E-1	-1.09617E+0	 23:41:12:88	
 3.98333E+0	 1.13162E-1	 1.00805E-1	-1.09695E+0	 23:41:13:88	
 4.00000E+0	 1.13058E-1	 1.01065E-1	-1.09748E+0	 23:41:14:88	
 4.01667E+0	 1.12848E-1	 1.01171E-1	-1.09786E+0	 23:41:15:88	
 4.03333E+0	 1.12101E-1	 1.01080E-1	-1.09825E+0	 23:41:16:88	
 4.05000E+0	 1.11137E-1	 1.00699E-1	-1.09865E+0	 23:41:17:88	
 4.06667E+0	 1.10177E-1	 1.00074E-1	-1.09904E+0	 23:41:18:88	
 4.08333E+0	 1.09606E-1	 9.91171E-2	-1.09954E+0	 23:41:19:88	
 4.10000E+0	 1.09409E-1	 9.81312E-2	-1.09995E+0	 23:41:20:88	
 4.11667E+0	 1.09390E-1	 9.72446E-2	-1.10026E+0	 23:41:21:88	
 4.13333E+0	 1.09447E-1	 9.67467E-2	-1.10055E+0	 23:41:22:88	
 4.15000E+0	 1.09601E-1	 9.66949E-2	-1.10076E+0	 23:41:23:88	
 4.16667E+0	 1.10021E-1	 9.70640E-2	-1.10089E+0	 23:41:24:88	
 4.18333E+0	 1.10642E-1	 9.79537E-2	-1.10110E+0	 23:41:25:88	
 4.20000E+0	 1.11381E-1	 9.89695E-2	-1.10151E+0	 23:41:26:88	
 4.21667E+0	 1.11846E-1	 9.99029E-2	-1.10216E+0	 23:41:27:88	
 4.23333E+0	 1.11912E-1	 1.00282E-1	-1.10297E+0	 23:41:28:88	
 4.25000E+0	 1.11772E-1	 1.00108E-1	-1.10352E+0	 23:41:29:88	
 4.26667E+0	 1.11638E-1	 9.98359E-2	-1.10374E+0	 23:41:30:88	
 4.28333E+0	 1.11721E-1	 9.97010E-2	-1.10373E+0	 23:41:31:88	
 4.30000E+0	 1.11909E-1	 9.97193E-2	-1.10375E+0	 23:41:32:88	
 4.31667E+0	 1.11994E-1	 9.97425E-2	-1.10400E+0	 23:41:33:88	
 4.33333E+0	 1.11803E-1	 9.96618E-2	-1.10452E+0	 23:41:34:88	
 4.35000E+0	 1.11406E-1	 9.95936E-2	-1.10528E+0	 23:41:35:88	
 4.36667E+0	 1.10842E-1	 9.97529E-2	-1.10589E+0	 23:41:36:88	
 4.38333E+0	 1.10551E-1	 1.00470E-1	-1.10640E+0	 23:41:37:88	
 4.40000E+0	 1.10729E-1	 1.01430E-1	-1.10702E+0	 23:41:38:88	
 4.41667E+0	 1.11139E-1	 1.02481E-1	-1.10770E+0	 23:41:39:88	
 4.43333E+0	 1.11565E-1	 1.03079E-1	-1.10832E+0	 23:41:40:88	
 4.45000E+0	 1.11638E-1	 1.02916E-1	-1.10887E+0	 23:41:41:88	
 4.46667E+0	 1.11352E-1	 1.02164E-1	-1.10924E+0	 23:41:42:88	
 4.48333E+0	 1.11091E-1	 1.00963E-1	-1.10955E+0	 23:41:43:88	
 4.50000E+0	 1.11054E-1	 1.00020E-1	-1.10994E+0	 23:41:44:88	
 4.51667E+0	 1.11280E-1	 9.95723E-2	-1.11023E+0	 23:41:45:88	
 4.53333E+0	 1.11684E-1	 9.94977E-2	-1.11035E+0	 23:41:46:88	
 4.55000E+0	 1.11974E-1	 9.95686E-2	-1.11033E+0	 23:41:47:88	
 4.56667E+0	 1.12145E-1	 9.95946E-2	-1.11029E+0	 23:41:48:88	
 4.58333E+0	 1.12211E-1	 9.95489E-2	-1.11040E+0	 23:41:49:88	
 4.60000E+0	 1.12182E-1	 9.95039E-2	-1.11074E+0	 23:41:50:88	
 4.61667E+0	 1.12091E-1	 9.95690E-2	-1.11135E+0	 23:41:51:88	
 4.63333E+0	 1.11887E-1	 9.97314E-2	-1.11188E+0	 23:41:52:88	
 4.65000E+0	 1.11623E-1	 9.98777E-2	-1.11221E+0	 23:41:53:88	
 4.66667E+0	 1.11280E-1	 9.97969E-2	-1.11232E+0	 23:41:54:88	
 4.68333E+0	 1.11010E-1	 9.94678E-2	-1.11227E+0	 23:41:55:88	
 4.70000E+0	 1.10840E-1	 9.91225E-2	-1.11218E+0	 23:41:56:88	
 4.71667E+0	 1.10718E-1	 9.87873E-2	-1.11221E+0	 23:41:57:88	
 4.73333E+0	 1.10484E-1	 9.85786E-2	-1.11240E+0	 23:41:58:88	
 4.75000E+0	 1.10222E-1	 9.83878E-2	-1.11266E+0	 23:41:59:88	
 4.76667E+0	 1.09985E-1	 9.82978E-2	-1.11277E+0	 23:42:00:88	
 4.78333E+0	 1.09957E-1	 9.85564E-2	-1.11262E+0	 23:42:01:88	
 4.80000E+0	 1.10274E-1	 9.91132E-2	-1.11234E+0	 23:42:02:88	
 4.81667E+0	 1.10489E-1	 9.96325E-2	-1.11207E+0	 23:42:03:88	
 4.83333E+0	 1.10269E-1	 9.96004E-2	-1.11197E+0	 23:42:04:88	
 4.85000E+0	 1.09688E-1	 9.88328E-2	-1.11196E+0	 23:42:05:88	
 4.86667E+0	 1.08938E-1	 9.78350E-2	-1.11193E+0	 23:42:06:88	
 4.88333E+0	 1.08613E-1	 9.69396E-2	-1.11186E+0	 23:42:07:88	
 4.90000E+0	 1.08978E-1	 9.65768E-2	-1.11180E+0	 23:42:08:88	
 4.91667E+0	 1.09676E-1	 9.66979E-2	-1.11180E+0	 23:42:09:88	
 4.93333E+0	 1.10350E-1	 9.70859E-2	-1.11185E+0	 23:42:10:88	
 4.95000E+0	 1.10627E-1	 9.78154E-2	-1.11191E+0	 23:42:11:88	
 4.96667E+0	 1.10608E-1	 9.87493E-2	-1.11192E+0	 23:42:12:88	
 4.98333E+0	 1.10702E-1	 9.99608E-2	-1.11183E+0	 23:42:13:88	
 5.00000E+0	 1.11222E-1	 1.00885E-1	-1.11166E+0	 23:42:14:88	
 5.01667E+0	 1.11891E-1	 1.01434E-1	-1.11141E+0	 23:42:15:88	
 5.03333E+0	 1.12528E-1	 1.01598E-1	-1.11107E+0	 23:42:16:88	
 5.05000E+0	 1.12690E-1	 1.01556E-1	-1.11077E+0	 23:42:17:88	
 5.06667E+0	 1.12184E-1	 1.01674E-1	-1.11062E+0	 23:42:18:88	
 5.08333E+0	 1.11546E-1	 1.02008E-1	-1.11073E+0	 23:42:19:88	
 5.10000E+0	 1.11139E-1	 1.02284E-1	-1.11116E+0	 23:42:20:88	
 5.11667E+0	 1.11220E-1	 1.02303E-1	-1.11169E+0	 23:42:21:88	
 5.13333E+0	 1.11667E-1	 1.02107E-1	-1.11214E+0	 23:42:22:88	
 5.15000E+0	 1.12019E-1	 1.01818E-1	-1.11229E+0	 23:42:23:88	
 5.16667E+0	 1.11950E-1	 1.01679E-1	-1.11220E+0	 23:42:24:88	
 5.18333E+0	 1.11546E-1	 1.01716E-1	-1.11207E+0	 23:42:25:88	
 5.20000E+0	 1.10911E-1	 1.01702E-1	-1.11208E+0	 23:42:26:88	
 5.21667E+0	 1.10282E-1	 1.01457E-1	-1.11221E+0	 23:42:27:88	
 5.23333E+0	 1.09703E-1	 1.01092E-1	-1.11237E+0	 23:42:28:88	
 5.25000E+0	 1.09322E-1	 1.00689E-1	-1.11257E+0	 23:42:29:88	
 5.26667E+0	 1.09251E-1	 1.00419E-1	-1.11270E+0	 23:42:30:88	
 5.28333E+0	 1.09504E-1	 1.00263E-1	-1.11273E+0	 23:42:31:88	
 5.30000E+0	 1.10196E-1	 1.00047E-1	-1.11261E+0	 23:42:32:88	
 5.31667E+0	 1.10862E-1	 9.98011E-2	-1.11247E+0	 23:42:33:88	
 5.33333E+0	 1.11444E-1	 9.97923E-2	-1.11245E+0	 23:42:34:88	
 5.35000E+0	 1.11948E-1	 1.00168E-1	-1.11254E+0	 23:42:35:88	
 5.36667E+0	 1.12461E-1	 1.00666E-1	-1.11267E+0	 23:42:36:88	
 5.38333E+0	 1.12695E-1	 1.01045E-1	-1.11285E+0	 23:42:37:88	
 5.40000E+0	 1.12373E-1	 1.01097E-1	-1.11316E+0	 23:42:38:88	
 5.41667E+0	 1.11717E-1	 1.00949E-1	-1.11350E+0	 23:42:39:88	
 5.43333E+0	 1.10987E-1	 1.00881E-1	-1.11371E+0	 23:42:40:88	
 5.45000E+0	 1.10676E-1	 1.00969E-1	-1.11369E+0	 23:42:41:88	
 5.46667E+0	 1.10978E-1	 1.01178E-1	-1.11351E+0	 23:42:42:88	
 5.48333E+0	 1.11606E-1	 1.01626E-1	-1.11333E+0	 23:42:43:88	
 5.50000E+0	 1.12487E-1	 1.02218E-1	-1.11327E+0	 23:42:44:88	
 5.51667E+0	 1.13008E-1	 1.02690E-1	-1.11333E+0	 23:42:45:88	
 5.53333E+0	 1.13009E-1	 1.02664E-1	-1.11336E+0	 23:42:46:88	
 5.55000E+0	 1.12636E-1	 1.01931E-1	-1.11327E+0	 23:42:47:88	
 5.56667E+0	 1.11981E-1	 1.00867E-1	-1.11296E+0	 23:42:48:88	
 5.58333E+0	 1.11438E-1	 9.96835E-2	-1.11269E+0	 23:42:49:88	
 5.60000E+0	 1.11102E-1	 9.88948E-2	-1.11259E+0	 23:42:50:88	
 5.61667E+0	 1.10925E-1	 9.85043E-2	-1.11267E+0	 23:42:51:88	
 5.63333E+0	 1.10770E-1	 9.84272E-2	-1.11283E+0	 23:42:52:88	
 5.65000E+0	 1.10605E-1	 9.85850E-2	-1.11295E+0	 23:42:53:88	
 5.66667E+0	 1.10294E-1	 9.89074E-2	-1.11292E+0	 23:42:54:88	
 5.68333E+0	 1.09860E-1	 9.94807E-2	-1.11275E+0	 23:42:55:88	
 5.70000E+0	 1.09305E-1	 9.99441E-2	-1.11262E+0	 23:42:56:88	
 5.71667E+0	 1.09182E-1	 1.00192E-1	-1.11261E+0	 23:42:57:88	
 5.73333E+0	 1.09864E-1	 1.00255E-1	-1.11272E+0	 23:42:58:88	
 5.75000E+0	 1.11016E-1	 1.00284E-1	-1.11291E+0	 23:42:59:88	
 5.76667E+0	 1.12312E-1	 1.00404E-1	-1.11321E+0	 23:43:00:88	
 5.78333E+0	 1.13015E-1	 1.00615E-1	-1.11356E+0	 23:43:01:88	
 5.80000E+0	 1.13084E-1	 1.00875E-1	-1.11386E+0	 23:43:02:88	
 5.81667E+0	 1.12898E-1	 1.01243E-1	-1.11411E+0	 23:43:03:88	
 5.83333E+0	 1.12759E-1	 1.01650E-1	-1.11434E+0	 23:43:04:88	
 5.85000E+0	 1.12808E-1	 1.02171E-1	-1.11450E+0	 23:43:05:88	
 5.86667E+0	 1.13009E-1	 1.02660E-1	-1.11458E+0	 23:43:06:88	
 5.88333E+0	 1.13073E-1	 1.02945E-1	-1.11465E+0	 23:43:07:88	
 5.90000E+0	 1.12786E-1	 1.02777E-1	-1.11475E+0	 23:43:08:88	
 5.91667E+0	 1.12322E-1	 1.02031E-1	-1.11491E+0	 23:43:09:88	
 5.93333E+0	 1.11919E-1	 1.01214E-1	-1.11514E+0	 23:43:10:88	
 5.95000E+0	 1.11995E-1	 1.00464E-1	-1.11538E+0	 23:43:11:88	
 5.96667E+0	 1.12614E-1	 9.99212E-2	-1.11566E+0	 23:43:12:88	
 5.98333E+0	 1.13152E-1	 9.92580E-2	-1.11607E+0	 23:43:13:88	
 6.00000E+0	 1.13200E-1	 9.87839E-2	-1.11640E+0	 23:43:14:88	
 6.01667E+0	 1.12917E-1	 9.88787E-2	-1.11654E+0	 23:43:15:88	
 6.03333E+0	 1.12490E-1	 9.95776E-2	-1.11654E+0	 23:43:16:88	
 6.05000E+0	 1.12122E-1	 1.00760E-1	-1.11661E+0	 23:43:17:88	
 6.06667E+0	 1.11698E-1	 1.01526E-1	-1.11687E+0	 23:43:18:88	
 6.08333E+0	 1.11232E-1	 1.01519E-1	-1.11738E+0	 23:43:19:88	
 6.10000E+0	 1.10924E-1	 1.01025E-1	-1.11791E+0	 23:43:20:88	
 6.11667E+0	 1.10968E-1	 1.00370E-1	-1.11838E+0	 23:43:21:88	
 6.13333E+0	 1.11270E-1	 9.99476E-2	-1.11891E+0	 23:43:22:88	
 6.15000E+0	 1.11454E-1	 9.98211E-2	-1.11965E+0	 23:43:23:88	
 6.16667E+0	 1.11274E-1	 9.98977E-2	-1.12030E+0	 23:43:24:88	
 6.18333E+0	 1.10830E-1	 1.00033E-1	-1.12072E+0	 23:43:25:88	
 6.20000E+0	 1.10112E-1	 1.00004E-1	-1.12090E+0	 23:43:26:88	
 6.21667E+0	 1.09682E-1	 9.97618E-2	-1.12090E+0	 23:43:27:88	
 6.23333E+0	 1.09693E-1	 9.95882E-2	-1.12085E+0	 23:43:28:88	
 6.25000E+0	 1.09925E-1	 9.96884E-2	-1.12084E+0	 23:43:29:88	
 6.26667E+0	 1.10267E-1	 9.99798E-2	-1.12089E+0	 23:43:30:88	
 6.28333E+0	 1.10549E-1	 1.00224E-1	-1.12102E+0	 23:43:31:88	
 6.30000E+0	 1.10892E-1	 1.00156E-1	-1.12138E+0	 23:43:32:88	
 6.31667E+0	 1.11482E-1	 9.96593E-2	-1.12189E+0	 23:43:33:88	
 6.33333E+0	 1.12291E-1	 9.92007E-2	-1.12249E+0	 23:43:34:88	
 6.35000E+0	 1.12957E-1	 9.89591E-2	-1.12305E+0	 23:43:35:88	
 6.36667E+0	 1.13285E-1	 9.89803E-2	-1.12343E+0	 23:43:36:88	
 6.38333E+0	 1.13275E-1	 9.92030E-2	-1.12369E+0	 23:43:37:88	
 6.40000E+0	 1.13073E-1	 9.93915E-2	-1.12393E+0	 23:43:38:88	
 6.41667E+0	 1.12965E-1	 9.94457E-2	-1.12419E+0	 23:43:39:88	
 6.43333E+0	 1.12951E-1	 9.93860E-2	-1.12435E+0	 23:43:40:88	
 6.45000E+0	 1.12922E-1	 9.94851E-2	-1.12438E+0	 23:43:41:88	
 6.46667E+0	 1.12737E-1	 1.00033E-1	-1.12434E+0	 23:43:42:88	
 6.48333E+0	 1.12504E-1	 1.01260E-1	-1.12439E+0	 23:43:43:88	
 6.50000E+0	 1.12339E-1	 1.02335E-1	-1.12456E+0	 23:43:44:88	
 6.51667E+0	 1.12313E-1	 1.02773E-1	-1.12479E+0	 23:43:45:88	
 6.53333E+0	 1.12275E-1	 1.02462E-1	-1.12487E+0	 23:43:46:88	
 6.55000E+0	 1.11943E-1	 1.01809E-1	-1.12482E+0	 23:43:47:88	
 6.56667E+0	 1.11145E-1	 1.01435E-1	-1.12467E+0	 23:43:48:88	
 6.58333E+0	 1.10289E-1	 1.01318E-1	-1.12457E+0	 23:43:49:88	
 6.60000E+0	 1.09752E-1	 1.01151E-1	-1.12452E+0	 23:43:50:88	
 6.61667E+0	 1.09965E-1	 1.00755E-1	-1.12444E+0	 23:43:51:88	
 6.63333E+0	 1.11039E-1	 1.00296E-1	-1.12432E+0	 23:43:52:88	
 6.65000E+0	 1.12213E-1	 9.99804E-2	-1.12416E+0	 23:43:53:88	
 6.66667E+0	 1.13060E-1	 9.99445E-2	-1.12401E+0	 23:43:54:88	
 6.68333E+0	 1.13126E-1	 1.00201E-1	-1.12397E+0	 23:43:55:88	
 6.70000E+0	 1.12366E-1	 1.00482E-1	-1.12407E+0	 23:43:56:88	
 6.71667E+0	 1.11472E-1	 1.00758E-1	-1.12426E+0	 23:43:57:88	
 6.73333E+0	 1.10513E-1	 1.00802E-1	-1.12442E+0	 23:43:58:88	
 6.75000E+0	 1.10006E-1	 1.00366E-1	-1.12435E+0	 23:43:59:88	
 6.76667E+0	 1.09873E-1	 9.96753E-2	-1.12406E+0	 23:44:00:88	
 6.78333E+0	 1.09851E-1	 9.87538E-2	-1.12351E+0	 23:44:01:88	
 6.80000E+0	 1.09876E-1	 9.79727E-2	-1.12295E+0	 23:44:02:88	
 6.81667E+0	 1.10043E-1	 9.73446E-2	-1.12260E+0	 23:44:03:88	
 6.83333E+0	 1.10606E-1	 9.70364E-2	-1.12239E+0	 23:44:04:88	
 6.85000E+0	 1.11431E-1	 9.70578E-2	-1.12229E+0	 23:44:05:88	
 6.86667E+0	 1.12402E-1	 9.73088E-2	-1.12215E+0	 23:44:06:88	
 6.88333E+0	 1.12878E-1	 9.79899E-2	-1.12181E+0	 23:44:07:88	
 6.90000E+0	 1.12472E-1	 9.90952E-2	-1.12146E+0	 23:44:08:88	
 6.91667E+0	 1.11542E-1	 1.00499E-1	-1.12123E+0	 23:44:09:88	
 6.93333E+0	 1.10259E-1	 1.01637E-1	-1.12114E+0	 23:44:10:88	
 6.95000E+0	 1.09284E-1	 1.02318E-1	-1.12108E+0	 23:44:11:88	
 6.96667E+0	 1.08869E-1	 1.02357E-1	-1.12091E+0	 23:44:12:88	
 6.98333E+0	 1.09222E-1	 1.01880E-1	-1.12051E+0	 23:44:13:88	
 7.00000E+0	 1.10183E-1	 1.01648E-1	-1.12010E+0	 23:44:14:88	
 7.01667E+0	 1.11168E-1	 1.01882E-1	-1.11979E+0	 23:44:15:88	
 7.03333E+0	 1.12042E-1	 1.02362E-1	-1.11958E+0	 23:44:16:88	
 7.05000E+0	 1.12431E-1	 1.02995E-1	-1.11936E+0	 23:44:17:88	
 7.06667E+0	 1.12217E-1	 1.03445E-1	-1.11916E+0	 23:44:18:88	
 7.08333E+0	 1.11516E-1	 1.03489E-1	-1.11900E+0	 23:44:19:88	
 7.10000E+0	 1.10659E-1	 1.03026E-1	-1.11887E+0	 23:44:20:88	
 7.11667E+0	 1.10013E-1	 1.01966E-1	-1.11873E+0	 23:44:21:88	
 7.13333E+0	 1.09666E-1	 1.00863E-1	-1.11853E+0	 23:44:22:88	
 7.15000E+0	 1.09696E-1	 1.00042E-1	-1.11820E+0	 23:44:23:88	
 7.16667E+0	 1.09976E-1	 1.00014E-1	-1.11790E+0	 23:44:24:88	
 7.18333E+0	 1.10201E-1	 1.00858E-1	-1.11770E+0	 23:44:25:88	
 7.20000E+0	 1.10067E-1	 1.01835E-1	-1.11752E+0	 23:44:26:88	
 7.21667E+0	 1.09600E-1	 1.02250E-1	-1.11737E+0	 23:44:27:88	
 7.23333E+0	 1.08987E-1	 1.02000E-1	-1.11715E+0	 23:44:28:88	
 7.25000E+0	 1.08589E-1	 1.01382E-1	-1.11682E+0	 23:44:29:88	
 7.26667E+0	 1.08532E-1	 1.00994E-1	-1.11641E+0	 23:44:30:88	
 7.28333E+0	 1.08773E-1	 1.01002E-1	-1.11598E+0	 23:44:31:88	
 7.30000E+0	 1.09331E-1	 1.01147E-1	-1.11561E+0	 23:44:32:88	
 7.31667E+0	 1.09950E-1	 1.01046E-1	-1.11529E+0	 23:44:33:88	
 7.33333E+0	 1.10418E-1	 1.00588E-1	-1.11508E+0	 23:44:34:88	
 7.35000E+0	 1.10442E-1	 9.97436E-2	-1.11492E+0	 23:44:35:88	
 7.36667E+0	 1.10046E-1	 9.89777E-2	-1.11479E+0	 23:44:36:88	
 7.38333E+0	 1.09685E-1	 9.83110E-2	-1.11469E+0	 23:44:37:88	
 7.40000E+0	 1.09664E-1	 9.78868E-2	-1.11460E+0	 23:44:38:88	
 7.41667E+0	 1.09962E-1	 9.75718E-2	-1.11443E+0	 23:44:39:88	
 7.43333E+0	 1.10372E-1	 9.73470E-2	-1.11424E+0	 23:44:40:88	
 7.45000E+0	 1.10347E-1	 9.71404E-2	-1.11402E+0	 23:44:41:88	
 7.46667E+0	 1.09722E-1	 9.71110E-2	-1.11364E+0	 23:44:42:88	
 7.48333E+0	 1.08893E-1	 9.74313E-2	-1.11327E+0	 23:44:43:88	
 7.50000E+0	 1.08030E-1	 9.79802E-2	-1.11297E+0	 23:44:44:88	
 7.51667E+0	 1.07530E-1	 9.85819E-2	-1.11268E+0	 23:44:45:88	
 7.53333E+0	 1.07474E-1	 9.88283E-2	-1.11245E+0	 23:44:46:88	
 7.55000E+0	 1.07755E-1	 9.85045E-2	-1.11224E+0	 23:44:47:88	
 7.56667E+0	 1.08272E-1	 9.77980E-2	-1.11199E+0	 23:44:48:88	
 7.58333E+0	 1.08683E-1	 9.67839E-2	-1.11173E+0	 23:44:49:88	
 7.60000E+0	 1.08973E-1	 9.59818E-2	-1.11149E+0	 23:44:50:88	
 7.61667E+0	 1.09201E-1	 9.55666E-2	-1.11124E+0	 23:44:51:88	
 7.63333E+0	 1.09496E-1	 9.56585E-2	-1.11094E+0	 23:44:52:88	
 7.65000E+0	 1.09753E-1	 9.63863E-2	-1.11071E+0	 23:44:53:88	
 7.66667E+0	 1.09870E-1	 9.72071E-2	-1.11055E+0	 23:44:54:88	
 7.68333E+0	 1.09845E-1	 9.80841E-2	-1.11039E+0	 23:44:55:88	
 7.70000E+0	 1.09753E-1	 9.88525E-2	-1.11027E+0	 23:44:56:88	
 7.71667E+0	 1.09665E-1	 9.94601E-2	-1.11023E+0	 23:44:57:88	
 7.73333E+0	 1.09571E-1	 9.97026E-2	-1.11029E+0	 23:44:58:88	
 7.75000E+0	 1.09532E-1	 9.94972E-2	-1.11040E+0	 23:44:59:88	
 7.76667E+0	 1.09693E-1	 9.89803E-2	-1.11041E+0	 23:45:00:88	
 7.78333E+0	 1.09786E-1	 9.84241E-2	-1.11016E+0	 23:45:01:88	
 7.80000E+0	 1.09563E-1	 9.81042E-2	-1.10975E+0	 23:45:02:88	
 7.81667E+0	 1.08999E-1	 9.80630E-2	-1.10933E+0	 23:45:03:88	
 7.83333E+0	 1.08086E-1	 9.81658E-2	-1.10899E+0	 23:45:04:88	
 7.85000E+0	 1.07472E-1	 9.83114E-2	-1.10886E+0	 23:45:05:88	
 7.86667E+0	 1.07472E-1	 9.83840E-2	-1.10886E+0	 23:45:06:88	
 7.88333E+0	 1.08190E-1	 9.83459E-2	-1.10891E+0	 23:45:07:88	
 7.90000E+0	 1.09292E-1	 9.83153E-2	-1.10890E+0	 23:45:08:88	
 7.91667E+0	 1.10081E-1	 9.83601E-2	-1.10880E+0	 23:45:09:88	
 7.93333E+0	 1.10451E-1	 9.84197E-2	-1.10867E+0	 23:45:10:88	
 7.95000E+0	 1.10421E-1	 9.82795E-2	-1.10862E+0	 23:45:11:88	
 7.96667E+0	 1.10080E-1	 9.79425E-2	-1.10878E+0	 23:45:12:88	
 7.98333E+0	 1.09565E-1	 9.73966E-2	-1.10917E+0	 23:45:13:88	
 8.00000E+0	 1.08886E-1	 9.70923E-2	-1.10958E+0	 23:45:14:88	
 8.01667E+0	 1.08181E-1	 9.70991E-2	-1.10978E+0	 23:45:15:88	
 8.03333E+0	 1.07432E-1	 9.71661E-2	-1.10983E+0	 23:45:16:88	
 8.05000E+0	 1.06975E-1	 9.70068E-2	-1.10992E+0	 23:45:17:88	
 8.06667E+0	 1.06992E-1	 9.65367E-2	-1.11017E+0	 23:45:18:88	
 8.08333E+0	 1.07429E-1	 9.57305E-2	-1.11051E+0	 23:45:19:88	
 8.10000E+0	 1.08246E-1	 9.51605E-2	-1.11086E+0	 23:45:20:88	
 8.11667E+0	 1.08904E-1	 9.49606E-2	-1.11108E+0	 23:45:21:88	
 8.13333E+0	 1.09176E-1	 9.51169E-2	-1.11121E+0	 23:45:22:88	
 8.15000E+0	 1.08940E-1	 9.53909E-2	-1.11133E+0	 23:45:23:88	
 8.16667E+0	 1.08151E-1	 9.55414E-2	-1.11137E+0	 23:45:24:88	
 8.18333E+0	 1.07211E-1	 9.55948E-2	-1.11131E+0	 23:45:25:88	
 8.20000E+0	 1.06255E-1	 9.56257E-2	-1.11120E+0	 23:45:26:88	
 8.21667E+0	 1.05732E-1	 9.57583E-2	-1.11113E+0	 23:45:27:88	
 8.23333E+0	 1.05777E-1	 9.60384E-2	-1.11118E+0	 23:45:28:88	
 8.25000E+0	 1.06125E-1	 9.63797E-2	-1.11130E+0	 23:45:29:88	
 8.26667E+0	 1.06600E-1	 9.65600E-2	-1.11149E+0	 23:45:30:88	
 8.28333E+0	 1.06920E-1	 9.64850E-2	-1.11175E+0	 23:45:31:88	
 8.30000E+0	 1.07134E-1	 9.62640E-2	-1.11211E+0	 23:45:32:88	
 8.31667E+0	 1.07287E-1	 9.60141E-2	-1.11265E+0	 23:45:33:88	
 8.33333E+0	 1.07422E-1	 9.58375E-2	-1.11318E+0	 23:45:34:88	
 8.35000E+0	 1.07449E-1	 9.56470E-2	-1.11359E+0	 23:45:35:88	
 8.36667E+0	 1.07312E-1	 9.55114E-2	-1.11391E+0	 23:45:36:88	
 8.38333E+0	 1.07122E-1	 9.55161E-2	-1.11406E+0	 23:45:37:88	
 8.40000E+0	 1.06846E-1	 9.57626E-2	-1.11408E+0	 23:45:38:88	
 8.41667E+0	 1.06593E-1	 9.61659E-2	-1.11409E+0	 23:45:39:88	
 8.43333E+0	 1.06318E-1	 9.64949E-2	-1.11416E+0	 23:45:40:88	
 8.45000E+0	 1.06141E-1	 9.67263E-2	-1.11433E+0	 23:45:41:88	
 8.46667E+0	 1.06214E-1	 9.67538E-2	-1.11466E+0	 23:45:42:88	
 8.48333E+0	 1.06601E-1	 9.65199E-2	-1.11496E+0	 23:45:43:88	
 8.50000E+0	 1.07286E-1	 9.62193E-2	-1.11510E+0	 23:45:44:88	
 8.51667E+0	 1.07786E-1	 9.60244E-2	-1.11504E+0	 23:45:45:88	
 8.53333E+0	 1.07811E-1	 9.60538E-2	-1.11484E+0	 23:45:46:88	
 8.55000E+0	 1.07242E-1	 9.63005E-2	-1.11467E+0	 23:45:47:88	
 8.56667E+0	 1.06335E-1	 9.64105E-2	-1.11462E+0	 23:45:48:88	
 8.58333E+0	 1.05686E-1	 9.61927E-2	-1.11466E+0	 23:45:49:88	
 8.60000E+0	 1.05501E-1	 9.58388E-2	-1.11478E+0	 23:45:50:88	
 8.61667E+0	 1.05772E-1	 9.54303E-2	-1.11502E+0	 23:45:51:88	
 8.63333E+0	 1.06266E-1	 9.50573E-2	-1.11540E+0	 23:45:52:88	
 8.65000E+0	 1.06488E-1	 9.45518E-2	-1.11572E+0	 23:45:53:88	
 8.66667E+0	 1.06261E-1	 9.40514E-2	-1.11591E+0	 23:45:54:88	
 8.68333E+0	 1.05914E-1	 9.36668E-2	-1.11597E+0	 23:45:55:88	
 8.70000E+0	 1.05802E-1	 9.37942E-2	-1.11599E+0	 23:45:56:88	
 8.71667E+0	 1.05920E-1	 9.46015E-2	-1.11607E+0	 23:45:57:88	
 8.73333E+0	 1.06048E-1	 9.56511E-2	-1.11632E+0	 23:45:58:88	
 8.75000E+0	 1.06055E-1	 9.67070E-2	-1.11655E+0	 23:45:59:88	
 8.76667E+0	 1.06150E-1	 9.71517E-2	-1.11664E+0	 23:46:00:88	
 8.78333E+0	 1.06685E-1	 9.68219E-2	-1.11650E+0	 23:46:01:88	
 8.80000E+0	 1.07570E-1	 9.62027E-2	-1.11631E+0	 23:46:02:88	
 8.81667E+0	 1.08336E-1	 9.55481E-2	-1.11621E+0	 23:46:03:88	
 8.83333E+0	 1.08838E-1	 9.51724E-2	-1.11621E+0	 23:46:04:88	
 8.85000E+0	 1.08970E-1	 9.51171E-2	-1.11621E+0	 23:46:05:88	
 8.86667E+0	 1.08770E-1	 9.53623E-2	-1.11616E+0	 23:46:06:88	
 8.88333E+0	 1.08332E-1	 9.59856E-2	-1.11609E+0	 23:46:07:88	
 8.90000E+0	 1.07605E-1	 9.66299E-2	-1.11610E+0	 23:46:08:88	
 8.91667E+0	 1.07013E-1	 9.71881E-2	-1.11621E+0	 23:46:09:88	
 8.93333E+0	 1.06738E-1	 9.74031E-2	-1.11637E+0	 23:46:10:88	
 8.95000E+0	 1.06910E-1	 9.72745E-2	-1.11666E+0	 23:46:11:88	
 8.96667E+0	 1.07297E-1	 9.71349E-2	-1.11690E+0	 23:46:12:88	
 8.98333E+0	 1.07573E-1	 9.71938E-2	-1.11703E+0	 23:46:13:88	
 9.00000E+0	 1.07751E-1	 9.74684E-2	-1.11701E+0	 23:46:14:88	
 9.01667E+0	 1.07948E-1	 9.79210E-2	-1.11686E+0	 23:46:15:88	
 9.03333E+0	 1.08349E-1	 9.82330E-2	-1.11665E+0	 23:46:16:88	
 9.05000E+0	 1.08837E-1	 9.82366E-2	-1.11642E+0	 23:46:17:88	
 9.06667E+0	 1.09275E-1	 9.79203E-2	-1.11633E+0	 23:46:18:88	
 9.08333E+0	 1.09408E-1	 9.72518E-2	-1.11636E+0	 23:46:19:88	
 9.10000E+0	 1.09021E-1	 9.65497E-2	-1.11642E+0	 23:46:20:88	
 9.11667E+0	 1.08290E-1	 9.57495E-2	-1.11652E+0	 23:46:21:88	
 9.13333E+0	 1.07307E-1	 9.51458E-2	-1.11659E+0	 23:46:22:88	
 9.15000E+0	 1.06616E-1	 9.48879E-2	-1.11666E+0	 23:46:23:88	
 9.16667E+0	 1.06282E-1	 9.50997E-2	-1.11672E+0	 23:46:24:88	
 9.18333E+0	 1.06141E-1	 9.58067E-2	-1.11674E+0	 23:46:25:88	
 9.20000E+0	 1.05944E-1	 9.65431E-2	-1.11673E+0	 23:46:26:88	
 9.21667E+0	 1.05828E-1	 9.70719E-2	-1.11675E+0	 23:46:27:88	
 9.23333E+0	 1.05949E-1	 9.72934E-2	-1.11679E+0	 23:46:28:88	
 9.25000E+0	 1.06243E-1	 9.72662E-2	-1.11675E+0	 23:46:29:88	
 9.26667E+0	 1.06631E-1	 9.71078E-2	-1.11657E+0	 23:46:30:88	
 9.28333E+0	 1.06944E-1	 9.67811E-2	-1.11634E+0	 23:46:31:88	
 9.30000E+0	 1.07202E-1	 9.64533E-2	-1.11618E+0	 23:46:32:88	
 9.31667E+0	 1.07218E-1	 9.62215E-2	-1.11619E+0	 23:46:33:88	
 9.33333E+0	 1.06793E-1	 9.62330E-2	-1.11635E+0	 23:46:34:88	
 9.35000E+0	 1.06184E-1	 9.65076E-2	-1.11661E+0	 23:46:35:88	
 9.36667E+0	 1.05662E-1	 9.68536E-2	-1.11697E+0	 23:46:36:88	
 9.38333E+0	 1.05668E-1	 9.70820E-2	-1.11733E+0	 23:46:37:88	
 9.40000E+0	 1.06124E-1	 9.69994E-2	-1.11766E+0	 23:46:38:88	
 9.41667E+0	 1.06495E-1	 9.64305E-2	-1.11798E+0	 23:46:39:88	
 9.43333E+0	 1.06521E-1	 9.56612E-2	-1.11833E+0	 23:46:40:88	
 9.45000E+0	 1.06181E-1	 9.48629E-2	-1.11858E+0	 23:46:41:88	
 9.46667E+0	 1.05226E-1	 9.45525E-2	-1.11877E+0	 23:46:42:88	
 9.48333E+0	 1.04267E-1	 9.48431E-2	-1.11895E+0	 23:46:43:88	
 9.50000E+0	 1.03602E-1	 9.53532E-2	-1.11913E+0	 23:46:44:88	
 9.51667E+0	 1.03549E-1	 9.58519E-2	-1.11941E+0	 23:46:45:88	
 9.53333E+0	 1.04224E-1	 9.61081E-2	-1.11990E+0	 23:46:46:88	
 9.55000E+0	 1.04925E-1	 9.62160E-2	-1.12038E+0	 23:46:47:88	
 9.56667E+0	 1.05074E-1	 9.63364E-2	-1.12070E+0	 23:46:48:88	
 9.58333E+0	 1.04616E-1	 9.65371E-2	-1.12086E+0	 23:46:49:88	
 9.60000E+0	 1.03695E-1	 9.67211E-2	-1.12091E+0	 23:46:50:88	
 9.61667E+0	 1.02909E-1	 9.67935E-2	-1.12099E+0	 23:46:51:88	
 9.63333E+0	 1.02432E-1	 9.65689E-2	-1.12118E+0	 23:46:52:88	
 9.65000E+0	 1.02506E-1	 9.57225E-2	-1.12137E+0	 23:46:53:88	
 9.66667E+0	 1.03004E-1	 9.47753E-2	-1.12148E+0	 23:46:54:88	
 9.68333E+0	 1.03427E-1	 9.39421E-2	-1.12153E+0	 23:46:55:88	
 9.70000E+0	 1.03540E-1	 9.36334E-2	-1.12157E+0	 23:46:56:88	
 9.71667E+0	 1.03397E-1	 9.39522E-2	-1.12165E+0	 23:46:57:88	
 9.73333E+0	 1.03245E-1	 9.45404E-2	-1.12181E+0	 23:46:58:88	
 9.75000E+0	 1.03349E-1	 9.51564E-2	-1.12217E+0	 23:46:59:88	
 9.76667E+0	 1.03773E-1	 9.54560E-2	-1.12264E+0	 23:47:00:88	
 9.78333E+0	 1.04197E-1	 9.55639E-2	-1.12316E+0	 23:47:01:88	
 9.80000E+0	 1.04374E-1	 9.57493E-2	-1.12381E+0	 23:47:02:88	
 9.81667E+0	 1.04044E-1	 9.61279E-2	-1.12429E+0	 23:47:03:88	
 9.83333E+0	 1.02980E-1	 9.64559E-2	-1.12464E+0	 23:47:04:88	
 9.85000E+0	 1.01793E-1	 9.66268E-2	-1.12507E+0	 23:47:05:88	
 9.86667E+0	 1.00700E-1	 9.66099E-2	-1.12548E+0	 23:47:06:88	
 9.88333E+0	 1.00467E-1	 9.64180E-2	-1.12583E+0	 23:47:07:88	
 9.90000E+0	 1.01156E-1	 9.62492E-2	-1.12605E+0	 23:47:08:88	
 9.91667E+0	 1.02025E-1	 9.60853E-2	-1.12607E+0	 23:47:09:88	
 9.93333E+0	 1.02584E-1	 9.58323E-2	-1.12601E+0	 23:47:10:88	
 9.95000E+0	 1.02557E-1	 9.53324E-2	-1.12598E+0	 23:47:11:88	
 9.96667E+0	 1.02124E-1	 9.47451E-2	-1.12608E+0	 23:47:12:88	
 9.98333E+0	 1.01767E-1	 9.41636E-2	-1.12628E+0	 23:47:13:88	
 1.00000E+1	 1.01563E-1	 9.37617E-2	-1.12649E+0	 23:47:14:88	
 1.00167E+1	 1.01490E-1	 9.33795E-2	-1.12677E+0	 23:47:15:88	
 1.00333E+1	 1.01430E-1	 9.29613E-2	-1.12701E+0	 23:47:16:88	
 1.00500E+1	 1.01449E-1	 9.24581E-2	-1.12715E+0	 23:47:17:88	
 1.00667E+1	 1.01555E-1	 9.21964E-2	-1.12716E+0	 23:47:18:88	
 1.00833E+1	 1.01670E-1	 9.22465E-2	-1.12710E+0	 23:47:19:88	
 1.01000E+1	 1.01773E-1	 9.25836E-2	-1.12717E+0	 23:47:20:88	
 1.01167E+1	 1.01821E-1	 9.34292E-2	-1.12762E+0	 23:47:21:88	
 1.01333E+1	 1.01879E-1	 9.42309E-2	-1.12828E+0	 23:47:22:88	
 1.01500E+1	 1.01974E-1	 9.47759E-2	-1.12886E+0	 23:47:23:88	
 1.01667E+1	 1.02099E-1	 9.48027E-2	-1.12919E+0	 23:47:24:88	
 1.01833E+1	 1.02290E-1	 9.42530E-2	-1.12918E+0	 23:47:25:88	
 1.02000E+1	 1.02722E-1	 9.37389E-2	-1.12902E+0	 23:47:26:88	
 1.02167E+1	 1.03200E-1	 9.37841E-2	-1.12886E+0	 23:47:27:88	
 1.02333E+1	 1.03665E-1	 9.43588E-2	-1.12875E+0	 23:47:28:88	
 1.02500E+1	 1.03899E-1	 9.52829E-2	-1.12869E+0	 23:47:29:88	
 1.02667E+1	 1.03821E-1	 9.59145E-2	-1.12868E+0	 23:47:30:88	
 1.02833E+1	 1.03547E-1	 9.60839E-2	-1.12873E+0	 23:47:31:88	
 1.03000E+1	 1.03071E-1	 9.58507E-2	-1.12876E+0	 23:47:32:88	
 1.03167E+1	 1.02695E-1	 9.53711E-2	-1.12871E+0	 23:47:33:88	
 1.03333E+1	 1.02452E-1	 9.49025E-2	-1.12860E+0	 23:47:34:88	
 1.03500E+1	 1.02384E-1	 9.43079E-2	-1.12855E+0	 23:47:35:88	
 1.03667E+1	 1.02518E-1	 9.37138E-2	-1.12860E+0	 23:47:36:88	
 1.03833E+1	 1.02753E-1	 9.31118E-2	-1.12864E+0	 23:47:37:88	
 1.04000E+1	 1.03063E-1	 9.27250E-2	-1.12855E+0	 23:47:38:88	
 1.04167E+1	 1.03317E-1	 9.24997E-2	-1.12832E+0	 23:47:39:88	
 1.04333E+1	 1.03485E-1	 9.23812E-2	-1.12801E+0	 23:47:40:88	
 1.04500E+1	 1.03537E-1	 9.23136E-2	-1.12778E+0	 23:47:41:88	
 1.04667E+1	 1.03611E-1	 9.23751E-2	-1.12762E+0	 23:47:42:88	
 1.04833E+1	 1.03762E-1	 9.26871E-2	-1.12739E+0	 23:47:43:88	
 1.05000E+1	 1.03822E-1	 9.31187E-2	-1.12717E+0	 23:47:44:88	
 1.05167E+1	 1.03592E-1	 9.35183E-2	-1.12701E+0	 23:47:45:88	
 1.05333E+1	 1.03004E-1	 9.35564E-2	-1.12682E+0	 23:47:46:88	
 1.05500E+1	 1.02392E-1	 9.31527E-2	-1.12656E+0	 23:47:47:88	
 1.05667E+1	 1.01965E-1	 9.26698E-2	-1.12624E+0	 23:47:48:88	
 1.05833E+1	 1.01833E-1	 9.22992E-2	-1.12586E+0	 23:47:49:88	
 1.06000E+1	 1.01901E-1	 9.22126E-2	-1.12554E+0	 23:47:50:88	
 1.06167E+1	 1.01969E-1	 9.25293E-2	-1.12533E+0	 23:47:51:88	
 1.06333E+1	 1.01965E-1	 9.31839E-2	-1.12514E+0	 23:47:52:88	
 1.06500E+1	 1.01956E-1	 9.40543E-2	-1.12487E+0	 23:47:53:88	
 1.06667E+1	 1.02026E-1	 9.47656E-2	-1.12458E+0	 23:47:54:88	
 1.06833E+1	 1.02109E-1	 9.51715E-2	-1.12429E+0	 23:47:55:88	
 1.07000E+1	 1.02230E-1	 9.50964E-2	-1.12397E+0	 23:47:56:88	
 1.07167E+1	 1.02437E-1	 9.44769E-2	-1.12380E+0	 23:47:57:88	
 1.07333E+1	 1.02828E-1	 9.35507E-2	-1.12375E+0	 23:47:58:88	
 1.07500E+1	 1.03207E-1	 9.23250E-2	-1.12370E+0	 23:47:59:88	
 1.07667E+1	 1.03358E-1	 9.13348E-2	-1.12362E+0	 23:48:00:88	
 1.07833E+1	 1.02985E-1	 9.07720E-2	-1.12358E+0	 23:48:01:88	
 1.08000E+1	 1.01901E-1	 9.07739E-2	-1.12364E+0	 23:48:02:88	
 1.08167E+1	 1.00787E-1	 9.11600E-2	-1.12374E+0	 23:48:03:88	
 1.08333E+1	 9.99966E-2	 9.14346E-2	-1.12375E+0	 23:48:04:88	
 1.08500E+1	 9.98558E-2	 9.14834E-2	-1.12360E+0	 23:48:05:88	
 1.08667E+1	 1.00322E-1	 9.14878E-2	-1.12340E+0	 23:48:06:88	
 1.08833E+1	 1.00791E-1	 9.17728E-2	-1.12324E+0	 23:48:07:88	
 1.09000E+1	 1.01067E-1	 9.22658E-2	-1.12313E+0	 23:48:08:88	
 1.09167E+1	 1.01028E-1	 9.28483E-2	-1.12297E+0	 23:48:09:88	
 1.09333E+1	 1.00671E-1	 9.30656E-2	-1.12271E+0	 23:48:10:88	
 1.09500E+1	 1.00193E-1	 9.27905E-2	-1.12232E+0	 23:48:11:88	
 1.09667E+1	 9.97012E-2	 9.22276E-2	-1.12179E+0	 23:48:12:88	
 1.09833E+1	 9.94102E-2	 9.13390E-2	-1.12134E+0	 23:48:13:88	
 1.10000E+1	 9.93391E-2	 9.07177E-2	-1.12103E+0	 23:48:14:88	
 1.10167E+1	 9.95078E-2	 9.06447E-2	-1.12072E+0	 23:48:15:88	
 1.10333E+1	 9.98165E-2	 9.10261E-2	-1.12042E+0	 23:48:16:88	
 1.10500E+1	 1.00111E-1	 9.17312E-2	-1.12005E+0	 23:48:17:88	
 1.10667E+1	 1.00328E-1	 9.24023E-2	-1.11949E+0	 23:48:18:88	
 1.10833E+1	 1.00398E-1	 9.32693E-2	-1.11890E+0	 23:48:19:88	
 1.11000E+1	 1.00225E-1	 9.43173E-2	-1.11837E+0	 23:48:20:88	
 1.11167E+1	 9.99601E-2	 9.52172E-2	-1.11781E+0	 23:48:21:88	
 1.11333E+1	 9.97540E-2	 9.55584E-2	-1.11734E+0	 23:48:22:88	
 1.11500E+1	 9.97350E-2	 9.53003E-2	-1.11676E+0	 23:48:23:88	
 1.11667E+1	 1.00016E-1	 9.47420E-2	-1.11589E+0	 23:48:24:88	
 1.11833E+1	 1.00461E-1	 9.39658E-2	-1.11493E+0	 23:48:25:88	
 1.12000E+1	 1.00888E-1	 9.33479E-2	-1.11409E+0	 23:48:26:88	
 1.12167E+1	 1.00914E-1	 9.28593E-2	-1.11342E+0	 23:48:27:88	
 1.12333E+1	 1.00323E-1	 9.25544E-2	-1.11286E+0	 23:48:28:88	
 1.12500E+1	 9.96851E-2	 9.24447E-2	-1.11239E+0	 23:48:29:88	
 1.12667E+1	 9.92692E-2	 9.23836E-2	-1.11182E+0	 23:48:30:88	
 1.12833E+1	 9.92649E-2	 9.22508E-2	-1.11085E+0	 23:48:31:88	
 1.13000E+1	 9.94994E-2	 9.19286E-2	-1.10973E+0	 23:48:32:88	
 1.13167E+1	 9.95118E-2	 9.12019E-2	-1.10860E+0	 23:48:33:88	
 1.13333E+1	 9.91930E-2	 9.01945E-2	-1.10737E+0	 23:48:34:88	
 1.13500E+1	 9.90248E-2	 8.91873E-2	-1.10642E+0	 23:48:35:88	
 1.13667E+1	 9.93046E-2	 8.86212E-2	-1.10577E+0	 23:48:36:88	
 1.13833E+1	 9.99388E-2	 8.86864E-2	-1.10510E+0	 23:48:37:88	
 1.14000E+1	 1.00714E-1	 8.93956E-2	-1.10441E+0	 23:48:38:88	
 1.14167E+1	 1.01214E-1	 9.07799E-2	-1.10351E+0	 23:48:39:88	
 1.14333E+1	 1.01376E-1	 9.20918E-2	-1.10229E+0	 23:48:40:88	
 1.14500E+1	 1.01253E-1	 9.30892E-2	-1.10106E+0	 23:48:41:88	
 1.14667E+1	 1.00967E-1	 9.34320E-2	-1.09983E+0	 23:48:42:88	
 1.14833E+1	 1.00749E-1	 9.32486E-2	-1.09833E+0	 23:48:43:88	
 1.15000E+1	 1.00579E-1	 9.29283E-2	-1.09693E+0	 23:48:44:88	
 1.15167E+1	 1.00408E-1	 9.24531E-2	-1.09580E+0	 23:48:45:88	
 1.15333E+1	 1.00033E-1	 9.19321E-2	-1.09473E+0	 23:48:46:88	
 1.15500E+1	 9.96659E-2	 9.12761E-2	-1.09366E+0	 23:48:47:88	
 1.15667E+1	 9.95373E-2	 9.06439E-2	-1.09266E+0	 23:48:48:88	
 1.15833E+1	 9.98089E-2	 9.00657E-2	-1.09162E+0	 23:48:49:88	
 1.16000E+1	 1.00355E-1	 8.96220E-2	-1.09027E+0	 23:48:50:88	
 1.16167E+1	 1.00726E-1	 8.94437E-2	-1.08904E+0	 23:48:51:88	
 1.16333E+1	 1.00772E-1	 8.99656E-2	-1.08791E+0	 23:48:52:88	
 1.16500E+1	 1.00694E-1	 9.14808E-2	-1.08688E+0	 23:48:53:88	
 1.16667E+1	 1.00621E-1	 9.31147E-2	-1.08612E+0	 23:48:54:88	
 1.16833E+1	 1.00550E-1	 9.42398E-2	-1.08541E+0	 23:48:55:88	
 1.17000E+1	 1.00488E-1	 9.42318E-2	-1.08445E+0	 23:48:56:88	
 1.17167E+1	 1.00602E-1	 9.32058E-2	-1.08348E+0	 23:48:57:88	
 1.17333E+1	 1.00995E-1	 9.21718E-2	-1.08262E+0	 23:48:58:88	
 1.17500E+1	 1.01447E-1	 9.14355E-2	-1.08170E+0	 23:48:59:88	
 1.17667E+1	 1.01717E-1	 9.11607E-2	-1.08098E+0	 23:49:00:88	
 1.17833E+1	 1.01674E-1	 9.10846E-2	-1.08039E+0	 23:49:01:88	
 1.18000E+1	 1.01472E-1	 9.10070E-2	-1.07973E+0	 23:49:02:88	
 1.18167E+1	 1.01494E-1	 9.08451E-2	-1.07888E+0	 23:49:03:88	
 1.18333E+1	 1.01748E-1	 9.08777E-2	-1.07819E+0	 23:49:04:88	
 1.18500E+1	 1.01856E-1	 9.13241E-2	-1.07781E+0	 23:49:05:88	
 1.18667E+1	 1.01589E-1	 9.20275E-2	-1.07781E+0	 23:49:06:88	
 1.18833E+1	 1.01031E-1	 9.30085E-2	-1.07804E+0	 23:49:07:88	
 1.19000E+1	 1.00299E-1	 9.39624E-2	-1.07827E+0	 23:49:08:88	
 1.19167E+1	 9.98652E-2	 9.49670E-2	-1.07831E+0	 23:49:09:88	
 1.19333E+1	 9.98919E-2	 9.56580E-2	-1.07824E+0	 23:49:10:88	
 1.19500E+1	 1.00175E-1	 9.56846E-2	-1.07830E+0	 23:49:11:88	
 1.19667E+1	 1.00520E-1	 9.50888E-2	-1.07871E+0	 23:49:12:88	
 1.19833E+1	 1.00623E-1	 9.39906E-2	-1.07935E+0	 23:49:13:88	
 1.20000E+1	 1.00431E-1	 9.30927E-2	-1.08003E+0	 23:49:14:88	
 1.20167E+1	 1.00082E-1	 9.27150E-2	-1.08076E+0	 23:49:15:88	
 1.20333E+1	 9.96266E-2	 9.29493E-2	-1.08138E+0	 23:49:16:88	
 1.20500E+1	 9.95410E-2	 9.38189E-2	-1.08187E+0	 23:49:17:88	
 1.20667E+1	 1.00011E-1	 9.45489E-2	-1.08240E+0	 23:49:18:88	
 1.20833E+1	 1.00644E-1	 9.49089E-2	-1.08299E+0	 23:49:19:88	
 1.21000E+1	 1.01058E-1	 9.48506E-2	-1.08370E+0	 23:49:20:88	
 1.21167E+1	 1.00957E-1	 9.43081E-2	-1.08452E+0	 23:49:21:88	
 1.21333E+1	 1.00424E-1	 9.36222E-2	-1.08551E+0	 23:49:22:88	
 1.21500E+1	 1.00183E-1	 9.27223E-2	-1.08632E+0	 23:49:23:88	
 1.21667E+1	 1.00475E-1	 9.19369E-2	-1.08696E+0	 23:49:24:88	
 1.21833E+1	 1.01007E-1	 9.12450E-2	-1.08787E+0	 23:49:25:88	
 1.22000E+1	 1.01446E-1	 9.07443E-2	-1.08902E+0	 23:49:26:88	
 1.22167E+1	 1.01514E-1	 9.04299E-2	-1.09036E+0	 23:49:27:88	
 1.22333E+1	 1.01259E-1	 9.03433E-2	-1.09207E+0	 23:49:28:88	
 1.22500E+1	 1.01036E-1	 9.04560E-2	-1.09355E+0	 23:49:29:88	
 1.22667E+1	 1.01122E-1	 9.05808E-2	-1.09467E+0	 23:49:30:88	
 1.22833E+1	 1.01540E-1	 9.06254E-2	-1.09585E+0	 23:49:31:88	
 1.23000E+1	 1.02348E-1	 9.05634E-2	-1.09712E+0	 23:49:32:88	
 1.23167E+1	 1.03013E-1	 9.05614E-2	-1.09846E+0	 23:49:33:88	
 1.23333E+1	 1.03368E-1	 9.07726E-2	-1.10019E+0	 23:49:34:88	
 1.23500E+1	 1.03326E-1	 9.11441E-2	-1.10182E+0	 23:49:35:88	
 1.23667E+1	 1.02875E-1	 9.14353E-2	-1.10325E+0	 23:49:36:88	
 1.23833E+1	 1.02179E-1	 9.16565E-2	-1.10485E+0	 23:49:37:88	
 1.24000E+1	 1.01229E-1	 9.18788E-2	-1.10642E+0	 23:49:38:88	
 1.24167E+1	 1.00529E-1	 9.21758E-2	-1.10770E+0	 23:49:39:88	
 1.24333E+1	 1.00379E-1	 9.23671E-2	-1.10882E+0	 23:49:40:88	
 1.24500E+1	 1.00769E-1	 9.21745E-2	-1.10997E+0	 23:49:41:88	
 1.24667E+1	 1.01419E-1	 9.16262E-2	-1.11094E+0	 23:49:42:88	
 1.24833E+1	 1.01820E-1	 9.07522E-2	-1.11178E+0	 23:49:43:88	
 1.25000E+1	 1.02027E-1	 9.00094E-2	-1.11297E+0	 23:49:44:88	
 1.25167E+1	 1.02242E-1	 8.94754E-2	-1.11408E+0	 23:49:45:88	
 1.25333E+1	 1.02662E-1	 8.92841E-2	-1.11500E+0	 23:49:46:88	
 1.25500E+1	 1.02978E-1	 8.94770E-2	-1.11590E+0	 23:49:47:88	
 1.25667E+1	 1.02936E-1	 9.01068E-2	-1.11656E+0	 23:49:48:88	
 1.25833E+1	 1.02744E-1	 9.10890E-2	-1.11704E+0	 23:49:49:88	
 1.26000E+1	 1.02785E-1	 9.20120E-2	-1.11752E+0	 23:49:50:88	
 1.26167E+1	 1.03156E-1	 9.27769E-2	-1.11787E+0	 23:49:51:88	
 1.26333E+1	 1.03634E-1	 9.31665E-2	-1.11818E+0	 23:49:52:88	
 1.26500E+1	 1.03717E-1	 9.32591E-2	-1.11866E+0	 23:49:53:88	
 1.26667E+1	 1.03113E-1	 9.32457E-2	-1.11928E+0	 23:49:54:88	
 1.26833E+1	 1.02206E-1	 9.32909E-2	-1.11996E+0	 23:49:55:88	
 1.27000E+1	 1.01199E-1	 9.34878E-2	-1.12065E+0	 23:49:56:88	
 1.27167E+1	 1.00738E-1	 9.37600E-2	-1.12134E+0	 23:49:57:88	
 1.27333E+1	 1.00726E-1	 9.39050E-2	-1.12183E+0	 23:49:58:88	
 1.27500E+1	 1.00710E-1	 9.38337E-2	-1.12215E+0	 23:49:59:88	
 1.27667E+1	 1.00378E-1	 9.34770E-2	-1.12251E+0	 23:50:00:88	
 1.27833E+1	 1.00027E-1	 9.26551E-2	-1.12286E+0	 23:50:01:88	
 1.28000E+1	 1.00036E-1	 9.16345E-2	-1.12314E+0	 23:50:02:88	
 1.28167E+1	 1.00536E-1	 9.07242E-2	-1.12339E+0	 23:50:03:88	
 1.28333E+1	 1.01369E-1	 9.03579E-2	-1.12363E+0	 23:50:04:88	
 1.28500E+1	 1.01971E-1	 9.06616E-2	-1.12395E+0	 23:50:05:88	
 1.28667E+1	 1.02189E-1	 9.13042E-2	-1.12452E+0	 23:50:06:88	
 1.28833E+1	 1.02048E-1	 9.20495E-2	-1.12511E+0	 23:50:07:88	
 1.29000E+1	 1.01677E-1	 9.23179E-2	-1.12556E+0	 23:50:08:88	
 1.29167E+1	 1.01380E-1	 9.19815E-2	-1.12598E+0	 23:50:09:88	
 1.29333E+1	 1.01123E-1	 9.15036E-2	-1.12636E+0	 23:50:10:88	
 1.29500E+1	 1.00893E-1	 9.11057E-2	-1.12667E+0	 23:50:11:88	
 1.29667E+1	 1.00604E-1	 9.09122E-2	-1.12695E+0	 23:50:12:88	
 1.29833E+1	 1.00365E-1	 9.07825E-2	-1.12715E+0	 23:50:13:88	
 1.30000E+1	 1.00295E-1	 9.05802E-2	-1.12728E+0	 23:50:14:88	
 1.30167E+1	 1.00472E-1	 9.01471E-2	-1.12738E+0	 23:50:15:88	
 1.30333E+1	 1.00811E-1	 8.98428E-2	-1.12750E+0	 23:50:16:88	
 1.30500E+1	 1.01113E-1	 8.97957E-2	-1.12769E+0	 23:50:17:88	
 1.30667E+1	 1.01430E-1	 8.99269E-2	-1.12802E+0	 23:50:18:88	
 1.30833E+1	 1.01784E-1	 9.01326E-2	-1.12864E+0	 23:50:19:88	
 1.31000E+1	 1.02232E-1	 9.02051E-2	-1.12920E+0	 23:50:20:88	
 1.31167E+1	 1.02622E-1	 9.00761E-2	-1.12962E+0	 23:50:21:88	
 1.31333E+1	 1.02825E-1	 8.98480E-2	-1.13001E+0	 23:50:22:88	
 1.31500E+1	 1.02601E-1	 8.95193E-2	-1.13035E+0	 23:50:23:88	
 1.31667E+1	 1.01831E-1	 8.92629E-2	-1.13062E+0	 23:50:24:88	
 1.31833E+1	 1.00891E-1	 8.92286E-2	-1.13088E+0	 23:50:25:88	
 1.32000E+1	 9.97364E-2	 8.95484E-2	-1.13102E+0	 23:50:26:88	
 1.32167E+1	 9.87753E-2	 9.04026E-2	-1.13112E+0	 23:50:27:88	
 1.32333E+1	 9.79871E-2	 9.12936E-2	-1.13130E+0	 23:50:28:88	
 1.32500E+1	 9.75806E-2	 9.19900E-2	-1.13154E+0	 23:50:29:88	
 1.32667E+1	 9.75439E-2	 9.21003E-2	-1.13179E+0	 23:50:30:88	
 1.32833E+1	 9.77698E-2	 9.17163E-2	-1.13203E+0	 23:50:31:88	
 1.33000E+1	 9.80711E-2	 9.13824E-2	-1.13220E+0	 23:50:32:88	
 1.33167E+1	 9.83075E-2	 9.13763E-2	-1.13234E+0	 23:50:33:88	
 1.33333E+1	 9.85546E-2	 9.14593E-2	-1.13252E+0	 23:50:34:88	
 1.33500E+1	 9.87763E-2	 9.12931E-2	-1.13275E+0	 23:50:35:88	
 1.33667E+1	 9.90024E-2	 9.07447E-2	-1.13299E+0	 23:50:36:88	
 1.33833E+1	 9.92375E-2	 8.98893E-2	-1.13329E+0	 23:50:37:88	
 1.34000E+1	 9.94391E-2	 8.92178E-2	-1.13365E+0	 23:50:38:88	
 1.34167E+1	 9.95054E-2	 8.88951E-2	-1.13390E+0	 23:50:39:88	
 1.34333E+1	 9.93596E-2	 8.89092E-2	-1.13404E+0	 23:50:40:88	
 1.34500E+1	 9.90888E-2	 8.92036E-2	-1.13414E+0	 23:50:41:88	
 1.34667E+1	 9.87895E-2	 8.96374E-2	-1.13427E+0	 23:50:42:88	
 1.34833E+1	 9.86996E-2	 9.03004E-2	-1.13440E+0	 23:50:43:88	
 1.35000E+1	 9.88373E-2	 9.06911E-2	-1.13449E+0	 23:50:44:88	
 1.35167E+1	 9.90435E-2	 9.05578E-2	-1.13458E+0	 23:50:45:88	
 1.35333E+1	 9.91984E-2	 9.01019E-2	-1.13474E+0	 23:50:46:88	
 1.35500E+1	 9.92598E-2	 8.95348E-2	-1.13509E+0	 23:50:47:88	
 1.35667E+1	 9.94324E-2	 8.94297E-2	-1.13536E+0	 23:50:48:88	
 1.35833E+1	 9.98335E-2	 8.99307E-2	-1.13548E+0	 23:50:49:88	
 1.36000E+1	 1.00638E-1	 9.04603E-2	-1.13551E+0	 23:50:50:88	
 1.36167E+1	 1.01156E-1	 9.05461E-2	-1.13553E+0	 23:50:51:88	
 1.36333E+1	 1.01088E-1	 9.01549E-2	-1.13550E+0	 23:50:52:88	
 1.36500E+1	 1.00599E-1	 8.95127E-2	-1.13533E+0	 23:50:53:88	
 1.36667E+1	 9.98962E-2	 8.91623E-2	-1.13490E+0	 23:50:54:88	
 1.36833E+1	 9.95468E-2	 8.91641E-2	-1.13440E+0	 23:50:55:88	
 1.37000E+1	 9.98029E-2	 8.93349E-2	-1.13398E+0	 23:50:56:88	
 1.37167E+1	 1.00355E-1	 8.95090E-2	-1.13365E+0	 23:50:57:88	
 1.37333E+1	 1.00990E-1	 8.96354E-2	-1.13346E+0	 23:50:58:88	
 1.37500E+1	 1.01188E-1	 8.97664E-2	-1.13334E+0	 23:50:59:88	
 1.37667E+1	 1.00597E-1	 8.99505E-2	-1.13318E+0	 23:51:00:88	
 1.37833E+1	 9.93375E-2	 9.03207E-2	-1.13297E+0	 23:51:01:88	
 1.38000E+1	 9.78436E-2	 9.07101E-2	-1.13273E+0	 23:51:02:88	
 1.38167E+1	 9.69853E-2	 9.11743E-2	-1.13245E+0	 23:51:03:88	
 1.38333E+1	 9.69527E-2	 9.16777E-2	-1.13229E+0	 23:51:04:88	
 1.38500E+1	 9.74821E-2	 9.22112E-2	-1.13234E+0	 23:51:05:88	
 1.38667E+1	 9.82707E-2	 9.24847E-2	-1.13260E+0	 23:51:06:88	
 1.38833E+1	 9.86517E-2	 9.22756E-2	-1.13287E+0	 23:51:07:88	
 1.39000E+1	 9.84940E-2	 9.15874E-2	-1.13300E+0	 23:51:08:88	
 1.39167E+1	 9.82392E-2	 9.04169E-2	-1.13299E+0	 23:51:09:88	
 1.39333E+1	 9.82617E-2	 8.94979E-2	-1.13287E+0	 23:51:10:88	
 1.39500E+1	 9.85556E-2	 8.91200E-2	-1.13271E+0	 23:51:11:88	
 1.39667E+1	 9.89712E-2	 8.93267E-2	-1.13247E+0	 23:51:12:88	
 1.39833E+1	 9.91557E-2	 8.97652E-2	-1.13213E+0	 23:51:13:88	
 1.40000E+1	 9.91412E-2	 9.00302E-2	-1.13186E+0	 23:51:14:88	
 1.40167E+1	 9.91815E-2	 9.01216E-2	-1.13174E+0	 23:51:15:88	
 1.40333E+1	 9.94867E-2	 9.01678E-2	-1.13179E+0	 23:51:16:88	
 1.40500E+1	 1.00030E-1	 9.01611E-2	-1.13192E+0	 23:51:17:88	
 1.40667E+1	 1.00856E-1	 9.00273E-2	-1.13202E+0	 23:51:18:88	
 1.40833E+1	 1.01587E-1	 8.97235E-2	-1.13211E+0	 23:51:19:88	
 1.41000E+1	 1.02075E-1	 8.93737E-2	-1.13224E+0	 23:51:20:88	
 1.41167E+1	 1.02051E-1	 8.90976E-2	-1.13237E+0	 23:51:21:88	
 1.41333E+1	 1.01351E-1	 8.91488E-2	-1.13241E+0	 23:51:22:88	
 1.41500E+1	 1.00431E-1	 8.96010E-2	-1.13234E+0	 23:51:23:88	
 1.41667E+1	 9.94748E-2	 9.02084E-2	-1.13224E+0	 23:51:24:88	
 1.41833E+1	 9.89692E-2	 9.09341E-2	-1.13227E+0	 23:51:25:88	
 1.42000E+1	 9.89112E-2	 9.13083E-2	-1.13245E+0	 23:51:26:88	
 1.42167E+1	 9.89795E-2	 9.13035E-2	-1.13263E+0	 23:51:27:88	
 1.42333E+1	 9.89590E-2	 9.12611E-2	-1.13271E+0	 23:51:28:88	
 1.42500E+1	 9.87920E-2	 9.14827E-2	-1.13265E+0	 23:51:29:88	
 1.42667E+1	 9.85752E-2	 9.19510E-2	-1.13256E+0	 23:51:30:88	
 1.42833E+1	 9.85362E-2	 9.25231E-2	-1.13250E+0	 23:51:31:88	
 1.43000E+1	 9.87913E-2	 9.28994E-2	-1.13247E+0	 23:51:32:88	
 1.43167E+1	 9.91039E-2	 9.30954E-2	-1.13243E+0	 23:51:33:88	
 1.43333E+1	 9.93789E-2	 9.31019E-2	-1.13238E+0	 23:51:34:88	
 1.43500E+1	 9.95981E-2	 9.30065E-2	-1.13226E+0	 23:51:35:88	
 1.43667E+1	 9.99579E-2	 9.29596E-2	-1.13212E+0	 23:51:36:88	
 1.43833E+1	 1.00384E-1	 9.30555E-2	-1.13197E+0	 23:51:37:88	
 1.44000E+1	 1.00706E-1	 9.32263E-2	-1.13176E+0	 23:51:38:88	
 1.44167E+1	 1.00726E-1	 9.33166E-2	-1.13150E+0	 23:51:39:88	
 1.44333E+1	 1.00420E-1	 9.31026E-2	-1.13116E+0	 23:51:40:88	
 1.44500E+1	 1.00048E-1	 9.25073E-2	-1.13066E+0	 23:51:41:88	
 1.44667E+1	 9.96706E-2	 9.20083E-2	-1.13024E+0	 23:51:42:88	
 1.44833E+1	 9.93641E-2	 9.19606E-2	-1.12998E+0	 23:51:43:88	
 1.45000E+1	 9.91736E-2	 9.23628E-2	-1.12986E+0	 23:51:44:88	
 1.45167E+1	 9.91780E-2	 9.29832E-2	-1.12982E+0	 23:51:45:88	
 1.45333E+1	 9.94047E-2	 9.33256E-2	-1.12985E+0	 23:51:46:88	
 1.45500E+1	 9.97177E-2	 9.32650E-2	-1.12993E+0	 23:51:47:88	
 1.45667E+1	 1.00053E-1	 9.30090E-2	-1.13004E+0	 23:51:48:88	
 1.45833E+1	 1.00244E-1	 9.27499E-2	-1.13010E+0	 23:51:49:88	
 1.46000E+1	 1.00327E-1	 9.26363E-2	-1.13011E+0	 23:51:50:88	
 1.46167E+1	 1.00304E-1	 9.25845E-2	-1.13015E+0	 23:51:51:88	
 1.46333E+1	 1.00215E-1	 9.25325E-2	-1.13029E+0	 23:51:52:88	
 1.46500E+1	 1.00151E-1	 9.23846E-2	-1.13052E+0	 23:51:53:88	
 1.46667E+1	 1.00147E-1	 9.21357E-2	-1.13082E+0	 23:51:54:88	
 1.46833E+1	 1.00206E-1	 9.17456E-2	-1.13109E+0	 23:51:55:88	
 1.47000E+1	 1.00328E-1	 9.14045E-2	-1.13133E+0	 23:51:56:88	
 1.47167E+1	 1.00357E-1	 9.11341E-2	-1.13164E+0	 23:51:57:88	
 1.47333E+1	 1.00195E-1	 9.09743E-2	-1.13192E+0	 23:51:58:88	
 1.47500E+1	 9.98393E-2	 9.08624E-2	-1.13209E+0	 23:51:59:88	
 1.47667E+1	 9.91478E-2	 9.08141E-2	-1.13206E+0	 23:52:00:88	
 1.47833E+1	 9.85127E-2	 9.09601E-2	-1.13189E+0	 23:52:01:88	
 1.48000E+1	 9.79727E-2	 9.13659E-2	-1.13173E+0	 23:52:02:88	
 1.48167E+1	 9.77143E-2	 9.19534E-2	-1.13166E+0	 23:52:03:88	
 1.48333E+1	 9.79360E-2	 9.23635E-2	-1.13167E+0	 23:52:04:88	
 1.48500E+1	 9.86324E-2	 9.23705E-2	-1.13165E+0	 23:52:05:88	
 1.48667E+1	 9.97818E-2	 9.19867E-2	-1.13154E+0	 23:52:06:88	
 1.48833E+1	 1.00764E-1	 9.12837E-2	-1.13143E+0	 23:52:07:88	
 1.49000E+1	 1.01404E-1	 9.05462E-2	-1.13144E+0	 23:52:08:88	
 1.49167E+1	 1.01596E-1	 8.96514E-2	-1.13156E+0	 23:52:09:88	
 1.49333E+1	 1.01510E-1	 8.88121E-2	-1.13174E+0	 23:52:10:88	
 1.49500E+1	 1.01321E-1	 8.80643E-2	-1.13188E+0	 23:52:11:88	
 1.49667E+1	 1.00952E-1	 8.78538E-2	-1.13194E+0	 23:52:12:88	
 1.49833E+1	 1.00457E-1	 8.84375E-2	-1.13192E+0	 23:52:13:88	
 1.50000E+1	 9.97075E-2	 8.95502E-2	-1.13184E+0	 23:52:14:88	
 1.50167E+1	 9.91910E-2	 9.07971E-2	-1.13174E+0	 23:52:15:88	
 1.50333E+1	 9.91614E-2	 9.16027E-2	-1.13160E+0	 23:52:16:88	
 1.50500E+1	 9.96081E-2	 9.18491E-2	-1.13146E+0	 23:52:17:88	
 1.50667E+1	 1.00504E-1	 9.16078E-2	-1.13134E+0	 23:52:18:88	
 1.50833E+1	 1.01258E-1	 9.10581E-2	-1.13123E+0	 23:52:19:88	
 1.51000E+1	 1.01533E-1	 9.06477E-2	-1.13118E+0	 23:52:20:88	
 1.51167E+1	 1.01206E-1	 9.05319E-2	-1.13114E+0	 23:52:21:88	
 1.51333E+1	 1.00420E-1	 9.06693E-2	-1.13105E+0	 23:52:22:88	
 1.51500E+1	 9.97915E-2	 9.10005E-2	-1.13084E+0	 23:52:23:88	
 1.51667E+1	 9.93395E-2	 9.13470E-2	-1.13066E+0	 23:52:24:88	
 1.51833E+1	 9.90482E-2	 9.16936E-2	-1.13060E+0	 23:52:25:88	
 1.52000E+1	 9.85390E-2	 9.19498E-2	-1.13072E+0	 23:52:26:88	
 1.52167E+1	 9.78101E-2	 9.21050E-2	-1.13089E+0	 23:52:27:88	
 1.52333E+1	 9.70072E-2	 9.21625E-2	-1.13103E+0	 23:52:28:88	
 1.52500E+1	 9.66982E-2	 9.22446E-2	-1.13119E+0	 23:52:29:88	
 1.52667E+1	 9.73708E-2	 9.23253E-2	-1.13136E+0	 23:52:30:88	
 1.52833E+1	 9.84561E-2	 9.22979E-2	-1.13149E+0	 23:52:31:88	
 1.53000E+1	 9.95050E-2	 9.20927E-2	-1.13144E+0	 23:52:32:88	
 1.53167E+1	 1.00072E-1	 9.16531E-2	-1.13117E+0	 23:52:33:88	
 1.53333E+1	 1.00351E-1	 9.11447E-2	-1.13083E+0	 23:52:34:88	
 1.53500E+1	 1.00648E-1	 9.05975E-2	-1.13058E+0	 23:52:35:88	
 1.53667E+1	 1.01238E-1	 9.02325E-2	-1.13055E+0	 23:52:36:88	
 1.53833E+1	 1.01747E-1	 9.00885E-2	-1.13067E+0	 23:52:37:88	
 1.54000E+1	 1.01900E-1	 9.02623E-2	-1.13085E+0	 23:52:38:88	
 1.54167E+1	 1.01722E-1	 9.07707E-2	-1.13107E+0	 23:52:39:88	
 1.54333E+1	 1.01386E-1	 9.13053E-2	-1.13125E+0	 23:52:40:88	
 1.54500E+1	 1.01123E-1	 9.17853E-2	-1.13136E+0	 23:52:41:88	
 1.54667E+1	 1.00940E-1	 9.19614E-2	-1.13136E+0	 23:52:42:88	
 1.54833E+1	 1.00785E-1	 9.17061E-2	-1.13125E+0	 23:52:43:88	
 1.55000E+1	 1.00588E-1	 9.13950E-2	-1.13111E+0	 23:52:44:88	
 1.55167E+1	 1.00265E-1	 9.12417E-2	-1.13105E+0	 23:52:45:88	
 1.55333E+1	 9.97640E-2	 9.13045E-2	-1.13123E+0	 23:52:46:88	
 1.55500E+1	 9.92448E-2	 9.15720E-2	-1.13155E+0	 23:52:47:88	
 1.55667E+1	 9.87553E-2	 9.18542E-2	-1.13190E+0	 23:52:48:88	
 1.55833E+1	 9.85297E-2	 9.21619E-2	-1.13204E+0	 23:52:49:88	
 1.56000E+1	 9.86475E-2	 9.23921E-2	-1.13199E+0	 23:52:50:88	
 1.56167E+1	 9.89466E-2	 9.23322E-2	-1.13184E+0	 23:52:51:88	
 1.56333E+1	 9.93813E-2	 9.18648E-2	-1.13187E+0	 23:52:52:88	
 1.56500E+1	 9.96971E-2	 9.08543E-2	-1.13211E+0	 23:52:53:88	
 1.56667E+1	 9.99552E-2	 8.99429E-2	-1.13251E+0	 23:52:54:88	
 1.56833E+1	 1.00117E-1	 8.93383E-2	-1.13277E+0	 23:52:55:88	
 1.57000E+1	 1.00263E-1	 8.92297E-2	-1.13280E+0	 23:52:56:88	
 1.57167E+1	 1.00438E-1	 8.94439E-2	-1.13268E+0	 23:52:57:88	
 1.57333E+1	 1.00669E-1	 8.96053E-2	-1.13257E+0	 23:52:58:88	
 1.57500E+1	 1.00950E-1	 8.95777E-2	-1.13262E+0	 23:52:59:88	
 1.57667E+1	 1.01341E-1	 8.94968E-2	-1.13281E+0	 23:53:00:88	
 1.57833E+1	 1.01682E-1	 8.95827E-2	-1.13310E+0	 23:53:01:88	
 1.58000E+1	 1.01916E-1	 8.99496E-2	-1.13334E+0	 23:53:02:88	
 1.58167E+1	 1.01938E-1	 9.05570E-2	-1.13357E+0	 23:53:03:88	
 1.58333E+1	 1.01779E-1	 9.10482E-2	-1.13387E+0	 23:53:04:88	
 1.58500E+1	 1.01670E-1	 9.13845E-2	-1.13418E+0	 23:53:05:88	
 1.58667E+1	 1.01734E-1	 9.16242E-2	-1.13444E+0	 23:53:06:88	
 1.58833E+1	 1.01846E-1	 9.19603E-2	-1.13467E+0	 23:53:07:88	
 1.59000E+1	 1.01891E-1	 9.24416E-2	-1.13486E+0	 23:53:08:88	
 1.59167E+1	 1.01838E-1	 9.31621E-2	-1.13504E+0	 23:53:09:88	
 1.59333E+1	 1.01904E-1	 9.39167E-2	-1.13522E+0	 23:53:10:88	
 1.59500E+1	 1.02102E-1	 9.44474E-2	-1.13539E+0	 23:53:11:88	
 1.59667E+1	 1.02266E-1	 9.46504E-2	-1.13562E+0	 23:53:12:88	
 1.59833E+1	 1.02180E-1	 9.45525E-2	-1.13611E+0	 23:53:13:88	
 1.60000E+1	 1.01839E-1	 9.43665E-2	-1.13659E+0	 23:53:14:88	
 1.60167E+1	 1.01626E-1	 9.41777E-2	-1.13693E+0	 23:53:15:88	
 1.60333E+1	 1.01759E-1	 9.41393E-2	-1.13713E+0	 23:53:16:88	
 1.60500E+1	 1.01965E-1	 9.43387E-2	-1.13726E+0	 23:53:17:88	
 1.60667E+1	 1.01821E-1	 9.48634E-2	-1.13735E+0	 23:53:18:88	
 1.60833E+1	 1.01327E-1	 9.58606E-2	-1.13745E+0	 23:53:19:88	
 1.61000E+1	 1.00616E-1	 9.67786E-2	-1.13766E+0	 23:53:20:88	
 1.61167E+1	 1.00194E-1	 9.72002E-2	-1.13797E+0	 23:53:21:88	
 1.61333E+1	 1.00087E-1	 9.66391E-2	-1.13835E+0	 23:53:22:88	
 1.61500E+1	 9.99939E-2	 9.49894E-2	-1.13886E+0	 23:53:23:88	
 1.61667E+1	 9.96091E-2	 9.31425E-2	-1.13935E+0	 23:53:24:88	
 1.61833E+1	 9.90388E-2	 9.13065E-2	-1.13986E+0	 23:53:25:88	
 1.62000E+1	 9.83927E-2	 9.02080E-2	-1.14054E+0	 23:53:26:88	
 1.62167E+1	 9.80467E-2	 8.97659E-2	-1.14113E+0	 23:53:27:88	
 1.62333E+1	 9.80266E-2	 8.98294E-2	-1.14157E+0	 23:53:28:88	
 1.62500E+1	 9.81854E-2	 9.02099E-2	-1.14183E+0	 23:53:29:88	
 1.62667E+1	 9.84182E-2	 9.06343E-2	-1.14190E+0	 23:53:30:88	
 1.62833E+1	 9.85659E-2	 9.11912E-2	-1.14187E+0	 23:53:31:88	
 1.63000E+1	 9.85703E-2	 9.18278E-2	-1.14182E+0	 23:53:32:88	
 1.63167E+1	 9.84707E-2	 9.27723E-2	-1.14184E+0	 23:53:33:88	
 1.63333E+1	 9.83146E-2	 9.36668E-2	-1.14198E+0	 23:53:34:88	
 1.63500E+1	 9.81489E-2	 9.43216E-2	-1.14229E+0	 23:53:35:88	
 1.63667E+1	 9.78048E-2	 9.43272E-2	-1.14276E+0	 23:53:36:88	
 1.63833E+1	 9.73284E-2	 9.35205E-2	-1.14315E+0	 23:53:37:88	
 1.64000E+1	 9.63855E-2	 9.25062E-2	-1.14333E+0	 23:53:38:88	
 1.64167E+1	 9.54790E-2	 9.19426E-2	-1.14329E+0	 23:53:39:88	
 1.64333E+1	 9.46920E-2	 9.19761E-2	-1.14313E+0	 23:53:40:88	
 1.64500E+1	 9.41342E-2	 9.23152E-2	-1.14295E+0	 23:53:41:88	
 1.64667E+1	 9.37092E-2	 9.24885E-2	-1.14272E+0	 23:53:42:88	
 1.64833E+1	 9.32409E-2	 9.23053E-2	-1.14254E+0	 23:53:43:88	
 1.65000E+1	 9.25471E-2	 9.18945E-2	-1.14246E+0	 23:53:44:88	
 1.65167E+1	 9.16697E-2	 9.13260E-2	-1.14250E+0	 23:53:45:88	
 1.65333E+1	 9.04578E-2	 9.07795E-2	-1.14259E+0	 23:53:46:88	
 1.65500E+1	 8.92540E-2	 9.02403E-2	-1.14265E+0	 23:53:47:88	
 1.65667E+1	 8.80509E-2	 8.99237E-2	-1.14273E+0	 23:53:48:88	
 1.65833E+1	 8.72616E-2	 8.98543E-2	-1.14278E+0	 23:53:49:88	
 1.66000E+1	 8.67006E-2	 8.99435E-2	-1.14275E+0	 23:53:50:88	
 1.66167E+1	 8.62581E-2	 9.00877E-2	-1.14260E+0	 23:53:51:88	
 1.66333E+1	 8.57259E-2	 9.01584E-2	-1.14233E+0	 23:53:52:88	
 1.66500E+1	 8.53440E-2	 9.01604E-2	-1.14211E+0	 23:53:53:88	
 1.66667E+1	 8.50918E-2	 9.03897E-2	-1.14196E+0	 23:53:54:88	
 1.66833E+1	 8.48264E-2	 9.09333E-2	-1.14178E+0	 23:53:55:88	
 1.67000E+1	 8.42338E-2	 9.14781E-2	-1.14153E+0	 23:53:56:88	
 1.67167E+1	 8.35052E-2	 9.18115E-2	-1.14128E+0	 23:53:57:88	
 1.67333E+1	 8.29067E-2	 9.18517E-2	-1.14099E+0	 23:53:58:88	
 1.67500E+1	 8.28313E-2	 9.18232E-2	-1.14070E+0	 23:53:59:88	
 1.67667E+1	 8.32583E-2	 9.19379E-2	-1.14039E+0	 23:54:00:88	
 1.67833E+1	 8.35528E-2	 9.22584E-2	-1.14005E+0	 23:54:01:88	
 1.68000E+1	 8.34073E-2	 9.26178E-2	-1.13987E+0	 23:54:02:88	
 1.68167E+1	 8.30226E-2	 9.28838E-2	-1.13986E+0	 23:54:03:88	
 1.68333E+1	 8.25788E-2	 9.30279E-2	-1.13995E+0	 23:54:04:88	
 1.68500E+1	 8.22041E-2	 9.30893E-2	-1.13999E+0	 23:54:05:88	
 1.68667E+1	 8.14369E-2	 9.31066E-2	-1.13987E+0	 23:54:06:88	
 1.68833E+1	 8.00584E-2	 9.31840E-2	-1.13956E+0	 23:54:07:88	
 1.69000E+1	 7.81999E-2	 9.34280E-2	-1.13921E+0	 23:54:08:88	
 1.69167E+1	 7.65444E-2	 9.39224E-2	-1.13893E+0	 23:54:09:88	
 1.69333E+1	 7.50466E-2	 9.43639E-2	-1.13873E+0	 23:54:10:88	
 1.69500E+1	 7.40550E-2	 9.46119E-2	-1.13857E+0	 23:54:11:88	
 1.69667E+1	 7.33378E-2	 9.45054E-2	-1.13842E+0	 23:54:12:88	
 1.69833E+1	 7.29100E-2	 9.42815E-2	-1.13821E+0	 23:54:13:88	
 1.70000E+1	 7.24371E-2	 9.42264E-2	-1.13785E+0	 23:54:14:88	
 1.70167E+1	 7.17816E-2	 9.44002E-2	-1.13747E+0	 23:54:15:88	
 1.70333E+1	 7.07878E-2	 9.46085E-2	-1.13715E+0	 23:54:16:88	
 1.70500E+1	 6.98635E-2	 9.46696E-2	-1.13697E+0	 23:54:17:88	
 1.70667E+1	 6.90212E-2	 9.45165E-2	-1.13698E+0	 23:54:18:88	
 1.70833E+1	 6.84536E-2	 9.41304E-2	-1.13707E+0	 23:54:19:88	
 1.71000E+1	 6.77999E-2	 9.36968E-2	-1.13711E+0	 23:54:20:88	
 1.71167E+1	 6.70955E-2	 9.34244E-2	-1.13703E+0	 23:54:21:88	
 1.71333E+1	 6.62356E-2	 9.34437E-2	-1.13688E+0	 23:54:22:88	
 1.71500E+1	 6.54352E-2	 9.36779E-2	-1.13676E+0	 23:54:23:88	
 1.71667E+1	 6.47163E-2	 9.39501E-2	-1.13673E+0	 23:54:24:88	
 1.71833E+1	 6.42105E-2	 9.42463E-2	-1.13672E+0	 23:54:25:88	
 1.72000E+1	 6.38399E-2	 9.44281E-2	-1.13660E+0	 23:54:26:88	
 1.72167E+1	 6.35847E-2	 9.44222E-2	-1.13622E+0	 23:54:27:88	
 1.72333E+1	 6.33497E-2	 9.43575E-2	-1.13571E+0	 23:54:28:88	
 1.72500E+1	 6.32025E-2	 9.43081E-2	-1.13522E+0	 23:54:29:88	
 1.72667E+1	 6.32057E-2	 9.42866E-2	-1.13472E+0	 23:54:30:88	
 1.72833E+1	 6.33527E-2	 9.41546E-2	-1.13446E+0	 23:54:31:88	
 1.73000E+1	 6.36155E-2	 9.38059E-2	-1.13442E+0	 23:54:32:88	
 1.73167E+1	 6.38915E-2	 9.32209E-2	-1.13454E+0	 23:54:33:88	
 1.73333E+1	 6.42970E-2	 9.29305E-2	-1.13472E+0	 23:54:34:88	
 1.73500E+1	 6.48326E-2	 9.31192E-2	-1.13484E+0	 23:54:35:88	
 1.73667E+1	 6.54567E-2	 9.34941E-2	-1.13475E+0	 23:54:36:88	
 1.73833E+1	 6.59658E-2	 9.38327E-2	-1.13443E+0	 23:54:37:88	
 1.74000E+1	 6.62262E-2	 9.38959E-2	-1.13411E+0	 23:54:38:88	
 1.74167E+1	 6.61206E-2	 9.37079E-2	-1.13392E+0	 23:54:39:88	
 1.74333E+1	 6.58883E-2	 9.35075E-2	-1.13393E+0	 23:54:40:88	
 1.74500E+1	 6.60302E-2	 9.35607E-2	-1.13403E+0	 23:54:41:88	
 1.74667E+1	 6.70174E-2	 9.39612E-2	-1.13407E+0	 23:54:42:88	
 1.74833E+1	 6.84848E-2	 9.48095E-2	-1.13399E+0	 23:54:43:88	
 1.75000E+1	 7.02088E-2	 9.55971E-2	-1.13387E+0	 23:54:44:88	
 1.75167E+1	 7.13301E-2	 9.61095E-2	-1.13376E+0	 23:54:45:88	
 1.75333E+1	 7.18777E-2	 9.61426E-2	-1.13360E+0	 23:54:46:88	
 1.75500E+1	 7.20772E-2	 9.56928E-2	-1.13332E+0	 23:54:47:88	
 1.75667E+1	 7.23307E-2	 9.51892E-2	-1.13292E+0	 23:54:48:88	
 1.75833E+1	 7.29442E-2	 9.46466E-2	-1.13236E+0	 23:54:49:88	
 1.76000E+1	 7.40113E-2	 9.43427E-2	-1.13191E+0	 23:54:50:88	
 1.76167E+1	 7.52594E-2	 9.44137E-2	-1.13162E+0	 23:54:51:88	
 1.76333E+1	 7.68474E-2	 9.48862E-2	-1.13142E+0	 23:54:52:88	
 1.76500E+1	 7.81666E-2	 9.58957E-2	-1.13129E+0	 23:54:53:88	
 1.76667E+1	 7.91816E-2	 9.68987E-2	-1.13118E+0	 23:54:54:88	
 1.76833E+1	 7.96271E-2	 9.76783E-2	-1.13100E+0	 23:54:55:88	
 1.77000E+1	 7.96881E-2	 9.77495E-2	-1.13078E+0	 23:54:56:88	
 1.77167E+1	 7.97917E-2	 9.71242E-2	-1.13055E+0	 23:54:57:88	
 1.77333E+1	 8.04024E-2	 9.64636E-2	-1.13032E+0	 23:54:58:88	
 1.77500E+1	 8.14754E-2	 9.60725E-2	-1.13018E+0	 23:54:59:88	
 1.77667E+1	 8.30356E-2	 9.60357E-2	-1.13013E+0	 23:55:00:88	
 1.77833E+1	 8.43785E-2	 9.62132E-2	-1.13003E+0	 23:55:01:88	
 1.78000E+1	 8.52170E-2	 9.62937E-2	-1.12984E+0	 23:55:02:88	
 1.78167E+1	 8.56958E-2	 9.62608E-2	-1.12954E+0	 23:55:03:88	
 1.78333E+1	 8.63977E-2	 9.62191E-2	-1.12920E+0	 23:55:04:88	
 1.78500E+1	 8.73884E-2	 9.62534E-2	-1.12873E+0	 23:55:05:88	
 1.78667E+1	 8.88385E-2	 9.62981E-2	-1.12829E+0	 23:55:06:88	
 1.78833E+1	 9.02127E-2	 9.61765E-2	-1.12794E+0	 23:55:07:88	
 1.79000E+1	 9.10623E-2	 9.58762E-2	-1.12764E+0	 23:55:08:88	
 1.79167E+1	 9.12125E-2	 9.54633E-2	-1.12750E+0	 23:55:09:88	
 1.79333E+1	 9.08354E-2	 9.52558E-2	-1.12741E+0	 23:55:10:88	
 1.79500E+1	 9.04568E-2	 9.54316E-2	-1.12720E+0	 23:55:11:88	
 1.79667E+1	 9.04663E-2	 9.58434E-2	-1.12689E+0	 23:55:12:88	
 1.79833E+1	 9.08563E-2	 9.64447E-2	-1.12656E+0	 23:55:13:88	
 1.80000E+1	 9.15731E-2	 9.69292E-2	-1.12627E+0	 23:55:14:88	
 1.80167E+1	 9.21309E-2	 9.72852E-2	-1.12618E+0	 23:55:15:88	
 1.80333E+1	 9.24858E-2	 9.73485E-2	-1.12630E+0	 23:55:16:88	
 1.80500E+1	 9.26920E-2	 9.69651E-2	-1.12656E+0	 23:55:17:88	
 1.80667E+1	 9.28519E-2	 9.63320E-2	-1.12681E+0	 23:55:18:88	
 1.80833E+1	 9.29579E-2	 9.55559E-2	-1.12694E+0	 23:55:19:88	
 1.81000E+1	 9.29991E-2	 9.51362E-2	-1.12693E+0	 23:55:20:88	
 1.81167E+1	 9.30660E-2	 9.54516E-2	-1.12673E+0	 23:55:21:88	
 1.81333E+1	 9.32294E-2	 9.63757E-2	-1.12654E+0	 23:55:22:88	
 1.81500E+1	 9.34980E-2	 9.76918E-2	-1.12651E+0	 23:55:23:88	
 1.81667E+1	 9.38947E-2	 9.85625E-2	-1.12667E+0	 23:55:24:88	
 1.81833E+1	 9.43050E-2	 9.87051E-2	-1.12685E+0	 23:55:25:88	
 1.82000E+1	 9.48145E-2	 9.82791E-2	-1.12691E+0	 23:55:26:88	
 1.82167E+1	 9.52530E-2	 9.76683E-2	-1.12683E+0	 23:55:27:88	
 1.82333E+1	 9.54733E-2	 9.74421E-2	-1.12666E+0	 23:55:28:88	
 1.82500E+1	 9.53942E-2	 9.77843E-2	-1.12649E+0	 23:55:29:88	
 1.82667E+1	 9.50467E-2	 9.83480E-2	-1.12625E+0	 23:55:30:88	
 1.82833E+1	 9.48287E-2	 9.89088E-2	-1.12595E+0	 23:55:31:88	
 1.83000E+1	 9.48575E-2	 9.91159E-2	-1.12562E+0	 23:55:32:88	
 1.83167E+1	 9.47891E-2	 9.88098E-2	-1.12525E+0	 23:55:33:88	
 1.83333E+1	 9.43579E-2	 9.82968E-2	-1.12498E+0	 23:55:34:88	
 1.83500E+1	 9.38340E-2	 9.77432E-2	-1.12476E+0	 23:55:35:88	
 1.83667E+1	 9.34995E-2	 9.74334E-2	-1.12454E+0	 23:55:36:88	
 1.83833E+1	 9.35240E-2	 9.73793E-2	-1.12438E+0	 23:55:37:88	
 1.84000E+1	 9.38569E-2	 9.75506E-2	-1.12432E+0	 23:55:38:88	
 1.84167E+1	 9.41559E-2	 9.80603E-2	-1.12436E+0	 23:55:39:88	
 1.84333E+1	 9.44654E-2	 9.87706E-2	-1.12440E+0	 23:55:40:88	
 1.84500E+1	 9.47807E-2	 9.98277E-2	-1.12433E+0	 23:55:41:88	
 1.84667E+1	 9.50602E-2	 1.00539E-1	-1.12413E+0	 23:55:42:88	
 1.84833E+1	 9.51164E-2	 1.00742E-1	-1.12383E+0	 23:55:43:88	
 1.85000E+1	 9.48797E-2	 1.00665E-1	-1.12356E+0	 23:55:44:88	
 1.85167E+1	 9.46506E-2	 1.00476E-1	-1.12329E+0	 23:55:45:88	
 1.85333E+1	 9.47371E-2	 1.00288E-1	-1.12286E+0	 23:55:46:88	
 1.85500E+1	 9.52185E-2	 1.00010E-1	-1.12241E+0	 23:55:47:88	
 1.85667E+1	 9.60528E-2	 9.96294E-2	-1.12205E+0	 23:55:48:88	
 1.85833E+1	 9.69581E-2	 9.91618E-2	-1.12173E+0	 23:55:49:88	
 1.86000E+1	 9.81086E-2	 9.89098E-2	-1.12153E+0	 23:55:50:88	
 1.86167E+1	 9.92327E-2	 9.90451E-2	-1.12146E+0	 23:55:51:88	
 1.86333E+1	 1.00758E-1	 9.93934E-2	-1.12146E+0	 23:55:52:88	
 1.86500E+1	 1.02068E-1	 9.95655E-2	-1.12145E+0	 23:55:53:88	
 1.86667E+1	 1.03156E-1	 9.93556E-2	-1.12137E+0	 23:55:54:88	
 1.86833E+1	 1.04015E-1	 9.88439E-2	-1.12127E+0	 23:55:55:88	
 1.87000E+1	 1.04934E-1	 9.83645E-2	-1.12120E+0	 23:55:56:88	
 1.87167E+1	 1.05915E-1	 9.79564E-2	-1.12108E+0	 23:55:57:88	
 1.87333E+1	 1.07173E-1	 9.77439E-2	-1.12083E+0	 23:55:58:88	
 1.87500E+1	 1.08550E-1	 9.77830E-2	-1.12033E+0	 23:55:59:88	
 1.87667E+1	 1.10020E-1	 9.79515E-2	-1.11983E+0	 23:56:00:88	
 1.87833E+1	 1.11564E-1	 9.81923E-2	-1.11947E+0	 23:56:01:88	
 1.88000E+1	 1.13600E-1	 9.84493E-2	-1.11925E+0	 23:56:02:88	
 1.88167E+1	 1.15598E-1	 9.89185E-2	-1.11926E+0	 23:56:03:88	
 1.88333E+1	 1.17493E-1	 9.95268E-2	-1.11936E+0	 23:56:04:88	
 1.88500E+1	 1.18769E-1	 1.00146E-1	-1.11939E+0	 23:56:05:88	
 1.88667E+1	 1.19731E-1	 1.00334E-1	-1.11926E+0	 23:56:06:88	
 1.88833E+1	 1.20616E-1	 9.99320E-2	-1.11903E+0	 23:56:07:88	
 1.89000E+1	 1.22004E-1	 9.92936E-2	-1.11875E+0	 23:56:08:88	
 1.89167E+1	 1.23626E-1	 9.86642E-2	-1.11856E+0	 23:56:09:88	
 1.89333E+1	 1.25798E-1	 9.85433E-2	-1.11843E+0	 23:56:10:88	
 1.89500E+1	 1.27745E-1	 9.90214E-2	-1.11826E+0	 23:56:11:88	
 1.89667E+1	 1.30029E-1	 9.97075E-2	-1.11803E+0	 23:56:12:88	
 1.89833E+1	 1.32117E-1	 1.00235E-1	-1.11770E+0	 23:56:13:88	
 1.90000E+1	 1.34390E-1	 1.00456E-1	-1.11725E+0	 23:56:14:88	
 1.90167E+1	 1.36514E-1	 1.00493E-1	-1.11658E+0	 23:56:15:88	
 1.90333E+1	 1.38524E-1	 1.00528E-1	-1.11600E+0	 23:56:16:88	
 1.90500E+1	 1.40019E-1	 1.00664E-1	-1.11560E+0	 23:56:17:88	
 1.90667E+1	 1.41345E-1	 1.00891E-1	-1.11535E+0	 23:56:18:88	
 1.90833E+1	 1.42584E-1	 1.01292E-1	-1.11529E+0	 23:56:19:88	
 1.91000E+1	 1.44087E-1	 1.01715E-1	-1.11528E+0	 23:56:20:88	
 1.91167E+1	 1.45480E-1	 1.02009E-1	-1.11515E+0	 23:56:21:88	
 1.91333E+1	 1.46989E-1	 1.01986E-1	-1.11491E+0	 23:56:22:88	
 1.91500E+1	 1.48399E-1	 1.01568E-1	-1.11464E+0	 23:56:23:88	
 1.91667E+1	 1.50113E-1	 1.01080E-1	-1.11434E+0	 23:56:24:88	
 1.91833E+1	 1.51753E-1	 1.00692E-1	-1.11413E+0	 23:56:25:88	
 1.92000E+1	 1.53521E-1	 1.00706E-1	-1.11396E+0	 23:56:26:88	
 1.92167E+1	 1.54897E-1	 1.01103E-1	-1.11372E+0	 23:56:27:88	
 1.92333E+1	 1.56256E-1	 1.01404E-1	-1.11347E+0	 23:56:28:88	
 1.92500E+1	 1.57305E-1	 1.01297E-1	-1.11322E+0	 23:56:29:88	
 1.92667E+1	 1.58275E-1	 1.00974E-1	-1.11294E+0	 23:56:30:88	
 1.92833E+1	 1.59056E-1	 1.00642E-1	-1.11267E+0	 23:56:31:88	
 1.93000E+1	 1.59740E-1	 1.00523E-1	-1.11241E+0	 23:56:32:88	
 1.93167E+1	 1.60228E-1	 1.00607E-1	-1.11216E+0	 23:56:33:88	
 1.93333E+1	 1.60638E-1	 1.00793E-1	-1.11193E+0	 23:56:34:88	
 1.93500E+1	 1.61158E-1	 1.01226E-1	-1.11176E+0	 23:56:35:88	
 1.93667E+1	 1.61893E-1	 1.01690E-1	-1.11161E+0	 23:56:36:88	
 1.93833E+1	 1.62641E-1	 1.02064E-1	-1.11142E+0	 23:56:37:88	
 1.94000E+1	 1.63314E-1	 1.02226E-1	-1.11129E+0	 23:56:38:88	
 1.94167E+1	 1.63513E-1	 1.02405E-1	-1.11127E+0	 23:56:39:88	
 1.94333E+1	 1.63077E-1	 1.02786E-1	-1.11134E+0	 23:56:40:88	
 1.94500E+1	 1.62397E-1	 1.03571E-1	-1.11140E+0	 23:56:41:88	
 1.94667E+1	 1.61643E-1	 1.04273E-1	-1.11142E+0	 23:56:42:88	
 1.94833E+1	 1.61310E-1	 1.04474E-1	-1.11147E+0	 23:56:43:88	
 1.95000E+1	 1.61480E-1	 1.04307E-1	-1.11160E+0	 23:56:44:88	
 1.95167E+1	 1.61895E-1	 1.04110E-1	-1.11179E+0	 23:56:45:88	
 1.95333E+1	 1.62450E-1	 1.04211E-1	-1.11196E+0	 23:56:46:88	
 1.95500E+1	 1.62694E-1	 1.04577E-1	-1.11198E+0	 23:56:47:88	
 1.95667E+1	 1.62301E-1	 1.04815E-1	-1.11190E+0	 23:56:48:88	
 1.95833E+1	 1.61476E-1	 1.04636E-1	-1.11190E+0	 23:56:49:88	
 1.96000E+1	 1.60257E-1	 1.04106E-1	-1.11213E+0	 23:56:50:88	
 1.96167E+1	 1.59058E-1	 1.03250E-1	-1.11249E+0	 23:56:51:88	
 1.96333E+1	 1.57752E-1	 1.02471E-1	-1.11279E+0	 23:56:52:88	
 1.96500E+1	 1.56516E-1	 1.01826E-1	-1.11296E+0	 23:56:53:88	
 1.96667E+1	 1.55137E-1	 1.01509E-1	-1.11298E+0	 23:56:54:88	
 1.96833E+1	 1.53966E-1	 1.01509E-1	-1.11295E+0	 23:56:55:88	
 1.97000E+1	 1.52939E-1	 1.01617E-1	-1.11293E+0	 23:56:56:88	
 1.97167E+1	 1.52311E-1	 1.01707E-1	-1.11288E+0	 23:56:57:88	
 1.97333E+1	 1.51685E-1	 1.01700E-1	-1.11275E+0	 23:56:58:88	
 1.97500E+1	 1.50795E-1	 1.01702E-1	-1.11259E+0	 23:56:59:88	
 1.97667E+1	 1.48958E-1	 1.01809E-1	-1.11252E+0	 23:57:00:88	
 1.97833E+1	 1.47007E-1	 1.01891E-1	-1.11256E+0	 23:57:01:88	
 1.98000E+1	 1.45070E-1	 1.01861E-1	-1.11267E+0	 23:57:02:88	
 1.98167E+1	 1.43540E-1	 1.01854E-1	-1.11275E+0	 23:57:03:88	
 1.98333E+1	 1.42203E-1	 1.02018E-1	-1.11277E+0	 23:57:04:88	
 1.98500E+1	 1.41087E-1	 1.02337E-1	-1.11272E+0	 23:57:05:88	
 1.98667E+1	 1.39857E-1	 1.02549E-1	-1.11258E+0	 23:57:06:88	
 1.98833E+1	 1.38684E-1	 1.02552E-1	-1.11238E+0	 23:57:07:88	
 1.99000E+1	 1.37451E-1	 1.02417E-1	-1.11213E+0	 23:57:08:88	
 1.99167E+1	 1.36365E-1	 1.02308E-1	-1.11178E+0	 23:57:09:88	
 1.99333E+1	 1.35106E-1	 1.02306E-1	-1.11150E+0	 23:57:10:88	
 1.99500E+1	 1.33704E-1	 1.02443E-1	-1.11132E+0	 23:57:11:88	
 1.99667E+1	 1.31735E-1	 1.02613E-1	-1.11117E+0	 23:57:12:88	
 1.99833E+1	 1.29878E-1	 1.02712E-1	-1.11105E+0	 23:57:13:88	
 2.00000E+1	 1.28069E-1	 1.02608E-1	-1.11101E+0	 23:57:14:88	
 2.00167E+1	 1.26570E-1	 1.02162E-1	-1.11107E+0	 23:57:15:88	
 2.00333E+1	 1.25182E-1	 1.01736E-1	-1.11120E+0	 23:57:16:88	
 2.00500E+1	 1.23855E-1	 1.01459E-1	-1.11135E+0	 23:57:17:88	
 2.00667E+1	 1.22502E-1	 1.01404E-1	-1.11145E+0	 23:57:18:88	
 2.00833E+1	 1.21641E-1	 1.01476E-1	-1.11143E+0	 23:57:19:88	
 2.01000E+1	 1.21273E-1	 1.01480E-1	-1.11130E+0	 23:57:20:88	
 2.01167E+1	 1.21001E-1	 1.01373E-1	-1.11110E+0	 23:57:21:88	
 2.01333E+1	 1.20277E-1	 1.01366E-1	-1.11089E+0	 23:57:22:88	
 2.01500E+1	 1.19026E-1	 1.01779E-1	-1.11064E+0	 23:57:23:88	
 2.01667E+1	 1.17739E-1	 1.02476E-1	-1.11027E+0	 23:57:24:88	
 2.01833E+1	 1.17046E-1	 1.03265E-1	-1.10991E+0	 23:57:25:88	
 2.02000E+1	 1.16889E-1	 1.03666E-1	-1.10966E+0	 23:57:26:88	
 2.02167E+1	 1.16812E-1	 1.03500E-1	-1.10951E+0	 23:57:27:88	
 2.02333E+1	 1.16382E-1	 1.02913E-1	-1.10941E+0	 23:57:28:88	
 2.02500E+1	 1.15731E-1	 1.01896E-1	-1.10930E+0	 23:57:29:88	
 2.02667E+1	 1.14959E-1	 1.01034E-1	-1.10917E+0	 23:57:30:88	
 2.02833E+1	 1.14629E-1	 1.00523E-1	-1.10898E+0	 23:57:31:88	
 2.03000E+1	 1.14919E-1	 1.00740E-1	-1.10877E+0	 23:57:32:88	
 2.03167E+1	 1.15469E-1	 1.01767E-1	-1.10855E+0	 23:57:33:88	
 2.03333E+1	 1.16084E-1	 1.02920E-1	-1.10822E+0	 23:57:34:88	
 2.03500E+1	 1.16405E-1	 1.03842E-1	-1.10782E+0	 23:57:35:88	
 2.03667E+1	 1.16425E-1	 1.04166E-1	-1.10742E+0	 23:57:36:88	
 2.03833E+1	 1.16454E-1	 1.03875E-1	-1.10704E+0	 23:57:37:88	
 2.04000E+1	 1.16718E-1	 1.03371E-1	-1.10685E+0	 23:57:38:88	
 2.04167E+1	 1.17186E-1	 1.02760E-1	-1.10693E+0	 23:57:39:88	
 2.04333E+1	 1.17915E-1	 1.02189E-1	-1.10720E+0	 23:57:40:88	
 2.04500E+1	 1.18655E-1	 1.01675E-1	-1.10740E+0	 23:57:41:88	
 2.04667E+1	 1.19595E-1	 1.01379E-1	-1.10739E+0	 23:57:42:88	
 2.04833E+1	 1.20621E-1	 1.01300E-1	-1.10716E+0	 23:57:43:88	
 2.05000E+1	 1.22136E-1	 1.01386E-1	-1.10691E+0	 23:57:44:88	
 2.05167E+1	 1.23938E-1	 1.01608E-1	-1.10675E+0	 23:57:45:88	
 2.05333E+1	 1.25656E-1	 1.01844E-1	-1.10664E+0	 23:57:46:88	
 2.05500E+1	 1.26724E-1	 1.02119E-1	-1.10649E+0	 23:57:47:88	
 2.05667E+1	 1.27221E-1	 1.02317E-1	-1.10619E+0	 23:57:48:88	
 2.05833E+1	 1.27459E-1	 1.02363E-1	-1.10577E+0	 23:57:49:88	
 2.06000E+1	 1.28030E-1	 1.02264E-1	-1.10517E+0	 23:57:50:88	
 2.06167E+1	 1.29150E-1	 1.02174E-1	-1.10463E+0	 23:57:51:88	
 2.06333E+1	 1.31011E-1	 1.02332E-1	-1.10427E+0	 23:57:52:88	
 2.06500E+1	 1.32933E-1	 1.02762E-1	-1.10409E+0	 23:57:53:88	
 2.06667E+1	 1.35033E-1	 1.03205E-1	-1.10405E+0	 23:57:54:88	
 2.06833E+1	 1.36788E-1	 1.03561E-1	-1.10403E+0	 23:57:55:88	
 2.07000E+1	 1.38458E-1	 1.03698E-1	-1.10406E+0	 23:57:56:88	
 2.07167E+1	 1.39739E-1	 1.03722E-1	-1.10416E+0	 23:57:57:88	
 2.07333E+1	 1.40867E-1	 1.03809E-1	-1.10431E+0	 23:57:58:88	
 2.07500E+1	 1.41708E-1	 1.04206E-1	-1.10432E+0	 23:57:59:88	
 2.07667E+1	 1.42482E-1	 1.04959E-1	-1.10399E+0	 23:58:00:88	
 2.07833E+1	 1.43120E-1	 1.05744E-1	-1.10348E+0	 23:58:01:88	
 2.08000E+1	 1.43787E-1	 1.06170E-1	-1.10299E+0	 23:58:02:88	
 2.08167E+1	 1.44510E-1	 1.06271E-1	-1.10255E+0	 23:58:03:88	
 2.08333E+1	 1.45515E-1	 1.06334E-1	-1.10227E+0	 23:58:04:88	
 2.08500E+1	 1.46747E-1	 1.06642E-1	-1.10214E+0	 23:58:05:88	
 2.08667E+1	 1.48410E-1	 1.07077E-1	-1.10211E+0	 23:58:06:88	
 2.08833E+1	 1.50012E-1	 1.07340E-1	-1.10215E+0	 23:58:07:88	
 2.09000E+1	 1.51480E-1	 1.07130E-1	-1.10215E+0	 23:58:08:88	
 2.09167E+1	 1.52333E-1	 1.06459E-1	-1.10204E+0	 23:58:09:88	
 2.09333E+1	 1.52518E-1	 1.05887E-1	-1.10189E+0	 23:58:10:88	
 2.09500E+1	 1.52337E-1	 1.05635E-1	-1.10176E+0	 23:58:11:88	
 2.09667E+1	 1.52221E-1	 1.05686E-1	-1.10169E+0	 23:58:12:88	
 2.09833E+1	 1.52797E-1	 1.05967E-1	-1.10165E+0	 23:58:13:88	
 2.10000E+1	 1.54220E-1	 1.06345E-1	-1.10158E+0	 23:58:14:88	
 2.10167E+1	 1.55765E-1	 1.07077E-1	-1.10147E+0	 23:58:15:88	
 2.10333E+1	 1.57292E-1	 1.08139E-1	-1.10141E+0	 23:58:16:88	
 2.10500E+1	 1.58342E-1	 1.09629E-1	-1.10143E+0	 23:58:17:88	
 2.10667E+1	 1.59209E-1	 1.10685E-1	-1.10154E+0	 23:58:18:88	
 2.10833E+1	 1.60058E-1	 1.11066E-1	-1.10165E+0	 23:58:19:88	
 2.11000E+1	 1.60783E-1	 1.10845E-1	-1.10165E+0	 23:58:20:88	
 2.11167E+1	 1.61116E-1	 1.10256E-1	-1.10151E+0	 23:58:21:88	
 2.11333E+1	 1.61180E-1	 1.09787E-1	-1.10122E+0	 23:58:22:88	
 2.11500E+1	 1.61264E-1	 1.09509E-1	-1.10100E+0	 23:58:23:88	
 2.11667E+1	 1.61726E-1	 1.09475E-1	-1.10095E+0	 23:58:24:88	
 2.11833E+1	 1.62410E-1	 1.09665E-1	-1.10102E+0	 23:58:25:88	
 2.12000E+1	 1.63135E-1	 1.09933E-1	-1.10113E+0	 23:58:26:88	
 2.12167E+1	 1.63641E-1	 1.10280E-1	-1.10121E+0	 23:58:27:88	
 2.12333E+1	 1.64053E-1	 1.10584E-1	-1.10128E+0	 23:58:28:88	
 2.12500E+1	 1.64528E-1	 1.10770E-1	-1.10134E+0	 23:58:29:88	
 2.12667E+1	 1.65398E-1	 1.10854E-1	-1.10141E+0	 23:58:30:88	
 2.12833E+1	 1.66455E-1	 1.10956E-1	-1.10157E+0	 23:58:31:88	
 2.13000E+1	 1.67496E-1	 1.11238E-1	-1.10178E+0	 23:58:32:88	
 2.13167E+1	 1.68347E-1	 1.11839E-1	-1.10201E+0	 23:58:33:88	
 2.13333E+1	 1.69217E-1	 1.12509E-1	-1.10232E+0	 23:58:34:88	
 2.13500E+1	 1.69982E-1	 1.13118E-1	-1.10258E+0	 23:58:35:88	
 2.13667E+1	 1.70700E-1	 1.13503E-1	-1.10275E+0	 23:58:36:88	
 2.13833E+1	 1.71237E-1	 1.13927E-1	-1.10282E+0	 23:58:37:88	
 2.14000E+1	 1.71750E-1	 1.14447E-1	-1.10277E+0	 23:58:38:88	
 2.14167E+1	 1.72170E-1	 1.15120E-1	-1.10261E+0	 23:58:39:88	
 2.14333E+1	 1.72568E-1	 1.15549E-1	-1.10243E+0	 23:58:40:88	
 2.14500E+1	 1.72772E-1	 1.15644E-1	-1.10225E+0	 23:58:41:88	
 2.14667E+1	 1.72877E-1	 1.15736E-1	-1.10220E+0	 23:58:42:88	
 2.14833E+1	 1.73277E-1	 1.16305E-1	-1.10223E+0	 23:58:43:88	
 2.15000E+1	 1.74232E-1	 1.17221E-1	-1.10223E+0	 23:58:44:88	
 2.15167E+1	 1.75495E-1	 1.18475E-1	-1.10206E+0	 23:58:45:88	
 2.15333E+1	 1.77035E-1	 1.19569E-1	-1.10171E+0	 23:58:46:88	
 2.15500E+1	 1.78382E-1	 1.20428E-1	-1.10121E+0	 23:58:47:88	
 2.15667E+1	 1.79721E-1	 1.20905E-1	-1.10091E+0	 23:58:48:88	
 2.15833E+1	 1.80903E-1	 1.21134E-1	-1.10087E+0	 23:58:49:88	
 2.16000E+1	 1.82021E-1	 1.21218E-1	-1.10087E+0	 23:58:50:88	
 2.16167E+1	 1.82864E-1	 1.21204E-1	-1.10067E+0	 23:58:51:88	
 2.16333E+1	 1.83709E-1	 1.21300E-1	-1.10028E+0	 23:58:52:88	
 2.16500E+1	 1.84572E-1	 1.21798E-1	-1.09976E+0	 23:58:53:88	
 2.16667E+1	 1.85768E-1	 1.22789E-1	-1.09941E+0	 23:58:54:88	
 2.16833E+1	 1.86932E-1	 1.24561E-1	-1.09925E+0	 23:58:55:88	
 2.17000E+1	 1.88162E-1	 1.26224E-1	-1.09918E+0	 23:58:56:88	
 2.17167E+1	 1.89117E-1	 1.27741E-1	-1.09908E+0	 23:58:57:88	
 2.17333E+1	 1.90066E-1	 1.28728E-1	-1.09890E+0	 23:58:58:88	
 2.17500E+1	 1.91089E-1	 1.29734E-1	-1.09861E+0	 23:58:59:88	
 2.17667E+1	 1.92392E-1	 1.30906E-1	-1.09817E+0	 23:59:00:88	
 2.17833E+1	 1.93776E-1	 1.32452E-1	-1.09778E+0	 23:59:01:88	
 2.18000E+1	 1.95306E-1	 1.33908E-1	-1.09748E+0	 23:59:02:88	
 2.18167E+1	 1.96461E-1	 1.35365E-1	-1.09714E+0	 23:59:03:88	
 2.18333E+1	 1.97470E-1	 1.36600E-1	-1.09678E+0	 23:59:04:88	
 2.18500E+1	 1.98485E-1	 1.37993E-1	-1.09641E+0	 23:59:05:88	
 2.18667E+1	 2.00071E-1	 1.39357E-1	-1.09598E+0	 23:59:06:88	
 2.18833E+1	 2.02175E-1	 1.41268E-1	-1.09558E+0	 23:59:07:88	
 2.19000E+1	 2.04497E-1	 1.43200E-1	-1.09513E+0	 23:59:08:88	
 2.19167E+1	 2.06402E-1	 1.45400E-1	-1.09437E+0	 23:59:09:88	
 2.19333E+1	 2.08212E-1	 1.47410E-1	-1.09356E+0	 23:59:10:88	
 2.19500E+1	 2.09553E-1	 1.49366E-1	-1.09302E+0	 23:59:11:88	
 2.19667E+1	 2.10861E-1	 1.50631E-1	-1.09269E+0	 23:59:12:88	
 2.19833E+1	 2.12451E-1	 1.51459E-1	-1.09236E+0	 23:59:13:88	
 2.20000E+1	 2.14674E-1	 1.52057E-1	-1.09185E+0	 23:59:14:88	
 2.20167E+1	 2.17199E-1	 1.52902E-1	-1.09108E+0	 23:59:15:88	
 2.20333E+1	 2.20072E-1	 1.54201E-1	-1.09000E+0	 23:59:16:88	
 2.20500E+1	 2.22452E-1	 1.56285E-1	-1.08901E+0	 23:59:17:88	
 2.20667E+1	 2.24526E-1	 1.58413E-1	-1.08817E+0	 23:59:18:88	
 2.20833E+1	 2.26284E-1	 1.60702E-1	-1.08724E+0	 23:59:19:88	
 2.21000E+1	 2.28763E-1	 1.62658E-1	-1.08633E+0	 23:59:20:88	
 2.21167E+1	 2.31986E-1	 1.65072E-1	-1.08536E+0	 23:59:21:88	
 2.21333E+1	 2.35832E-1	 1.67449E-1	-1.08405E+0	 23:59:22:88	
 2.21500E+1	 2.39480E-1	 1.70187E-1	-1.08280E+0	 23:59:23:88	
 2.21667E+1	 2.43516E-1	 1.72792E-1	-1.08166E+0	 23:59:24:88	
 2.21833E+1	 2.47401E-1	 1.75385E-1	-1.08000E+0	 23:59:25:88	
 2.22000E+1	 2.51976E-1	 1.77513E-1	-1.07832E+0	 23:59:26:88	
 2.22167E+1	 2.56516E-1	 1.79719E-1	-1.07672E+0	 23:59:27:88	
 2.22333E+1	 2.61933E-1	 1.81920E-1	-1.07486E+0	 23:59:28:88	
 2.22500E+1	 2.67012E-1	 1.84801E-1	-1.07310E+0	 23:59:29:88	
 2.22667E+1	 2.72697E-1	 1.87823E-1	-1.07122E+0	 23:59:30:88	
 2.22833E+1	 2.77500E-1	 1.91579E-1	-1.06905E+0	 23:59:31:88	
 2.23000E+1	 2.82407E-1	 1.95007E-1	-1.06694E+0	 23:59:32:88	
 2.23167E+1	 2.86704E-1	 1.98617E-1	-1.06493E+0	 23:59:33:88	
 2.23333E+1	 2.92080E-1	 2.01509E-1	-1.06295E+0	 23:59:34:88	
 2.23500E+1	 2.98685E-1	 2.04522E-1	-1.06039E+0	 23:59:35:88	
 2.23667E+1	 3.06497E-1	 2.07179E-1	-1.05773E+0	 23:59:36:88	
 2.23833E+1	 3.14273E-1	 2.10274E-1	-1.05526E+0	 23:59:37:88	
 2.24000E+1	 3.23178E-1	 2.13706E-1	-1.05233E+0	 23:59:38:88	
 2.24167E+1	 3.31602E-1	 2.18069E-1	-1.04948E+0	 23:59:39:88	
 2.24333E+1	 3.40633E-1	 2.22535E-1	-1.04668E+0	 23:59:40:88	
 2.24500E+1	 3.48935E-1	 2.27853E-1	-1.04300E+0	 23:59:41:88	
 2.24667E+1	 3.58184E-1	 2.33235E-1	-1.03895E+0	 23:59:42:88	
 2.24833E+1	 3.67074E-1	 2.39580E-1	-1.03510E+0	 23:59:43:88	
 2.25000E+1	 3.77446E-1	 2.45380E-1	-1.03035E+0	 23:59:44:88	
 2.25167E+1	 3.87112E-1	 2.51434E-1	-1.02561E+0	 23:59:45:88	
 2.25333E+1	 3.98048E-1	 2.56546E-1	-1.02102E+0	 23:59:46:88	
 2.25500E+1	 4.07751E-1	 2.61974E-1	-1.01526E+0	 23:59:47:88	
 2.25667E+1	 4.18866E-1	 2.66927E-1	-1.00976E+0	 23:59:48:88	
 2.25833E+1	 4.29101E-1	 2.72812E-1	-1.00391E+0	 23:59:49:88	
 2.26000E+1	 4.42561E-1	 2.79210E-1	-9.97933E-1	 23:59:50:88	
 2.26167E+1	 4.55094E-1	 2.85934E-1	-9.90841E-1	 23:59:51:88	
 2.26333E+1	 4.68344E-1	 2.91951E-1	-9.83929E-1	 23:59:52:88	
 2.26500E+1	 4.80676E-1	 2.99059E-1	-9.76971E-1	 23:59:53:88	
 2.26667E+1	 4.94860E-1	 3.05703E-1	-9.68177E-1	 23:59:54:88	
 2.26833E+1	 5.09583E-1	 3.14473E-1	-9.59633E-1	 23:59:55:88	
 2.27000E+1	 5.24910E-1	 3.22421E-1	-9.51371E-1	 23:59:56:88	
 2.27167E+1	 5.38777E-1	 3.30302E-1	-9.41353E-1	 23:59:57:88	
 2.27333E+1	 5.54499E-1	 3.37249E-1	-9.31783E-1	 23:59:58:88	
 2.27500E+1	 5.68816E-1	 3.45322E-1	-9.22536E-1	 23:59:59:88	
 2.27667E+1	 5.86573E-1	 3.54216E-1	-9.11053E-1	 00:00:00:88	
 2.27833E+1	 6.02315E-1	 3.64052E-1	-8.99890E-1	 00:00:01:88	
 2.28000E+1	 6.18269E-1	 3.73332E-1	-8.89091E-1	 00:00:02:88	
 2.28167E+1	 6.33113E-1	 3.83857E-1	-8.75321E-1	 00:00:03:88	
 2.28333E+1	 6.49950E-1	 3.93562E-1	-8.62041E-1	 00:00:04:88	
 2.28500E+1	 6.65252E-1	 4.04480E-1	-8.47955E-1	 00:00:05:88	
 2.28667E+1	 6.85327E-1	 4.15752E-1	-8.32234E-1	 00:00:06:88	
 2.28833E+1	 7.04085E-1	 4.27268E-1	-8.17311E-1	 00:00:07:88	
 2.29000E+1	 7.24185E-1	 4.37845E-1	-8.02732E-1	 00:00:08:88	
 2.29167E+1	 7.42786E-1	 4.49988E-1	-7.87443E-1	 00:00:09:88	
 2.29333E+1	 7.62851E-1	 4.61465E-1	-7.68624E-1	 00:00:10:88	
 2.29500E+1	 7.80826E-1	 4.75023E-1	-7.50908E-1	 00:00:11:88	
 2.29667E+1	 8.01242E-1	 4.87280E-1	-7.33904E-1	 00:00:12:88	
 2.29833E+1	 8.19953E-1	 5.01163E-1	-7.13274E-1	 00:00:13:88	
 2.30000E+1	 8.41294E-1	 5.13707E-1	-6.93936E-1	 00:00:14:88	
 2.30167E+1	 8.62915E-1	 5.29424E-1	-6.75949E-1	 00:00:15:88	
 2.30333E+1	 8.84224E-1	 5.44193E-1	-6.52764E-1	 00:00:16:88	
 2.30500E+1	 9.03371E-1	 5.60217E-1	-6.28602E-1	 00:00:17:88	
 2.30667E+1	 9.24748E-1	 5.75963E-1	-6.06902E-1	 00:00:18:88	
 2.30833E+1	 9.45422E-1	 5.93515E-1	-5.81775E-1	 00:00:19:88	
 2.31000E+1	 9.68483E-1	 6.09940E-1	-5.57988E-1	 00:00:20:88	
 2.31167E+1	 9.90250E-1	 6.27769E-1	-5.35144E-1	 00:00:21:88	
 2.31333E+1	 1.01459E+0	 6.44311E-1	-5.07256E-1	 00:00:22:88	
 2.31500E+1	 1.03740E+0	 6.62525E-1	-4.78510E-1	 00:00:23:88	
 2.31667E+1	 1.06255E+0	 6.79276E-1	-4.52533E-1	 00:00:24:88	
 2.31833E+1	 1.08527E+0	 6.98275E-1	-4.23021E-1	 00:00:25:88	
 2.32000E+1	 1.11031E+0	 7.16280E-1	-3.94500E-1	 00:00:26:88	
 2.32167E+1	 1.13240E+0	 7.37657E-1	-3.67277E-1	 00:00:27:88	
 2.32333E+1	 1.15716E+0	 7.57583E-1	-3.40000E-1	 00:00:28:88	
 2.32500E+1	 1.17972E+0	 7.80813E-1	-3.01996E-1	 00:00:29:88	
 2.32667E+1	 1.20781E+0	 8.04324E-1	-2.68055E-1	 00:00:30:88	
 2.32833E+1	 1.23316E+0	 8.26990E-1	-2.37501E-1	 00:00:31:88	
 2.33000E+1	 1.25955E+0	 8.47138E-1	-2.00291E-1	 00:00:32:88	
 2.33167E+1	 1.28449E+0	 8.69304E-1	-1.65395E-1	 00:00:33:88	
 2.33333E+1	 1.31171E+0	 8.91096E-1	-1.33295E-1	 00:00:34:88	
 2.33500E+1	 1.33713E+0	 9.15694E-1	-8.99311E-2	 00:00:35:88	
 2.33667E+1	 1.36514E+0	 9.39075E-1	-5.00370E-2	 00:00:36:88	
 2.33833E+1	 1.39153E+0	 9.64263E-1	-1.40485E-2	 00:00:37:88	
 2.34000E+1	 1.42072E+0	 9.86857E-1	 2.88599E-2	 00:00:38:88	
 2.34167E+1	 1.44727E+0	 1.01178E+0	 6.92547E-2	 00:00:39:88	
 2.34333E+1	 1.47788E+0	 1.03474E+0	 1.07623E-1	 00:00:40:88	
 2.34500E+1	 1.50505E+0	 1.06104E+0	 1.53565E-1	 00:00:41:88	
 2.34667E+1	 1.53844E+0	 1.08823E+0	 1.96846E-1	 00:00:42:88	
 2.34833E+1	 1.56882E+0	 1.11629E+0	 2.37641E-1	 00:00:43:88	
 2.35000E+1	 1.60045E+0	 1.14132E+0	 2.78364E-1	 00:00:44:88	
 2.35167E+1	 1.62988E+0	 1.16957E+0	 3.29218E-1	 00:00:45:88	
 2.35333E+1	 1.66249E+0	 1.19493E+0	 3.75975E-1	 00:00:46:88	
 2.35500E+1	 1.69146E+0	 1.22394E+0	 4.18485E-1	 00:00:47:88	
 2.35667E+1	 1.72698E+0	 1.25434E+0	 4.76504E-1	 00:00:48:88	
 2.35833E+1	 1.75886E+0	 1.28592E+0	 5.28907E-1	 00:00:49:88	
 2.36000E+1	 1.79201E+0	 1.31421E+0	 5.75827E-1	 00:00:50:88	
 2.36167E+1	 1.82281E+0	 1.34530E+0	 6.31092E-1	 00:00:51:88	
 2.36333E+1	 1.85879E+0	 1.37298E+0	 6.83200E-1	 00:00:52:88	
 2.36500E+1	 1.89614E+0	 1.40705E+0	 7.32621E-1	 00:00:53:88	
 2.36667E+1	 1.93426E+0	 1.43757E+0	 7.91285E-1	 00:00:54:88	
 2.36833E+1	 1.96855E+0	 1.46975E+0	 8.46140E-1	 00:00:55:88	
 2.37000E+1	 2.00632E+0	 1.49985E+0	 8.97880E-1	 00:00:56:88	
 2.37167E+1	 2.04038E+0	 1.53386E+0	 9.59335E-1	 00:00:57:88	
 2.37333E+1	 2.07959E+0	 1.56431E+0	 1.01683E+0	 00:00:58:88	
 2.37500E+1	 2.12045E+0	 1.60115E+0	 1.07028E+0	 00:00:59:88	
 2.37667E+1	 2.16295E+0	 1.63377E+0	 1.13520E+0	 00:01:00:88	
 2.37833E+1	 2.20167E+0	 1.66644E+0	 1.19571E+0	 00:01:01:88	
 2.38000E+1	 2.24416E+0	 1.69733E+0	 1.25044E+0	 00:01:02:88	
 2.38167E+1	 2.28387E+0	 1.73171E+0	 1.31354E+0	 00:01:03:88	
 2.38333E+1	 2.32738E+0	 1.76445E+0	 1.38365E+0	 00:01:04:88	
 2.38500E+1	 2.36754E+0	 1.80073E+0	 1.44598E+0	 00:01:05:88	
 2.38667E+1	 2.41170E+0	 1.83398E+0	 1.50481E+0	 00:01:06:88	
 2.38833E+1	 2.45268E+0	 1.87075E+0	 1.57588E+0	 00:01:07:88	
 2.39000E+1	 2.49921E+0	 1.90393E+0	 1.64134E+0	 00:01:08:88	
 2.39167E+1	 2.54221E+0	 1.94118E+0	 1.70034E+0	 00:01:09:88	
 2.39333E+1	 2.59128E+0	 1.97463E+0	 1.77951E+0	 00:01:10:88	
 2.39500E+1	 2.63544E+0	 2.01250E+0	 1.84970E+0	 00:01:11:88	
 2.39667E+1	 2.68551E+0	 2.04703E+0	 1.91310E+0	 00:01:12:88	
 2.39833E+1	 2.73703E+0	 2.08946E+0	 1.98830E+0	 00:01:13:88	
 2.40000E+1	 2.78975E+0	 2.12751E+0	 2.05842E+0	 00:01:14:88	
 2.40167E+1	 2.83751E+0	 2.16584E+0	 2.12133E+0	 00:01:15:88	
 2.40333E+1	 2.88950E+0	 2.20177E+0	 2.20453E+0	 00:01:16:88	
 2.40500E+1	 2.93820E+0	 2.24069E+0	 2.27981E+0	 00:01:17:88	
 2.40667E+1	 2.99110E+0	 2.27726E+0	 2.34593E+0	 00:01:18:88	
 2.40833E+1	 3.04043E+0	 2.31705E+0	 2.42478E+0	 00:01:19:88	
 2.41000E+1	 3.09459E+0	 2.35401E+0	 2.49921E+0	 00:01:20:88	
 2.41167E+1	 3.14459E+0	 2.39404E+0	 2.57436E+0	 00:01:21:88	
 2.41333E+1	 3.20034E+0	 2.43041E+0	 2.64605E+0	 00:01:22:88	
 2.41500E+1	 3.25157E+0	 2.47051E+0	 2.72706E+0	 00:01:23:88	
 2.41667E+1	 3.30986E+0	 2.50654E+0	 2.80070E+0	 00:01:24:88	
 2.41833E+1	 3.36159E+0	 2.54624E+0	 2.86743E+0	 00:01:25:88	
 2.42000E+1	 3.41930E+0	 2.58140E+0	 2.95045E+0	 00:01:26:88	
 2.42167E+1	 3.47795E+0	 2.62419E+0	 3.03437E+0	 00:01:27:88	
 2.42333E+1	 3.53700E+0	 2.66209E+0	 3.10857E+0	 00:01:28:88	
 2.42500E+1	 3.59074E+0	 2.70115E+0	 3.19183E+0	 00:01:29:88	
 2.42667E+1	 3.65103E+0	 2.73775E+0	 3.26918E+0	 00:01:30:88	
 2.42833E+1	 3.70638E+0	 2.77820E+0	 3.34119E+0	 00:01:31:88	
 2.43000E+1	 3.76741E+0	 2.81466E+0	 3.42567E+0	 00:01:32:88	
 2.43167E+1	 3.82169E+0	 2.85590E+0	 3.50379E+0	 00:01:33:88	
 2.43333E+1	 3.88851E+0	 2.89785E+0	 3.57582E+0	 00:01:34:88	
 2.43500E+1	 3.94714E+0	 2.93930E+0	 3.66110E+0	 00:01:35:88	
 2.43667E+1	 4.00873E+0	 2.97674E+0	 3.73949E+0	 00:01:36:88	
 2.43833E+1	 4.06547E+0	 3.01758E+0	 3.81121E+0	 00:01:37:88	
 2.44000E+1	 4.12921E+0	 3.05421E+0	 3.88146E+0	 00:01:38:88	
 2.44167E+1	 4.18570E+0	 3.09464E+0	 3.96822E+0	 00:01:39:88	
 2.44333E+1	 4.25553E+0	 3.13541E+0	 4.04653E+0	 00:01:40:88	
 2.44500E+1	 4.31676E+0	 3.17577E+0	 4.11630E+0	 00:01:41:88	
 2.44667E+1	 4.37836E+0	 3.21133E+0	 4.20992E+0	 00:01:42:88	
 2.44833E+1	 4.43476E+0	 3.25160E+0	 4.29250E+0	 00:01:43:88	
 2.45000E+1	 4.49876E+0	 3.28800E+0	 4.36429E+0	 00:01:44:88	
 2.45167E+1	 4.55472E+0	 3.32774E+0	 4.44726E+0	 00:01:45:88	
 2.45333E+1	 4.62405E+0	 3.36770E+0	 4.52308E+0	 00:01:46:88	
 2.45500E+1	 4.68609E+0	 3.40771E+0	 4.59356E+0	 00:01:47:88	
 2.45667E+1	 4.74818E+0	 3.44308E+0	 4.67581E+0	 00:01:48:88	
 2.45833E+1	 4.80422E+0	 3.48259E+0	 4.75065E+0	 00:01:49:88	
 2.46000E+1	 4.86789E+0	 3.51842E+0	 4.81927E+0	 00:01:50:88	
 2.46167E+1	 4.93206E+0	 3.56216E+0	 4.90017E+0	 00:01:51:88	
 2.46333E+1	 4.99624E+0	 3.60064E+0	 4.97434E+0	 00:01:52:88	
 2.46500E+1	 5.05383E+0	 3.63924E+0	 5.04088E+0	 00:01:53:88	
 2.46667E+1	 5.11604E+0	 3.67518E+0	 5.11923E+0	 00:01:54:88	
 2.46833E+1	 5.17353E+0	 3.71363E+0	 5.19658E+0	 00:01:55:88	
 2.47000E+1	 5.23525E+0	 3.74878E+0	 5.26362E+0	 00:01:56:88	
 2.47167E+1	 5.29145E+0	 3.78606E+0	 5.32681E+0	 00:01:57:88	
 2.47333E+1	 5.35179E+0	 3.81958E+0	 5.40119E+0	 00:01:58:88	
 2.47500E+1	 5.40671E+0	 3.85597E+0	 5.46783E+0	 00:01:59:88	
 2.47667E+1	 5.46639E+0	 3.88869E+0	 5.53539E+0	 00:02:00:88	
 2.47833E+1	 5.51989E+0	 3.92490E+0	 5.60917E+0	 00:02:01:88	
 2.48000E+1	 5.57896E+0	 3.95701E+0	 5.67263E+0	 00:02:02:88	
 2.48167E+1	 5.63111E+0	 3.99217E+0	 5.72974E+0	 00:02:03:88	
 2.48333E+1	 5.68937E+0	 4.02309E+0	 5.79802E+0	 00:02:04:88	
 2.48500E+1	 5.74107E+0	 4.05688E+0	 5.86011E+0	 00:02:05:88	
 2.48667E+1	 5.80356E+0	 4.09128E+0	 5.91404E+0	 00:02:06:88	
 2.48833E+1	 5.85874E+0	 4.12575E+0	 5.98363E+0	 00:02:07:88	
 2.49000E+1	 5.91317E+0	 4.15635E+0	 6.04567E+0	 00:02:08:88	
 2.49167E+1	 5.96314E+0	 4.18869E+0	 6.09937E+0	 00:02:09:88	
 2.49333E+1	 6.01645E+0	 4.21795E+0	 6.15890E+0	 00:02:10:88	
 2.49500E+1	 6.06594E+0	 4.24873E+0	 6.21254E+0	 00:02:11:88	
 2.49667E+1	 6.11918E+0	 4.27632E+0	 6.26077E+0	 00:02:12:88	
 2.49833E+1	 6.16701E+0	 4.30577E+0	 6.31569E+0	 00:02:13:88	
 2.50000E+1	 6.21912E+0	 4.33278E+0	 6.36980E+0	 00:02:14:88	
 2.50167E+1	 6.26543E+0	 4.36277E+0	 6.41636E+0	 00:02:15:88	
 2.50333E+1	 6.31619E+0	 4.38955E+0	 6.45996E+0	 00:02:16:88	
 2.50500E+1	 6.36132E+0	 4.41904E+0	 6.50983E+0	 00:02:17:88	
 2.50667E+1	 6.41031E+0	 4.44398E+0	 6.55450E+0	 00:02:18:88	
 2.50833E+1	 6.45921E+0	 4.47290E+0	 6.59435E+0	 00:02:19:88	
 2.51000E+1	 6.50744E+0	 4.49806E+0	 6.63992E+0	 00:02:20:88	
 2.51167E+1	 6.54913E+0	 4.52289E+0	 6.68028E+0	 00:02:21:88	
 2.51333E+1	 6.59402E+0	 4.54535E+0	 6.71560E+0	 00:02:22:88	
 2.51500E+1	 6.63383E+0	 4.56971E+0	 6.75637E+0	 00:02:23:88	
 2.51667E+1	 6.67823E+0	 4.59059E+0	 6.79282E+0	 00:02:24:88	
 2.51833E+1	 6.72436E+0	 4.61561E+0	 6.82410E+0	 00:02:25:88	
 2.52000E+1	 6.76961E+0	 4.63678E+0	 6.86026E+0	 00:02:26:88	
 2.52167E+1	 6.80810E+0	 4.65729E+0	 6.89476E+0	 00:02:27:88	
 2.52333E+1	 6.85015E+0	 4.67591E+0	 6.92331E+0	 00:02:28:88	
 2.52500E+1	 6.88710E+0	 4.69653E+0	 6.95286E+0	 00:02:29:88	
 2.52667E+1	 6.92685E+0	 4.71443E+0	 6.97950E+0	 00:02:30:88	
 2.52833E+1	 6.96165E+0	 4.73388E+0	 7.00260E+0	 00:02:31:88	
 2.53000E+1	 7.00289E+0	 4.75262E+0	 7.02443E+0	 00:02:32:88	
 2.53167E+1	 7.03971E+0	 4.77061E+0	 7.04830E+0	 00:02:33:88	
 2.53333E+1	 7.07635E+0	 4.78590E+0	 7.06850E+0	 00:02:34:88	
 2.53500E+1	 7.10972E+0	 4.80187E+0	 7.08530E+0	 00:02:35:88	
 2.53667E+1	 7.14606E+0	 4.81612E+0	 7.10369E+0	 00:02:36:88	
 2.53833E+1	 7.17795E+0	 4.83114E+0	 7.11922E+0	 00:02:37:88	
 2.54000E+1	 7.21307E+0	 4.84371E+0	 7.13183E+0	 00:02:38:88	
 2.54167E+1	 7.24820E+0	 4.85763E+0	 7.14568E+0	 00:02:39:88	
 2.54333E+1	 7.28227E+0	 4.86896E+0	 7.15703E+0	 00:02:40:88	
 2.54500E+1	 7.31146E+0	 4.87965E+0	 7.16574E+0	 00:02:41:88	
 2.54667E+1	 7.34222E+0	 4.88958E+0	 7.17498E+0	 00:02:42:88	
 2.54833E+1	 7.36990E+0	 4.90045E+0	 7.18171E+0	 00:02:43:88	
 2.55000E+1	 7.39925E+0	 4.91024E+0	 7.18597E+0	 00:02:44:88	
 2.55167E+1	 7.42552E+0	 4.92016E+0	 7.18925E+0	 00:02:45:88	
 2.55333E+1	 7.45404E+0	 4.92828E+0	 7.19087E+0	 00:02:46:88	
 2.55500E+1	 7.47927E+0	 4.93591E+0	 7.19094E+0	 00:02:47:88	
 2.55667E+1	 7.50639E+0	 4.94178E+0	 7.18921E+0	 00:02:48:88	
 2.55833E+1	 7.52938E+0	 4.94730E+0	 7.18570E+0	 00:02:49:88	
 2.56000E+1	 7.55320E+0	 4.95183E+0	 7.18109E+0	 00:02:50:88	
 2.56167E+1	 7.57330E+0	 4.95665E+0	 7.17530E+0	 00:02:51:88	
 2.56333E+1	 7.59621E+0	 4.96117E+0	 7.16689E+0	 00:02:52:88	
 2.56500E+1	 7.61605E+0	 4.96484E+0	 7.15803E+0	 00:02:53:88	
 2.56667E+1	 7.63532E+0	 4.96707E+0	 7.14899E+0	 00:02:54:88	
 2.56833E+1	 7.65255E+0	 4.96827E+0	 7.13516E+0	 00:02:55:88	
 2.57000E+1	 7.67026E+0	 4.96866E+0	 7.12160E+0	 00:02:56:88	
 2.57167E+1	 7.68595E+0	 4.96872E+0	 7.10845E+0	 00:02:57:88	
 2.57333E+1	 7.70227E+0	 4.96884E+0	 7.09114E+0	 00:02:58:88	
 2.57500E+1	 7.71671E+0	 4.96899E+0	 7.07381E+0	 00:02:59:88	
 2.57667E+1	 7.73170E+0	 4.96878E+0	 7.05476E+0	 00:03:00:88	
 2.57833E+1	 7.74429E+0	 4.96757E+0	 7.03239E+0	 00:03:01:88	
 2.58000E+1	 7.75657E+0	 4.96562E+0	 7.01093E+0	 00:03:02:88	
 2.58167E+1	 7.76637E+0	 4.96247E+0	 6.98992E+0	 00:03:03:88	
 2.58333E+1	 7.77612E+0	 4.95909E+0	 6.96364E+0	 00:03:04:88	
 2.58500E+1	 7.78415E+0	 4.95448E+0	 6.93575E+0	 00:03:05:88	
 2.58667E+1	 7.79231E+0	 4.94954E+0	 6.90981E+0	 00:03:06:88	
 2.58833E+1	 7.80007E+0	 4.94279E+0	 6.87990E+0	 00:03:07:88	
 2.59000E+1	 7.80695E+0	 4.93502E+0	 6.85114E+0	 00:03:08:88	
 2.59167E+1	 7.81214E+0	 4.92664E+0	 6.82344E+0	 00:03:09:88	
 2.59333E+1	 7.81667E+0	 4.91899E+0	 6.79533E+0	 00:03:10:88	
 2.59500E+1	 7.81981E+0	 4.91026E+0	 6.75889E+0	 00:03:11:88	
 2.59667E+1	 7.82234E+0	 4.90231E+0	 6.72457E+0	 00:03:12:88	
 2.59833E+1	 7.82433E+0	 4.89227E+0	 6.68814E+0	 00:03:13:88	
 2.60000E+1	 7.82577E+0	 4.88309E+0	 6.64729E+0	 00:03:14:88	
 2.60167E+1	 7.82649E+0	 4.87353E+0	 6.61000E+0	 00:03:15:88	
 2.60333E+1	 7.82629E+0	 4.86434E+0	 6.57436E+0	 00:03:16:88	
 2.60500E+1	 7.82512E+0	 4.85380E+0	 6.53158E+0	 00:03:17:88	
 2.60667E+1	 7.82251E+0	 4.84392E+0	 6.49102E+0	 00:03:18:88	
 2.60833E+1	 7.81956E+0	 4.83220E+0	 6.45244E+0	 00:03:19:88	
 2.61000E+1	 7.81514E+0	 4.81944E+0	 6.40610E+0	 00:03:20:88	
 2.61167E+1	 7.81082E+0	 4.80599E+0	 6.36260E+0	 00:03:21:88	
 2.61333E+1	 7.80559E+0	 4.79389E+0	 6.32189E+0	 00:03:22:88	
 2.61500E+1	 7.80007E+0	 4.78012E+0	 6.27309E+0	 00:03:23:88	
 2.61667E+1	 7.79266E+0	 4.76797E+0	 6.22696E+0	 00:03:24:88	
 2.61833E+1	 7.78383E+0	 4.75224E+0	 6.18392E+0	 00:03:25:88	
 2.62000E+1	 7.77383E+0	 4.73740E+0	 6.14109E+0	 00:03:26:88	
 2.62167E+1	 7.76482E+0	 4.72128E+0	 6.08724E+0	 00:03:27:88	
 2.62333E+1	 7.75494E+0	 4.70666E+0	 6.03787E+0	 00:03:28:88	
 2.62500E+1	 7.74630E+0	 4.69022E+0	 5.98584E+0	 00:03:29:88	
 2.62667E+1	 7.73543E+0	 4.67321E+0	 5.92822E+0	 00:03:30:88	
 2.62833E+1	 7.72510E+0	 4.65552E+0	 5.87729E+0	 00:03:31:88	
 2.63000E+1	 7.71350E+0	 4.63939E+0	 5.82927E+0	 00:03:32:88	
 2.63167E+1	 7.70181E+0	 4.62085E+0	 5.77224E+0	 00:03:33:88	
 2.63333E+1	 7.68721E+0	 4.60409E+0	 5.71916E+0	 00:03:34:88	
 2.63500E+1	 7.67339E+0	 4.58537E+0	 5.66927E+0	 00:03:35:88	
 2.63667E+1	 7.65740E+0	 4.56858E+0	 5.61015E+0	 00:03:36:88	
 2.63833E+1	 7.64314E+0	 4.54951E+0	 5.55584E+0	 00:03:37:88	
 2.64000E+1	 7.62587E+0	 4.52896E+0	 5.50632E+0	 00:03:38:88	
 2.64167E+1	 7.61020E+0	 4.50720E+0	 5.44241E+0	 00:03:39:88	
 2.64333E+1	 7.59364E+0	 4.48719E+0	 5.38375E+0	 00:03:40:88	
 2.64500E+1	 7.57713E+0	 4.46529E+0	 5.33178E+0	 00:03:41:88	
 2.64667E+1	 7.55825E+0	 4.44496E+0	 5.27099E+0	 00:03:42:88	
 2.64833E+1	 7.54036E+0	 4.42334E+0	 5.21461E+0	 00:03:43:88	
 2.65000E+1	 7.52077E+0	 4.40334E+0	 5.16203E+0	 00:03:44:88	
 2.65167E+1	 7.50278E+0	 4.38170E+0	 5.11143E+0	 00:03:45:88	
 2.65333E+1	 7.48319E+0	 4.36188E+0	 5.04246E+0	 00:03:46:88	
 2.65500E+1	 7.46509E+0	 4.34005E+0	 4.98128E+0	 00:03:47:88	
 2.65667E+1	 7.44444E+0	 4.32001E+0	 4.92774E+0	 00:03:48:88	
 2.65833E+1	 7.42512E+0	 4.29732E+0	 4.86419E+0	 00:03:49:88	
 2.66000E+1	 7.40260E+0	 4.27658E+0	 4.80542E+0	 00:03:50:88	
 2.66167E+1	 7.38204E+0	 4.25290E+0	 4.75255E+0	 00:03:51:88	
 2.66333E+1	 7.35818E+0	 4.23139E+0	 4.68751E+0	 00:03:52:88	
 2.66500E+1	 7.33643E+0	 4.20727E+0	 4.62252E+0	 00:03:53:88	
 2.66667E+1	 7.30944E+0	 4.18262E+0	 4.56630E+0	 00:03:54:88	
 2.66833E+1	 7.28543E+0	 4.15814E+0	 4.50309E+0	 00:03:55:88	
 2.67000E+1	 7.26140E+0	 4.13645E+0	 4.44522E+0	 00:03:56:88	
 2.67167E+1	 7.23891E+0	 4.11305E+0	 4.39186E+0	 00:03:57:88	
 2.67333E+1	 7.21417E+0	 4.09150E+0	 4.32730E+0	 00:03:58:88	
 2.67500E+1	 7.19067E+0	 4.06823E+0	 4.26864E+0	 00:03:59:88	
 2.67667E+1	 7.16467E+0	 4.04692E+0	 4.20955E+0	 00:04:00:88	
 2.67833E+1	 7.14106E+0	 4.02347E+0	 4.14491E+0	 00:04:01:88	
 2.68000E+1	 7.11443E+0	 4.00212E+0	 4.08625E+0	 00:04:02:88	
 2.68167E+1	 7.09089E+0	 3.97810E+0	 4.03210E+0	 00:04:03:88	
 2.68333E+1	 7.06116E+0	 3.95320E+0	 3.97845E+0	 00:04:04:88	
 2.68500E+1	 7.03410E+0	 3.92800E+0	 3.91485E+0	 00:04:05:88	
 2.68667E+1	 7.00576E+0	 3.90570E+0	 3.85680E+0	 00:04:06:88	
 2.68833E+1	 6.97968E+0	 3.88133E+0	 3.80432E+0	 00:04:07:88	
 2.69000E+1	 6.94971E+0	 3.85933E+0	 3.74180E+0	 00:04:08:88	
 2.69167E+1	 6.92348E+0	 3.83540E+0	 3.68431E+0	 00:04:09:88	
 2.69333E+1	 6.89152E+0	 3.81145E+0	 3.63311E+0	 00:04:10:88	
 2.69500E+1	 6.86285E+0	 3.78716E+0	 3.57130E+0	 00:04:11:88	
 2.69667E+1	 6.83341E+0	 3.76519E+0	 3.51487E+0	 00:04:12:88	
 2.69833E+1	 6.80624E+0	 3.74070E+0	 3.45785E+0	 00:04:13:88	
 2.70000E+1	 6.77525E+0	 3.71812E+0	 3.39617E+0	 00:04:14:88	
 2.70167E+1	 6.74703E+0	 3.69285E+0	 3.34090E+0	 00:04:15:88	
 2.70333E+1	 6.71482E+0	 3.67066E+0	 3.29016E+0	 00:04:16:88	
 2.70500E+1	 6.68645E+0	 3.64682E+0	 3.23207E+0	 00:04:17:88	
 2.70667E+1	 6.65217E+0	 3.62295E+0	 3.17822E+0	 00:04:18:88	
 2.70833E+1	 6.62151E+0	 3.59882E+0	 3.12905E+0	 00:04:19:88	
 2.71000E+1	 6.59020E+0	 3.57769E+0	 3.08042E+0	 00:04:20:88	
 2.71167E+1	 6.56147E+0	 3.55431E+0	 3.02265E+0	 00:04:21:88	
 2.71333E+1	 6.52891E+0	 3.53357E+0	 2.97014E+0	 00:04:22:88	
 2.71500E+1	 6.50061E+0	 3.51110E+0	 2.92319E+0	 00:04:23:88	
 2.71667E+1	 6.46581E+0	 3.48819E+0	 2.86685E+0	 00:04:24:88	
 2.71833E+1	 6.43404E+0	 3.46462E+0	 2.81634E+0	 00:04:25:88	
 2.72000E+1	 6.40155E+0	 3.44340E+0	 2.77152E+0	 00:04:26:88	
 2.72167E+1	 6.37102E+0	 3.42043E+0	 2.71305E+0	 00:04:27:88	
 2.72333E+1	 6.33814E+0	 3.39943E+0	 2.66097E+0	 00:04:28:88	
 2.72500E+1	 6.30803E+0	 3.37706E+0	 2.61603E+0	 00:04:29:88	
 2.72667E+1	 6.27564E+0	 3.35688E+0	 2.56409E+0	 00:04:30:88	
 2.72833E+1	 6.24616E+0	 3.33525E+0	 2.51684E+0	 00:04:31:88	
 2.73000E+1	 6.21370E+0	 3.31597E+0	 2.47407E+0	 00:04:32:88	
 2.73167E+1	 6.18431E+0	 3.29469E+0	 2.42308E+0	 00:04:33:88	
 2.73333E+1	 6.15151E+0	 3.27558E+0	 2.37216E+0	 00:04:34:88	
 2.73500E+1	 6.12230E+0	 3.25382E+0	 2.32794E+0	 00:04:35:88	
 2.73667E+1	 6.08937E+0	 3.23403E+0	 2.27955E+0	 00:04:36:88	
 2.73833E+1	 6.05990E+0	 3.21181E+0	 2.23422E+0	 00:04:37:88	
 2.74000E+1	 6.02363E+0	 3.18925E+0	 2.19281E+0	 00:04:38:88	
 2.74167E+1	 5.99138E+0	 3.16725E+0	 2.15226E+0	 00:04:39:88	
 2.74333E+1	 5.95897E+0	 3.14813E+0	 2.10354E+0	 00:04:40:88	
 2.74500E+1	 5.92891E+0	 3.12760E+0	 2.05869E+0	 00:04:41:88	
 2.74667E+1	 5.89600E+0	 3.10821E+0	 2.01942E+0	 00:04:42:88	
 2.74833E+1	 5.86550E+0	 3.08666E+0	 1.96714E+0	 00:04:43:88	
 2.75000E+1	 5.83170E+0	 3.06685E+0	 1.92165E+0	 00:04:44:88	
 2.75167E+1	 5.80078E+0	 3.04562E+0	 1.88230E+0	 00:04:45:88	
 2.75333E+1	 5.76621E+0	 3.02665E+0	 1.83618E+0	 00:04:46:88	
 2.75500E+1	 5.73477E+0	 3.00569E+0	 1.79380E+0	 00:04:47:88	
 2.75667E+1	 5.69958E+0	 2.98682E+0	 1.75624E+0	 00:04:48:88	
 2.75833E+1	 5.66817E+0	 2.96564E+0	 1.70695E+0	 00:04:49:88	
 2.76000E+1	 5.63243E+0	 2.94685E+0	 1.66306E+0	 00:04:50:88	
 2.76167E+1	 5.59996E+0	 2.92635E+0	 1.62440E+0	 00:04:51:88	
 2.76333E+1	 5.55908E+0	 2.90558E+0	 1.57924E+0	 00:04:52:88	
 2.76500E+1	 5.52218E+0	 2.88489E+0	 1.53757E+0	 00:04:53:88	
 2.76667E+1	 5.48426E+0	 2.86637E+0	 1.49954E+0	 00:04:54:88	
 2.76833E+1	 5.44940E+0	 2.84621E+0	 1.45477E+0	 00:04:55:88	
 2.77000E+1	 5.41058E+0	 2.82773E+0	 1.41321E+0	 00:04:56:88	
 2.77167E+1	 5.37513E+0	 2.80645E+0	 1.37576E+0	 00:04:57:88	
 2.77333E+1	 5.33447E+0	 2.78720E+0	 1.33883E+0	 00:04:58:88	
 2.77500E+1	 5.29246E+0	 2.76332E+0	 1.29296E+0	 00:04:59:88	
 2.77667E+1	 5.24966E+0	 2.74190E+0	 1.24722E+0	 00:05:00:88	
 2.77833E+1	 5.21110E+0	 2.71992E+0	 1.20691E+0	 00:05:01:88	
 2.78000E+1	 5.16847E+0	 2.69906E+0	 1.16219E+0	 00:05:02:88	
 2.78167E+1	 5.12845E+0	 2.67541E+0	 1.12123E+0	 00:05:03:88	
 2.78333E+1	 5.08291E+0	 2.65395E+0	 1.08294E+0	 00:05:04:88	
 2.78500E+1	 5.04044E+0	 2.62963E+0	 1.03825E+0	 00:05:05:88	
 2.78667E+1	 4.99223E+0	 2.60856E+0	 9.97119E-1	 00:05:06:88	
 2.78833E+1	 4.94255E+0	 2.58264E+0	 9.58853E-1	 00:05:07:88	
 2.79000E+1	 4.89204E+0	 2.55885E+0	 9.14048E-1	 00:05:08:88	
 2.79167E+1	 4.84657E+0	 2.53356E+0	 8.72970E-1	 00:05:09:88	
 2.79333E+1	 4.79581E+0	 2.51025E+0	 8.35771E-1	 00:05:10:88	
 2.79500E+1	 4.74866E+0	 2.48410E+0	 7.91834E-1	 00:05:11:88	
 2.79667E+1	 4.69377E+0	 2.46094E+0	 7.51092E-1	 00:05:12:88	
 2.79833E+1	 4.63636E+0	 2.43223E+0	 7.14882E-1	 00:05:13:88	
 2.80000E+1	 4.57804E+0	 2.40626E+0	 6.79112E-1	 00:05:14:88	
 2.80167E+1	 4.52535E+0	 2.37881E+0	 6.31262E-1	 00:05:15:88	
 2.80333E+1	 4.46692E+0	 2.35267E+0	 5.89759E-1	 00:05:16:88	
 2.80500E+1	 4.41246E+0	 2.32304E+0	 5.53804E-1	 00:05:17:88	
 2.80667E+1	 4.35131E+0	 2.29578E+0	 5.12035E-1	 00:05:18:88	
 2.80833E+1	 4.29571E+0	 2.26540E+0	 4.73860E-1	 00:05:19:88	
 2.81000E+1	 4.23228E+0	 2.23801E+0	 4.40101E-1	 00:05:20:88	
 2.81167E+1	 4.17503E+0	 2.20706E+0	 3.98415E-1	 00:05:21:88	
 2.81333E+1	 4.10925E+0	 2.17870E+0	 3.57088E-1	 00:05:22:88	
 2.81500E+1	 4.04939E+0	 2.14603E+0	 3.21322E-1	 00:05:23:88	
 2.81667E+1	 3.97460E+0	 2.11191E+0	 2.82263E-1	 00:05:24:88	
 2.81833E+1	 3.90684E+0	 2.07735E+0	 2.46823E-1	 00:05:25:88	
 2.82000E+1	 3.83796E+0	 2.04643E+0	 2.15028E-1	 00:05:26:88	
 2.82167E+1	 3.77346E+0	 2.01293E+0	 1.76985E-1	 00:05:27:88	
 2.82333E+1	 3.70323E+0	 1.98109E+0	 1.39317E-1	 00:05:28:88	
 2.82500E+1	 3.63792E+0	 1.94641E+0	 1.06693E-1	 00:05:29:88	
 2.82667E+1	 3.56698E+0	 1.91442E+0	 7.06167E-2	 00:05:30:88	
 2.82833E+1	 3.50079E+0	 1.87972E+0	 3.75929E-2	 00:05:31:88	
 2.83000E+1	 3.42827E+0	 1.84804E+0	 7.89019E-3	 00:05:32:88	
 2.83167E+1	 3.36187E+0	 1.81286E+0	-2.02215E-2	 00:05:33:88	
 2.83333E+1	 3.28887E+0	 1.78059E+0	-5.72413E-2	 00:05:34:88	
 2.83500E+1	 3.22336E+0	 1.74453E+0	-8.94272E-2	 00:05:35:88	
 2.83667E+1	 3.14960E+0	 1.71214E+0	-1.16895E-1	 00:05:36:88	
 2.83833E+1	 3.08415E+0	 1.67637E+0	-1.48442E-1	 00:05:37:88	
 2.84000E+1	 3.01085E+0	 1.64432E+0	-1.76910E-1	 00:05:38:88	
 2.84167E+1	 2.94643E+0	 1.60877E+0	-2.01959E-1	 00:05:39:88	
 2.84333E+1	 2.86747E+0	 1.57175E+0	-2.31482E-1	 00:05:40:88	
 2.84500E+1	 2.79770E+0	 1.53461E+0	-2.58081E-1	 00:05:41:88	
 2.84667E+1	 2.72805E+0	 1.50272E+0	-2.84331E-1	 00:05:42:88	
 2.84833E+1	 2.66470E+0	 1.46841E+0	-3.12666E-1	 00:05:43:88	
 2.85000E+1	 2.59524E+0	 1.43861E+0	-3.37193E-1	 00:05:44:88	
 2.85167E+1	 2.53326E+0	 1.40533E+0	-3.59221E-1	 00:05:45:88	
 2.85333E+1	 2.46588E+0	 1.37604E+0	-3.84484E-1	 00:05:46:88	
 2.85500E+1	 2.39757E+0	 1.33987E+0	-4.07013E-1	 00:05:47:88	
 2.85667E+1	 2.33057E+0	 1.30781E+0	-4.26653E-1	 00:05:48:88	
 2.85833E+1	 2.27256E+0	 1.27524E+0	-4.49186E-1	 00:05:49:88	
 2.86000E+1	 2.20949E+0	 1.24638E+0	-4.69496E-1	 00:05:50:88	
 2.86167E+1	 2.15409E+0	 1.21510E+0	-4.86946E-1	 00:05:51:88	
 2.86333E+1	 2.08686E+0	 1.18478E+0	-5.06121E-1	 00:05:52:88	
 2.86500E+1	 2.02795E+0	 1.15565E+0	-5.26349E-1	 00:05:53:88	
 2.86667E+1	 1.96876E+0	 1.13011E+0	-5.43326E-1	 00:05:54:88	
 2.86833E+1	 1.91544E+0	 1.10182E+0	-5.58382E-1	 00:05:55:88	
 2.87000E+1	 1.85835E+0	 1.07597E+0	-5.75192E-1	 00:05:56:88	
 2.87167E+1	 1.80909E+0	 1.04714E+0	-5.89975E-1	 00:05:57:88	
 2.87333E+1	 1.75056E+0	 1.02212E+0	-6.02963E-1	 00:05:58:88	
 2.87500E+1	 1.69879E+0	 9.91665E-1	-6.17122E-1	 00:05:59:88	
 2.87667E+1	 1.64754E+0	 9.65347E-1	-6.29241E-1	 00:06:00:88	
 2.87833E+1	 1.60125E+0	 9.39822E-1	-6.39377E-1	 00:06:01:88	
 2.88000E+1	 1.55194E+0	 9.17137E-1	-6.50403E-1	 00:06:02:88	
 2.88167E+1	 1.50888E+0	 8.92661E-1	-6.59859E-1	 00:06:03:88	
 2.88333E+1	 1.46261E+0	 8.71599E-1	-6.67629E-1	 00:06:04:88	
 2.88500E+1	 1.42224E+0	 8.48538E-1	-6.76056E-1	 00:06:05:88	
 2.88667E+1	 1.37519E+0	 8.25761E-1	-6.83495E-1	 00:06:06:88	
 2.88833E+1	 1.33460E+0	 8.03282E-1	-6.89250E-1	 00:06:07:88	
 2.89000E+1	 1.29475E+0	 7.83487E-1	-6.94295E-1	 00:06:08:88	
 2.89167E+1	 1.25926E+0	 7.62208E-1	-6.99747E-1	 00:06:09:88	
 2.89333E+1	 1.22141E+0	 7.43290E-1	-7.04333E-1	 00:06:10:88	
 2.89500E+1	 1.18781E+0	 7.23466E-1	-7.08161E-1	 00:06:11:88	
 2.89667E+1	 1.15168E+0	 7.06491E-1	-7.12289E-1	 00:06:12:88	
 2.89833E+1	 1.11991E+0	 6.88551E-1	-7.15826E-1	 00:06:13:88	
 2.90000E+1	 1.08512E+0	 6.72939E-1	-7.18921E-1	 00:06:14:88	
 2.90167E+1	 1.05532E+0	 6.55970E-1	-7.22624E-1	 00:06:15:88	
 2.90333E+1	 1.02381E+0	 6.41001E-1	-7.26115E-1	 00:06:16:88	
 2.90500E+1	 9.92877E-1	 6.23209E-1	-7.29672E-1	 00:06:17:88	
 2.90667E+1	 9.63308E-1	 6.07976E-1	-7.33624E-1	 00:06:18:88	
 2.90833E+1	 9.38095E-1	 5.93584E-1	-7.37229E-1	 00:06:19:88	
 2.91000E+1	 9.12119E-1	 5.80722E-1	-7.40701E-1	 00:06:20:88	
 2.91167E+1	 8.88861E-1	 5.67587E-1	-7.45134E-1	 00:06:21:88	
 2.91333E+1	 8.64733E-1	 5.56035E-1	-7.49564E-1	 00:06:22:88	
 2.91500E+1	 8.43379E-1	 5.44294E-1	-7.54501E-1	 00:06:23:88	
 2.91667E+1	 8.21031E-1	 5.33748E-1	-7.60438E-1	 00:06:24:88	
 2.91833E+1	 8.01574E-1	 5.22431E-1	-7.66277E-1	 00:06:25:88	
 2.92000E+1	 7.81211E-1	 5.12376E-1	-7.71899E-1	 00:06:26:88	
 2.92167E+1	 7.63304E-1	 5.01602E-1	-7.77560E-1	 00:06:27:88	
 2.92333E+1	 7.43589E-1	 4.92301E-1	-7.84701E-1	 00:06:28:88	
 2.92500E+1	 7.26241E-1	 4.81959E-1	-7.91335E-1	 00:06:29:88	
 2.92667E+1	 7.07738E-1	 4.72717E-1	-7.98141E-1	 00:06:30:88	
 2.92833E+1	 6.90035E-1	 4.61680E-1	-8.05492E-1	 00:06:31:88	
 2.93000E+1	 6.73742E-1	 4.52287E-1	-8.11956E-1	 00:06:32:88	
 2.93167E+1	 6.60052E-1	 4.43534E-1	-8.17924E-1	 00:06:33:88	
 2.93333E+1	 6.46041E-1	 4.35969E-1	-8.25256E-1	 00:06:34:88	
 2.93500E+1	 6.33388E-1	 4.28338E-1	-8.32200E-1	 00:06:35:88	
 2.93667E+1	 6.19912E-1	 4.21408E-1	-8.38531E-1	 00:06:36:88	
 2.93833E+1	 6.07949E-1	 4.14148E-1	-8.46107E-1	 00:06:37:88	
 2.94000E+1	 5.95728E-1	 4.07748E-1	-8.52861E-1	 00:06:38:88	
 2.94167E+1	 5.85234E-1	 4.00911E-1	-8.58607E-1	 00:06:39:88	
 2.94333E+1	 5.73571E-1	 3.94704E-1	-8.65254E-1	 00:06:40:88	
 2.94500E+1	 5.63647E-1	 3.87780E-1	-8.71721E-1	 00:06:41:88	
 2.94667E+1	 5.51845E-1	 3.80768E-1	-8.77287E-1	 00:06:42:88	
 2.94833E+1	 5.41753E-1	 3.74427E-1	-8.83212E-1	 00:06:43:88	
 2.95000E+1	 5.32070E-1	 3.69851E-1	-8.88609E-1	 00:06:44:88	
 2.95167E+1	 5.23603E-1	 3.65876E-1	-8.93342E-1	 00:06:45:88	
 2.95333E+1	 5.14756E-1	 3.62636E-1	-8.97807E-1	 00:06:46:88	
 2.95500E+1	 5.07532E-1	 3.58713E-1	-9.02762E-1	 00:06:47:88	
 2.95667E+1	 4.99433E-1	 3.53964E-1	-9.07090E-1	 00:06:48:88	
 2.95833E+1	 4.92711E-1	 3.48617E-1	-9.10836E-1	 00:06:49:88	
 2.96000E+1	 4.86566E-1	 3.43826E-1	-9.15098E-1	 00:06:50:88	
 2.96167E+1	 4.81311E-1	 3.38995E-1	-9.18738E-1	 00:06:51:88	
 2.96333E+1	 4.75650E-1	 3.35114E-1	-9.21671E-1	 00:06:52:88	
 2.96500E+1	 4.70656E-1	 3.31615E-1	-9.24827E-1	 00:06:53:88	
 2.96667E+1	 4.64762E-1	 3.28928E-1	-9.27399E-1	 00:06:54:88	
 2.96833E+1	 4.59756E-1	 3.26896E-1	-9.29612E-1	 00:06:55:88	
 2.97000E+1	 4.54872E-1	 3.25319E-1	-9.31734E-1	 00:06:56:88	
 2.97167E+1	 4.50565E-1	 3.23612E-1	-9.33484E-1	 00:06:57:88	
 2.97333E+1	 4.46090E-1	 3.21824E-1	-9.34975E-1	 00:06:58:88	
 2.97500E+1	 4.42293E-1	 3.19496E-1	-9.36528E-1	 00:06:59:88	
 2.97667E+1	 4.38382E-1	 3.17126E-1	-9.37878E-1	 00:07:00:88	
 2.97833E+1	 4.34926E-1	 3.14194E-1	-9.39177E-1	 00:07:01:88	
 2.98000E+1	 4.30957E-1	 3.11494E-1	-9.40696E-1	 00:07:02:88	
 2.98167E+1	 4.27309E-1	 3.08570E-1	-9.43201E-1	 00:07:03:88	
 2.98333E+1	 4.23233E-1	 3.06095E-1	-9.45557E-1	 00:07:04:88	
 2.98500E+1	 4.19191E-1	 3.03468E-1	-9.47643E-1	 00:07:05:88	
 2.98667E+1	 4.15262E-1	 3.00929E-1	-9.49984E-1	 00:07:06:88	
 2.98833E+1	 4.11839E-1	 2.98718E-1	-9.52190E-1	 00:07:07:88	
 2.99000E+1	 4.08122E-1	 2.97093E-1	-9.54316E-1	 00:07:08:88	
 2.99167E+1	 4.04563E-1	 2.95535E-1	-9.56860E-1	 00:07:09:88	
 2.99333E+1	 4.00640E-1	 2.93893E-1	-9.59095E-1	 00:07:10:88	
 2.99500E+1	 3.97082E-1	 2.91739E-1	-9.61305E-1	 00:07:11:88	
 2.99667E+1	 3.93306E-1	 2.89619E-1	-9.63919E-1	 00:07:12:88	
 2.99833E+1	 3.90050E-1	 2.87451E-1	-9.66483E-1	 00:07:13:88	
 3.00000E+1	 3.86760E-1	 2.85796E-1	-9.69076E-1	 00:07:14:88	
 3.00167E+1	 3.83937E-1	 2.84233E-1	-9.72372E-1	 00:07:15:88	
 3.00333E+1	 3.80828E-1	 2.82700E-1	-9.75372E-1	 00:07:16:88	
 3.00500E+1	 3.77850E-1	 2.80510E-1	-9.78288E-1	 00:07:17:88	
 3.00667E+1	 3.74204E-1	 2.78193E-1	-9.81325E-1	 00:07:18:88	
 3.00833E+1	 3.70894E-1	 2.75408E-1	-9.83996E-1	 00:07:19:88	
 3.01000E+1	 3.66901E-1	 2.72781E-1	-9.86442E-1	 00:07:20:88	
 3.01167E+1	 3.63468E-1	 2.70518E-1	-9.88802E-1	 00:07:21:88	
 3.01333E+1	 3.60281E-1	 2.68700E-1	-9.91614E-1	 00:07:22:88	
 3.01500E+1	 3.57702E-1	 2.66760E-1	-9.94127E-1	 00:07:23:88	
 3.01667E+1	 3.55475E-1	 2.64860E-1	-9.96717E-1	 00:07:24:88	
 3.01833E+1	 3.53786E-1	 2.62600E-1	-9.99566E-1	 00:07:25:88	
 3.02000E+1	 3.51946E-1	 2.60459E-1	-1.00209E+0	 00:07:26:88	
 3.02167E+1	 3.50081E-1	 2.58073E-1	-1.00443E+0	 00:07:27:88	
 3.02333E+1	 3.47308E-1	 2.55965E-1	-1.00709E+0	 00:07:28:88	
 3.02500E+1	 3.44473E-1	 2.54240E-1	-1.00949E+0	 00:07:29:88	
 3.02667E+1	 3.41440E-1	 2.52964E-1	-1.01163E+0	 00:07:30:88	
 3.02833E+1	 3.38568E-1	 2.51642E-1	-1.01428E+0	 00:07:31:88	
 3.03000E+1	 3.35451E-1	 2.50390E-1	-1.01667E+0	 00:07:32:88	
 3.03167E+1	 3.32754E-1	 2.48971E-1	-1.01866E+0	 00:07:33:88	
 3.03333E+1	 3.30015E-1	 2.47665E-1	-1.02093E+0	 00:07:34:88	
 3.03500E+1	 3.27626E-1	 2.45906E-1	-1.02272E+0	 00:07:35:88	
 3.03667E+1	 3.25538E-1	 2.44178E-1	-1.02405E+0	 00:07:36:88	
 3.03833E+1	 3.23762E-1	 2.42331E-1	-1.02536E+0	 00:07:37:88	
 3.04000E+1	 3.21711E-1	 2.40676E-1	-1.02645E+0	 00:07:38:88	
 3.04167E+1	 3.19867E-1	 2.38975E-1	-1.02727E+0	 00:07:39:88	
 3.04333E+1	 3.18204E-1	 2.37635E-1	-1.02779E+0	 00:07:40:88	
 3.04500E+1	 3.16995E-1	 2.36118E-1	-1.02787E+0	 00:07:41:88	
 3.04667E+1	 3.15951E-1	 2.34793E-1	-1.02749E+0	 00:07:42:88	
 3.04833E+1	 3.14726E-1	 2.33471E-1	-1.02675E+0	 00:07:43:88	
 3.05000E+1	 3.12933E-1	 2.32311E-1	-1.02542E+0	 00:07:44:88	
 3.05167E+1	 3.11189E-1	 2.31214E-1	-1.02367E+0	 00:07:45:88	
 3.05333E+1	 3.09382E-1	 2.30413E-1	-1.02137E+0	 00:07:46:88	
 3.05500E+1	 3.07901E-1	 2.29891E-1	-1.01718E+0	 00:07:47:88	
 3.05667E+1	 3.06055E-1	 2.29588E-1	-1.01113E+0	 00:07:48:88	
 3.05833E+1	 3.04273E-1	 2.29278E-1	-1.00346E+0	 00:07:49:88	
 3.06000E+1	 3.02209E-1	 2.28688E-1	-9.91521E-1	 00:07:50:88	
 3.06167E+1	 3.00221E-1	 2.27422E-1	-9.76310E-1	 00:07:51:88	
 3.06333E+1	 2.98197E-1	 2.25803E-1	-9.56924E-1	 00:07:52:88	
 3.06500E+1	 2.96625E-1	 2.23711E-1	-9.26421E-1	 00:07:53:88	
 3.06667E+1	 2.95149E-1	 2.21974E-1	-8.88879E-1	 00:07:54:88	
 3.06833E+1	 2.93750E-1	 2.20711E-1	-8.42821E-1	 00:07:55:88	
 3.07000E+1	 2.91891E-1	 2.20150E-1	-7.85858E-1	 00:07:56:88	
 3.07167E+1	 2.90148E-1	 2.20045E-1	-6.79468E-1	 00:07:57:88	
 3.07333E+1	 2.88257E-1	 2.19875E-1	-5.60672E-1	 00:07:58:88	
 3.07500E+1	 2.86847E-1	 2.19464E-1	-4.23481E-1	 00:07:59:88	
 3.07667E+1	 2.85466E-1	 2.18903E-1	-2.13205E-1	 00:08:00:88	
 3.07833E+1	 2.83930E-1	 2.17963E-1	 2.79609E-2	 00:08:01:88	
 3.08000E+1	 2.82085E-1	 2.16623E-1	 3.52636E-1	 00:08:02:88	
 3.08167E+1	 2.80446E-1	 2.14676E-1	 8.04274E-1	 00:08:03:88	
 3.08333E+1	 2.78966E-1	 2.12818E-1	 1.29565E+0	 00:08:04:88	
 3.08500E+1	 2.77677E-1	 2.11138E-1	 1.85237E+0	 00:08:05:88	
 3.08667E+1	 2.75949E-1	 2.10000E-1	 2.65100E+0	 00:08:06:88	
 3.08833E+1	 2.73864E-1	 2.08962E-1	 3.53036E+0	 00:08:07:88	
 3.09000E+1	 2.70899E-1	 2.07833E-1	 4.47901E+0	 00:08:08:88	
 3.09167E+1	 2.67962E-1	 2.06243E-1	 5.82935E+0	 00:08:09:88	
 3.09333E+1	 2.64477E-1	 2.04610E-1	 7.42198E+0	 00:08:10:88	
 3.09500E+1	 2.61346E-1	 2.02439E-1	 9.04006E+0	 00:08:11:88	
 3.09667E+1	 2.57983E-1	 2.00149E-1	 1.10977E+1	 00:08:12:88	
 3.09833E+1	 2.55064E-1	 1.96945E-1	 1.32777E+1	 00:08:13:88	
 3.10000E+1	 2.51411E-1	 1.92956E-1	 1.55375E+1	 00:08:14:88	
 3.10167E+1	 2.47713E-1	 1.88378E-1	 1.80111E+1	 00:08:15:88	
 3.10333E+1	 2.43117E-1	 1.84024E-1	 2.13790E+1	 00:08:16:88	
 3.10500E+1	 2.38384E-1	 1.79158E-1	 2.47024E+1	 00:08:17:88	
 3.10667E+1	 2.32845E-1	 1.74610E-1	 2.79712E+1	 00:08:18:88	
 3.10833E+1	 2.27943E-1	 1.69176E-1	 3.27056E+1	 00:08:19:88	
 3.11000E+1	 2.22811E-1	 1.63917E-1	 3.72104E+1	 00:08:20:88	
 3.11167E+1	 2.17758E-1	 1.56530E-1	 4.14578E+1	 00:08:21:88	
 3.11333E+1	 2.12747E-1	 1.49579E-1	 4.65952E+1	 00:08:22:88	
 3.11500E+1	 2.08305E-1	 1.42129E-1	 5.15543E+1	 00:08:23:88	
 3.11667E+1	 2.03461E-1	 1.35477E-1	 5.63834E+1	 00:08:24:88	
 3.11833E+1	 1.99311E-1	 1.28181E-1	 6.21798E+1	 00:08:25:88	
 3.12000E+1	 1.95062E-1	 1.21924E-1	 6.75617E+1	 00:08:26:88	
 3.12167E+1	 1.91138E-1	 1.14570E-1	 7.25685E+1	 00:08:27:88	
 3.12333E+1	 1.87829E-1	 1.08210E-1	 7.84353E+1	 00:08:28:88	
 3.12500E+1	 1.85587E-1	 1.01917E-1	 8.37299E+1	 00:08:29:88	
 3.12667E+1	 1.84193E-1	 9.61854E-2	 8.83007E+1	 00:08:30:88	
 3.12833E+1	 1.83934E-1	 9.01834E-2	 9.33727E+1	 00:08:31:88	
 3.13000E+1	 1.84879E-1	 8.53500E-2	 9.76043E+1	 00:08:32:88	
 3.13167E+1	 1.86450E-1	 8.10149E-2	 1.00848E+2	 00:08:33:88	
 3.13333E+1	 1.89188E-1	 7.81910E-2	 1.03752E+2	 00:08:34:88	
 3.13500E+1	 1.92961E-1	 7.66734E-2	 1.05963E+2	 00:08:35:88	
 3.13667E+1	 1.97836E-1	 7.66106E-2	 1.06937E+2	 00:08:36:88	
 3.13833E+1	 2.03083E-1	 7.81150E-2	 1.06841E+2	 00:08:37:88	
 3.14000E+1	 2.10083E-1	 8.06239E-2	 1.05546E+2	 00:08:38:88	
 3.14167E+1	 2.17686E-1	 8.49701E-2	 1.03373E+2	 00:08:39:88	
 3.14333E+1	 2.28271E-1	 8.99889E-2	 1.00445E+2	 00:08:40:88	
 3.14500E+1	 2.39256E-1	 9.71907E-2	 9.59595E+1	 00:08:41:88	
 3.14667E+1	 2.53496E-1	 1.04864E-1	 9.11600E+1	 00:08:42:88	
 3.14833E+1	 2.67096E-1	 1.15315E-1	 8.54826E+1	 00:08:43:88	
 3.15000E+1	 2.84791E-1	 1.28010E-1	 7.86867E+1	 00:08:44:88	
 3.15167E+1	 3.01084E-1	 1.42723E-1	 7.23836E+1	 00:08:45:88	
 3.15333E+1	 3.17489E-1	 1.56828E-1	 6.65345E+1	 00:08:46:88	
 3.15500E+1	 3.32513E-1	 1.72760E-1	 5.97977E+1	 00:08:47:88	
 3.15667E+1	 3.48089E-1	 1.87673E-1	 5.37183E+1	 00:08:48:88	
 3.15833E+1	 3.61515E-1	 2.03120E-1	 4.79366E+1	 00:08:49:88	
 3.16000E+1	 3.74586E-1	 2.16019E-1	 4.26809E+1	 00:08:50:88	
 3.16167E+1	 3.85027E-1	 2.28355E-1	 3.72981E+1	 00:08:51:88	
 3.16333E+1	 3.93829E-1	 2.38111E-1	 3.27781E+1	 00:08:52:88	
 3.16500E+1	 3.99327E-1	 2.47430E-1	 2.90856E+1	 00:08:53:88	
 3.16667E+1	 4.02276E-1	 2.54775E-1	 2.51130E+1	 00:08:54:88	
 3.16833E+1	 4.02797E-1	 2.61330E-1	 2.18867E+1	 00:08:55:88	
 3.17000E+1	 4.00756E-1	 2.65585E-1	 1.90263E+1	 00:08:56:88	
 3.17167E+1	 3.97199E-1	 2.67874E-1	 1.63168E+1	 00:08:57:88	
 3.17333E+1	 3.91084E-1	 2.68496E-1	 1.42638E+1	 00:08:58:88	
 3.17500E+1	 3.83738E-1	 2.67756E-1	 1.26514E+1	 00:08:59:88	
 3.17667E+1	 3.75905E-1	 2.66532E-1	 1.09781E+1	 00:09:00:88	
 3.17833E+1	 3.68957E-1	 2.64581E-1	 9.54734E+0	 00:09:01:88	
 3.18000E+1	 3.61496E-1	 2.61973E-1	 8.48079E+0	 00:09:02:88	
 3.18167E+1	 3.54463E-1	 2.58203E-1	 7.47350E+0	 00:09:03:88	
 3.18333E+1	 3.46417E-1	 2.54278E-1	 6.66499E+0	 00:09:04:88	
 3.18500E+1	 3.39097E-1	 2.49831E-1	 6.02488E+0	 00:09:05:88	
 3.18667E+1	 3.31082E-1	 2.46224E-1	 5.38954E+0	 00:09:06:88	
 3.18833E+1	 3.23320E-1	 2.42628E-1	 4.88083E+0	 00:09:07:88	
 3.19000E+1	 3.15883E-1	 2.39992E-1	 4.47856E+0	 00:09:08:88	
 3.19167E+1	 3.09632E-1	 2.37702E-1	 4.12971E+0	 00:09:09:88	
 3.19333E+1	 3.03605E-1	 2.35519E-1	 3.75688E+0	 00:09:10:88	
 3.19500E+1	 2.99032E-1	 2.32884E-1	 3.45377E+0	 00:09:11:88	
 3.19667E+1	 2.95095E-1	 2.30433E-1	 3.21393E+0	 00:09:12:88	
 3.19833E+1	 2.92151E-1	 2.27813E-1	 2.94721E+0	 00:09:13:88	
 3.20000E+1	 2.88714E-1	 2.25259E-1	 2.72683E+0	 00:09:14:88	
 3.20167E+1	 2.85391E-1	 2.22758E-1	 2.52251E+0	 00:09:15:88	
 3.20333E+1	 2.81529E-1	 2.20519E-1	 2.31547E+0	 00:09:16:88	
 3.20500E+1	 2.77803E-1	 2.18109E-1	 2.14485E+0	 00:09:17:88	
 3.20667E+1	 2.73629E-1	 2.15956E-1	 1.99715E+0	 00:09:18:88	
 3.20833E+1	 2.70063E-1	 2.13437E-1	 1.83547E+0	 00:09:19:88	
 3.21000E+1	 2.66437E-1	 2.11316E-1	 1.69378E+0	 00:09:20:88	
 3.21167E+1	 2.63002E-1	 2.09464E-1	 1.56947E+0	 00:09:21:88	
 3.21333E+1	 2.59727E-1	 2.08500E-1	 1.43170E+0	 00:09:22:88	
 3.21500E+1	 2.56984E-1	 2.07974E-1	 1.30964E+0	 00:09:23:88	
 3.21667E+1	 2.54032E-1	 2.07255E-1	 1.20243E+0	 00:09:24:88	
 3.21833E+1	 2.51367E-1	 2.05592E-1	 1.08166E+0	 00:09:25:88	
 3.22000E+1	 2.49136E-1	 2.03793E-1	 9.73939E-1	 00:09:26:88	
 3.22167E+1	 2.47474E-1	 2.01922E-1	 8.80045E-1	 00:09:27:88	
 3.22333E+1	 2.45860E-1	 2.00280E-1	 7.91239E-1	 00:09:28:88	
 3.22500E+1	 2.44295E-1	 1.98563E-1	 6.87405E-1	 00:09:29:88	
 3.22667E+1	 2.42451E-1	 1.96953E-1	 5.89189E-1	 00:09:30:88	
 3.22833E+1	 2.40656E-1	 1.95205E-1	 5.06845E-1	 00:09:31:88	
 3.23000E+1	 2.38585E-1	 1.93624E-1	 4.18943E-1	 00:09:32:88	
 3.23167E+1	 2.36615E-1	 1.92044E-1	 3.41798E-1	 00:09:33:88	
 3.23333E+1	 2.34472E-1	 1.90934E-1	 2.75265E-1	 00:09:34:88	
 3.23500E+1	 2.32847E-1	 1.90318E-1	 1.96997E-1	 00:09:35:88	
 3.23667E+1	 2.31541E-1	 1.89990E-1	 1.22329E-1	 00:09:36:88	
 3.23833E+1	 2.30393E-1	 1.89391E-1	 5.95710E-2	 00:09:37:88	
 3.24000E+1	 2.28776E-1	 1.88335E-1	-6.00901E-3	 00:09:38:88	
 3.24167E+1	 2.27029E-1	 1.86564E-1	-6.40983E-2	 00:09:39:88	
 3.24333E+1	 2.24910E-1	 1.84687E-1	-1.15187E-1	 00:09:40:88	
 3.24500E+1	 2.23547E-1	 1.83032E-1	-1.70821E-1	 00:09:41:88	
 3.24667E+1	 2.22960E-1	 1.81943E-1	-2.19940E-1	 00:09:42:88	
 3.24833E+1	 2.22691E-1	 1.81298E-1	-2.62509E-1	 00:09:43:88	
 3.25000E+1	 2.22227E-1	 1.81055E-1	-3.02656E-1	 00:09:44:88	
 3.25167E+1	 2.21378E-1	 1.80785E-1	-3.47691E-1	 00:09:45:88	
 3.25333E+1	 2.20091E-1	 1.80105E-1	-3.86522E-1	 00:09:46:88	
 3.25500E+1	 2.18998E-1	 1.78768E-1	-4.19170E-1	 00:09:47:88	
 3.25667E+1	 2.18197E-1	 1.77485E-1	-4.56445E-1	 00:09:48:88	
 3.25833E+1	 2.17745E-1	 1.76539E-1	-4.88404E-1	 00:09:49:88	
 3.26000E+1	 2.17364E-1	 1.76175E-1	-5.14921E-1	 00:09:50:88	
 3.26167E+1	 2.16951E-1	 1.76114E-1	-5.47758E-1	 00:09:51:88	
 3.26333E+1	 2.16272E-1	 1.75947E-1	-5.75341E-1	 00:09:52:88	
 3.26500E+1	 2.15403E-1	 1.75366E-1	-5.97838E-1	 00:09:53:88	
 3.26667E+1	 2.13637E-1	 1.74702E-1	-6.21961E-1	 00:09:54:88	
 3.26833E+1	 2.11662E-1	 1.74492E-1	-6.42859E-1	 00:09:55:88	
 3.27000E+1	 2.09692E-1	 1.74899E-1	-6.60717E-1	 00:09:56:88	
 3.27167E+1	 2.08389E-1	 1.75703E-1	-6.80018E-1	 00:09:57:88	
 3.27333E+1	 2.07623E-1	 1.76170E-1	-6.96745E-1	 00:09:58:88	
 3.27500E+1	 2.07147E-1	 1.75921E-1	-7.11181E-1	 00:09:59:88	
 3.27667E+1	 2.06553E-1	 1.75189E-1	-7.26791E-1	 00:10:00:88	
 3.27833E+1	 2.06080E-1	 1.74556E-1	-7.40199E-1	 00:10:01:88	
 3.28000E+1	 2.05950E-1	 1.74357E-1	-7.51709E-1	 00:10:02:88	
 3.28167E+1	 2.06160E-1	 1.74254E-1	-7.62426E-1	 00:10:03:88	
 3.28333E+1	 2.06511E-1	 1.73789E-1	-7.74597E-1	 00:10:04:88	
 3.28500E+1	 2.06642E-1	 1.72770E-1	-7.84880E-1	 00:10:05:88	
 3.28667E+1	 2.06419E-1	 1.71683E-1	-7.93263E-1	 00:10:06:88	
 3.28833E+1	 2.06058E-1	 1.70803E-1	-8.02680E-1	 00:10:07:88	
 3.29000E+1	 2.05629E-1	 1.70457E-1	-8.11407E-1	 00:10:08:88	
 3.29167E+1	 2.05161E-1	 1.70472E-1	-8.18730E-1	 00:10:09:88	
 3.29333E+1	 2.04354E-1	 1.70556E-1	-8.26638E-1	 00:10:10:88	
 3.29500E+1	 2.03376E-1	 1.70527E-1	-8.33791E-1	 00:10:11:88	
 3.29667E+1	 2.02135E-1	 1.70415E-1	-8.40141E-1	 00:10:12:88	
 3.29833E+1	 2.01210E-1	 1.70250E-1	-8.47144E-1	 00:10:13:88	
 3.30000E+1	 2.00597E-1	 1.70040E-1	-8.53243E-1	 00:10:14:88	
 3.30167E+1	 2.00303E-1	 1.69572E-1	-8.58548E-1	 00:10:15:88	
 3.30333E+1	 2.00166E-1	 1.68667E-1	-8.64441E-1	 00:10:16:88	
 3.30500E+1	 2.00084E-1	 1.67385E-1	-8.69611E-1	 00:10:17:88	
 3.30667E+1	 1.99966E-1	 1.66337E-1	-8.74061E-1	 00:10:18:88	
 3.30833E+1	 1.99765E-1	 1.65731E-1	-8.78976E-1	 00:10:19:88	
 3.31000E+1	 1.99447E-1	 1.65662E-1	-8.83291E-1	 00:10:20:88	
 3.31167E+1	 1.99047E-1	 1.65915E-1	-8.86985E-1	 00:10:21:88	
 3.31333E+1	 1.98529E-1	 1.65921E-1	-8.90434E-1	 00:10:22:88	
 3.31500E+1	 1.98045E-1	 1.65274E-1	-8.94899E-1	 00:10:23:88	
 3.31667E+1	 1.97751E-1	 1.64174E-1	-8.98606E-1	 00:10:24:88	
 3.31833E+1	 1.97847E-1	 1.62809E-1	-9.01647E-1	 00:10:25:88	
 3.32000E+1	 1.98445E-1	 1.61931E-1	-9.05154E-1	 00:10:26:88	
 3.32167E+1	 1.99079E-1	 1.61875E-1	-9.08375E-1	 00:10:27:88	
 3.32333E+1	 1.99524E-1	 1.62474E-1	-9.11283E-1	 00:10:28:88	
 3.32500E+1	 1.99500E-1	 1.63442E-1	-9.14570E-1	 00:10:29:88	
 3.32667E+1	 1.98940E-1	 1.64020E-1	-9.17410E-1	 00:10:30:88	
 3.32833E+1	 1.98248E-1	 1.63957E-1	-9.19754E-1	 00:10:31:88	
 3.33000E+1	 1.97420E-1	 1.63479E-1	-9.22350E-1	 00:10:32:88	
 3.33167E+1	 1.96586E-1	 1.62608E-1	-9.24611E-1	 00:10:33:88	
 3.33333E+1	 1.95685E-1	 1.61840E-1	-9.26548E-1	 00:10:34:88	
 3.33500E+1	 1.94798E-1	 1.61180E-1	-9.29053E-1	 00:10:35:88	
 3.33667E+1	 1.93918E-1	 1.60808E-1	-9.31361E-1	 00:10:36:88	
 3.33833E+1	 1.93348E-1	 1.60721E-1	-9.33333E-1	 00:10:37:88	
 3.34000E+1	 1.93109E-1	 1.60715E-1	-9.35174E-1	 00:10:38:88	
 3.34167E+1	 1.93034E-1	 1.60504E-1	-9.37130E-1	 00:10:39:88	
 3.34333E+1	 1.92823E-1	 1.60098E-1	-9.38767E-1	 00:10:40:88	
 3.34500E+1	 1.92454E-1	 1.59638E-1	-9.40205E-1	 00:10:41:88	
 3.34667E+1	 1.91975E-1	 1.59524E-1	-9.41916E-1	 00:10:42:88	
 3.34833E+1	 1.91691E-1	 1.59883E-1	-9.43516E-1	 00:10:43:88	
 3.35000E+1	 1.91662E-1	 1.60423E-1	-9.45024E-1	 00:10:44:88	
 3.35167E+1	 1.91571E-1	 1.61032E-1	-9.46862E-1	 00:10:45:88	
 3.35333E+1	 1.91044E-1	 1.61404E-1	-9.48527E-1	 00:10:46:88	
 3.35500E+1	 1.89974E-1	 1.61467E-1	-9.49903E-1	 00:10:47:88	
 3.35667E+1	 1.88529E-1	 1.61203E-1	-9.51408E-1	 00:10:48:88	
 3.35833E+1	 1.87301E-1	 1.60557E-1	-9.52734E-1	 00:10:49:88	
 3.36000E+1	 1.86338E-1	 1.59798E-1	-9.53910E-1	 00:10:50:88	
 3.36167E+1	 1.85858E-1	 1.59048E-1	-9.55376E-1	 00:10:51:88	
 3.36333E+1	 1.85773E-1	 1.58595E-1	-9.56551E-1	 00:10:52:88	
 3.36500E+1	 1.85907E-1	 1.58410E-1	-9.57378E-1	 00:10:53:88	
 3.36667E+1	 1.86148E-1	 1.58406E-1	-9.58090E-1	 00:10:54:88	
 3.36833E+1	 1.86315E-1	 1.58587E-1	-9.58521E-1	 00:10:55:88	
 3.37000E+1	 1.86415E-1	 1.58860E-1	-9.58648E-1	 00:10:56:88	
 3.37167E+1	 1.86430E-1	 1.59362E-1	-9.58525E-1	 00:10:57:88	
 3.37333E+1	 1.86333E-1	 1.59920E-1	-9.58174E-1	 00:10:58:88	
 3.37500E+1	 1.86157E-1	 1.60481E-1	-9.57823E-1	 00:10:59:88	
 3.37667E+1	 1.85899E-1	 1.60744E-1	-9.57546E-1	 00:11:00:88	
 3.37833E+1	 1.85774E-1	 1.60571E-1	-9.57144E-1	 00:11:01:88	
 3.38000E+1	 1.85844E-1	 1.60276E-1	-9.56528E-1	 00:11:02:88	
 3.38167E+1	 1.85971E-1	 1.60085E-1	-9.55639E-1	 00:11:03:88	
 3.38333E+1	 1.86062E-1	 1.60020E-1	-9.54226E-1	 00:11:04:88	
 3.38500E+1	 1.86081E-1	 1.59844E-1	-9.52744E-1	 00:11:05:88	
 3.38667E+1	 1.86001E-1	 1.59284E-1	-9.51210E-1	 00:11:06:88	
 3.38833E+1	 1.85730E-1	 1.58263E-1	-9.48739E-1	 00:11:07:88	
 3.39000E+1	 1.85083E-1	 1.57470E-1	-9.46119E-1	 00:11:08:88	
 3.39167E+1	 1.84322E-1	 1.57217E-1	-9.43591E-1	 00:11:09:88	
 3.39333E+1	 1.83543E-1	 1.57448E-1	-9.40703E-1	 00:11:10:88	
 3.39500E+1	 1.83147E-1	 1.57998E-1	-9.38136E-1	 00:11:11:88	
 3.39667E+1	 1.82939E-1	 1.58361E-1	-9.35936E-1	 00:11:12:88	
 3.39833E+1	 1.82651E-1	 1.58389E-1	-9.33503E-1	 00:11:13:88	
 3.40000E+1	 1.82062E-1	 1.58109E-1	-9.31331E-1	 00:11:14:88	
 3.40167E+1	 1.81609E-1	 1.57391E-1	-9.29447E-1	 00:11:15:88	
 3.40333E+1	 1.81685E-1	 1.56614E-1	-9.27696E-1	 00:11:16:88	
 3.40500E+1	 1.82166E-1	 1.55746E-1	-9.25706E-1	 00:11:17:88	
 3.40667E+1	 1.82756E-1	 1.55255E-1	-9.24077E-1	 00:11:18:88	
 3.40833E+1	 1.83085E-1	 1.55152E-1	-9.23062E-1	 00:11:19:88	
 3.41000E+1	 1.83211E-1	 1.55333E-1	-9.22444E-1	 00:11:20:88	
 3.41167E+1	 1.83302E-1	 1.55862E-1	-9.22282E-1	 00:11:21:88	
 3.41333E+1	 1.83432E-1	 1.56617E-1	-9.22499E-1	 00:11:22:88	
 3.41500E+1	 1.83458E-1	 1.57601E-1	-9.23084E-1	 00:11:23:88	
 3.41667E+1	 1.83185E-1	 1.58360E-1	-9.23888E-1	 00:11:24:88	
 3.41833E+1	 1.82741E-1	 1.58795E-1	-9.24932E-1	 00:11:25:88	
 3.42000E+1	 1.82144E-1	 1.58878E-1	-9.26627E-1	 00:11:26:88	
 3.42167E+1	 1.81673E-1	 1.58701E-1	-9.28613E-1	 00:11:27:88	
 3.42333E+1	 1.81392E-1	 1.58514E-1	-9.30827E-1	 00:11:28:88	
 3.42500E+1	 1.81339E-1	 1.58381E-1	-9.33837E-1	 00:11:29:88	
 3.42667E+1	 1.81448E-1	 1.58248E-1	-9.36901E-1	 00:11:30:88	
 3.42833E+1	 1.81420E-1	 1.57991E-1	-9.39842E-1	 00:11:31:88	
 3.43000E+1	 1.80708E-1	 1.57518E-1	-9.42863E-1	 00:11:32:88	
 3.43167E+1	 1.79540E-1	 1.56845E-1	-9.46694E-1	 00:11:33:88	
 3.43333E+1	 1.77951E-1	 1.56256E-1	-9.50629E-1	 00:11:34:88	
 3.43500E+1	 1.76619E-1	 1.55723E-1	-9.54302E-1	 00:11:35:88	
 3.43667E+1	 1.75777E-1	 1.55332E-1	-9.58677E-1	 00:11:36:88	
 3.43833E+1	 1.75706E-1	 1.54919E-1	-9.62876E-1	 00:11:37:88	
 3.44000E+1	 1.76485E-1	 1.54520E-1	-9.66878E-1	 00:11:38:88	
 3.44167E+1	 1.77469E-1	 1.54098E-1	-9.71538E-1	 00:11:39:88	
 3.44333E+1	 1.78429E-1	 1.53775E-1	-9.75809E-1	 00:11:40:88	
 3.44500E+1	 1.78842E-1	 1.53598E-1	-9.79632E-1	 00:11:41:88	
 3.44667E+1	 1.78687E-1	 1.53586E-1	-9.83852E-1	 00:11:42:88	
 3.44833E+1	 1.78352E-1	 1.53590E-1	-9.87341E-1	 00:11:43:88	
 3.45000E+1	 1.78155E-1	 1.53555E-1	-9.90019E-1	 00:11:44:88	
 3.45167E+1	 1.78171E-1	 1.53579E-1	-9.92748E-1	 00:11:45:88	
 3.45333E+1	 1.78140E-1	 1.53798E-1	-9.95086E-1	 00:11:46:88	
 3.45500E+1	 1.77741E-1	 1.54254E-1	-9.97173E-1	 00:11:47:88	
 3.45667E+1	 1.76818E-1	 1.54616E-1	-9.99983E-1	 00:11:48:88	
 3.45833E+1	 1.75806E-1	 1.54685E-1	-1.00253E+0	 00:11:49:88	
 3.46000E+1	 1.74834E-1	 1.54451E-1	-1.00461E+0	 00:11:50:88	
 3.46167E+1	 1.74214E-1	 1.53902E-1	-1.00657E+0	 00:11:51:88	
 3.46333E+1	 1.73831E-1	 1.53253E-1	-1.00881E+0	 00:11:52:88	
 3.46500E+1	 1.73618E-1	 1.52525E-1	-1.01089E+0	 00:11:53:88	
 3.46667E+1	 1.73388E-1	 1.52160E-1	-1.01278E+0	 00:11:54:88	
 3.46833E+1	 1.73240E-1	 1.52415E-1	-1.01485E+0	 00:11:55:88	
 3.47000E+1	 1.73228E-1	 1.53059E-1	-1.01654E+0	 00:11:56:88	
 3.47167E+1	 1.73327E-1	 1.53783E-1	-1.01785E+0	 00:11:57:88	
 3.47333E+1	 1.73504E-1	 1.53913E-1	-1.01922E+0	 00:11:58:88	
 3.47500E+1	 1.73528E-1	 1.53027E-1	-1.02039E+0	 00:11:59:88	
 3.47667E+1	 1.73299E-1	 1.52026E-1	-1.02145E+0	 00:12:00:88	
 3.47833E+1	 1.72861E-1	 1.51348E-1	-1.02293E+0	 00:12:01:88	
 3.48000E+1	 1.72260E-1	 1.51024E-1	-1.02429E+0	 00:12:02:88	
 3.48167E+1	 1.71899E-1	 1.50756E-1	-1.02546E+0	 00:12:03:88	
 3.48333E+1	 1.71893E-1	 1.50508E-1	-1.02673E+0	 00:12:04:88	
 3.48500E+1	 1.72106E-1	 1.50584E-1	-1.02784E+0	 00:12:05:88	
 3.48667E+1	 1.72196E-1	 1.51202E-1	-1.02882E+0	 00:12:06:88	
 3.48833E+1	 1.71769E-1	 1.52523E-1	-1.02974E+0	 00:12:07:88	
 3.49000E+1	 1.70726E-1	 1.53702E-1	-1.03084E+0	 00:12:08:88	
 3.49167E+1	 1.69823E-1	 1.54406E-1	-1.03182E+0	 00:12:09:88	
 3.49333E+1	 1.69344E-1	 1.54417E-1	-1.03270E+0	 00:12:10:88	
 3.49500E+1	 1.69283E-1	 1.53719E-1	-1.03370E+0	 00:12:11:88	
 3.49667E+1	 1.69407E-1	 1.52800E-1	-1.03455E+0	 00:12:12:88	
 3.49833E+1	 1.69493E-1	 1.51535E-1	-1.03518E+0	 00:12:13:88	
 3.50000E+1	 1.69637E-1	 1.50569E-1	-1.03581E+0	 00:12:14:88	
 3.50167E+1	 1.69733E-1	 1.49990E-1	-1.03643E+0	 00:12:15:88	
 3.50333E+1	 1.69433E-1	 1.49834E-1	-1.03712E+0	 00:12:16:88	
 3.50500E+1	 1.68609E-1	 1.49960E-1	-1.03815E+0	 00:12:17:88	
 3.50667E+1	 1.67249E-1	 1.50104E-1	-1.03921E+0	 00:12:18:88	
 3.50833E+1	 1.66172E-1	 1.50156E-1	-1.03998E+0	 00:12:19:88	
 3.51000E+1	 1.65612E-1	 1.50216E-1	-1.04056E+0	 00:12:20:88	
 3.51167E+1	 1.65558E-1	 1.50367E-1	-1.04092E+0	 00:12:21:88	
 3.51333E+1	 1.65826E-1	 1.50561E-1	-1.04120E+0	 00:12:22:88	
 3.51500E+1	 1.66085E-1	 1.50801E-1	-1.04173E+0	 00:12:23:88	
 3.51667E+1	 1.66236E-1	 1.50944E-1	-1.04236E+0	 00:12:24:88	
 3.51833E+1	 1.66141E-1	 1.50893E-1	-1.04298E+0	 00:12:25:88	
 3.52000E+1	 1.65563E-1	 1.50442E-1	-1.04357E+0	 00:12:26:88	
 3.52167E+1	 1.64891E-1	 1.49523E-1	-1.04420E+0	 00:12:27:88	
 3.52333E+1	 1.64276E-1	 1.48512E-1	-1.04473E+0	 00:12:28:88	
 3.52500E+1	 1.63971E-1	 1.47561E-1	-1.04520E+0	 00:12:29:88	
 3.52667E+1	 1.64004E-1	 1.46947E-1	-1.04573E+0	 00:12:30:88	
 3.52833E+1	 1.64265E-1	 1.46511E-1	-1.04615E+0	 00:12:31:88	
 3.53000E+1	 1.64788E-1	 1.46140E-1	-1.04645E+0	 00:12:32:88	
 3.53167E+1	 1.65301E-1	 1.45700E-1	-1.04674E+0	 00:12:33:88	
 3.53333E+1	 1.65779E-1	 1.45374E-1	-1.04696E+0	 00:12:34:88	
 3.53500E+1	 1.66102E-1	 1.45299E-1	-1.04720E+0	 00:12:35:88	
 3.53667E+1	 1.66482E-1	 1.45579E-1	-1.04765E+0	 00:12:36:88	
 3.53833E+1	 1.66843E-1	 1.46183E-1	-1.04832E+0	 00:12:37:88	
 3.54000E+1	 1.67101E-1	 1.46700E-1	-1.04907E+0	 00:12:38:88	
 3.54167E+1	 1.67093E-1	 1.46950E-1	-1.04990E+0	 00:12:39:88	
 3.54333E+1	 1.66845E-1	 1.46863E-1	-1.05054E+0	 00:12:40:88	
 3.54500E+1	 1.66713E-1	 1.46626E-1	-1.05094E+0	 00:12:41:88	
 3.54667E+1	 1.66966E-1	 1.46796E-1	-1.05125E+0	 00:12:42:88	
 3.54833E+1	 1.67389E-1	 1.47474E-1	-1.05146E+0	 00:12:43:88	
 3.55000E+1	 1.67826E-1	 1.48236E-1	-1.05159E+0	 00:12:44:88	
 3.55167E+1	 1.68108E-1	 1.48788E-1	-1.05171E+0	 00:12:45:88	
 3.55333E+1	 1.68227E-1	 1.48834E-1	-1.05187E+0	 00:12:46:88	
 3.55500E+1	 1.68180E-1	 1.48356E-1	-1.05208E+0	 00:12:47:88	
 3.55667E+1	 1.67804E-1	 1.47753E-1	-1.05230E+0	 00:12:48:88	
 3.55833E+1	 1.67393E-1	 1.47387E-1	-1.05257E+0	 00:12:49:88	
 3.56000E+1	 1.67139E-1	 1.47364E-1	-1.05275E+0	 00:12:50:88	
 3.56167E+1	 1.67104E-1	 1.47444E-1	-1.05280E+0	 00:12:51:88	
 3.56333E+1	 1.67187E-1	 1.47258E-1	-1.05267E+0	 00:12:52:88	
 3.56500E+1	 1.67086E-1	 1.46675E-1	-1.05242E+0	 00:12:53:88	
 3.56667E+1	 1.66721E-1	 1.46218E-1	-1.05211E+0	 00:12:54:88	
 3.56833E+1	 1.66428E-1	 1.46335E-1	-1.05168E+0	 00:12:55:88	
 3.57000E+1	 1.66387E-1	 1.46996E-1	-1.05121E+0	 00:12:56:88	
 3.57167E+1	 1.66535E-1	 1.48048E-1	-1.05074E+0	 00:12:57:88	
 3.57333E+1	 1.66776E-1	 1.48706E-1	-1.05008E+0	 00:12:58:88	
 3.57500E+1	 1.66935E-1	 1.48802E-1	-1.04943E+0	 00:12:59:88	
 3.57667E+1	 1.67054E-1	 1.48613E-1	-1.04879E+0	 00:13:00:88	
 3.57833E+1	 1.67176E-1	 1.48327E-1	-1.04808E+0	 00:13:01:88	
 3.58000E+1	 1.67256E-1	 1.48271E-1	-1.04717E+0	 00:13:02:88	
 3.58167E+1	 1.67279E-1	 1.48417E-1	-1.04629E+0	 00:13:03:88	
 3.58333E+1	 1.67196E-1	 1.48533E-1	-1.04540E+0	 00:13:04:88	
 3.58500E+1	 1.67017E-1	 1.48379E-1	-1.04388E+0	 00:13:05:88	
 3.58667E+1	 1.66691E-1	 1.47947E-1	-1.04232E+0	 00:13:06:88	
 3.58833E+1	 1.66398E-1	 1.47268E-1	-1.04084E+0	 00:13:07:88	
 3.59000E+1	 1.66286E-1	 1.46671E-1	-1.03905E+0	 00:13:08:88	
 3.59167E+1	 1.66333E-1	 1.46232E-1	-1.03747E+0	 00:13:09:88	
 3.59333E+1	 1.66250E-1	 1.46022E-1	-1.03590E+0	 00:13:10:88	
 3.59500E+1	 1.65831E-1	 1.46104E-1	-1.03411E+0	 00:13:11:88	
 3.59667E+1	 1.64959E-1	 1.46400E-1	-1.03244E+0	 00:13:12:88	
 3.59833E+1	 1.64144E-1	 1.46934E-1	-1.03089E+0	 00:13:13:88	
 3.60000E+1	 1.63591E-1	 1.47394E-1	-1.02916E+0	 00:13:14:88	
 3.60167E+1	 1.63494E-1	 1.47689E-1	-1.02756E+0	 00:13:15:88	
 3.60333E+1	 1.63915E-1	 1.47747E-1	-1.02621E+0	 00:13:16:88	
 3.60500E+1	 1.64342E-1	 1.47517E-1	-1.02473E+0	 00:13:17:88	
 3.60667E+1	 1.64466E-1	 1.47165E-1	-1.02341E+0	 00:13:18:88	
 3.60833E+1	 1.64125E-1	 1.46766E-1	-1.02230E+0	 00:13:19:88	
 3.61000E+1	 1.63196E-1	 1.46485E-1	-1.02132E+0	 00:13:20:88	
 3.61167E+1	 1.62324E-1	 1.46301E-1	-1.02033E+0	 00:13:21:88	
 3.61333E+1	 1.61840E-1	 1.46144E-1	-1.01966E+0	 00:13:22:88	
 3.61500E+1	 1.62259E-1	 1.45801E-1	-1.01935E+0	 00:13:23:88	
 3.61667E+1	 1.63311E-1	 1.45544E-1	-1.01924E+0	 00:13:24:88	
 3.61833E+1	 1.64055E-1	 1.45615E-1	-1.01920E+0	 00:13:25:88	
 3.62000E+1	 1.64069E-1	 1.46027E-1	-1.01916E+0	 00:13:26:88	
 3.62167E+1	 1.63523E-1	 1.46552E-1	-1.01911E+0	 00:13:27:88	
 3.62333E+1	 1.62695E-1	 1.46534E-1	-1.01916E+0	 00:13:28:88	
 3.62500E+1	 1.62081E-1	 1.45488E-1	-1.01937E+0	 00:13:29:88	
 3.62667E+1	 1.61546E-1	 1.44414E-1	-1.01980E+0	 00:13:30:88	
 3.62833E+1	 1.60833E-1	 1.43952E-1	-1.02037E+0	 00:13:31:88	
 3.63000E+1	 1.59650E-1	 1.44239E-1	-1.02109E+0	 00:13:32:88	
 3.63167E+1	 1.58587E-1	 1.45117E-1	-1.02211E+0	 00:13:33:88	
 3.63333E+1	 1.57901E-1	 1.45843E-1	-1.02309E+0	 00:13:34:88	
 3.63500E+1	 1.57798E-1	 1.46246E-1	-1.02389E+0	 00:13:35:88	
 3.63667E+1	 1.58056E-1	 1.46325E-1	-1.02466E+0	 00:13:36:88	
 3.63833E+1	 1.58182E-1	 1.46037E-1	-1.02524E+0	 00:13:37:88	
 3.64000E+1	 1.57970E-1	 1.45462E-1	-1.02566E+0	 00:13:38:88	
 3.64167E+1	 1.57532E-1	 1.44339E-1	-1.02598E+0	 00:13:39:88	
 3.64333E+1	 1.57147E-1	 1.42999E-1	-1.02604E+0	 00:13:40:88	
 3.64500E+1	 1.57106E-1	 1.41880E-1	-1.02573E+0	 00:13:41:88	
 3.64667E+1	 1.57589E-1	 1.41576E-1	-1.02503E+0	 00:13:42:88	
 3.64833E+1	 1.58469E-1	 1.42263E-1	-1.02372E+0	 00:13:43:88	
 3.65000E+1	 1.59949E-1	 1.43421E-1	-1.02206E+0	 00:13:44:88	
 3.65167E+1	 1.61749E-1	 1.44742E-1	-1.02017E+0	 00:13:45:88	
 3.65333E+1	 1.64538E-1	 1.45367E-1	-1.01747E+0	 00:13:46:88	
 3.65500E+1	 1.67849E-1	 1.45195E-1	-1.01469E+0	 00:13:47:88	
 3.65667E+1	 1.72857E-1	 1.44719E-1	-1.01186E+0	 00:13:48:88	
 3.65833E+1	 1.78426E-1	 1.44253E-1	-1.00723E+0	 00:13:49:88	
 3.66000E+1	 1.86142E-1	 1.44112E-1	-1.00221E+0	 00:13:50:88	
 3.66167E+1	 1.95509E-1	 1.44348E-1	-9.96922E-1	 00:13:51:88	
 3.66333E+1	 2.06635E-1	 1.44727E-1	-9.89502E-1	 00:13:52:88	
 3.66500E+1	 2.17891E-1	 1.45340E-1	-9.81562E-1	 00:13:53:88	
 3.66667E+1	 2.32259E-1	 1.46147E-1	-9.73750E-1	 00:13:54:88	
 3.66833E+1	 2.47647E-1	 1.47261E-1	-9.63830E-1	 00:13:55:88	
 3.67000E+1	 2.67514E-1	 1.48334E-1	-9.51959E-1	 00:13:56:88	
 3.67167E+1	 2.88326E-1	 1.49341E-1	-9.40889E-1	 00:13:57:88	
 3.67333E+1	 3.14865E-1	 1.49967E-1	-9.30083E-1	 00:13:58:88	
 3.67500E+1	 3.41153E-1	 1.50382E-1	-9.16309E-1	 00:13:59:88	
 3.67667E+1	 3.74019E-1	 1.50792E-1	-9.02994E-1	 00:14:00:88	
 3.67833E+1	 4.05976E-1	 1.51684E-1	-8.88444E-1	 00:14:01:88	
 3.68000E+1	 4.45364E-1	 1.52886E-1	-8.71886E-1	 00:14:02:88	
 3.68167E+1	 4.83175E-1	 1.54677E-1	-8.57347E-1	 00:14:03:88	
 3.68333E+1	 5.33417E-1	 1.56719E-1	-8.44100E-1	 00:14:04:88	
 3.68500E+1	 5.80785E-1	 1.58872E-1	-8.29135E-1	 00:14:05:88	
 3.68667E+1	 6.31273E-1	 1.60878E-1	-8.15964E-1	 00:14:06:88	
 3.68833E+1	 6.79733E-1	 1.63047E-1	-8.04834E-1	 00:14:07:88	
 3.69000E+1	 7.33495E-1	 1.64963E-1	-7.90921E-1	 00:14:08:88	
 3.69167E+1	 7.82078E-1	 1.66941E-1	-7.79116E-1	 00:14:09:88	
 3.69333E+1	 8.36126E-1	 1.68737E-1	-7.69683E-1	 00:14:10:88	
 3.69500E+1	 8.83783E-1	 1.70858E-1	-7.60292E-1	 00:14:11:88	
 3.69667E+1	 9.35285E-1	 1.72846E-1	-7.53369E-1	 00:14:12:88	
 3.69833E+1	 9.85785E-1	 1.75310E-1	-7.48877E-1	 00:14:13:88	
 3.70000E+1	 1.03358E+0	 1.77268E-1	-7.46021E-1	 00:14:14:88	
 3.70167E+1	 1.07162E+0	 1.78648E-1	-7.44320E-1	 00:14:15:88	
 3.70333E+1	 1.10862E+0	 1.79399E-1	-7.44086E-1	 00:14:16:88	
 3.70500E+1	 1.13761E+0	 1.79821E-1	-7.45213E-1	 00:14:17:88	
 3.70667E+1	 1.16264E+0	 1.80116E-1	-7.48260E-1	 00:14:18:88	
 3.70833E+1	 1.17964E+0	 1.80436E-1	-7.53414E-1	 00:14:19:88	
 3.71000E+1	 1.19172E+0	 1.80565E-1	-7.59840E-1	 00:14:20:88	
 3.71167E+1	 1.19633E+0	 1.80503E-1	-7.68835E-1	 00:14:21:88	
 3.71333E+1	 1.19352E+0	 1.80434E-1	-7.78207E-1	 00:14:22:88	
 3.71500E+1	 1.18596E+0	 1.80354E-1	-7.87581E-1	 00:14:23:88	
 3.71667E+1	 1.17072E+0	 1.80140E-1	-7.99638E-1	 00:14:24:88	
 3.71833E+1	 1.14913E+0	 1.79405E-1	-8.11514E-1	 00:14:25:88	
 3.72000E+1	 1.12096E+0	 1.78500E-1	-8.22891E-1	 00:14:26:88	
 3.72167E+1	 1.09148E+0	 1.77431E-1	-8.37019E-1	 00:14:27:88	
 3.72333E+1	 1.05459E+0	 1.76310E-1	-8.50046E-1	 00:14:28:88	
 3.72500E+1	 1.01796E+0	 1.74814E-1	-8.63051E-1	 00:14:29:88	
 3.72667E+1	 9.74216E-1	 1.73170E-1	-8.77030E-1	 00:14:30:88	
 3.72833E+1	 9.33736E-1	 1.71005E-1	-8.89650E-1	 00:14:31:88	
 3.73000E+1	 8.81411E-1	 1.68620E-1	-9.01000E-1	 00:14:32:88	
 3.73167E+1	 8.33799E-1	 1.66230E-1	-9.11892E-1	 00:14:33:88	
 3.73333E+1	 7.84697E-1	 1.64241E-1	-9.24046E-1	 00:14:34:88	
 3.73500E+1	 7.39504E-1	 1.62311E-1	-9.34526E-1	 00:14:35:88	
 3.73667E+1	 6.90924E-1	 1.60770E-1	-9.43596E-1	 00:14:36:88	
 3.73833E+1	 6.47808E-1	 1.59297E-1	-9.54419E-1	 00:14:37:88	
 3.74000E+1	 6.02545E-1	 1.57954E-1	-9.63749E-1	 00:14:38:88	
 3.74167E+1	 5.63462E-1	 1.56267E-1	-9.72373E-1	 00:14:39:88	
 3.74333E+1	 5.21563E-1	 1.54660E-1	-9.80950E-1	 00:14:40:88	
 3.74500E+1	 4.85703E-1	 1.52930E-1	-9.87801E-1	 00:14:41:88	
 3.74667E+1	 4.50069E-1	 1.51565E-1	-9.93583E-1	 00:14:42:88	
 3.74833E+1	 4.15061E-1	 1.49699E-1	-1.00002E+0	 00:14:43:88	
 3.75000E+1	 3.81959E-1	 1.47825E-1	-1.00541E+0	 00:14:44:88	
 3.75167E+1	 3.55405E-1	 1.45953E-1	-1.01019E+0	 00:14:45:88	
 3.75333E+1	 3.29425E-1	 1.44655E-1	-1.01487E+0	 00:14:46:88	
 3.75500E+1	 3.08162E-1	 1.43921E-1	-1.01865E+0	 00:14:47:88	
 3.75667E+1	 2.87794E-1	 1.43571E-1	-1.02185E+0	 00:14:48:88	
 3.75833E+1	 2.71523E-1	 1.43152E-1	-1.02472E+0	 00:14:49:88	
 3.76000E+1	 2.55613E-1	 1.42576E-1	-1.02830E+0	 00:14:50:88	
 3.76167E+1	 2.42930E-1	 1.41748E-1	-1.03120E+0	 00:14:51:88	
 3.76333E+1	 2.30609E-1	 1.41088E-1	-1.03344E+0	 00:14:52:88	
 3.76500E+1	 2.20697E-1	 1.40483E-1	-1.03581E+0	 00:14:53:88	
 3.76667E+1	 2.10176E-1	 1.39865E-1	-1.03767E+0	 00:14:54:88	
 3.76833E+1	 2.01778E-1	 1.38824E-1	-1.03926E+0	 00:14:55:88	
 3.77000E+1	 1.94532E-1	 1.37851E-1	-1.04082E+0	 00:14:56:88	
 3.77167E+1	 1.88650E-1	 1.37142E-1	-1.04214E+0	 00:14:57:88	
 3.77333E+1	 1.83306E-1	 1.36902E-1	-1.04339E+0	 00:14:58:88	
 3.77500E+1	 1.79211E-1	 1.36982E-1	-1.04489E+0	 00:14:59:88	
 3.77667E+1	 1.75543E-1	 1.36987E-1	-1.04618E+0	 00:15:00:88	
 3.77833E+1	 1.72728E-1	 1.36687E-1	-1.04718E+0	 00:15:01:88	
 3.78000E+1	 1.70242E-1	 1.36186E-1	-1.04806E+0	 00:15:02:88	
 3.78167E+1	 1.68308E-1	 1.35559E-1	-1.04860E+0	 00:15:03:88	
 3.78333E+1	 1.66859E-1	 1.35239E-1	-1.04893E+0	 00:15:04:88	
 3.78500E+1	 1.65653E-1	 1.35248E-1	-1.04928E+0	 00:15:05:88	
 3.78667E+1	 1.64106E-1	 1.35346E-1	-1.04963E+0	 00:15:06:88	
 3.78833E+1	 1.62473E-1	 1.35389E-1	-1.04997E+0	 00:15:07:88	
 3.79000E+1	 1.60570E-1	 1.35297E-1	-1.05039E+0	 00:15:08:88	
 3.79167E+1	 1.58926E-1	 1.34993E-1	-1.05100E+0	 00:15:09:88	
 3.79333E+1	 1.57873E-1	 1.34690E-1	-1.05160E+0	 00:15:10:88	
 3.79500E+1	 1.57489E-1	 1.34352E-1	-1.05206E+0	 00:15:11:88	
 3.79667E+1	 1.57514E-1	 1.34093E-1	-1.05235E+0	 00:15:12:88	
 3.79833E+1	 1.57552E-1	 1.34048E-1	-1.05245E+0	 00:15:13:88	
 3.80000E+1	 1.57300E-1	 1.34330E-1	-1.05253E+0	 00:15:14:88	
 3.80167E+1	 1.56941E-1	 1.35049E-1	-1.05278E+0	 00:15:15:88	
 3.80333E+1	 1.56734E-1	 1.35606E-1	-1.05313E+0	 00:15:16:88	
 3.80500E+1	 1.56863E-1	 1.35838E-1	-1.05343E+0	 00:15:17:88	
 3.80667E+1	 1.57305E-1	 1.35834E-1	-1.05365E+0	 00:15:18:88	
 3.80833E+1	 1.57624E-1	 1.35703E-1	-1.05375E+0	 00:15:19:88	
 3.81000E+1	 1.57489E-1	 1.35636E-1	-1.05383E+0	 00:15:20:88	
 3.81167E+1	 1.57018E-1	 1.35721E-1	-1.05403E+0	 00:15:21:88	
 3.81333E+1	 1.56266E-1	 1.35901E-1	-1.05435E+0	 00:15:22:88	
 3.81500E+1	 1.55530E-1	 1.36163E-1	-1.05479E+0	 00:15:23:88	
 3.81667E+1	 1.54810E-1	 1.36396E-1	-1.05533E+0	 00:15:24:88	
 3.81833E+1	 1.54327E-1	 1.36475E-1	-1.05570E+0	 00:15:25:88	
 3.82000E+1	 1.54139E-1	 1.36417E-1	-1.05587E+0	 00:15:26:88	
 3.82167E+1	 1.54250E-1	 1.36249E-1	-1.05594E+0	 00:15:27:88	
 3.82333E+1	 1.54799E-1	 1.36177E-1	-1.05600E+0	 00:15:28:88	
 3.82500E+1	 1.55424E-1	 1.36338E-1	-1.05609E+0	 00:15:29:88	
 3.82667E+1	 1.55922E-1	 1.36563E-1	-1.05621E+0	 00:15:30:88	
 3.82833E+1	 1.55843E-1	 1.36507E-1	-1.05646E+0	 00:15:31:88	
 3.83000E+1	 1.55134E-1	 1.35908E-1	-1.05672E+0	 00:15:32:88	
 3.83167E+1	 1.54344E-1	 1.34622E-1	-1.05693E+0	 00:15:33:88	
 3.83333E+1	 1.53806E-1	 1.33225E-1	-1.05708E+0	 00:15:34:88	
 3.83500E+1	 1.53724E-1	 1.31982E-1	-1.05713E+0	 00:15:35:88	
 3.83667E+1	 1.53963E-1	 1.31381E-1	-1.05710E+0	 00:15:36:88	
 3.83833E+1	 1.54160E-1	 1.31444E-1	-1.05696E+0	 00:15:37:88	
 3.84000E+1	 1.54200E-1	 1.31797E-1	-1.05680E+0	 00:15:38:88	
 3.84167E+1	 1.54209E-1	 1.32140E-1	-1.05672E+0	 00:15:39:88	
 3.84333E+1	 1.54337E-1	 1.32066E-1	-1.05679E+0	 00:15:40:88	
 3.84500E+1	 1.54495E-1	 1.31694E-1	-1.05695E+0	 00:15:41:88	
 3.84667E+1	 1.54329E-1	 1.31507E-1	-1.05706E+0	 00:15:42:88	
 3.84833E+1	 1.53563E-1	 1.31689E-1	-1.05704E+0	 00:15:43:88	
 3.85000E+1	 1.52036E-1	 1.32075E-1	-1.05695E+0	 00:15:44:88	
 3.85167E+1	 1.50617E-1	 1.32459E-1	-1.05694E+0	 00:15:45:88	
 3.85333E+1	 1.49674E-1	 1.32634E-1	-1.05703E+0	 00:15:46:88	
 3.85500E+1	 1.49452E-1	 1.32793E-1	-1.05728E+0	 00:15:47:88	
 3.85667E+1	 1.49836E-1	 1.33067E-1	-1.05755E+0	 00:15:48:88	
 3.85833E+1	 1.50316E-1	 1.33619E-1	-1.05785E+0	 00:15:49:88	
 3.86000E+1	 1.50824E-1	 1.34256E-1	-1.05825E+0	 00:15:50:88	
 3.86167E+1	 1.51097E-1	 1.34716E-1	-1.05852E+0	 00:15:51:88	
 3.86333E+1	 1.51045E-1	 1.34845E-1	-1.05860E+0	 00:15:52:88	
 3.86500E+1	 1.50882E-1	 1.34717E-1	-1.05845E+0	 00:15:53:88	
 3.86667E+1	 1.50750E-1	 1.34502E-1	-1.05822E+0	 00:15:54:88	
 3.86833E+1	 1.50926E-1	 1.34295E-1	-1.05799E+0	 00:15:55:88	
 3.87000E+1	 1.51419E-1	 1.34211E-1	-1.05777E+0	 00:15:56:88	
 3.87167E+1	 1.51930E-1	 1.34098E-1	-1.05760E+0	 00:15:57:88	
 3.87333E+1	 1.52325E-1	 1.33912E-1	-1.05746E+0	 00:15:58:88	
 3.87500E+1	 1.52483E-1	 1.33681E-1	-1.05732E+0	 00:15:59:88	
 3.87667E+1	 1.52422E-1	 1.33543E-1	-1.05730E+0	 00:16:00:88	
 3.87833E+1	 1.52277E-1	 1.33505E-1	-1.05742E+0	 00:16:01:88	
 3.88000E+1	 1.51970E-1	 1.33425E-1	-1.05763E+0	 00:16:02:88	
 3.88167E+1	 1.51548E-1	 1.33095E-1	-1.05787E+0	 00:16:03:88	
 3.88333E+1	 1.50877E-1	 1.32461E-1	-1.05799E+0	 00:16:04:88	
 3.88500E+1	 1.50451E-1	 1.31732E-1	-1.05796E+0	 00:16:05:88	
 3.88667E+1	 1.50450E-1	 1.31324E-1	-1.05775E+0	 00:16:06:88	
 3.88833E+1	 1.50727E-1	 1.31348E-1	-1.05753E+0	 00:16:07:88	
 3.89000E+1	 1.51065E-1	 1.31703E-1	-1.05745E+0	 00:16:08:88	
 3.89167E+1	 1.51148E-1	 1.32382E-1	-1.05756E+0	 00:16:09:88	
 3.89333E+1	 1.50781E-1	 1.33038E-1	-1.05778E+0	 00:16:10:88	
 3.89500E+1	 1.50070E-1	 1.33734E-1	-1.05802E+0	 00:16:11:88	
 3.89667E+1	 1.49398E-1	 1.34117E-1	-1.05837E+0	 00:16:12:88	
 3.89833E+1	 1.49155E-1	 1.34132E-1	-1.05883E+0	 00:16:13:88	
 3.90000E+1	 1.49415E-1	 1.33902E-1	-1.05932E+0	 00:16:14:88	
 3.90167E+1	 1.49915E-1	 1.33377E-1	-1.05993E+0	 00:16:15:88	
 3.90333E+1	 1.50474E-1	 1.32873E-1	-1.06051E+0	 00:16:16:88	
 3.90500E+1	 1.50809E-1	 1.32431E-1	-1.06108E+0	 00:16:17:88	
 3.90667E+1	 1.50917E-1	 1.32245E-1	-1.06194E+0	 00:16:18:88	
 3.90833E+1	 1.51010E-1	 1.32250E-1	-1.06296E+0	 00:16:19:88	
 3.91000E+1	 1.51195E-1	 1.32196E-1	-1.06435E+0	 00:16:20:88	
 3.91167E+1	 1.51350E-1	 1.31810E-1	-1.06598E+0	 00:16:21:88	
 3.91333E+1	 1.51310E-1	 1.31229E-1	-1.06805E+0	 00:16:22:88	
 3.91500E+1	 1.51023E-1	 1.30562E-1	-1.07013E+0	 00:16:23:88	
 3.91667E+1	 1.50245E-1	 1.30410E-1	-1.07220E+0	 00:16:24:88	
 3.91833E+1	 1.49469E-1	 1.31077E-1	-1.07492E+0	 00:16:25:88	
 3.92000E+1	 1.48806E-1	 1.32192E-1	-1.07780E+0	 00:16:26:88	
 3.92167E+1	 1.48478E-1	 1.33641E-1	-1.08046E+0	 00:16:27:88	
 3.92333E+1	 1.48484E-1	 1.34699E-1	-1.08364E+0	 00:16:28:88	
 3.92500E+1	 1.48648E-1	 1.35290E-1	-1.08678E+0	 00:16:29:88	
 3.92667E+1	 1.48950E-1	 1.35261E-1	-1.08966E+0	 00:16:30:88	
 3.92833E+1	 1.49280E-1	 1.34446E-1	-1.09342E+0	 00:16:31:88	
 3.93000E+1	 1.49427E-1	 1.33357E-1	-1.09673E+0	 00:16:32:88	
 3.93167E+1	 1.49330E-1	 1.32136E-1	-1.09961E+0	 00:16:33:88	
 3.93333E+1	 1.49043E-1	 1.31171E-1	-1.10306E+0	 00:16:34:88	
 3.93500E+1	 1.48774E-1	 1.30406E-1	-1.10636E+0	 00:16:35:88	
 3.93667E+1	 1.48694E-1	 1.29981E-1	-1.10933E+0	 00:16:36:88	
 3.93833E+1	 1.48849E-1	 1.29776E-1	-1.11257E+0	 00:16:37:88	
 3.94000E+1	 1.49386E-1	 1.29910E-1	-1.11588E+0	 00:16:38:88	
 3.94167E+1	 1.49907E-1	 1.30499E-1	-1.11855E+0	 00:16:39:88	
 3.94333E+1	 1.50355E-1	 1.31294E-1	-1.12076E+0	 00:16:40:88	
 3.94500E+1	 1.50656E-1	 1.32365E-1	-1.12316E+0	 00:16:41:88	
 3.94667E+1	 1.50882E-1	 1.33280E-1	-1.12494E+0	 00:16:42:88	
 3.94833E+1	 1.51075E-1	 1.33994E-1	-1.12613E+0	 00:16:43:88	
 3.95000E+1	 1.51298E-1	 1.34337E-1	-1.12694E+0	 00:16:44:88	
 3.95167E+1	 1.51607E-1	 1.34259E-1	-1.12736E+0	 00:16:45:88	
 3.95333E+1	 1.52010E-1	 1.33975E-1	-1.12757E+0	 00:16:46:88	
 3.95500E+1	 1.52390E-1	 1.33601E-1	-1.12755E+0	 00:16:47:88	
 3.95667E+1	 1.52759E-1	 1.33420E-1	-1.12708E+0	 00:16:48:88	
 3.95833E+1	 1.53041E-1	 1.33671E-1	-1.12618E+0	 00:16:49:88	
 3.96000E+1	 1.53373E-1	 1.34359E-1	-1.12461E+0	 00:16:50:88	
 3.96167E+1	 1.53616E-1	 1.35073E-1	-1.12277E+0	 00:16:51:88	
 3.96333E+1	 1.53590E-1	 1.35282E-1	-1.12069E+0	 00:16:52:88	
 3.96500E+1	 1.53138E-1	 1.34687E-1	-1.11775E+0	 00:16:53:88	
 3.96667E+1	 1.52146E-1	 1.33699E-1	-1.11435E+0	 00:16:54:88	
 3.96833E+1	 1.51133E-1	 1.32249E-1	-1.11100E+0	 00:16:55:88	
 3.97000E+1	 1.50461E-1	 1.31135E-1	            	 00:16:56:88	
 3.97167E+1	 1.50248E-1	 1.30403E-1	            	 00:16:57:88	
 3.97333E+1	 1.50305E-1	 1.30121E-1	            	 00:16:58:88	
 3.97500E+1	 1.50365E-1	 1.30227E-1	            	 00:16:59:88	
 3.97667E+1	 1.50315E-1	 1.30442E-1	            	 00:17:00:88	
 3.97833E+1	 1.50161E-1	 1.30590E-1	            	 00:17:01:88	
 3.98000E+1	 1.49890E-1	 1.30427E-1	            	 00:17:02:88	
 3.98167E+1	 1.49678E-1	 1.30074E-1	            	 00:17:03:88	
 3.98333E+1	 1.49505E-1	 1.29893E-1	            	 00:17:04:88	
 3.98500E+1	 1.49307E-1	 1.30111E-1	            	 00:17:05:88	
 3.98667E+1	 1.48999E-1	 1.30674E-1	            	 00:17:06:88	
 3.98833E+1	 1.48928E-1	 1.31666E-1	            	 00:17:07:88	
 3.99000E+1	 1.49309E-1	 1.32396E-1	            	 00:17:08:88	
 3.99167E+1	 1.49887E-1	 1.32675E-1	            	 00:17:09:88	
 3.99333E+1	 1.50466E-1	 1.32448E-1	            	 00:17:10:88	
 3.99500E+1	 1.50682E-1	 1.31707E-1	            	 00:17:11:88	
 3.99667E+1	 1.50550E-1	 1.30924E-1	            	 00:17:12:88	
 3.99833E+1	 1.50504E-1	 1.30398E-1	            	 00:17:13:88	
 4.00000E+1	 1.50721E-1	 1.30203E-1	            	 00:17:14:88	
 4.00167E+1	 1.50964E-1	 1.30177E-1	            	 00:17:15:88	
 4.00333E+1	 1.50960E-1	 1.30177E-1	            	 00:17:16:88	
 4.00500E+1	 1.50757E-1	 1.30177E-1	            	 00:17:17:88	
 4.00667E+1	 1.50413E-1	 1.30177E-1	            	 00:17:18:88	
 4.00833E+1	 1.50220E-1	 1.30177E-1	            	 00:17:19:88	
RAWstop :

ELUstart :
Volume	Molar mass	I2: VWD 1, Signal A	Integral[%]	I2: VWD 1, Signal B	Integral[%]	I2: RID 1, RI Signal	Integral[%]

 2.24517E+1	 9.50571E+4	 0.00000E+0	 1.00000E+2	 0.00000E+0	 1.00000E+2	 0.00000E+0	 1.00000E+2	
 2.24683E+1	 9.44306E+4	 8.93863E-3	 9.99997E+1	 4.92546E-3	 9.99998E+1	 3.62207E-3	 9.99999E+1	
 2.24849E+1	 9.38066E+4	 1.71392E-2	 9.99989E+1	 1.10313E-2	 9.99990E+1	 7.03472E-3	 9.99995E+1	
 2.25014E+1	 9.31852E+4	 2.72276E-2	 9.99976E+1	 1.62908E-2	 9.99976E+1	 1.14986E-2	 9.99989E+1	
 2.25180E+1	 9.25663E+4	 3.61484E-2	 9.99956E+1	 2.20393E-2	 9.99956E+1	 1.57545E-2	 9.99980E+1	
 2.25346E+1	 9.19499E+4	 4.67710E-2	 9.99930E+1	 2.66085E-2	 9.99932E+1	 1.99359E-2	 9.99967E+1	
 2.25511E+1	 9.13360E+4	 5.56976E-2	 9.99899E+1	 3.17390E-2	 9.99903E+1	 2.53836E-2	 9.99952E+1	
 2.25677E+1	 9.07246E+4	 6.65025E-2	 9.99861E+1	 3.62101E-2	 9.99869E+1	 3.03820E-2	 9.99933E+1	
 2.25843E+1	 9.01157E+4	 7.60093E-2	 9.99817E+1	 4.18192E-2	 9.99829E+1	 3.58673E-2	 9.99911E+1	
 2.26009E+1	 8.95093E+4	 8.92482E-2	 9.99766E+1	 4.78056E-2	 9.99784E+1	 4.14013E-2	 9.99884E+1	
 2.26174E+1	 8.89054E+4	 1.01010E-1	 9.99707E+1	 5.41553E-2	 9.99733E+1	 4.81475E-2	 9.99854E+1	
 2.26340E+1	 8.83040E+4	 1.13833E-1	 9.99641E+1	 5.97157E-2	 9.99676E+1	 5.45773E-2	 9.99819E+1	
 2.26506E+1	 8.77052E+4	 1.25501E-1	 9.99567E+1	 6.65035E-2	 9.99612E+1	 6.11231E-2	 9.99780E+1	
 2.26672E+1	 8.71088E+4	 1.39250E-1	 9.99486E+1	 7.26884E-2	 9.99542E+1	 6.95530E-2	 9.99735E+1	
 2.26837E+1	 8.65150E+4	 1.53372E-1	 9.99395E+1	 8.11517E-2	 9.99465E+1	 7.76129E-2	 9.99685E+1	
 2.27003E+1	 8.59237E+4	 1.68155E-1	 9.99296E+1	 8.86235E-2	 9.99380E+1	 8.54401E-2	 9.99630E+1	
 2.27169E+1	 8.53349E+4	 1.81412E-1	 9.99188E+1	 9.61166E-2	 9.99287E+1	 9.50452E-2	 9.99569E+1	
 2.27334E+1	 8.47486E+4	 1.96599E-1	 9.99072E+1	 1.02638E-1	 9.99187E+1	 1.04149E-1	 9.99501E+1	
 2.27500E+1	 8.41648E+4	 2.10330E-1	 9.98946E+1	 1.10313E-1	 9.99080E+1	 1.12951E-1	 9.99427E+1	
 2.27666E+1	 8.35836E+4	 2.27492E-1	 9.98811E+1	 1.18791E-1	 9.98964E+1	 1.23971E-1	 9.99347E+1	
 2.27832E+1	 8.30049E+4	 2.42700E-1	 9.98666E+1	 1.28197E-1	 9.98840E+1	 1.34689E-1	 9.99259E+1	
 2.27997E+1	 8.24287E+4	 2.58035E-1	 9.98511E+1	 1.37078E-1	 9.98707E+1	 1.45027E-1	 9.99164E+1	
 2.28163E+1	 8.18550E+4	 2.72366E-1	 9.98348E+1	 1.47133E-1	 9.98564E+1	 1.58249E-1	 9.99061E+1	
 2.28329E+1	 8.12839E+4	 2.88515E-1	 9.98175E+1	 1.56475E-1	 9.98411E+1	 1.71123E-1	 9.98949E+1	
 2.28494E+1	 8.07152E+4	 3.03371E-1	 9.97992E+1	 1.66881E-1	 9.98249E+1	 1.84663E-1	 9.98828E+1	
 2.28660E+1	 8.01491E+4	 3.22527E-1	 9.97799E+1	 1.77754E-1	 9.98076E+1	 1.99856E-1	 9.98698E+1	
 2.28826E+1	 7.95855E+4	 3.40944E-1	 9.97594E+1	 1.88808E-1	 9.97891E+1	 2.14372E-1	 9.98557E+1	
 2.28992E+1	 7.90245E+4	 3.60216E-1	 9.97378E+1	 1.99041E-1	 9.97696E+1	 2.28458E-1	 9.98407E+1	
 2.29157E+1	 7.84660E+4	 3.78459E-1	 9.97150E+1	 2.10589E-1	 9.97490E+1	 2.43220E-1	 9.98246E+1	
 2.29323E+1	 7.79099E+4	 3.97676E-1	 9.96910E+1	 2.21777E-1	 9.97273E+1	 2.61262E-1	 9.98075E+1	
 2.29489E+1	 7.73565E+4	 4.15385E-1	 9.96659E+1	 2.34626E-1	 9.97043E+1	 2.78729E-1	 9.97892E+1	
 2.29654E+1	 7.68055E+4	 4.34784E-1	 9.96397E+1	 2.46718E-1	 9.96801E+1	 2.95188E-1	 9.97697E+1	
 2.29820E+1	 7.62571E+4	 4.53301E-1	 9.96123E+1	 2.59841E-1	 9.96547E+1	 3.14935E-1	 9.97490E+1	
 2.29986E+1	 7.57112E+4	 4.73520E-1	 9.95837E+1	 2.72268E-1	 9.96279E+1	 3.34110E-1	 9.97269E+1	
 2.30152E+1	 7.51678E+4	 4.94754E-1	 9.95538E+1	 2.86969E-1	 9.95998E+1	 3.51600E-1	 9.97036E+1	
 2.30317E+1	 7.46269E+4	 5.15386E-1	 9.95227E+1	 3.01699E-1	 9.95702E+1	 3.73557E-1	 9.96790E+1	
 2.30483E+1	 7.40886E+4	 5.34282E-1	 9.94903E+1	 3.16882E-1	 9.95391E+1	 3.97399E-1	 9.96528E+1	
 2.30649E+1	 7.35528E+4	 5.54541E-1	 9.94567E+1	 3.32408E-1	 9.95065E+1	 4.18849E-1	 9.96251E+1	
 2.30815E+1	 7.30195E+4	 5.74976E-1	 9.94218E+1	 3.49091E-1	 9.94722E+1	 4.42757E-1	 9.95958E+1	
 2.30980E+1	 7.24887E+4	 5.96836E-1	 9.93857E+1	 3.65448E-1	 9.94363E+1	 4.66579E-1	 9.95649E+1	
 2.31146E+1	 7.19605E+4	 6.18509E-1	 9.93482E+1	 3.82370E-1	 9.93987E+1	 4.88787E-1	 9.95325E+1	
 2.31312E+1	 7.14348E+4	 6.41495E-1	 9.93093E+1	 3.98909E-1	 9.93594E+1	 5.15244E-1	 9.94984E+1	
 2.31477E+1	 7.09116E+4	 6.64345E-1	 9.92690E+1	 4.16107E-1	 9.93184E+1	 5.43699E-1	 9.94624E+1	
 2.31643E+1	 7.03909E+4	 6.88067E-1	 9.92272E+1	 4.32963E-1	 9.92757E+1	 5.69562E-1	 9.94246E+1	
 2.31809E+1	 6.98727E+4	 7.11073E-1	 9.91841E+1	 4.50740E-1	 9.92313E+1	 5.97560E-1	 9.93850E+1	
 2.31975E+1	 6.93571E+4	 7.34540E-1	 9.91395E+1	 4.68862E-1	 9.91850E+1	 6.26207E-1	 9.93434E+1	
 2.32140E+1	 6.88440E+4	 7.57149E-1	 9.90934E+1	 4.88703E-1	 9.91369E+1	 6.52843E-1	 9.93000E+1	
 2.32306E+1	 6.83334E+4	 7.80101E-1	 9.90460E+1	 5.09005E-1	 9.90867E+1	 6.79577E-1	 9.92547E+1	
 2.32472E+1	 6.78253E+4	 8.03157E-1	 9.89971E+1	 5.30519E-1	 9.90345E+1	 7.14356E-1	 9.92074E+1	
 2.32637E+1	 6.73197E+4	 8.28669E-1	 9.89468E+1	 5.54054E-1	 9.89799E+1	 7.50006E-1	 9.91576E+1	
 2.32803E+1	 6.68166E+4	 8.55040E-1	 9.88948E+1	 5.76192E-1	 9.89231E+1	 7.79757E-1	 9.91057E+1	
 2.32969E+1	 6.63161E+4	 8.79707E-1	 9.88413E+1	 5.96554E-1	 9.88641E+1	 8.14689E-1	 9.90515E+1	
 2.33135E+1	 6.58180E+4	 9.04945E-1	 9.87862E+1	 6.17335E-1	 9.88031E+1	 8.50445E-1	 9.89950E+1	
 2.33300E+1	 6.53225E+4	 9.30428E-1	 9.87296E+1	 6.39179E-1	 9.87399E+1	 8.82062E-1	 9.89361E+1	
 2.33466E+1	 6.48295E+4	 9.56277E-1	 9.86714E+1	 6.62187E-1	 9.86745E+1	 9.21435E-1	 9.88749E+1	
 2.33632E+1	 6.43390E+4	 9.82346E-1	 9.86116E+1	 6.85964E-1	 9.86067E+1	 9.63377E-1	 9.88108E+1	
 2.33798E+1	 6.38509E+4	 1.00923E+0	 9.85501E+1	 7.09652E-1	 9.85366E+1	 9.98688E-1	 9.87442E+1	
 2.33963E+1	 6.33654E+4	 1.03632E+0	 9.84870E+1	 7.33058E-1	 9.84640E+1	 1.03879E+0	 9.86750E+1	
 2.34129E+1	 6.28824E+4	 1.06379E+0	 9.84222E+1	 7.56081E-1	 9.83891E+1	 1.08043E+0	 9.86030E+1	
 2.34295E+1	 6.24019E+4	 1.09163E+0	 9.83557E+1	 7.79876E-1	 9.83119E+1	 1.11797E+0	 9.85283E+1	
 2.34460E+1	 6.19239E+4	 1.12035E+0	 9.82874E+1	 8.03879E-1	 9.82323E+1	 1.16076E+0	 9.84510E+1	
 2.34626E+1	 6.14483E+4	 1.14982E+0	 9.82174E+1	 8.31100E-1	 9.81501E+1	 1.20554E+0	 9.83706E+1	
 2.34792E+1	 6.09753E+4	 1.18219E+0	 9.81454E+1	 8.58058E-1	 9.80652E+1	 1.24557E+0	 9.82873E+1	
 2.34958E+1	 6.05048E+4	 1.21142E+0	 9.80716E+1	 8.83973E-1	 9.79776E+1	 1.28576E+0	 9.82014E+1	
 2.35123E+1	 6.00367E+4	 1.24186E+0	 9.79959E+1	 9.09810E-1	 9.78874E+1	 1.33207E+0	 9.81124E+1	
 2.35289E+1	 5.95711E+4	 1.27178E+0	 9.79183E+1	 9.36685E-1	 9.77945E+1	 1.38160E+0	 9.80203E+1	
 2.35455E+1	 5.91080E+4	 1.30250E+0	 9.78389E+1	 9.62760E-1	 9.76990E+1	 1.42350E+0	 9.79250E+1	
 2.35620E+1	 5.86474E+4	 1.33354E+0	 9.77575E+1	 9.93218E-1	 9.76007E+1	 1.47455E+0	 9.78266E+1	
 2.35786E+1	 5.81893E+4	 1.36807E+0	 9.76742E+1	 1.02348E+0	 9.74993E+1	 1.53157E+0	 9.77245E+1	
 2.35952E+1	 5.77336E+4	 1.39842E+0	 9.75888E+1	 1.05299E+0	 9.73949E+1	 1.57757E+0	 9.76189E+1	
 2.36118E+1	 5.72804E+4	 1.43058E+0	 9.75015E+1	 1.08151E+0	 9.72876E+1	 1.62869E+0	 9.75100E+1	
 2.36283E+1	 5.68297E+4	 1.46264E+0	 9.74122E+1	 1.11113E+0	 9.71773E+1	 1.68313E+0	 9.73975E+1	
 2.36449E+1	 5.63815E+4	 1.50024E+0	 9.73208E+1	 1.14063E+0	 9.70641E+1	 1.73162E+0	 9.72815E+1	
 2.36615E+1	 5.59357E+4	 1.53686E+0	 9.72271E+1	 1.17414E+0	 9.69477E+1	 1.78551E+0	 9.71620E+1	
 2.36781E+1	 5.54923E+4	 1.57260E+0	 9.71311E+1	 1.20332E+0	 9.68282E+1	 1.84335E+0	 9.70388E+1	
 2.36946E+1	 5.50515E+4	 1.60702E+0	 9.70330E+1	 1.23503E+0	 9.67056E+1	 1.89409E+0	 9.69119E+1	
 2.37112E+1	 5.46130E+4	 1.64344E+0	 9.69327E+1	 1.26559E+0	 9.65799E+1	 1.95032E+0	 9.67813E+1	
 2.37278E+1	 5.41771E+4	 1.67799E+0	 9.68302E+1	 1.29861E+0	 9.64510E+1	 2.01116E+0	 9.66467E+1	
 2.37443E+1	 5.37436E+4	 1.71920E+0	 9.67254E+1	 1.33023E+0	 9.63188E+1	 2.06397E+0	 9.65083E+1	
 2.37609E+1	 5.33125E+4	 1.75964E+0	 9.66181E+1	 1.36665E+0	 9.61832E+1	 2.12234E+0	 9.63661E+1	
 2.37775E+1	 5.28839E+4	 1.80022E+0	 9.65082E+1	 1.39666E+0	 9.60442E+1	 2.18713E+0	 9.62198E+1	
 2.37941E+1	 5.24577E+4	 1.83881E+0	 9.63959E+1	 1.42895E+0	 9.59022E+1	 2.24175E+0	 9.60693E+1	
 2.38106E+1	 5.20339E+4	 1.88079E+0	 9.62812E+1	 1.46000E+0	 9.57569E+1	 2.29940E+0	 9.59151E+1	
 2.38272E+1	 5.16126E+4	 1.92010E+0	 9.61639E+1	 1.49439E+0	 9.56084E+1	 2.36721E+0	 9.57566E+1	
 2.38438E+1	 5.11936E+4	 1.96302E+0	 9.60440E+1	 1.52712E+0	 9.54565E+1	 2.43374E+0	 9.55935E+1	
 2.38603E+1	 5.07772E+4	 2.00258E+0	 9.59217E+1	 1.56291E+0	 9.53011E+1	 2.49142E+0	 9.54263E+1	
 2.38769E+1	 5.03631E+4	 2.04647E+0	 9.57967E+1	 1.59566E+0	 9.51423E+1	 2.55504E+0	 9.52549E+1	
 2.38935E+1	 4.99514E+4	 2.08735E+0	 9.56692E+1	 1.63198E+0	 9.49800E+1	 2.62609E+0	 9.50789E+1	
 2.39101E+1	 4.95422E+4	 2.13400E+0	 9.55389E+1	 1.66454E+0	 9.48143E+1	 2.68506E+0	 9.48985E+1	
 2.39266E+1	 4.91353E+4	 2.17666E+0	 9.54059E+1	 1.70162E+0	 9.46450E+1	 2.75125E+0	 9.47139E+1	
 2.39432E+1	 4.87309E+4	 2.22570E+0	 9.52701E+1	 1.73429E+0	 9.44723E+1	 2.83177E+0	 9.45242E+1	
 2.39598E+1	 4.83289E+4	 2.26875E+0	 9.51314E+1	 1.77247E+0	 9.42960E+1	 2.89319E+0	 9.43298E+1	
 2.39764E+1	 4.79292E+4	 2.32158E+0	 9.49897E+1	 1.80747E+0	 9.41160E+1	 2.96096E+0	 9.41310E+1	
 2.39929E+1	 4.75320E+4	 2.37178E+0	 9.48449E+1	 1.85091E+0	 9.39320E+1	 3.03658E+0	 9.39273E+1	
 2.40095E+1	 4.71371E+4	 2.42272E+0	 9.46970E+1	 1.88563E+0	 9.37442E+1	 3.10026E+0	 9.37188E+1	
 2.40261E+1	 4.67446E+4	 2.46936E+0	 9.45460E+1	 1.92396E+0	 9.35526E+1	 3.16898E+0	 9.35059E+1	
 2.40426E+1	 4.63545E+4	 2.52160E+0	 9.43920E+1	 1.95895E+0	 9.33574E+1	 3.25503E+0	 9.32877E+1	
 2.40592E+1	 4.59667E+4	 2.56892E+0	 9.42349E+1	 1.99808E+0	 9.31584E+1	 3.32082E+0	 9.30644E+1	
 2.40758E+1	 4.55813E+4	 2.62212E+0	 9.40748E+1	 2.03366E+0	 9.29557E+1	 3.39022E+0	 9.28364E+1	
 2.40924E+1	 4.51983E+4	 2.67005E+0	 9.39115E+1	 2.07367E+0	 9.27492E+1	 3.47089E+0	 9.26034E+1	
 2.41089E+1	 4.48177E+4	 2.72469E+0	 9.37450E+1	 2.10931E+0	 9.25389E+1	 3.54137E+0	 9.23652E+1	
 2.41255E+1	 4.44393E+4	 2.77312E+0	 9.35753E+1	 2.14942E+0	 9.23248E+1	 3.61647E+0	 9.21221E+1	
 2.41421E+1	 4.40634E+4	 2.82980E+0	 9.34025E+1	 2.18428E+0	 9.21069E+1	 3.68815E+0	 9.18740E+1	
 2.41586E+1	 4.36897E+4	 2.87936E+0	 9.32263E+1	 2.22481E+0	 9.18852E+1	 3.77018E+0	 9.16207E+1	
 2.41752E+1	 4.33184E+4	 2.93874E+0	 9.30468E+1	 2.25890E+0	 9.16598E+1	 3.83667E+0	 9.13623E+1	
 2.41918E+1	 4.29495E+4	 2.98732E+0	 9.28639E+1	 2.29915E+0	 9.14306E+1	 3.90686E+0	 9.10993E+1	
 2.42084E+1	 4.25828E+4	 3.04843E+0	 9.26777E+1	 2.33310E+0	 9.11977E+1	 3.99495E+0	 9.08309E+1	
 2.42249E+1	 4.22185E+4	 3.10480E+0	 9.24878E+1	 2.37794E+0	 9.09608E+1	 4.07309E+0	 9.05569E+1	
 2.42415E+1	 4.18565E+4	 3.16259E+0	 9.22944E+1	 2.41196E+0	 9.07200E+1	 4.14648E+0	 9.02777E+1	
 2.42581E+1	 4.14968E+4	 3.21482E+0	 9.20976E+1	 2.45195E+0	 9.04754E+1	 4.23172E+0	 8.99932E+1	
 2.42747E+1	 4.11394E+4	 3.27656E+0	 9.18973E+1	 2.48701E+0	 9.02271E+1	 4.30284E+0	 8.97033E+1	
 2.42912E+1	 4.07843E+4	 3.32896E+0	 9.16935E+1	 2.52824E+0	 8.99750E+1	 4.37691E+0	 8.94085E+1	
 2.43078E+1	 4.04315E+4	 3.39140E+0	 9.14861E+1	 2.56262E+0	 8.97190E+1	 4.46367E+0	 8.91082E+1	
 2.43244E+1	 4.00810E+4	 3.44325E+0	 9.12752E+1	 2.60640E+0	 8.94591E+1	 4.53517E+0	 8.88026E+1	
 2.43409E+1	 3.97327E+4	 3.51427E+0	 9.10605E+1	 2.64649E+0	 8.91950E+1	 4.60893E+0	 8.84920E+1	
 2.43575E+1	 3.93868E+4	 3.56637E+0	 9.08420E+1	 2.68693E+0	 8.89268E+1	 4.69706E+0	 8.81759E+1	
 2.43741E+1	 3.90431E+4	 3.63035E+0	 9.06200E+1	 2.72271E+0	 8.86548E+1	 4.76835E+0	 8.78545E+1	
 2.43907E+1	 3.87016E+4	 3.68367E+0	 9.03943E+1	 2.76434E+0	 8.83790E+1	 4.83884E+0	 8.75282E+1	
 2.44072E+1	 3.83624E+4	 3.74991E+0	 9.01649E+1	 2.79838E+0	 8.80993E+1	 4.91057E+0	 8.71970E+1	
 2.44238E+1	 3.80255E+4	 3.80270E+0	 8.99319E+1	 2.84103E+0	 8.78157E+1	 5.00183E+0	 8.68604E+1	
 2.44404E+1	 3.76908E+4	 3.87802E+0	 8.96949E+1	 2.87997E+0	 8.75281E+1	 5.07146E+0	 8.65182E+1	
 2.44569E+1	 3.73583E+4	 3.93137E+0	 8.94539E+1	 2.91944E+0	 8.72365E+1	 5.14352E+0	 8.61713E+1	
 2.44735E+1	 3.70281E+4	 3.99496E+0	 8.92093E+1	 2.95293E+0	 8.69413E+1	 5.24455E+0	 8.58184E+1	
 2.44901E+1	 3.67001E+4	 4.04772E+0	 8.89611E+1	 2.99506E+0	 8.66422E+1	 5.31573E+0	 8.54598E+1	
 2.45067E+1	 3.63743E+4	 4.11487E+0	 8.87093E+1	 3.02829E+0	 8.63394E+1	 5.38794E+0	 8.50962E+1	
 2.45232E+1	 3.60507E+4	 4.16578E+0	 8.84537E+1	 3.07027E+0	 8.60327E+1	 5.47397E+0	 8.47273E+1	
 2.45398E+1	 3.57294E+4	 4.24182E+0	 8.81943E+1	 3.10841E+0	 8.57221E+1	 5.54318E+0	 8.43531E+1	
 2.45564E+1	 3.54102E+4	 4.29598E+0	 8.79309E+1	 3.14801E+0	 8.54075E+1	 5.61417E+0	 8.39742E+1	
 2.45730E+1	 3.50932E+4	 4.36010E+0	 8.76638E+1	 3.18088E+0	 8.50893E+1	 5.69988E+0	 8.35899E+1	
 2.45895E+1	 3.47784E+4	 4.41169E+0	 8.73931E+1	 3.22240E+0	 8.47673E+1	 5.76788E+0	 8.32004E+1	
 2.46061E+1	 3.44658E+4	 4.47988E+0	 8.71187E+1	 3.25523E+0	 8.44417E+1	 5.83646E+0	 8.28063E+1	
 2.46227E+1	 3.41553E+4	 4.54088E+0	 8.68404E+1	 3.30294E+0	 8.41119E+1	 5.92156E+0	 8.24069E+1	
 2.46392E+1	 3.38470E+4	 4.60499E+0	 8.65582E+1	 3.33618E+0	 8.37781E+1	 5.98896E+0	 8.20024E+1	
 2.46558E+1	 3.35409E+4	 4.65847E+0	 8.62723E+1	 3.37635E+0	 8.34406E+1	 6.05445E+0	 8.15933E+1	
 2.46724E+1	 3.32369E+4	 4.72343E+0	 8.59828E+1	 3.40953E+0	 8.30994E+1	 6.13763E+0	 8.11792E+1	
 2.46890E+1	 3.29351E+4	 4.77628E+0	 8.56897E+1	 3.44953E+0	 8.27546E+1	 6.21073E+0	 8.07598E+1	
 2.47055E+1	 3.26353E+4	 4.84088E+0	 8.53929E+1	 3.48159E+0	 8.24061E+1	 6.27368E+0	 8.03358E+1	
 2.47221E+1	 3.23378E+4	 4.89195E+0	 8.50926E+1	 3.52046E+0	 8.20540E+1	 6.33597E+0	 7.99075E+1	
 2.47387E+1	 3.20423E+4	 4.95546E+0	 8.47887E+1	 3.55062E+0	 8.16985E+1	 6.41488E+0	 7.94744E+1	
 2.47552E+1	 3.17489E+4	 5.00515E+0	 8.44814E+1	 3.58911E+0	 8.13395E+1	 6.47460E+0	 7.90366E+1	
 2.47718E+1	 3.14577E+4	 5.06825E+0	 8.41706E+1	 3.61836E+0	 8.09771E+1	 6.54466E+0	 7.85945E+1	
 2.47884E+1	 3.11685E+4	 5.11621E+0	 8.38563E+1	 3.65692E+0	 8.06114E+1	 6.61893E+0	 7.81474E+1	
 2.48050E+1	 3.08815E+4	 5.17912E+0	 8.35386E+1	 3.68531E+0	 8.02422E+1	 6.67645E+0	 7.76958E+1	
 2.48215E+1	 3.05965E+4	 5.22532E+0	 8.32176E+1	 3.72270E+0	 7.98697E+1	 6.73247E+0	 7.72404E+1	
 2.48381E+1	 3.03136E+4	 5.28777E+0	 8.28932E+1	 3.74998E+0	 7.94940E+1	 6.80491E+0	 7.67806E+1	
 2.48547E+1	 3.00327E+4	 5.33363E+0	 8.25654E+1	 3.78585E+0	 7.91151E+1	 6.86138E+0	 7.63164E+1	
 2.48713E+1	 2.97540E+4	 5.40204E+0	 8.22342E+1	 3.81872E+0	 7.87328E+1	 6.91351E+0	 7.58485E+1	
 2.48878E+1	 2.94772E+4	 5.45035E+0	 8.18993E+1	 3.85311E+0	 7.83471E+1	 6.98912E+0	 7.53764E+1	
 2.49044E+1	 2.92026E+4	 5.50649E+0	 8.15612E+1	 3.88142E+0	 7.79582E+1	 7.04430E+0	 7.48997E+1	
 2.49210E+1	 2.89299E+4	 5.55283E+0	 8.12199E+1	 3.91469E+0	 7.75662E+1	 7.09690E+0	 7.44194E+1	
 2.49375E+1	 2.86593E+4	 5.60792E+0	 8.08755E+1	 3.94159E+0	 7.71712E+1	 7.15809E+0	 7.39353E+1	
 2.49541E+1	 2.83907E+4	 5.65406E+0	 8.05280E+1	 3.97323E+0	 7.67732E+1	 7.20776E+0	 7.34473E+1	
 2.49707E+1	 2.81241E+4	 5.70904E+0	 8.01774E+1	 3.99850E+0	 7.63724E+1	 7.25488E+0	 7.29561E+1	
 2.49873E+1	 2.78595E+4	 5.75304E+0	 7.98237E+1	 4.02890E+0	 7.59688E+1	 7.31165E+0	 7.24614E+1	
 2.50038E+1	 2.75969E+4	 5.80725E+0	 7.94670E+1	 4.05387E+0	 7.55624E+1	 7.36361E+0	 7.19629E+1	
 2.50204E+1	 2.73363E+4	 5.84955E+0	 7.91073E+1	 4.08502E+0	 7.51532E+1	 7.40764E+0	 7.14612E+1	
 2.50370E+1	 2.70777E+4	 5.90248E+0	 7.87447E+1	 4.10946E+0	 7.47412E+1	 7.45049E+0	 7.09566E+1	
 2.50535E+1	 2.68210E+4	 5.94372E+0	 7.83791E+1	 4.14012E+0	 7.43264E+1	 7.50173E+0	 7.04487E+1	
 2.50701E+1	 2.65664E+4	 5.99459E+0	 7.80108E+1	 4.16236E+0	 7.39090E+1	 7.54319E+0	 6.99377E+1	
 2.50867E+1	 2.63136E+4	 6.04149E+0	 7.76394E+1	 4.19296E+0	 7.34889E+1	 7.58215E+0	 6.94240E+1	
 2.51033E+1	 2.60628E+4	 6.08933E+0	 7.72651E+1	 4.21550E+0	 7.30661E+1	 7.62887E+0	 6.89074E+1	
 2.51198E+1	 2.58140E+4	 6.12826E+0	 7.68881E+1	 4.24070E+0	 7.26410E+1	 7.66629E+0	 6.83879E+1	
 2.51364E+1	 2.55671E+4	 6.17422E+0	 7.65084E+1	 4.26161E+0	 7.22135E+1	 7.70069E+0	 6.78660E+1	
 2.51530E+1	 2.53221E+4	 6.21114E+0	 7.61263E+1	 4.28646E+0	 7.17837E+1	 7.74244E+0	 6.73414E+1	
 2.51695E+1	 2.50790E+4	 6.25699E+0	 7.57415E+1	 4.30549E+0	 7.13517E+1	 7.77644E+0	 6.68144E+1	
 2.51861E+1	 2.48378E+4	 6.30180E+0	 7.53540E+1	 4.33167E+0	 7.09174E+1	 7.80668E+0	 6.62851E+1	
 2.52027E+1	 2.45985E+4	 6.34635E+0	 7.49637E+1	 4.35067E+0	 7.04809E+1	 7.84364E+0	 6.57535E+1	
 2.52193E+1	 2.43611E+4	 6.38253E+0	 7.45710E+1	 4.37131E+0	 7.00424E+1	 7.87653E+0	 6.52196E+1	
 2.52358E+1	 2.41256E+4	 6.42538E+0	 7.41757E+1	 4.38875E+0	 6.96019E+1	 7.90363E+0	 6.46836E+1	
 2.52524E+1	 2.38919E+4	 6.45984E+0	 7.37781E+1	 4.40964E+0	 6.91596E+1	 7.93324E+0	 6.41457E+1	
 2.52690E+1	 2.36602E+4	 6.50027E+0	 7.33782E+1	 4.42616E+0	 6.87153E+1	 7.95845E+0	 6.36060E+1	
 2.52856E+1	 2.34302E+4	 6.53276E+0	 7.29761E+1	 4.44586E+0	 6.82692E+1	 7.98070E+0	 6.30646E+1	
 2.53021E+1	 2.32021E+4	 6.57525E+0	 7.25716E+1	 4.46367E+0	 6.78213E+1	 8.00192E+0	 6.25218E+1	
 2.53187E+1	 2.29759E+4	 6.60967E+0	 7.21648E+1	 4.48126E+0	 6.73715E+1	 8.02568E+0	 6.19774E+1	
 2.53353E+1	 2.27514E+4	 6.64635E+0	 7.17557E+1	 4.49559E+0	 6.69202E+1	 8.04454E+0	 6.14316E+1	
 2.53518E+1	 2.25288E+4	 6.67817E+0	 7.13446E+1	 4.51145E+0	 6.64673E+1	 8.06065E+0	 6.08846E+1	
 2.53684E+1	 2.23080E+4	 6.71468E+0	 7.09313E+1	 4.52482E+0	 6.60130E+1	 8.07888E+0	 6.03364E+1	
 2.53850E+1	 2.20890E+4	 6.74485E+0	 7.05160E+1	 4.53971E+0	 6.55573E+1	 8.09334E+0	 5.97871E+1	
 2.54016E+1	 2.18718E+4	 6.78021E+0	 7.00987E+1	 4.55135E+0	 6.51002E+1	 8.10533E+0	 5.92370E+1	
 2.54181E+1	 2.16563E+4	 6.81425E+0	 6.96792E+1	 4.56522E+0	 6.46418E+1	 8.11894E+0	 5.86859E+1	
 2.54347E+1	 2.14427E+4	 6.84769E+0	 6.92576E+1	 4.57562E+0	 6.41822E+1	 8.12941E+0	 5.81340E+1	
 2.54513E+1	 2.12308E+4	 6.87562E+0	 6.88341E+1	 4.58604E+0	 6.37216E+1	 8.13756E+0	 5.75815E+1	
 2.54678E+1	 2.10206E+4	 6.90615E+0	 6.84089E+1	 4.59539E+0	 6.32599E+1	 8.14646E+0	 5.70285E+1	
 2.54844E+1	 2.08122E+4	 6.93269E+0	 6.79819E+1	 4.60600E+0	 6.27973E+1	 8.15245E+0	 5.64749E+1	
 2.55010E+1	 2.06056E+4	 6.96175E+0	 6.75531E+1	 4.61520E+0	 6.23337E+1	 8.15619E+0	 5.59210E+1	
 2.55176E+1	 2.04006E+4	 6.98697E+0	 6.71227E+1	 4.62478E+0	 6.18691E+1	 8.15902E+0	 5.53668E+1	
 2.55341E+1	 2.01974E+4	 7.01519E+0	 6.66906E+1	 4.63232E+0	 6.14037E+1	 8.16013E+0	 5.48126E+1	
 2.55507E+1	 1.99959E+4	 7.03942E+0	 6.62570E+1	 4.63957E+0	 6.09375E+1	 8.15974E+0	 5.42583E+1	
 2.55673E+1	 1.97961E+4	 7.06617E+0	 6.58217E+1	 4.64493E+0	 6.04707E+1	 8.15754E+0	 5.37041E+1	
 2.55839E+1	 1.95980E+4	 7.08822E+0	 6.53849E+1	 4.65008E+0	 6.00033E+1	 8.15360E+0	 5.31501E+1	
 2.56004E+1	 1.94016E+4	 7.11158E+0	 6.49468E+1	 4.65417E+0	 5.95355E+1	 8.14860E+0	 5.25964E+1	
 2.56170E+1	 1.92068E+4	 7.13089E+0	 6.45073E+1	 4.65863E+0	 5.90673E+1	 8.14241E+0	 5.20430E+1	
 2.56336E+1	 1.90137E+4	 7.15332E+0	 6.40665E+1	 4.66274E+0	 5.85986E+1	 8.13360E+0	 5.14902E+1	
 2.56501E+1	 1.88223E+4	 7.17246E+0	 6.36245E+1	 4.66601E+0	 5.81296E+1	 8.12441E+0	 5.09380E+1	
 2.56667E+1	 1.86325E+4	 7.19115E+0	 6.31813E+1	 4.66785E+0	 5.76603E+1	 8.11501E+0	 5.03865E+1	
 2.56833E+1	 1.84443E+4	 7.20779E+0	 6.27370E+1	 4.66867E+0	 5.71909E+1	 8.10087E+0	 4.98357E+1	
 2.56999E+1	 1.82578E+4	 7.22490E+0	 6.22916E+1	 4.66871E+0	 5.67214E+1	 8.08697E+0	 4.92859E+1	
 2.57164E+1	 1.80729E+4	 7.24006E+0	 6.18453E+1	 4.66840E+0	 5.62520E+1	 8.07351E+0	 4.87370E+1	
 2.57330E+1	 1.78896E+4	 7.25575E+0	 6.13980E+1	 4.66815E+0	 5.57825E+1	 8.05600E+0	 4.81892E+1	
 2.57496E+1	 1.77079E+4	 7.26971E+0	 6.09498E+1	 4.66793E+0	 5.53131E+1	 8.03832E+0	 4.76426E+1	
 2.57661E+1	 1.75277E+4	 7.28406E+0	 6.05007E+1	 4.66737E+0	 5.48437E+1	 8.01908E+0	 4.70972E+1	
 2.57827E+1	 1.73492E+4	 7.29624E+0	 6.00508E+1	 4.66585E+0	 5.43745E+1	 7.99655E+0	 4.65532E+1	
 2.57993E+1	 1.71722E+4	 7.30790E+0	 5.96001E+1	 4.66357E+0	 5.39054E+1	 7.97470E+0	 4.60108E+1	
 2.58159E+1	 1.69968E+4	 7.31735E+0	 5.91489E+1	 4.66014E+0	 5.34366E+1	 7.95345E+0	 4.54698E+1	
 2.58324E+1	 1.68230E+4	 7.32646E+0	 5.86970E+1	 4.65639E+0	 5.29682E+1	 7.92730E+0	 4.49304E+1	
 2.58490E+1	 1.66507E+4	 7.33415E+0	 5.82446E+1	 4.65155E+0	 5.25002E+1	 7.89910E+0	 4.43929E+1	
 2.58656E+1	 1.64799E+4	 7.34166E+0	 5.77918E+1	 4.64625E+0	 5.20327E+1	 7.87277E+0	 4.38572E+1	
 2.58822E+1	 1.63106E+4	 7.34899E+0	 5.73385E+1	 4.63937E+0	 5.15659E+1	 7.84310E+0	 4.33234E+1	
 2.58987E+1	 1.61429E+4	 7.35539E+0	 5.68847E+1	 4.63129E+0	 5.10998E+1	 7.81375E+0	 4.27916E+1	
 2.59153E+1	 1.59767E+4	 7.36023E+0	 5.64306E+1	 4.62265E+0	 5.06345E+1	 7.78587E+0	 4.22618E+1	
 2.59319E+1	 1.58120E+4	 7.36425E+0	 5.59763E+1	 4.61456E+0	 5.01700E+1	 7.75755E+0	 4.17339E+1	
 2.59484E+1	 1.56487E+4	 7.36707E+0	 5.55217E+1	 4.60572E+0	 4.97065E+1	 7.72201E+0	 4.12081E+1	
 2.59650E+1	 1.54870E+4	 7.36909E+0	 5.50670E+1	 4.59724E+0	 4.92437E+1	 7.68665E+0	 4.06847E+1	
 2.59816E+1	 1.53267E+4	 7.37067E+0	 5.46122E+1	 4.58731E+0	 4.87820E+1	 7.65076E+0	 4.01638E+1	
 2.59982E+1	 1.51678E+4	 7.37165E+0	 5.41573E+1	 4.57747E+0	 4.83212E+1	 7.61008E+0	 3.96455E+1	
 2.60147E+1	 1.50104E+4	 7.37198E+0	 5.37023E+1	 4.56783E+0	 4.78614E+1	 7.57185E+0	 3.91298E+1	
 2.60313E+1	 1.48545E+4	 7.37141E+0	 5.32474E+1	 4.55815E+0	 4.74025E+1	 7.53611E+0	 3.86167E+1	
 2.60479E+1	 1.47000E+4	 7.36988E+0	 5.27925E+1	 4.54764E+0	 4.69447E+1	 7.49443E+0	 3.81062E+1	
 2.60644E+1	 1.45469E+4	 7.36701E+0	 5.23378E+1	 4.53716E+0	 4.64879E+1	 7.45266E+0	 3.75985E+1	
 2.60810E+1	 1.43952E+4	 7.36355E+0	 5.18833E+1	 4.52565E+0	 4.60323E+1	 7.41403E+0	 3.70936E+1	
 2.60976E+1	 1.42450E+4	 7.35899E+0	 5.14290E+1	 4.51256E+0	 4.55778E+1	 7.36910E+0	 3.65915E+1	
 2.61142E+1	 1.40961E+4	 7.35403E+0	 5.09750E+1	 4.49899E+0	 4.51247E+1	 7.32409E+0	 3.60925E+1	
 2.61307E+1	 1.39486E+4	 7.34864E+0	 5.05213E+1	 4.48621E+0	 4.46730E+1	 7.28326E+0	 3.55963E+1	
 2.61473E+1	 1.38025E+4	 7.34258E+0	 5.00680E+1	 4.47273E+0	 4.42225E+1	 7.23620E+0	 3.51032E+1	
 2.61639E+1	 1.36578E+4	 7.33522E+0	 4.96151E+1	 4.45961E+0	 4.37734E+1	 7.18839E+0	 3.46133E+1	
 2.61805E+1	 1.35144E+4	 7.32607E+0	 4.91627E+1	 4.44482E+0	 4.33257E+1	 7.14518E+0	 3.41264E+1	
 2.61970E+1	 1.33723E+4	 7.31588E+0	 4.87109E+1	 4.42888E+0	 4.28796E+1	 7.10216E+0	 3.36425E+1	
 2.62136E+1	 1.32317E+4	 7.30605E+0	 4.82597E+1	 4.41322E+0	 4.24350E+1	 7.05116E+0	 3.31618E+1	
 2.62302E+1	 1.30923E+4	 7.29616E+0	 4.78091E+1	 4.39756E+0	 4.19920E+1	 6.99902E+0	 3.26846E+1	
 2.62467E+1	 1.29542E+4	 7.28653E+0	 4.73591E+1	 4.38173E+0	 4.15506E+1	 6.94893E+0	 3.22109E+1	
 2.62633E+1	 1.28175E+4	 7.27615E+0	 4.69098E+1	 4.36419E+0	 4.11109E+1	 6.89188E+0	 3.17408E+1	
 2.62799E+1	 1.26821E+4	 7.26479E+0	 4.64611E+1	 4.34656E+0	 4.06729E+1	 6.83853E+0	 3.12744E+1	
 2.62965E+1	 1.25480E+4	 7.25345E+0	 4.60131E+1	 4.32952E+0	 4.02367E+1	 6.79061E+0	 3.08115E+1	
 2.63130E+1	 1.24151E+4	 7.24104E+0	 4.55658E+1	 4.31179E+0	 3.98022E+1	 6.73625E+0	 3.03521E+1	
 2.63296E+1	 1.22835E+4	 7.22712E+0	 4.51194E+1	 4.29366E+0	 3.93695E+1	 6.68047E+0	 2.98964E+1	
 2.63462E+1	 1.21532E+4	 7.21211E+0	 4.46738E+1	 4.27586E+0	 3.89387E+1	 6.63067E+0	 2.94443E+1	
 2.63627E+1	 1.20242E+4	 7.19684E+0	 4.42292E+1	 4.25758E+0	 3.85096E+1	 6.57453E+0	 2.89958E+1	
 2.63793E+1	 1.18964E+4	 7.18103E+0	 4.37856E+1	 4.23965E+0	 3.80824E+1	 6.51699E+0	 2.85511E+1	
 2.63959E+1	 1.17698E+4	 7.16499E+0	 4.33429E+1	 4.21870E+0	 3.76571E+1	 6.46717E+0	 2.81101E+1	
 2.64125E+1	 1.16445E+4	 7.14756E+0	 4.29012E+1	 4.19721E+0	 3.72340E+1	 6.40857E+0	 2.76728E+1	
 2.64290E+1	 1.15204E+4	 7.13160E+0	 4.24606E+1	 4.17605E+0	 3.68130E+1	 6.34531E+0	 2.72396E+1	
 2.64456E+1	 1.13975E+4	 7.11420E+0	 4.20211E+1	 4.15507E+0	 3.63941E+1	 6.29287E+0	 2.68104E+1	
 2.64622E+1	 1.12758E+4	 7.09610E+0	 4.15826E+1	 4.13332E+0	 3.59774E+1	 6.23565E+0	 2.63849E+1	
 2.64788E+1	 1.11554E+4	 7.07688E+0	 4.11452E+1	 4.11253E+0	 3.55628E+1	 6.17570E+0	 2.59633E+1	
 2.64953E+1	 1.10361E+4	 7.05806E+0	 4.07091E+1	 4.09110E+0	 3.51503E+1	 6.12315E+0	 2.55456E+1	
 2.65119E+1	 1.09179E+4	 7.03846E+0	 4.02741E+1	 4.07047E+0	 3.47400E+1	 6.07156E+0	 2.51314E+1	
 2.65285E+1	 1.08010E+4	 7.01976E+0	 3.98403E+1	 4.04902E+0	 3.43317E+1	 6.01080E+0	 2.47210E+1	
 2.65450E+1	 1.06852E+4	 7.00003E+0	 3.94077E+1	 4.02848E+0	 3.39256E+1	 5.94227E+0	 2.43151E+1	
 2.65616E+1	 1.05705E+4	 6.98073E+0	 3.89763E+1	 4.00667E+0	 3.35216E+1	 5.88877E+0	 2.39132E+1	
 2.65782E+1	 1.04570E+4	 6.95961E+0	 3.85461E+1	 3.98566E+0	 3.31197E+1	 5.82961E+0	 2.35152E+1	
 2.65948E+1	 1.03447E+4	 6.93887E+0	 3.81173E+1	 3.96286E+0	 3.27201E+1	 5.76648E+0	 2.31214E+1	
 2.66113E+1	 1.02334E+4	 6.91600E+0	 3.76898E+1	 3.94118E+0	 3.23227E+1	 5.71283E+0	 2.27315E+1	
 2.66279E+1	 1.01233E+4	 6.89429E+0	 3.72636E+1	 3.91734E+0	 3.19276E+1	 5.65386E+0	 2.23454E+1	
 2.66445E+1	 1.00143E+4	 6.86996E+0	 3.68389E+1	 3.89526E+0	 3.15348E+1	 5.58590E+0	 2.19636E+1	
 2.66610E+1	 9.90636E+3	 6.84627E+0	 3.64157E+1	 3.86955E+0	 3.11444E+1	 5.52672E+0	 2.15862E+1	
 2.66776E+1	 9.79953E+3	 6.81868E+0	 3.59940E+1	 3.84515E+0	 3.07565E+1	 5.46833E+0	 2.12128E+1	
 2.66942E+1	 9.69378E+3	 6.79585E+0	 3.55739E+1	 3.82166E+0	 3.03710E+1	 5.40536E+0	 2.08435E+1	
 2.67108E+1	 9.58911E+3	 6.77146E+0	 3.51553E+1	 3.79966E+0	 2.99878E+1	 5.35200E+0	 2.04781E+1	
 2.67273E+1	 9.48550E+3	 6.74829E+0	 3.47381E+1	 3.77612E+0	 2.96069E+1	 5.29324E+0	 2.01165E+1	
 2.67439E+1	 9.38295E+3	 6.72286E+0	 3.43224E+1	 3.75437E+0	 2.92283E+1	 5.22859E+0	 1.97592E+1	
 2.67605E+1	 9.28145E+3	 6.69863E+0	 3.39083E+1	 3.73091E+0	 2.88520E+1	 5.17250E+0	 1.94059E+1	
 2.67771E+1	 9.18098E+3	 6.67235E+0	 3.34957E+1	 3.70932E+0	 2.84779E+1	 5.10942E+0	 1.90567E+1	
 2.67936E+1	 9.08155E+3	 6.64817E+0	 3.30846E+1	 3.68556E+0	 2.81061E+1	 5.04661E+0	 1.87117E+1	
 2.68102E+1	 8.98314E+3	 6.62120E+0	 3.26752E+1	 3.66385E+0	 2.77365E+1	 4.99177E+0	 1.83708E+1	
 2.68268E+1	 8.88575E+3	 6.59617E+0	 3.22673E+1	 3.63802E+0	 2.73694E+1	 4.93802E+0	 1.80335E+1	
 2.68433E+1	 8.78936E+3	 6.56482E+0	 3.18612E+1	 3.61311E+0	 2.70048E+1	 4.88018E+0	 1.77000E+1	
 2.68599E+1	 8.69397E+3	 6.53880E+0	 3.14569E+1	 3.58861E+0	 2.66427E+1	 4.81603E+0	 1.73707E+1	
 2.68765E+1	 8.59957E+3	 6.50977E+0	 3.10543E+1	 3.56619E+0	 2.62830E+1	 4.76300E+0	 1.70454E+1	
 2.68931E+1	 8.50615E+3	 6.48309E+0	 3.06533E+1	 3.54147E+0	 2.59257E+1	 4.70675E+0	 1.67237E+1	
 2.69096E+1	 8.41371E+3	 6.45250E+0	 3.02542E+1	 3.51968E+0	 2.55706E+1	 4.64309E+0	 1.64062E+1	
 2.69262E+1	 8.32223E+3	 6.42572E+0	 2.98568E+1	 3.49438E+0	 2.52180E+1	 4.59077E+0	 1.60926E+1	
 2.69428E+1	 8.23171E+3	 6.39203E+0	 2.94613E+1	 3.47062E+0	 2.48678E+1	 4.53610E+0	 1.57826E+1	
 2.69593E+1	 8.14214E+3	 6.36501E+0	 2.90676E+1	 3.44657E+0	 2.45200E+1	 4.47273E+0	 1.54766E+1	
 2.69759E+1	 8.05351E+3	 6.33472E+0	 2.86758E+1	 3.42436E+0	 2.41745E+1	 4.41930E+0	 1.51746E+1	
 2.69925E+1	 7.96581E+3	 6.30725E+0	 2.82857E+1	 3.39910E+0	 2.38315E+1	 4.35888E+0	 1.48764E+1	
 2.70091E+1	 7.87904E+3	 6.27504E+0	 2.78974E+1	 3.37656E+0	 2.34908E+1	 4.29865E+0	 1.45824E+1	
 2.70256E+1	 7.79319E+3	 6.24696E+0	 2.75110E+1	 3.35064E+0	 2.31526E+1	 4.24707E+0	 1.42921E+1	
 2.70422E+1	 7.70825E+3	 6.21353E+0	 2.71265E+1	 3.32936E+0	 2.28167E+1	 4.19428E+0	 1.40054E+1	
 2.70588E+1	 7.62420E+3	 6.18529E+0	 2.67440E+1	 3.30396E+0	 2.24832E+1	 4.13486E+0	 1.37225E+1	
 2.70754E+1	 7.54106E+3	 6.14878E+0	 2.63634E+1	 3.28040E+0	 2.21521E+1	 4.08491E+0	 1.34433E+1	
 2.70919E+1	 7.45880E+3	 6.12025E+0	 2.59848E+1	 3.25652E+0	 2.18235E+1	 4.03610E+0	 1.31675E+1	
 2.71085E+1	 7.37742E+3	 6.08788E+0	 2.56081E+1	 3.23571E+0	 2.14970E+1	 3.98483E+0	 1.28951E+1	
 2.71251E+1	 7.29690E+3	 6.05938E+0	 2.52333E+1	 3.21148E+0	 2.11729E+1	 3.92528E+0	 1.26264E+1	
 2.71416E+1	 7.21726E+3	 6.02556E+0	 2.48603E+1	 3.19158E+0	 2.08509E+1	 3.87744E+0	 1.23614E+1	
 2.71582E+1	 7.13847E+3	 5.99774E+0	 2.44893E+1	 3.16742E+0	 2.05312E+1	 3.82835E+0	 1.20997E+1	
 2.71748E+1	 7.06052E+3	 5.95994E+0	 2.41204E+1	 3.14460E+0	 2.02139E+1	 3.76988E+0	 1.18416E+1	
 2.71914E+1	 6.98342E+3	 5.93041E+0	 2.37535E+1	 3.12089E+0	 1.98988E+1	 3.72434E+0	 1.15871E+1	
 2.72079E+1	 6.90715E+3	 5.89652E+0	 2.33885E+1	 3.10009E+0	 1.95861E+1	 3.67653E+0	 1.13357E+1	
 2.72245E+1	 6.83171E+3	 5.86660E+0	 2.30256E+1	 3.07618E+0	 1.92755E+1	 3.61431E+0	 1.10881E+1	
 2.72411E+1	 6.75709E+3	 5.83245E+0	 2.26646E+1	 3.05591E+0	 1.89672E+1	 3.56843E+0	 1.08441E+1	
 2.72576E+1	 6.68328E+3	 5.80333E+0	 2.23055E+1	 3.03264E+0	 1.86611E+1	 3.52230E+0	 1.06033E+1	
 2.72742E+1	 6.61027E+3	 5.76951E+0	 2.19484E+1	 3.01327E+0	 1.83571E+1	 3.46837E+0	 1.03659E+1	
 2.72908E+1	 6.53806E+3	 5.74107E+0	 2.15932E+1	 2.99065E+0	 1.80552E+1	 3.42495E+0	 1.01317E+1	
 2.73074E+1	 6.46663E+3	 5.70680E+0	 2.12400E+1	 2.97223E+0	 1.77554E+1	 3.38078E+0	 9.90058E+0	
 2.73239E+1	 6.39599E+3	 5.67867E+0	 2.08887E+1	 2.94961E+0	 1.74577E+1	 3.32641E+0	 9.67278E+0	
 2.73405E+1	 6.32613E+3	 5.64379E+0	 2.05393E+1	 2.93135E+0	 1.71620E+1	 3.27806E+0	 9.44846E+0	
 2.73571E+1	 6.25703E+3	 5.61623E+0	 2.01918E+1	 2.90787E+0	 1.68684E+1	 3.23495E+0	 9.22725E+0	
 2.73736E+1	 6.18869E+3	 5.58081E+0	 1.98463E+1	 2.88911E+0	 1.65769E+1	 3.18432E+0	 9.00922E+0	
 2.73902E+1	 6.12111E+3	 5.55276E+0	 1.95028E+1	 2.86485E+0	 1.62876E+1	 3.14185E+0	 8.79435E+0	
 2.74068E+1	 6.05428E+3	 5.51269E+0	 1.91613E+1	 2.84281E+0	 1.60007E+1	 3.10082E+0	 8.58233E+0	
 2.74234E+1	 5.98818E+3	 5.48368E+0	 1.88220E+1	 2.82082E+0	 1.57159E+1	 3.05926E+0	 8.37310E+0	
 2.74399E+1	 5.92282E+3	 5.44948E+0	 1.84847E+1	 2.80254E+0	 1.54332E+1	 3.00740E+0	 8.16705E+0	
 2.74565E+1	 5.85819E+3	 5.42062E+0	 1.81492E+1	 2.78069E+0	 1.51525E+1	 2.96626E+0	 7.96416E+0	
 2.74731E+1	 5.79427E+3	 5.38557E+0	 1.78158E+1	 2.76188E+0	 1.48738E+1	 2.92637E+0	 7.76402E+0	
 2.74897E+1	 5.73107E+3	 5.35648E+0	 1.74843E+1	 2.73883E+0	 1.45972E+1	 2.86865E+0	 7.56719E+0	
 2.75062E+1	 5.66857E+3	 5.32024E+0	 1.71549E+1	 2.72007E+0	 1.43228E+1	 2.82926E+0	 7.37367E+0	
 2.75228E+1	 5.60677E+3	 5.29112E+0	 1.68275E+1	 2.69747E+0	 1.40504E+1	 2.78920E+0	 7.18284E+0	
 2.75394E+1	 5.54567E+3	 5.25373E+0	 1.65021E+1	 2.67972E+0	 1.37800E+1	 2.74023E+0	 6.99503E+0	
 2.75559E+1	 5.48525E+3	 5.22446E+0	 1.61787E+1	 2.65698E+0	 1.35117E+1	 2.70101E+0	 6.81023E+0	
 2.75725E+1	 5.42551E+3	 5.18621E+0	 1.58575E+1	 2.63947E+0	 1.32454E+1	 2.66344E+0	 6.62802E+0	
 2.75891E+1	 5.36644E+3	 5.15742E+0	 1.55383E+1	 2.61627E+0	 1.29811E+1	 2.60863E+0	 6.44896E+0	
 2.76057E+1	 5.30804E+3	 5.11807E+0	 1.52213E+1	 2.59914E+0	 1.27189E+1	 2.56985E+0	 6.27308E+0	
 2.76222E+1	 5.25030E+3	 5.08824E+0	 1.49063E+1	 2.57667E+0	 1.24587E+1	 2.53086E+0	 6.09983E+0	
 2.76388E+1	 5.19322E+3	 5.04179E+0	 1.45937E+1	 2.55634E+0	 1.22006E+1	 2.48261E+0	 5.92955E+0	
 2.76554E+1	 5.13678E+3	 5.00900E+0	 1.42836E+1	 2.53514E+0	 1.19446E+1	 2.44384E+0	 5.76223E+0	
 2.76719E+1	 5.08098E+3	 4.96826E+0	 1.39757E+1	 2.51749E+0	 1.16906E+1	 2.40589E+0	 5.59751E+0	
 2.76885E+1	 5.02582E+3	 4.93572E+0	 1.36701E+1	 2.49580E+0	 1.14385E+1	 2.35774E+0	 5.43572E+0	
 2.77051E+1	 4.97129E+3	 4.89362E+0	 1.33668E+1	 2.47841E+0	 1.11884E+1	 2.31899E+0	 5.27687E+0	
 2.77217E+1	 4.91738E+3	 4.86079E+0	 1.30658E+1	 2.45501E+0	 1.09404E+1	 2.28182E+0	 5.12061E+0	
 2.77382E+1	 4.86408E+3	 4.81625E+0	 1.27672E+1	 2.43726E+0	 1.06944E+1	 2.24471E+0	 4.96687E+0	
 2.77548E+1	 4.81140E+3	 4.77508E+0	 1.24713E+1	 2.41035E+0	 1.04507E+1	 2.19486E+0	 4.81608E+0	
 2.77714E+1	 4.75932E+3	 4.73120E+0	 1.21779E+1	 2.39102E+0	 1.02092E+1	 2.15082E+0	 4.66848E+0	
 2.77880E+1	 4.70784E+3	 4.69450E+0	 1.18871E+1	 2.36749E+0	 9.97000E+0	 2.11174E+0	 4.52371E+0	
 2.78045E+1	 4.65695E+3	 4.64899E+0	 1.15988E+1	 2.34743E+0	 9.73294E+0	 2.06445E+0	 4.38186E+0	
 2.78211E+1	 4.60665E+3	 4.61097E+0	 1.13131E+1	 2.32198E+0	 9.49816E+0	 2.02594E+0	 4.24294E+0	
 2.78377E+1	 4.55693E+3	 4.56202E+0	 1.10300E+1	 2.30184E+0	 9.26569E+0	 1.98730E+0	 4.10663E+0	
 2.78542E+1	 4.50778E+3	 4.52193E+0	 1.07497E+1	 2.27549E+0	 9.03554E+0	 1.94012E+0	 3.97324E+0	
 2.78708E+1	 4.45920E+3	 4.47016E+0	 1.04722E+1	 2.25621E+0	 8.80770E+0	 1.90123E+0	 3.84277E+0	
 2.78874E+1	 4.41119E+3	 4.42128E+0	 1.01979E+1	 2.22737E+0	 8.58227E+0	 1.86272E+0	 3.71493E+0	
 2.79040E+1	 4.36373E+3	 4.36981E+0	 9.92661E+0	 2.20534E+0	 8.35940E+0	 1.81549E+0	 3.59000E+0	
 2.79205E+1	 4.31683E+3	 4.32621E+0	 9.65827E+0	 2.17840E+0	 8.13899E+0	 1.77659E+0	 3.46799E+0	
 2.79371E+1	 4.27047E+3	 4.27250E+0	 9.39295E+0	 2.15619E+0	 7.92105E+0	 1.73944E+0	 3.34857E+0	
 2.79537E+1	 4.22466E+3	 4.22759E+0	 9.13066E+0	 2.12828E+0	 7.70563E+0	 1.69303E+0	 3.23199E+0	
 2.79702E+1	 4.17938E+3	 4.16891E+0	 8.87157E+0	 2.10655E+0	 7.49271E+0	 1.65422E+0	 3.11830E+0	
 2.79868E+1	 4.13463E+3	 4.11220E+0	 8.61604E+0	 2.07514E+0	 7.28246E+0	 1.61828E+0	 3.00716E+0	
 2.80034E+1	 4.09040E+3	 4.05304E+0	 8.36409E+0	 2.05093E+0	 7.07501E+0	 1.58224E+0	 2.89845E+0	
 2.80200E+1	 4.04670E+3	 4.00215E+0	 8.11553E+0	 2.02192E+0	 6.87023E+0	 1.53072E+0	 2.79272E+0	
 2.80365E+1	 4.00350E+3	 3.94100E+0	 7.87043E+0	 1.99656E+0	 6.66819E+0	 1.49251E+0	 2.69004E+0	
 2.80531E+1	 3.96082E+3	 3.88865E+0	 7.62883E+0	 1.96531E+0	 6.46899E+0	 1.45634E+0	 2.58988E+0	
 2.80697E+1	 3.91864E+3	 3.82449E+0	 7.39083E+0	 1.93913E+0	 6.27268E+0	 1.41285E+0	 2.49243E+0	
 2.80863E+1	 3.87696E+3	 3.77150E+0	 7.15644E+0	 1.90714E+0	 6.07929E+0	 1.37616E+0	 2.39770E+0	
 2.81028E+1	 3.83577E+3	 3.70467E+0	 6.92575E+0	 1.88095E+0	 5.88883E+0	 1.34256E+0	 2.30536E+0	
 2.81194E+1	 3.79506E+3	 3.65028E+0	 6.69880E+0	 1.84830E+0	 5.70133E+0	 1.29860E+0	 2.21566E+0	
 2.81360E+1	 3.75485E+3	 3.58097E+0	 6.47566E+0	 1.82104E+0	 5.51684E+0	 1.25816E+0	 2.12882E+0	
 2.81525E+1	 3.71511E+3	 3.52387E+0	 6.25643E+0	 1.78660E+0	 5.33545E+0	 1.22300E+0	 2.04455E+0	
 2.81691E+1	 3.67584E+3	 3.44440E+0	 6.04141E+0	 1.75271E+0	 5.15750E+0	 1.18268E+0	 1.96284E+0	
 2.81857E+1	 3.63704E+3	 3.38013E+0	 5.83083E+0	 1.71771E+0	 4.98302E+0	 1.14831E+0	 1.88367E+0	
 2.82023E+1	 3.59870E+3	 3.30929E+0	 5.62441E+0	 1.68746E+0	 4.81181E+0	 1.11648E+0	 1.80675E+0	
 2.82188E+1	 3.56082E+3	 3.24638E+0	 5.42212E+0	 1.65290E+0	 4.64386E+0	 1.07695E+0	 1.73225E+0	
 2.82354E+1	 3.52340E+3	 3.17420E+0	 5.22400E+0	 1.62158E+0	 4.47922E+0	 1.03976E+0	 1.66036E+0	
 2.82520E+1	 3.48642E+3	 3.11050E+0	 5.03008E+0	 1.58590E+0	 4.31795E+0	 1.00754E+0	 1.59082E+0	
 2.82685E+1	 3.44988E+3	 3.03773E+0	 4.84036E+0	 1.55457E+0	 4.16006E+0	 9.70402E-1	 1.52364E+0	
 2.82851E+1	 3.41379E+3	 2.97299E+0	 4.65489E+0	 1.51888E+0	 4.00553E+0	 9.38058E-1	 1.45882E+0	
 2.83017E+1	 3.37813E+3	 2.89871E+0	 4.47371E+0	 1.48785E+0	 3.85435E+0	 9.08248E-1	 1.39611E+0	
 2.83183E+1	 3.34290E+3	 2.83385E+0	 4.29682E+0	 1.45162E+0	 3.70656E+0	 8.80081E-1	 1.33537E+0	
 2.83348E+1	 3.30810E+3	 2.75913E+0	 4.12424E+0	 1.41997E+0	 3.56218E+0	 8.41565E-1	 1.27690E+0	
 2.83514E+1	 3.27371E+3	 2.69521E+0	 3.95593E+0	 1.38290E+0	 3.42126E+0	 8.10376E-1	 1.22079E+0	
 2.83680E+1	 3.23974E+3	 2.61962E+0	 3.79193E+0	 1.35114E+0	 3.28379E+0	 7.82710E-1	 1.16668E+0	
 2.83846E+1	 3.20619E+3	 2.55577E+0	 3.63224E+0	 1.31447E+0	 3.14977E+0	 7.50468E-1	 1.11461E+0	
 2.84011E+1	 3.17304E+3	 2.48083E+0	 3.47682E+0	 1.28295E+0	 3.01917E+0	 7.22299E-1	 1.06459E+0	
 2.84177E+1	 3.14029E+3	 2.41783E+0	 3.32567E+0	 1.24659E+0	 2.89199E+0	 6.97097E-1	 1.01638E+0	
 2.84343E+1	 3.10795E+3	 2.33688E+0	 3.17895E+0	 1.20957E+0	 2.76850E+0	 6.66909E-1	 9.70051E-1	
 2.84508E+1	 3.07599E+3	 2.26858E+0	 3.03684E+0	 1.17220E+0	 2.64875E+0	 6.40487E-1	 9.25646E-1	
 2.84674E+1	 3.04443E+3	 2.19819E+0	 2.89901E+0	 1.14053E+0	 2.53247E+0	 6.13839E-1	 8.83044E-1	
 2.84840E+1	 3.01325E+3	 2.13538E+0	 2.76529E+0	 1.10572E+0	 2.41953E+0	 5.85202E-1	 8.42319E-1	
 2.85006E+1	 2.98246E+3	 2.06522E+0	 2.63567E+0	 1.07611E+0	 2.30983E+0	 5.60656E-1	 8.03400E-1	
 2.85171E+1	 2.95204E+3	 2.00370E+0	 2.51012E+0	 1.04234E+0	 2.20332E+0	 5.38380E-1	 7.66072E-1	
 2.85337E+1	 2.92200E+3	 1.93577E+0	 2.38856E+0	 1.01313E+0	 2.09997E+0	 5.12735E-1	 7.30371E-1	
 2.85503E+1	 2.89232E+3	 1.86749E+0	 2.27120E+0	 9.76495E-1	 1.99993E+0	 4.90069E-1	 6.96312E-1	
 2.85668E+1	 2.86301E+3	 1.80037E+0	 2.15802E+0	 9.44434E-1	 1.90335E+0	 4.70164E-1	 6.63698E-1	
 2.85834E+1	 2.83407E+3	 1.74233E+0	 2.04871E+0	 9.11625E-1	 1.81003E+0	 4.47321E-1	 6.32536E-1	
 2.86000E+1	 2.80548E+3	 1.67908E+0	 1.94313E+0	 8.82591E-1	 1.71982E+0	 4.26750E-1	 6.02849E-1	
 2.86166E+1	 2.77724E+3	 1.62346E+0	 1.84123E+0	 8.51143E-1	 1.63265E+0	 4.09000E-1	 5.74463E-1	
 2.86331E+1	 2.74936E+3	 1.55634E+0	 1.74311E+0	 8.20590E-1	 1.54860E+0	 3.89566E-1	 5.47340E-1	
 2.86497E+1	 2.72182E+3	 1.49694E+0	 1.64889E+0	 7.91269E-1	 1.46756E+0	 3.69058E-1	 5.21574E-1	
 2.86663E+1	 2.69462E+3	 1.43783E+0	 1.55834E+0	 7.65403E-1	 1.38929E+0	 3.51690E-1	 4.97094E-1	
 2.86829E+1	 2.66776E+3	 1.38397E+0	 1.47126E+0	 7.37079E-1	 1.31375E+0	 3.36311E-1	 4.73726E-1	
 2.86994E+1	 2.64123E+3	 1.32709E+0	 1.38761E+0	 7.10798E-1	 1.24095E+0	 3.19290E-1	 4.51459E-1	
 2.87160E+1	 2.61504E+3	 1.27699E+0	 1.30725E+0	 6.82046E-1	 1.17092E+0	 3.04038E-1	 4.30288E-1	
 2.87326E+1	 2.58917E+3	 1.21922E+0	 1.23023E+0	 6.56420E-1	 1.10362E+0	 2.90704E-1	 4.10088E-1	
 2.87491E+1	 2.56363E+3	 1.16630E+0	 1.15662E+0	 6.26356E-1	 1.03913E+0	 2.76327E-1	 3.90829E-1	
 2.87657E+1	 2.53841E+3	 1.11532E+0	 1.08622E+0	 5.99189E-1	 9.77508E-1	 2.63672E-1	 3.72488E-1	
 2.87823E+1	 2.51351E+3	 1.06813E+0	 1.01884E+0	 5.73704E-1	 9.18536E-1	 2.53136E-1	 3.54935E-1	
 2.87989E+1	 2.48891E+3	 1.01924E+0	 9.54432E-1	 5.50378E-1	 8.62019E-1	 2.41895E-1	 3.38122E-1	
 2.88154E+1	 2.46463E+3	 9.74968E-1	 8.92897E-1	 5.26068E-1	 8.07897E-1	 2.31876E-1	 3.22030E-1	
 2.88320E+1	 2.44066E+3	 9.29326E-1	 8.34136E-1	 5.04179E-1	 7.56097E-1	 2.23680E-1	 3.06558E-1	
 2.88486E+1	 2.41698E+3	 8.87557E-1	 7.78073E-1	 4.81419E-1	 7.06543E-1	 2.15023E-1	 2.91657E-1	
 2.88651E+1	 2.39361E+3	 8.41719E-1	 7.24713E-1	 4.58101E-1	 6.59305E-1	 2.07046E-1	 2.77322E-1	
 2.88817E+1	 2.37054E+3	 7.99277E-1	 6.74077E-1	 4.35496E-1	 6.14376E-1	 2.00792E-1	 2.63470E-1	
 2.88983E+1	 2.34775E+3	 7.59856E-1	 6.25967E-1	 4.15004E-1	 5.71614E-1	 1.95346E-1	 2.50015E-1	
 2.89149E+1	 2.32526E+3	 7.23062E-1	 5.80209E-1	 3.93930E-1	 5.30942E-1	 1.89610E-1	 2.36941E-1	
 2.89314E+1	 2.30305E+3	 6.85828E-1	 5.36735E-1	 3.74149E-1	 4.92324E-1	 1.84476E-1	 2.24235E-1	
 2.89480E+1	 2.28113E+3	 6.50770E-1	 4.95491E-1	 3.54526E-1	 4.55687E-1	 1.80236E-1	 2.11848E-1	
 2.89646E+1	 2.25949E+3	 6.15382E-1	 4.56422E-1	 3.36550E-1	 4.20941E-1	 1.75810E-1	 1.99755E-1	
 2.89812E+1	 2.23812E+3	 5.81986E-1	 4.19475E-1	 3.18888E-1	 3.87987E-1	 1.71751E-1	 1.87950E-1	
 2.89977E+1	 2.21703E+3	 5.48142E-1	 3.84603E-1	 3.02279E-1	 3.56755E-1	 1.68266E-1	 1.76401E-1	
 2.90143E+1	 2.19621E+3	 5.16405E-1	 3.51754E-1	 2.85671E-1	 3.27194E-1	 1.64320E-1	 1.65105E-1	
 2.90309E+1	 2.17566E+3	 4.85739E-1	 3.20831E-1	 2.69690E-1	 2.99271E-1	 1.60345E-1	 1.54078E-1	
 2.90474E+1	 2.15538E+3	 4.53801E-1	 2.91840E-1	 2.52614E-1	 2.73010E-1	 1.56482E-1	 1.43317E-1	
 2.90640E+1	 2.13535E+3	 4.23943E-1	 2.64755E-1	 2.36039E-1	 2.48441E-1	 1.52215E-1	 1.32833E-1	
 2.90806E+1	 2.11559E+3	 3.97339E-1	 2.39413E-1	 2.21683E-1	 2.25428E-1	 1.48126E-1	 1.22632E-1	
 2.90972E+1	 2.09608E+3	 3.71720E-1	 2.15682E-1	 2.07998E-1	 2.03824E-1	 1.44300E-1	 1.12700E-1	
 2.91137E+1	 2.07683E+3	 3.47078E-1	 1.93502E-1	 1.94900E-1	 1.83567E-1	 1.39731E-1	 1.03053E-1	
 2.91303E+1	 2.05783E+3	 3.23327E-1	 1.72816E-1	 1.82476E-1	 1.64593E-1	 1.34818E-1	 9.37278E-2	
 2.91469E+1	 2.03907E+3	 3.00505E-1	 1.53566E-1	 1.70766E-1	 1.46832E-1	 1.29707E-1	 8.47433E-2	
 2.91634E+1	 2.02056E+3	 2.78609E-1	 1.35697E-1	 1.59422E-1	 1.30231E-1	 1.23594E-1	 7.61401E-2	
 2.91800E+1	 2.00230E+3	 2.57551E-1	 1.19152E-1	 1.48264E-1	 1.14761E-1	 1.17276E-1	 6.79590E-2	
 2.91966E+1	 1.98427E+3	 2.37676E-1	 1.03871E-1	 1.37306E-1	 1.00403E-1	 1.11285E-1	 6.01961E-2	
 2.92132E+1	 1.96648E+3	 2.18222E-1	 8.98037E-2	 1.26735E-1	 8.71272E-2	 1.05276E-1	 5.28407E-2	
 2.92297E+1	 1.94893E+3	 1.99257E-1	 7.69216E-2	 1.16418E-1	 7.49018E-2	 9.82353E-2	 4.59286E-2	
 2.92463E+1	 1.93161E+3	 1.80219E-1	 6.52121E-2	 1.06443E-1	 6.36966E-2	 9.08628E-2	 3.95059E-2	
 2.92629E+1	 1.91452E+3	 1.62342E-1	 5.46418E-2	 9.62018E-2	 5.35079E-2	 8.39421E-2	 3.35688E-2	
 2.92795E+1	 1.89765E+3	 1.43496E-1	 4.52046E-2	 8.57990E-2	 4.43572E-2	 7.63056E-2	 2.81260E-2	
 2.92960E+1	 1.88101E+3	 1.26686E-1	 3.68676E-2	 7.50757E-2	 3.62686E-2	 6.91447E-2	 2.31859E-2	
 2.93126E+1	 1.86459E+3	 1.11725E-1	 2.95110E-2	 6.62719E-2	 2.91618E-2	 6.28040E-2	 1.87043E-2	
 2.93292E+1	 1.84840E+3	 9.78373E-2	 2.30446E-2	 5.78271E-2	 2.29223E-2	 5.56191E-2	 1.46822E-2	
 2.93457E+1	 1.83242E+3	 8.40099E-2	 1.74334E-2	 5.01676E-2	 1.74925E-2	 4.79356E-2	 1.11650E-2	
 2.93623E+1	 1.81665E+3	 7.08004E-2	 1.26564E-2	 4.25058E-2	 1.28330E-2	 4.11986E-2	 8.13758E-3	
 2.93789E+1	 1.80110E+3	 5.75069E-2	 8.69723E-3	 3.52451E-2	 8.92376E-3	 3.37760E-2	 5.59111E-3	
 2.93955E+1	 1.78576E+3	 4.54080E-2	 5.52160E-3	 2.80216E-2	 5.74279E-3	 2.60978E-2	 3.55753E-3	
 2.94120E+1	 1.77062E+3	 3.35302E-2	 3.08582E-3	 2.12725E-2	 3.26435E-3	 1.98561E-2	 1.99672E-3	
 2.94286E+1	 1.75570E+3	 2.23871E-2	 1.36038E-3	 1.42771E-2	 1.47697E-3	 1.32882E-2	 8.70993E-4	
 2.94452E+1	 1.74097E+3	 1.08499E-2	 3.34794E-4	 7.54923E-3	 3.79565E-4	 6.17802E-3	 2.09833E-4	
 2.94617E+1	 1.72644E+3	 0.00000E+0	 0.00000E+0	 0.00000E+0	 0.00000E+0	 0.00000E+0	 0.00000E+0	
ELUstop :

MWDstart :
Molar mass	I2: VWD 1, Signal A	Integral[%]	I2: VWD 1, Signal B	Integral[%]	I2: RID 1, RI Signal	Integral[%]

 1.72644E+3	 0.00000E+0	 0.00000E+0	 0.00000E+0	 0.00000E+0	 0.00000E+0	 0.00000E+0	
 1.74288E+3	 2.03187E-3	 8.36209E-4	 2.35846E-3	 9.70613E-4	 1.30622E-3	 5.37566E-4	
 1.75947E+3	 4.32345E-3	 2.61551E-3	 4.32780E-3	 2.75170E-3	 2.81029E-3	 1.69412E-3	
 1.77622E+3	 6.21207E-3	 5.17206E-3	 6.56527E-3	 5.45361E-3	 4.05875E-3	 3.36447E-3	
 1.79314E+3	 8.58393E-3	 8.70474E-3	 8.42399E-3	 8.92046E-3	 5.36853E-3	 5.57386E-3	
 1.81021E+3	 1.06917E-2	 1.31049E-2	 1.06908E-2	 1.33202E-2	 6.99357E-3	 8.45202E-3	
 1.82744E+3	 1.31770E-2	 1.85278E-2	 1.27296E-2	 1.85590E-2	 8.28131E-3	 1.18601E-2	
 1.84484E+3	 1.54412E-2	 2.48826E-2	 1.49753E-2	 2.47221E-2	 9.67243E-3	 1.58408E-2	
 1.86241E+3	 1.78797E-2	 3.22409E-2	 1.72190E-2	 3.18085E-2	 1.10865E-2	 2.04033E-2	
 1.88014E+3	 2.03487E-2	 4.06153E-2	 1.96698E-2	 3.99035E-2	 1.22502E-2	 2.54449E-2	
 1.89804E+3	 2.31575E-2	 5.01457E-2	 2.25757E-2	 4.91944E-2	 1.35495E-2	 3.10211E-2	
 1.91611E+3	 2.63059E-2	 6.09718E-2	 2.53162E-2	 5.96131E-2	 1.49226E-2	 3.71624E-2	
 1.93436E+3	 2.91302E-2	 7.29602E-2	 2.81286E-2	 7.11893E-2	 1.61228E-2	 4.37976E-2	
 1.95277E+3	 3.23753E-2	 8.62841E-2	 3.05847E-2	 8.37763E-2	 1.74705E-2	 5.09875E-2	
 1.97137E+3	 3.51861E-2	 1.00765E-1	 3.34579E-2	 9.75457E-2	 1.85926E-2	 5.86392E-2	
 1.99014E+3	 3.85083E-2	 1.16613E-1	 3.59684E-2	 1.12348E-1	 1.95991E-2	 6.67050E-2	
 2.00909E+3	 4.13642E-2	 1.33636E-1	 3.89995E-2	 1.28398E-1	 2.05960E-2	 7.51812E-2	
 2.02821E+3	 4.49899E-2	 1.52151E-1	 4.15514E-2	 1.45499E-1	 2.16782E-2	 8.41027E-2	
 2.04753E+3	 4.80416E-2	 1.71923E-1	 4.46385E-2	 1.63869E-1	 2.25993E-2	 9.34033E-2	
 2.06702E+3	 5.19231E-2	 1.93292E-1	 4.72924E-2	 1.83332E-1	 2.33220E-2	 1.03001E-1	
 2.08670E+3	 5.51721E-2	 2.15997E-1	 5.07082E-2	 2.04201E-1	 2.41375E-2	 1.12935E-1	
 2.10657E+3	 5.92826E-2	 2.40395E-1	 5.36394E-2	 2.26276E-1	 2.47143E-2	 1.23106E-1	
 2.12663E+3	 6.27591E-2	 2.66223E-1	 5.73013E-2	 2.49858E-1	 2.52695E-2	 1.33505E-1	
 2.14687E+3	 6.71558E-2	 2.93861E-1	 6.05379E-2	 2.74772E-1	 2.59274E-2	 1.44176E-1	
 2.16731E+3	 7.15213E-2	 3.23295E-1	 6.52568E-2	 3.01629E-1	 2.65160E-2	 1.55088E-1	
 2.18795E+3	 7.64290E-2	 3.54749E-1	 6.84879E-2	 3.29814E-1	 2.70363E-2	 1.66215E-1	
 2.20878E+3	 8.02643E-2	 3.87782E-1	 7.27826E-2	 3.59768E-1	 2.76597E-2	 1.77598E-1	
 2.22981E+3	 8.56209E-2	 4.23019E-1	 7.60791E-2	 3.91078E-1	 2.81332E-2	 1.89176E-1	
 2.25104E+3	 8.97085E-2	 4.59938E-1	 8.05220E-2	 4.24216E-1	 2.86297E-2	 2.00958E-1	
 2.27248E+3	 9.51523E-2	 4.99097E-1	 8.40196E-2	 4.58794E-1	 2.92955E-2	 2.13015E-1	
 2.29411E+3	 9.94089E-2	 5.40009E-1	 8.88345E-2	 4.95353E-1	 2.98641E-2	 2.25305E-1	
 2.31595E+3	 1.05028E-1	 5.83232E-1	 9.27227E-2	 5.33513E-1	 3.04862E-2	 2.37852E-1	
 2.33801E+3	 1.09450E-1	 6.28276E-1	 9.78561E-2	 5.73785E-1	 3.13597E-2	 2.50757E-1	
 2.36027E+3	 1.15223E-1	 6.75696E-1	 1.01942E-1	 6.15739E-1	 3.21064E-2	 2.63971E-1	
 2.38274E+3	 1.19983E-1	 7.25074E-1	 1.07008E-1	 6.59778E-1	 3.29002E-2	 2.77511E-1	
 2.40542E+3	 1.26980E-1	 7.77332E-1	 1.11800E-1	 7.05789E-1	 3.39069E-2	 2.91465E-1	
 2.42833E+3	 1.31947E-1	 8.31634E-1	 1.17272E-1	 7.54051E-1	 3.52211E-2	 3.05960E-1	
 2.45145E+3	 1.38398E-1	 8.88592E-1	 1.21457E-1	 8.04036E-1	 3.63591E-2	 3.20923E-1	
 2.47479E+3	 1.43715E-1	 9.47737E-1	 1.26896E-1	 8.56260E-1	 3.75909E-2	 3.36393E-1	
 2.49835E+3	 1.50288E-1	 1.00959E+0	 1.31553E-1	 9.10400E-1	 3.92253E-2	 3.52536E-1	
 2.52214E+3	 1.56157E-1	 1.07385E+0	 1.37002E-1	 9.66782E-1	 4.07332E-2	 3.69300E-1	
 2.54615E+3	 1.62783E-1	 1.14085E+0	 1.42038E-1	 1.02524E+0	 4.22798E-2	 3.86700E-1	
 2.57040E+3	 1.69011E-1	 1.21040E+0	 1.48523E-1	 1.08636E+0	 4.42568E-2	 4.04913E-1	
 2.59487E+3	 1.76490E-1	 1.28304E+0	 1.54160E-1	 1.14980E+0	 4.62314E-2	 4.23940E-1	
 2.61957E+3	 1.83313E-1	 1.35848E+0	 1.59852E-1	 1.21559E+0	 4.81287E-2	 4.43747E-1	
 2.64452E+3	 1.89984E-1	 1.43666E+0	 1.65551E-1	 1.28372E+0	 5.03764E-2	 4.64479E-1	
 2.66970E+3	 1.97027E-1	 1.51775E+0	 1.71055E-1	 1.35412E+0	 5.27371E-2	 4.86182E-1	
 2.69511E+3	 2.03849E-1	 1.60164E+0	 1.76777E-1	 1.42687E+0	 5.48834E-2	 5.08769E-1	
 2.72077E+3	 2.11290E-1	 1.68860E+0	 1.81962E-1	 1.50176E+0	 5.72909E-2	 5.32347E-1	
 2.74668E+3	 2.18429E-1	 1.77849E+0	 1.87899E-1	 1.57909E+0	 6.01570E-2	 5.57104E-1	
 2.77283E+3	 2.27308E-1	 1.87204E+0	 1.93901E-1	 1.65889E+0	 6.29191E-2	 5.82998E-1	
 2.79923E+3	 2.33628E-1	 1.96819E+0	 2.00565E-1	 1.74143E+0	 6.53025E-2	 6.09873E-1	
 2.82588E+3	 2.41924E-1	 2.06775E+0	 2.05809E-1	 1.82613E+0	 6.79036E-2	 6.37818E-1	
 2.85279E+3	 2.48427E-1	 2.16999E+0	 2.12800E-1	 1.91370E+0	 7.12540E-2	 6.67142E-1	
 2.87995E+3	 2.56596E-1	 2.27559E+0	 2.18363E-1	 2.00357E+0	 7.39281E-2	 6.97567E-1	
 2.90737E+3	 2.64672E-1	 2.38452E+0	 2.26244E-1	 2.09668E+0	 7.67110E-2	 7.29137E-1	
 2.93505E+3	 2.73351E-1	 2.49701E+0	 2.31930E-1	 2.19213E+0	 8.02178E-2	 7.62150E-1	
 2.96300E+3	 2.80648E-1	 2.61251E+0	 2.38491E-1	 2.29028E+0	 8.33877E-2	 7.96468E-1	
 2.99121E+3	 2.88762E-1	 2.73135E+0	 2.44384E-1	 2.39085E+0	 8.63938E-2	 8.32023E-1	
 3.01969E+3	 2.96641E-1	 2.85343E+0	 2.50590E-1	 2.49398E+0	 8.98917E-2	 8.69017E-1	
 3.04844E+3	 3.04380E-1	 2.97870E+0	 2.57073E-1	 2.59978E+0	 9.36893E-2	 9.07574E-1	
 3.07747E+3	 3.12604E-1	 3.10735E+0	 2.63256E-1	 2.70812E+0	 9.71959E-2	 9.47575E-1	
 3.10677E+3	 3.20594E-1	 3.23929E+0	 2.70465E-1	 2.81943E+0	 1.00670E-1	 9.89005E-1	
 3.13635E+3	 3.30637E-1	 3.37536E+0	 2.77512E-1	 2.93364E+0	 1.04775E-1	 1.03212E+0	
 3.16621E+3	 3.37363E-1	 3.51420E+0	 2.84856E-1	 3.05087E+0	 1.08024E-1	 1.07658E+0	
 3.19636E+3	 3.46818E-1	 3.65693E+0	 2.90281E-1	 3.17033E+0	 1.11456E-1	 1.12245E+0	
 3.22679E+3	 3.53656E-1	 3.80248E+0	 2.97594E-1	 3.29281E+0	 1.15836E-1	 1.17012E+0	
 3.25751E+3	 3.62638E-1	 3.95172E+0	 3.03355E-1	 3.41765E+0	 1.19537E-1	 1.21932E+0	
 3.28853E+3	 3.70098E-1	 4.10403E+0	 3.10254E-1	 3.54534E+0	 1.23142E-1	 1.26999E+0	
 3.31984E+3	 3.78328E-1	 4.25973E+0	 3.16452E-1	 3.67557E+0	 1.27908E-1	 1.32263E+0	
 3.35145E+3	 3.86300E-1	 4.41871E+0	 3.22793E-1	 3.80841E+0	 1.32369E-1	 1.37711E+0	
 3.38336E+3	 3.94036E-1	 4.58088E+0	 3.29209E-1	 3.94390E+0	 1.36011E-1	 1.43308E+0	
 3.41557E+3	 4.02375E-1	 4.74647E+0	 3.35021E-1	 4.08177E+0	 1.39828E-1	 1.49063E+0	
 3.44809E+3	 4.09623E-1	 4.91505E+0	 3.41664E-1	 4.22238E+0	 1.43926E-1	 1.54986E+0	
 3.48092E+3	 4.18138E-1	 5.08713E+0	 3.47179E-1	 4.36526E+0	 1.48826E-1	 1.61111E+0	
 3.51406E+3	 4.24940E-1	 5.26202E+0	 3.54000E-1	 4.51095E+0	 1.52783E-1	 1.67399E+0	
 3.54752E+3	 4.33307E-1	 5.44034E+0	 3.59554E-1	 4.65892E+0	 1.57346E-1	 1.73874E+0	
 3.58130E+3	 4.40341E-1	 5.62156E+0	 3.65904E-1	 4.80951E+0	 1.62490E-1	 1.80561E+0	
 3.61540E+3	 4.48102E-1	 5.80598E+0	 3.71529E-1	 4.96241E+0	 1.66849E-1	 1.87428E+0	
 3.64982E+3	 4.55400E-1	 5.99340E+0	 3.77435E-1	 5.11774E+0	 1.70899E-1	 1.94461E+0	
 3.68457E+3	 4.63314E-1	 6.18407E+0	 3.83684E-1	 5.27565E+0	 1.75516E-1	 2.01684E+0	
 3.71965E+3	 4.71684E-1	 6.37819E+0	 3.89880E-1	 5.43610E+0	 1.80453E-1	 2.09111E+0	
 3.75507E+3	 4.77974E-1	 6.57490E+0	 3.96042E-1	 5.59909E+0	 1.84858E-1	 2.16718E+0	
 3.79082E+3	 4.85890E-1	 6.77487E+0	 4.00701E-1	 5.76400E+0	 1.89841E-1	 2.24531E+0	
 3.82691E+3	 4.91460E-1	 6.97712E+0	 4.06810E-1	 5.93142E+0	 1.95602E-1	 2.32581E+0	
 3.86335E+3	 4.98977E-1	 7.18248E+0	 4.11303E-1	 6.10069E+0	 1.99833E-1	 2.40805E+0	
 3.90013E+3	 5.04888E-1	 7.39026E+0	 4.16892E-1	 6.27226E+0	 2.04151E-1	 2.49207E+0	
 3.93727E+3	 5.11526E-1	 7.60078E+0	 4.21805E-1	 6.44585E+0	 2.09304E-1	 2.57821E+0	
 3.97476E+3	 5.17830E-1	 7.81389E+0	 4.26895E-1	 6.62154E+0	 2.14284E-1	 2.66639E+0	
 4.01260E+3	 5.23801E-1	 8.02946E+0	 4.32067E-1	 6.79935E+0	 2.18727E-1	 2.75641E+0	
 4.05080E+3	 5.30249E-1	 8.24768E+0	 4.36594E-1	 6.97903E+0	 2.23706E-1	 2.84847E+0	
 4.08937E+3	 5.35670E-1	 8.46813E+0	 4.41706E-1	 7.16081E+0	 2.30133E-1	 2.94318E+0	
 4.12831E+3	 5.42103E-1	 8.69123E+0	 4.45688E-1	 7.34423E+0	 2.34543E-1	 3.03971E+0	
 4.16762E+3	 5.48166E-1	 8.91683E+0	 4.51404E-1	 7.53000E+0	 2.38900E-1	 3.13803E+0	
 4.20730E+3	 5.54597E-1	 9.14507E+0	 4.55362E-1	 7.71741E+0	 2.43474E-1	 3.23823E+0	
 4.24735E+3	 5.59816E-1	 9.37546E+0	 4.59901E-1	 7.90668E+0	 2.48915E-1	 3.34067E+0	
 4.28779E+3	 5.65094E-1	 9.60802E+0	 4.64206E-1	 8.09772E+0	 2.54035E-1	 3.44521E+0	
 4.32862E+3	 5.70423E-1	 9.84278E+0	 4.68330E-1	 8.29046E+0	 2.58587E-1	 3.55163E+0	
 4.36983E+3	 5.75158E-1	 1.00795E+1	 4.72839E-1	 8.48505E+0	 2.63515E-1	 3.66008E+0	
 4.41144E+3	 5.80633E-1	 1.03184E+1	 4.76631E-1	 8.68121E+0	 2.69275E-1	 3.77090E+0	
 4.45344E+3	 5.85781E-1	 1.05595E+1	 4.81820E-1	 8.87950E+0	 2.73945E-1	 3.88364E+0	
 4.49584E+3	 5.91369E-1	 1.08029E+1	 4.85087E-1	 9.07913E+0	 2.78580E-1	 3.99829E+0	
 4.53865E+3	 5.95785E-1	 1.10481E+1	 4.89435E-1	 9.28056E+0	 2.84156E-1	 4.11523E+0	
 4.58186E+3	 6.00640E-1	 1.12953E+1	 4.93255E-1	 9.48355E+0	 2.89237E-1	 4.23426E+0	
 4.62549E+3	 6.05234E-1	 1.15444E+1	 4.97160E-1	 9.68816E+0	 2.93869E-1	 4.35520E+0	
 4.66953E+3	 6.09460E-1	 1.17952E+1	 5.01257E-1	 9.89445E+0	 2.98869E-1	 4.47820E+0	
 4.71399E+3	 6.14112E-1	 1.20479E+1	 5.04771E-1	 1.01022E+1	 3.04457E-1	 4.60350E+0	
 4.75887E+3	 6.17916E-1	 1.23022E+1	 5.08835E-1	 1.03116E+1	 3.09167E-1	 4.73073E+0	
 4.80418E+3	 6.22555E-1	 1.25584E+1	 5.12074E-1	 1.05223E+1	 3.14472E-1	 4.86015E+0	
 4.84992E+3	 6.26910E-1	 1.28164E+1	 5.16628E-1	 1.07350E+1	 3.20471E-1	 4.99204E+0	
 4.89610E+3	 6.31533E-1	 1.30763E+1	 5.20096E-1	 1.09490E+1	 3.25384E-1	 5.12595E+0	
 4.94272E+3	 6.35503E-1	 1.33379E+1	 5.23691E-1	 1.11645E+1	 3.29845E-1	 5.26170E+0	
 4.98978E+3	 6.39323E-1	 1.36010E+1	 5.27298E-1	 1.13815E+1	 3.34384E-1	 5.39931E+0	
 5.03729E+3	 6.43509E-1	 1.38658E+1	 5.30440E-1	 1.15998E+1	 3.39331E-1	 5.53896E+0	
 5.08525E+3	 6.46969E-1	 1.41321E+1	 5.34120E-1	 1.18196E+1	 3.45049E-1	 5.68096E+0	
 5.13366E+3	 6.51279E-1	 1.44001E+1	 5.37126E-1	 1.20407E+1	 3.49609E-1	 5.82484E+0	
 5.18254E+3	 6.54757E-1	 1.46696E+1	 5.40751E-1	 1.22632E+1	 3.54266E-1	 5.97064E+0	
 5.23189E+3	 6.59383E-1	 1.49409E+1	 5.44299E-1	 1.24872E+1	 3.59846E-1	 6.11873E+0	
 5.28170E+3	 6.63197E-1	 1.52139E+1	 5.48059E-1	 1.27128E+1	 3.64975E-1	 6.26893E+0	
 5.33199E+3	 6.66785E-1	 1.54883E+1	 5.51526E-1	 1.29398E+1	 3.69646E-1	 6.42106E+0	
 5.38276E+3	 6.70634E-1	 1.57643E+1	 5.54786E-1	 1.31681E+1	 3.74905E-1	 6.57535E+0	
 5.43401E+3	 6.73756E-1	 1.60416E+1	 5.58732E-1	 1.33980E+1	 3.81317E-1	 6.73228E+0	
 5.48574E+3	 6.77869E-1	 1.63205E+1	 5.61722E-1	 1.36292E+1	 3.85768E-1	 6.89104E+0	
 5.53798E+3	 6.80946E-1	 1.66008E+1	 5.65714E-1	 1.38620E+1	 3.90497E-1	 7.05174E+0	
 5.59070E+3	 6.84794E-1	 1.68826E+1	 5.68949E-1	 1.40962E+1	 3.96240E-1	 7.21481E+0	
 5.64393E+3	 6.88191E-1	 1.71658E+1	 5.72622E-1	 1.43318E+1	 4.01451E-1	 7.38003E+0	
 5.69767E+3	 6.91659E-1	 1.74505E+1	 5.76273E-1	 1.45690E+1	 4.06220E-1	 7.54720E+0	
 5.75192E+3	 6.95320E-1	 1.77366E+1	 5.79793E-1	 1.48076E+1	 4.11734E-1	 7.71665E+0	
 5.80668E+3	 6.98487E-1	 1.80241E+1	 5.83792E-1	 1.50479E+1	 4.18522E-1	 7.88889E+0	
 5.86197E+3	 7.02318E-1	 1.83131E+1	 5.87045E-1	 1.52895E+1	 4.23186E-1	 8.06305E+0	
 5.91778E+3	 7.05372E-1	 1.86034E+1	 5.90957E-1	 1.55327E+1	 4.28192E-1	 8.23927E+0	
 5.97413E+3	 7.09007E-1	 1.88952E+1	 5.94267E-1	 1.57772E+1	 4.34360E-1	 8.41803E+0	
 6.03101E+3	 7.12324E-1	 1.91884E+1	 5.97974E-1	 1.60233E+1	 4.39798E-1	 8.59902E+0	
 6.08843E+3	 7.16109E-1	 1.94831E+1	 6.01932E-1	 1.62710E+1	 4.44758E-1	 8.78206E+0	
 6.14640E+3	 7.20096E-1	 1.97794E+1	 6.06014E-1	 1.65204E+1	 4.49818E-1	 8.96718E+0	
 6.20492E+3	 7.23178E-1	 2.00770E+1	 6.10222E-1	 1.67716E+1	 4.55187E-1	 9.15451E+0	
 6.26400E+3	 7.27177E-1	 2.03763E+1	 6.13467E-1	 1.70240E+1	 4.61478E-1	 9.34443E+0	
 6.32364E+3	 7.30093E-1	 2.06768E+1	 6.17804E-1	 1.72783E+1	 4.66627E-1	 9.53647E+0	
 6.38385E+3	 7.33885E-1	 2.09788E+1	 6.21163E-1	 1.75339E+1	 4.72492E-1	 9.73092E+0	
 6.44463E+3	 7.37213E-1	 2.12822E+1	 6.25024E-1	 1.77912E+1	 4.78994E-1	 9.92804E+0	
 6.50599E+3	 7.40676E-1	 2.15870E+1	 6.28743E-1	 1.80499E+1	 4.84987E-1	 1.01276E+1	
 6.56794E+3	 7.44315E-1	 2.18933E+1	 6.32303E-1	 1.83101E+1	 4.90258E-1	 1.03294E+1	
 6.63047E+3	 7.47519E-1	 2.22010E+1	 6.36412E-1	 1.85721E+1	 4.95856E-1	 1.05335E+1	
 6.69360E+3	 7.51419E-1	 2.25102E+1	 6.39837E-1	 1.88354E+1	 5.02687E-1	 1.07403E+1	
 6.75733E+3	 7.54597E-1	 2.28208E+1	 6.44229E-1	 1.91005E+1	 5.08187E-1	 1.09495E+1	
 6.82167E+3	 7.58435E-1	 2.31329E+1	 6.47965E-1	 1.93672E+1	 5.13849E-1	 1.11610E+1	
 6.88662E+3	 7.61950E-1	 2.34465E+1	 6.52196E-1	 1.96356E+1	 5.21112E-1	 1.13754E+1	
 6.95219E+3	 7.65577E-1	 2.37616E+1	 6.56317E-1	 1.99057E+1	 5.27885E-1	 1.15927E+1	
 7.01838E+3	 7.69300E-1	 2.40782E+1	 6.60301E-1	 2.01774E+1	 5.33466E-1	 1.18122E+1	
 7.08521E+3	 7.72786E-1	 2.43962E+1	 6.64758E-1	 2.04510E+1	 5.39475E-1	 1.20342E+1	
 7.15267E+3	 7.77304E-1	 2.47161E+1	 6.68942E-1	 2.07263E+1	 5.47034E-1	 1.22594E+1	
 7.22077E+3	 7.80244E-1	 2.50372E+1	 6.73500E-1	 2.10035E+1	 5.52843E-1	 1.24869E+1	
 7.28952E+3	 7.84174E-1	 2.53599E+1	 6.77207E-1	 2.12822E+1	 5.58821E-1	 1.27169E+1	
 7.35893E+3	 7.87630E-1	 2.56841E+1	 6.81576E-1	 2.15627E+1	 5.66012E-1	 1.29498E+1	
 7.42899E+3	 7.91173E-1	 2.60097E+1	 6.85803E-1	 2.18449E+1	 5.72918E-1	 1.31856E+1	
 7.49972E+3	 7.94848E-1	 2.63368E+1	 6.89865E-1	 2.21288E+1	 5.79037E-1	 1.34239E+1	
 7.57113E+3	 7.98310E-1	 2.66653E+1	 6.94498E-1	 2.24147E+1	 5.85211E-1	 1.36647E+1	
 7.64322E+3	 8.02810E-1	 2.69957E+1	 6.98903E-1	 2.27023E+1	 5.91567E-1	 1.39082E+1	
 7.71599E+3	 8.05856E-1	 2.73274E+1	 7.03816E-1	 2.29919E+1	 5.99338E-1	 1.41548E+1	
 7.78945E+3	 8.09893E-1	 2.76607E+1	 7.07805E-1	 2.32832E+1	 6.05905E-1	 1.44042E+1	
 7.86362E+3	 8.13353E-1	 2.79954E+1	 7.12616E-1	 2.35765E+1	 6.12420E-1	 1.46562E+1	
 7.93849E+3	 8.16980E-1	 2.83316E+1	 7.17227E-1	 2.38717E+1	 6.19716E-1	 1.49113E+1	
 8.01407E+3	 8.20688E-1	 2.86694E+1	 7.21665E-1	 2.41687E+1	 6.27511E-1	 1.51695E+1	
 8.09038E+3	 8.23955E-1	 2.90085E+1	 7.26529E-1	 2.44677E+1	 6.34881E-1	 1.54308E+1	
 8.16741E+3	 8.27760E-1	 2.93491E+1	 7.30623E-1	 2.47684E+1	 6.41550E-1	 1.56948E+1	
 8.24517E+3	 8.30909E-1	 2.96911E+1	 7.35466E-1	 2.50710E+1	 6.50087E-1	 1.59624E+1	
 8.32368E+3	 8.35161E-1	 3.00348E+1	 7.40043E-1	 2.53756E+1	 6.56816E-1	 1.62327E+1	
 8.40293E+3	 8.38512E-1	 3.03799E+1	 7.44948E-1	 2.56822E+1	 6.63538E-1	 1.65057E+1	
 8.48293E+3	 8.42090E-1	 3.07265E+1	 7.49414E-1	 2.59906E+1	 6.71376E-1	 1.67820E+1	
 8.56370E+3	 8.45753E-1	 3.10745E+1	 7.53892E-1	 2.63009E+1	 6.79247E-1	 1.70616E+1	
 8.64524E+3	 8.49026E-1	 3.14239E+1	 7.58793E-1	 2.66131E+1	 6.86048E-1	 1.73439E+1	
 8.72755E+3	 8.52791E-1	 3.17749E+1	 7.63054E-1	 2.69272E+1	 6.93133E-1	 1.76292E+1	
 8.81065E+3	 8.55897E-1	 3.21271E+1	 7.68147E-1	 2.72433E+1	 7.01936E-1	 1.79180E+1	
 8.89454E+3	 8.60066E-1	 3.24811E+1	 7.73033E-1	 2.75614E+1	 7.09072E-1	 1.82099E+1	
 8.97922E+3	 8.63208E-1	 3.28363E+1	 7.78178E-1	 2.78817E+1	 7.16102E-1	 1.85046E+1	
 9.06472E+3	 8.66593E-1	 3.31930E+1	 7.82666E-1	 2.82038E+1	 7.23270E-1	 1.88022E+1	
 9.15102E+3	 8.69957E-1	 3.35510E+1	 7.87188E-1	 2.85277E+1	 7.31147E-1	 1.91031E+1	
 9.23815E+3	 8.73100E-1	 3.39103E+1	 7.91978E-1	 2.88537E+1	 7.39608E-1	 1.94075E+1	
 9.32611E+3	 8.76650E-1	 3.42711E+1	 7.96214E-1	 2.91814E+1	 7.47567E-1	 1.97152E+1	
 9.41491E+3	 8.79664E-1	 3.46331E+1	 8.01277E-1	 2.95111E+1	 7.54665E-1	 2.00257E+1	
 9.50455E+3	 8.83190E-1	 3.49966E+1	 8.05467E-1	 2.98426E+1	 7.63821E-1	 2.03401E+1	
 9.59504E+3	 8.86218E-1	 3.53613E+1	 8.10437E-1	 3.01761E+1	 7.71286E-1	 2.06575E+1	
 9.68640E+3	 8.89510E-1	 3.57274E+1	 8.14973E-1	 3.05115E+1	 7.78430E-1	 2.09779E+1	
 9.77862E+3	 8.92696E-1	 3.60948E+1	 8.19710E-1	 3.08489E+1	 7.86571E-1	 2.13016E+1	
 9.87173E+3	 8.96081E-1	 3.64636E+1	 8.24789E-1	 3.11883E+1	 7.94884E-1	 2.16287E+1	
 9.96572E+3	 8.99854E-1	 3.68339E+1	 8.29892E-1	 3.15299E+1	 8.02373E-1	 2.19589E+1	
 1.00606E+4	 9.02759E-1	 3.72054E+1	 8.35252E-1	 3.18736E+1	 8.10814E-1	 2.22926E+1	
 1.01564E+4	 9.06389E-1	 3.75784E+1	 8.39457E-1	 3.22191E+1	 8.20313E-1	 2.26302E+1	
 1.02531E+4	 9.09204E-1	 3.79526E+1	 8.44821E-1	 3.25668E+1	 8.27607E-1	 2.29708E+1	
 1.03507E+4	 9.12536E-1	 3.83282E+1	 8.49239E-1	 3.29163E+1	 8.34991E-1	 2.33144E+1	
 1.04493E+4	 9.15523E-1	 3.87050E+1	 8.54098E-1	 3.32678E+1	 8.43580E-1	 2.36616E+1	
 1.05488E+4	 9.18510E-1	 3.90830E+1	 8.58781E-1	 3.36212E+1	 8.51910E-1	 2.40122E+1	
 1.06492E+4	 9.21549E-1	 3.94622E+1	 8.63224E-1	 3.39764E+1	 8.59322E-1	 2.43658E+1	
 1.07506E+4	 9.24277E-1	 3.98426E+1	 8.68102E-1	 3.43337E+1	 8.67371E-1	 2.47228E+1	
 1.08529E+4	 9.27378E-1	 4.02243E+1	 8.72280E-1	 3.46927E+1	 8.77724E-1	 2.50840E+1	
 1.09563E+4	 9.30023E-1	 4.06070E+1	 8.77322E-1	 3.50538E+1	 8.84716E-1	 2.54481E+1	
 1.10606E+4	 9.33145E-1	 4.09910E+1	 8.81614E-1	 3.54166E+1	 8.92100E-1	 2.58153E+1	
 1.11659E+4	 9.35947E-1	 4.13762E+1	 8.86488E-1	 3.57814E+1	 8.99498E-1	 2.61854E+1	
 1.12722E+4	 9.38920E-1	 4.17626E+1	 8.91079E-1	 3.61481E+1	 9.07957E-1	 2.65591E+1	
 1.13795E+4	 9.41803E-1	 4.21502E+1	 8.95834E-1	 3.65168E+1	 9.16173E-1	 2.69361E+1	
 1.14879E+4	 9.44528E-1	 4.25390E+1	 9.00725E-1	 3.68875E+1	 9.23608E-1	 2.73163E+1	
 1.15973E+4	 9.47310E-1	 4.29288E+1	 9.05244E-1	 3.72600E+1	 9.31694E-1	 2.76997E+1	
 1.17077E+4	 9.49808E-1	 4.33197E+1	 9.10275E-1	 3.76347E+1	 9.41363E-1	 2.80871E+1	
 1.18192E+4	 9.52914E-1	 4.37119E+1	 9.14974E-1	 3.80112E+1	 9.48527E-1	 2.84775E+1	
 1.19317E+4	 9.55293E-1	 4.41050E+1	 9.19797E-1	 3.83898E+1	 9.55819E-1	 2.88708E+1	
 1.20453E+4	 9.58110E-1	 4.44993E+1	 9.23736E-1	 3.87699E+1	 9.64541E-1	 2.92678E+1	
 1.21600E+4	 9.60662E-1	 4.48947E+1	 9.28179E-1	 3.91519E+1	 9.72453E-1	 2.96680E+1	
 1.22758E+4	 9.63273E-1	 4.52911E+1	 9.32416E-1	 3.95356E+1	 9.79789E-1	 3.00712E+1	
 1.23926E+4	 9.65842E-1	 4.56886E+1	 9.36622E-1	 3.99211E+1	 9.87744E-1	 3.04777E+1	
 1.25106E+4	 9.68136E-1	 4.60870E+1	 9.41128E-1	 4.03084E+1	 9.96148E-1	 3.08877E+1	
 1.26298E+4	 9.70502E-1	 4.64864E+1	 9.45062E-1	 4.06973E+1	 1.00338E+0	 3.13006E+1	
 1.27500E+4	 9.72570E-1	 4.68867E+1	 9.49508E-1	 4.10881E+1	 1.01056E+0	 3.17165E+1	
 1.28714E+4	 9.74996E-1	 4.72880E+1	 9.53669E-1	 4.14806E+1	 1.01922E+0	 3.21359E+1	
 1.29939E+4	 9.76943E-1	 4.76900E+1	 9.58086E-1	 4.18749E+1	 1.02754E+0	 3.25588E+1	
 1.31177E+4	 9.79117E-1	 4.80930E+1	 9.61852E-1	 4.22707E+1	 1.03476E+0	 3.29847E+1	
 1.32426E+4	 9.81208E-1	 4.84968E+1	 9.65964E-1	 4.26683E+1	 1.04293E+0	 3.34139E+1	
 1.33686E+4	 9.83354E-1	 4.89015E+1	 9.69953E-1	 4.30674E+1	 1.05064E+0	 3.38463E+1	
 1.34959E+4	 9.85566E-1	 4.93071E+1	 9.73963E-1	 4.34683E+1	 1.05739E+0	 3.42814E+1	
 1.36244E+4	 9.87672E-1	 4.97135E+1	 9.78130E-1	 4.38708E+1	 1.06419E+0	 3.47194E+1	
 1.37542E+4	 9.89673E-1	 5.01208E+1	 9.81453E-1	 4.42747E+1	 1.07124E+0	 3.51602E+1	
 1.38851E+4	 9.91391E-1	 5.05288E+1	 9.85425E-1	 4.46803E+1	 1.07929E+0	 3.56044E+1	
 1.40173E+4	 9.93181E-1	 5.09376E+1	 9.88742E-1	 4.50872E+1	 1.08589E+0	 3.60513E+1	
 1.41508E+4	 9.94769E-1	 5.13470E+1	 9.92543E-1	 4.54957E+1	 1.09248E+0	 3.65009E+1	
 1.42855E+4	 9.96478E-1	 5.17571E+1	 9.96212E-1	 4.59057E+1	 1.10013E+0	 3.69537E+1	
 1.44215E+4	 9.98033E-1	 5.21678E+1	 9.99898E-1	 4.63172E+1	 1.10700E+0	 3.74092E+1	
 1.45588E+4	 9.99538E-1	 5.25792E+1	 1.00318E+0	 4.67300E+1	 1.11340E+0	 3.78675E+1	
 1.46974E+4	 1.00097E+0	 5.29911E+1	 1.00638E+0	 4.71442E+1	 1.12029E+0	 3.83285E+1	
 1.48374E+4	 1.00228E+0	 5.34036E+1	 1.00964E+0	 4.75597E+1	 1.12729E+0	 3.87924E+1	
 1.49787E+4	 1.00348E+0	 5.38166E+1	 1.01266E+0	 4.79765E+1	 1.13342E+0	 3.92589E+1	
 1.51213E+4	 1.00460E+0	 5.42300E+1	 1.01586E+0	 4.83945E+1	 1.13964E+0	 3.97279E+1	
 1.52652E+4	 1.00564E+0	 5.46439E+1	 1.01876E+0	 4.88138E+1	 1.14665E+0	 4.01998E+1	
 1.54106E+4	 1.00664E+0	 5.50582E+1	 1.02229E+0	 4.92345E+1	 1.15330E+0	 4.06744E+1	
 1.55573E+4	 1.00756E+0	 5.54728E+1	 1.02506E+0	 4.96564E+1	 1.15905E+0	 4.11514E+1	
 1.57054E+4	 1.00850E+0	 5.58879E+1	 1.02818E+0	 5.00795E+1	 1.16578E+0	 4.16312E+1	
 1.58550E+4	 1.00925E+0	 5.63032E+1	 1.03105E+0	 5.05038E+1	 1.17151E+0	 4.21133E+1	
 1.60059E+4	 1.00996E+0	 5.67189E+1	 1.03401E+0	 5.09294E+1	 1.17682E+0	 4.25976E+1	
 1.61583E+4	 1.01053E+0	 5.71347E+1	 1.03700E+0	 5.13562E+1	 1.18209E+0	 4.30841E+1	
 1.63122E+4	 1.01095E+0	 5.75508E+1	 1.03993E+0	 5.17841E+1	 1.18763E+0	 4.35729E+1	
 1.64675E+4	 1.01127E+0	 5.79670E+1	 1.04265E+0	 5.22132E+1	 1.19327E+0	 4.40640E+1	
 1.66243E+4	 1.01155E+0	 5.83833E+1	 1.04503E+0	 5.26433E+1	 1.19838E+0	 4.45571E+1	
 1.67826E+4	 1.01194E+0	 5.87997E+1	 1.04743E+0	 5.30744E+1	 1.20379E+0	 4.50526E+1	
 1.69423E+4	 1.01198E+0	 5.92162E+1	 1.04951E+0	 5.35063E+1	 1.20930E+0	 4.55502E+1	
 1.71037E+4	 1.01227E+0	 5.96328E+1	 1.05168E+0	 5.39391E+1	 1.21386E+0	 4.60498E+1	
 1.72665E+4	 1.01201E+0	 6.00493E+1	 1.05356E+0	 5.43727E+1	 1.21837E+0	 4.65512E+1	
 1.74309E+4	 1.01196E+0	 6.04658E+1	 1.05535E+0	 5.48070E+1	 1.22324E+0	 4.70546E+1	
 1.75969E+4	 1.01144E+0	 6.08820E+1	 1.05694E+0	 5.52420E+1	 1.22785E+0	 4.75599E+1	
 1.77644E+4	 1.01106E+0	 6.12981E+1	 1.05842E+0	 5.56776E+1	 1.23201E+0	 4.80670E+1	
 1.79335E+4	 1.01045E+0	 6.17140E+1	 1.05987E+0	 5.61138E+1	 1.23628E+0	 4.85757E+1	
 1.81043E+4	 1.00985E+0	 6.21296E+1	 1.06136E+0	 5.65506E+1	 1.24028E+0	 4.90862E+1	
 1.82767E+4	 1.00918E+0	 6.25449E+1	 1.06286E+0	 5.69880E+1	 1.24387E+0	 4.95981E+1	
 1.84507E+4	 1.00835E+0	 6.29599E+1	 1.06430E+0	 5.74260E+1	 1.24760E+0	 5.01115E+1	
 1.86264E+4	 1.00758E+0	 6.33745E+1	 1.06560E+0	 5.78645E+1	 1.25137E+0	 5.06265E+1	
 1.88037E+4	 1.00650E+0	 6.37888E+1	 1.06672E+0	 5.83035E+1	 1.25448E+0	 5.11428E+1	
 1.89827E+4	 1.00555E+0	 6.42026E+1	 1.06754E+0	 5.87429E+1	 1.25755E+0	 5.16603E+1	
 1.91635E+4	 1.00379E+0	 6.46157E+1	 1.06822E+0	 5.91825E+1	 1.26072E+0	 5.21792E+1	
 1.93459E+4	 1.00298E+0	 6.50285E+1	 1.06871E+0	 5.96223E+1	 1.26347E+0	 5.26991E+1	
 1.95301E+4	 1.00111E+0	 6.54405E+1	 1.06948E+0	 6.00625E+1	 1.26606E+0	 5.32202E+1	
 1.97161E+4	 9.99932E-1	 6.58520E+1	 1.06988E+0	 6.05028E+1	 1.26855E+0	 5.37422E+1	
 1.99038E+4	 9.97736E-1	 6.62626E+1	 1.07044E+0	 6.09433E+1	 1.27084E+0	 5.42653E+1	
 2.00933E+4	 9.96090E-1	 6.66725E+1	 1.07051E+0	 6.13839E+1	 1.27289E+0	 5.47891E+1	
 2.02846E+4	 9.93816E-1	 6.70815E+1	 1.07060E+0	 6.18245E+1	 1.27475E+0	 5.53137E+1	
 2.04778E+4	 9.91879E-1	 6.74897E+1	 1.07025E+0	 6.22649E+1	 1.27636E+0	 5.58390E+1	
 2.06727E+4	 9.89622E-1	 6.78970E+1	 1.06988E+0	 6.27052E+1	 1.27784E+0	 5.63649E+1	
 2.08696E+4	 9.87432E-1	 6.83034E+1	 1.06929E+0	 6.31453E+1	 1.27915E+0	 5.68913E+1	
 2.10683E+4	 9.85094E-1	 6.87088E+1	 1.06872E+0	 6.35851E+1	 1.28005E+0	 5.74181E+1	
 2.12689E+4	 9.82615E-1	 6.91132E+1	 1.06820E+0	 6.40247E+1	 1.28074E+0	 5.79452E+1	
 2.14714E+4	 9.80172E-1	 6.95166E+1	 1.06761E+0	 6.44641E+1	 1.28148E+0	 5.84726E+1	
 2.16758E+4	 9.77133E-1	 6.99187E+1	 1.06682E+0	 6.49031E+1	 1.28183E+0	 5.90001E+1	
 2.18822E+4	 9.73958E-1	 7.03195E+1	 1.06546E+0	 6.53416E+1	 1.28182E+0	 5.95276E+1	
 2.20905E+4	 9.70652E-1	 7.07190E+1	 1.06452E+0	 6.57797E+1	 1.28204E+0	 6.00552E+1	
 2.23009E+4	 9.68069E-1	 7.11174E+1	 1.06285E+0	 6.62171E+1	 1.28191E+0	 6.05828E+1	
 2.25132E+4	 9.64493E-1	 7.15143E+1	 1.06160E+0	 6.66540E+1	 1.28116E+0	 6.11101E+1	
 2.27275E+4	 9.61739E-1	 7.19101E+1	 1.05966E+0	 6.70901E+1	 1.28081E+0	 6.16372E+1	
 2.29439E+4	 9.58070E-1	 7.23044E+1	 1.05827E+0	 6.75257E+1	 1.28016E+0	 6.21640E+1	
 2.31624E+4	 9.55157E-1	 7.26975E+1	 1.05597E+0	 6.79602E+1	 1.27851E+0	 6.26902E+1	
 2.33829E+4	 9.50370E-1	 7.30887E+1	 1.05380E+0	 6.83939E+1	 1.27738E+0	 6.32159E+1	
 2.36056E+4	 9.47639E-1	 7.34786E+1	 1.05083E+0	 6.88264E+1	 1.27613E+0	 6.37410E+1	
 2.38303E+4	 9.43360E-1	 7.38669E+1	 1.04898E+0	 6.92581E+1	 1.27454E+0	 6.42656E+1	
 2.40572E+4	 9.40233E-1	 7.42538E+1	 1.04586E+0	 6.96885E+1	 1.27205E+0	 6.47891E+1	
 2.42863E+4	 9.35710E-1	 7.46389E+1	 1.04362E+0	 7.01180E+1	 1.27004E+0	 6.53118E+1	
 2.45175E+4	 9.32154E-1	 7.50225E+1	 1.04063E+0	 7.05463E+1	 1.26735E+0	 6.58333E+1	
 2.47509E+4	 9.27633E-1	 7.54043E+1	 1.03819E+0	 7.09735E+1	 1.26369E+0	 6.63534E+1	
 2.49866E+4	 9.22857E-1	 7.57841E+1	 1.03403E+0	 7.13991E+1	 1.26088E+0	 6.68723E+1	
 2.52245E+4	 9.17709E-1	 7.61618E+1	 1.03108E+0	 7.18234E+1	 1.25802E+0	 6.73900E+1	
 2.54647E+4	 9.13744E-1	 7.65378E+1	 1.02733E+0	 7.22462E+1	 1.25383E+0	 6.79060E+1	
 2.57071E+4	 9.08991E-1	 7.69119E+1	 1.02401E+0	 7.26676E+1	 1.25019E+0	 6.84205E+1	
 2.59519E+4	 9.04697E-1	 7.72842E+1	 1.02012E+0	 7.30875E+1	 1.24674E+0	 6.89336E+1	
 2.61990E+4	 8.99776E-1	 7.76545E+1	 1.01653E+0	 7.35058E+1	 1.24189E+0	 6.94447E+1	
 2.64484E+4	 8.94516E-1	 7.80227E+1	 1.01161E+0	 7.39221E+1	 1.23737E+0	 6.99540E+1	
 2.67002E+4	 8.88752E-1	 7.83884E+1	 1.00746E+0	 7.43368E+1	 1.23318E+0	 7.04615E+1	
 2.69544E+4	 8.83816E-1	 7.87522E+1	 1.00263E+0	 7.47494E+1	 1.22766E+0	 7.09667E+1	
 2.72111E+4	 8.78200E-1	 7.91136E+1	 9.98041E-1	 7.51601E+1	 1.22234E+0	 7.14697E+1	
 2.74702E+4	 8.72950E-1	 7.94729E+1	 9.92928E-1	 7.55688E+1	 1.21753E+0	 7.19708E+1	
 2.77317E+4	 8.67147E-1	 7.98297E+1	 9.88114E-1	 7.59754E+1	 1.21186E+0	 7.24695E+1	
 2.79958E+4	 8.61578E-1	 8.01843E+1	 9.83041E-1	 7.63800E+1	 1.20502E+0	 7.29655E+1	
 2.82623E+4	 8.55571E-1	 8.05364E+1	 9.78213E-1	 7.67826E+1	 1.19879E+0	 7.34588E+1	
 2.85314E+4	 8.49687E-1	 8.08861E+1	 9.72901E-1	 7.71829E+1	 1.19306E+0	 7.39498E+1	
 2.88031E+4	 8.43474E-1	 8.12332E+1	 9.67658E-1	 7.75812E+1	 1.18589E+0	 7.44379E+1	
 2.90773E+4	 8.37509E-1	 8.15779E+1	 9.61883E-1	 7.79770E+1	 1.17873E+0	 7.49230E+1	
 2.93541E+4	 8.31120E-1	 8.19199E+1	 9.56209E-1	 7.83706E+1	 1.17201E+0	 7.54053E+1	
 2.96336E+4	 8.24905E-1	 8.22594E+1	 9.50072E-1	 7.87616E+1	 1.16280E+0	 7.58838E+1	
 2.99158E+4	 8.17110E-1	 8.25957E+1	 9.43535E-1	 7.91499E+1	 1.15464E+0	 7.63590E+1	
 3.02006E+4	 8.10315E-1	 8.29292E+1	 9.36582E-1	 7.95353E+1	 1.14764E+0	 7.68313E+1	
 3.04882E+4	 8.03118E-1	 8.32597E+1	 9.30762E-1	 7.99184E+1	 1.13847E+0	 7.72998E+1	
 3.07784E+4	 7.96639E-1	 8.35876E+1	 9.23985E-1	 8.02986E+1	 1.13011E+0	 7.77649E+1	
 3.10715E+4	 7.89225E-1	 8.39124E+1	 9.17840E-1	 8.06764E+1	 1.12257E+0	 7.82269E+1	
 3.13673E+4	 7.82536E-1	 8.42344E+1	 9.10608E-1	 8.10511E+1	 1.11288E+0	 7.86849E+1	
 3.16660E+4	 7.74844E-1	 8.45533E+1	 9.04226E-1	 8.14232E+1	 1.10272E+0	 7.91387E+1	
 3.19675E+4	 7.67958E-1	 8.48693E+1	 8.96764E-1	 8.17923E+1	 1.09405E+0	 7.95890E+1	
 3.22719E+4	 7.59948E-1	 8.51821E+1	 8.90243E-1	 8.21587E+1	 1.08327E+0	 8.00348E+1	
 3.25791E+4	 7.52912E-1	 8.54920E+1	 8.82434E-1	 8.25218E+1	 1.07390E+0	 8.04768E+1	
 3.28893E+4	 7.44488E-1	 8.57984E+1	 8.75542E-1	 8.28822E+1	 1.06502E+0	 8.09151E+1	
 3.32025E+4	 7.37226E-1	 8.61018E+1	 8.67162E-1	 8.32390E+1	 1.05452E+0	 8.13490E+1	
 3.35186E+4	 7.28462E-1	 8.64016E+1	 8.60020E-1	 8.35930E+1	 1.04209E+0	 8.17779E+1	
 3.38377E+4	 7.21158E-1	 8.66983E+1	 8.51315E-1	 8.39433E+1	 1.03233E+0	 8.22028E+1	
 3.41599E+4	 7.12255E-1	 8.69915E+1	 8.44218E-1	 8.42908E+1	 1.02240E+0	 8.26235E+1	
 3.44851E+4	 7.03746E-1	 8.72811E+1	 8.33250E-1	 8.46337E+1	 1.00920E+0	 8.30388E+1	
 3.48135E+4	 6.94116E-1	 8.75668E+1	 8.26270E-1	 8.49737E+1	 9.99064E-1	 8.34500E+1	
 3.51449E+4	 6.86983E-1	 8.78495E+1	 8.16975E-1	 8.53100E+1	 9.88473E-1	 8.38568E+1	
 3.54796E+4	 6.77949E-1	 8.81285E+1	 8.09683E-1	 8.56432E+1	 9.75174E-1	 8.42581E+1	
 3.58174E+4	 6.69706E-1	 8.84041E+1	 8.00645E-1	 8.59727E+1	 9.64469E-1	 8.46550E+1	
 3.61584E+4	 6.59315E-1	 8.86754E+1	 7.91725E-1	 8.62985E+1	 9.52982E-1	 8.50472E+1	
 3.65027E+4	 6.51549E-1	 8.89436E+1	 7.82656E-1	 8.66206E+1	 9.39771E-1	 8.54340E+1	
 3.68502E+4	 6.42387E-1	 8.92080E+1	 7.74418E-1	 8.69393E+1	 9.28621E-1	 8.58162E+1	
 3.72011E+4	 6.34159E-1	 8.94689E+1	 7.65403E-1	 8.72543E+1	 9.14851E-1	 8.61927E+1	
 3.75553E+4	 6.25510E-1	 8.97264E+1	 7.57070E-1	 8.75659E+1	 9.00420E-1	 8.65632E+1	
 3.79129E+4	 6.15638E-1	 8.99797E+1	 7.47736E-1	 8.78736E+1	 8.89375E-1	 8.69292E+1	
 3.82738E+4	 6.06440E-1	 9.02293E+1	 7.37818E-1	 8.81773E+1	 8.75457E-1	 8.72895E+1	
 3.86382E+4	 5.97103E-1	 9.04750E+1	 7.29212E-1	 8.84774E+1	 8.62648E-1	 8.76446E+1	
 3.90061E+4	 5.88702E-1	 9.07173E+1	 7.19540E-1	 8.87735E+1	 8.51178E-1	 8.79949E+1	
 3.93775E+4	 5.79094E-1	 9.09556E+1	 7.10799E-1	 8.90660E+1	 8.39429E-1	 8.83403E+1	
 3.97524E+4	 5.71243E-1	 9.11907E+1	 7.00894E-1	 8.93545E+1	 8.24373E-1	 8.86796E+1	
 4.01309E+4	 5.59755E-1	 9.14211E+1	 6.91023E-1	 8.96388E+1	 8.12202E-1	 8.90138E+1	
 4.05130E+4	 5.52304E-1	 9.16484E+1	 6.80054E-1	 8.99187E+1	 7.99855E-1	 8.93430E+1	
 4.08987E+4	 5.42430E-1	 9.18716E+1	 6.71725E-1	 9.01952E+1	 7.84734E-1	 8.96660E+1	
 4.12882E+4	 5.34153E-1	 9.20915E+1	 6.61453E-1	 9.04674E+1	 7.72546E-1	 8.99839E+1	
 4.16813E+4	 5.24711E-1	 9.23074E+1	 6.52466E-1	 9.07359E+1	 7.59225E-1	 9.02964E+1	
 4.20781E+4	 5.16246E-1	 9.25199E+1	 6.42902E-1	 9.10005E+1	 7.44919E-1	 9.06029E+1	
 4.24788E+4	 5.07014E-1	 9.27285E+1	 6.32649E-1	 9.12609E+1	 7.31706E-1	 9.09040E+1	
 4.28832E+4	 4.97362E-1	 9.29332E+1	 6.22892E-1	 9.15172E+1	 7.16241E-1	 9.11988E+1	
 4.32915E+4	 4.89206E-1	 9.31345E+1	 6.12863E-1	 9.17694E+1	 7.03088E-1	 9.14882E+1	
 4.37037E+4	 4.79591E-1	 9.33319E+1	 6.03977E-1	 9.20180E+1	 6.91316E-1	 9.17727E+1	
 4.41198E+4	 4.71748E-1	 9.35261E+1	 5.93040E-1	 9.22620E+1	 6.76053E-1	 9.20509E+1	
 4.45399E+4	 4.62089E-1	 9.37162E+1	 5.84252E-1	 9.25025E+1	 6.63495E-1	 9.23240E+1	
 4.49640E+4	 4.54386E-1	 9.39032E+1	 5.73235E-1	 9.27384E+1	 6.49515E-1	 9.25913E+1	
 4.53921E+4	 4.45317E-1	 9.40865E+1	 5.63665E-1	 9.29704E+1	 6.36085E-1	 9.28530E+1	
 4.58243E+4	 4.37168E-1	 9.42664E+1	 5.53083E-1	 9.31980E+1	 6.21573E-1	 9.31088E+1	
 4.62606E+4	 4.28653E-1	 9.44428E+1	 5.43003E-1	 9.34215E+1	 6.09423E-1	 9.33596E+1	
 4.67010E+4	 4.20097E-1	 9.46157E+1	 5.33038E-1	 9.36408E+1	 5.93875E-1	 9.36040E+1	
 4.71457E+4	 4.12064E-1	 9.47853E+1	 5.22542E-1	 9.38559E+1	 5.80387E-1	 9.38429E+1	
 4.75945E+4	 4.03188E-1	 9.49512E+1	 5.13062E-1	 9.40670E+1	 5.68293E-1	 9.40768E+1	
 4.80477E+4	 3.94580E-1	 9.51136E+1	 5.00022E-1	 9.42728E+1	 5.53137E-1	 9.43044E+1	
 4.85052E+4	 3.85465E-1	 9.52723E+1	 4.91060E-1	 9.44749E+1	 5.40985E-1	 9.45271E+1	
 4.89670E+4	 3.78074E-1	 9.54278E+1	 4.80229E-1	 9.46725E+1	 5.27673E-1	 9.47442E+1	
 4.94332E+4	 3.69732E-1	 9.55800E+1	 4.70650E-1	 9.48662E+1	 5.12514E-1	 9.49551E+1	
 4.99039E+4	 3.61875E-1	 9.57289E+1	 4.60704E-1	 9.50558E+1	 5.01053E-1	 9.51613E+1	
 5.03790E+4	 3.54522E-1	 9.58748E+1	 4.50300E-1	 9.52412E+1	 4.86982E-1	 9.53618E+1	
 5.08587E+4	 3.46517E-1	 9.60174E+1	 4.41012E-1	 9.54227E+1	 4.74506E-1	 9.55570E+1	
 5.13429E+4	 3.39823E-1	 9.61573E+1	 4.29966E-1	 9.55996E+1	 4.62895E-1	 9.57475E+1	
 5.18318E+4	 3.31783E-1	 9.62938E+1	 4.20759E-1	 9.57728E+1	 4.48512E-1	 9.59321E+1	
 5.23253E+4	 3.24729E-1	 9.64275E+1	 4.10641E-1	 9.59418E+1	 4.35702E-1	 9.61114E+1	
 5.28235E+4	 3.17292E-1	 9.65581E+1	 4.01361E-1	 9.61069E+1	 4.24630E-1	 9.62862E+1	
 5.33264E+4	 3.09894E-1	 9.66856E+1	 3.92224E-1	 9.62684E+1	 4.11300E-1	 9.64555E+1	
 5.38342E+4	 3.02420E-1	 9.68101E+1	 3.80651E-1	 9.64250E+1	 3.99397E-1	 9.66198E+1	
 5.43467E+4	 2.94589E-1	 9.69313E+1	 3.71918E-1	 9.65781E+1	 3.88263E-1	 9.67796E+1	
 5.48642E+4	 2.88664E-1	 9.70501E+1	 3.61095E-1	 9.67267E+1	 3.74874E-1	 9.69339E+1	
 5.53865E+4	 2.81676E-1	 9.71660E+1	 3.51889E-1	 9.68715E+1	 3.64056E-1	 9.70837E+1	
 5.59139E+4	 2.75083E-1	 9.72792E+1	 3.42397E-1	 9.70124E+1	 3.51943E-1	 9.72286E+1	
 5.64463E+4	 2.68051E-1	 9.73895E+1	 3.31622E-1	 9.71489E+1	 3.40326E-1	 9.73686E+1	
 5.69837E+4	 2.60617E-1	 9.74968E+1	 3.23091E-1	 9.72819E+1	 3.29866E-1	 9.75044E+1	
 5.75263E+4	 2.55056E-1	 9.76018E+1	 3.12880E-1	 9.74106E+1	 3.17365E-1	 9.76350E+1	
 5.80740E+4	 2.48688E-1	 9.77041E+1	 3.03996E-1	 9.75357E+1	 3.07196E-1	 9.77614E+1	
 5.86269E+4	 2.42217E-1	 9.78038E+1	 2.93950E-1	 9.76567E+1	 2.94988E-1	 9.78828E+1	
 5.91851E+4	 2.36199E-1	 9.79010E+1	 2.83857E-1	 9.77735E+1	 2.83667E-1	 9.79995E+1	
 5.97486E+4	 2.29675E-1	 9.79955E+1	 2.75964E-1	 9.78871E+1	 2.74289E-1	 9.81124E+1	
 6.03175E+4	 2.24143E-1	 9.80878E+1	 2.66329E-1	 9.79967E+1	 2.62241E-1	 9.82203E+1	
 6.08918E+4	 2.17873E-1	 9.81774E+1	 2.58156E-1	 9.81029E+1	 2.53123E-1	 9.83245E+1	
 6.14716E+4	 2.11380E-1	 9.82644E+1	 2.48965E-1	 9.82054E+1	 2.43932E-1	 9.84249E+1	
 6.20568E+4	 2.05706E-1	 9.83491E+1	 2.39547E-1	 9.83040E+1	 2.33210E-1	 9.85209E+1	
 6.26477E+4	 1.99214E-1	 9.84311E+1	 2.32116E-1	 9.83995E+1	 2.24002E-1	 9.86131E+1	
 6.32442E+4	 1.93996E-1	 9.85109E+1	 2.23485E-1	 9.84915E+1	 2.14796E-1	 9.87015E+1	
 6.38463E+4	 1.88155E-1	 9.85883E+1	 2.15603E-1	 9.85802E+1	 2.04962E-1	 9.87858E+1	
 6.44542E+4	 1.82378E-1	 9.86634E+1	 2.07439E-1	 9.86656E+1	 1.96561E-1	 9.88667E+1	
 6.50679E+4	 1.77253E-1	 9.87363E+1	 1.98557E-1	 9.87473E+1	 1.85438E-1	 9.89430E+1	
 6.56874E+4	 1.71384E-1	 9.88069E+1	 1.91119E-1	 9.88260E+1	 1.77852E-1	 9.90162E+1	
 6.63129E+4	 1.66062E-1	 9.88752E+1	 1.83490E-1	 9.89015E+1	 1.69293E-1	 9.90859E+1	
 6.69442E+4	 1.60838E-1	 9.89414E+1	 1.76009E-1	 9.89739E+1	 1.60888E-1	 9.91521E+1	
 6.75816E+4	 1.54359E-1	 9.90049E+1	 1.67922E-1	 9.90430E+1	 1.53615E-1	 9.92153E+1	
 6.82251E+4	 1.49711E-1	 9.90666E+1	 1.59199E-1	 9.91085E+1	 1.43716E-1	 9.92745E+1	
 6.88747E+4	 1.44508E-1	 9.91260E+1	 1.51778E-1	 9.91710E+1	 1.37018E-1	 9.93309E+1	
 6.95304E+4	 1.39153E-1	 9.91833E+1	 1.44789E-1	 9.92306E+1	 1.30295E-1	 9.93845E+1	
 7.01925E+4	 1.34315E-1	 9.92386E+1	 1.37522E-1	 9.92872E+1	 1.22592E-1	 9.94349E+1	
 7.08608E+4	 1.28614E-1	 9.92915E+1	 1.31447E-1	 9.93413E+1	 1.16077E-1	 9.94827E+1	
 7.15355E+4	 1.23271E-1	 9.93422E+1	 1.24961E-1	 9.93927E+1	 1.08611E-1	 9.95274E+1	
 7.22166E+4	 1.18300E-1	 9.93909E+1	 1.18199E-1	 9.94414E+1	 1.02180E-1	 9.95695E+1	
 7.29041E+4	 1.12879E-1	 9.94374E+1	 1.12133E-1	 9.94875E+1	 9.62315E-2	 9.96091E+1	
 7.35983E+4	 1.08078E-1	 9.94819E+1	 1.05530E-1	 9.95309E+1	 8.97893E-2	 9.96460E+1	
 7.42990E+4	 1.03500E-1	 9.95244E+1	 9.92099E-2	 9.95718E+1	 8.38913E-2	 9.96805E+1	
 7.50064E+4	 9.85916E-2	 9.95650E+1	 9.37165E-2	 9.96103E+1	 7.73238E-2	 9.97124E+1	
 7.57206E+4	 9.34611E-2	 9.96035E+1	 8.75759E-2	 9.96464E+1	 7.25806E-2	 9.97422E+1	
 7.64415E+4	 8.87522E-2	 9.96400E+1	 8.23109E-2	 9.96802E+1	 6.71141E-2	 9.97698E+1	
 7.71694E+4	 8.36786E-2	 9.96744E+1	 7.76243E-2	 9.97122E+1	 6.22059E-2	 9.97954E+1	
 7.79041E+4	 7.94044E-2	 9.97071E+1	 7.21502E-2	 9.97419E+1	 5.74334E-2	 9.98191E+1	
 7.86458E+4	 7.47149E-2	 9.97379E+1	 6.73745E-2	 9.97696E+1	 5.25355E-2	 9.98407E+1	
 7.93946E+4	 6.96161E-2	 9.97665E+1	 6.30800E-2	 9.97956E+1	 4.84584E-2	 9.98606E+1	
 8.01506E+4	 6.50197E-2	 9.97933E+1	 5.83907E-2	 9.98196E+1	 4.43462E-2	 9.98789E+1	
 8.09137E+4	 6.04389E-2	 9.98182E+1	 5.37024E-2	 9.98417E+1	 4.00056E-2	 9.98954E+1	
 8.16841E+4	 5.61089E-2	 9.98412E+1	 4.97571E-2	 9.98622E+1	 3.63456E-2	 9.99103E+1	
 8.24618E+4	 5.23831E-2	 9.98628E+1	 4.53495E-2	 9.98808E+1	 3.23903E-2	 9.99237E+1	
 8.32470E+4	 4.84973E-2	 9.98828E+1	 4.13361E-2	 9.98979E+1	 2.93629E-2	 9.99357E+1	
 8.40396E+4	 4.37123E-2	 9.99008E+1	 3.74956E-2	 9.99133E+1	 2.59459E-2	 9.99464E+1	
 8.48397E+4	 3.99580E-2	 9.99172E+1	 3.41314E-2	 9.99273E+1	 2.33052E-2	 9.99560E+1	
 8.56475E+4	 3.61300E-2	 9.99321E+1	 3.09538E-2	 9.99401E+1	 2.03706E-2	 9.99644E+1	
 8.64630E+4	 3.20627E-2	 9.99453E+1	 2.77110E-2	 9.99515E+1	 1.78718E-2	 9.99717E+1	
 8.72862E+4	 2.80615E-2	 9.99568E+1	 2.40791E-2	 9.99614E+1	 1.53129E-2	 9.99780E+1	
 8.81173E+4	 2.46544E-2	 9.99670E+1	 2.09033E-2	 9.99700E+1	 1.29940E-2	 9.99834E+1	
 8.89563E+4	 2.09914E-2	 9.99756E+1	 1.83143E-2	 9.99775E+1	 1.09710E-2	 9.99879E+1	
 8.98032E+4	 1.72644E-2	 9.99827E+1	 1.54046E-2	 9.99839E+1	 8.97692E-3	 9.99916E+1	
 9.06583E+4	 1.43157E-2	 9.99886E+1	 1.26173E-2	 9.99891E+1	 7.18272E-3	 9.99946E+1	
 9.15215E+4	 1.12857E-2	 9.99932E+1	 1.03920E-2	 9.99933E+1	 5.50939E-3	 9.99968E+1	
 9.23928E+4	 8.21751E-3	 9.99966E+1	 8.20174E-3	 9.99967E+1	 3.96063E-3	 9.99985E+1	
 9.32725E+4	 5.49074E-3	 9.99989E+1	 5.42896E-3	 9.99989E+1	 2.54398E-3	 9.99995E+1	
 9.41606E+4	 2.71892E-3	 1.00000E+2	 2.56642E-3	 1.00000E+2	 1.21019E-3	 1.00000E+2	
 9.50571E+4	 0.00000E+0	 1.00000E+2	 5.26303E-20	 1.00000E+2	 0.00000E+0	 1.00000E+2	
MWDstop :
